# Supplementary material for: Towards autonomous robotic THz-based in vivo skin sensing: the PicoBot
Source: Sci Rep. 2025 Feb 7;15:4568. doi: 10.1038/s41598-025-88718-6 (PMC11803113; doi:10.1038/s41598-025-88718-6)
Supplement: Supplementary file 4 — Supplementary Information 3. [file 41598_2025_88718_MOESM4_ESM.zip]

Archive with 42 entries (36 files):
- Data/
- Data/aruco_test/
- Data/aruco_test/aruco_repeat_r11.bag
- Data/aruco_test/aruco_repeat_r12.bag
- Data/aruco_test/aruco_repeat_r13.bag
- Data/aruco_test/aruco_repeat_r14.bag
- Data/aruco_test/aruco_repeat_t21.bag
- Data/aruco_test/aruco_repeat_t22.bag
- Data/aruco_test/aruco_repeat_t23.bag
- Data/aruco_test/aruco_repeat_t24.bag
- Data/aruco_test/aruco_repeat_t31.bag
- Data/aruco_test/aruco_repeat_t32.bag
- Data/aruco_test/aruco_repeat_t33.bag
- Data/aruco_test/aruco_repeat_t34.bag
- Data/marker_test/
- Data/marker_test/green_marker_test1.bag
- Data/marker_test/green_marker_test2.bag
- Data/marker_test/green_marker_test3.bag
- Data/marker_test/green_marker_test4.bag
- Data/marker_test/green_marker_test5.bag
- Data/repeatability_test/
- Data/repeatability_test/Forces.zip
- Data/repeatability_test/Pulses.zip
- Data/Skin measurements/
- Data/Skin measurements/little_finger_left.txt
- Data/Skin measurements/little_finger_right.txt
- Data/Skin measurements/mid_finger_left.txt
- Data/Skin measurements/mid_finger_right.txt
- Data/Skin measurements/Repeated_skin_measurements.zip
- Data/Stability_test/
- Data/Stability_test/O1
- Data/Stability_test/O1_1
- Data/Stability_test/O1_2
- Data/Stability_test/O1_3
- Data/Stability_test/O2
- Data/Stability_test/O2_1
- Data/Stability_test/O2_2
- Data/Stability_test/O2_3
- Data/Stability_test/robot.txt
- Data/Stability_test/robot1.txt
- Data/Stability_test/robot2.txt
- Data/Stability_test/robot3.txt
