# Supplementary material for: Towards autonomous robotic THz-based in vivo skin sensing: the PicoBot
Source: Sci Rep. 2025 Feb 7;15:4568. doi: 10.1038/s41598-025-88718-6 (PMC11803113; doi:10.1038/s41598-025-88718-6)
Supplement: Supplementary file 4 — Supplementary Information 3. [file 41598_2025_88718_MOESM4_ESM.zip › Data/Skin measurements/little_finger_left.txt]

Time	Pulse_1	Pulse_2	Pulse_3	Pulse_4	Pulse_5	Pulse_6	Pulse_7	Pulse_8	Pulse_9	Pulse_10	Pulse_11	Pulse_12	Pulse_13	Pulse_14	Pulse_15	Pulse_16	Pulse_17	Pulse_18	Pulse_19	Pulse_20	Pulse_21	Pulse_22	Pulse_23	Pulse_24	Pulse_25	Pulse_26	Pulse_27	Pulse_28	Pulse_29	Pulse_30	Pulse_31	Pulse_32	Pulse_33	Pulse_34	Pulse_35	Pulse_36	Pulse_37	Pulse_38	Pulse_39	Pulse_40	Pulse_41	Pulse_42	Pulse_43	Pulse_44	Pulse_45	Pulse_46	Pulse_47	Pulse_48	Pulse_49
-330.13333330183	-0.00257553402495569	-0.00133341151334398	-0.00334138381028881	5.6698708103875e-05	-0.00130000728102653	-0.00130333270348537	-0.0039209206674744	-0.00170990698829843	-0.00139584105439661	-0.0015033315325278	-0.00199724563359049	-0.00590708727653733	-0.00323879233385604	-0.000528139503267244	0.00179617156003986	-0.00177348392409415	-0.00351238579766711	-0.00331805994493961	-0.000105666430967877	-0.00389708035675718	-0.00279621846189604	-0.00314914842279768	-0.000227171963258721	-0.00148401196415138	-0.00225111140191225	-0.00158919538927083	-0.00284876907774678	-0.00360235192817449	-0.000840131590450932	-0.00406947333296792	-0.0013741688090545	0.00132442090188811	-0.00221251086146046	-0.00198555066893624	-0.00343741758859795	-0.00364126493583106	-0.00316964023592814	0.000831208130327665	-0.000524876577938538	-0.0026066825330503	-0.00201538462454776	-7.25858971195592e-05	-0.00064941401312435	-0.00247163158529717	0.000557508822415453	-0.00396469511111674	-0.00206060366243066	0.00111534463831275	0.0025503446205567
-330.099999968518	-0.00112626790357506	0.000177656589676056	-0.00163290327839238	0.000705657689440753	-0.00131815033416327	-0.000544503410314978	-0.00214137909902179	-0.00261855219493223	0.000456835353374929	-0.00336710334548529	-0.00199656193247644	-0.00127231064886379	-0.0026024748290161	0.00288319587741825	-0.000589299617637651	-0.0009927591382346	-0.00230160338794494	4.63480399581773e-06	-0.00246645882995333	0.000480277255015427	-0.00353565219827079	-0.000498481936093254	-0.000518570632966453	0.00190525925972707	-0.00137705073930827	-0.00199333753424091	-0.00168025637959579	-3.48151299710553e-05	0.00074751682477614	-0.000564313452868226	-0.00089089363457584	-0.000972860096870365	-0.00234283871220864	-0.00295239015109094	0.000153505112770569	-0.00382402602589871	-0.0024968334837745	-0.0016314216515857	-0.00173103593830792	-0.0028036488723141	1.49238064242052e-05	0.000845818823948519	-0.00333011915283099	0.000143461969895786	-0.000972728130366529	-0.000368997921901815	0.000865351637529876	-0.00129431703323046	-0.000732160817294214
-330.066666635206	-0.000619141245706722	0.000860877134852278	-0.00314002045590256	0.000993019789996441	0.000686916315851605	-0.00114668807973761	8.80182784986916e-05	-0.0015816451735855	-0.0025719571874564	-0.00267990019881936	-0.0025372508690481	-0.00311158182126758	-0.00283907073382161	-0.000440771063585754	-0.00173361827030893	-0.00169915403098919	0.000796569782546941	-0.00291012446988126	-0.00418688100507358	-0.00203702921389326	-0.00150581491446111	-0.00408706033718409	-0.00336700039345661	-0.000238450745134289	-0.00328040997705148	0.00339483662443596	-0.000946487965892917	-0.00237775800370621	-0.0010161787474976	-0.002848250365723	8.13640142827143e-05	0.000360106092444745	-0.00140971626304431	-0.000627366008279506	-0.0027733850513938	-0.00240332958384437	-0.00313694690183353	-0.00157218459521802	0.00101813145274576	9.98661904609843e-05	-0.00112186350838628	-0.00356543148212096	-0.00129990480374753	-0.000596340506463844	-0.000640146289768384	-0.00266903143944708	-0.00106958429647686	-0.000603531465426355	-0.00273496507395676
-330.033333301894	-0.000117499636892227	-0.00190174608944149	-0.000769814824470472	-0.00208933380794252	-1.97878865453305e-05	0.000996519286408093	-0.00210173969276051	-0.00192625650470768	-0.00255603432792406	0.00122539343757588	-0.00342768470069321	0.000222787521736434	-0.00218225474810851	-0.00173106467008821	-0.00117363682108518	-0.000892460394576244	-0.000617886297444303	-0.00163957003711135	0.000615201462767945	-0.00271963213163073	0.00233747882138347	-0.00158903450834236	-0.00222465605304967	-0.0010622392306282	-0.00313098411167856	-0.00151112765859707	-0.00389296315938548	-0.00103604252928269	-0.00221147515057851	-0.00204539766047984	-0.00161202671741989	-0.00100376684906578	-0.00181236352273895	-0.00145420614451752	-0.00249579375754683	0.00021474474866634	-0.00203256270836327	-0.00138830923044908	-0.00302888822093539	-0.00064229816728123	-0.000483956523824158	-0.00167773603459564	-0.00109543121803024	-0.00247659275159096	-0.0015342345239675	-0.00212463510297234	-0.00151378768174748	-0.000214148861199082	-0.00232602557069361
-329.999999968582	-0.00440896279747327	-0.00163853968023309	-0.00480111644303205	-0.00226710844919908	-0.000669700146405328	0.00114556260540066	-0.00267858930747167	-0.00227059570941557	0.00026381017487076	-0.00136397041284841	-0.0012198533361153	-0.00081776806243794	-0.00180872483993699	0.00209506713535113	-0.00321888611119647	-0.00128111823929011	-0.000464626165540327	-0.00382965611184816	-0.00357412153936376	-0.00387313152325774	0.000316741998322434	-2.57863402118863e-05	-0.000963123408612043	0.00256320769765095	-0.00237459077791669	9.85801486348414e-05	-0.000108367462312131	0.000787349694599593	4.91019176890317e-05	-0.000958724041342673	0.000353589039502333	-0.00204970664992565	-0.000280782076212072	-0.0019015848739834	0.000664259179167015	0.00052312812373323	-0.00371901663561092	-0.000445315420145476	-0.00228599011089881	-0.00275463943309662	6.36564571724341e-05	-0.00205979558018243	-0.00298135872219052	-0.0013638881166248	-0.00205141062887537	-0.00326076285085386	-0.00278036523374614	-0.00097129455640077	-0.00375433048656104
-329.96666663527	-0.00167739152814972	-0.00307344530731979	-0.00304280149143132	-0.00304790552296352	-0.000464271614077028	-0.0029056546186359	-0.00136952706094839	-0.0021841669467042	-0.000754758208619921	-0.000167983488180257	-0.00223885237349564	-0.00164097288787501	-0.0039747257642031	-0.00278706102086101	-0.00266351441887258	6.17760329286732e-05	-0.000732268176606432	-0.000624730147148811	0.002178441861171	-0.000155933706376343	-0.000787828077797981	-0.00114803275187036	0.000145257683723088	0.000101997780276086	0.00158657227299486	-0.00206177639953664	-0.00334481214444615	-0.00119295426158639	-0.00205420872057538	-0.00479208095738504	-0.000252502566407964	-0.00167897402215544	-0.00143787849665045	-0.00141403614465685	-0.00302020369069378	1.12667144398504e-05	-0.00248383698005039	-0.0013619925777949	-0.00156116534242334	-0.00120378013350653	-0.00441181300822768	3.46266507234017e-06	-4.53490769303233e-06	0.000471309486182125	-0.00342463773417889	-0.000679300182014897	-0.00182179668942772	0.00101069113080754	0.000876547168565556
-329.933333301958	-0.000405054594443621	-0.00200617565787498	-0.00256990246727895	-0.00204649329569029	-0.00141721896167379	-0.00389200267213252	-0.00127950996064174	-0.00199373554779236	4.77824950206873e-06	-0.00101738971758625	-7.97632850972896e-05	-0.00181998126798555	6.34462275950209e-05	-0.000159509674084735	-0.000286244037849381	-0.00163728114066208	-0.00218270257903452	-0.00243610370296865	-0.000735599617324056	-0.00174356279657484	0.00335094810692904	-0.00115456094572763	-0.000335334685538591	-0.000605637789156344	-0.000729653440437628	0.000155326518462173	-0.00378617418961125	9.21402397398019e-05	-0.00473095491663034	-0.0050422951857183	0.00160303529695793	-0.000359057701152854	-0.00183091365987331	0.000506448905676082	-0.00270975473858115	-0.00298586593627692	-0.00121861413809976	4.3390138287358e-05	-0.00165237470080037	-0.00013051627985361	8.67209022735738e-05	-0.00159570798542619	0.000919886874412579	-0.000288780016887702	-0.00320545064692457	0.000925979531210319	-0.00245730294446356	-0.00255634397915661	-0.00133626630188222
-329.899999968646	0.000219703215949885	-0.00172201489201207	-0.00143208098828984	-0.000399761832030943	0.00158269010624368	7.09501284840153e-05	2.7992447921843e-06	0.000119179816254089	-0.004203810102966	-0.00360243767275104	0.000381793986402923	-0.00057698146022378	0.000602750342920899	-0.0019588083398312	-0.00162857069292388	-0.00360877357311451	-0.00298258336635815	0.000910011422417201	-0.000983646372527347	-0.000616570468445987	0.00144633519156789	0.00175791063263564	-0.00181811424548473	-0.000364890274874297	0.00100432474195067	-0.0015777089168455	-0.00119437004742118	-0.00271388020940144	0.000792537000384952	0.000326765546782792	0.00249610700962344	-0.00123981042963162	-0.00116103677139145	-0.00401513786588481	-0.00142416983395077	-0.00289091936537988	-1.06620490202269e-05	-0.00194202434905855	-3.40899240226511e-05	-0.000949585694027477	-0.00087877471500275	-0.000839079568112466	-0.00208089054842964	-0.00255332457136792	-0.000408260735643928	-0.00125541298325937	-0.00102015415349577	-0.00252084644456818	0.00112585941062271
-329.866666635334	-0.00106652369709814	-0.00572869957383482	-0.00251413218416574	-0.00299298669018833	0.000235163082949019	0.00126418445124976	-0.00138196790711165	-3.00828034933698e-05	-0.00341613852684275	-0.0028080118871554	-0.00107646682243268	0.00225830979765285	0.000208385444161907	-0.00165131764926074	0.00134189793933692	-0.00272796362704464	-0.00314102543803974	0.00139884679908264	-0.000654803114106262	-0.00196228207948035	-4.18475574426314e-06	-0.00120815036287525	-0.00247155244150787	-0.00161087737067778	-0.00352480504559427	-0.00150624724958548	0.000267700616373934	-0.00182043725176484	-0.00361152481720484	-0.00466454681892647	-0.00170799300559421	-0.00049849972403937	-0.00276945887937607	-0.00230998415201278	0.00127258806932495	0.000200415526566688	-0.000370388520652631	-0.00117429337997177	3.24578793853281e-06	0.00266836847484564	-0.00554060127793421	-0.00551879956912338	0.000397729891433385	-0.00125792744654873	-0.00168569753810044	-0.00224904095489642	-0.0017714813993347	-0.000879183066828215	0.00173293168367461
-329.833333302022	-0.00114907510544737	-0.000609243946977034	-0.000780825293696275	-0.000759099164880372	-9.96159876573977e-05	-0.000194911716421386	-0.000741367159140305	-0.000621015762190646	-0.000594655499348784	0.00014756330143928	0.00205036468778286	-0.000631871740827572	-0.00256904510441358	-0.00374846379825833	-0.000358420896642841	-0.000250529646645514	-0.00114332133215556	-0.00139103885305925	-0.0026692710433619	-6.29706589643231e-05	-0.00130589006541237	-0.00365706221732254	-0.00166518273065064	-0.00322262761766079	-0.00124927129649399	-0.001023458050743	0.000596318326900658	0.000593778888124952	-0.00205874042192833	-0.000752583158466491	-0.00177752359928351	0.000110419780011806	0.000604831309800491	-0.0027877737557721	-0.00311540709872071	-0.00269363517651533	-0.0015680512063756	-0.00107814296150177	-0.00128219112360628	-0.00156393690341561	-0.00198224358094501	0.000429379556947884	-0.0029671602231317	-0.00219161952251923	0.00414863685901901	0.00163377740627357	0.00134286136906847	-0.000194868954529581	-0.00177391989707543
-329.79999996871	-0.00207046062095417	-0.00536953191721057	-0.00213932117953497	-0.00217713372316874	-0.000414535970967744	-0.00114200180719071	0.000325213377236566	-0.00251562104236058	-0.00243252203188826	0.00310413912206686	0.00036390218704152	-0.0031518332081818	-0.002357620825299	-0.00254532752383707	0.00130865242074518	-0.000932609906857507	-0.000371202526934789	0.00166241847680226	5.83347460593187e-05	-0.00132751042218759	-0.00273869773743596	-0.000509379516213881	-0.0016081319243384	-8.98982742034704e-05	0.000500343925430302	-0.000452231216844567	-0.000287075326843023	0.000499713409999658	-0.00300198563466259	-0.00116866375574709	-0.00188274619666584	-0.000541835300922444	-0.00035186537700449	-0.00154781390095182	-0.00648695612683248	-0.00138928431238761	-0.00117744849514689	0.000380512545417377	0.00140033427350705	-0.000719906495215805	-0.00200446853791114	-0.00266446846568835	-0.00062201504569015	-0.00298336186457082	0.0011847568447001	0.00109936972065217	6.12305829997828e-05	-0.00367784140915162	0.000307440530155856
-329.766666635399	-0.000591693513316893	-0.00207654143336489	-0.000294078184175484	-0.000180890178856474	-0.00201744328464126	-0.00048579293463058	6.09571666054798e-05	-0.00182838630318771	0.000281323733404282	0.00202177887664046	0.000177253555566192	0.000512014188820853	-0.00299849762005466	0.000260040930797345	3.44484026033598e-05	0.00151802466714623	-0.00215678940780972	0.000110243230401652	-0.00107141103963559	-0.00108962657381917	-0.00225326823313743	-0.00243617152817965	-0.00241936611678295	0.00116152121121305	-0.00213850699873563	-8.55341618948291e-05	-0.00134205232222295	-0.00181155835404023	-0.0017223434553697	-2.35435588046284e-05	0.000546654817154102	0.000495268211896494	0.00218971422376646	-0.000748653241395836	-0.00085120646298209	-0.000359806030258536	-0.002876735425142	-0.00425850880421541	-0.0015660149317398	-0.000357627110231573	-0.000244229265213058	-0.000423225096233604	0.00100003025988038	-0.00111485752260698	-0.00195658562925094	-0.00277567221650388	-0.000467553694546652	-0.0011564010531061	-0.00234547362603066
-329.733333302087	-0.00345297339448103	-0.00115272327789129	-0.00013661729041492	0.00172831813184326	-0.00131324693125845	-0.000635357498780298	0.00237725929850763	-0.00388173409932602	0.00202630975963503	-0.00161992876379347	-0.00142046056940248	-0.00213274145164155	-0.0013827119851173	-0.00274447607667683	0.000266662878823598	-0.00470077255165757	1.03229296785079e-05	0.000210674668283284	-0.000663938040832868	3.54493628819119e-05	-0.000795427380882119	0.00196176946946547	0.00137832157016426	-0.00162610376014194	-0.00141076891650216	-0.00145154413791904	-0.00436712600913847	0.000682753167813854	-0.00284743718592395	0.000900705685009884	-0.00192088832515425	-0.00124321719447484	-0.000565415490326959	0.000242921649412198	1.45337425049297e-05	-0.000530170867252822	-0.00201677573577119	-0.00149989635876779	-0.00108938829388472	-0.000351143984667623	-0.000706954065588405	0.000108708802955548	-0.00224883986183011	0.00036137910533951	0.00102028384370634	-0.000676545557650066	0.000642744471548662	0.000224378802136216	-0.000131991199077031
-329.699999968775	0.000709905922309129	0.0012743190662684	0.000766411317788873	0.000975714451783127	-0.000108964375616583	-0.00181516773644674	0.00188618042577549	-0.000542987445331655	-0.00370939791388714	-0.00122435551287747	-0.00144225794716923	0.000775865643184548	-4.48174237421828e-06	-0.000919232162411854	-0.0016856784168503	-0.000335957683761823	-0.00121255504447804	0.000829677766720938	-0.000666575168997485	0.000476667532682717	-0.00471121386333528	0.000473855780997678	-0.00150257194115599	0.000377144503801774	0.000487109305820743	-0.00114680335162765	0.00032091736106088	-0.00366002575337621	-0.000635686215422315	0.000256780779308463	-0.00154647720630541	0.000147281616284634	0.00113405724336113	0.00103407450571968	0.00152185154791595	0.00066987712207156	0.0009513143228006	-0.00163035927862365	0.00155598497853082	-0.00156357323246126	0.00120385000968559	0.00130484554762145	0.000826576235382182	0.00029317913637894	-8.67820191674529e-05	-0.00283320360568595	0.0010122619697166	0.00175328882866332	0.00224499618430996
-329.666666635463	0.000803760203073711	0.000966005154986127	0.00264556738784916	0.000911704506902367	0.000209111228700376	-0.00284134691448301	-0.000252463679686787	0.00134883904533667	0.00329902104324931	0.000566140195059961	-0.00103805648538624	-0.00051857203400274	0.000700394803909932	0.0027765457207003	-0.000402650231031365	-0.00109845024750366	0.00272466300309726	0.00165924468436274	-0.000268140956945495	0.00124196234281138	-0.00240140742239581	-0.00234021735404999	0.001395680743567	0.000202800263329972	-0.00268998361655937	-0.000761835474728856	0.00132324606982204	-0.00183071488191555	-0.000578024779709363	0.00142313474280964	0.000398290123037492	-0.00253043825629595	0.00145700995948317	0.00266604144222726	-0.000267553632831263	0.00113593866842732	0.000139803684263029	-0.00083061669357265	-0.000633204811172239	-0.000308141735409939	-0.00291881257797089	-0.00042098004987412	-0.0018390733507283	-0.00100569517439097	0.00160567017740432	0.00067900817951716	-0.0012807678347907	0.00096194934352889	-0.000128283755391423
-329.633333302151	-0.000521573460462998	-0.00149299136812076	0.00166406921232831	0.00501692421070621	0.00051214508634001	-0.000877249350489828	0.00205418137618918	-0.000152580900224741	0.00120516535883064	0.000348753690092463	-0.000413851704667456	-0.000648023763257455	0.00123032650190535	-0.0024906262822707	0.000672191021219182	-0.00172589827006109	-4.8497617625376e-05	-0.0012747061970988	0.000695976254779684	0.00171360428698775	0.00161899961449119	-0.00219252380986734	-0.000977292707009414	-0.00193488887731352	-0.00217214261516718	-0.00124080578192431	-0.00255607094495136	0.000943333181471662	-0.000254229240081782	0.00280381710270117	-0.00384683257151275	0.0015049728124723	-0.000146855855867267	-0.000301504793366769	-0.00118833661434403	0.00293885590707943	0.00042494128032855	0.0011720174323947	-0.000379439889475752	0.000438504694840303	1.7446933731069e-05	-0.000145147415793079	-0.00196965137399818	-0.00060932107916345	-0.000943150828386807	0.0040399277302936	0.00176992380874375	0.000171639268253476	-0.00168662398496178
-329.599999968839	0.000586863997080522	0.0022912564330887	0.0006575767118564	0.000424580087217907	-0.00126227241829546	0.00049083132998573	-0.00204724400462986	7.62724075080712e-05	-0.00028348630140651	0.000612049152865612	0.00167713904488564	-0.00364070717750498	-0.000267046039340246	0.00130825959012937	0.000373149149080043	0.00159297438160277	0.00101228747971638	0.00122395509935813	-0.000420732392871992	0.00120250015587064	-0.000577468167273443	-0.00113796685440437	0.000277484168361708	0.00243673696686764	0.00160271683227275	0.000237225627729765	0.00192660849780257	0.00209498982482148	0.00296807605281602	0.00113173587826398	-0.000616018967566911	0.00127301013272363	0.000194016092334603	-0.00022369692160773	-0.00064114799817605	0.00132043101241042	7.9648770762053e-05	-0.000313456482918029	0.000583518592303101	0.000299120157058241	0.00198922041896776	-0.000902619809023286	0.000181707682495702	0.000622406914782547	0.00101128631984837	0.000780644092246541	-0.00210320978163503	-0.00164037094640124	0.000146791387195977
-329.566666635527	0.00283225210554572	0.00403247622024749	0.00114171064883628	-0.000584673575879102	-0.00169096401335178	0.000480140551955666	-0.00241151586239818	8.09397363338293e-05	-0.000666316203107864	-0.000814817457865824	0.00198924887751784	-0.000932947564483144	0.00156353905370343	0.000875265500436928	0.00135041908361422	0.00292019205081551	-0.000876892473970714	0.00203644980415851	-9.13543807812278e-05	-0.000620464258453857	0.000751188918128531	0.00226704692604884	0.000243887965684642	-0.00196132148201944	0.00353565741149831	-0.00141087083301783	-0.000681009063850491	0.00191474861679508	0.00193267849784196	0.000639554397107833	0.00144586524086487	1.42375898474212e-05	0.000707415204325601	-0.00118452450001449	-0.00142965128999717	0.000463794794249295	0.00201237279044963	-0.00112770674794382	-0.000811278304432395	0.00136645215210929	0.00214002226006726	-0.0019154944984856	0.000296044900143344	0.0023976945128934	0.00210756148861801	-0.00115805155860849	-0.00168353467774518	-0.000446619716051311	-0.00177376433162157
-329.533333302215	0.000552825111275301	0.00298180611298149	0.00244379176364007	-0.000581322994574807	-0.000185622703172239	-0.000403369297798162	0.00112369163251369	-0.00022547777843962	0.000846515629056355	0.00139346333037615	0.00292510263474355	0.00280598699312307	-0.000917402087981523	-0.00100985023659361	-2.38034139669052e-05	0.000141100121107129	0.00397268900459558	-0.000126808325877303	0.00299477694520445	0.000523765259413889	0.00184994538376582	0.000929342920711562	-0.000548792264380205	0.000328404326940035	0.00277798657548267	0.00153492149327727	-0.00154632842002722	0.00127578775719939	0.000745763500138552	0.00073180542688045	-0.000106597500003525	0.00472428195542751	0.00323042626707903	0.000177382475146537	0.00208006721756271	0.000167896520121502	-0.000515771943510823	0.00140617693725753	-0.0012680581941884	0.00162819195546871	0.0029736676669615	-0.00102527739020153	0.000256880038873697	-0.000789105170195481	0.00132075737604875	0.000673862940623549	-0.00109900066515134	0.000626258183154538	0.00089494983593319
-329.499999968903	0.00358546043515862	0.00121587747873486	0.000415689249432027	0.00162373513262704	-0.000243775101398391	-0.000149598341584456	-0.00084871060141456	0.00190245916016651	-0.000593549333660182	0.000266439767078075	-0.000330822797751318	0.00187444136846115	0.00130630592305347	0.000348962690379317	0.00201993244425336	0.00143088551308213	0.000779546328632752	0.000526598156029845	0.0013885000453272	0.00203149955834736	0.000798342812246555	9.42628524140954e-05	0.0011978241920686	0.000614073806522786	0.00115764563724441	-0.0011074773658728	-0.000660885870753303	0.000563022439614036	-0.000687998555506053	-0.000957157052444479	0.00183850368031191	-0.00108920464972628	-0.000202778434230888	0.000498577384894783	0.000983290878046383	0.00140119624854085	0.00284358161319065	0.00194118258849441	-0.000179979013872678	0.000897154150846458	0.00163490983131276	0.00040293302315797	0.00391703414823696	0.00191271810188165	0.00359943137423735	-0.000394291593885376	0.00259811715206848	0.000206231761566866	0.00262962466938987
-329.466666635591	0.0021022296343951	0.00220148890691141	0.00169667723991629	0.00298613170557138	-0.000224931769544856	0.00121597989766309	0.00315632443224334	0.000442507581157603	0.000905471608617758	0.00258337653435103	-0.000561702994931301	0.00264474144309312	0.00262773196748567	0.00137838268874668	-0.000858371174769723	-6.36779823171008e-06	0.00129323500623146	-0.000127619976401649	0.00222942825718653	0.00148699510632111	0.00213427875961503	0.00181942440337679	0.000558091782139614	0.00131936089837559	6.41168044411833e-05	0.00197013087074072	0.000778715708413813	-5.89594015862893e-05	0.00241288338122203	0.00421676756285883	0.000559444748065241	0.000628509162786561	-0.000551568389882129	0.00134440659601154	0.00261833406098244	0.000284197536486008	0.000680093344068489	0.00119017648760078	0.00132046210182557	0.000197244199450108	0.00346172976796533	0.00302840103290813	0.00169161165905385	-0.0002748432224422	0.00110592611354121	-0.0013824278701855	0.000983352840531193	1.84941869637578e-05	0.00134329934452226
-329.433333302279	0.00266325282556834	0.00263080874306343	-0.000375579010145288	-0.000713037064508759	0.00200285467627348	0.00227698578956936	0.00119446962299186	0.00138135644566895	0.00171584840810979	0.00186280205871014	0.000657061154678895	0.00265953414654951	0.000182403081980032	0.00257758448871981	0.00152761439110638	0.00041207603258131	0.000893614020088473	0.00148076998810098	0.00261525458470824	-0.000178319656524595	-0.00174357228052602	-0.000105157091268571	-0.00142454224034394	-0.00467357214864095	0.000464163946642171	0.00239111221727917	0.00275690711967469	-0.00063719267586515	0.00135548279177378	0.00185411115487044	0.00238690181935652	-0.000877444114938175	0.00149112304064392	0.00505335621489056	0.00561592134049227	0.00187029026324559	0.00210298555621635	-0.000531990139139293	0.00132450089604608	0.00114690076285073	-0.00161789102416576	0.00330217102843389	0.00167000711694454	-0.00108718142276465	0.000886114157383711	0.00134874870316604	0.00298554890502289	0.00217183625050787	0.000230261914981655
-329.399999968967	0.00237793663705754	-0.000633078580240642	0.00165189503983798	-0.00177627855074625	0.00267339082663687	0.00117061371275096	0.0017315908700184	0.00379186447759694	0.00227744702332966	0.00194094839306269	0.00638741517662689	0.0029760801654698	0.000353703017796914	0.00135321630845031	0.000350837090168699	-0.0011904929499843	0.00124185118781706	-0.000949298040707203	0.0031279118294536	0.0041991116675919	0.000281480477164142	-0.000610332223043186	-5.90157370956579e-05	-0.000149125867163868	0.00279166114077378	-0.000211582896858964	0.00224544172971253	0.00303854091117317	0.0021404696615217	0.00104076245625651	-0.000961125690692399	-0.00198257748500108	0.00229753470051275	0.00298972776054307	0.00285353882723605	0.00158584334245149	0.00196888716851951	-1.65226104980043e-05	0.000973900818770801	0.00175284319724378	0.00162345449007495	0.00304683431062291	0.00119455727538964	0.00515205564389598	-0.00118506547540442	0.000281031543921673	0.000544725099000054	0.00145024287741413	0.000232338478303173
-329.366666635655	0.000558207373556496	0.00293269189939493	0.00170286652747997	0.00182313384743671	-0.000891344555889573	-0.00113795591845633	0.00228702996337282	0.00314267387062017	0.00202990694529459	-0.00157853223391358	-0.00261849067805675	0.00268145565949207	0.00312398107958067	-0.00112329263595812	-0.000864024684517517	0.00352808402120097	-0.000229970046100147	-0.00270728954581723	0.000743897220460754	0.00015208956774837	0.00303789569052437	0.00268857986889559	0.000384258666104142	-0.000534194031813762	0.00143366933511568	-0.000951388542496989	0.00433397969288518	-0.000577064484513112	0.00236393856421635	0.00245075208911993	0.0013342683685541	0.00102580636872573	0.000201991187295025	0.00420499482638281	0.00259947484815215	0.000366985373263851	0.00490986643578628	0.0041929111780421	0.00254798043029125	-0.000915883728149103	0.000450874168915316	0.00187723315211019	0.0021900901173374	0.00251127969938258	0.000414504387997838	0.00216861831057402	0.000964760631844475	0.00143699644459483	-0.000778055695984325
-329.333333302343	0.00181833365994211	0.00116416641918726	0.00264614086172799	0.000836408418577128	0.00296527462180263	0.00398949569126961	-0.00143835845778395	9.69942892607989e-05	0.000920939206836224	0.00195064170724824	-0.000330056854579652	0.00296186712806024	0.00357215646379883	0.00419987390290888	0.00192045068479341	0.00446967299685075	0.00137205332536561	0.00130631607618592	0.00183020814882373	0.00250218691013793	0.001900577902195	0.00453541705203475	0.00412717575538957	0.0011722250356202	0.00270667904554256	7.66366480873248e-05	0.0014712945776133	0.00135340126017025	0.00198090661042671	0.00147209535641302	0.000280504531317116	0.00130102839255819	0.00251675107241345	-0.000682790775656583	0.00388232805084576	0.00125008198849497	0.00203677235432786	0.00182095948445782	0.00160691534520097	-0.000567451835004396	-0.00047153238006592	-0.000876594571878719	0.00311334612776781	-0.000169423817088732	0.00198230570108571	0.0035781853622554	-0.00118003780676301	0.000608303378819786	0.0022721132178315
-329.299999969032	-9.35176385598036e-05	0.00230247097558245	0.00297948132141879	0.00101657871871441	0.0021814994702023	0.00107009450062068	0.00199957496275482	0.00077940900649931	0.000591943252505112	0.00127303852822513	0.0014788255833319	-0.00149502219892361	0.00122472235846438	-0.00172345175525423	0.000607336299918937	0.00265356927101501	0.00124131469312128	0.000690847160971897	0.000722879439799318	-0.00085340973830661	-0.000389972228877711	0.00278157043482763	0.00398677383231594	0.00211519208754529	0.000714419489678653	0.00377481360496845	0.00355547848766857	0.000569070156285933	0.00111250382006334	-0.00037963325066559	0.000226924049577581	0.000925129208278141	-0.000381226327453077	-0.000383520409242499	-0.00267303921775641	3.24025101512415e-05	0.00491333263132054	0.0025831983129827	-0.000210314669447875	0.00235334690658939	0.00268258248496001	0.002933980561873	0.00123340087436008	0.00305374511700685	-0.000715408564690545	0.00324123925846931	0.000539208492905008	-0.000653469948730834	-0.00209829160764141
-329.26666663572	0.00077753255980284	0.00130378672839204	-0.000778530156372081	-0.000863178058409297	0.00038054499320328	0.000292071851901388	0.000865873748299273	0.0018176870427824	0.00207024247200349	0.00494553998430702	0.00205025039630347	0.00208859119956306	0.000895356059883667	0.000576968652973076	0.00214881834606706	0.00194780960749374	0.00110207007878038	0.0028453092781684	-0.00188477484676841	0.00227785851123374	0.0019012812594843	0.0015017026109353	0.00108143434075414	0.00174122886145756	0.00139970733276296	0.000844580146522889	0.00178978208962233	0.00161034574877073	0.00284427763149364	0.00247371743094915	0.000544570103212183	0.00293544497332776	0.00275369920464918	0.0010410618846598	0.00218322486912259	-0.000859490476974534	0.00175275497376071	-0.000507748014844434	0.00171826482033943	0.000586240720921838	0.00194647690183869	0.000988572273596722	0.000181404676951602	2.16862054877032e-05	0.000681655075331133	0.00229152500753305	0.00149663879340123	0.00105419077618307	0.00188631476810142
-329.233333302408	-0.00010389146335732	-0.000443468976722539	0.000917769228569454	-0.000214768443113966	-0.00226988600427747	4.13933387055643e-05	-0.000243363737839175	0.00126843562799484	0.00173243432066938	0.00166037062047553	-0.000954421121757809	0.00236107516211115	0.00532530568501799	0.00059306924804059	0.00122714158266879	0.000794789861101153	0.00393260097050063	0.00124964563429986	0.000966510693562128	-0.00135116230805998	0.00192386560618951	0.00199083544454148	0.00134781547496177	0.000449389361555808	-0.00186920993979489	0.0016949570596867	0.00387769065706645	0.000804260181814787	-6.97996169995996e-06	0.0021079404504315	0.00149076719690489	-0.000214831858810993	-0.00133037988536777	0.00235497435410947	0.002943701506532	0.00171339832320405	0.00133281806680718	0.00395439120440477	0.000460517186447684	-0.00020402152068788	-0.000414613627142013	0.00137656963544608	0.00225232455450564	0.00218315258397184	-0.000192378176182784	0.00184086552607754	0.003063677030125	0.000318202527119116	0.0022291772156583
-329.199999969096	-1.98593209413955e-05	0.000690035329770522	0.00203572218375303	0.00224169788475226	0.00174915823241106	0.00330856789543743	0.000625960758363742	0.0032054647488684	0.00213793343636315	-0.00186254914979012	0.00138184017051979	0.000416011599143173	0.00094386663897017	0.00231002069457542	-0.00229073142944647	0.00230573253058353	0.00166259483690401	0.00293446961895494	0.000475888751782283	0.00237238649098304	0.00169222147875092	0.00206169920448995	0.0031372867118824	0.00244672247620192	0.00147916432414519	0.00168649564047585	0.00125110657437799	0.00187897277534543	0.00194425868902071	0.00313270555514844	0.003762940483101	-0.00139998944277175	-0.000584547945477909	0.00373961352014662	0.000717722686608635	0.00245831750037906	0.00157663514453699	0.000578499887879058	0.00363813850808847	0.000883560884446632	0.00158644947138387	0.00273005382057478	0.0018124988073519	-7.00741511784342e-05	-0.00151798105146272	-0.000278181643409092	0.00222577112304256	0.00190118092672942	-0.00105639367397459
-329.166666635784	0.000411156265098578	0.00215588902145014	0.00438373836315797	-0.00064633193152297	0.000732990699346625	0.001661541969184	0.0030775320401607	0.00462866194394373	0.000412540715853282	-0.00229212732597783	0.00216360265124982	0.00105964054754903	0.00321847400329844	0.00202493896261047	0.000831726922660758	0.00107738603519736	-6.11029893672344e-05	0.000254892684568575	-0.000199835461575093	0.00179233188470673	0.000205033766689344	0.000985648598075595	0.00286912659851446	0.00062257489649864	0.00449255075535404	0.00222330836170159	0.00274756087520234	0.00265154661144507	0.00286750444985617	0.00130351097663073	-0.000853935731588429	0.000912296577108229	0.000593567442899401	-0.00133304721244942	0.00240968116514384	0.00296873048663848	-0.000932523677854791	0.00121586496870452	8.63948551151905e-05	0.00332504321124039	0.00293715314519472	0.00132397917858951	-0.00204673801910182	0.00217989946460262	-0.00110648056896989	0.00148746727957971	0.00121300661420864	0.00178000811002643	0.00195355559234467
-329.133333302472	0.00225427262415567	0.00339868097370932	0.00138415634819311	0.00410601221691331	0.00125742411244145	0.00267663518772165	0.000401928464721091	0.0030188051004969	0.00326087710524603	0.000235490602727317	0.0028034344764194	0.000347980956733496	-0.00189505491528252	-0.00090995800518312	0.000435504561234867	0.00127118032991425	0.00261127436750996	0.00148589607156124	0.000612975229824619	0.00306894921874734	0.00354765562261083	0.000540160100706344	-2.95699124090998e-05	0.0039626463053386	0.00222458054967134	0.000730913647939313	0.000999347710129106	0.00282631346249296	-0.000592735582918502	0.00269746708156715	-0.000561657402699978	-0.000443488549544568	0.00141377912067842	0.00295203621659001	0.000291304648687318	-0.000820243614854776	0.00181495552785904	0.00235300603092636	0.000378329446112824	-0.000280068306579007	0.000360028963264369	-0.00069757916389257	0.000226661863187871	0.00305272608664542	0.000237225888688575	0.0020404337066855	-0.000364033605072533	0.00359951561409655	-1.76013931774133e-05
-329.09999996916	0.00364418486606333	0.00257967384087476	0.00433469054549562	0.00185530971614811	0.00318551766493536	0.0038248548107036	0.00288671530323203	0.00397276130724544	0.00134713234732686	0.00250212398624095	0.00347565126455907	0.00156594863663717	0.000808790986104091	0.000338447897813898	0.00279327703240073	0.00120860857872962	0.00109810911335539	8.52586192872096e-05	0.000402903407891841	0.00195126316379635	0.00182858446651368	0.00150154335599095	-0.00187011588326225	0.000537634895327099	0.00172427328048941	0.00295522483677202	0.00212705180783379	0.00134584656139736	-0.000519496363668992	0.00201238934658499	0.000986802423852184	0.00128503362827959	-0.000851894503025918	0.00432422698248502	0.000981521872151503	0.00156512775351214	0.00203658479060631	0.00219705142569848	0.00310239103605525	0.00451851761202371	-0.000167986775941209	-0.0016606650184835	0.000936508013414383	0.00190863260316154	-0.000572187979284711	0.00110889660630131	-6.05588450169892e-05	0.000860446978262042	0.00132817145885589
-329.066666635848	-0.00030241809573528	0.00122697807914274	0.00355464399837258	0.00188517947788369	0.000912970477240815	0.000375588119098103	0.00131693315376935	0.000988537252520461	0.00284042223662595	0.000822145690112963	0.000866902842719064	0.00266742674332365	0.00245565035350337	0.00120337993171649	0.00423083028811277	0.00041185709520164	-0.00137042376502405	0.000441211684565568	-0.000264238593141286	0.00325423457224239	-0.00344730810319249	-0.0013893769474641	0.00419486741030883	0.00236605499821529	-0.00171280694951392	0.00203553553316416	0.000934858081424128	0.000897903727245297	-0.00140102441561174	0.00129274786044653	0.00236041321505276	0.00297673827558964	0.00152658729895117	0.00214900326444756	0.000711437606328524	-0.000538717408218647	0.00251394776569003	9.59850011860164e-05	-0.000965431643262571	-0.000375708233339433	0.000610878157366601	0.00055826628129485	0.000796459912780434	5.25084679672272e-05	0.000816637427745515	0.000114274875098519	-0.00122667917309327	0.000278910585720937	0.00110168692836077
-329.033333302536	-0.000330688516984701	0.00186518123671109	0.00395369074135921	0.000857019057499242	-0.000207911229613944	0.0022769197932484	0.000108131864142824	0.000854066462432024	0.00445143392670788	0.000493064164098778	0.00115500116665979	-0.000347637949796642	0.00190400173195493	-0.00258252026663341	0.00195717885251212	0.00328505462271889	0.00242860067047335	0.00143679228858096	0.00244445431807627	0.0010086622781702	-0.000408450808776495	0.00133928596145982	-6.35050249423452e-05	0.000759926513050124	-0.000537394417933212	-0.00161790226040692	0.00093699912149392	0.000453283389794001	0.000114014969211929	0.00145638479940857	-0.00195046291415701	0.00423696296504461	0.0017001400515877	0.00368683118606528	-0.000444918060184762	0.00357573331862404	0.00141412973681876	0.000581726027168661	-0.000252156373797496	0.00310864505914676	0.00166898718275543	0.00327525992068112	0.00160521528538393	0.00430841589415565	0.00189511929436903	0.000314430808426969	-0.00077100867499591	0.00286583972952703	0.00077821787227772
-328.999999969224	0.000526402083198652	0.00163508250596056	0.00236955529888183	0.00260330972315503	0.00393159866043591	0.000436883445482206	0.00376373752883996	0.000753920142395281	0.0023978112450842	-0.00045521900201595	0.00186868859105815	9.95683320914598e-06	0.000586183585599365	-0.00438744795910784	0.00368921047485804	-0.000705512840881939	0.00118474239614552	0.00243438810128038	-0.00026465495340211	0.00430097189344902	-0.000818199862589686	0.0022230757354289	0.00151045074969425	-3.61116087553848e-05	0.000556326243545402	0.00328480021005628	0.000191850142051253	0.00360678201849463	0.000887690958800147	0.000760747961830011	-0.0011598847039832	0.000482316811130645	0.00131897424261518	0.00325999197708093	0.0026292897928053	-0.000104433518438696	0.0013386770724213	0.000771321936917313	0.000994634261737293	8.55956803957891e-05	0.000738007360796544	0.000970828107351496	0.000388757744688606	0.000778230985774786	-0.00145928306269816	0.00212683303328554	0.00180836616456048	-0.00345913140267418	0.00135047143475631
-328.966666635912	0.00162077805784044	0.00276839229614112	-0.00133965360553245	0.00430558422715199	0.00144885604019751	0.000318010951827152	0.000337505275309069	0.00238617075628911	-0.000913108778967997	-0.000501177291620802	-0.00348592464808584	0.00280610015009097	0.00212479749700467	-0.000613053217683346	-0.00112695901901483	-0.00109187069767258	-0.00103516585703822	0.00350696981255028	0.00265214192989405	-0.00123317837620585	-0.00321732126776919	0.00309430510747721	0.00431317656866193	0.0021437443686787	0.00143655922619768	0.000651372628226454	0.00165133244538107	0.00102895204724007	-0.000136929576323608	-4.91589406492743e-05	0.00150841535199431	0.00132632884944761	0.00180351120085132	-0.00115845340170484	0.00127399539826856	-0.000423610417086606	0.00251237089181033	0.0033358806103333	-9.88605480439775e-05	-0.0020464597567238	0.00054982813437976	0.001801407812274	0.000596337597138841	-0.0032211885067559	-0.000218521432757468	0.00154492415790641	0.0015515056791886	0.00375068744496998	0.00145872615302856
-328.9333333026	-0.00103837863589495	0.00219231042364787	0.00139409804406798	0.00261780603391304	0.000621552640625578	0.00287307704453144	0.00297986360277547	0.00150755116065704	0.000729248321426512	0.00518781790835365	-0.000172887263074406	0.000582879305265238	0.000249230622400787	-0.000367924689806398	-0.000246162914504522	0.000478932348058403	0.0019448012063582	0.00382938387177612	0.00360248220935167	-6.17705148531211e-06	0.0032045923740458	-0.000973318950871938	0.000249093458029259	0.000923478541760669	0.00366341743720033	0.00437772539601422	0.00107405960343332	0.0034641434346121	0.0023653084387969	0.000918199101008987	-9.76060602958517e-05	0.000650695148018743	0.00518621049823464	0.00133863063089756	0.00207879122323329	-1.13807225730067e-05	0.00160844204293176	0.00581073852933667	-0.000608059841334496	-0.000527600312533627	0.00134168780560018	-0.00104520805443542	-0.00080947126175257	0.00164936683930961	0.000876210120548615	0.000613876664762758	0.000970023922871377	0.00217106254239141	0.00207160652961635
-328.899999969289	0.00337334108928622	0.00193447243396538	0.00297163338048467	0.00354100517547995	0.000343959335592836	0.00211302310432671	8.32222607483057e-06	0.00251217047272156	4.56350302583397e-05	0.00361640961491094	0.000611963857222841	0.0032960307526505	-0.0018883533915488	0.000335590285683196	0.000580264718958556	0.00025765416263257	-0.00135784373892156	0.00224082854980701	0.000629569481966685	-0.000503963578044275	-0.000669695982061791	0.000430180673095859	0.00224917953713444	0.00162839794564418	-0.000711739017537516	0.00208116638035372	0.00190001705682585	0.00285502117684133	-0.000372755223870369	-0.00163851563507178	0.00175651018785539	0.00453756302732722	-0.000505230955674452	0.00377990249975602	0.001773842933387	-0.00117536349495717	0.00127296404366206	-0.000101055535138284	-0.000185245644620968	0.00135486000643548	0.00520164741225704	0.00263021317946743	0.00146112102515739	0.00242976535167683	-0.000908385541765977	-0.00330292314677116	-0.0003150628317381	0.00183296100695385	-1.76193302616756e-05
-328.866666635977	0.000741237173806475	-2.39691821389831e-05	0.00338672765575831	0.000380525944093102	0.00195278504651564	0.000614921916774591	-0.000547755272126027	0.00511816538697252	0.00164894991351572	0.00231205155344594	-0.000539099429977097	0.00130575515376841	0.0021999936896937	-0.000338101379711686	0.00280376129618876	-0.000170544135381423	-0.00188119680309784	0.000974044919974326	0.00106935474042735	0.000312700777931441	-0.0018200244435671	0.000787900514366946	-0.000448889853902124	0.00285178689923149	0.00262717489584863	-0.00112177933253843	9.51672330973263e-05	-0.000915640500268156	3.38562524713204e-05	0.0010401867588159	0.0019108625370845	0.000592636611905784	0.00190352442229569	-0.00180606797985594	0.00261052331874201	0.000326478564312005	0.00331306789225316	0.0035196989457017	0.00308048954141571	0.000721072970055192	0.00128053487008883	-0.00104741234669092	0.00304632010337214	-0.000764314857714443	-0.000426996940720126	-0.000333446633204559	-0.00230029373646035	0.00263390424068854	0.000499508171360574
-328.833333302665	0.00118528955754815	0.000837496425188822	0.00336952566233562	0.00165826441194927	0.0024644002936578	-6.13135956720745e-05	0.00117289804839027	0.00115804630981653	0.00194964987048318	0.000500355946248643	0.00274282757056721	0.00436645126145485	0.00250246704407597	-0.00108847726433114	0.00202016635205893	0.000940001729042517	0.00155455282562023	0.00368641267703029	0.000779585679786754	0.000640659809996391	-0.00262265680932683	5.51223885284502e-05	0.000580932012786084	0.000580236494204023	-0.000107541451411675	0.000659735810000117	-0.000164056879600416	0.0032748957488169	0.000744015577366364	0.00176169521283009	-0.000879062026182931	0.00289109613271521	0.00278169836634556	0.00200613675710626	-0.000217763738508681	-2.89701773567019e-05	0.00115478280956693	0.00234907790882088	0.00478356101714217	-0.00131708657296714	0.00169345578101587	0.0001669544444175	0.00145018599416646	-0.00159768507613434	0.00176171380517576	-0.000116486179519426	-0.000899755822755921	0.00198514367379488	0.00295167173390176
-328.799999969353	-0.00114886459980668	0.00314663457792563	0.00186852619345679	-0.000673687985601523	0.00268767336260745	0.00204914840849391	0.00105846928435072	0.00013338327655199	0.0022218492524807	0.0016273629473279	-0.000458159548090031	0.00113984644437026	0.00100741880945188	0.000279564043624503	8.40703478641736e-05	0.000322953279410232	-0.000754996599937829	-0.000132660818835117	0.000413438725434645	0.000274712091300144	0.000526934554930802	-0.000361185458332081	0.000783593915185676	-0.00202509017632013	0.00242981170073353	-0.00265379842469993	0.00110716755661333	0.00207626190484644	2.96393236319803e-05	-0.00282788362102748	0.00150620294942272	0.00172395770736533	-0.000447582052151008	0.00142635540555092	0.000473161166225089	-0.000419622645265738	0.00268626631180491	0.00195158178615595	0.000912100136368221	0.00136608174514585	0.00190672826228466	-0.00159757917450465	0.00366120427987837	-0.00115954182547062	-0.000282260467096562	0.00233411308925868	-4.04636007952375e-05	0.00215712542438917	0.000881850298090736
-328.766666636041	0.000161444655620846	0.000950626365777252	0.000975819699534197	-0.000608261236545338	0.000772292589741319	0.00121403378165319	0.000193793622897509	0.00279631075487219	0.00409358594728926	0.000711683535618346	-0.00076523444692822	0.000782929931957943	0.00182918516951847	0.00206207271602088	0.000587809693120334	0.00245883975536287	-0.000949996972544609	0.00223130324226006	0.00269525731241493	0.000376450175286425	-0.000478087803858052	0.00375572950112046	0.00419734773177105	-0.00195024818903899	0.0023225003159556	-0.000439215721580455	0.0030275975520605	0.00278437252501929	0.00244615830702011	0.000575803132796038	-0.00106091840486422	0.00349656161781098	0.00276786457702927	0.000502541358478048	0.00374287654628291	0.00011554205370945	-0.00045330383497566	0.00192372581225897	0.000189531492393091	0.000297530289864123	0.00160375026810122	0.000380639184127785	0.000158931481700098	0.00285567138994181	-0.00120545268054228	0.00186796612500939	-0.000526139036733597	0.00100713814033071	0.000392853588259356
-328.733333302729	-0.0012758094784785	0.00185003259358774	0.00235005899283547	0.000613997653621023	-0.00103187226852175	-0.000651638827271483	0.00250648652707897	-0.000428326658834743	0.00374612497833793	0.000820439176465904	0.000248215572246746	0.00114696314626983	-0.000185917045097184	-0.000851635859321465	0.00125281090564355	-0.00106543939898573	-0.000930520740740071	0.0024873792188741	0.00101189513790356	-0.00133260245370304	0.00169315635957179	0.00294687067767851	-0.00138385552294129	0.00123912645609703	0.000352432049107398	0.000255539354423129	0.00138851554625863	0.000589569855573013	3.05925061045986e-05	0.00199905021928171	0.000368120537545868	0.00222956145623021	0.00267512297581574	0.00273120227999901	0.00226375793522171	-0.00308222166772276	0.00224921905407505	0.00364982785828127	-0.000645472100062383	-4.70736598778831e-05	0.000550624441268743	-0.00092818095475633	-0.00104955871783352	0.00239556156522513	0.000790581209363928	-0.000354756821861812	-0.0018773919596522	0.000971570331785854	-1.16682756530206e-05
-328.699999969417	-0.000655811553717078	0.00281972096803274	0.00191499488975666	-0.00115549330955911	-0.00154294387265863	0.000936367017544959	-0.0014072939710823	0.00298639129141154	0.002685210036945	0.000580778406277349	-7.38044430367291e-05	0.000668524918661317	0.000638836023331701	0.00101690901614426	0.00176901972665822	0.000440805958724422	0.00105412216781409	0.0009959405320763	0.002691074869966	0.00105932675313436	0.00168749332303786	0.00326047749635694	0.00116677709321966	-0.00141217701272034	-0.00125233001829106	0.000175506389336055	-0.00228902635728401	0.000563306280174203	0.0023994132783014	-0.00221852899576935	-0.000588031853976267	0.00222666218502066	0.00273357341026459	0.0040790634837814	0.00126212718254137	0.000736481634238562	4.45395038268792e-05	0.00131185746619999	0.000783293325587242	-0.000657480985621128	0.00218213326505035	-0.00255481709934791	-0.000306239531022157	-0.000325139211239334	0.0030383453741617	0.0002816191608076	0.00136518027030119	0.00311758114616578	0.000108667159682163
-328.666666636105	0.00104630738654876	0.000755746962429749	0.000680260918164755	-4.44605410782062e-05	0.00047699234887133	0.00231150066213692	-0.00194200280052659	0.00189020604715295	0.00335924013744104	0.00155008241257126	0.00211225131062431	0.0019135246903712	0.000949634730582072	-0.000113882110421626	0.000281161152574705	0.00151950545026203	-0.00135784993039834	0.00233555801506968	-0.000453254787300628	0.00157434788294186	0.00187690360825832	0.00207020986755624	0.0012586956632199	0.00178631967893605	-0.00153438805722206	0.000840141350459178	0.000752063109130008	0.000841451600457011	0.00416717215748608	-0.00124701656186366	0.00127014609126963	-0.00143067960849286	0.00118701394668719	0.00447427130579592	-0.00130978192121689	0.0011480987093403	0.000471440409954393	0.00361653952591179	-0.00172583292914474	0.00195787425147009	0.00180605169616499	-0.00114785472191536	0.00182344168550252	0.000796932320531574	0.00160672796794903	-0.000616356276908148	0.000749588072937679	0.000864015771483095	-0.0012954743062169
-328.633333302793	0.00175833253892743	0.00339581856356497	0.00105112727678369	-0.000363713950152222	0.00045100813331389	-0.00238370438991442	0.00274009175114687	0.00373667823757995	0.00375951935803198	0.00101792240773957	0.00116019330094153	0.00202157092627142	-0.00335779363344113	0.00113759918885514	0.000521751602038711	0.00147897734404967	-0.00204357765763052	0.00275028854705417	0.0010140756621343	0.000825184524884892	0.00117628497945499	0.000202708231508808	-0.000229204249278636	0.00254969633216162	-0.00139789984930838	0.00123491375961204	0.00193183710582756	0.00266992748374661	0.00125516169327333	0.000486097115448669	-0.00124721058290489	-0.00212940261122252	0.00400970536727996	5.38497344353406e-05	0.000612831911253942	0.00228875548609553	0.00196363991858883	0.00179678859145982	0.00225673633099732	0.00223698324603117	0.000162987344471066	-0.000917344994974756	0.00170097704230854	-0.000136081035181923	0.0024375689792403	-0.000304723108303429	0.00129269822916611	0.000627772161816531	0.00323860468825998
-328.599999969481	0.000997044822821813	0.00302576561459666	0.00137410205413679	0.00202562456551869	0.000759894348794088	0.00043561654103963	0.000254865004269966	0.00156187407078279	0.00116294686757246	0.000716843570816028	0.000885722305374426	0.00234057121432019	-0.00266681282198944	0.000898725615619766	0.00353010155988676	-0.00222302739679126	-0.00109355612298434	-0.000761666714770404	-7.52930210186076e-05	0.00277735340854035	0.00329890309818337	0.00249216569945765	0.0023802947253988	0.000438010303597247	-0.000869183880452984	0.000175154731182348	-0.000106954849824481	0.00100966159103799	0.00236966312056297	0.00154459154211406	0.00225053819810972	0.000613349436352051	0.00228906027801612	0.000161491366125532	0.0037014443858211	0.000925643956338651	0.00166994634147544	0.00323247960525308	-0.00197763067187184	0.000115857920951035	0.000542098124391432	-0.00192919141149828	0.00215718960566569	0.000564974430239285	0.00334401205125745	0.000554133973937443	-0.000792220057876825	0.00250549874194128	0.00167013579004816
-328.566666636169	0.000951329817808988	0.00269765986978643	0.00131755410078194	0.0029425445206539	-0.000562034538249656	0.00118170893205727	-0.00136506407705228	0.00238706049214343	0.00192880105004156	0.00168278901176044	0.000720865395544834	0.00168266273924855	-0.000751222357197157	-0.00140736042670953	0.00174361730806238	3.74413031067888e-05	-0.00166557679007051	0.0016011785472263	0.00405758105045262	0.001550953779343	-0.000305039263900575	0.00294813845537167	0.000616055692201134	0.00150409851126421	0.00554585592863033	0.000329471504173173	0.0008249278151089	0.0055819910684507	0.00186666473500452	0.00168486875938001	0.000259574512290528	0.000992665327189335	0.00259337487067934	-6.34487619338708e-05	0.000158305779092149	0.00114492310530989	0.00468211528263884	-8.1427251799826e-05	-0.000525071082604467	0.00340713631740019	0.00118483500637467	0.00097576206570571	0.0025825948154089	0.00218834552232705	0.000972739999696715	0.00211818769107885	-0.00047220444909335	0.00243143293483972	0.00276981716440572
-328.533333302857	0.00282427003390284	0.00299944394452012	-0.00173956021196997	0.00108522881969331	0.00180949289345178	0.00192604156456888	0.000980508815259573	0.00144916950514973	0.00300177902845866	0.000818881387737891	0.000234754450919361	0.00146935863104425	-0.00147225791660555	0.000818712025951074	0.00123785385591813	0.000707299525328775	0.0013592381531119	0.000905614930558851	0.000215362074535541	-0.000346393690951463	0.00436604390498396	0.000525060347629336	0.00114451841306484	0.00167821850397865	0.000340355015136073	-0.00149590137986599	0.000275802978685236	0.0039098633772956	0.00173404957781198	0.000139864511597088	0.00106747080842307	-0.000517789252203471	0.00171242265781379	-0.000228434948946643	0.00121839286709791	-0.00132444090017769	-0.000317475337780482	0.000279461626636501	0.00367556166888205	-0.000233413610758682	0.000310466023283773	0.00110604191465746	-0.000275447089405634	0.00268561839592385	0.00124220684378151	0.000608477635737126	-0.00156013137454547	0.0014814866011631	-0.002131559176341
-328.499999969545	0.000230031440790701	0.00202942175152332	0.00182217097080672	0.000647950679113829	-0.00395570574697668	0.0025963897108221	0.00193626563036065	0.00222948463381223	0.0022098509841223	0.0024232197193057	0.000671811843315884	0.00130038057596349	4.90901902372443e-06	0.000334645902520192	0.00213225896367331	-9.47319848282335e-05	0.000253115707784302	0.00145214259844162	0.00190167441153766	-0.000921319732663517	0.000757093116023566	0.000329690285003736	0.00117683277878267	-0.000240109675796685	0.000763327809027325	0.00151339771353742	-0.000344406883773352	-6.56290750309374e-05	0.00204443374763597	-0.00185701493935475	-0.00190807809347904	0.00085302545646404	0.00242572491817494	-0.000186715454500441	-0.000290441502497796	0.000557105061713359	0.00280767796970061	-0.00248142107550331	0.00347894597051401	-0.00273705740848695	0.00136090046689819	-0.000628137034388243	0.00455872167530191	-0.00105337228269575	0.00152078657435484	0.000761154286686105	0.00061721542595139	0.000342603944905817	0.000384111921081565
-328.466666636233	0.00238731152098559	0.003633594827949	0.00378469789988933	0.0030821362689416	0.00334866946468504	0.00250160466908156	0.0021518626025836	0.00502710712061638	0.00339885545438445	0.00147084135023157	0.00225498358269371	0.00183558278638241	0.000995622638382598	-0.00080288079310431	0.00190368665244334	0.000928373967020502	0.00145407242464746	0.00235492209072763	0.000289329365773638	-0.00101441436932515	-0.00042305779298657	0.00327097585196146	0.00416280208863617	-0.000442930353018345	0.00167086074974876	0.00108549353814669	0.00301343259665365	0.00387995706775879	0.00128165680575376	0.00143071160859953	-0.00225735905071711	-7.42620572483643e-05	0.00114300989374194	0.00194712650121176	-0.000490895862595764	-0.00034811851236205	0.00491321101264341	0.00327612142136413	0.00460252303414965	-0.00196500592245086	0.000946651720232783	-0.00121906937608862	-0.00106935375710293	0.00110772028665806	0.00135766801656911	0.000356188080490871	0.000372006806714675	-0.00233027024551224	-5.25175376454579e-05
-328.433333302922	-0.000397636690553593	0.00354785306476479	0.00349281039921223	-0.000125258393302574	0.0027383655357831	-0.000343310278696274	0.00116671654599565	0.000680694203609389	0.00363254040149885	0.00296767453205071	0.000411105387634003	-0.00114216432280534	0.00164739265060465	0.00203599155188638	0.00044189404273598	0.00235888196962497	-0.000740903714773089	0.00351163116644138	0.0016617544678037	0.00243958906208375	0.000785587324614645	0.00119719872214585	0.00305996245693718	-0.000144374134415814	0.00191316964343224	0.000494754476526138	0.000778345119152646	0.00110011650486797	0.000412069886068123	0.000583157714743932	-0.000659867982503504	-0.000842545084695945	0.00169918271772773	0.00378221618836616	0.000755227074944798	0.00111741272317123	0.0032163783660113	0.00489854928578792	0.00221772618913119	0.00351508846107917	0.00178285117163557	0.00104344521744237	-0.000122933555998905	0.000454860177027561	0.00208256761345693	-0.000451927819218545	-0.0014139418417185	0.000473547813171327	-0.00178158784002513
-328.39999996961	-0.000362699562073243	0.00242995013625913	0.00578867736193278	0.00158983230318721	0.000243817529854695	0.00230516344566778	0.000505850872892122	0.000873617839052154	0.000521239682466978	0.000405142815585013	0.00218301898274664	0.000266186747744146	0.00018291727843478	-0.00116227600052732	0.00122915618736374	0.000243560873583681	-0.0023817353308947	0.00152330920437826	0.000533448887148902	0.000739101018060628	0.00196825171680659	0.000950275755923768	0.00177906804345129	0.00195722185140879	0.000941749653569968	-0.00149561006349053	0.000903366463258282	6.46576725767956e-05	0.00347791170268708	0.000984137314641753	-0.00289047918551488	-0.000238530495717537	0.00029560152746666	0.00226273541004651	-0.00135861699261941	0.00275599750894473	0.00187556303853587	0.00127358297057645	-0.00216300881987164	0.000670780132304261	0.00169962526927547	0.000903109995867624	0.0019253422601242	0.000672759043808147	0.0014916624513821	-0.000989402625261149	-0.000303126307128698	-0.00175280036605885	0.00187615486415216
-328.366666636298	0.00107752401072858	0.00234194612146654	0.00399540866534243	-0.000211585197256059	-0.00193161048312884	-0.00022330048080843	-0.000228798887579984	0.00178916761467907	0.00308141133706885	0.000890401208789138	0.00374415671007544	0.00153140191303869	-0.00118496151935898	-0.00141098993518429	0.000768866096155785	0.0019487983003621	-0.000461140814464911	0.00186942382951649	0.00228345442547295	0.00169896633683675	0.00322642791036709	0.00264376866386951	0.00309990554489137	0.000438264721397852	-0.000185699120427762	-0.000718765056153203	0.00280743879717404	0.00321261515195048	0.000861763435962115	0.00372694014687291	0.000481798375356113	0.00128936985317851	0.000893099866664637	0.00155385355279514	0.00189381992351534	0.00269166012114708	0.00329652879512288	0.00181409757879514	-3.0345064384707e-05	-0.000348902546961516	0.00144623358734397	0.000565256776938972	0.00103277516251066	0.00262366394867952	-0.000323751759342294	0.000558493027346452	0.00259149967841843	0.00377741447209778	7.4392248502364e-05
-328.333333302986	0.00153811901708967	0.000105123926713913	0.00551075357605679	0.00174240926637526	-0.00147454519110579	0.000241249415017131	0.000373782310341353	0.00224862862120168	0.00283972659797493	-0.00061467971900242	-0.0021514280034034	0.00177880280029241	0.00199821388560639	-0.00219828433129599	-0.0001246333063466	0.00237114845651443	-0.000632562998148734	0.0022602056753922	0.0027406873362652	-0.000210603061043368	0.000840959565971855	0.00259197493616947	0.000712394025679797	0.000125803560464433	-4.98959721388914e-05	-0.000625742192688294	-0.000570863115272768	0.00261189568069309	-0.000523352297696067	0.0010401237280746	0.000302203898914444	0.00166991032125374	0.00081328281074855	0.00179764256449	0.0033714429590036	0.00228536390125167	0.00460416181125178	0.00289087384056741	-0.000141186775415192	-0.000954708211406086	0.00422392900423429	0.000576233050294306	-0.000297951881672809	0.00183961095997165	0.00503207629139091	0.000706494205410135	0.00379196480605082	0.00243645532860703	0.00286520917562316
-328.299999969674	-0.000143270496150594	0.00115096808533621	8.5741718837129e-06	0.00456708127704142	-0.000485532252567533	0.000293654148021849	0.00183447853443008	0.00282725990041099	0.00488485121405446	-0.0018776997240938	0.00418050114040014	0.00242085370054168	0.00118640974984929	0.000590744129545295	0.00102693293260014	0.00338796844982181	-0.000309111225266112	0.00258418368140001	0.00172707899594438	0.00565166442411924	0.000818441594544028	0.00148900097688531	0.000566814638674251	0.00235930861053479	0.00323499035957031	-0.00110733285749098	-0.000383101866010649	0.00159589351869727	0.00116163092403898	0.00202751466867213	0.00171377977061749	-0.000422928133358424	0.00244929355597934	0.0039094641579096	0.00336925577102998	0.00252771805594609	0.00259745906415609	0.00557730729420713	0.00414022296474525	0.00168047521336567	0.00198944718238181	-0.00119210262443337	-0.000221024913211409	0.000878113803515101	-0.00133271053776385	0.00175241234650247	0.00409794291105414	0.00177490948718173	0.00344507620222634
-328.266666636362	0.000527192382526298	0.000829138557140841	0.00380235548321872	-0.000127261028688319	-0.00104669188503703	0.0008276564716585	0.00118558556414794	0.00159599837177715	0.00574189525267776	1.41579602426223e-05	0.00295154466753222	0.0030635170378791	0.00317180696304986	-0.00131019771326435	0.00231532223012654	0.00107699030523312	-0.000958834885064541	8.71446936367981e-06	0.00258016545950446	-0.00205403630746703	0.00255032349935791	0.00207080175213425	-0.00079873941787123	-0.000296940047922134	0.00317520291031614	-0.00166910663575959	0.00154576079764968	-0.000343760414724392	0.000600188737284069	0.00145287490136525	0.00267936702385929	-0.000678987872999581	0.00314356765984336	0.00409884395237003	0.00521333254916068	0.0015989399057369	0.00516533843241129	0.00362214189229704	0.000933403001468713	0.000611184643512841	0.00169708893251341	-0.000234058714773111	0.00111204621377881	0.00259618500167225	0.00114361186418166	-0.0023370257214208	0.001608578282569	0.0028625742915801	0.00388706739456235
-328.23333330305	0.00168167670448638	0.0022500569417927	0.00307108102375708	0.00314200963274724	-0.00123122406142295	0.00172649888429199	0.00361593130003979	0.00299357986064352	0.00306147203994633	0.000731518996012093	0.00362149974376513	0.00250014679613286	0.00084299314228331	0.00299771177111097	0.00208274648420959	0.000863367608878174	-0.00135512011017891	0.00433914148853154	0.00314081282068712	0.00154366801894112	0.00229154847066504	0.0020533677715453	0.000202113113160096	-0.00100572173454583	0.00196869616401496	-0.00110991351487011	0.0022116931101116	0.00298525987973564	0.00260501336883645	0.00202573408706253	-2.90253527258644e-05	-0.00142601049064706	-0.000275442361679423	-0.000356427665188508	0.00369194108425164	0.00204166120777727	0.00563811191791264	0.002783006996674	0.00152555864543769	0.00204685875151056	0.000194994948916838	0.000807501556257972	0.00177478702274003	-0.000390619629387579	0.00023968878956504	0.00390410039255229	0.00042091022643076	0.000471003003919446	0.00200312301240935
-328.199999969738	0.00125207496890611	0.00357909147491065	0.00257540894181651	0.00285323077707933	-0.000933047508305029	-0.000581697141827875	0.00042581438895295	0.000302520844568832	0.00259712110509036	0.0002694955067164	-0.000590302853469615	0.00266508784975272	0.00021723382692973	-0.000530393782550265	-0.00137071538131084	0.00133754877379688	-0.000608314148396127	0.00447790295763706	0.000840546048223367	0.000234446008658962	0.000212362659733456	0.00256159962753055	0.00281943200636259	-0.000920180225782219	0.00129017154038269	0.00018150130889194	-0.000368561603801387	-9.45784972874453e-05	0.000454756901893116	0.00217551343992461	0.00128815410000427	0.00283392173966213	0.000897834959822985	0.000679357403748138	0.00184862852395717	0.00261380554714474	0.00371879441299894	0.00110865931550197	0.00249004452150792	0.000719027709351394	0.00231297378034678	0.00184906963320342	-0.0017962807427232	0.0027275516929659	0.00248887426001299	0.00027010334433708	0.000262236854930542	0.00232149473199983	0.000253206627278679
-328.166666636426	0.000626566379329785	0.000505692411799541	0.00324311476318617	0.00342114676030869	-0.00265453739408683	0.00224339843361132	0.00130478778096732	0.00355521437116602	0.00198028363766423	-0.000702631294656308	0.00155522382014017	0.00224710751952839	-3.25904800146937e-06	0.00227236898187566	0.00293564177313455	0.00192047295957609	0.00321598580560234	0.00174423916600841	0.00199249784821931	0.000697000882021626	0.00418127043513461	0.00405661403295965	0.0014542565003679	0.0027528978872382	0.0036179135738047	-0.0039269766004566	0.00156311799913167	-7.09668376116523e-05	0.00206634817119422	0.00137344152860297	0.00159542290038583	0.000539635292888252	0.00203546444202096	0.000447722607736956	0.00383509896720824	0.000292057848140903	0.00547953179720628	0.000509781951988142	-0.000137019427938756	0.00353887075305537	0.000286635012782921	0.000665675085619655	0.00078582262029725	0.0022639879154277	0.00103570767554195	0.00227695767932645	-0.000136483809004662	0.00136165554377066	-0.00121449529007467
-328.133333303114	0.000549890009662102	0.00194016001167463	0.00145523421283111	0.00454199371503738	-0.00251941956654278	0.00268097935254719	-0.00106864591870215	0.00207066880566931	0.00196228004078691	0.00359581170709022	0.000525347339989435	0.00179816943724553	0.00109230583717035	-0.00292293075265815	0.00238336158498476	0.00154554424194042	-0.000209669669561152	-2.06996602731824e-05	0.00189435229958534	0.000867739135347212	0.00178483423818976	0.00253730413612685	0.000989515220312986	0.00252857030294384	0.00309511214142377	0.00309936567186397	3.38525174115034e-05	0.0046250395864188	0.00459710328161045	0.000654332004687119	0.00206451481457814	0.00202719469242818	0.00110730467740983	0.00282133185578615	0.00513355345210498	0.00199840790324546	0.00381268394819401	0.000593367044473214	0.00141345504348467	-0.000358869644731086	0.00154910643447759	-0.00120862094156449	0.000562529958647917	0.00376914390123451	-0.000976449463326645	0.00269917818524068	0.000165893531935857	0.000537916557301399	-0.000165504313960785
-328.099999969802	-1.72379542577872e-05	0.00387198110034992	0.00364598480572054	0.00352778714184121	0.0023592227361795	0.000781224713730544	0.00265464823257522	0.00113193970161429	0.00227160350415101	0.0020259982440034	0.00371350755299782	0.00340535748566029	-9.77487631456109e-05	-0.000710996421567356	0.00599425884045157	0.00484549233778186	0.00102471988868225	0.00270528063778286	0.00133409658625794	0.001941111488309	0.000858562910668104	0.00337067032224458	-0.00176428843695697	0.00206974737355625	-0.000141494357790428	0.000350732416849131	0.00183399947835317	0.00415245905890804	0.00249446071282411	0.00178217388128232	-0.000284177453682366	0.0012541839367437	4.1890080146878e-05	0.00241982769183802	0.0039730763319975	0.00460204340009052	0.00402189209124515	0.000280674711437445	0.00305164929175805	0.000998977776681453	0.000547739923736135	0.00144582439197583	0.00111631029969739	0.00105273278669527	0.00293463061731103	0.00146246123705795	0.00190128292903258	0.00346589403229924	-1.41502494466206e-05
-328.06666663649	0.000933040831496257	0.00491060136255872	0.00297080451416787	0.00207161002089418	0.00173557845708883	0.000513988849670577	-0.000876866903312457	0.0005415576130684	0.00205468496920169	0.000901862634449135	0.00246984136570916	0.00270217726732913	0.00136756703729335	0.00219513528230519	0.00385967353959649	0.002581414542143	0.000834729555037161	0.00028487612197603	-0.00136915922995517	-0.00163376035546248	0.00230541612096946	-0.000524242564955979	0.00213631655972746	-0.000600704871590696	0.00341577603759358	0.00269629306286689	0.000756592506484521	0.000798452142528272	6.20814812225534e-05	-0.000348939215175648	-2.76631863231902e-05	0.00210252380431208	0.00170524990361021	0.00120046426062015	0.00285539423085246	0.00297968971081097	0.00468101217738082	0.000686729134967035	0.00438686297884294	0.00159930149191745	0.00125032378104262	-0.000782342672947411	0.000819616898996345	0.00104689986294026	0.00176429493639407	0.00341752883381208	0.00298249902216863	0.00431521952159031	0.00173715523966433
-328.033333303178	0.000265175870298839	0.00363192473487495	0.00322767420065484	-0.00025422032151734	0.000524445096894532	0.00313306924841439	0.00307769013830961	0.00191969062418074	-7.01137370462401e-05	0.000982994679320393	-0.00242130966780074	0.000653282610681316	0.00323903720173102	-3.49375570968258e-05	0.00442591616305288	0.0016297437921351	0.0015595033849598	0.00378313463125501	-0.00140083344220943	0.000361580635115044	0.00319096947519593	0.00406736038088251	-0.000285191118813199	-0.00123597978904133	0.00256251487576298	-0.00186005227649799	0.0017997215390928	0.000725407390824162	0.0034006532967451	-0.00122901859600211	0.000943516622018525	0.0015152464074808	-0.000930476542314151	0.00123691933567072	0.00446195784628201	0.00209839998869732	0.00454658234970984	0.00224004236242903	-0.000356653521608186	0.00387234543635584	0.00433915771381743	0.0013301242740662	0.00237750679002691	0.00197301301706487	0.00439521479877014	-0.000295954632216988	0.00222547846705368	0.00447919913269124	0.000909878792893171
-327.999999969867	-0.000234995266364058	0.00338858584240131	0.00385471488310651	0.00249355083487479	0.00383551535849802	0.00176551206924569	0.0010497728286567	0.00236699224359493	0.00326718797844294	-0.000133857727999342	-0.00029878624566404	0.00130138651739231	0.00128846786684245	-0.00200182659026549	0.00240809521488194	0.00294361428669676	0.00339408226496374	0.00203954169404752	-0.000959444468300874	0.00267502583506618	0.00072441892763031	0.00124208674483395	-0.000990252946445169	0.00138758756707147	0.00303794022290393	0.00267687054470933	0.000139891648547885	0.00051769073847685	0.00361895211674668	-0.000984887799722167	0.00107300250520681	0.000100075448743686	0.00127701598672891	0.00290257421703788	0.00191298579538213	0.0020073780094001	0.00521871817713115	-0.000419823125634378	0.0031465709149342	0.000285459307458269	0.00392122256013983	0.000316901339755815	-0.00120882067762629	0.000781293483205325	0.00579815107945914	-0.00215169721475561	0.000800068606861548	0.00364018629915941	-0.000642784534986562
-327.966666636555	0.00198376787068932	0.00432611243564152	0.00414907993234404	0.00302211699797506	0.00429135796297653	-0.000658147228512096	0.00432580525304205	0.00149237525575163	0.00115876249026559	0.00279371101811121	0.000507558138575614	0.000501395971409413	0.00134282697582988	-0.00144489832328198	0.00334824274626444	0.00109762733290586	-0.00160183894228783	-0.00261925723126255	0.000533088143065075	0.0013824884920941	0.00048798911361192	0.00171373854995049	0.000250080610227021	-0.00165861906333153	-0.000766307719692216	0.00288093562509739	0.000449226300052508	0.00354081217939251	-0.0017215765767381	0.00250144456257806	0.00319225462876194	0.000297866363022536	0.00266277214245758	0.00123592288831864	0.00271511559943727	0.0035608374006485	0.00413343671376343	0.00030496623913745	0.00122694425661274	0.00184730083631957	0.00245361413581402	0.00137992147550337	0.000947527300851125	-0.00277429065798984	0.00335261648690377	0.00263900402675354	-5.90535050349894e-05	0.00175571050698609	0.00132489773876054
-327.933333303243	0.000834108154219804	0.00143218980770088	0.00324628085577661	0.00262862217763415	0.000358931222923631	0.00181854667551229	0.00211624381029907	0.00295855593459415	0.00284958946542313	0.00125596121837346	-0.00362421154978732	0.00194162271642773	0.00228957684434583	0.000437621121417209	0.00403116022685679	0.00111030386855326	0.00150086661369975	0.000435430169525186	0.00294689910884938	0.000830415031135567	0.00118112870642673	0.00518165976757889	-0.000787499436467054	-0.000223064926104244	-0.000655790017584756	0.000754925058721767	0.000948173354019755	0.000540064942709417	0.00264107401192804	-0.000240134827273364	0.00445801694901593	0.00204728012637423	0.00265726610729544	-0.000576753673237063	1.11082821907527e-06	0.00131890387769729	0.00612343259867631	0.00147973358347842	0.00291168585677626	0.00096456413336321	0.00320425977947325	0.00208068397140715	-0.00141843365517025	0.00240290184494008	0.004722662844028	0.00429585282439437	0.00173254775610676	0.0025668880010723	0.00173206343163479
-327.899999969931	5.41756918948089e-05	0.00243630998324529	0.00539070995772017	0.00246723411460392	0.000784529833041225	0.00141463459761182	0.00229139759576169	-0.000358841758276607	0.00181608258062593	0.00154817343795466	0.00126236147806502	0.00227438449381923	0.00228449678515363	-0.000126479996816475	0.00275437187166627	0.000818695129960245	0.00145332111171625	0.0045831409314302	0.00213940998573592	0.00111509197188997	0.00463449775269298	0.00230323787309561	0.000257405411974387	0.00108054617246889	0.00426949323400672	-0.00247189470044018	0.00235630436304124	0.00365026009665592	-0.00096652423535537	0.00161791149934398	0.00247058041204162	0.00117310442045404	0.00201632452429812	0.00324521215026174	0.0039719323966525	0.000999209398485301	0.00407434316504596	0.00219114441617474	0.000513037594263244	-0.000659585963492693	0.00464501464869727	0.00400607198666891	0.000118996987620967	0.00273880529943893	0.00315436674318059	0.00135371015557528	0.00393119235383976	0.000405850577819167	-0.000809423913010532
-327.866666636619	-0.00098089435840798	0.00390640358268768	0.00410802871234406	0.00211202504758368	-6.87430984323001e-05	0.00315738302872459	0.000303936952447126	0.00365303320174559	0.001714383251603	0.00138202887345584	-0.00219600515221285	0.00097263641959533	0.00301091050564584	0.00102595614437972	0.00467925462595731	0.00175270198035016	-0.00109115373817381	0.00289486336827549	0.0018703734934401	0.00246588229397204	0.000960585025028049	0.00499022590622233	-0.000895558912142658	-0.000248124756842882	0.00571692108939181	0.000617147564733078	-0.000740085465521401	0.00472979547843111	-0.000636409393844017	0.000199367780516435	0.00210772309324203	0.00455955214971016	0.00130738157527366	0.00217806968720358	0.00289988125656238	0.00146153089328038	0.00252349829992426	0.00300746088133097	0.00180254419803161	0.00222286066593402	0.00191237468829053	0.00296296930775297	-0.000431133725634192	0.00126090284681291	0.00145873064811308	-0.000968869036595876	0.00399100287503107	0.00186397466919042	0.000762280810108429
-327.833333303307	-0.00288506775379094	0.00492797945692669	0.00175670240589565	-0.000724822511621759	0.00314417883172546	0.00271099343225245	0.0018883659364467	0.00213614813857821	-0.000631388155146628	0.00165963241470413	0.00107931560144414	0.00257519709607545	0.00228857910770108	0.00234178827556308	0.00285048531393739	0.000876743135042379	0.00283550208239292	0.00320909083867671	-0.000775098886131809	0.000282606422177478	0.00258278234237486	0.00236292692177864	0.00131060102745861	-0.00195597479721465	0.000432637078236375	0.00184329436068109	0.000965510895536204	0.00418045887817187	0.00331086378509449	0.000520712308987203	-0.000873427327886533	0.00232124096094954	0.00128544749455328	0.00116804230786471	0.00459970647126751	0.00240763056314108	0.00298129489211985	0.00117082181655048	0.000229166898991662	0.0028501681076416	0.00180548311677531	0.0031252656467462	-0.000344247989851554	-0.000333933328391378	-0.000333561107452751	0.0021894233519415	0.00186496129562497	0.00512599029877414	0.000147387122231168
-327.799999969995	-0.000878689089866103	-0.000289367674354057	0.00685072696902844	-0.00115745329767647	7.24761068121582e-05	0.00249092545763763	0.00337993554906824	0.00445759081931307	0.00421453230179591	0.00311156450626093	2.81012341674103e-06	0.000832755357990878	0.00371117656324793	0.00220150279762565	0.00456462673090208	0.00207642057663981	0.00147120458919026	0.00141304595468428	0.00239303035955551	0.00211047592746971	-0.000334643171603588	0.00277385110553274	-0.00102811532054881	0.00105193493296418	0.003615772877539	0.0024894821080228	0.00222985575652834	0.0036564746116533	0.00178069821989613	0.00151532744816407	0.00156991263362261	0.0016378884342606	0.00376778747481699	0.000329151849386533	0.0038518392392114	0.00309707537047066	0.00291897741691904	0.00236521872176509	0.00407721353561308	0.00136276461468232	0.00279737677097658	-0.000389835125112925	0.00283275361006563	0.00195722412799726	0.00512200522390893	0.00198818233489961	0.00262571191332295	0.00115507783896351	0.000617875172272409
-327.766666636683	0.00351398824315641	0.00465210871353572	0.00485456882282509	-4.65270877737511e-05	-0.000896705608954496	0.00112080550605254	0.00232596653057116	0.00172422835596719	-0.000309105268152532	0.000982295494955543	0.00270508690495963	0.000947921893599379	0.00500442181772065	0.00354433647180807	0.00359859073473512	0.00271764028936639	0.00132607385056571	0.0027052851404058	-0.000129467339682887	0.00125503065177501	0.00371641112497623	0.00414337717708557	0.00198307579099477	0.00100302837011168	0.00326469505143645	0.00371560722133735	0.000615610718408433	0.00239501779885454	0.00164767634320584	0.000179274145075903	0.0020713911245569	0.00400177396389712	0.00282598549772894	0.00452464059118118	0.00462847013673895	0.0043609875602465	0.00347036160559555	0.00199910174460283	0.00147182404287738	0.000155166286821107	-0.000479194273604322	0.00197114633960982	-0.0019331263425969	0.00280843797609942	0.00311214280694738	0.00117546824677683	0.000647637020821379	0.00261905213459013	-0.000647012389138557
-327.733333303371	0.00360029136291529	0.00110225199558567	0.00121925740791662	0.00262038171797807	0.00353899801101565	0.00670758529254156	0.00519743040843024	0.00201624785966947	0.00227400703434866	0.00360787601630363	0.00178790735345868	0.00314257402852391	0.00270946657851523	0.00345292457341007	0.00187464339855559	0.00178147952962948	-0.000302868835236447	0.00347281184751425	-0.00171126563267288	0.00344822939226197	0.00164845793365209	0.00280227087932161	0.00136867793733508	0.000314562628083159	0.00311480737548808	0.000569740788989193	-0.000774748515730339	0.00237903724897393	0.000459621916931718	0.00233395310050089	-0.000338765525349616	0.00105796268438108	0.00403170417708953	-0.000268943336554472	0.00338024248263613	0.00320775079350666	0.00335211371837318	0.000110701957106052	0.00384237807865162	-0.000518469970005264	0.00209288668534247	0.000310674305014746	0.000260030726423666	0.00267309803017168	0.00324217091620915	0.00403842600970017	0.00538953006900222	0.00255530292764794	0.00555527592732297
-327.699999970059	0.00379911289142998	0.00444560789402926	0.00370349606898046	0.000577135769023518	0.00207187590599756	0.00113040271572973	0.00113443258406454	-0.000107575865129994	0.00529804533833655	0.00110417651558326	0.0033598795954376	0.00027835175265456	0.00187933249069416	0.00021133335045842	0.00438285558846419	0.000533433275283546	0.00184052466861828	0.00173823063307965	0.00117862886039044	0.00355070348233422	0.000515270096034359	0.00165707447223384	0.00291335502955492	0.00323656232207614	0.0024101067289547	0.000506388606876684	0.000552776616095429	0.00435333442030073	-0.0014374337151194	0.000905268189851149	-0.00111166373212424	0.00277108149959748	0.00362532645294122	0.00317517622112706	0.00530112242777869	0.00109997287367525	0.00328983750117839	0.00282850196623929	0.00281394819392589	0.00121852881338591	0.00417476264373984	0.000890789344290543	0.00199212998039888	0.000402125993313351	0.00063667057148431	0.00055173079183235	0.00084199138578156	0.00257457629333924	0.000924724850777214
-327.666666636747	0.00127274079670814	0.00464712951111346	0.00401184316718584	0.00150180656487886	0.0035730930250798	0.00153061964600498	0.00205842889932317	0.00219147268697772	0.00459221941081367	-0.000217012923234949	-0.000816526448235932	0.00225734653207288	0.000583136448525368	-0.000689789096612325	0.00513908453646417	-0.000171867853667629	0.00140800277509334	0.00194806546519877	-0.00128000397572647	0.00363839286943601	0.00249140556332006	0.0034422749495141	0.00300079840227774	0.00188679112044055	0.000864939724537384	0.00336602579829703	0.00297696047255314	0.00277173752696458	0.00411104978544741	0.00224273420207088	0.00335262610857168	0.00112101464123182	0.00131041170796953	0.00211511532907438	0.00499609317185179	0.00426398005645301	0.00684825200040795	0.00064945935640448	-0.000305671783877526	-0.00261778195137596	-0.00104196713782556	-0.0012725298301528	0.00159444177853652	0.000724692292271789	0.00123679521913678	0.00132310892280496	0.000848915972652797	0.00128359275781342	0.00134623091308894
-327.633333303435	0.002878327736896	0.00214756409339734	0.00515533728802253	-0.000297308936579421	0.0035787412393985	-0.00218786103119906	0.00496898965811543	0.00133629461233054	0.00186688623064113	0.00182175434180654	-0.000890341254309091	0.00256689295268631	0.00445206078270677	0.000167233005843204	0.00443999413821961	0.000602520226440584	0.00055995091898442	0.00510433571219693	-0.000112419894396254	0.00253752313267586	0.00252579528757846	0.0041155963742695	0.00116206317749101	0.0039756709033606	0.00140806194857446	0.00182734123479156	0.00333134385749312	0.000418059704030083	0.00343290613191449	-0.00033348002214284	3.96458056580729e-05	0.000622942334446375	0.00338213400978815	0.00140751361082148	0.00326963536207669	0.00341590167773909	0.00224824736713403	0.00203335049526532	-0.000682991090570795	0.00404774159265575	0.00218623509995242	0.00108976788024073	0.00174480493100082	0.000753759382435604	-0.00102078768295411	0.00219593674206031	0.00106064975248377	0.00352643950683718	-9.89410789266065e-05
-327.599999970123	0.000873936597138414	0.00145932949548089	0.00401058863606119	-0.00184075013525997	0.00198791388523811	0.00469229930058357	0.00289044255660886	0.000133414759949324	0.00579122391306763	0.00184195615421823	0.000981294360487328	0.00202097024604075	0.000323741421020984	0.00111120554155342	0.00500009419958836	0.00234277207856259	0.000301015672700689	0.00344512971704136	0.000855118245797204	0.00171005441728744	0.00209322726769312	0.00293151670990188	0.000735966648260145	0.00173050561916221	0.0021116053331105	0.00289978480848674	0.00371913507317112	0.00182160948353827	0.0022038676301932	0.00451786281338107	0.00122587886589942	0.00124476016895614	0.00369936533544057	0.000688567160879616	0.000729322437757363	0.00187008190116089	0.00233434360172291	0.000313647321091737	0.00377375003919844	0.000485572421936031	0.00241102116822356	0.000821892448408024	0.000541025176596488	0.00240393461466593	0.00324998590330161	0.00104593439739076	0.00142953396136514	0.00365371794551306	0.00244016940487746
-327.566666636812	0.000776375594185974	0.00272479727999042	0.00273800844402106	0.000794515551805652	0.0024882739375981	0.0019583754891217	0.00384275973430859	0.0011558601726378	0.00444460822708426	0.00231010222771488	0.00169191643426592	0.00208861094726143	0.0037045599647807	0.00322426832949929	0.00436821945441712	0.00446004350190654	0.00229237316276076	0.00337442663646459	-0.000581201847988044	0.00226281608772749	0.00443988162929565	0.00478364133289622	0.00130575822738532	-0.00261378688972924	0.00302401950757314	0.00301615925653997	0.00282262027234548	0.00432266480329169	0.00276599225527063	0.00161504310655103	7.65980312399384e-05	0.000623188621978743	0.00402262950738641	0.0027085139381049	0.00366841298706488	0.00104278275586234	0.00596347288446841	0.000895530436464287	0.00484380423183062	0.00307233168707566	0.00198504355509999	1.02852768585349e-05	0.00209450690508384	0.00339569590827815	0.00225986407564616	0.00359296047103697	0.000115043573459594	-0.00135612011753916	0.00447624483216946
-327.5333333035	0.000546892857573256	0.00227347177581538	0.00704146899257818	0.00148606766567083	-0.000174858751982976	0.00301718446560417	0.00255232151319829	0.00170168924399794	0.00441510346495755	0.00571318289993861	0.000580644909887851	-0.000279155457968083	0.00303272006550315	0.00318579867478919	0.00476429146872936	0.00381963586900036	-0.0011726237043167	0.00303486765119909	0.000625860129343292	0.00275381842959743	0.00484324330366193	0.0025296711589371	0.000241663056782637	-0.000621892703025928	0.00292632802392412	0.00192655668952124	0.00412021374156102	-0.000634843534038643	0.00276322612507984	0.00348361384697049	0.000176923770920934	0.00107674098577482	0.00172167161445946	-0.000920683921542875	0.00225989286950601	0.00460586685952324	0.00346287968234626	0.00379705815349451	0.00323200453963723	0.00156432898180503	0.00261237822767502	0.000733394918036145	7.21826149518989e-05	0.00409162234268312	0.00127850129522944	0.000840825716457827	0.00373127548677232	0.00494875199254274	0.00078560151251883
-327.499999970188	0.000587993138512322	0.00237658384475659	0.00388654460716797	-0.000504443311307168	0.00291321004760658	0.00201462561234	0.00387502184801147	0.00245544076613002	0.00556912944196541	0.00313983893321135	-0.00111644347132189	0.00321370778688967	0.000831678938354341	0.00193806111330463	0.00382796654386319	0.00246976278870437	-0.00166413634611307	0.000580823385166074	0.000751870493061246	0.00451331304521729	0.00133167651411603	0.00311529609621275	0.000798728515650104	0.00146388517680485	0.00414165121679311	0.00388596089789628	0.00193943972571331	0.00371064303582003	0.00283944156892213	0.000254163334574953	0.00233191048175552	0.00413260476292832	0.00350176450939199	0.00321222853654179	0.00621227230369281	0.00455831924119232	0.00660396476946257	0.0019507012009351	0.00295480443721263	0.0031665490427899	0.00339051924542511	0.00121159623508027	0.00224929537817298	0.000574616076303824	0.00109095381517232	0.0038261533072973	0.0027104485640812	0.00300340569502722	0.00217395259215136
-327.466666636876	0.00158989109910312	0.00339054106371672	0.00254131960897042	0.00171200290086626	0.00257893590656844	0.00247768150822725	0.00621718853575337	0.00166176881134661	0.00453595881272584	0.00356487616163104	-2.74969318332374e-05	0.00155931539412113	0.0016479659550277	-0.000855536993158323	0.00152917590705304	0.00124159901550847	7.45509911392883e-06	0.00206035534209092	0.00196685100857708	0.00320726260424575	0.000771430976234111	0.00495737183979039	0.00171653072221178	0.000199387710287158	0.0016614501050819	-0.000414650739100186	0.00105248691302429	0.000654938934158578	0.00218050814678183	0.00336259335672306	0.0050635206265307	0.000336612045733209	0.002395634372786	0.00493363031385585	0.00543632185070775	0.00187131331033497	0.0039646544594405	0.00595796190222031	0.00676929655120739	0.00140288843920666	0.00142389956155531	-0.000706946279122378	0.00155946462524892	0.001376623662249	-0.000169738049190737	0.00125974947773422	0.00235320061096422	0.000283729702828195	0.00159803959072391
-327.433333303564	0.00145098154261758	0.00357678787353721	0.00330205203264655	0.00350104058534839	-0.000231807183427857	0.00395702309775747	0.00218305979021383	0.00145040857652079	0.0043990644117744	0.00113967333235432	0.00259001294434102	0.00236284940578613	0.000627659333760411	-0.000672255377828002	0.00268591792187256	0.00193873798855038	-0.00238347271457728	0.00323016705868184	-8.10138275512129e-05	0.00370564954428532	0.00287829288523889	0.00475424776754119	0.00169889825340241	0.00247281148635714	0.00277480422694543	0.00358308776710581	0.00408919054213097	0.000881527769249213	0.00152850421121276	0.00161385751816945	0.00331932747390251	0.00125033455778445	0.000561595687394556	0.00194666111264374	0.00617476462609934	0.0038013715802524	0.00500751927968801	0.00185276159761694	0.00251203736770045	0.00193060929209099	0.00377751876150734	0.00300118674795924	-0.00168033100999387	0.000807993941948859	0.000434258889487893	0.00123571250011378	0.00385799490269045	0.00351032336188417	0.00425476677071635
-327.399999970252	0.00391113834653911	0.00090513835577799	0.00295061204997749	0.00250098832764911	0.00386360410451625	0.0042946825699669	0.00125485355192634	0.00468495209341535	0.00284713138895432	0.0030666982829165	0.00235256363982139	0.00278343737190512	0.00102354838337126	0.0003258103661683	0.0032480335866315	0.0036776921013465	0.00282700317160067	0.00142495661143971	0.00072172895487288	0.00280793770920673	0.00326528794654746	0.00244800103210185	0.00064476607269226	0.00195793618931117	0.00387041959785883	0.00320590777523189	-0.00160122138820629	0.000224066956890923	-0.000440228250150665	0.0034558665429032	0.00199822909588543	0.00256140112906733	0.00503595551036107	0.000509599854314202	0.00407207071901683	0.0037383876811472	0.00427497498358664	0.00292113610972733	-0.00023696745223567	0.000590170325192041	0.00201767620540272	0.00466922274220105	0.00109564766636627	0.00169308176775906	0.00551459129681031	0.00121287961771699	0.00203947326200782	0.00410314435182724	0.000537560541461368
-327.36666663694	0.00389665042854759	0.00424048295046731	0.00762019043749163	0.00198294890697204	-0.000659542822018189	0.00359184877629326	0.00272799459654161	0.00266196695893584	0.00459888681838916	0.00131271804426136	0.00100931924811776	0.0014531545930544	0.00143225918182954	0.0013934551401672	0.00318020943538033	0.00204979891350754	0.000836900499393667	0.00145542185368008	0.00141670503433544	0.00474252811616149	0.00492889205754588	0.0033385011116438	0.00161733420186949	0.00274377989691232	9.47506926803898e-05	-0.00190629405449239	0.00192327414371152	0.00302331321528315	0.0013459072386558	0.00176559196899495	0.00181580167655981	0.000519283211941834	0.00361841995657752	-0.00129020751418518	0.0023763778034307	0.00260513049781785	0.00548633793639119	0.00200266602802068	-0.00169856108242306	0.00393699274854387	0.00203400051520619	-0.00206238251612179	0.0028132176293757	0.00109375840707737	-0.00195459243815399	0.0049013486414029	0.00317128170196734	0.00211861365411325	0.00243164544380992
-327.333333303628	0.00648390697638246	0.00254327313726899	0.00556376064834463	0.000831812165113854	0.00314620514682307	0.00394641529636985	0.00244955844984152	0.00270986387142225	0.000930748661056913	0.00494438194809044	0.000847063002266557	0.00571237918181233	0.0006469000988093	0.000446733069194294	0.00492031116713754	0.00283890772196627	0.00217591991327937	0.00309547354833617	0.00142592348023884	0.00235472979975337	0.000813763229947195	0.00263237034467034	0.0028615578621155	0.00364225076169111	0.00152252276560105	0.00258462659919656	-0.000164941906663163	0.00306823773823706	0.00162066239692205	0.0030511538924366	0.000559104663914844	0.00116985936256142	0.0015281991250673	0.000414433712194739	0.00618302607449861	0.00623502627872752	0.00437781513902635	0.00448423071942106	0.00098259713443416	0.00222215878056942	0.00399107953914102	-0.000510829001373225	0.000931860276898622	0.00378050985786904	0.00534699228236368	0.00422667019179657	0.00347727965816047	0.0018726906031149	0.00559702839188092
-327.299999970316	0.0023901606510629	0.00254724485006674	0.00588558165815944	-8.03816798689017e-05	-0.00318253483342967	0.00512397374664952	0.00457226665440047	0.000605008845579458	0.00681133740047746	0.0022816124104279	0.00417734154408378	0.00064167158682682	0.00434495781973243	0.000756449281150151	0.00388901894183424	0.00352746671161197	0.000832560456888398	0.00143164626888104	0.00289214706100938	0.00488652775433318	0.00652928615545356	0.00485211825732557	0.00353832502414875	0.00238341045782409	0.00531673497142804	0.00505419744601365	0.00186811868520409	0.00272230793014083	0.00260596877428443	0.00170681982523224	0.00153009427320072	-0.000408843207542309	0.00391000626136551	0.00342034348982345	0.00307747248028578	0.007014978772242	0.00503929043341134	0.000283056535506532	-0.000370122649200111	0.000843216353010656	0.00257423118360967	0.00168915915418544	0.000886243065500225	0.00413470316509579	0.00380286645525485	0.00396196500749024	0.00280820928828285	0.00408565174901465	0.00119632803099601
-327.266666637004	0.00227910858039304	0.0029657770695064	0.00402679528056671	-0.000716868758912081	-0.0007591288592802	0.00268656436284354	0.00406810002531055	0.00190564165830986	0.00252631939941261	0.00103772123718915	0.000917298853999604	0.00217664310929	0.00292640686740731	0.00247017056083754	0.00689201676622986	0.00150123132572377	-2.1813363758616e-06	0.0021688012869101	0.00309550201343434	0.00406973967443325	0.00250459912350676	0.00292914497247854	0.00381585596697243	0.000831180329000647	0.00499945035517524	0.00407629146852473	-0.000372785081666382	0.00610053648808107	0.000799047084191429	0.00174321876536854	0.00264182808066971	0.000368936865745684	-0.000759092367587866	9.6214155111185e-05	0.00407607173766045	0.00436720688506487	0.00586600117539193	0.0037716787695663	0.00264586747999385	0.00184019424784065	0.00415104386841747	0.00360565755621634	-0.000753646448403811	0.00105425946501669	0.00345911927235376	0.00344511312931328	0.00197348544230846	0.00333467680016497	0.000628402215350321
-327.233333303692	0.00469735670237503	0.0034149816550012	0.00584654095406056	0.00165612981797736	0.00215871516310284	0.00506626880388217	0.00344361371773816	0.00493922824283832	0.00529497559369208	0.00190603076725371	0.00300829038833539	0.0027618576011772	0.00453846911780187	0.00304501213358377	0.00452424964813891	0.00434578241455397	0.00310938947060269	4.57409226251038e-05	0.00147823010201875	0.00282071724199473	0.00255930794664305	0.00282639013232489	0.00273390665500239	0.00319025913783211	0.00333947943037782	0.00198951148028126	0.00119774348722546	0.00229967956611854	0.00356520164516549	0.0028996203433066	0.00102502212551847	0.00330653968846017	0.0037603405575013	0.0024490118586743	0.0021932299552726	0.000293955617715946	0.00235114649898915	0.00138019296627057	0.0045924300975283	0.00346892221800943	0.00440757354219101	0.000766468889955352	7.81740565898303e-05	0.00332277591818964	0.00110972226550665	0.00147635211348374	0.00153890859752437	0.00583632132552447	0.0011834299857274
-327.19999997038	0.000121290868707491	0.00227729988509462	0.00625583193944634	-0.000263444968879312	0.0039063971708414	0.00307827707570607	0.00446869110838111	0.00240480853109448	0.00237734808438783	0.00185223586056582	0.00534285919423938	0.00586873967208346	0.00217473056943041	0.000379883345335674	0.0020367342902049	0.00425844747419124	0.00261672087876408	0.00468460123274961	0.0029686891659283	0.00238292997660605	0.00585318889859621	0.00173147679221552	0.00409905401245081	0.00214582774281091	0.00136079176206971	0.00248681467706202	-0.000264347787830133	0.00327219717968907	0.00158601017608262	0.00334895232951582	0.000368391305260896	0.000832915618343977	0.00201738684478647	0.00322108224309703	0.00665863897353947	0.00228724593259078	0.0045019337619665	0.00150741185279901	0.00187767054918331	0.000776824042423296	0.0025285063501217	0.00247734778955511	0.00430917560631583	0.00188179559113655	0.00352604717491589	3.30954411467133e-05	0.00196331680101836	0.0063086688549624	0.0046787054088353
-327.166666637068	0.00350393944873528	0.00384445575111869	0.00594947175915117	0.0023714410270691	-0.00108548559144783	0.00328661435967759	0.00250240251637457	0.00238689554467175	0.00260885005935763	0.00154841623505408	6.36725957645634e-05	0.00199998976955107	0.000935200533338509	0.0035552840187395	0.00557048059762366	0.00335225767521796	0.00129153493687639	0.00358499882511198	0.00477132126108848	0.0014686723944165	0.00501665360807213	0.00401734358582395	0.00350045610313765	0.00245302005146053	0.00219056158968101	0.000160943517002354	-0.00195852671371066	0.00152234905247806	0.00515253241682301	0.0057353644922058	0.00286032217762622	0.00296050794895941	0.000270783016307341	0.00277787881548519	0.00302316708868289	0.00395977601175457	0.00450781685738311	0.00427265369414742	0.00312381037631415	0.000280411112410395	0.00229353198101678	0.00229650232501755	-0.00254306198284604	0.00176739542618376	0.00504248917456196	0.00142507359482758	0.0027375613019931	0.00517466654043264	-0.000654188044854398
-327.133333303757	0.00351527403216734	0.00426161044311002	0.00553340490394016	0.00327284552411489	0.00255879148045657	0.00158264435934474	0.00296057346466583	0.00390812166940191	0.00460970197301613	0.00105582878368726	0.00292712142042151	0.00241866361859089	0.00157397498905476	0.00171081372848203	0.0036057376763674	0.00222718469061889	0.00187366577035442	0.0040483734234078	0.00296305202431157	0.00202061364150385	0.00151670983901664	0.00441896390993901	0.00641807203652833	0.00348772984606693	0.00743565384096279	0.000788314382927147	0.000424719322473122	0.00402537252952229	0.00204843465293303	-0.000291362774674897	0.00232719323204666	0.00340679005765254	0.00206031350196012	0.000997250571744379	0.00389591471711337	0.00338669825409832	0.00584253474912888	0.00362576398099623	0.00572425755632333	0.00307414924601468	0.0019046763848336	0.00158104930778236	0.00169356682195687	0.00110721479629017	0.00379093624645654	0.00372681097721361	0.00242684047692654	0.00328306123911937	0.00462023511512222
-327.099999970445	0.00392987625734154	0.00579127159051984	0.00455592176235198	0.00254069241323696	0.000870249166115444	0.00389671068610342	0.0010719794779015	0.00222930473589866	0.00408235737107843	0.000509685955986217	0.000723268383061249	0.00225840826111523	0.0043067111592453	0.000733240769268506	0.00306350802873501	-0.000246636726687677	0.0017017431734293	0.000239100549577098	0.00301899049719134	0.00186543115420623	0.00457470922642667	0.00710894825241803	0.00239725470153318	0.00238510576402451	0.00328631897872644	0.002796796207999	0.00235750740141838	0.00218843657699808	0.0036091692914092	0.00591895218263716	0.00385279895225787	0.00603170574370415	0.00155430257861267	-0.000245398561751209	0.00510963203068049	0.00199941214633215	0.0031718735505073	0.00219193189586975	0.000275102664485827	0.00319030125709419	0.00253109324603551	0.00410188563781511	0.00239805814856486	0.00383832472720746	0.00288809133565771	0.00205611662968141	0.00209778091029444	0.00579711829112917	0.00384556589718077
-327.066666637133	0.00440787134197251	0.00413319794488942	0.00354146927624965	0.00238481228635601	9.81259212209373e-05	0.00327587937233964	0.0022068763355001	0.00349194736791858	0.00675563560658643	0.0023417986086659	0.00106920430222024	0.00204217556711872	0.00580347233662304	0.00203503537378014	0.0060580643941136	0.00153377603688276	0.0019581937180706	0.00225512758618385	0.000385827264601568	0.00335173763203012	0.0017305736966301	0.00586954322585553	0.000270151402120944	0.00133645765843482	0.00559852917002324	0.000619482834384288	0.00197068374503739	0.002156178475473	0.00374505815615267	0.00169946974499813	0.00126442679507544	0.00235084982974765	0.00260926914987258	0.000781430357241986	0.00297145228259132	0.00228266177052872	0.00780288855974776	0.00275940977610356	0.00556346918448325	0.00139098518338832	0.000695393065795691	0.00524432095062399	0.00344111394555524	0.00303182454054263	0.00271966149252023	0.0010863137541347	0.00215222811899618	0.0044353523129379	0.000877105418711221
-327.033333303821	0.00427749117445642	0.00530075397271224	0.00505249249602935	0.00327298228741779	0.00243769339450639	0.00222515934129752	0.005383897474178	0.00667077084386958	0.00547428463475319	0.00520410065968202	0.00190206952498251	0.000334502117223634	0.0056152793006814	0.00113057305122388	0.00641241347388866	0.00240788448183882	0.0028254284904683	0.00491234174157718	0.00288066959859579	0.0048932254459314	0.00372931321195913	0.00237786652954297	-0.000416919796390025	0.00316921734780007	0.00227220768091374	0.00455579284748986	0.00330301127838628	-0.000676698679384469	0.00363985105703557	0.000937488573843459	0.00502478210589119	0.00180417293800306	0.00367434035972258	0.00567814724564597	0.00465144598252254	0.00383424313584013	0.00369254686047271	0.00157075203851509	0.00349538708481956	0.00251460685297211	0.00308369818510712	0.00380471464181331	0.00192416877773061	0.00198558926917369	0.00299842584184329	0.00227584042957529	0.0030700733409964	0.00452493728176873	0.00529809080675048
-326.999999970509	0.00591944384951526	0.00467368141087632	0.00436746990671077	0.00502477839883231	0.0013568533327698	0.00430761256491352	0.00464282016443074	0.00176459736079237	0.00743267109992773	0.00334019830130861	0.0032112055338821	0.00236069728060528	0.00348171284676824	0.00222939461564586	0.00451987042595248	0.00477141063162756	-0.0020232334856054	0.00588860493255505	0.00325755261625937	0.00459854169653773	0.00401206593843406	0.00541623149160952	0.00271111959568082	0.00124861526302344	0.00309077650223111	0.00366308278190197	0.00181072756384104	0.00513829283348011	0.00470361309291834	0.00399882592114897	0.00271190567697155	-0.000801391213319569	0.00344262165463116	0.000954890790444196	0.00253705085218758	0.00235341242703968	0.00712664088190995	0.0043221860393492	0.00464470237211212	0.00418345934183828	0.00213569127050517	0.00313056206858364	0.00241974568277958	0.00111912827700233	0.003469139165163	0.00501450722066621	0.00194272642298521	0.00455282195810669	0.00443281270113949
-326.966666637197	0.00187748958119416	0.00397239892809764	0.00685819060673409	0.00316379052787885	0.00174392474086293	0.00230123707240137	0.00563211565423938	0.00235511900524277	0.00498871584767846	0.00288125501968473	0.00184494207396113	0.00362790484658015	0.00517220878866032	-0.00125112052252718	0.0065826598328782	0.00485722493882901	0.00563924685518069	0.00536172468092533	0.00392846127581892	0.00360028146444791	0.00587304903615526	0.00522174187312507	0.00287890955513426	0.00360504732742206	0.00279300920161307	0.00327918716229991	-0.00110251521114479	0.00281072176382102	0.00500604140460703	0.00626407255766104	0.00263370559590304	0.00370378017998385	0.000599407362761317	0.00436134714403202	0.00305236760714911	0.005336464025121	0.00368450133880205	0.00363622293280919	0.00412345145756665	0.00377435168969575	0.000718360202527579	0.00238724273418056	0.00342703071585948	0.0033103783258035	0.0012022655095435	-0.000718273137106595	0.00371520764688038	-0.000226438836282816	0.0040741326012268
-326.933333303885	0.00255708342322725	0.0017395712455891	0.00547082049118619	0.00330142495848929	0.000668513901126655	0.00460078034574185	0.00369127250807721	0.0053256705149558	0.00406408050041163	0.00195261567310423	0.00105825115463565	0.00487125468863614	0.00258135412136951	0.0012663755832546	0.00573862938047409	0.00394169925129084	0.00474401624180321	0.00657093710698098	-5.30505179550111e-05	0.00218920685588964	0.00490709025992242	0.0036358193976419	0.00194104085019742	0.00602243336015329	0.00414555196601141	0.00521061550159796	0.000911380071564105	0.00515747105028619	0.00280317643736572	0.00456387876538766	0.00208748068853037	0.00269472906192114	0.00564040852374181	0.0021745515408671	0.00449011952009148	0.00611942677252975	0.0042892839660178	0.00529255896440661	0.00297149779544248	0.000828752183370751	0.00238387827043118	0.00194912697766836	0.00331664776107976	0.00346179817715464	0.00423913212366334	0.00178224263519333	0.00599487773659302	0.00251105965279341	0.00269105215323262
-326.899999970573	0.00159762641557726	0.00712903645383289	0.00747345607471361	0.00438775863773755	0.00101239260105135	0.00445889414772149	0.00599449365352078	0.00603123920964466	0.00667258122127889	0.00242407432113034	0.00609269856389583	0.00258787961141016	0.00394093339744617	0.0045472195304308	0.00260104286411156	0.00558618518964449	0.002605397334146	0.00445491820909705	0.000825590769283235	0.00268721424899054	0.00424890291180424	0.00420178154087081	0.00378052058513068	0.0029994736620893	0.00230079191908761	0.00368986664111182	0.00324756288356887	0.00338151219043259	0.00693941983358759	0.00450895157391928	0.00446391141443492	0.00293712012213376	0.00656146268496793	0.00376428142087737	0.00368561577577997	0.00529004919646836	0.00530760042997569	0.00238155337032342	0.00240039342880372	0.00326301452538069	0.00249012492991385	0.00187426664626589	0.00607861783125085	0.0037978016974155	0.00351865257504236	0.00364043083939525	0.00494046736716469	0.00287771641405177	0.00247088144163476
-326.866666637261	0.00377118569344514	0.00341604855475464	0.00747365241723574	0.00380614072780006	0.00511511524422481	0.00333798750262126	0.00366841808251639	0.00691166843949176	0.00641154082240236	0.00402025087764746	0.00592914384545151	0.00450823125558997	0.00356941802435395	0.00211014212659566	0.00589799134835989	0.00383166808352198	-0.000362951167884429	0.00564929949574999	0.00181687022677679	0.0015673335285058	0.00465246147997411	0.00422174833575195	0.00194164056377932	0.00290234595305028	0.00435911819781842	0.00284669899571599	0.00196253758409959	-0.00013993926403344	0.00227665040813541	0.00233049497869808	0.000895786995088854	0.00290622454019773	0.00141438086805157	0.00167571000750255	0.00351062190452789	0.00374331038641129	0.00809223110895618	0.00411158003157674	0.00464197535622957	0.00324701527459692	0.00134894525564822	-0.000462285838335186	0.00391402415185382	0.0028848192582589	0.00112356378263823	0.00387160807091069	0.0024971119467696	0.00410882359588882	0.00379667503533632
-326.833333303949	0.00480877605798447	0.0042711343986791	0.0076793006406477	0.00574243128684915	0.00192099805654133	0.00613394290115121	0.0078370810447751	0.00156701894908917	0.00580682477256789	0.00344749285567059	0.00247477475813707	0.0033482662729365	0.00386764305810672	-0.000285073348531784	0.00319219120372338	0.0016616959650374	0.000973421332798097	0.00425222556727423	0.0021829985968711	0.00575841928958565	0.00400539415074319	0.002860182262022	0.00291789299597478	0.00597082244306679	0.00470894229161922	0.00476887920455504	0.00525422168993395	0.000375301081948942	0.0063667835400395	0.00506889831297841	-0.000434144220888832	0.00244694068754847	0.00275784216813502	0.00562334570299872	0.00257370844851634	0.00252224501715581	0.00686699124389434	0.00436085583147772	0.00515007786869948	0.00400644698202612	0.00239470502501016	0.00364715145400818	0.00571541790272379	0.0043226845940848	0.00217794351064626	0.00259786989227628	0.00312249423801303	0.00496131812645362	0.0077676987171772
-326.799999970637	0.00214745138001049	0.00228472063741747	0.00589019652754452	0.00402428166750091	0.00399072415544088	0.007536725863723	0.00464847493827425	0.00637178334532185	0.0077302036105612	0.0062726174814387	0.0045603717594509	0.00284871159720257	0.00204739284764632	0.00391861561572482	0.00546643539632574	0.00316147975109271	0.00477218006229008	0.00774415608053147	0.0044609130205564	0.00368188734177943	0.00347298329683721	0.0045185763208786	0.00626150809926906	0.00355966333950686	0.00254018042819204	0.00356883886275605	0.00272578516105804	0.00440707513993255	0.00541825236373505	0.00423056895280416	0.00207346912614348	0.00284585937027793	0.00215699197000729	0.00480023836895827	0.00374728875190411	0.00338708347006678	0.00612265754594643	0.0042215604950423	0.00177495211740919	0.00824591956536413	0.00146965779838981	0.00421484463405308	0.00203874771489643	0.00131811629461387	0.00348669890712816	0.00397020653092539	0.00545085464136519	0.00478511272707105	0.00236936330330884
-326.766666637325	0.00362820501304673	0.00605550981006597	0.00615563287897214	0.00265126151316264	0.00403066560283194	0.00144998931140505	0.00478083196749868	0.00471576055134537	0.00511174019233773	0.00294488550878103	0.00241078988153232	0.00201875413702868	0.00416869860131364	0.00259063958445394	0.00650227469238829	0.00480629650804421	0.00496477023159281	0.00409314046053388	0.00248689541275648	0.00404043274933641	0.000887407923387706	0.00474554421089768	0.00473929873098933	0.00260167738155814	0.00300177241314692	0.0028684469319743	0.00425225618440084	0.000906225703003471	0.00489953628176742	0.00337280395117723	0.00126552046504547	0.00250892785525958	0.00625349075648496	0.00491870673997752	0.00482412337867599	0.00522901713522095	0.00410893914627031	0.000848454130433995	0.00393446432891043	0.00513217567054669	0.00171374878761121	0.00382180666772691	0.00358301735476874	0.00620714848921256	0.0044409719215287	0.00486809554677081	0.0037001670458513	0.00567686189393168	0.00267240813266634
-326.733333304013	0.00441216888902618	0.00589606539855159	0.004227394501649	0.00592243787785929	0.00199164046437517	0.00627940832922536	0.00258625032860726	0.00566360463922622	0.00500033690591095	0.00306041191918471	0.00274662185753338	0.00322772880288025	0.00525282967882756	0.00223109901671392	0.00351337895027859	0.00296579822753018	0.00550058713510315	0.00711758918540761	0.00371361404757664	0.00186258594189304	0.00418642915606726	0.00401730900874619	0.0065057225579408	0.00313174999551646	0.000795124882851606	0.00278559611523543	0.00364184565417702	0.00228421000457091	0.00573887224731251	0.00234746601781255	0.00477262033700321	0.000669712021279634	0.0051515968729543	0.00386783076960295	0.0036595316942668	0.00499700983358831	0.00516088345497878	0.00259105083219302	0.00550601457185185	0.00147567388802783	0.00260815406782122	0.00722175330238017	0.00456292243138301	0.00482011862595488	0.00264329000626129	0.00332826568616229	0.00341131679221629	0.00520074970224249	0.00470356235292224
-326.699999970701	0.00526847719819679	0.0053105547224459	0.00929181792487999	0.00370201171927476	0.00177770478275763	0.00741472705325885	0.00513216371046821	0.00458162596789313	0.00564887739410491	0.00453864349182809	0.00478328794532712	0.00284968241753103	0.00585458958206098	0.000974727246285112	0.00515435857550128	0.00376885136435645	0.00340977855370939	0.00766308558715445	0.00366508215674266	0.00290472479704063	0.00625728222314592	0.00789481848094697	0.00401876891623043	0.00436693108273156	0.00317977570254724	0.000858850369834574	0.00533954352754284	0.00220012235175526	0.00317200715751409	0.0073643319122938	0.00381168541048804	0.00543890476685127	0.00452366282537309	0.00410895885327534	0.00817492751096005	0.00683974925942077	0.00767731443643971	0.00197978003287891	0.0076482435407238	0.00394259600605906	0.00303152197007817	0.0050707901232111	0.00580655500962479	0.00386367698564416	0.00461776776503686	0.00452487391320977	0.00739276943809053	0.00527280604992986	0.00299719882152627
-326.66666663739	0.00429342940041311	0.0020151008780589	0.00771306457630783	0.00477301607184022	0.00306309670921112	0.00662499324422328	0.00634981811699842	0.00452393871890322	0.00789526740394209	0.00695770824915976	-0.000104396087506342	0.00444442553311086	0.00262982982617899	0.00402345082988476	0.00429213620854829	0.00572379883678753	0.00478814526032834	0.00380004312386928	0.0011738285391294	0.00597981846355677	0.00531421315049829	0.0056243040613988	0.00473462846625838	0.00235199032976074	0.00352018472580473	0.00466955320992513	0.00729433435724591	0.0061377275076927	0.00206329829240592	0.00504402601103648	0.00373023040308973	0.00530389599354075	0.00588712571738692	0.00201239028331002	0.00728435423228069	0.00724555485569034	0.00622137086421226	0.00699642289602564	0.00483609817758535	0.00300296570597369	0.00408884476732108	0.00449415942830877	0.00682375583166284	0.0045663299201818	0.0046457301008842	0.00484896373154275	0.0029645581340102	0.00415230794898303	0.00389260254062251
-326.633333304078	0.00462152103638414	0.00693327046752279	0.00995662896152294	0.00364140550484082	0.00312148805760892	0.00648212188451347	0.00504440870662692	0.00607216426160173	0.00531671028247083	0.00349924536737511	0.00565930186001984	0.00323868319775056	0.00455600941700651	0.00410951293507644	0.00446725797132141	0.00237207873914969	0.00514852547016176	0.00535580070490871	0.00287501530414103	0.00454046427525201	0.00913874025925543	0.00273138373493853	0.00560437898837751	0.00344838673745818	0.00522745866048879	0.00394495008284634	0.00365561497650047	0.00457992349275971	0.00525175998559047	0.0031206942459665	0.00561020748481322	0.00255108490895284	0.0033944088133262	0.0037732913576527	0.00812351456213745	0.00520544649005017	0.00458652969970463	0.00620615713527095	0.00389836363110407	0.00374242975723205	0.00720581017441912	0.00720724555020036	0.00427734735501595	0.00585925959473743	0.00377224329887194	0.0058330322398118	0.00497158173488399	0.00520115752028238	0.0043881477843607
-326.599999970766	0.0047443791769094	0.00699951844823476	0.00785789176354612	0.00614296136750392	0.00314559990944241	0.00432888778591067	0.00802719232200633	0.00430212282805775	0.00743072616088603	0.00631189481647709	0.0020159103289592	0.00354867251502999	0.00758559954108706	0.00299340576106133	0.00787468378699996	0.0042328990410595	0.00329582324271382	0.00517597147013116	0.00254198022375218	0.0054495747404838	0.00460582645125052	0.00622329314631043	0.00634298158533209	0.00482407260688134	0.00602139705669846	0.00505288966787332	0.00417838997040898	0.00209735666754784	0.00333397664949264	0.00310850169493004	0.00215031005234101	0.00204215439493927	0.00460017340251906	0.00455271774012933	0.00523355795068448	0.00373864553277592	0.00705396803351643	0.0053324473174502	0.00659555199464001	0.00651979606065267	0.00255314927783967	0.00531417654958166	0.00565352124203755	0.00552283730037173	0.00608065144423808	0.0067559398352679	0.0064028201106483	0.00607252148841153	0.00500923188379399
-326.566666637454	0.00559484666263022	0.0080333480364535	0.00665731193186425	0.00390423504750248	0.0046382208164143	0.00554596544659269	0.00959952314333734	0.00662611083049447	0.00940615918259291	0.00663081103700502	0.00616939294429042	0.00450583109202918	0.0050921344549375	0.00417367174537164	0.00489352858668091	0.0033996751196701	0.00402633267412533	0.00598026164145082	0.00447261189929493	0.00540718690181607	0.00306553288658162	0.0033208405581493	0.00417559068519335	0.00385410292593147	0.00682004697501271	0.0042592533910083	0.00344511321559005	0.006537742066555	0.00679598682477467	0.00480730960039311	0.00498498243380407	0.00509995311949718	0.00421315879954598	0.00142282064301757	0.00616884129200945	0.00511477372462377	0.0077276501195841	0.00440995596214178	0.00801547612369746	0.00367958569555404	0.00431542059498868	0.00625048594693378	0.00528554104938439	0.00360704946974522	0.00314886436110562	0.00521044810142057	0.00376103322276289	0.00496591461945473	0.00593061686459762
-326.533333304142	0.00488098976784002	0.00763759420714338	0.00597648628107572	0.00526301589594391	0.00396848145632733	0.00813818938765731	0.00707891807554084	0.00893943175742296	0.00682526502196279	0.00634025537292415	0.0045559912319505	0.00387324033424352	0.00806889610593631	0.00531690267861207	0.00807908150497794	0.009349099477309	0.00406785911516128	0.00535114612438958	0.00642683269420496	0.00443432636506891	0.00411995540421417	0.00660052088871843	0.00179627355693424	0.00686976007988072	0.0072441131705927	0.00497919340941499	0.00355328132139288	0.00561946355350895	0.00710088378992446	0.00284932146703887	0.00696228195971049	0.00425694533151622	0.00704804479329513	0.00588007006681834	0.00673678988930637	0.00484003405479649	0.00547990086022898	0.0035363275424255	0.0056479746066288	0.00467304764465926	0.0038352417922638	0.00505540350386158	0.00496393038652276	0.00579533833511092	0.00306950734837041	0.00513080621492523	0.00330344049269438	0.00408351575058852	0.00414041799610787
-326.49999997083	0.0065143469182426	0.00796173132683531	0.00972833121564665	0.00364145393917226	0.00580876623432069	0.00902902760935542	0.00627796379853274	0.00694375454691454	0.00442956208971168	0.00613857293365072	0.00556281379168988	0.00505194934144504	0.00777885960407931	0.00234171124272042	0.00927131319458696	0.00542788502595537	0.0015158903416761	0.00542424631376492	0.00374124177336665	0.00759688994765484	0.0051711193100481	0.00746360399943602	0.00804442355289414	0.00637276901928552	0.00832804478658378	0.0044041758085559	0.0040066404431357	0.00332095441512237	0.00453937819304395	0.00464067280659464	0.0069565631504267	0.00232471545273027	0.00683039673533159	0.00532932268274622	0.00716416816506471	0.00601104526482488	0.0066718486856403	0.00650256207343802	0.00537441176826081	0.00628475924879712	0.00616379963839142	0.00426050972818048	0.00409940280252152	0.0096703112894736	0.00439216303716705	0.00592828656608058	0.00779969571203798	0.00530511794494715	0.00983854359657665
-326.466666637518	0.0093413612913178	0.00651649580476898	0.00785581927938317	0.00759900527708945	0.00518462972802025	0.00733651679937553	0.00554664553017714	0.00675981438757733	0.0074545886934817	0.004248468092101	0.00750558319510075	0.00648436960494947	0.00695782999881411	0.00405073478872209	0.0074189063985336	0.0111137199374778	0.00540472264323144	0.00569720716097444	0.004453850907429	0.00640224275259249	0.00616074788639942	0.00973145486869453	0.00597497993227469	0.00686657585073469	0.00637947399865779	0.00546864879313869	0.00587352971491828	0.00452258240293202	0.00412650328584718	0.00745264040294735	0.00390186590643482	0.0055821359234739	0.00475797631747077	0.00474211073210318	0.00675057109509614	0.00682071225827152	0.00428272785604644	0.00531154248838528	0.00602983148987479	0.00404388788600207	0.00493180423706518	0.00508189014082971	0.0066386778007641	0.00560556362083309	0.0057471789990845	0.00568784572058023	0.00418008211577647	0.00902396674243811	0.00670919752399102
-326.433333304206	0.00495734357214916	0.00810973837703988	0.00885466788783451	0.0064514746591452	0.00671584839222061	0.00733933611061133	0.00608075575370048	0.00528783306139391	0.0074269122980406	0.00816735247886258	0.0048024590736816	0.00298531342719843	0.00879226647946152	0.00704776959470443	0.00716370045733727	0.00703082824447454	0.00310156323739641	0.00937728472233768	0.00593981573618585	0.00548743260936102	0.00637795834438681	0.00863317654376938	0.00589123483863907	0.00470187216492524	0.0047836598407075	0.00496132768411395	0.00473171690954355	0.00660550615305511	0.00581648973722415	0.00703766104410664	0.0061151410178103	0.00792250315849696	0.00780593148517994	0.00676227881274161	0.00849762323961467	0.00809529235520645	0.00795996202491123	0.00596432473362751	0.00697870191638594	0.00835518856629425	0.00287916393013887	0.0078003672790099	0.0044822069429965	0.00713065514618227	0.00571787893833087	0.00378525024795029	0.0076738244154384	0.00880553221003577	0.00639566174044992
-326.399999970894	0.00708235101735322	0.00904283611641055	0.0101113810787775	0.0047040741490707	0.0074721074342734	0.00689588258961393	0.00777077539856752	0.00786917470787696	0.00740324973107931	0.00787493098991965	0.00683667059366033	0.00597804051975481	0.00778394677060856	0.00549055743639493	0.00724782274305502	0.00703301497095077	0.00430220010164972	0.00717973953913775	0.00576190902777829	0.00642887788560131	0.00738884067612633	0.00934205871310789	0.0079731920636803	0.00516030092246567	0.00709319893277249	0.0041703376000668	0.00504938066344529	0.0067552290349675	0.00275832211506688	0.00995649278698751	0.00541610217107402	0.00396063407655023	0.00548380540296689	0.00735131801993938	0.00653802539054693	0.00707872919842134	0.0094258969101384	0.00579830244369772	0.00856154283655708	0.00735079452693177	0.00697175861677124	0.00777745810996966	0.00743943172127182	0.00809049422577757	0.00747628312043991	0.00827712597808139	0.00384851328970426	0.00889629870523967	0.00639870903041551
-326.366666637582	0.00654608879818119	0.0106825210055067	0.00875292129598659	0.00638450769932553	0.00771729264653986	0.00981230355080676	0.00937827976747541	0.00745420840293465	0.0090984482142763	0.00707559740291797	0.0054197866247423	0.00386832900830525	0.0077350863111022	0.00419402079383102	0.0100666027307023	0.00478251699057075	0.00512657774185565	0.00713180896289833	0.00419029702940199	0.00531095774125723	0.00711969983231131	0.00807757429403	0.00882931908608731	0.00451347082015707	0.00790009944198244	0.00469396294585411	0.00796741355174602	0.00748212285309902	0.00695373124778409	0.00829459102457641	0.00557656270347284	0.00686685629813288	0.00875680266582957	0.00426379563390777	0.00746438809096184	0.00522393964300638	0.00882127838084301	0.00611144789224372	0.00498024984379397	0.00918770036679717	0.00815667761301297	0.00800099345228	0.00381739900573963	0.00712060476097975	0.00791180670389791	0.00661940995646615	0.00987308909180296	0.00553121272815582	0.00807658454768789
-326.33333330427	0.00938778009622854	0.00856930935886369	0.0102690327653238	0.0055719963480807	0.00626849552443109	0.00984557949788534	0.0115713496932477	0.00939336829014947	0.00804938584619519	0.00585801335369296	0.00630565711073394	0.003553714051859	0.00749684194673428	0.0062970057020969	0.0108458398775925	0.00568712374892166	0.00494070845144745	0.00594270885461401	0.00583303612975139	0.00715925441349075	0.0077010290276065	0.00860217610360792	0.00932390443937769	0.00627380050189386	0.00951008289984612	0.00659776991502015	0.0054084483321698	0.00581176358121049	0.00990021133745633	0.00745548710943311	0.00534889529868954	0.00450364675915893	0.00815929821954886	0.00735872076786337	0.0106137227187882	0.00858731066739615	0.00538031736848765	0.0058238693678333	0.00882845771267649	0.00539947610485925	0.0076773980845698	0.00647524853432491	0.00521450743097718	0.00690644982866295	0.00981375535955198	0.0060989925411824	0.00805986398473435	0.00670185600382589	0.00535793980701438
-326.299999970958	0.00576133881446239	0.00698893236053211	0.0117047259065088	0.00857975826353063	0.00876776215124719	0.00829520343177781	0.00775692900048697	0.00647809218851414	0.0118080648871767	0.00934963382170673	0.00767520981544556	0.00628258203302201	0.007931747219733	0.00343914587659766	0.0107718338672005	0.00577048956702275	0.00755132372894973	0.00926819615299856	0.00927668329328191	0.00889445025335345	0.00553042902274781	0.00921759886285178	0.0101730362192067	0.00542263628580741	0.00777510490176536	0.00676564594366125	0.008005447478029	0.0066311828076957	0.0082138235321958	0.00819927665839826	0.00772612883515067	0.00676569039230546	0.00753130874082186	0.00660770938934152	0.00600515161119164	0.00704831011922213	0.0105580393383123	0.00852244619031584	0.00578291509820839	0.00934197191124364	0.00798775793592599	0.00675058451045674	0.00680274685305049	0.00746785415155438	0.007203212406929	0.00924203657721578	0.0100451494448243	0.0086503045864893	0.00653461846740544
-326.266666637646	0.00743894747944052	0.00876225051547996	0.0122156473947092	0.00457704170409057	0.00794932167570217	0.0118436182604341	0.00955456288316159	0.00798611270820504	0.0104088124802918	0.0110144830093966	0.00971239596369555	0.00568091696265227	0.00897156549359979	0.00478592659919164	0.0114210701963886	0.00839252952493186	0.00583660191970703	0.00923878241621179	0.00643298292921279	0.00623461650844859	0.00766980476526968	0.00700030113679473	0.00908105467996756	0.00546342171205583	0.00869724055714116	0.00808434007284742	0.00831455598594599	0.007114631514337	0.00711088575635221	0.00619003456511324	0.00528402051314303	0.00850795368693069	0.00633072791084843	0.00479914118158586	0.0103240674575139	0.00659944773308996	0.00719274403072634	0.00982754000378161	0.00738367229061487	0.00918876977554528	0.00965779229927666	0.00756849576220364	0.00608178815061089	0.00712602914185878	0.0106717765930412	0.00580696894023036	0.0100095978533208	0.00726693500367326	0.00910044748461436
-326.233333304335	0.0100925195220405	0.0101899701043464	0.0103278462542198	0.00677574683563165	0.00821137365324687	0.00686706115085944	0.013269314855455	0.00868553109137038	0.00764015341326596	0.00761822522216005	0.00820960539842486	0.00438384998905361	0.00930577708227975	0.00529873631746547	0.0114147435421539	0.010908890597262	0.00666135899842557	0.00926844472585131	0.00618923232300894	0.00659685002419774	0.00622013605419669	0.0114044006272569	0.0123121687423018	0.00614778507106739	0.0096412222713953	0.00649594426917988	0.00684111178581825	0.00563138625752346	0.0070740986170974	0.00866217023430826	0.0096391659746311	0.0064965094078433	0.00749619246922062	0.00491228078746542	0.00954434593711007	0.00791466964697907	0.0112857580257439	0.00662313272065074	0.00931417511160637	0.00981645586635993	0.010399428121884	0.00930468905897153	0.00326127447822822	0.00593293719022481	0.0116711820009916	0.0103379687947056	0.0110581547116464	0.0109805884576081	0.00920526511261754
-326.199999971023	0.0109500802784847	0.0108479762065029	0.0102674915920145	0.0086727955692949	0.00884508933751593	0.0122195298488352	0.00862663121203533	0.00974111640139463	0.011931045509347	0.00713608468545857	0.0108606386517517	0.00799029318823385	0.00704317283736011	0.00690792624541281	0.00988055882513206	0.00699516350809448	0.00689314700115251	0.0118127016933927	0.00948947068385031	0.00925850112344884	0.00753675744897542	0.0118292878433783	0.0102658218079936	0.00576465269117221	0.0118062454522669	0.01141198841364	0.00832397641854277	0.00897330047074507	0.00767151448198367	0.0112564428096824	0.00580257960766395	0.0104697600042082	0.013447224559314	0.00768550594540363	0.00986976873159895	0.00983841520206163	0.0105516446754949	0.00778607441075219	0.00857395189310883	0.00841927048145596	0.0103815300317379	0.00919748863576053	0.00969407588983562	0.00961128794756549	0.00836347116726488	0.0115213938621408	0.00737009706984204	0.0109658274626445	0.0091204333240491
-326.166666637711	0.00879899972815812	0.0140414966599387	0.0125335698949823	0.00863638753511387	0.0109426321304272	0.0102388392373682	0.0116497287220862	0.0117291937115769	0.0114156645808126	0.0105140144408928	0.00656555991899255	0.00834105473957569	0.00672423105038322	0.00833929917937726	0.0105224941914165	0.00827984328145459	0.0069148370100347	0.0088518127244912	0.0110925906747	0.00834985756231332	0.0109916259802412	0.00994325869625867	0.0125093925086248	0.0109025104054827	0.0118283044432527	0.00888497585570081	0.00852115895105554	0.00963094369688278	0.00934907189762513	0.0083543062593826	0.00791899915904937	0.00812634174490301	0.00996881888871448	0.0117735593981022	0.00935898871987395	0.00815169029648821	0.00958059841768077	0.0102490491855726	0.00869307522672047	0.0085479747821513	0.0112056060629262	0.00851525548604393	0.0100691177954414	0.008351157748825	0.00784202467135475	0.010605027884928	0.0085971545582928	0.00865831799554395	0.00950763173359259
-326.133333304399	0.0105475484745531	0.0108388467837429	0.0120527167895352	0.00644435614465377	0.00806781606912443	0.0139419671445011	0.0118978213613251	0.0120965751103383	0.0098536160974485	0.00881047398633905	0.00799507693435564	0.00811533305976819	0.0115551124886143	0.00648361394551511	0.00998609657176375	0.00983942063816823	0.00882599903877002	0.0108388474577911	0.00856005801992032	0.0094220909038506	0.00834386429470735	0.0117109939157435	0.00986784879019553	0.00862738290582421	0.0115862770856917	0.00890423753512748	0.00869195853888105	0.0106535206037633	0.0105347284716386	0.00932780223232543	0.00870468049892492	0.0106919630455179	0.00942617222968833	0.00731349132811498	0.00850791340527823	0.0125643217269575	0.0115092518566747	0.0106403088644398	0.0115234336949317	0.00988666919861858	0.0108098506049666	0.0110732941229416	0.0078252704249101	0.00889589945103564	0.00728734274639176	0.0128804357122531	0.00690038990036956	0.0113003496894403	0.0111311476065968
-326.099999971087	0.00983168687817215	0.0123184514729634	0.0149118637097811	0.00811561918394654	0.00973662863574787	0.0123904324887824	0.0138636121924708	0.00990405935858807	0.0117159795829602	0.0133858886686636	0.0085705625929422	0.00875108642709699	0.012052774921546	0.00686067635983711	0.0134306747406074	0.00944732171914164	0.00834301906718926	0.0116758498138885	0.00721105273379263	0.00995861728155512	0.00751591950188479	0.00912073441564232	0.010844457663329	0.012248624293852	0.0113041981826855	0.00993662548190033	0.00928396425556122	0.00944545690954568	0.0095714914476368	0.00886309854416101	0.00849565224768001	0.0126310685724913	0.0122122501236736	0.00875494791901221	0.0129741748195501	0.0116203358642532	0.0126111775475781	0.00863415376708243	0.00981639153971059	0.0092413721578728	0.0112615444421987	0.0109004351814622	0.0111295762750453	0.00891035268073637	0.00911293158878923	0.0114609914513617	0.00878988657176494	0.0114881526034436	0.0103995246202652
-326.066666637775	0.011847245853447	0.0150559122686337	0.0139346443405132	0.0107968289432447	0.00969979961794654	0.014564530034207	0.011995886508173	0.0125056817606326	0.0109173087503549	0.0124964638564742	0.00925132595500944	0.00875370841751799	0.00835152468086531	0.00773972051465233	0.0134080037997804	0.0112836240178191	0.00966810079945379	0.011059199005978	0.0123847807505221	0.00988287566876134	0.00790736932849201	0.0125751491458856	0.00902002725330253	0.0101854596549912	0.0121698065509179	0.0106717655581728	0.0110172309587283	0.00921367899324277	0.0112195884238229	0.0105018143517601	0.0101580544016676	0.00952788406666594	0.0120663950262468	0.0132406662943491	0.0117275544158014	0.0115683679282087	0.0124593282372496	0.0136525296313929	0.00830989685354311	0.0122956433191677	0.00975865456139335	0.0109003113365466	0.0104963947679098	0.0117514047729901	0.0111941762154758	0.0108155246830622	0.00988170150206946	0.0105033195991883	0.0123581369104919
-326.033333304463	0.0122098759041155	0.0159212805435215	0.0130634464315313	0.0116740091660246	0.00867859919529512	0.0143957573060467	0.0125076085623568	0.0144737394069226	0.0114346451861027	0.0126738386361186	0.0121828378052233	0.0107508384638891	0.0100818992071962	0.0100517786282489	0.0120401043478358	0.00896116905061795	0.0121575606755103	0.0123744763483012	0.0111331317414366	0.0108399306685898	0.0137828554169274	0.0117515122787158	0.0127400591909935	0.0109362065475694	0.0126159127186017	0.010437699857653	0.0106879044648744	0.00933845941964218	0.0132805233834606	0.00925037342941404	0.00940816148285106	0.0108973783702171	0.00861583187459347	0.0106607676783804	0.0114369225390678	0.010696717075053	0.0110863205209689	0.00996474033408057	0.0110901815031562	0.00915460949206981	0.0116704959387166	0.0112017231540951	0.0113703373107917	0.0108835737088514	0.0119617702389587	0.00837153163852888	0.0117014646303611	0.012491137244073	0.0153624421543859
-325.999999971151	0.0105606583070461	0.014207293402031	0.015242591363	0.011257407419471	0.00967909266514455	0.0151980501567685	0.013852339174187	0.0147172711756045	0.0120097193744401	0.0114117987867237	0.0105051562504056	0.0100318799571224	0.0106272994656029	0.0129185358649936	0.0155987360396617	0.0120127389480713	0.0111076713352435	0.0112683687970632	0.0110960064402398	0.0116951328965478	0.012006482931905	0.014536355281069	0.0118608410015697	0.01172945323247	0.0160976097138354	0.0126739841923854	0.0119334345827122	0.0131378562426149	0.0148290935108205	0.0124394568126019	0.0143828779623365	0.0135842837560459	0.0106231867483848	0.0113059802983648	0.0133443308856837	0.0117351461864006	0.0130032904885451	0.0119354846087767	0.00885131332219913	0.0115806893916323	0.0140113662551937	0.0124276600348225	0.0113959215204357	0.0104220802575317	0.0139562623656801	0.0116144239159698	0.0134691128978383	0.0109815621239954	0.0141962559432735
-325.966666637839	0.0118367856493218	0.0154740215263921	0.0129200408547612	0.0125147898802955	0.0135342495459599	0.0146151227298237	0.0157843780404485	0.0135814428521355	0.0151513697569142	0.0103378598261206	0.0112698987571326	0.0110728416012501	0.0129444608249223	0.0122242305120053	0.0164951994278986	0.0137284206202732	0.00962926209597714	0.0130073563550196	0.0112453925606726	0.0141473775107619	0.0163833896869749	0.0140188990061499	0.0140767827688559	0.0119631190754962	0.0138551706747322	0.0110897263390735	0.0147877927759921	0.00940184551998369	0.0128647378123712	0.0113874308383451	0.0067131670438827	0.0118278276191162	0.0108984438183479	0.0123020821971154	0.0156864040147778	0.0126559898669277	0.0139259648192774	0.0143852606174839	0.0114966977880437	0.0140294217532746	0.017221663724985	0.0117272866937903	0.0148195447927744	0.0106265732229269	0.0108526138063896	0.0127699016492362	0.0130027340961836	0.0119919930120534	0.0135966267073081
-325.933333304527	0.0115315010308374	0.0135430049805794	0.0137716227694263	0.0131585979105359	0.00874458168515679	0.0169984712743748	0.0146452334709485	0.0154657462339709	0.0155101915673185	0.0125381482691963	0.0129380340787134	0.010328093997088	0.0136537376584491	0.0120064501945033	0.0150502149116991	0.015483194725554	0.0166382986286983	0.0119668376496386	0.0130385119831353	0.0113669202660612	0.0139805192747261	0.0144490279011243	0.0153403778550335	0.0127313241134229	0.014458746229473	0.0152195945359731	0.0155979082110564	0.0101440274430213	0.0146933648051017	0.0142272715112254	0.0144555339658735	0.0132556086334544	0.0129947947635121	0.0131847819777049	0.0127297782625578	0.0155810212414539	0.0111073441432402	0.0171899641673758	0.0145695326361994	0.0130678602694446	0.0140353622383026	0.0151688981244106	0.0131358582022384	0.0149233835652304	0.00970679614594494	0.0138437001802828	0.0136834488094446	0.016195605812799	0.0144638733486299
-325.899999971215	0.0154545475388665	0.0171550320212422	0.0187563889350181	0.0159202712525987	0.0115885110681316	0.0162631361263409	0.0168785790039981	0.0151900048728251	0.0137352990597129	0.0154523573323171	0.0139518563614257	0.0130408516337787	0.0149894353670637	0.0108698356342829	0.0179584199151598	0.0176163708866047	0.0136439971640664	0.0154330336444534	0.0165697025159428	0.0157240869695409	0.0162951951202166	0.0186205224145309	0.0112869863722936	0.014021234766047	0.0160555946674888	0.0151442407438611	0.0151085456706983	0.0111409454979777	0.0142210102890423	0.0147598262044329	0.0118064500260314	0.0119813027948871	0.0154111668042541	0.0113548629567926	0.0147456187620212	0.0133812845155431	0.0147769206100423	0.0131055134526561	0.0146701978820679	0.0127700605433767	0.0145671878505652	0.0157559143315439	0.0149709160910898	0.0142217376521836	0.0124783849264497	0.0163719641314184	0.0139653901909399	0.0152105412799584	0.0156714244348646
-325.866666637903	0.0158445987878537	0.0157212429016494	0.0170614154751647	0.016058072719996	0.0134337316997483	0.015845530503441	0.01633630543769	0.0137601766444126	0.0164762411586822	0.016692129925501	0.0139656979129948	0.0156085599420424	0.0157393084251838	0.0145394694030925	0.0173080840775482	0.0171372984876826	0.0142515098285838	0.0161199760849322	0.0163303733097393	0.0134338839653998	0.0145798051763101	0.0206277664590077	0.0168459627442433	0.0151881923599715	0.0165560321464812	0.0125072700964232	0.0168622320048981	0.0121288093280296	0.0169729441170502	0.0148319755315656	0.0180908314050021	0.0160362342850592	0.0148334722403065	0.0141389771015272	0.0143275516846444	0.0156763693445595	0.0135814307859949	0.0122793765890602	0.0151604388449323	0.0163542759584679	0.0140099622865621	0.0137037035796959	0.0148025076294698	0.0147906828395945	0.014123259030468	0.0138188136514334	0.0147748544217368	0.0169015230681314	0.0139359554781774
-325.833333304591	0.0139703615866893	0.017803584586268	0.0177136798994973	0.0167635820789975	0.0177552406455128	0.0167425913837448	0.0172390382929731	0.0163786091134407	0.0177924717246303	0.0183499669858403	0.0154062550393023	0.0184898556061601	0.0157039079189965	0.0169411236354908	0.0166945103711521	0.0195341289450183	0.0186712680545243	0.0165947742908199	0.0153300481564982	0.0141339941247833	0.0145596060167189	0.0191976398331672	0.0167384377001648	0.0156556725174867	0.0170470370281546	0.014958778667829	0.0171898239590869	0.0150907723135395	0.0156517961136837	0.0149313583226451	0.0120356729384576	0.0149237273228425	0.0151861749573121	0.013441430350479	0.0181968942353568	0.0172461275353053	0.0176591071728257	0.0188929161710923	0.0179089123688508	0.019635002313283	0.0167521481635416	0.016008945495577	0.0147893294292275	0.0169942596516691	0.0160830201032063	0.0159848789993313	0.0142181613890697	0.0158691113122884	0.0177722318003479
-325.79999997128	0.0175227540235526	0.0180649802882795	0.0186923040348053	0.0129456778241075	0.0171202822838782	0.0181604181198075	0.0178638679902424	0.0194383391297255	0.0172323427239276	0.0180818805834664	0.0160252297724849	0.0140263966573533	0.0170231366011795	0.0103733878779222	0.0175175886393454	0.0162852155786732	0.0153667012823742	0.0207073639887259	0.0160613346169945	0.0140442739845283	0.0167225999003845	0.0205206247203261	0.0173983675809471	0.0165192321190444	0.0205765529001887	0.0160720351677476	0.0167677076126704	0.016142619579235	0.0174937960459427	0.0161162511022701	0.016791315816753	0.0162292347441507	0.0153423524457128	0.0167494759908382	0.0163314558977357	0.0147722174040172	0.0171828922579035	0.0161293155511409	0.0170189522749619	0.0176040277485574	0.0160993766237584	0.0156110094280142	0.0143331881332451	0.0175470146913587	0.0163105028774725	0.0184009696628115	0.0142969904372866	0.0160360488939821	0.0174201987064756
-325.766666637968	0.0174568065887728	0.0186071199496144	0.0211161369585424	0.0170162425436173	0.0163896043683064	0.0189080995362645	0.0187068172849673	0.0199683337171174	0.0219078072972452	0.0180539684683516	0.0167956559904853	0.0167176879109007	0.0155769446097554	0.016814694601777	0.0155924352685857	0.0162462802691805	0.0178670817387644	0.0178503752186364	0.0185004807179029	0.0172420864548508	0.0191714415307458	0.0173304144289886	0.017389471548415	0.0169284932947842	0.0175530768120538	0.0173187468358766	0.0192132017590567	0.0168952213810174	0.019882046270008	0.0161039768527799	0.0184493016384614	0.0166974680566455	0.0206277927298938	0.0127381958019025	0.015576652914758	0.0188479421499916	0.0191891452451496	0.0170120790895203	0.0172839789554828	0.0209432629386582	0.015628680875492	0.018029327614689	0.0189880493486622	0.0177754052421751	0.0155380599434121	0.0200547850016537	0.0154863644903497	0.0176183206533604	0.0185939898131322
-325.733333304656	0.0199823909124042	0.0217415976439436	0.020060427420532	0.0196306290578994	0.0156809229944761	0.0230565984489692	0.0210399050229458	0.0226197315074245	0.0187561192493894	0.0224630699290516	0.0190217837753961	0.0196883046087536	0.0168365537297572	0.0181249240002958	0.0192311692886514	0.0216213872078286	0.01874449790127	0.0183059753421384	0.0186589522585926	0.020414495573515	0.0188310127229596	0.0224739548217008	0.0190535858807647	0.0163689781807693	0.0198307711838704	0.0167569113389711	0.0194282706552785	0.0167419023769535	0.0209974968759368	0.0174372984464538	0.0204201272056795	0.0217539060034002	0.0199327464318583	0.0201692606461356	0.0201552022277475	0.0180700367591125	0.0186330067592464	0.0209609212188011	0.0160321642911315	0.0189973248348698	0.0207528485589461	0.0165173595633653	0.0199212974696893	0.0171526459137663	0.0191393242770199	0.0180683892226108	0.0173737665723815	0.0171390880262321	0.0217729398479662
-325.699999971344	0.0196753385552657	0.0211580543000952	0.0191492999377537	0.0203956704992158	0.0157334791192948	0.0218692913314317	0.0220689694624348	0.0210138894726291	0.0209630325650813	0.021602418639611	0.0190830063384598	0.0195534068988613	0.0207967436630609	0.0183921623245458	0.0223397150667211	0.017874459803176	0.0200062744931182	0.0196948946450406	0.0170536690372188	0.017048756748382	0.0202549312438829	0.0211638314232148	0.0221642959666425	0.0168708309079785	0.0207346390610762	0.0177830412891048	0.0220431788053527	0.0197833435089708	0.0187467508428449	0.0184190188449314	0.0199314720306699	0.0157997380836429	0.0195239142222561	0.0204858526030738	0.0218668724608154	0.0195635689911493	0.0190640004811908	0.0174903449689235	0.0205424102145144	0.0235251191600241	0.0204695826663882	0.0205525733849485	0.0213263055341353	0.0194019327947063	0.0207862320094784	0.0199689182957277	0.0186264558512599	0.0204289965656349	0.0191419575199365
-325.666666638032	0.0204073004434986	0.0199671229632123	0.0231110619480381	0.0191964633655318	0.0208455393782708	0.022188731165258	0.0197856932312941	0.0214366708447494	0.0218306157336726	0.0210192993693196	0.0198075535309563	0.0185533221596486	0.0218245916021403	0.0190873825166167	0.0230919179621145	0.0201350044492662	0.0218841549150947	0.0215700777529131	0.0212152402608187	0.0197429672986937	0.0239857930803963	0.0218206894237986	0.0225169456054405	0.0197228708512633	0.0215369588040736	0.0205370298707941	0.0217646035433596	0.017407519871549	0.0188484394663445	0.022118959379689	0.0210924005031401	0.0198549767461794	0.0210305063122882	0.0177584817003485	0.0217981365921794	0.0189440764136419	0.0230933789506561	0.0220804893972328	0.0186150306884665	0.0230155235400034	0.0213370011646121	0.0206758373518446	0.0226595675578199	0.0245960081324375	0.0188135466596491	0.0213677215265098	0.0216549128392436	0.0213304402729407	0.020211748034223
-325.63333330472	0.0190096867919469	0.0245357923452929	0.0213244053716769	0.0240724844298303	0.0194480779788606	0.0243446341757159	0.0239018149361478	0.0213283183999023	0.0222838064493277	0.023017541347942	0.0217102355088485	0.021169595562736	0.0225920249226115	0.0200885205480881	0.0236304833047712	0.0220528970732485	0.0210915747598065	0.0220877511300025	0.0208803935736095	0.0199967142559581	0.0243564548696229	0.023119069525589	0.0220282015269176	0.0235046227313346	0.0246242685851461	0.0190910432208897	0.0247390282215723	0.0205586098415702	0.0205203709913998	0.021383060270644	0.0214628010078132	0.0209574789606268	0.0207146103014633	0.0218074463372545	0.021463963711605	0.0228798920003415	0.0236634400600847	0.022084105832577	0.0234580502590914	0.0245893611627972	0.0251132266312956	0.0223473359311881	0.0219387806075129	0.0205614393601166	0.0204480082627967	0.0226975626656154	0.0205263775063294	0.0211489680462518	0.0236423760709307
-325.599999971408	0.024857137221704	0.0222468157591271	0.0250969829194196	0.0254594596021173	0.0219282155269627	0.0217748987155721	0.025765585215749	0.0262820215944051	0.0248030450975756	0.0229437246991042	0.0206667475071466	0.0212077182381619	0.02447564452	0.023278511650183	0.0228918278814252	0.0228154201420996	0.021920244217995	0.0230555786711182	0.0230896027873541	0.0245854037279574	0.024942257885304	0.0272793017085249	0.02409035288293	0.0240776040888974	0.0269335871767862	0.0246224171886975	0.0242283238060291	0.0231337369598513	0.0238556653598534	0.0215721200603409	0.0224523586878641	0.0230055061116664	0.0208722964108372	0.018725065605131	0.0210990373860797	0.0228337389645753	0.0246059069536291	0.0223090022419022	0.0229068230144556	0.0264067665327914	0.0238650934725899	0.0245978578726942	0.0226616141688081	0.022162148760085	0.0248632812489777	0.0226954202892087	0.0219881241636632	0.0239755873997848	0.024558203261093
-325.566666638096	0.022802108113946	0.0248343221851091	0.0264556715490004	0.0263193931655754	0.0236209297112281	0.0247627030670123	0.0239528543598274	0.0259089819533843	0.0264419520099795	0.0261189335598787	0.0226509273881087	0.0246877908709034	0.0241596853267889	0.0227753911510101	0.0255849934233772	0.0226675482776079	0.0246045122899861	0.0254633969908518	0.0235946971732407	0.0215329546843994	0.0265195099929234	0.0227520785454325	0.0273463205811221	0.0257314434686489	0.0267432384030393	0.0233513305181021	0.0244459537029322	0.0234818022257535	0.0243699948460677	0.0251717468378067	0.0239702619169776	0.0249563828619415	0.0269336854305212	0.0272458867622499	0.0254933913166465	0.0231295657962854	0.0272448694071763	0.0248759997552315	0.0234312045256281	0.0254037705266216	0.0236252303033635	0.0243571765318544	0.0220188521198433	0.0261444540492834	0.0252306115447987	0.0230411984882508	0.0227276294131045	0.0256340561712262	0.0216199310383572
-325.533333304784	0.0278646531351726	0.0275181528037877	0.0260773758875216	0.0267930223824587	0.0239201100826388	0.0246411530153384	0.0255914368701932	0.0239982832129877	0.0299687877913316	0.028815841942768	0.0248279141194386	0.0244726375620286	0.0258436828889765	0.0245158357450072	0.0263419670404101	0.0264361324428274	0.0233090665617254	0.0266461112025672	0.0236059775528438	0.0232043469809246	0.0260352034778591	0.0264251675510163	0.0281994427649997	0.0258337101142444	0.0270400011990418	0.0245390587537739	0.0240109841589619	0.0247038427263133	0.0265357604162353	0.0247577942472943	0.0255990895409394	0.0269363790727739	0.0269139100432325	0.0249862025265041	0.0258214324660989	0.0262533349543318	0.0275881311111923	0.0250735277472753	0.0256075959403571	0.0253058078647835	0.0254157266928821	0.0252773000250632	0.0230731445075889	0.0273532271958562	0.0263260729051485	0.0246984097846538	0.0280397608078876	0.0258686140893521	0.0265999223924132
-325.499999971472	0.0249573818060735	0.0298679948367905	0.0260213861897909	0.0266635192335887	0.0258177806385225	0.029646678195945	0.0277121455047566	0.0304535093358925	0.0301872278891987	0.0302540475932197	0.0258525153846153	0.0274019659025664	0.0301909984326223	0.025306015739798	0.0284807601246262	0.0247521350480671	0.0265731761218021	0.0243995869267163	0.0256555459551864	0.0276778034195002	0.0291038392681034	0.0288161373001702	0.0283442557378187	0.0266447293114271	0.0282184129968951	0.026247876834138	0.0270790973871	0.0274486287249806	0.0272769364389702	0.0267511942380412	0.0281739761531576	0.0294326416081212	0.024825743612349	0.0269894353984914	0.0299099659013561	0.0288185634297414	0.0284955329137072	0.0278591618953734	0.028172012701162	0.0291216366802626	0.0272244925592793	0.0270866015777653	0.0253539948692989	0.0257293634107293	0.0268937279898932	0.02501884422232	0.0247051490082794	0.0281343920863484	0.0297457771167525
-325.46666663816	0.0264153752854739	0.0267852727807891	0.0296847439996905	0.0291727016839713	0.0293773610649082	0.0318798430481996	0.0333230135563186	0.026955514158705	0.0288750000347338	0.0258564288991547	0.0287080507559748	0.0276104780130347	0.0296860817515893	0.0289968057974482	0.0271858619598031	0.0302624242303371	0.0272351169098738	0.0300374726653617	0.0293073743399007	0.027256530104169	0.0295968072468813	0.0300312191181448	0.0274872176722124	0.0281937290665204	0.0288273772204377	0.0278613233379837	0.0290598416673583	0.0282139082052439	0.0283922577050462	0.0280504801965898	0.0288675769393051	0.028946937160946	0.0311545724565657	0.0269245610808773	0.0303010003770769	0.0303941965748186	0.03158937080411	0.0279466004279287	0.029990370189527	0.0294427697096327	0.0301780517738222	0.0303456493193005	0.0265903822658158	0.0290095145193371	0.027158250259759	0.0291695496763122	0.0267046074847253	0.0275818934954017	0.0302656220187828
-325.433333304848	0.0294051023300337	0.0294750528403368	0.0314060552212627	0.0286014426787708	0.0291773337969421	0.0324801017064795	0.0301509677984404	0.0323610746587475	0.0296464762593041	0.0275145799381815	0.0265867166260568	0.027158469493804	0.0313221059145332	0.0292506892503765	0.0289593750169198	0.029757954576613	0.0268060251155779	0.0299878020426135	0.0296112318582435	0.028987434542838	0.0329647170054614	0.0320996967709348	0.0304070522816441	0.0301471351930677	0.0303846694225983	0.0281259146465891	0.0275887619373664	0.0318016204634384	0.0278736972153871	0.0306751893510058	0.0276057904373023	0.0307352173242904	0.0312848885272495	0.0284124671548274	0.0325266191581074	0.0280240121182083	0.0328498153573942	0.0330171431360279	0.0274870323842886	0.0315798087630142	0.0288346321655018	0.0288665011207891	0.0265633654609636	0.029974028233079	0.0313230504271339	0.0302382841196369	0.0283660294070001	0.0308318998495042	0.030510050527178
-325.399999971536	0.0327090697323721	0.0307885574852735	0.0303590864351826	0.027908483295499	0.029659057535282	0.0344176930025523	0.0329540262059048	0.0333082299878394	0.0318013397207791	0.0311439122839982	0.030254628829291	0.0302097487455494	0.0339534629240552	0.0301454403263516	0.0317137625856759	0.0310666509052152	0.0298073726014897	0.0328080698409408	0.0284890699062977	0.0317125459417401	0.0328937353808252	0.0304981022913051	0.0358328485953843	0.0313576793452175	0.0343706936040016	0.0313305549921158	0.0316498361274424	0.0302677743058954	0.0300185004701184	0.0332141350618277	0.0311028038969176	0.0313787956220206	0.0317975339732671	0.0298817207465799	0.0314488498930507	0.0299979269249807	0.0302713792931897	0.0294280291882953	0.0314299156057135	0.0313640249545866	0.0281985373235968	0.0308993905926672	0.0322837859529788	0.0298128366764289	0.0315839855555916	0.0328845021241118	0.0334782462344672	0.028511207519727	0.0328362667436873
-325.366666638225	0.0335355430107971	0.035992650973526	0.0363984091490901	0.0311773051529116	0.0329187963930024	0.0363431465126081	0.0319595141830473	0.0346120576956596	0.033926790478284	0.0303736755532047	0.0287024787721702	0.032636183738289	0.0354792416817038	0.0295959683945932	0.0352695871480319	0.0323969526025382	0.029805901119125	0.0342129102446151	0.032606879060787	0.0321057856670046	0.0318791801073727	0.0329953603353408	0.0332606299476071	0.032472267861018	0.033056757305628	0.0323199454775601	0.0334085599187837	0.0332805848393092	0.0332580011024699	0.033972457368436	0.0316488723308571	0.0303141792194193	0.0327030404285967	0.0309714080086061	0.034722574008669	0.0338228511592134	0.0317156004441553	0.0324715515460519	0.0322214419146633	0.0361338071962576	0.0319878888691786	0.032430161736468	0.0309742418946755	0.0302402698419116	0.0345730326239909	0.032809492888127	0.0364745741334465	0.033646375965117	0.032265859866478
-325.333333304913	0.0327530958110245	0.0355829000986005	0.036555705050179	0.0350915503207103	0.0304483200365352	0.0355356976622514	0.0348012571533738	0.0373731324817306	0.036064136200902	0.0329285517684929	0.0357825550325852	0.0349996566577406	0.0386230020026738	0.0342011283680272	0.0365152914927751	0.0325027211099618	0.0328674015571608	0.0324209204681852	0.0329257613101829	0.0362935200702937	0.0374229884524869	0.0373823503070634	0.0368252630344547	0.0346212399580549	0.0372544397260692	0.0346749347717663	0.0322184051488654	0.0337728098877341	0.0386092488570091	0.0344750066000503	0.0329866608233184	0.032129342611788	0.0358286433481043	0.0306037552132968	0.0350402324608545	0.0346790732487916	0.0346956037779063	0.0338460527454468	0.0341583265030557	0.0365075067254086	0.0355925409496289	0.0352679290745425	0.0342750414777967	0.0346961772753084	0.0338591261734272	0.0341794884208154	0.0338310440139937	0.0320561926819527	0.0342645876600368
-325.299999971601	0.0334646063649441	0.034902984886149	0.0362985478145907	0.0391510994709295	0.0356460447336504	0.0385090897573271	0.0373217845107875	0.0383238011516228	0.0389351111980644	0.0376973983237259	0.0344424413952149	0.0329202041666424	0.0345473501644996	0.0333342322045276	0.0373743578995296	0.0384656837483771	0.033856377302622	0.0357698243879143	0.0359803119833602	0.0348305179715874	0.0362276545657871	0.0381483869571239	0.0385364761746001	0.0380419764226858	0.0366002772693621	0.0347407655693915	0.0357935280598749	0.0357029752341461	0.0371134561576422	0.0353530124817886	0.0332353016245602	0.0362139294185495	0.0341764006168794	0.0368094307562955	0.0363955280616611	0.034506735538318	0.0386721030739589	0.0350020732322102	0.0336933791823435	0.0383268696943428	0.0369436155790341	0.0390508645262949	0.0375281401846016	0.0368188935893795	0.0358474222457997	0.0357121531484873	0.0347914348658815	0.037870111785084	0.0381258215459309
-325.266666638289	0.0367182068477234	0.0404101701800049	0.0392542297191649	0.0370588255474861	0.0356853806334689	0.0409208276593038	0.0406098455027636	0.0379216307267739	0.0411772368648986	0.0399738557526964	0.0383622905157981	0.0386886729224644	0.0370498085340686	0.0381440526823024	0.0386782872105905	0.0373715049196571	0.0386259336797657	0.0384270460088466	0.0410227286241387	0.0387119468947819	0.0410469377669067	0.0384483403718923	0.0387754127127727	0.0394268071773847	0.0394750732114444	0.0378748411394412	0.0376662377956893	0.0370775614769671	0.0394766058434987	0.0381481630752768	0.0363648311519136	0.0381679971869959	0.0398751393277091	0.0366887462007159	0.0372967551764477	0.0392180717214724	0.0375988800941809	0.0391895247653444	0.0398353453911581	0.0379818354890783	0.0401441619510265	0.0369896017577416	0.0378116421640528	0.0375007887108239	0.0401783798915568	0.0372190308243255	0.0369120426059655	0.0380281213871623	0.0412066354624652
-325.233333304977	0.0393501352536526	0.041556418115871	0.0400029822411514	0.0410590491846931	0.0404751097942579	0.0414548356984232	0.0422900234992162	0.0414394600651438	0.041492114846817	0.0400118576281674	0.0411004266122745	0.039819970944991	0.0449281180674458	0.0380041218317971	0.0406795781365908	0.0389858675049011	0.0385956548719949	0.0357318578120688	0.0409803846726663	0.0379346605392235	0.039830200452454	0.0423093093160416	0.039655813849195	0.0408976760821852	0.0411900165426217	0.0387502852464222	0.0404019191495991	0.0382898995551365	0.041382850899071	0.0398585415050748	0.0376120507709078	0.0386725937205669	0.0418851307788645	0.0380698597864245	0.0407987041323632	0.0365145584283261	0.039931408457375	0.0419235725995366	0.0402632595547654	0.0393205466864242	0.0389950381426623	0.0382719995840565	0.0385253342106603	0.0388238103874349	0.0393257647991735	0.0386736817917129	0.0372839020505833	0.0405816717680708	0.0414005694799956
-325.199999971665	0.0390811765863929	0.0417491913132267	0.0408529312672886	0.0429859314056754	0.039146607582851	0.0428911224662102	0.0413362250438746	0.0427468079250728	0.0400617905256385	0.0384618394445591	0.0379587900524976	0.0394504447493382	0.0403743049286527	0.037078949853476	0.0420488964739201	0.03951239247788	0.0395991369533893	0.0408740709611088	0.0406988496582397	0.0424189180157457	0.0436744876650382	0.0412340426655488	0.0443060649829805	0.0395706063922506	0.0425036793240475	0.0414097000632335	0.0413603642563414	0.0421164113448215	0.0416574317336071	0.0409592934429496	0.0414174438667532	0.0355344237820004	0.0448396156122828	0.0395621840255733	0.0422955591229374	0.0376032440003321	0.0406469612814844	0.0416594957847762	0.0372095760597114	0.0440973240527964	0.0416012680493132	0.0424348683763852	0.0378354923320363	0.0420792088841494	0.0425322921696927	0.0427769225770014	0.0402158163020236	0.0409343344070656	0.0415362592220889
-325.166666638353	0.0403523179062556	0.0463353393868005	0.0424401945596565	0.0430387176815071	0.0421988832363844	0.044999564055239	0.0452091366183851	0.0420581567891898	0.0453393462941342	0.0418269873150451	0.0451632643933084	0.0429664274759408	0.0436397619600994	0.0417958614779637	0.0461340445771824	0.0418753285113121	0.0438895075464913	0.0424029431462164	0.037677483395958	0.0405865360983489	0.0434468834082288	0.0441432937757779	0.0460667916185589	0.046027628168024	0.0438675656056008	0.0431180132715407	0.0429697934882448	0.0468113602467348	0.0446106672089179	0.0401619223116935	0.0419255135420118	0.0424917452983155	0.0457406394980517	0.0433231384846988	0.0415436235996763	0.045966672200267	0.0412552227161266	0.04681123165739	0.0442599417061854	0.0464989578855667	0.0437234165571532	0.0427928583197146	0.041585734766027	0.0444629975475215	0.042453298378144	0.0430041609185893	0.0420732515185988	0.0414559547851141	0.0425766794818873
-325.133333305041	0.0447266268226109	0.0449527213524339	0.0448432154253147	0.0439418085426608	0.0438669456527452	0.043703046222227	0.0416407182932133	0.0472386999871378	0.047376014577346	0.0455841125551127	0.0451803308151736	0.0428835780617697	0.046895938214882	0.0416310551412299	0.0460122902194069	0.0450813503933677	0.0430265209501522	0.0459253042947834	0.0443530460904029	0.0430501766482801	0.0462416361068525	0.0443047079810843	0.04764037216248	0.0448730327408722	0.045871322965104	0.0435753707020818	0.0441614451546182	0.0452569064243157	0.0452552233390133	0.0448302393377268	0.0481855884035407	0.0442538587127608	0.0447942473133327	0.0425538199017116	0.0401185344589179	0.043205330435806	0.0464058619695807	0.0462467368974536	0.0438651211126905	0.0451857342468799	0.0427785012274693	0.0433919115304292	0.0448820892437098	0.046390829516939	0.0453192694798752	0.0435520027152086	0.0442139531102106	0.0450020035136635	0.046120277394036
-325.099999971729	0.0437194879332523	0.0491352015992237	0.0485679937962532	0.044215114236846	0.0438299687966835	0.0482215625344655	0.0473999126025855	0.0468018422766512	0.0480427013555925	0.0458498478289538	0.0444895515315278	0.0436597244156268	0.0473792985102415	0.045765616244047	0.0474788296206186	0.0458033999346652	0.0449162635974376	0.0478529871840749	0.0473249120366327	0.0467554661064542	0.0476363619325504	0.0478557213450581	0.0453488485027566	0.046487877966867	0.0467490455679485	0.0503009413924633	0.0455015155907486	0.0468801087160564	0.0482124950802534	0.0451416891179491	0.048870617419404	0.0444242523981463	0.0468429773839339	0.0453152657505972	0.0464346603529423	0.0444911068956362	0.0456360508954716	0.0445956961383958	0.0465656488503313	0.0506663135855594	0.0459207451289508	0.0476237962971484	0.0445147457742536	0.048532893929061	0.0462985029950909	0.0470350770627086	0.0503416695673654	0.0434377390600519	0.0484787664047174
-325.066666638417	0.0458413677279277	0.0494444840338456	0.0476445205338863	0.0470537995839073	0.0447591687116357	0.0499916948512231	0.047759538334266	0.0475572079247034	0.0482699218302867	0.047181648619376	0.0479873564398672	0.0458247732395161	0.0495497918057088	0.0471888779311436	0.0497710481885681	0.0479259432554603	0.0454896906160849	0.0498533353198212	0.046964369478633	0.0480504598818973	0.0515157023388733	0.0468509646903152	0.0490320797462231	0.0477657040391115	0.0466688408694648	0.0494358776652116	0.0466300142948017	0.0478244913310415	0.0488908549425734	0.0478852164889267	0.0466903714961248	0.046744693815675	0.0475474178800437	0.0481939141438292	0.0490915476154009	0.0501648144522606	0.0496771237862663	0.0453803132487305	0.0496409959722538	0.0473303426656002	0.0478116851616065	0.0490746073339019	0.0474257359743809	0.0517481565772543	0.0482867464422241	0.0457818365910094	0.0491869879001667	0.048794854135342	0.0456888751432306
-325.033333305105	0.0481224866282541	0.0489807085905334	0.0511641430479765	0.0497991711243906	0.0462194178834485	0.0513826784291512	0.0500883500945781	0.0499661072026516	0.0488968150407664	0.0482650164474244	0.0476065849920229	0.0464512922833845	0.0474067096800804	0.0471101282470828	0.0494448661453908	0.0500485927683425	0.0469534953101266	0.0510510513973402	0.0466488919846941	0.0505482662023045	0.0483753415421421	0.0509662403248219	0.0526770666255191	0.0496174795256925	0.051040477854577	0.0512012779401774	0.0471537392005801	0.0514588144814476	0.0491419827181425	0.04864346160831	0.0502832709013713	0.0476931542859144	0.050757976776909	0.0446321845276547	0.0515128832475139	0.0492451659407669	0.0531156382367941	0.049700165745363	0.0500949815607792	0.0502545734271064	0.0512137701396029	0.0465647436172834	0.0497969554836397	0.0506541718007756	0.0489363485666132	0.0474429827445849	0.048560185691507	0.0509121575127832	0.0527097151990253
-324.999999971793	0.0519656607302337	0.0519265277169476	0.0519416601504478	0.0493930946850172	0.0524425864680285	0.0523961600556686	0.0518059582476534	0.0492303176801939	0.0531040344309612	0.0492552661911506	0.0516674253509718	0.0482384380992559	0.0514452241970361	0.0504659351196016	0.0511041875790951	0.0494269803322517	0.0469430509001203	0.0533714900114131	0.0463986818062557	0.0496764942264541	0.0512862030719623	0.0527022830862676	0.0534320986823549	0.0498000736817584	0.0521904580144825	0.0519213309347714	0.0481535293351011	0.0497433954968022	0.051047725876929	0.0488552471348715	0.0522067356594209	0.0533048739251603	0.0500667550395714	0.0488151884770098	0.0496763134127148	0.0528424108944432	0.0536099697155291	0.0496181358513563	0.0502267707203043	0.0498509014433015	0.0486196698933726	0.048431527476554	0.0500777328401604	0.049907482340004	0.0502074473831629	0.0525141325548852	0.0496792334637456	0.0492754581208753	0.0542656794182206
-324.966666638481	0.0493935868969636	0.0515510209237932	0.0540389000077673	0.0531310235196339	0.0501593674700008	0.0533056576127969	0.0529508010084079	0.0520813832245011	0.0533733392337885	0.0503249488095027	0.0537249364932751	0.0479149243346154	0.053104362734211	0.0498682514660115	0.0556331516282716	0.0514618590489014	0.0510030770800322	0.0523884688827846	0.0498746527552625	0.0504252686902313	0.0550346485320873	0.0559756979394646	0.0533430659115501	0.0546518015093165	0.0549409020552887	0.0512876015320624	0.0500095084617834	0.0526730886457257	0.0523218330778257	0.049520194640105	0.0498076412451888	0.0528918201917005	0.0526647809264228	0.0501968091144303	0.0511961113368893	0.0537059527738721	0.0553174304711638	0.0531711915469204	0.0519397147094399	0.0537690714630009	0.0535903338332082	0.0510191378884109	0.0528169488086605	0.0513287033179781	0.0519656521514238	0.052787035752435	0.0519289596466402	0.0527786133031724	0.0503438809872462
-324.93333330517	0.0531070389098975	0.052242704614355	0.0552919340277633	0.0526456486603705	0.0523135776857377	0.0527578758605965	0.0537262427253787	0.0511550835468149	0.0524705705267975	0.0505785532883219	0.0520731692466372	0.0521370362635815	0.0535620373851291	0.0502599131461686	0.0556375540138832	0.0530831059125852	0.0507851696057002	0.0505946950845337	0.0518635611270479	0.0524267941221038	0.0531270562530242	0.0552449251627742	0.0548002976411031	0.0515257210112141	0.052634580135355	0.052541876766007	0.0530460008852091	0.0541504051954363	0.0539666375783654	0.0543155066189509	0.0526754863322475	0.0538657048538962	0.0517080694868696	0.0524509463192639	0.0526465167207379	0.0536329954971726	0.054125890983581	0.0510541680195291	0.0532546384901879	0.0517779765816391	0.0539732153084044	0.0533586871479207	0.0530157812650924	0.0535043247519873	0.0529234980026394	0.0509079294891164	0.0509029184290344	0.0498890060361085	0.0536181698321992
-324.899999971858	0.0504027326427819	0.0572329043831751	0.0556154631112868	0.0530834820842295	0.0537938690272426	0.0555591473396329	0.0530723352866029	0.0531825677052211	0.0550671080817495	0.0536113328865281	0.0534049390326001	0.0535180293305632	0.0520940837084842	0.0503119442720671	0.0558738851655506	0.0561472034389682	0.0492748731196753	0.0518869458325298	0.0519135678377302	0.0539246968190878	0.0550976427674488	0.0544124549344898	0.0540611957745932	0.0554751310476552	0.0547869229256245	0.0530354032159582	0.0520086873345561	0.0537834844450995	0.0546091820516684	0.0557112859890991	0.052905673881356	0.0524859126539533	0.056360457543313	0.0513561205433496	0.0511884519483659	0.053278840162622	0.0541323451091246	0.0529902984184855	0.0537048882977008	0.0542418397017975	0.0551230670530949	0.0537419335701252	0.0505905026712625	0.0528783781569017	0.053533566985641	0.0555229346392142	0.0551496653004336	0.0554693307020215	0.0548937121466653
-324.866666638546	0.052037592593849	0.0560833799360908	0.0596153355122672	0.05282685208534	0.0549355405484669	0.0566086167246547	0.058407847817261	0.0542697306627753	0.0562613270446555	0.0548272434114937	0.0542379793877167	0.0552942240399305	0.053778145242353	0.0518481628382812	0.0580511784613731	0.0528313066647231	0.0512819801344103	0.0528569550310009	0.0536019568677849	0.0529053077782029	0.0539669198695073	0.0556278298206875	0.057658718729621	0.0580404737817092	0.0562607256502324	0.0549932679972048	0.0552382915712445	0.0554750220155082	0.0567512021444793	0.0549893315076302	0.0500791343582279	0.0518008824728245	0.0551416610733566	0.0480376746613393	0.0546528225995092	0.0539384593144409	0.0565353644708487	0.0533433899023193	0.0533870135315083	0.0525799465908009	0.0540686699507364	0.0540768167873272	0.0505216500020806	0.0545855775651795	0.0556607435827385	0.0555805072935629	0.0558443536236387	0.0523550708967437	0.0563720971580509
-324.833333305234	0.0570331944158347	0.0595554599302911	0.0557995397205491	0.0554986572401341	0.0537376243413731	0.0566932660725383	0.0550844585674043	0.0541816680041903	0.0567951087501419	0.0572505589783234	0.0541806103732313	0.052921656422416	0.0535846035314143	0.0533786215056569	0.0558760289045063	0.0527566902666379	0.0514355481470766	0.0540169271722224	0.0559520656358938	0.0524733011726288	0.0546904369326274	0.0554714566616564	0.0557310180075705	0.0535528431106796	0.0538189155868856	0.0557665081306999	0.0536371426575591	0.0556675808586091	0.0555203109948762	0.0552087493854549	0.0503835418518011	0.0550686096969301	0.0562043972787075	0.0560222493979495	0.0543965038547155	0.057965123373914	0.056102053220084	0.0576774026233297	0.0543109629339926	0.0552886755990155	0.0503613941625065	0.0544604232060105	0.0568187674594848	0.0541713744366675	0.0536422365336221	0.0537310820497756	0.0563718205663118	0.0547813879853725	0.0578243253387761
-324.799999971922	0.0542121803744032	0.0573322332952199	0.0564227178239859	0.0546474225918716	0.0536370543850476	0.05630654759561	0.0604172991273361	0.0535623718636596	0.058024781571823	0.052467406599865	0.056808901931699	0.0530407967847345	0.056948654327482	0.0528589053505956	0.0596184644903371	0.0540486328605468	0.0517530007119098	0.0543524754458624	0.0556210346418948	0.0554371760711583	0.0570397985268207	0.055375235073601	0.0559100547282461	0.0580227337867673	0.0535155126859095	0.0567193168403275	0.0538519335604086	0.0560579717528619	0.0556400929090268	0.0573795428922944	0.0514510673213392	0.0526952957368984	0.0584365082599071	0.05003833451215	0.0563006008180985	0.0521261333698	0.0542795202790007	0.0557328723690221	0.0545831100373279	0.0571592729024827	0.0529129080329084	0.0579836731684884	0.0548126713099201	0.0535799380031352	0.0556482492149275	0.0524153609121747	0.0535088874584521	0.054374721117721	0.0545705712466037
-324.76666663861	0.0518140577440407	0.0596216109389381	0.0566715052757091	0.0565421296605688	0.0518619219186556	0.0544228343692453	0.0563585898964838	0.0559612752869662	0.0551454405516756	0.0557346096486784	0.0569553879850185	0.0524055081427246	0.0559449326028302	0.0546710879285396	0.0551716262975241	0.0535312364828151	0.0509117430637533	0.0532697722860124	0.0555619588099011	0.0549137136351491	0.0540803258299373	0.0569973452294599	0.0573534295978303	0.0558383068728071	0.054486979669215	0.0553884540308618	0.0528507094495897	0.0568922672657987	0.0541757892672599	0.0550300073566552	0.0546872422422049	0.0550167903603409	0.0573964115081819	0.0526254773286783	0.0561653818690795	0.0556026347130936	0.0529160252337796	0.0528107245635001	0.0533994573202684	0.0553748487003038	0.0578360544241042	0.0556683383814565	0.0537469309812324	0.0522122388379656	0.0554518836456542	0.0547926142186519	0.0554477216931238	0.0563792475215704	0.0552978262589927
-324.733333305298	0.0533326680220623	0.0609737609560548	0.0541140417159616	0.0529793216576491	0.0507427194292815	0.0546262682146179	0.0549611807214098	0.0543835396155553	0.0575374067047072	0.0556369684856189	0.0565753398599648	0.0535561666766858	0.053816163734887	0.0543568243281883	0.0556883392859674	0.0520408681650602	0.0503163056460958	0.0535875387221394	0.056851840475063	0.0583234442596374	0.057034239761242	0.0569119302406926	0.0580195491242324	0.054535872193034	0.0550807100643614	0.0542272747663846	0.0545803254577756	0.0543247880710369	0.0536373207990111	0.0528940834410311	0.0549921507204317	0.0498595161940422	0.0542630797500028	0.0549795571701263	0.054732029702375	0.0551365880543453	0.0535516137211993	0.0547202646436423	0.0530491285657598	0.0562899026945596	0.0530780946792937	0.0533821830296963	0.0534367610026972	0.0530931645838754	0.0526882188414822	0.0511268132570747	0.0541734772760649	0.0537276478657253	0.0548604587885887
-324.699999971986	0.054537519971136	0.0561760505648735	0.0548845102114142	0.0538272364786981	0.0529341241569141	0.054605488815446	0.0539120004783575	0.0567025187319034	0.0557032640342908	0.0532479813789072	0.0539530242076421	0.0544065163370809	0.0526217988913007	0.0527529487040975	0.0530621514483866	0.0531732320914498	0.0503234290545702	0.0568464474906945	0.0544367990422024	0.0529892869781398	0.0541531604032554	0.0562220674808946	0.0576215416789801	0.0539265014144464	0.0522959029767582	0.0536585883534162	0.0534671191748725	0.0571236705787243	0.053432376373958	0.0553308586778209	0.050725057537725	0.0539840287203945	0.0559477276830117	0.0543462690330277	0.0532561152757742	0.0532121936496186	0.0554284664274184	0.056687464663382	0.0564105969298079	0.0550037127085442	0.0534895828477644	0.0530140482672808	0.0542747822676278	0.0548247426384677	0.0526151716642389	0.0542563300574739	0.0563440132644254	0.0533422094648591	0.0549556541625302
-324.666666638674	0.0528663068503931	0.0556082946295254	0.0545718253844317	0.0533146940775033	0.052350774763598	0.0545559284241395	0.0547243801655374	0.0520731994952093	0.0557485250716881	0.0492868496828072	0.0534286726270892	0.0523916527993881	0.050648024704288	0.0514950033370472	0.0538575320002622	0.0507395202446213	0.0507259349556884	0.0514755792852366	0.055208207765083	0.0499230538659727	0.0558100678470445	0.0551639470439097	0.0540125413011656	0.0555724855806842	0.0547604916787242	0.0528206465049001	0.0543121944808868	0.0533611791289365	0.0505771720948777	0.0531792997093151	0.0520516448402033	0.0490029675513384	0.0547620551754997	0.0533466305940383	0.0561666672020708	0.053336766229962	0.0528995165880649	0.0529394935839973	0.047847663478659	0.0528767667868913	0.0515997729939793	0.0534947144143824	0.0502383036557106	0.0552315175545349	0.0540633593199088	0.0527549718007543	0.0559355652771236	0.0508498032398408	0.0557169114884366
-324.633333305362	0.0488800692842359	0.0526585878281871	0.0555663972567293	0.0534967256626538	0.0526821483931768	0.053660324099801	0.0530072233185277	0.0508393646067	0.0558496587830374	0.0523099905495424	0.052958430929933	0.0480071784088333	0.0520632726265223	0.046618208499522	0.0522256040282938	0.0518858673700141	0.0496905255890802	0.0510474277076493	0.0495733171571684	0.0501395726171759	0.0516156150632583	0.0543113312600894	0.0546390161895625	0.0521298788754692	0.0524342155269224	0.0508071049655471	0.0488031607144821	0.0518220797475126	0.0502025523881009	0.0506704576606589	0.049245574996707	0.0486786492982186	0.055012918372913	0.0506142129081809	0.0478405087164293	0.0512231276063431	0.0550616802824817	0.0532753008260772	0.0478697818081454	0.0529920518332252	0.0523681059532514	0.0505261863014651	0.0516135496865312	0.0512616388670233	0.0523098270721047	0.0558245683887628	0.0536957257505668	0.0491215618958061	0.0527492569745081
-324.59999997205	0.0504442201018935	0.0547377585574934	0.0556169565521341	0.0488496702598085	0.0518261834908803	0.0527364985261017	0.0526187534411752	0.0522913384079496	0.0527604864248016	0.0496042718781489	0.0522055298762489	0.0505911645155479	0.049155688442534	0.0466521398808241	0.0485906176801834	0.0501274700225147	0.0480354693952763	0.0480530611534459	0.0524542449041382	0.0477903520639834	0.0511903618517656	0.0492840141717062	0.0540421300907697	0.0544998881705681	0.0502703038248067	0.0498714253583359	0.0497033533905831	0.0533085696879433	0.0492498125314453	0.0538070009999884	0.0488750140006935	0.0517371040141412	0.0512772784120766	0.046098069979162	0.0499287642072469	0.0523776879446932	0.0517777517919097	0.0522781178607714	0.0522560999157173	0.0514025534504033	0.0506845647191404	0.0514260164876513	0.0485437174014323	0.0499899075101465	0.0503972143184541	0.0522510415152595	0.0491685061902644	0.0515799759466814	0.0522135103980759
-324.566666638738	0.0509899165302863	0.0522687228815477	0.0548586477574409	0.0494983721971739	0.050029693774354	0.0498513303488607	0.0517428458833585	0.0501906861542646	0.0512848517673469	0.0502096041615115	0.0484498585399836	0.0481785551174955	0.0506797701618962	0.0455311862192985	0.0529053700143655	0.0492884484277089	0.0457478925035497	0.0492310431752424	0.049980091968377	0.0473518198904883	0.05004288196206	0.0517086660803743	0.0500419234606538	0.0498050913324322	0.0516662524023254	0.0473946040464854	0.0496581830674565	0.0498377283669694	0.0492187001952118	0.0488696745009323	0.0496503116740983	0.0479555509451161	0.0497587448922628	0.0465421806171611	0.0530575053589695	0.049151033223971	0.0500413257636593	0.0502041851007518	0.045968290945462	0.0496963449431176	0.0464722916212108	0.0507203045271679	0.0496843431013877	0.0481933635173537	0.0492532565954216	0.0474577430587764	0.047759192885689	0.0478208768315844	0.0524671886880661
-324.533333305426	0.0487575076072554	0.0513284313065264	0.0506518876098081	0.0480989119348976	0.0488697636632401	0.0499467423377163	0.0515543016088434	0.0510105346024282	0.0495944518420649	0.0467108892922907	0.0490897645621986	0.0446420175990524	0.0485054359616456	0.0465244569556068	0.0469989952363448	0.0474197808162446	0.0465355743108957	0.0476711178472535	0.0500256171943581	0.0450208802535095	0.0484093394758309	0.0491364612684767	0.0482990246063431	0.0438580233016161	0.0498885485081202	0.0506447798134756	0.0473646223916462	0.0499964921857575	0.0478502742340954	0.0479116154990367	0.0442278661849227	0.049257200702598	0.048949389856078	0.0438902940645047	0.0457546193261772	0.0470589563895639	0.048645811858592	0.0463155368991579	0.0466863209698065	0.0498619823244942	0.0479389569327727	0.0521693309783374	0.0473090381338035	0.0446501602043698	0.0486942725089746	0.0479947386564772	0.0479892012685302	0.045968014171526	0.0479728598613499
-324.499999972114	0.0461059200973438	0.0492054339296071	0.0479232479893971	0.0468537717462044	0.047115658353623	0.0457089855643911	0.0473288405867122	0.0473468282857167	0.0474032405410387	0.0470507501349163	0.0466048386168663	0.0453487579662593	0.0460390634907416	0.0429473446417433	0.0490569083809791	0.0459883579506961	0.0430232866987417	0.0427831155135737	0.0451526661911326	0.0435309344771411	0.0448285480709685	0.0493643983740206	0.0464699594253909	0.0462694273629656	0.0487391678136594	0.0480426575264549	0.0445057394344015	0.0481550947138804	0.0439405366972551	0.0438755292350952	0.0451924870926242	0.0484515707168656	0.0471303986205185	0.0428934813650907	0.0477464115069635	0.0460823592713103	0.0470394044227096	0.0464612843916762	0.0457886702233333	0.0464697913333993	0.0462115684452642	0.0475969953206614	0.044199786731837	0.0457468741325702	0.0446714336481859	0.0443122799358006	0.0467665654731465	0.0459280621531484	0.0462677030294847
-324.466666638803	0.0436370307176952	0.0460932508699899	0.0483239083377917	0.0446574352271643	0.0465566604985833	0.0473401482830774	0.0452820336277083	0.0479489528047413	0.046652011031962	0.043588178978769	0.0458214458026219	0.0427837762970259	0.0452799076660156	0.0416140246371771	0.04534345418704	0.0415248778313174	0.041487691806058	0.0423521815418538	0.0456911865609969	0.0430365449353647	0.0451083581299984	0.046129471940477	0.0438268210668273	0.0464757937843295	0.0468754761298652	0.0421497542430231	0.0444816962775311	0.0424445429798961	0.0461982492843469	0.0443657659725623	0.0421994132403528	0.0445767087056292	0.0472561699400307	0.0406083824115701	0.0459001764772456	0.0429164408505167	0.0443965169758227	0.0454359536235045	0.0440774598707494	0.0456920609991739	0.0441098930919024	0.0463833583379124	0.0440986832124928	0.0440430637843572	0.0414934249194192	0.0430019664312935	0.0453702111591068	0.0428528144127852	0.0425339478342112
-324.433333305491	0.0450052011028028	0.0449340195389294	0.0432652540037869	0.0431599591601711	0.04315780258573	0.0439649216085026	0.0462897978310233	0.0440276472802338	0.0427286247119638	0.0382747778227305	0.0450332551470538	0.0397853285082993	0.0420549592405667	0.0396570100336947	0.0442352070068041	0.0420768855265879	0.0369174412302009	0.0459405125678491	0.0414735064885383	0.0415653076606705	0.0458290641448394	0.0430169276340445	0.0414438858299705	0.0410067877518352	0.0444678613546906	0.0413009949770479	0.0421548261726095	0.0418943512366666	0.0404685693849082	0.0397898303909225	0.0437896460709756	0.0404677161228135	0.0433624623552185	0.0396304642455914	0.043259359331326	0.0450747757142941	0.0450743577293797	0.0395444962295919	0.0425357030514288	0.0440856430663756	0.0444404768844757	0.0443811085435359	0.0412570075783116	0.0423039850165433	0.0422090061433453	0.0445128571316041	0.0411135796640002	0.0407495258863668	0.0413882532620966
-324.399999972179	0.0410147201480608	0.041746587871759	0.0423891110564557	0.0398889686005662	0.0399667709901709	0.0382735569189495	0.0415846143505653	0.0427689914377916	0.0411806051943354	0.0356084337746322	0.0402808378441244	0.0384089643872806	0.0398122611854861	0.0383617069298143	0.0389697352271774	0.0390369246334609	0.037048703151481	0.0406888501530797	0.0372298190177428	0.0435227045267066	0.0403299222740037	0.0405609851741048	0.040045331766644	0.039550146243057	0.0435546477656154	0.0360171928427788	0.0426752573370368	0.0402767354391542	0.0381546265777372	0.0400649362768949	0.0369643506425508	0.0369979335827137	0.0422893985827699	0.0360125053548902	0.0415526566657892	0.0399648477923195	0.0406038043440879	0.0411295169996679	0.0376137053716367	0.0394290843059778	0.043293106511931	0.040923940481677	0.0380640974009183	0.0369476745373774	0.0405352734042663	0.0368951741286992	0.0441135409839435	0.0406292774833463	0.0402417115947451
-324.366666638867	0.0378833479916749	0.0401107748339721	0.0408107114695175	0.0387955039292317	0.0359492845027147	0.0402383202294218	0.039912389525756	0.0383282300802085	0.0389732485425854	0.0382141229513016	0.0371038338470544	0.0398532102620196	0.0385050916995143	0.0347760760793717	0.0391021563099406	0.0385248353713904	0.0324434514012251	0.0378535281226031	0.0356882058693312	0.0344447657105976	0.0383380885817919	0.0383795830283805	0.0373795843754979	0.0378932976936114	0.04122752453365	0.0355452594511719	0.0363306645948932	0.0353034765981673	0.0340088218813033	0.0364423775854867	0.0373632714373986	0.0360965072119043	0.0362520422525664	0.0373072764447322	0.0349786837470667	0.038697172247678	0.0361055241453194	0.0368916730922974	0.0393684654316618	0.0357747922885183	0.0402123035402816	0.037542629816905	0.0343921996332339	0.037109891433816	0.0381001062984838	0.0371933803248925	0.037591610344924	0.0387212875605311	0.0385773996790507
-324.333333305555	0.0367874055081149	0.0390175616570982	0.035068093432353	0.0355234269791255	0.034691443694485	0.0383981557816981	0.03879167168995	0.036251051429061	0.0349689435058282	0.035377746936994	0.0370951540158272	0.0328901859371948	0.0354875448349992	0.0316844771679382	0.0345923823936913	0.0341367348493045	0.0323436397827277	0.0356250508064934	0.0379571231095598	0.0320652093801771	0.0348656062800976	0.0362313907621578	0.0360910987279377	0.034872975253379	0.0368415342399605	0.0351334691032081	0.0319145125314896	0.0325953001591878	0.0342313425553624	0.0397639249732851	0.0347410768324348	0.0323785883677915	0.0383150993625576	0.0353352517961031	0.0345736397565388	0.0339688307700298	0.0392109911800568	0.0332621732263704	0.032026979541234	0.0363230661233529	0.0323044382342165	0.0347529541534589	0.032183477943874	0.0357793180034234	0.0343569951827186	0.035743172156299	0.0379732400176034	0.0343388402380641	0.0341596882075279
-324.299999972243	0.0331939579685501	0.0351759365193025	0.0337443421824669	0.0314596404916218	0.0335168729467341	0.0343791806761176	0.0338454717869531	0.0336386468675579	0.0347880544509993	0.0338143747186704	0.0317617484972981	0.031995916686163	0.0331646503323817	0.0310977144754698	0.0313574058867548	0.0299500058858028	0.0289699955934051	0.0315882887156305	0.0283875873312665	0.0305762596445631	0.0313769098784633	0.0327941501587644	0.0320388413788973	0.0332822267657129	0.0332285334195412	0.0328743733996727	0.0329241531341211	0.0327908307597345	0.0300999786189696	0.0335567863806248	0.0296574528580699	0.0303124862575254	0.0338760215209835	0.0285719917533206	0.0340849884120227	0.0305719134322566	0.0334359538339287	0.0315115983102491	0.0325703140166932	0.0328327468452638	0.0303857170594994	0.0308949419821499	0.0311570009607152	0.0312193885477865	0.0324451720383396	0.0304767315430453	0.0322382640005506	0.0313914996084912	0.0306358457216804
-324.266666638931	0.031473560834015	0.0309453172398636	0.031702649389372	0.0283930948552674	0.0306669331609711	0.0344255322484321	0.0301806468142187	0.0276555874712483	0.0321601189879912	0.031824274022759	0.0273822853004114	0.0243017954717153	0.0291144575716052	0.0252089152564937	0.0300384352057987	0.0277075780433892	0.0258015046456046	0.0267069611483411	0.0257700190800155	0.0289788225288398	0.0301315513243233	0.0308557837258585	0.0286203401210088	0.0288902289535086	0.0298732987667893	0.0270131679276107	0.0274892677896124	0.0263158826238737	0.029133658375161	0.0294235136667258	0.0279269098667807	0.0273980400027094	0.0321210982790493	0.0285646129438084	0.0288972695728253	0.0306430528995962	0.0278302678698233	0.0278580745528261	0.0266954373046	0.0311979401931242	0.0313364527191943	0.0281042750022883	0.0305111803764575	0.0254758679313483	0.0298332904562223	0.0301101460045021	0.0330646591146375	0.029703299179128	0.0274739818032118
-324.233333305619	0.0294229251863642	0.0300175619076806	0.0267158451561418	0.0261050500708733	0.0260374113172095	0.0299924680081669	0.0298028312511344	0.0258170752714729	0.0295657381025249	0.0270453514931489	0.028539750666722	0.0250163499768814	0.0246183678771736	0.0211009460977375	0.0271819528733254	0.0253285281432246	0.0208429829441786	0.0228261538170472	0.0227329431623383	0.0272903255980044	0.0261100195568015	0.0255630626822486	0.0274928841219336	0.0266549227116288	0.0287100261371408	0.0262514088676222	0.0238598094231383	0.0259396730318266	0.0249778462104963	0.0274906596516892	0.0219888149646339	0.0261068519858403	0.0260207022033274	0.0234785259677162	0.0223655889834392	0.0267545022747007	0.0272657258547471	0.0261992812274653	0.0246330762873539	0.0245190063133376	0.0245564131143501	0.0272230946963027	0.0238480416427722	0.0239408972082276	0.0227746264474999	0.0254422726836639	0.0237913174555264	0.0285462314489302	0.0248855567100473
-324.199999972307	0.0185998672492749	0.023692052228099	0.0248750269735245	0.0190789121702996	0.022873994579501	0.0238648710996605	0.0278771624533399	0.0227374396568542	0.0228099425341	0.0218808278141486	0.0231990162639512	0.0194526538869552	0.019094883617776	0.0193851929599624	0.0237732294992664	0.0172861596316909	0.0170985222364133	0.0202827941934367	0.0191743417406453	0.021699271928309	0.0212637865711293	0.0213938729486555	0.0242368168875623	0.0219694248191199	0.024206471847012	0.0207340668111524	0.0202423647797235	0.0227269091112694	0.0211024897302725	0.022187263061706	0.0192943312477047	0.0205919782927867	0.0225532338423858	0.0203740960485789	0.0211790907471963	0.0249948196778746	0.0257659438308414	0.0212105063884986	0.0220067904361763	0.0209750982706548	0.0209575831016523	0.0187924105700505	0.0216803771595419	0.0200742491493074	0.0239062444283721	0.0214442414247148	0.0219325623753507	0.0216271011531772	0.0225050056957153
-324.166666638995	0.0179228867320882	0.0209330592579133	0.0204185857251459	0.0188575287931498	0.0168834394834069	0.0212136190207683	0.0208614845519663	0.0208473058944076	0.0204317916084414	0.0194355477607898	0.0166602659150238	0.0177422082776214	0.0197533913444284	0.014336802798682	0.0155899675791246	0.0143257382899761	0.0128205755282627	0.0165176982011421	0.0141493932981097	0.0178529376044574	0.0169705775340671	0.0198907816231932	0.0171201996966854	0.0183792068484434	0.0198565037256573	0.0161355249443343	0.0190595575645711	0.0185481722996844	0.0178647817195041	0.0169482567793352	0.0182330538236896	0.0151845039124253	0.0187327834474119	0.0161676858114588	0.0179337522837451	0.0182073996871812	0.0197645545602457	0.0137659634635945	0.014202134898738	0.0188586175177193	0.0171775570649457	0.0177033849047034	0.017214053376985	0.0174633152771571	0.0173678314548332	0.01355073215985	0.0184221854503125	0.0150476666100934	0.0171857742849976
-324.133333305683	0.0125895249042089	0.0168934637628722	0.0142471506357152	0.0135184775724174	0.0120081328247652	0.0161736309699676	0.0151023436309083	0.0162287786617691	0.0125103709490189	0.0153609431058328	0.013673981900107	0.0124281535739069	0.0129072350553903	0.0104726027664294	0.01213999614515	0.0103612497816451	0.0069134937143227	0.0142408677773946	0.011311190098423	0.0119569959565096	0.011454667276718	0.0145850608789602	0.0131283431038144	0.0128567099893893	0.0133420523798417	0.0127759813423571	0.0088614752093491	0.0147393875808527	0.0115726128877197	0.013279642481356	0.00899177204398827	0.0110203230845992	0.0153799789730635	0.0114758147958806	0.0142421746244182	0.0130822146248447	0.0144374815012568	0.0138792270041079	0.0108648446382025	0.0142928513510594	0.0119140690937338	0.0136840139446425	0.0109762540007341	0.01426325021552	0.00999641369962145	0.0114056688066924	0.0120150072482224	0.00894081913657885	0.01357294316683
-324.099999972371	0.00998493217842922	0.0108078229173408	0.00988034809561478	0.0105665085305499	0.00846855720311201	0.00848653502819285	0.0117820651950077	0.0105284388426411	0.00912964601854871	0.00607821320421198	0.00561470234291794	0.00489014225105544	0.00933089508366791	0.00624199477592979	0.0105996427666841	0.00626452103396413	0.00240764311690278	0.00650663705924304	0.00712275904932791	0.00567109527962584	0.0100527004232257	0.00897000105541579	0.00838111715080758	0.00852230378506702	0.00838855448017439	0.00605037757503746	0.00741910127249412	0.00726719762286954	0.00734394970337959	0.00751846853335458	0.004708915339944	0.00852288434584425	0.0102438362231961	0.00638916625916208	0.00858254251195334	0.011368070352328	0.00981318939656761	0.00682151817258403	0.00767811378070427	0.0088239638124531	0.00830070895330481	0.0064812423037891	0.00583794704198382	0.00829914611809346	0.00737892469947377	0.00597005255298433	0.00721821530210753	0.00875505510689889	0.00660916179957127
-324.066666639059	0.00435932817474893	0.00627018127613388	0.00393301133066803	0.0039918678518962	0.000935346136664128	0.00372589301472126	0.00487689084695264	0.0063992694984738	0.0025439906497452	0.00184034151400003	0.00325561076092551	0.000195692636008826	0.00484345992628166	-0.00211950280509721	0.00367149620957208	0.0023136347754672	-0.00250216323879593	0.000346247120459053	0.00154114216239953	0.00123373681746586	0.00307223995317973	0.00546684916049112	0.000797013532477964	0.00429798321729424	0.00460748548824852	0.00253756200006805	0.00389000027807307	0.00441645316136918	0.00302489216566593	0.00126155300691266	-7.97461691183221e-05	0.000682766802457602	0.00504479141719205	0.00138616216200749	0.00258696653267931	0.00234634074545548	0.00357368512562639	0.00181816724925432	0.000427206285020687	0.000687912755422793	0.00436462628134604	0.0039664226448316	0.00266155026001869	0.00319308549113118	0.00151436016378259	0.000418067133008404	0.00155128461626208	0.00224913097531809	0.00462335512320011
-324.033333305748	-0.00390248341008448	-0.00163726404256026	-0.0020843968691836	-0.00460118607185001	-0.00274614480253266	-0.000150745516320216	0.000864265027855193	-0.000891088534642703	-0.000581926329510152	-0.00281944099991471	-0.00299123832818615	-0.00462229929191615	-0.00335818055013304	-0.00392508260579016	-0.00345089892330874	-0.00359421687184103	-0.00807488103800713	-0.00436255581289446	-0.0059261979779045	-0.00421193639547002	-0.00463476625922032	-0.00396238134322358	-0.00469334920953979	-0.00347116469554021	-0.00429007725750297	-0.00416714945955632	-0.00456847188151033	-0.00551053636153742	-0.0025298833616797	-0.00479759005568636	-0.00726542526908203	-0.00817715268032593	-0.000744719311559505	-0.00617503561932642	-0.00672689087564904	-0.00221385387751261	-0.00275594526433431	-0.00358358813641679	-0.00543525924194344	-0.00342962016242798	-0.00487115274923522	-0.00424934943160871	-0.00250400649172899	-0.0035435716817197	-0.0037237927856556	-0.00457186898154238	-0.0030085644174368	-0.00429707960055292	-0.00394420845397003
-323.999999972436	-0.00728801198707951	-0.00546151424559826	-0.00707879613440898	-0.00814963859869633	-0.0119670986177107	-0.00452525306591134	-0.010360189218009	-0.00901422407540442	-0.00706039773123457	-0.00612446637357988	-0.010928846509196	-0.0126706595687122	-0.0117122599583794	-0.0146844983706272	-0.0130716869572304	-0.0100119867439012	-0.0140844190896594	-0.0154870124446953	-0.0108803257114896	-0.0118950439012465	-0.0103381204604521	-0.00963841049228387	-0.0110783894132964	-0.0107267739017105	-0.00976010972534802	-0.0110568347139797	-0.0106725195793212	-0.00956506597462692	-0.0100281065441604	-0.0126311854456929	-0.0127596342113955	-0.0138221427814411	-0.00840294212604153	-0.0138653633120355	-0.0127798894006076	-0.00809249709797777	-0.00871784259502684	-0.0113735312228587	-0.0113373677746077	-0.012584133977817	-0.0103257741797129	-0.0110888271552493	-0.0111019563230186	-0.0107605124463535	-0.0137174800022606	-0.0109439318569281	-0.013089530680097	-0.0107017055954146	-0.00980821311013891
-323.966666639124	-0.0162741023364683	-0.0130253764262339	-0.011722753338666	-0.0169656425555825	-0.0176307682950918	-0.0155703596298032	-0.0144335176266006	-0.0158340251967213	-0.0152082103712661	-0.019581656085093	-0.0176479311030744	-0.0221014647696917	-0.0186735542904912	-0.0185695243434252	-0.0175105680008317	-0.0210435895224872	-0.0215479424398297	-0.0165576618232787	-0.02181238493439	-0.017882888011386	-0.0152195576733759	-0.0188405560522859	-0.0188410020951724	-0.0196754937065698	-0.0151551812356043	-0.0186192355753039	-0.0187162655715157	-0.0196019444809881	-0.0173347973480725	-0.0194030396720509	-0.0187498577486991	-0.0175597898282481	-0.0175132697741469	-0.0207590561077607	-0.0199966456867912	-0.0178016288904368	-0.0158780823291496	-0.0183685946166693	-0.0183069965419649	-0.0147839926388151	-0.0184073720271676	-0.020031682750557	-0.0190272749024213	-0.018676646151311	-0.0189612344043852	-0.0213034478545273	-0.0173107546547578	-0.0193758268975502	-0.0181072076469954
-323.933333305812	-0.0239137320898628	-0.024422921678884	-0.0199802741140276	-0.0248351121308582	-0.0260547668397785	-0.0205313886023365	-0.0219830965611285	-0.0256000108561431	-0.0221996405732274	-0.024569791523249	-0.0262133512365662	-0.0264116396576006	-0.0263287612875398	-0.0301703067451374	-0.0266045809047761	-0.0262479524503905	-0.0302484756862603	-0.0274497531065643	-0.0311920014516038	-0.0281408429877088	-0.0275670680858896	-0.0268142926648184	-0.0274138845104314	-0.0306492796287523	-0.0266617570089123	-0.0246481774430255	-0.0276285866718714	-0.0282186560563691	-0.0278712720034308	-0.0246966731319942	-0.0284328827660884	-0.0265814424803354	-0.0245389639694759	-0.0281465598823153	-0.0288019113326755	-0.0254595428129901	-0.0267492450708524	-0.028865368760193	-0.0296805143562004	-0.0257938747424048	-0.0253965183618681	-0.0250465505977384	-0.0242736095362798	-0.0261666601003638	-0.0271928511654732	-0.0304155508262351	-0.0248597369822039	-0.0282891886397471	-0.0267061366564133
-323.8999999725	-0.0329077256533652	-0.0293105729913921	-0.031634435947042	-0.034693820599593	-0.033555124078502	-0.0290339242036761	-0.0305388845473746	-0.0314361233479983	-0.0303040618738054	-0.0343859417269905	-0.0329719279270333	-0.0404053987976355	-0.036974184832363	-0.0402124946035093	-0.0359685134559163	-0.0381862016583432	-0.037773258948223	-0.0358937476083467	-0.0400050692224732	-0.0371145921557717	-0.040410679389313	-0.0355359664721305	-0.0339771671040723	-0.0369897122219169	-0.0347927151644766	-0.0373740089165732	-0.0348812971054235	-0.0355490983372505	-0.0350212685227426	-0.0364336268971697	-0.0371096920956241	-0.0358862337272002	-0.0346939011609467	-0.0372247712234153	-0.0352537932794351	-0.0347874941208508	-0.0350080487682399	-0.0414243601636682	-0.0377624212113169	-0.0333150243878336	-0.0355344998165554	-0.0341452487712878	-0.0350870691445951	-0.0358079505468853	-0.034192499608346	-0.0401822122848329	-0.0363624503732239	-0.0354442010135512	-0.0333805588064962
-323.866666639188	-0.0447752555057516	-0.0419023660291441	-0.0412080028680362	-0.043584448510376	-0.0440835175081145	-0.0371279827135803	-0.0395190038660901	-0.0418738683335179	-0.0433212844652339	-0.0434357893324291	-0.0467660692633788	-0.0463800748616302	-0.0460935388181227	-0.0492341753187124	-0.0434737168888589	-0.0473130958732599	-0.0498076217730874	-0.048616448349567	-0.045089677133371	-0.0491002240645222	-0.046851781451578	-0.044799851595154	-0.045845697887932	-0.0450198855347391	-0.0453626296508458	-0.0465504340805524	-0.0449459996677698	-0.0456958568611735	-0.0443212895195721	-0.0471161468468277	-0.0464069693450814	-0.0519914349286393	-0.0434553496660142	-0.0514522010178852	-0.0458335726325149	-0.0459745963859736	-0.0448730956299399	-0.0479194159790985	-0.046827865010409	-0.046519210241875	-0.0439442046428354	-0.0420727587027143	-0.0448112194031868	-0.0478474322597142	-0.0440172312316972	-0.0451855152407111	-0.0455246699942288	-0.043957736211006	-0.0449912902212384
-323.833333305876	-0.0518907338922616	-0.0517922899803807	-0.0512006511832105	-0.0534191758749701	-0.0563025394261981	-0.0552119360045096	-0.0505621354386397	-0.0519915649620123	-0.0489010339112811	-0.0553900890154643	-0.055391335048293	-0.059683860382302	-0.0561853045813824	-0.060865385471318	-0.0563768854560399	-0.0588744473903172	-0.0611957429947939	-0.0587998175436838	-0.0622685339974526	-0.0616664517647304	-0.0556975868321626	-0.0554274376412449	-0.0554035010483046	-0.0578939034797019	-0.0555417693571688	-0.05871584506518	-0.0547724287848336	-0.0570997590311816	-0.0609404363855912	-0.0582539414991751	-0.0579366263145665	-0.0621587468974615	-0.052610853902152	-0.0608155233876607	-0.0588995061162543	-0.0562917543383618	-0.054248367390952	-0.0592112827800322	-0.0609556187335029	-0.0552209580035997	-0.0575845327783556	-0.0573110961440251	-0.056061494591151	-0.0567610253887608	-0.0577337190883263	-0.0546340657788216	-0.0588226739517905	-0.056428848481144	-0.0586358676844967
-323.799999972564	-0.0633985398742107	-0.0631994767313259	-0.0609460594657144	-0.0666775288937478	-0.0670120667415983	-0.0627045107244549	-0.0650105379170508	-0.0635349546609354	-0.0631524384780792	-0.0657797688225702	-0.0684492062646622	-0.0713018521557777	-0.0672223248102383	-0.0758408236676706	-0.0709705309773443	-0.0726880166546919	-0.0734226372367218	-0.0694428622208512	-0.073009090996104	-0.0722218148062277	-0.0673691786048577	-0.0701757084073675	-0.069561730462333	-0.0709150724564348	-0.0677336397506835	-0.0707356107790234	-0.0719778081905901	-0.0702564046725828	-0.0709921127280112	-0.0691634797281907	-0.0709865409578622	-0.0695998402907623	-0.0693602545975457	-0.0720024726624474	-0.0671319500642021	-0.0694321048281612	-0.0693256191249896	-0.0712092541777539	-0.0710821650032903	-0.0687803250829018	-0.0688509965141674	-0.0664913937792626	-0.0696533598507157	-0.0707886037271911	-0.0718855256228603	-0.069874190883056	-0.0672598678917878	-0.0712211859590353	-0.0695551373278639
-323.766666639252	-0.0783462737124828	-0.0759924079198214	-0.0761146639148915	-0.080987929358471	-0.0804837842819336	-0.0776957057053947	-0.0774905477705782	-0.0775634219004084	-0.0792280348064304	-0.0782370679914376	-0.0811487915010299	-0.0851879229935697	-0.082706566468645	-0.086618758356691	-0.0856196820295181	-0.0872061898517036	-0.0875392922779538	-0.0866352684735798	-0.0846312471855671	-0.0835663166793247	-0.0833022281984508	-0.0836875966258013	-0.0856715900476678	-0.0832259855587248	-0.0825902853297361	-0.0868989116890235	-0.0832137457882021	-0.0850636301364927	-0.0843498403021251	-0.0832436885908991	-0.0876907900451654	-0.0865590827473549	-0.0808636988012145	-0.0862737770765123	-0.0815500583164193	-0.0858747225210517	-0.081610825796564	-0.0860227440847079	-0.0870876102271371	-0.0790714905174091	-0.0810908485713299	-0.0825719894779932	-0.0810814267743106	-0.0833015610788768	-0.0840574131406324	-0.0829354443386539	-0.0802406501285323	-0.0785042986502132	-0.0823316891929817
-323.73333330594	-0.0933125264107557	-0.0929963995743032	-0.091607538141423	-0.0926424420043552	-0.0948297798464321	-0.093959389150319	-0.0908731933087876	-0.0946392829624766	-0.0924679814913298	-0.0926110946583283	-0.0977831123201478	-0.0985157996096656	-0.0971556733190089	-0.101223408184278	-0.0997222622808486	-0.0996646348904459	-0.10253876319522	-0.100901296840908	-0.102699342214536	-0.105102778868002	-0.10033499944152	-0.0979210007296099	-0.101474614829774	-0.0998450813196977	-0.0990048494376891	-0.100923478155061	-0.0985439700118632	-0.102748489951577	-0.0997988650877646	-0.0986015983080707	-0.101977430034734	-0.100760015794514	-0.0961291057192398	-0.103748823221915	-0.0982640761947319	-0.0986924639803094	-0.0955234522773588	-0.102818281422541	-0.104207045680584	-0.098394174744633	-0.0993972949797987	-0.100063118403949	-0.0964388488296027	-0.0988168590285193	-0.0991998373168809	-0.0993364434317286	-0.0964754006035	-0.0969538574230508	-0.099239431629407
-323.699999972628	-0.108396004930064	-0.106861399824344	-0.10851261132369	-0.106789716503733	-0.111116218732515	-0.108709632234123	-0.107907877062144	-0.110509109875494	-0.109777419470154	-0.114385807790218	-0.114491191351322	-0.114934740250861	-0.11626861322873	-0.117256130878641	-0.117418667499505	-0.118678595995137	-0.120830238280043	-0.116058195585523	-0.121681825958376	-0.118985919439377	-0.11755050442259	-0.116761062270704	-0.119271616126922	-0.116155327978007	-0.114409387279825	-0.114898866564938	-0.117141997111479	-0.119116003210928	-0.118383050959764	-0.118440252273404	-0.115834918268382	-0.119129406513309	-0.117236460161508	-0.118001994896918	-0.116405726784925	-0.115959127155589	-0.113991206002684	-0.119468319254275	-0.117717146625298	-0.113155218822834	-0.115767704396333	-0.118152351020051	-0.114665133866382	-0.116642094795771	-0.118765077852193	-0.117397585688629	-0.113760959105914	-0.115734983345112	-0.11139703481808
-323.666666639316	-0.130685427474557	-0.126168680183198	-0.129489609278882	-0.126371559539996	-0.130049421822156	-0.12670861703838	-0.127057409987155	-0.127141117852299	-0.129625237081268	-0.130974102718877	-0.133077277046109	-0.13502749794206	-0.135107491747563	-0.137748819338895	-0.138824041054836	-0.13623307863222	-0.139499508955901	-0.137721510105035	-0.142670322680159	-0.137492714206161	-0.134445661354648	-0.131608184313988	-0.137335907797599	-0.13819712260006	-0.135132197643509	-0.136534064503047	-0.133209856016754	-0.135895546412381	-0.134803256826165	-0.137909048805829	-0.139618498751904	-0.136996797669311	-0.135085937217204	-0.136591165126147	-0.134593423375701	-0.13524601216178	-0.133117018180321	-0.134112533089173	-0.134560615700053	-0.131248662125332	-0.130581268001447	-0.133938101136266	-0.136360355527181	-0.135945266867291	-0.135148871952701	-0.134950345987302	-0.131087471502534	-0.134816811988963	-0.135662589098844
-323.633333306004	-0.149668501226086	-0.146155058224093	-0.146293455941749	-0.150086745904707	-0.148133286356287	-0.146709439438336	-0.146222622650633	-0.150007398439835	-0.151289839746519	-0.150301294555189	-0.153134516263102	-0.159445955790468	-0.156378407274555	-0.159247970974464	-0.160054595428951	-0.160812050997269	-0.164710234949166	-0.159145001799737	-0.1606553332423	-0.160485322761616	-0.160241926155058	-0.157834373990984	-0.156630575034652	-0.157241734010923	-0.1584538910506	-0.154511869451046	-0.155663517209521	-0.160005537317155	-0.15806065865655	-0.156791498476766	-0.160332729237474	-0.159248868169842	-0.155634518823873	-0.159713456205432	-0.157649104660086	-0.155671507806612	-0.158248530696053	-0.154617622734337	-0.156892267488957	-0.153941652322665	-0.154438205993585	-0.153263271773161	-0.158678270725998	-0.157325295562807	-0.157924525065048	-0.154673980495144	-0.153616040007753	-0.155219203001145	-0.155912863415964
-323.599999972693	-0.171325902292132	-0.167594551648261	-0.167020475070332	-0.169951096185877	-0.173184253347518	-0.167248839469116	-0.169462747873519	-0.169217402451484	-0.171234853959435	-0.174737695641266	-0.176860724949721	-0.180324585419673	-0.17930078834794	-0.182377773141003	-0.181215184177326	-0.181028958127869	-0.184543070265798	-0.182756358835283	-0.183849988233167	-0.18174555170991	-0.182144346622703	-0.18232292065859	-0.180071766679174	-0.180975597111799	-0.178579300367437	-0.179262995691419	-0.180812121472565	-0.181246395127715	-0.18184720007962	-0.180755118856168	-0.180161960927567	-0.180186013885556	-0.17889753006059	-0.184278971634651	-0.177777155930466	-0.178924371948493	-0.178002993745563	-0.178321472417972	-0.182305006829533	-0.176721110013029	-0.177741188948536	-0.177625175315043	-0.180000405334661	-0.17833424548464	-0.176093837137216	-0.178873041554375	-0.177199986652955	-0.179400439461554	-0.179523981006498
-323.566666639381	-0.193092002868165	-0.192753942871064	-0.193412071833142	-0.196799887732004	-0.199493535758302	-0.194923085924354	-0.194452060979678	-0.195178145980221	-0.196637809495996	-0.199564271697913	-0.202349784513293	-0.205103005923806	-0.204796241959766	-0.210256661061513	-0.207842279791463	-0.206344776532884	-0.211348470425376	-0.208900122090457	-0.211460478605535	-0.207077761174145	-0.207169530813941	-0.205771391969402	-0.207437212025371	-0.207509974695837	-0.205567366327833	-0.204035984870316	-0.206612425446701	-0.20735032663779	-0.206109352826443	-0.203736310357082	-0.208044659461032	-0.204480644963298	-0.202638967314096	-0.208163052780168	-0.205325736663757	-0.203931797405233	-0.202498449094543	-0.206044062506316	-0.20662098864709	-0.203476420459506	-0.201814681838826	-0.205215492187923	-0.206081880438346	-0.206619793702697	-0.203916000154238	-0.205758833548859	-0.203766804007244	-0.202294988363484	-0.206791587909738
-323.533333306069	-0.223808215539082	-0.218735928235221	-0.220976065154516	-0.226694946608659	-0.222141661663017	-0.220992530569772	-0.220984043920853	-0.222189639085594	-0.222617861900226	-0.225692633506689	-0.23012588588225	-0.233519390993876	-0.233245655514636	-0.237592970692929	-0.237440328886252	-0.233950813385743	-0.241038843923262	-0.236464157649512	-0.236645969716181	-0.233835665634678	-0.230844318864947	-0.230276199499292	-0.231445796217849	-0.232269319455776	-0.229391455122659	-0.230984761037812	-0.234057255500931	-0.234465902109253	-0.235674047887829	-0.23190672612404	-0.235025963233825	-0.233694438879905	-0.228746910582342	-0.233465975208497	-0.228718201127401	-0.230356133217469	-0.227889353937056	-0.231935252967131	-0.230924063151742	-0.229539722250334	-0.228542030356542	-0.228922276887629	-0.23256833853518	-0.230317111653092	-0.230264283258811	-0.230367917911432	-0.230432250857005	-0.228570113361302	-0.231128395357272
-323.499999972757	-0.248742519099241	-0.248620931435017	-0.24792529217402	-0.251129032886606	-0.249356359354425	-0.245359297079405	-0.250912562055514	-0.24978039485381	-0.248417601697178	-0.248856556893946	-0.259095527532972	-0.261061803754758	-0.260820063211815	-0.264071276798385	-0.262370761484193	-0.263249170952214	-0.270103992291043	-0.264649740790317	-0.26729292527252	-0.265233498939494	-0.261095339622771	-0.261916799645839	-0.264050284191864	-0.260132580988136	-0.260674839642679	-0.26272292687738	-0.260402928693157	-0.261859380818019	-0.260092294274713	-0.264274357243061	-0.264609799039194	-0.262880490403323	-0.258676996955032	-0.262997439684988	-0.262696887950602	-0.259124383108448	-0.260639622192259	-0.260012538186341	-0.260048098253565	-0.259731742098649	-0.258818812942795	-0.257700262515764	-0.258707987650912	-0.256449351167533	-0.261890044093834	-0.258566575647418	-0.258120876771369	-0.258074228645987	-0.261195551904867
-323.466666639445	-0.28237202219645	-0.279519268717381	-0.280163997384017	-0.281130878688003	-0.281024462755944	-0.276246993682883	-0.275172861559453	-0.283378769962916	-0.279107630497606	-0.281259965464414	-0.285416818052249	-0.290068334364662	-0.289928661036144	-0.29454677962578	-0.291262889592796	-0.291018943416054	-0.296566149228331	-0.293590414884669	-0.295346572632616	-0.292966744384817	-0.291980220674094	-0.290653778872582	-0.293602872460424	-0.291389161580835	-0.288852444085472	-0.291974234312594	-0.292526471515792	-0.293852781182436	-0.293196215036791	-0.292217060411567	-0.291481766265594	-0.294236112937436	-0.288579131964473	-0.293499421963671	-0.290887450554623	-0.286819789861929	-0.288345408261611	-0.29029076551017	-0.291563860619235	-0.287545944266277	-0.288695447657552	-0.289509508304269	-0.290572397145441	-0.288216723716287	-0.288993667958118	-0.290230400337283	-0.286070443184761	-0.289217876786401	-0.289566730548605
-323.433333306133	-0.310248027567277	-0.308186235453278	-0.308848308970224	-0.309378460914112	-0.310890853832655	-0.307084608635248	-0.30504221594326	-0.309313061465269	-0.312258204310513	-0.315480592721919	-0.316205499717367	-0.325166556185426	-0.320550474875154	-0.321851247009102	-0.321657062847988	-0.322339437040552	-0.326404585807535	-0.324529197431113	-0.325881639591029	-0.325321989430859	-0.323058319857952	-0.321885048716891	-0.322471982832687	-0.321595418662516	-0.318764192393147	-0.321156528068899	-0.321649671843367	-0.324005560338272	-0.323223604957862	-0.323819130558734	-0.323194913017513	-0.324023376533531	-0.31867811954932	-0.322962343006161	-0.321145619572739	-0.320994967238507	-0.318468815582104	-0.320756035272648	-0.323598986210439	-0.317587836914173	-0.321198713128441	-0.316604815230007	-0.32172290619553	-0.320100700269257	-0.318213978989932	-0.319176335459329	-0.316900962394486	-0.317790421121837	-0.317950013547733
-323.399999972821	-0.337168794026846	-0.337714868252163	-0.338460209117646	-0.339850178799011	-0.340654162014289	-0.337018822342596	-0.336614891691846	-0.33896538971301	-0.340225391759816	-0.345758699780129	-0.342813778817123	-0.351644577776462	-0.35024411978977	-0.355441307228015	-0.34894138289481	-0.35066173689368	-0.357900395694488	-0.35629160322753	-0.355396110966001	-0.351125039556468	-0.353586871515167	-0.350573711553574	-0.351793728677429	-0.350384047782978	-0.348947551018122	-0.350373699340765	-0.349635625976958	-0.351249912832571	-0.351439331384137	-0.354149988219522	-0.351000493408383	-0.352561014119806	-0.3478077483041	-0.352926688364325	-0.349499293614217	-0.349870793558908	-0.346336713395736	-0.352442310936567	-0.350156215039757	-0.347020817484613	-0.346699019666733	-0.347756268763301	-0.349344597263546	-0.346904493299798	-0.347860339315786	-0.351976592560339	-0.348366465991761	-0.34728305997372	-0.344919472860753
-323.366666639509	-0.370814677663672	-0.365631882326317	-0.36431574198385	-0.368132779734997	-0.369003460964658	-0.364388520129885	-0.365873979616509	-0.369313587716036	-0.370067624555124	-0.372204282849887	-0.374119239593062	-0.377831318596399	-0.378636127701592	-0.381056042468711	-0.37899309795731	-0.377701296988056	-0.384923395702009	-0.379866259969105	-0.380677303431379	-0.382909335602316	-0.381711508283211	-0.379179936922698	-0.377124326852428	-0.380515332454352	-0.375021984389999	-0.378780215117908	-0.376025086031726	-0.377259837766669	-0.378205970027983	-0.380828417151883	-0.378642039737748	-0.379295183854067	-0.378342420436755	-0.379211594751547	-0.379140159766791	-0.376094286664523	-0.377124022988091	-0.378591060605515	-0.381407994566292	-0.376272708481792	-0.376467623482121	-0.376246044241399	-0.379427282974523	-0.37791795048463	-0.378726283077491	-0.378665426097394	-0.375862488829088	-0.375983770174884	-0.377450800798184
-323.333333306197	-0.396819307282122	-0.39142269271016	-0.390559659778977	-0.394352397188199	-0.394899706539218	-0.391830392885166	-0.389507979103077	-0.394527367899363	-0.393676228216039	-0.39865367754933	-0.400185925021745	-0.40575111609528	-0.403677082687538	-0.404817141334427	-0.404450513705019	-0.404137030641687	-0.40746682208553	-0.403059428556962	-0.408420272531846	-0.407366802004157	-0.404945257472295	-0.403079640423328	-0.40452010049255	-0.405220178287965	-0.401128524160609	-0.402727283046425	-0.401724880789806	-0.404770349713386	-0.405015705536129	-0.404888729706326	-0.407896528463895	-0.406178968403597	-0.400277109891923	-0.405650032365253	-0.40108652814203	-0.402084803300921	-0.401563828272076	-0.404631899853441	-0.405110995104914	-0.401984672519718	-0.405984141435711	-0.40204853017144	-0.407606142949542	-0.401973738488253	-0.402851878208432	-0.402085536205301	-0.402588775321974	-0.401588194670234	-0.401449136044019
-323.299999972885	-0.418548443994297	-0.416961621259099	-0.416879228479671	-0.418155832054198	-0.418899316097765	-0.415085651748942	-0.413005500090444	-0.416896775322481	-0.415419849863378	-0.422317786252851	-0.419709670300894	-0.424129435146312	-0.424995661126887	-0.427964969854789	-0.42347394747551	-0.425466523125808	-0.429802760080995	-0.425925434458971	-0.430063395756496	-0.427370515024026	-0.425823383943511	-0.422836770174996	-0.425341673030017	-0.423878794681017	-0.423606363106888	-0.423742840711545	-0.42126465037643	-0.424701154433773	-0.427568569916658	-0.425035332454069	-0.428818065378662	-0.426518313562373	-0.42228585831773	-0.425791210843349	-0.426500948433772	-0.422019199211331	-0.423837712586083	-0.423973408099553	-0.426976453445019	-0.422962138932379	-0.425742994629874	-0.422033712106978	-0.427291592071725	-0.422358300680399	-0.422547855294199	-0.424674435203692	-0.42428179787026	-0.425079503550942	-0.422645436700654
-323.266666639573	-0.43455478601451	-0.431583716717044	-0.430320123597148	-0.437825749535765	-0.437366479030026	-0.433660853579739	-0.43424926661285	-0.43663643689402	-0.434144741816783	-0.438495903756062	-0.439756579501313	-0.4429221331678	-0.44071173339044	-0.444166266246861	-0.440216961684558	-0.443599152085694	-0.442865887560018	-0.441622556046048	-0.442517448279436	-0.440132110196151	-0.441194321235365	-0.441719635253875	-0.440320314906583	-0.442864006111427	-0.443577235417127	-0.440196429274876	-0.441543044533912	-0.440101772832425	-0.442339374866041	-0.443904174101329	-0.443889208613851	-0.443998246545711	-0.437941789964001	-0.441575658311313	-0.438707596734405	-0.441654040569598	-0.43940686132737	-0.439930450311852	-0.443151458295399	-0.441001423036298	-0.43768108092875	-0.439572301201019	-0.441958508912808	-0.437911657031583	-0.441282104641074	-0.441932489905015	-0.439221726296525	-0.441744369334289	-0.438150398724855
-323.233333306261	-0.448392664201059	-0.442759026029343	-0.447019506744694	-0.44980154315896	-0.449280132237635	-0.447432448590604	-0.445398596954134	-0.448194547400174	-0.448061077645766	-0.448892564333243	-0.454092780969376	-0.452825544386574	-0.447890918830651	-0.452540197517639	-0.452714585957544	-0.447775839150843	-0.456518552667089	-0.451324274944932	-0.450830856581444	-0.453875299136758	-0.449031481879148	-0.451381187296308	-0.451088335458987	-0.450385023608141	-0.44933591967983	-0.449794726577548	-0.452170139696512	-0.448690864022574	-0.451124585594761	-0.451168410718432	-0.452562547496857	-0.451337375371257	-0.447866407634425	-0.451994365250766	-0.452166382588763	-0.451624117635605	-0.44748814142934	-0.452679253673187	-0.453975507073692	-0.447692615157736	-0.45317236054262	-0.449549050104006	-0.454331578377562	-0.448465025565178	-0.451797503118446	-0.452610264499905	-0.451855551688985	-0.451878528459526	-0.449860365115343
-323.199999972949	-0.452777354078581	-0.450790402317134	-0.45389662255677	-0.454181961209189	-0.456495196425295	-0.452921307915768	-0.452529302524683	-0.453008921764285	-0.450244253122612	-0.455533543243794	-0.453886366651655	-0.454746542623684	-0.452337481477057	-0.456042909586997	-0.451523505524557	-0.451484191730402	-0.456114292246011	-0.451135672743678	-0.453312269514602	-0.453412279460189	-0.455824505720342	-0.452065997105565	-0.452259100707538	-0.452997453744719	-0.451859539862978	-0.454318107324234	-0.454434168238198	-0.450645420756393	-0.452363084410205	-0.45733787066756	-0.456445573520435	-0.454104508470772	-0.452289482939168	-0.456251172212683	-0.454165581052507	-0.452435032423553	-0.44942863199617	-0.453454866207864	-0.456307911349449	-0.450802079156174	-0.453027541109407	-0.455679313290413	-0.454423170974346	-0.456673099503078	-0.452482672798294	-0.456544801909519	-0.454174510431495	-0.453405484861816	-0.454943380541573
-323.166666639638	-0.45086575476258	-0.446313419664519	-0.44848323857539	-0.450197337337554	-0.450893181063915	-0.450880528310586	-0.44924113612164	-0.448416948779019	-0.445798495281673	-0.450245766947697	-0.449386101017302	-0.450913582977665	-0.445206159944928	-0.44979963015481	-0.446766480710452	-0.447443668900232	-0.451195678014842	-0.446924123525536	-0.448802958547867	-0.446861981355849	-0.447858745468519	-0.445676362076523	-0.445689732626847	-0.447515961372458	-0.448726242648934	-0.450466804272493	-0.449080380294117	-0.446686683384279	-0.448892267738247	-0.448457085405534	-0.449056154902577	-0.447938556532047	-0.446760949793557	-0.450087458079187	-0.451091494353017	-0.446659418920598	-0.44774671328108	-0.447744709586115	-0.451170952489618	-0.448295934520091	-0.451145974319177	-0.445589417087445	-0.447240674862715	-0.449237383655716	-0.449334516290623	-0.452451961828035	-0.450355824283202	-0.449616343672891	-0.446674502053831
-323.133333306326	-0.441664500902912	-0.436983470696805	-0.436122935678582	-0.439353720279539	-0.442549434630599	-0.439218310929209	-0.438469339931706	-0.438272268802528	-0.435349362539936	-0.438402962773641	-0.435445265870385	-0.439713203437531	-0.430503708756101	-0.432382027390928	-0.43173995843062	-0.431529609219824	-0.435103446479597	-0.432879697112554	-0.43259191473781	-0.432034309743678	-0.431745079823163	-0.429879761933393	-0.430754242361981	-0.430725283771618	-0.432653973589538	-0.433946666292509	-0.437123372688508	-0.428788077629674	-0.431296866118536	-0.432768440444537	-0.435950663928398	-0.436840841557087	-0.432200921388869	-0.432512541200715	-0.436393705996405	-0.433560520161697	-0.432170908031551	-0.43485708500892	-0.438669633981231	-0.432601320173469	-0.43361455611857	-0.434392839385186	-0.435077562573272	-0.435920249471433	-0.431739497307661	-0.437416192311499	-0.436894377683113	-0.436762701652646	-0.434329323433979
-323.099999973014	-0.419930202056638	-0.417759611984702	-0.41852613019015	-0.420147895947298	-0.423397748668827	-0.421194212300479	-0.417866234215201	-0.418988156469649	-0.420681722777188	-0.417140324349036	-0.412757323711512	-0.412221862248478	-0.410048048843488	-0.410020167857018	-0.409220722913508	-0.409296694260186	-0.409889509986628	-0.407704851188985	-0.41215399920494	-0.407817130666869	-0.408892295621097	-0.406245374980115	-0.406221366644942	-0.407596812941512	-0.409656633802922	-0.412133546943515	-0.411163515878326	-0.404973676693414	-0.409747769871687	-0.408673569610726	-0.412323857647406	-0.413902410270612	-0.411462605998428	-0.414706078956641	-0.409983643366061	-0.408841041171063	-0.409248218160831	-0.409129690905173	-0.413457671757598	-0.411408186542351	-0.415285384662638	-0.415001538241734	-0.408265273398943	-0.414236206672791	-0.413308455964929	-0.417629967608316	-0.414312721124286	-0.416370351447679	-0.410749154666851
-323.066666639702	-0.393757125611802	-0.39163523697255	-0.391010149591168	-0.390858917497892	-0.392549079045198	-0.394055134884862	-0.390702557018405	-0.389522057209466	-0.387743221546164	-0.385900703733056	-0.384863180854047	-0.380109359955017	-0.378472506358153	-0.378710543835702	-0.373636418679527	-0.375271423152771	-0.376879342466375	-0.374915240335604	-0.375199551124946	-0.375671236968193	-0.374961127167839	-0.378767080500195	-0.375945761334537	-0.373808094424101	-0.378293696504317	-0.380529837810838	-0.383879100963115	-0.37600488424027	-0.378128498721408	-0.380448243414065	-0.379335530893824	-0.38360333959485	-0.37910783396503	-0.381944696226049	-0.380198177651146	-0.379851603558278	-0.37841166055575	-0.383100515926045	-0.385125250737197	-0.377392125666909	-0.382763307951911	-0.381725693710006	-0.377458819305788	-0.386071328566673	-0.380722124393095	-0.384440242064433	-0.384404446534427	-0.383877145648648	-0.38080023615908
-323.03333330639	-0.356595374435636	-0.353352818225188	-0.355093096234433	-0.354893250137719	-0.357690118441457	-0.357005433463337	-0.352803529131054	-0.354147935371085	-0.350585440838508	-0.349284359545513	-0.346180002122908	-0.34167391318736	-0.339994648768934	-0.34155450513444	-0.335092624298223	-0.338222270456729	-0.335703430433964	-0.335365409279687	-0.338915243324579	-0.337410133782576	-0.334186155013559	-0.336336821886443	-0.332246171078698	-0.337583469632133	-0.33529684677	-0.340096695374	-0.346247310514982	-0.336016425456474	-0.341486823723108	-0.340276303168138	-0.344003262625927	-0.341055082168303	-0.336722226586721	-0.343473791011722	-0.340602092875365	-0.342479840600161	-0.339712343937016	-0.341807205777998	-0.345698365804584	-0.342370066642386	-0.340509671737989	-0.343745874869317	-0.34173521775013	-0.343225397812449	-0.343502971887431	-0.345073586380463	-0.343064950072422	-0.344171740436326	-0.341571143091467
-322.999999973078	-0.312416183582641	-0.306819177140681	-0.313221201661816	-0.309259287444641	-0.31275825432789	-0.312834305858164	-0.307760817913924	-0.312262827898645	-0.308105486334695	-0.302145737890942	-0.299356349031963	-0.296552364173156	-0.294196422363028	-0.294038767113758	-0.288409587123396	-0.288835023192022	-0.293927468172758	-0.290569355140934	-0.288267085661194	-0.286898786799355	-0.289118425025075	-0.287088114255214	-0.284541188891351	-0.291101837913458	-0.291455725322532	-0.296876535805421	-0.300319269011496	-0.28884516601985	-0.293042918970772	-0.294929266123269	-0.295331969748292	-0.295388719456758	-0.290691521857255	-0.293640401634	-0.293461169099413	-0.293866796080598	-0.29371273249224	-0.29837388612243	-0.297475402670914	-0.299174645437668	-0.299047375886391	-0.296800406802585	-0.295880383131618	-0.301403059011372	-0.297674548984833	-0.299482976604858	-0.299958315577111	-0.293773277164599	-0.295138127262721
-322.966666639766	-0.262227342086795	-0.260430847687115	-0.260415332948546	-0.261874896807679	-0.260557620840254	-0.261657469095572	-0.26092764743317	-0.261787438014591	-0.256473085072386	-0.254628018639759	-0.250987151578245	-0.245237804724449	-0.24109225710004	-0.241435986127801	-0.235617707656618	-0.236865072632353	-0.237387499861782	-0.23685428342133	-0.239098982738958	-0.236420724009052	-0.238823391101889	-0.23770564424231	-0.234591972639183	-0.238914388862117	-0.236801416400951	-0.242472922348481	-0.247499761390726	-0.236205783591269	-0.240353797245291	-0.24078957191079	-0.241797737792095	-0.243792341969267	-0.240173470814471	-0.245424072650274	-0.242695543043444	-0.243504441185121	-0.242382247884634	-0.243941657014751	-0.247144392885611	-0.245086420886719	-0.245446313274059	-0.247106938716147	-0.24256759958484	-0.251580078552056	-0.245194256230541	-0.245773461670021	-0.248695432875184	-0.248197611529172	-0.242638158045763
-322.933333306454	-0.20606032989516	-0.206074263347694	-0.205492572645961	-0.206051775270775	-0.207614037140708	-0.210614474545212	-0.204820764348858	-0.20534449582068	-0.199271213358289	-0.196600469832157	-0.194619189843634	-0.189509315091945	-0.186404900698142	-0.185075266771537	-0.178277535424235	-0.182045552774414	-0.184294046202689	-0.182471236624304	-0.181265677119511	-0.178104925030234	-0.179572960089406	-0.182263263789266	-0.180079840683438	-0.18557401570785	-0.180973038708589	-0.184116461675338	-0.194090672007461	-0.181794460995338	-0.182170262715656	-0.184337091253946	-0.184122431297107	-0.187556576973828	-0.18550643986837	-0.189216475644676	-0.184424163014166	-0.186696400876984	-0.18662482374778	-0.187226804411364	-0.192915914077341	-0.191564157011205	-0.190266330866159	-0.190623553388849	-0.18595507006908	-0.192646084237325	-0.186868392000604	-0.191989952320734	-0.192998497212184	-0.190532002301452	-0.193044344546447
-322.899999973142	-0.150394001723772	-0.148833960315019	-0.147453809536121	-0.148988609940486	-0.150910606478495	-0.151914622423424	-0.148805501505629	-0.149030169139356	-0.143979608959825	-0.142377251893992	-0.132918257008167	-0.12886518664926	-0.125023333411974	-0.127875850723585	-0.121346936323156	-0.124910400298088	-0.122590350865454	-0.122358156442647	-0.121866683845792	-0.11862073708953	-0.121389757804585	-0.123751059472531	-0.117485099175109	-0.122777668941354	-0.12242012116885	-0.128249491986759	-0.132022772717443	-0.121813876346514	-0.127932041211124	-0.123600550531964	-0.126529425112702	-0.129091850641853	-0.126606024499654	-0.132529813887866	-0.129839003748418	-0.12930581224892	-0.12567291106821	-0.13001689898166	-0.133210462831071	-0.130710982041	-0.131778848303847	-0.132605085306347	-0.129644505520154	-0.132230417592829	-0.134045762070088	-0.134560570575793	-0.13499755573535	-0.134840562684823	-0.128232596561876
-322.86666663983	-0.0926676562925507	-0.0874276640148798	-0.0871956089918317	-0.0884192647009668	-0.0923298528283324	-0.0934505325301936	-0.0889730740825238	-0.0915004124396555	-0.0820338860037632	-0.080862928270934	-0.0785449596688832	-0.0718545781026336	-0.0643906326248502	-0.0687566864027034	-0.063143710023817	-0.0672999930014995	-0.0619995725042484	-0.0623923283870566	-0.0641489702623042	-0.0623960470504477	-0.0647286389906712	-0.0639419340286105	-0.0609497491500577	-0.0660641733873231	-0.067008857014091	-0.0687200867069026	-0.0747764999702312	-0.0601440121589062	-0.0648374291880239	-0.0648975725044809	-0.0668090275662798	-0.0706042517246811	-0.0699021984403527	-0.0709265573300117	-0.0715359703879932	-0.0686006501090072	-0.0681761684974441	-0.0692292555237454	-0.0765682266315295	-0.071063752458847	-0.0738369019959136	-0.0744775601383321	-0.0699953408902532	-0.0762384124527907	-0.0744944555933783	-0.0760957964538729	-0.073368338897556	-0.0767290571830879	-0.0720192394384251
-322.833333306518	-0.0332259366765399	-0.0323672389049483	-0.0309565820156331	-0.0320773167373229	-0.0325802338196682	-0.0335109929140807	-0.0294995574518875	-0.0307734334519922	-0.0277713171999768	-0.0231976545732396	-0.0175377175431227	-0.0113630699491882	-0.00882377260825573	-0.0120813866910375	-0.00434749156150271	-0.00707201586302941	-0.00522557595419637	-0.00461147473866663	-0.00563664509915418	-0.00355353679258552	-0.00609302446328597	-0.00340293268006764	-0.00308565762337265	-0.00919925529798049	-0.00552023067836682	-0.00740625281606122	-0.017442427681575	-0.00404222237130158	-0.00973631600795555	-0.00932075612297278	-0.0104583752163769	-0.0112031840990671	-0.00856482347699672	-0.0137197870055988	-0.0110070620870686	-0.0106297186915033	-0.0119248122111231	-0.0133586089452885	-0.0195627576116445	-0.0106816316087665	-0.01538631227507	-0.0162763064071978	-0.0138082350760942	-0.0159945968601448	-0.0122543668370657	-0.0177671638449308	-0.0156170834069266	-0.0161579732328311	-0.0144911479830312
-322.799999973206	0.0246825013812852	0.0252279107298969	0.0249623391407827	0.0253693467988118	0.0218183164415848	0.0210152712020356	0.0255038756184183	0.0271875886995872	0.0292423807599347	0.0315218468083377	0.0377804740107355	0.0450901924303651	0.0452385319740459	0.0436996338607573	0.0480995309838825	0.047449236952783	0.0489930733403108	0.0483378230100674	0.0469495203098292	0.0508488237524979	0.0480403929254702	0.0483931329288896	0.0522546707598924	0.0463077721326733	0.0479365748009282	0.0451607602032392	0.0398869800429282	0.0525957654506041	0.0460659754922086	0.0489068529299428	0.0436999724584528	0.042754532319329	0.0458870785636065	0.042992209512684	0.0452673394886687	0.0423497367151962	0.0444814284066295	0.0403745427304993	0.0391149737853352	0.0411265376757242	0.0391161712063017	0.0365004626683003	0.0438564682042604	0.0405174924670768	0.0402689066309416	0.037690595045144	0.0359343023704936	0.0393922548138107	0.041953513711786
-322.766666639894	0.0774220213521835	0.0783073135437485	0.077238529445538	0.0756274968992653	0.0765602946764938	0.0758105705286933	0.0795187521146291	0.0783282847723521	0.0830614952161174	0.0827610792245218	0.0905112687837343	0.0925761024692754	0.0947312327368784	0.0955940955894387	0.0958364127031167	0.0989115589102446	0.0951811140198214	0.101496835661207	0.0959654788066848	0.096953721155119	0.0968703902147445	0.099318488622399	0.100562080483148	0.0972804804996341	0.0989949384284636	0.0939451210278274	0.0879282624565655	0.104150649133529	0.0975563379750591	0.095129469964542	0.091776253760021	0.0914433535196048	0.0948342995768416	0.0921798264361031	0.0920100159545805	0.0916686261997401	0.0950304979682332	0.094861915876987	0.0891396695395215	0.0935626516192762	0.091772583969457	0.0900244415999134	0.0927943014338342	0.0901006396924176	0.0881195998462778	0.0891778086884869	0.0915978449602833	0.0894186132665764	0.0927412481531643
-322.733333306582	0.121499532303699	0.125293482342576	0.123335957123614	0.121806084374384	0.124191228324746	0.12310017580871	0.128402868383091	0.124964555979414	0.130317131036965	0.131717211844854	0.13432953829746	0.135389245507526	0.141020459618338	0.140045708777809	0.146201349273461	0.14510858668906	0.142408353125249	0.146801488959011	0.141064635212687	0.144904707460381	0.143014647397257	0.14381782798084	0.148530377022328	0.141671144438225	0.142995415123445	0.142996053463464	0.133092405476552	0.14464552885024	0.140630083816151	0.141619271967843	0.140922261410678	0.140331399162026	0.141897624895622	0.137831982637772	0.141125563288057	0.136075301202221	0.138420329261733	0.139303261906471	0.135844726449684	0.13649752246457	0.13714383487119	0.132474951988444	0.141684563445706	0.134519002795342	0.13771366454225	0.135652378036601	0.136338210228977	0.137759037062994	0.1403186180283
-322.699999973271	0.166267893033409	0.168439061528762	0.164511945730531	0.166181522167729	0.166570002171858	0.163593599463886	0.166854816731048	0.168315796354449	0.172937646627788	0.171181281897239	0.173487703153054	0.172896383346334	0.1816715255843	0.180148286002916	0.182725440896632	0.182033866443355	0.179276071325979	0.182752699886123	0.1826129625644	0.182550937804648	0.183254634382611	0.18434315140165	0.184084469811811	0.184713427018179	0.184206014935975	0.183192398954756	0.176297066780531	0.182345008087152	0.180902247864153	0.18320748071336	0.17871817016128	0.178295509694133	0.178900012979492	0.176369085350353	0.17943933763409	0.17748527701912	0.177482510412597	0.176209861284056	0.174624711007264	0.180880387213493	0.177389501618221	0.174157424965417	0.178702387558651	0.172064426665164	0.174809125501466	0.176267161220155	0.176159549751276	0.177767801412475	0.180202941036899
-322.666666639959	0.202481467692934	0.20260118729315	0.203823866335806	0.201785891945062	0.19782560984347	0.199219021943869	0.200620048052565	0.203988493207608	0.206899095819144	0.20069023597387	0.208299874328638	0.209185502931659	0.211225369848684	0.211036801468003	0.217051268653548	0.213169709949886	0.212962114595721	0.21258208066747	0.211653968872174	0.216972594338677	0.212464770992029	0.213214405223193	0.214545473442427	0.213024224054095	0.21714489156073	0.212544049920266	0.207545838330139	0.217028882019277	0.215120454043858	0.212909852421345	0.214147889548966	0.209242529980481	0.215312090705768	0.210831726569201	0.208848152694276	0.213996357526504	0.21265433196889	0.209444487757217	0.206570768948283	0.211013813864741	0.208315053546053	0.206973322025589	0.211120863975461	0.210096108892865	0.208590801109275	0.208135735497298	0.212376030376998	0.209212923178422	0.21232619371605
-322.633333306647	0.232238871598626	0.232091148926985	0.227717975419601	0.226898851728208	0.228380881790587	0.227529431099443	0.230105995865223	0.229249136937828	0.233273844808184	0.231281930066762	0.233359465076547	0.235920480701378	0.239201721750057	0.234506845952672	0.242269716557462	0.236536844759153	0.240165437929072	0.240716925272547	0.238347093867286	0.240941748150924	0.24103784253775	0.23871637719525	0.240259299022089	0.240754869619606	0.24006195131688	0.237766364706409	0.234134805907501	0.244230332693735	0.237506243544833	0.23794805619721	0.238735565565566	0.236116313668995	0.236779930727466	0.234023897442642	0.237879348224169	0.239166099939975	0.239950463864829	0.236098195601423	0.233917583526226	0.235098929350038	0.234700949480389	0.232955618231366	0.240278785265296	0.235459421545058	0.23547405542977	0.235928582692566	0.233189114228555	0.231176494327946	0.240354777091256
-322.599999973335	0.253818903758837	0.253112056747532	0.253654016420689	0.252496944047067	0.250284626084919	0.251806376983877	0.253516363394523	0.251815857215094	0.254074116943236	0.250578270972078	0.255654705565486	0.255138886538177	0.259113475401433	0.255766922934386	0.259211267881406	0.255745821837003	0.256181688176477	0.257580772135849	0.25675267323804	0.260197944523411	0.260382420293586	0.258238720099828	0.262110662828366	0.256029163664179	0.260098493006902	0.258611121364762	0.25296772285335	0.260464269499706	0.256606170175722	0.258402255559595	0.255931661776824	0.256937677661018	0.260567108112443	0.254665376189447	0.25851630105992	0.259395012101452	0.259851646339803	0.2549624985783	0.253548825307778	0.257289576512632	0.255515628680449	0.255336291189024	0.258199110341526	0.252087710712625	0.254348437251574	0.256671753909313	0.25392522758645	0.253488647543229	0.256014849252786
-322.566666640023	0.268144532933475	0.265528638273218	0.270615731144175	0.265141859863595	0.26535467038493	0.266293873875103	0.266250343373581	0.26810208345077	0.269630877875846	0.266133519618669	0.265751480388794	0.267982558713921	0.270482691170977	0.268520247216682	0.270021099772684	0.269900932304598	0.269117402699896	0.272310743054394	0.268270020668171	0.271847795496303	0.271184966990406	0.267372698368537	0.273102669854978	0.271304653249813	0.272435156860239	0.273722324397249	0.267586918806135	0.271745594532538	0.268652216431292	0.270198025991847	0.268567608153623	0.266465661265424	0.270173503390838	0.268071689040212	0.268781911454862	0.268805252638091	0.271474461234193	0.269821543094353	0.264032922951935	0.270491417037329	0.271583385461865	0.271357293832207	0.269973492484423	0.265030698550137	0.267414248020615	0.264559115318482	0.268331755979163	0.268978295150057	0.268034470101586
-322.533333306711	0.273688081944218	0.277848313492732	0.277407612260545	0.273582781995652	0.274250516923305	0.27551802952201	0.277411911232218	0.276862531419724	0.279290344888638	0.273417172783056	0.272523183590875	0.275529209704559	0.27572777600583	0.275428242587053	0.279803151835101	0.278374147620942	0.276678185544333	0.27793362489192	0.278463183635579	0.278647527520705	0.280487039725246	0.278189890995885	0.280425269645192	0.277865642289922	0.278142019757802	0.277163239388643	0.27473114125149	0.278240350339308	0.274333242022511	0.278031097616692	0.276821393598054	0.273789282770486	0.279321476320518	0.276546644696294	0.276493059486821	0.27666643533822	0.278982214378928	0.276061053694185	0.27483362767333	0.274648037741856	0.277223106288833	0.277507691062765	0.277070687269114	0.274365756824846	0.277317691805298	0.275227447965031	0.279026577141661	0.275110813206129	0.276316738218308
-322.499999973399	0.280791791612434	0.281948000067654	0.280027921365489	0.278401824777253	0.278285521058159	0.278378008378876	0.280161017947874	0.282186911626358	0.282920672923141	0.278039408559248	0.277921326567295	0.280197582287887	0.278038813062881	0.279625647979427	0.280397104702671	0.279022630417711	0.277804362906014	0.280398456841197	0.281251031720309	0.279390999288986	0.280737434301657	0.280392492003234	0.28386232868921	0.280672781170027	0.284190001430105	0.276678952685586	0.278786410636823	0.283090322472013	0.28019374995053	0.280224408920511	0.277148191590965	0.276420076082936	0.28138136770477	0.279994377616204	0.280178648787186	0.279925052322188	0.279601624837525	0.278736561548825	0.27548256295708	0.278882074714922	0.281444920294653	0.281438144891601	0.279465558211206	0.274430797613704	0.279552608937253	0.275124867818829	0.278713936416092	0.280346665969194	0.277260762754944
-322.466666640087	0.280498800055508	0.281850043320046	0.282191144934463	0.280103538680067	0.276867037645147	0.279791396465917	0.281742408970675	0.280011934947455	0.282228225236788	0.280312654913418	0.279793673066989	0.278772502990955	0.280141724260876	0.273851122802767	0.277410415340448	0.280917996732429	0.274450809012089	0.277305548867873	0.277455951534661	0.27750809749365	0.277322169238748	0.278225330340083	0.276821747346751	0.281177737323335	0.283104099577128	0.278425187995984	0.274670417962742	0.280789893878769	0.277810612592686	0.276756207595277	0.273903560602184	0.277035131532263	0.275579418243888	0.275570972536335	0.278102189250623	0.27991540682047	0.279523540505899	0.277171425193923	0.276267698738632	0.279747814427379	0.27883583865403	0.278515506234533	0.281099354218493	0.277712189359941	0.276601483116578	0.279212134339117	0.27595305630243	0.274843209954718	0.281067462659792
-322.433333306775	0.274876921965955	0.278856749500255	0.277834947155333	0.274806416786714	0.27373128593895	0.273030549839458	0.27796627870341	0.273488505955323	0.280096638722044	0.271403329115403	0.275530799853395	0.2734754690896	0.271358324963886	0.267340210135126	0.27101564172211	0.273466337006596	0.270505154323693	0.275144030202938	0.273894003257545	0.270937168631209	0.274019555713691	0.273755266490046	0.270983168390211	0.275327692198081	0.277802071917891	0.27331176035555	0.270927065941372	0.276293116686286	0.270150241842771	0.274949477184562	0.273961248782272	0.270120651166675	0.275209357396368	0.270271690610527	0.273131161939142	0.273230676950179	0.276828444157634	0.272183730170576	0.273894697102707	0.276679792507158	0.276587330810122	0.274280344383543	0.274159303589949	0.27409424773039	0.272508865647031	0.275363800266173	0.27379762119061	0.272248481167707	0.274142422630975
-322.399999973463	0.267005893358901	0.273835700209726	0.26998008761137	0.269951017483968	0.266140832796929	0.270985673698808	0.270419449955675	0.266472598176936	0.27052244587907	0.268963624378058	0.266680738965212	0.267155786413552	0.265135456844487	0.264313462726285	0.265702609442633	0.262129822351353	0.264266169911437	0.264958094037014	0.264667334293069	0.262494217327509	0.264189646845429	0.266022455484562	0.265345835743126	0.268119033338273	0.268931991783721	0.267713237061615	0.26513773866553	0.266139026205391	0.266188166205777	0.265374067306144	0.265760021927644	0.261465569641964	0.265541183230897	0.265306389262428	0.266821233687764	0.266338491722834	0.266675925070844	0.267339642283022	0.26390669018957	0.269418252042492	0.265750920306168	0.267346497531939	0.261598851442377	0.261568612413828	0.266379764224516	0.268540544423019	0.268280181171871	0.268653476615379	0.268819751838353
-322.366666640151	0.26404311740571	0.261287201695256	0.260347280083988	0.258834137229917	0.258786495193579	0.261041098082327	0.261116932467549	0.261326451478174	0.264333237655483	0.259662773457932	0.257948640206798	0.255148287819681	0.256502551725366	0.252546288845252	0.25687471023829	0.254087638912435	0.253258019988379	0.253503878223205	0.254646867337708	0.253699421195184	0.258335861150377	0.25353436036119	0.258357955219306	0.257097589393108	0.25954649075425	0.257912386839898	0.257245167108059	0.256821159938429	0.25610618117088	0.255502638578253	0.255756962043204	0.25696999952796	0.261446171985296	0.252756206267704	0.260194503251423	0.261389677740853	0.257626032598335	0.257315761235058	0.258189643371892	0.257226614564197	0.259261611910465	0.257262216693492	0.254788194743658	0.257306953148988	0.253887700797119	0.256883485378437	0.254982075131689	0.256123401398021	0.260163899022255
-322.333333306839	0.248726233599797	0.253230235166367	0.252354093260986	0.250001434075214	0.24846410468177	0.251978207477788	0.254435029147539	0.251676916814014	0.252708366155799	0.245599966015843	0.248453676689055	0.246621583688251	0.247603347892153	0.244652339274288	0.24902237646669	0.245401745426471	0.242353110628037	0.245066828624487	0.243584158456102	0.242296811034482	0.244808775948619	0.250261873888277	0.247592222283331	0.245230562676524	0.251169564800956	0.246221380743925	0.24710003342628	0.245721489434213	0.246471433379557	0.245644905922722	0.244881698566434	0.245224014306544	0.253153350505363	0.247047854356818	0.245032227396988	0.249023960780856	0.247170757844735	0.248839783003778	0.24710921648538	0.248968895481909	0.245321766992172	0.247260125688748	0.247829435441454	0.244990934074991	0.245150405653186	0.247222556225403	0.247476650619009	0.247549024895769	0.247863022349744
-322.299999973528	0.240274163859929	0.244115057810191	0.241908800172402	0.241396319865372	0.237400112534563	0.241745119499472	0.242970031759487	0.239519751537175	0.24382367189165	0.240004951520864	0.235890060899917	0.233693907688842	0.235241154544623	0.232818242909339	0.236132516725744	0.232542379026288	0.231439930347037	0.235510469262591	0.234812813287019	0.233531059226832	0.233324391646055	0.235361944393426	0.236852979158164	0.237099140419739	0.23606382243595	0.235426276131285	0.234352295064471	0.238286904246946	0.235023992248519	0.236333531774524	0.232343093696683	0.233559846594823	0.236799413232379	0.234511786384476	0.235942898211771	0.234423677820049	0.23679769634089	0.237423072822133	0.233881362070771	0.237210673868045	0.238799918469878	0.237370187010025	0.234115324872996	0.234629602252019	0.237566316760568	0.237288935657963	0.237708961775572	0.235332787734154	0.2380763527716
-322.266666640216	0.22930428821316	0.230690291124188	0.234645779369706	0.22687732344699	0.224278968123901	0.229890936681179	0.23168309217351	0.227385093090885	0.227980062403514	0.22382626543655	0.229071624706514	0.225288407458319	0.22441179775971	0.221431393501981	0.222732916197731	0.224056070306365	0.219929262062534	0.221009663063865	0.220674907042841	0.220100058265366	0.221514630484762	0.22510776971898	0.225429981613836	0.224568470972502	0.226276902409546	0.222463277199192	0.220624864848992	0.226148500598054	0.224121901087704	0.222744790898155	0.222524169404	0.221498237650988	0.226843789269197	0.221240923487448	0.225449398770286	0.22588377448323	0.226561632525443	0.225363821954161	0.224629174435282	0.226374443845179	0.22540109647438	0.227491868860947	0.222702244356215	0.225129658749565	0.224751590230962	0.223318269026558	0.22599812156147	0.224441187898877	0.225042667170043
-322.233333306904	0.216288385248571	0.220532178316349	0.217040077591163	0.217305096291496	0.212463564095372	0.220033534170445	0.21711909696689	0.216053450436968	0.219533411130192	0.214771224124611	0.21443363200046	0.213774724218381	0.212668293560194	0.212497664034732	0.213320089392288	0.208621290108844	0.209027455511471	0.210524139248072	0.210551949334812	0.209034688677778	0.213902912212792	0.215824627992045	0.214516137619123	0.21431214681775	0.215974466704234	0.211687065372644	0.210195601931113	0.214288923222281	0.212079905877299	0.210980031948719	0.211794601235981	0.20944087776703	0.213275554341495	0.21250133539952	0.209757037773268	0.214064925260857	0.216228502900438	0.212661978684451	0.213018680972873	0.215715237644791	0.212086036415553	0.212669229427808	0.21289048672856	0.209730259179358	0.211648524729852	0.213474908950235	0.214327690045106	0.21319132685721	0.211724651783678
-322.199999973592	0.206613071979982	0.209519337909769	0.210073771859591	0.203422502911839	0.202498241481002	0.209773293458852	0.208772955966677	0.204503207066862	0.205445880643808	0.201017421373294	0.204335165455696	0.203030388869038	0.202464355092834	0.198365990378919	0.20254225008117	0.20147242389094	0.198567509387657	0.201128745805876	0.199344846760984	0.19962509315308	0.199037353208654	0.201124027473909	0.201978415211168	0.201704999696943	0.20640971207065	0.201607825025427	0.200364442387515	0.201998568416374	0.199421496557274	0.200546387070151	0.198647010774037	0.199832674608599	0.203381971253168	0.201392989699531	0.201799951806379	0.200632659198545	0.201772138859336	0.202324686379124	0.200864069912373	0.196924235802037	0.203481516843772	0.203078775089817	0.198863311819455	0.205979047059343	0.200896273869262	0.203596207281062	0.201634598758827	0.202463468084938	0.203447404560552
-322.16666664028	0.195103987972129	0.198331662535155	0.196496306084463	0.191281957714348	0.189484635549283	0.197261999887523	0.19805490741114	0.194150676978138	0.194788756086101	0.190040992971906	0.189037021772657	0.190910690215437	0.18854675871016	0.187580769224328	0.190513749229208	0.186285545459536	0.186829388661172	0.187260372969279	0.188952958277495	0.191097240415919	0.188627911905413	0.190663758939055	0.189521314421026	0.189262756759515	0.190375477693996	0.190962202121439	0.187908111719896	0.191782665485022	0.189632906983242	0.188911298816141	0.186088365600371	0.189972422207526	0.190597609122151	0.190460834465137	0.189324704426456	0.188707618955434	0.19092239961627	0.190815943267247	0.188745762683936	0.189452478898915	0.191875129869982	0.192174427551637	0.190621695154199	0.187664176333503	0.192045548127191	0.187964127470283	0.194072375826042	0.19107374544422	0.191666180133148
-322.133333306968	0.183570807571795	0.185206447806602	0.182711458733247	0.181190781203753	0.180263989395185	0.186363797537091	0.184850874662368	0.184238911490526	0.184051132397976	0.177509063283763	0.17912320985285	0.178508844268588	0.179952610951034	0.176756822704133	0.17735845315422	0.175339144493851	0.177276282271839	0.177220389498118	0.180459891787453	0.17470965872601	0.177419829468094	0.18102753298888	0.180197980796216	0.18225348729461	0.181039399464603	0.177498985187464	0.179376502921324	0.180156863377775	0.176940540089064	0.176828316014535	0.176186616152102	0.178425899521445	0.180538406657332	0.178350082086923	0.179755849744872	0.180413930530259	0.178702297604342	0.178131770455556	0.177898885111432	0.181276295717841	0.181015211033978	0.179529679412802	0.177722553138622	0.179413418429082	0.178711215125372	0.179536403279859	0.181005895662808	0.177586097085551	0.184162908188694
-322.099999973656	0.168526856683512	0.174449555383219	0.172361659017879	0.168610444703671	0.171994866997609	0.175137721445457	0.17722166997879	0.174379872063433	0.172385530392374	0.167601176910183	0.168361345177901	0.170766646218028	0.168473884583444	0.165303294331012	0.165661275963816	0.166029683572809	0.165166376809831	0.163892930540428	0.167735670307973	0.165680868449329	0.167374979233626	0.166084525529147	0.170299584139588	0.171376780927911	0.173982147500069	0.16767150840107	0.169413743575692	0.168150650687155	0.168559248918717	0.165800354423725	0.167168887497143	0.165516011019213	0.169190081995359	0.164598363463482	0.16878844562285	0.166544364551886	0.16677434788765	0.167605123891012	0.167019341165276	0.166630934429171	0.167494979534011	0.166944370193781	0.16798885614469	0.168524585748215	0.166828837045572	0.166712526900941	0.170370037239029	0.170574232276479	0.169305620068637
-322.066666640344	0.158957617340931	0.160611981221872	0.161674661657513	0.158335177346098	0.15807447164798	0.1619995476228	0.162177873143781	0.161038351605914	0.163181767101611	0.157247630026686	0.159194049015765	0.153709057506458	0.154150603970973	0.154984500539153	0.157307155064608	0.156733349123679	0.153515008820843	0.156631780613232	0.15417281473211	0.15411056026995	0.155537341848132	0.154909118355628	0.158332715609046	0.157149501660732	0.156885417160279	0.157153990344988	0.153674433358197	0.158532225080529	0.157557756979109	0.154247862388783	0.153417828012641	0.155116941098229	0.160367854103752	0.152937767403143	0.152240341352483	0.153980912809093	0.157093330509625	0.155580016171017	0.156987766452174	0.160404868234934	0.155977759579931	0.157321897919032	0.155762329920151	0.157124052624594	0.156885881987057	0.155474089452214	0.159309284216654	0.156797328687651	0.158448432324469
-322.033333307032	0.149885113611797	0.155222894304036	0.14987159589361	0.148100660856501	0.147032627044757	0.152854152909872	0.155873404614233	0.150874340208647	0.150270570805849	0.1462483189368	0.148199676517241	0.142562447968458	0.146833826894213	0.141956366032375	0.144282805024868	0.146215394022748	0.142846320280175	0.145366387184835	0.144946202431135	0.145870457611564	0.146916010125606	0.146986205605325	0.146428310971851	0.146692198887921	0.147171333365306	0.148704010695188	0.145206047399637	0.147934646757825	0.143852281261428	0.1424190708848	0.142582983817507	0.146602516705719	0.150336988793238	0.144161939882932	0.146414707634556	0.14524644663964	0.146690249370555	0.148431721809091	0.144635177573586	0.146147922269484	0.144832381590423	0.146459721456924	0.148075087474994	0.144659029762198	0.146951771801205	0.148370350800745	0.147845421835126	0.145871504731288	0.146068091186089
-321.99999997372	0.140956186731895	0.141955524866116	0.141555895720392	0.139287289924222	0.13874597976007	0.141158903639376	0.145967054545537	0.13944744758341	0.14183337323528	0.135072684849476	0.136634949557181	0.134225795912579	0.135679013221015	0.131383965092293	0.134142399285713	0.131548760177748	0.130479920471394	0.133010416604904	0.13769169486901	0.134053180913005	0.133583275294682	0.134857857836778	0.134136229995927	0.134866585398153	0.137106043426043	0.13641387397339	0.132496174271014	0.137897800934016	0.133074022729933	0.134491664761156	0.135558187571311	0.134348938471252	0.13729754463206	0.136032490907897	0.134957585063066	0.137764741715266	0.137457582635279	0.13580514210309	0.135805145481935	0.136601156261185	0.136581681509992	0.133313590983445	0.137377108173093	0.136547639571943	0.13459149732014	0.137865432877328	0.139161240097214	0.135244882865227	0.134918283149779
-321.966666640408	0.128901949822908	0.133041444850926	0.130086583781125	0.126979984900109	0.126045371600263	0.130316867439117	0.131087816302079	0.12885588440488	0.132125719419587	0.127535721569288	0.124416576015298	0.124151492843618	0.12423410932242	0.121063496629582	0.124823403093109	0.123022729292966	0.122189573852713	0.121733700169095	0.124128357839537	0.122481250126011	0.122486277838835	0.126431653482523	0.127217621617862	0.127516175371507	0.127704298113745	0.125187436557418	0.128262599806118	0.123733425997064	0.127318036888191	0.123823898965686	0.123906900631437	0.125818009533571	0.126713043947107	0.124710944857164	0.126339942199154	0.127002777147936	0.124855208323348	0.122944430595429	0.122967379653735	0.125901899812172	0.126764794214602	0.125401328513454	0.127094079539729	0.12400990252921	0.126224133539098	0.123529620681213	0.126874989353539	0.124951695337234	0.127959387021393
-321.933333307096	0.116778141115479	0.121722383945808	0.121733040963892	0.117536288192557	0.119052876457306	0.12233624852426	0.121968014723055	0.119025774682544	0.124531626456701	0.114164936285046	0.116005781785025	0.115133593661546	0.117617539948961	0.113813690891902	0.112346314174927	0.112114166100595	0.111721665664998	0.11316290570252	0.114272608377235	0.115530318962026	0.112707810027694	0.118532370357831	0.115773077313705	0.116239394451419	0.117068299492553	0.116470420440388	0.11481045450062	0.11467754114305	0.114275338854786	0.112312628899313	0.11434050717872	0.11381794307671	0.116309344491072	0.113332298040721	0.113318122334382	0.119561434149043	0.116536924888621	0.11853975253626	0.112349498718964	0.117140528865602	0.114084453895207	0.116733478634179	0.115277742155624	0.114848468147171	0.116551095664674	0.117099382564465	0.118482773534263	0.117258395659608	0.114557475111175
-321.899999973784	0.110109439380528	0.111682779630995	0.11107585099504	0.110690815566307	0.1057346138167	0.111768712656776	0.111371614035983	0.109076200187802	0.11170912773012	0.108646016838387	0.107491602688383	0.107881811366464	0.105529194245744	0.106030810289406	0.104691612597133	0.10551252406484	0.103726828675766	0.105957161704905	0.104722869989188	0.101450727132824	0.103938689652493	0.107934740095833	0.10668651992707	0.107386332905223	0.109063293849268	0.106070129877681	0.103039465613775	0.107389519540169	0.105136988860701	0.104005767417335	0.105445095573708	0.10314700210743	0.105974284971933	0.102812960561546	0.105929415363324	0.105882431924445	0.108165640981383	0.103383748923297	0.106964041990164	0.106816438408252	0.107024771819724	0.10663809516338	0.106162151099665	0.104784294729238	0.106347898084065	0.106274938704017	0.110535060586368	0.104756817775625	0.108613023418571
-321.866666640472	0.101907526557771	0.105017456675045	0.10033541184941	0.0991340404031493	0.0991004907005533	0.101636417394332	0.102482232430263	0.0982701301389559	0.101155138438364	0.0996045674706918	0.0976734633045132	0.0959053996945141	0.0979532788649635	0.0960800273514618	0.0959466800280249	0.095174309936216	0.0934746981863983	0.0965403660015646	0.0965891431982566	0.0947902643414572	0.0973331949471774	0.0981691050918834	0.0965208617326886	0.0965281985958953	0.0992792104311059	0.0939741767217447	0.0945224544685511	0.0956272412271261	0.0977596913579641	0.0935280383535053	0.0924130172317263	0.0954295234952532	0.0988599621331691	0.0966645698160717	0.0960463750894933	0.0992946433355046	0.0983897786023962	0.0947606615483856	0.0977594933336808	0.0954957688416946	0.0981133774437313	0.0962470861164942	0.0972849543414772	0.094976706913326	0.0985260558132728	0.0951828969222933	0.0995858014411132	0.0973061704741721	0.100741369897592
-321.833333307161	0.0939981939513621	0.0943109377914115	0.0941579483514657	0.0905404209458719	0.0923905996323153	0.0944304728992263	0.0977004437546466	0.0890339766105865	0.0915990760382899	0.0885140454174935	0.0897145310640748	0.0915277449996311	0.0901049903836799	0.0862349219695513	0.0880535841802533	0.0892011719480064	0.0876488760287859	0.0894825349729643	0.0864407214405675	0.0869771278937803	0.0874281202958949	0.0906377287450731	0.0892997269847446	0.0920467222641107	0.0903036076888866	0.0885129308627156	0.0897300106107962	0.0901559129606646	0.0892088174404451	0.0895179317916407	0.0893081273011336	0.0877898620394915	0.0888629057794502	0.0877053567159721	0.0857606253295177	0.0921328330363742	0.0904874614357078	0.087696123516759	0.0863452326904102	0.089369577894	0.0913088821045607	0.0891972392782813	0.0897090933699757	0.0881181963402349	0.0876562679030253	0.0898181351416386	0.0926151742531655	0.0874957971591157	0.0904634946969062
-321.799999973849	0.0850004365107349	0.0891821736031537	0.0884144377585749	0.0814188311752966	0.0825504874438651	0.0887896417747909	0.088103360930694	0.0841672828771781	0.0860149771662333	0.0796280132826533	0.0835383311058764	0.0837784395123716	0.0809500013714957	0.0796646673017324	0.0828174051132821	0.0804963466834144	0.0797245925303759	0.0815372716692633	0.0803604667950086	0.0827992057385002	0.0815779634660798	0.083263648104548	0.079929185788184	0.0832421698603494	0.0833361498892785	0.0813743785322139	0.0814957857307518	0.0829812345299107	0.0806264579563084	0.0821048828208106	0.0808491000131765	0.0804949425094337	0.0833976714104343	0.0795055795042725	0.0817884731027266	0.0836971007854359	0.082863911454683	0.081997242974952	0.0781397042313985	0.0825337272527114	0.0809507160942625	0.0816799877094929	0.0810250972531181	0.0818277744612507	0.080493225294235	0.0841594426245639	0.0835130095194339	0.0817573421427847	0.0854778202711826
-321.766666640537	0.0765559420209543	0.0797389945545381	0.079879186453921	0.0757982458931051	0.0746049442559534	0.0775422740625311	0.079498574783762	0.0767713615054755	0.079341607488009	0.0765602555244075	0.0742431991679188	0.0745463951577304	0.0744694038264381	0.0730320780293928	0.0763531257628858	0.0753637275028282	0.0711349704889351	0.073640173078409	0.0709005603705436	0.0730726904102544	0.0722800022707323	0.0782234545003045	0.0776045639062819	0.0794446250382778	0.0746844197686767	0.0754093678791411	0.0755495578395862	0.0780628692804589	0.074301067713927	0.0737529942253338	0.0726953981239952	0.0742067301320168	0.0771146764686833	0.074519843596598	0.0755342736183138	0.0776417275292627	0.077118078524458	0.0764590690532767	0.0743640824319652	0.0746425578825285	0.0789858684245416	0.0774818030098849	0.0764892925928374	0.0770079168068422	0.0743737653334784	0.0762766375549155	0.0783051495318695	0.0753896805255855	0.082288878236086
-321.733333307225	0.0706705760287976	0.0729960577182911	0.0735892765548809	0.0717165086653228	0.0710763235463484	0.0730403694527324	0.0769248083038098	0.0716374330687921	0.0733079941161673	0.070814786611201	0.070820654738142	0.0684450063651991	0.0718467811660864	0.0695543424331336	0.0699511101925582	0.0703884858807206	0.0655261014874283	0.0698314174399515	0.0711815329601794	0.0695725491036266	0.0699274392854503	0.0719358374844089	0.0707905535315174	0.0710946607955421	0.0710507685851588	0.0720397315305213	0.0665004571057726	0.0727923094133966	0.0708455100319825	0.0687094716628932	0.0687450638362117	0.0691454388883667	0.0718774006376269	0.0698659816782023	0.0706943840286206	0.0703366062349137	0.0694685424589295	0.0694960730538529	0.0679812621106832	0.071243146531247	0.0726676852628677	0.0724375390105023	0.0723787313589623	0.0685752413240927	0.0701920004660874	0.0691213809297305	0.0718652234686491	0.0675645427733185	0.0716228450035195
-321.699999973913	0.0647604494120154	0.0708942514391067	0.0666149699991917	0.0671559291695649	0.0654575616811257	0.0694706432485687	0.0702925450793305	0.0663593638652725	0.0671129855826588	0.0652977359237068	0.0677381072819351	0.0654084904205343	0.0674295073506592	0.0607446408860254	0.0641900489183286	0.0646881600436702	0.0621151999766337	0.0648552064138586	0.0632717756816319	0.065479929154946	0.0678510490332047	0.0665649921931279	0.0683377777693396	0.0671309671645202	0.0665897077681196	0.0694770124035186	0.062924970180005	0.0679618492012677	0.0659388346903297	0.0685178294502939	0.0631430091382369	0.0636574353479891	0.0685214707592507	0.0653083764660105	0.064989540234917	0.0684299022232505	0.0652441556188537	0.0667959640322384	0.0656253427274776	0.0667444157110924	0.0697305838342605	0.0643016404648243	0.0682357711851672	0.0659291477425228	0.0688038453912785	0.0655669363669699	0.065437386886028	0.066587755857291	0.0691791232328007
-321.666666640601	0.0647774846841784	0.0668695215011029	0.065220997245132	0.0622886366025023	0.059668536035044	0.0649864902762695	0.0666896743634838	0.0625003092436281	0.068484789115775	0.0651858521464485	0.0624327442574647	0.0611059887754793	0.0659961977692513	0.0621329371727499	0.059955000081002	0.0613781722855978	0.05819252406461	0.0647511973443238	0.0637798531736837	0.0577330202900278	0.0577905799310321	0.0635819731080312	0.0635677685097097	0.0626982250230544	0.0644750756454111	0.0645020122268091	0.0657807873755151	0.0643549227326724	0.0637161964364462	0.0614640194506343	0.0595095735934817	0.0632471907068776	0.0644199608641377	0.0619886212038168	0.0633918897901272	0.0634553487764722	0.0642605544776198	0.0637245595085452	0.0593708406148941	0.0613496798976926	0.0645040972428614	0.0621815379411972	0.0609655067443563	0.0595704213840491	0.060850845029165	0.0622795609641293	0.0630649333182742	0.0623246322059727	0.0630012691111101
-321.633333307289	0.0586236349053612	0.0647365923026918	0.0649856022217108	0.0607376668618015	0.0612648825205606	0.0625146310713545	0.0630343209588231	0.0644819485901059	0.0622094268764813	0.060783937834217	0.0623981156666208	0.0593114788990479	0.0615173886073827	0.0588730000529936	0.058081835831446	0.0599527435443976	0.0569662916712109	0.0603446233304075	0.0584270610961927	0.0609568900038929	0.0622656905832666	0.061779857207759	0.0627832012595511	0.0628724607884892	0.0627463936112485	0.0625576324071119	0.0591773911046419	0.0570751979950782	0.0620486196004753	0.0616044486039936	0.0608746494166582	0.0596996878036415	0.060161307630562	0.059629671745046	0.060145058440255	0.0605979437321615	0.063613533173868	0.0608324268657567	0.0577779793928296	0.0600430567656784	0.0605487318810908	0.0611661592552875	0.0605270112492693	0.0575173215587288	0.0610302304628392	0.0611514706697704	0.0632895660607075	0.0626197002114689	0.0627706842041245
-321.599999973977	0.060918053013203	0.0621603232919673	0.0606355720733673	0.0568385358828052	0.0586148726521307	0.0614847930077383	0.0652530985879507	0.0593262574863397	0.0601433601309919	0.0575759874356887	0.0600777922717867	0.0615244530641896	0.0623023111987775	0.0540627045960069	0.0577278909325587	0.0592273950940874	0.0535606561353839	0.0590148126067849	0.0586464302955483	0.0589630243693511	0.0607355837470264	0.061503816605404	0.0643537098016213	0.0623362874108783	0.0601593334372875	0.0614803451574468	0.0589236462161901	0.0606028565967774	0.0605188174685751	0.0595515206626684	0.0588696799818883	0.0579341649085074	0.0616010512149248	0.0566273709153503	0.0577422561263335	0.0617112235577914	0.0580549603230132	0.057784483071366	0.0597503776470709	0.0605136011288615	0.0609282916011392	0.0590390246042248	0.0582592318823874	0.05832738738569	0.0577926613555402	0.060255769382165	0.0612458976731214	0.0603581732833944	0.0633682274740849
-321.566666640665	0.0586852191322238	0.0636065475616633	0.0583543535819889	0.0615730865080015	0.0573223742460499	0.0611608993455313	0.0646763138289036	0.0603998908642344	0.0620446650033298	0.0607952875984871	0.0580491595443804	0.0582459303798024	0.0610029514935386	0.0584095761810665	0.0623516441692739	0.0591052133315675	0.0540052979365739	0.0577716593925718	0.0581371062111115	0.0576725388530736	0.0596617213369087	0.0608688127117265	0.0613295732111853	0.0593072517622617	0.0590875616603976	0.0586452104344926	0.0561842194115476	0.0616714694287496	0.0574651428769454	0.0585856967102003	0.0566157151658935	0.0572920657454068	0.0641975260441026	0.0558244405444219	0.0582797572850438	0.0595191182417754	0.0590397174374078	0.0597790423193226	0.055346034135074	0.0604222060538698	0.0589080366900322	0.0612141349689768	0.0580248741037893	0.058287369684312	0.0569270236729855	0.0602768007866615	0.0585661412212728	0.0595038751095257	0.063497520338329
-321.533333307353	0.0571770860956189	0.0632810981370753	0.0632847812043563	0.0564480636327122	0.0557753824055855	0.0592599442903722	0.0594393882896456	0.0597032855212191	0.0602770053104512	0.0585897027651999	0.0619765825305393	0.0573019443791883	0.0593939426133964	0.0559415157002333	0.0606427610495824	0.0583843696121104	0.0592456536654442	0.0604375758019084	0.0582311290151928	0.056538688762497	0.061439892760659	0.062095446691063	0.0609470941568062	0.0613061807929707	0.0604795942777622	0.0583883096728017	0.0586203719931561	0.058706408369599	0.0567012954895112	0.0597775999665221	0.0607052129910679	0.0572334564295304	0.0601825929111225	0.0577730337769756	0.0582348174423827	0.0589559448412471	0.0593686898405333	0.0597345277094941	0.0577009312956492	0.0607494473042456	0.0578130342575962	0.061742332644545	0.0601578181969216	0.0597475124147918	0.0603006379056813	0.0596981763103204	0.0598022027183982	0.0595599369471644	0.0602957560850749
-321.499999974041	0.0586180152200146	0.062129269559418	0.0624829846855193	0.0585265155530859	0.0565800296261447	0.0610942023926693	0.0615566813711458	0.0581080916699005	0.0615369595812247	0.0574680972008279	0.0596714574580587	0.0602424449370207	0.0601767175699998	0.0589665877704104	0.0611809716561026	0.0555819613116657	0.0566834262348757	0.0578170537538314	0.05886692140577	0.0584279549492049	0.0592190523259913	0.0586009568358192	0.0633057954785549	0.0593891654876209	0.0606822447825548	0.0606195065192041	0.0573902154149162	0.0616194775143566	0.0608554582423736	0.0605155252296168	0.0564364637962618	0.0576900213987839	0.064074159225801	0.0563525563963964	0.0587590213584751	0.062516138262246	0.0585750086544047	0.0579431981872978	0.0580295460702531	0.0616148246013049	0.058489564188359	0.0588031816776984	0.0608004891827677	0.0570236347683486	0.0569782721570016	0.0590124393773167	0.0607402897941266	0.0605439888971403	0.0616759807397684
-321.466666640729	0.0613378455720864	0.0615450403223377	0.0600950371031764	0.0608509455434687	0.0583861339733989	0.0607818554233219	0.0648924844526162	0.0593092646317755	0.0638110250142044	0.0583274049479022	0.061136381837945	0.0581945020043365	0.0601989670547833	0.0570619611201512	0.0577372423983253	0.0592685627405061	0.0554347736992424	0.0597071529525981	0.0572448554840856	0.0571832653471015	0.0588830386033358	0.0584589825145209	0.0587394848971089	0.0604906407442208	0.0615836036380453	0.0603794475188226	0.0589173613026118	0.0598598715338619	0.0616548137655563	0.0581883320187889	0.0567839937729739	0.0593763977962217	0.0611525601240773	0.0580009777985159	0.0610538374357238	0.0642825947640071	0.0588264935942425	0.0595206912375241	0.0584552386759039	0.0602805598116537	0.0600626795801229	0.0599086346505676	0.0619489618648652	0.0596681878254784	0.0583005718851642	0.0575491265781182	0.0590147332914234	0.0610452913740395	0.0602306156701651
-321.433333307417	0.0599792636751317	0.0615323529269947	0.0621354978404491	0.0599454667648985	0.0572653285183	0.0629416408253347	0.0629856453834974	0.0599583762641993	0.0611392725958042	0.0585902266192765	0.0582504654486203	0.0547432625755639	0.0582718676893327	0.0579980308790061	0.0615153844268834	0.059817982310862	0.0543867306679208	0.0598455841270799	0.0589232863561163	0.0550556994481093	0.0604779470660696	0.0609945317231207	0.0598500695247208	0.057747722066923	0.0593017474957876	0.0584153113724598	0.057446342966879	0.0595031259467746	0.058558447699429	0.0582016853059376	0.0559632456931793	0.0591485824371442	0.0596509242636725	0.0599054478874441	0.057217561837785	0.0601084989755433	0.0576022212916995	0.0589407917949654	0.0569088233615244	0.0604677840787404	0.0581988304149124	0.060992378192664	0.0588825700857314	0.0582266077909405	0.0552738433866657	0.05578980546922	0.060211644779775	0.061142317080259	0.0612746316240032
-321.399999974106	0.0598626900880872	0.0614138320053459	0.0626969096647696	0.0588686971528273	0.0554910649053819	0.0590496644984599	0.0603217317771417	0.0562031325465771	0.0607111290844689	0.0586199411823651	0.0577376443605899	0.0562495481976365	0.057804511696359	0.0545752572882648	0.0550222000288924	0.0559284979945948	0.0532819481593174	0.0571060884745987	0.0583435522905368	0.0558482800761529	0.0586950029103599	0.0592548441482514	0.0569711679706333	0.057180577939026	0.0600744740429345	0.056644905081267	0.055072042538583	0.0604127732062021	0.05572878986514	0.0569793448792707	0.0571793719377571	0.0561699364585377	0.0608316617545145	0.0556378143338381	0.0574234081242375	0.0563927321470371	0.0554044971059835	0.0585284135516463	0.0563515933094291	0.0588074293174358	0.0601505135794054	0.0569084744546451	0.055869724807051	0.0520862077573906	0.0582072367629857	0.0555907823511373	0.0607734722720292	0.0592584258710186	0.060598732998107
-321.366666640794	0.056902228265576	0.0595397201112592	0.0591685583283555	0.054679972222809	0.0562968519712564	0.0578341504977036	0.0608428999595436	0.0557187858572479	0.0587509586601134	0.0532096600197126	0.0561524302444126	0.0546689644874927	0.0562961747806003	0.0528741789760653	0.0581777610232845	0.0559095958006366	0.0532650911374959	0.0549165042680522	0.0549548345803086	0.0527678514239367	0.0559422059337339	0.0567451398168292	0.0557817100535211	0.0553600204195837	0.0570150585170488	0.0554932903369064	0.0552105761163024	0.0557207446198008	0.0565117747289581	0.0564284039061775	0.0553147512536079	0.0537182384137619	0.0558553723140566	0.0537387398256907	0.0555875946830362	0.0561126068921877	0.0549582558430155	0.0545067482070127	0.0538367664591937	0.0570485822204436	0.056740583847621	0.0543262173383874	0.0536974065371394	0.053443996573345	0.0553327831983356	0.0564781685638195	0.0570534737220429	0.0581673181683031	0.0592882192290304
-321.333333307482	0.0532868422301136	0.0563650658801158	0.0554169906761204	0.0546365920638688	0.0536287989538347	0.0554293407819376	0.0569689967829153	0.053953053704289	0.0579531816618122	0.0540636705265021	0.0560325149780596	0.0507968127604527	0.0536313834280243	0.0494610525331448	0.0533586406982571	0.0522411802542274	0.0505890776474057	0.0536011012124016	0.0515742597007117	0.0525486590711426	0.0514318714577942	0.0543366125118941	0.0533999341548002	0.0519529010109251	0.0538250837438649	0.0515624871966522	0.0524380116700564	0.0539083178430617	0.0538377900909591	0.0502817727800553	0.0550374792988404	0.0513936992901723	0.0539268412221382	0.0494328222281081	0.051260261003068	0.0545724509060262	0.0518216348619324	0.0539265043734446	0.0507288890673763	0.0536740797111339	0.0551986991462023	0.0553001070393351	0.0559578971817981	0.0533451656930146	0.0516981719400877	0.0507472652997081	0.055397199138107	0.0552123598004284	0.0560529709911063
-321.29999997417	0.0512847498132126	0.0510918989120096	0.0494000116495827	0.0504475733594124	0.0462146412677308	0.0534736472815802	0.0554663288263856	0.0500593715287263	0.0517157363857753	0.0496657905201461	0.0476826519282503	0.0486746946492163	0.0508141104510925	0.0450058677272199	0.0488294439070259	0.0466868620399301	0.0434013599193044	0.0472296191406016	0.0480321567452111	0.0484230242740215	0.0493120193137765	0.0497983508031654	0.0514684202573078	0.0498076793632259	0.0482778027924918	0.0508415460122766	0.0471337429686819	0.0497811316792371	0.0489026767763325	0.0486159100879563	0.0475774148058453	0.0430049279039519	0.0529275662155493	0.0495106243801799	0.0467496833925359	0.0496859864686863	0.050294013241664	0.0511095112387049	0.0449556462742153	0.0511452816617304	0.05066589165355	0.0490596267930996	0.0490748171833356	0.0487410800907935	0.0493005422382635	0.0476011898807541	0.0463712258634624	0.0493484203887204	0.0508109706583466
-321.266666640858	0.0466089459144101	0.0448876442817571	0.0501406666810749	0.0458167769719465	0.0430971277694724	0.0496772955304231	0.0490888299061423	0.0419693344527755	0.0477000823081932	0.0451363007621137	0.0434553897009149	0.0431688127467676	0.0438136455301826	0.042708843903616	0.046097371002394	0.0428480283320049	0.0388764088295436	0.041738245724265	0.0425959654081324	0.0412173194624358	0.0454386270913204	0.045460550823277	0.0451174110453924	0.0441107622290151	0.0472970501833946	0.0439792206749585	0.044370579108389	0.0441542161254862	0.0425658795541232	0.0436842852383967	0.0412790338126969	0.0385858873739371	0.0448677247874804	0.0438353901079264	0.0431719575963844	0.0456683707987852	0.0453931288892023	0.0441000947880283	0.0443166341226857	0.043879629826192	0.0472291961561686	0.0448379179565922	0.0459757745152182	0.0429983248898472	0.04336886622141	0.0420571097195788	0.0446494462961764	0.044675651996865	0.0454119765297022
-321.233333307546	0.0396271759616323	0.0427845914083392	0.0424219599417905	0.0398871721296681	0.0398741718700075	0.0412823778189122	0.0420822590009134	0.039704672548911	0.042266297712484	0.0400407504489853	0.0354764095347353	0.0348007319995501	0.0384126216162907	0.0349321614841158	0.0369032939393553	0.0348740398902727	0.0328542409211732	0.0367087476574299	0.038750100509629	0.0349107332131406	0.0410262052390832	0.0379420641231507	0.0370522175254043	0.0405515646197352	0.0409286449567322	0.0394930868262774	0.0390687880466866	0.0417369167035585	0.0345467445721132	0.0400669619653018	0.0373226470343005	0.0367363058842988	0.0416239436848047	0.0377574767121497	0.0401486422406503	0.0391448256289435	0.037838449334397	0.0394360019538578	0.033397686303555	0.0391130824377875	0.0414737158748548	0.0415951459881128	0.03990092359682	0.0397986193025726	0.0388488037983064	0.0356691957676685	0.0386091647436767	0.0427984353503315	0.0400401116783454
-321.199999974234	0.0352599008229757	0.0365544982084615	0.0370440282313554	0.0334047939150707	0.0330315218604369	0.0355418541821566	0.0351924633248648	0.034107493174008	0.035639137345206	0.0319894669776009	0.0310149495494021	0.0305332972562806	0.0345679671499474	0.0279381336754755	0.0294558553182477	0.0319018761966986	0.0302173853912897	0.031542367383781	0.0288268426229092	0.0293917494597733	0.0309825537092006	0.0339476103636527	0.0320469323967142	0.0329662096111387	0.032618102593977	0.0296291147863205	0.031116374633254	0.0323420004367182	0.0279278271258155	0.0325665017615665	0.0316120629624917	0.0317263608720125	0.0333950755965574	0.0323521050309671	0.0290507430883775	0.0333168070652693	0.03294942237186	0.0316604935015768	0.0305057082801211	0.0333358830603837	0.0354547885984944	0.0367200411661536	0.035876053808832	0.0299709302006322	0.0301670816949384	0.0333648800774095	0.03419648079617	0.033436546702967	0.0345780237154408
-321.166666640922	0.0289869230743823	0.0287643359898516	0.0300758271668239	0.0243389477672725	0.0262119911776726	0.0295083724983454	0.0328147936303852	0.0298874219299077	0.0319920820090809	0.0277260311618891	0.0282201783685933	0.0257451150063044	0.0264855586938857	0.0256051801606662	0.0258405704651606	0.0252141422317413	0.0226866929729092	0.0230096812048214	0.0243300681608721	0.0248480801652113	0.0243547564050963	0.0286159778787171	0.0244401898022747	0.0255690822947603	0.0234029332529031	0.026459182030146	0.023218668000726	0.0270696941721511	0.0267789728445266	0.0264121205847104	0.0248854391986577	0.0248835484556543	0.0270326293736909	0.0246929556648583	0.0270025484859554	0.0283074240442694	0.0263384678894218	0.028813252587614	0.024682606056728	0.02491225598598	0.0271858300363979	0.0273853166878283	0.0263395748077828	0.0229812545904352	0.0252186340222493	0.0261658921948783	0.0269469786077549	0.0242255667973482	0.0280643942634052
-321.13333330761	0.0228493843388983	0.0249867366398786	0.0239825014331556	0.0232666558149798	0.0194910619664282	0.0204837596811385	0.0238654376819842	0.020494088933788	0.0255830663845474	0.0193433480824342	0.0171601030187211	0.0209124590858438	0.0224080877388677	0.016497821927591	0.0191050101881756	0.0189901342187708	0.0176379372916567	0.0174602441444284	0.0171215450883377	0.0147427564753434	0.0183216881257927	0.0192675379783138	0.0194220468869372	0.0184756570699216	0.0170179059046349	0.0202745931087259	0.0186716700503613	0.0225469164320207	0.0197000515481521	0.0192426299344757	0.0190340687599285	0.0184004689386629	0.0197161124785231	0.018882409889093	0.0190752936999187	0.020722056020738	0.0217431444454994	0.0205722019419431	0.0183752803285835	0.0152323032914605	0.0238188646853765	0.0224738222221924	0.0231901004424268	0.0191740055797941	0.0196163742910287	0.0218283206260854	0.0184953038270187	0.0215001728665088	0.0195842730147001
-321.099999974298	0.0177699321572579	0.0160489655516888	0.01723106344693	0.014805512157595	0.0136598688468821	0.0140164330207599	0.02145798550252	0.0154684705084784	0.0180982144616164	0.0132331542402294	0.0137605276228105	0.0138138094686072	0.0156659471804501	0.0111357629448181	0.0112175597807787	0.0144713923213714	0.00961610735490981	0.0129019042935016	0.0121573585657822	0.0104901021685713	0.0132150216597401	0.0117617174942813	0.0185448737050282	0.0174857532773873	0.0151390842089353	0.0136644776160895	0.0155804381838129	0.0167207218951415	0.0141508319384059	0.0148238839968814	0.0111319039566653	0.0110995771806264	0.013757990625029	0.012538531749994	0.0127459660055399	0.0157680240440178	0.0136876288391907	0.011928454081102	0.0134467021555793	0.0141389012220603	0.0188164391152075	0.0123812108005819	0.0149230104966115	0.012477425090485	0.0118480270073629	0.0121682612346792	0.0153165860949304	0.0145568953120918	0.0145761348228738
-321.066666640986	0.00989065589199467	0.0106611335830783	0.00916432685970692	0.00687352649822304	0.00643841108418086	0.0135184831680473	0.0109963210873294	0.00890006413330435	0.0136433265383534	0.00797756223342583	0.0118616069249364	0.00754850146512898	0.0100800786505369	0.00542177326400828	0.00830375206099199	0.00582755002035751	0.00395681584568364	0.00764045997467211	0.00722605675923671	0.00580896707938094	0.00712902493749279	0.00946572491633257	0.00899169488169405	0.0085567767237209	0.00955846933950222	0.0104230466756867	0.00774039696473783	0.00771560322761455	0.0106717248585333	0.00715818771255272	0.00737709386342611	0.00549758661784794	0.0102671654918114	0.00959384683207054	0.00590263014276327	0.0114203646994784	0.00967139955997287	0.010035406805048	0.00741856603582536	0.010986085233477	0.0113388168395032	0.0120396820156988	0.00922375923256835	0.00851106747769681	0.00729003833959918	0.00835844286557952	0.0114263530254539	0.010225107146924	0.00934928404725233
-321.033333307674	0.00803410758783474	0.00956188924090651	0.00753997774064696	0.00338476882341276	0.003602029112588	0.00624489568223308	0.00923682685644878	0.00631083337079064	0.00474698411506735	0.00409222601087467	0.00489313668853331	0.0062209044221283	0.00296102781089491	-0.00131700553591063	0.00572403574003388	0.00316220224862285	0.00229582295619946	0.00360249534527812	0.00481310802998336	0.00350502423812971	0.00445760223654046	0.00558853160603601	0.00358933309474374	0.00540426646718895	0.00695234792871291	0.00578638869411219	0.00317628980537543	0.00495714372637146	0.00591401296514704	0.00357036710878178	0.00345430073101094	0.00235299786615795	0.00638995886454985	0.0029123092265827	0.00478542513318614	0.00895185780387631	0.00183755780948747	0.00846216567715508	0.00324728661664098	0.0064627016934975	0.00761891644259294	0.00636316412645799	0.00505723138299508	0.00135246495434849	0.00318892871163234	0.00287822048742825	0.00490282515714391	0.00330464258829699	0.00474613740005836
-320.999999974362	0.00347078953322622	0.00652507492444043	0.00391424321748057	0.00173671792276264	0.000927228561823923	0.00162948796861651	0.00532362427914823	0.00395814203327183	0.00376964396478274	0.00245507863932359	0.000258803403748398	-0.000427699806715975	0.00229506628894138	-0.0011678728948763	-0.00236817608530293	0.00149866604756121	-0.00345726587373596	-0.00101902098216899	0.00052202566612658	0.00162008525718993	-0.000734396248228353	0.00260108081871002	0.00401794862341509	0.00390353821368394	0.000975093050540776	0.00419055722474637	-0.00118956223881828	0.000134446785338915	0.00244829470868102	-0.000360685472826416	-0.000249824889143269	-0.000436279627036962	0.00603563561630993	4.33264469660299e-05	0.000780280022431246	0.00424358273307435	0.000813278420630725	0.0040564041245299	0.00478936386781748	0.00496324104880663	0.00424489379492943	0.00193623866792125	0.00199407751355518	0.000797789605841093	0.00253006461344962	0.00394547512158627	0.00475641141944816	0.00144692708858651	0.00310232083974848
-320.966666641051	0.000337462101140273	0.0040580498000351	0.00237488343743097	0.00126053034674067	-0.00114805267790352	-0.00050968266089102	0.00160192474303589	0.000939469920103519	0.00546844525256285	-0.000742472853248688	-0.000607607180486025	-0.00222905750949443	0.00241702641230901	-0.00277592231286528	-0.000444129990138098	-0.00151908163067649	-0.00427375870412749	1.49492827676845e-05	-0.00185990404817737	5.89548206697543e-05	-0.000835014651197841	0.0016014466259654	0.00251869603447963	-0.000623762410374096	0.000626078063587165	-0.000102893490118716	-0.0015478953259781	-0.000588446208912741	-0.000525759510553669	-0.00047045265749901	-0.0050989333656335	-0.00202319926670913	-0.000402913642456704	-0.000144763266330949	-0.00180359542862307	0.00280379706750611	0.000613866598306201	0.0039431266136678	-0.00228882225395577	0.00168833480147024	0.00158850938134292	-0.000445307868265576	-0.000649046779161555	-0.00245472837312688	-3.19228058609511e-06	-0.000876430220025259	0.0031250639847118	0.00055444997978471	0.00275701750367296
-320.933333307739	-0.00323094033241533	0.00164602191210717	0.00331854125485531	-0.0023566491874969	-1.62964031112933e-05	0.000723567659070556	0.00352589257751368	-0.00214465941455533	0.0014592646965752	-0.00567633092925368	-0.00183062224662434	5.04320050501716e-05	-0.00243991091055962	-0.00336941558675341	0.00018418313685753	-0.00184707874329915	-0.00199075860109044	-0.00228194628534306	-0.00196581848500677	-0.00140363158370582	8.44112010690568e-05	0.00270968457536169	0.000894026806323889	0.00298127830848194	-0.000177618360287179	0.00105760942210142	-0.00140203337436584	0.00110053635683316	0.0013045705931396	-0.00375012665209506	-0.00252771789076101	-0.00283359910850434	0.000177984314489232	-0.0013649412363298	-0.00151491821226046	-0.000319495822556526	-0.00205221709361669	0.00146356120336888	-0.00260106992173559	5.59587660566851e-05	0.00249875997476412	0.00238449532693119	0.00170541816314929	-0.000861680017348987	0.00158731021327796	0.000218362208279976	0.000903935740106498	0.00132733926812967	0.00176312664257505
-320.899999974427	-0.00136421042904933	0.00266809991587824	0.00151647439356184	-0.00118166360480887	-0.000196525048196117	0.00298566679232259	0.00398356026342217	-0.00123007924990648	0.00422442988663163	-0.000887099873148944	-0.00109442846655938	6.02890880025964e-05	-0.000236662342961935	-0.00443345028162767	-0.00234374120670056	-0.000444481699169441	-0.00416609492851194	0.000755209358516362	0.00211206853127666	0.000986047557914538	-0.000356047026828232	0.000551221336785646	-8.78165226360084e-05	0.00233799217002473	0.00132071320742477	-0.00041669913566833	-0.00163774780013182	0.001264994981932	0.000360687837565488	0.000365261951790763	0.00118221537872876	-0.00300123062548729	0.00174996436668218	-0.000895328383908489	-0.0019823925829362	0.00144867015621442	0.00025347890209193	0.000379389190224177	0.000395511428269324	0.00110445024043815	0.00307100080775602	-2.66263465291683e-05	0.00241271507869012	-0.00126325044095688	-0.000794575835926348	0.0013138590881745	0.00215903649359395	0.00112234447244841	0.00230995010158819
-320.866666641115	9.14542522926221e-05	0.00336050099534646	0.00182210589990106	0.000785975538386219	0.00212767132139757	0.00382736312821597	0.00225131497347952	0.000587316590216158	0.00356835085738516	-0.00255586625309123	0.00203046073173108	0.00170112147540857	0.00288039380207794	-0.000979602012621039	0.00180569007648912	0.0043453164663475	-0.00330353979343434	0.00132915027583913	0.00211092354112696	0.00103823869635755	0.00398438361376019	0.000457112098120827	0.0052783657768195	0.00176630220844698	0.00192275288475374	0.00391785092660768	-0.000347160722091955	0.00412623913955612	0.00212769071241037	0.00107066500096176	0.00391007752956229	0.0011377721616449	0.00485377477231097	0.000328411278270213	0.000102096418108766	0.00188782796754661	0.00086576612020739	0.00583897439181058	0.00082237009013153	-0.000529784414162404	0.00451318282472013	0.000667964231466645	0.00295164351722588	0.00174734846120161	0.00134373349811001	0.00324588735360143	0.00150109968412537	0.00181598515021153	0.00453823918238061
-320.833333307803	0.00270495413273153	0.00537788454687782	-0.000657254667232321	0.00561446837415358	0.000253162797629436	0.0060866790865387	0.0038844472302576	0.00214607098002484	0.00550636859037612	0.00200867456113707	0.00143913933369366	0.00235011110529904	0.00484490197287812	0.000936961048492058	0.00347574080034763	0.00407415929368582	0.00170004990072836	0.00367075412588769	0.00550014097877971	0.00369226488415875	0.0018774673665396	0.00633909273337074	0.00582130744774689	0.00357223698549936	0.00855866440818176	0.00638360992776987	0.00383931653884773	0.00430913482656625	0.0029245076594655	0.00629692706176233	0.000746100478309031	0.00475367089844947	0.00741634897771937	0.00277842292223707	0.000764560526511637	0.00461168675573354	0.00418439272706084	0.00535591300265825	0.00178566037425076	0.00357721860731042	0.00631561557165217	0.00414566546633566	0.00707751157469116	0.00226043478534377	0.000397059226899144	0.00449431852029536	0.00547525978988961	0.00418670332526572	0.00784499070397771
-320.799999974491	0.00743629611618957	0.00648658266542557	0.00491388435719131	0.00453256728125317	0.00281318469512837	0.00939416505394763	0.0073205485608735	0.00330434181674288	0.00519387141762551	0.0045488434266111	0.00499572476939536	0.00980535216061029	0.009100445218714	0.00569866614684134	0.00508282807789717	0.00537002414767263	0.00395595638362822	0.00545137426405329	0.00760445017104106	0.00550155634475546	0.0100053970055983	0.00826850219726361	0.00901954236341684	0.00709834020210209	0.00711376285862009	0.00913999146790301	0.00278097671217514	0.00731438678741847	0.00869805668056556	0.00474165699262363	0.00283126340973405	0.00477024764478085	0.0104346047544823	0.00327729589695369	0.00523869692159573	0.00407308890267843	0.0060760291580978	0.0088499230855339	0.00410451082997887	0.00779309957207419	0.0083394237529103	0.00514080582617416	0.0102510348910836	0.00354304958262497	0.00565147989956349	0.00596311643429059	0.00995395355453788	0.00728166895187743	0.0103920069152642
-320.766666641179	0.00989006989338548	0.0112194839228493	0.00984917157494924	0.00924039153677769	0.00898456597738673	0.0111905692229078	0.0116625061461206	0.00727172464577741	0.00807131208582434	0.00821158817250067	0.0110969164041813	0.00668712231253832	0.0094178304602861	0.0083659518860123	0.0100376808499989	0.00706947593022156	0.00650996740673371	0.00793233755022371	0.00947958207149446	0.00859225426493748	0.0130193058359076	0.0138242181475545	0.0127039866361768	0.0102089256872371	0.0114079081654712	0.0110547854785568	0.00861166321509788	0.00967326458058171	0.00987139981821283	0.00938862517237204	0.00716225006411997	0.0100353060906886	0.0106525341461723	0.00551518599783907	0.00899708931391885	0.011440697547875	0.00884912748286515	0.0108635694391729	0.012134703487432	0.0107555216518822	0.00960965211848186	0.01010276905987	0.00880505438568091	0.00883472957283304	0.00972103136373814	0.00779202793631306	0.00723912585265185	0.0123499197004452	0.0103739443755604
-320.733333307867	0.012446342195505	0.0174914052188904	0.0107704057385654	0.0110725322048425	0.00980885126949471	0.0113898276007443	0.0110261906243474	0.00845193688469936	0.0130881364447359	0.0104694471831924	0.0120470245003012	0.0113112525922023	0.0108511210336951	0.00930992312157186	0.0114289602243103	0.0165164315455737	0.00806466507936987	0.0108746959928756	0.0150238832036157	0.0136414872416148	0.0108433301768693	0.0116607451309602	0.0161020115181868	0.0164530248535213	0.0112222597224663	0.0152839099420372	0.0096910451431913	0.019102367256974	0.013199896301381	0.0132404433316977	0.0103010359238962	0.00918578985165641	0.0137263391137987	0.00900251698686838	0.00971542611926179	0.0135788449545301	0.0130353258456081	0.015808715986155	0.0128109192630854	0.0141138878829724	0.0151504339725863	0.0128432064521717	0.0139876128106691	0.0107157148289762	0.0137073683738054	0.0135496165446951	0.0127989258185732	0.0137321759196825	0.0159810168702521
-320.699999974555	0.0124277265159504	0.0141257559364135	0.015319346518854	0.0163378987255848	0.0133772825485232	0.0154994012837866	0.0167900323793605	0.0136951505007313	0.0175143769532359	0.0132448731672238	0.0116551496049975	0.0144734101951229	0.016286050143749	0.0112511687431497	0.0156545531830673	0.0141564749121098	0.0100476121583797	0.0128814464485704	0.015033379441336	0.0123493988802078	0.016562528302538	0.0147562546467855	0.0138590371050266	0.016557246316126	0.0163982105793127	0.0145891445677252	0.012219601204535	0.0165124147271882	0.0138325101329093	0.0124927931042226	0.0128437129503002	0.0130271721916032	0.015661369970835	0.0132075506912169	0.0162372513958722	0.0158532437382193	0.0160351953495369	0.0175927653518073	0.0155220499882728	0.0166436015819209	0.0176831187653377	0.0166566309362743	0.0170779327899653	0.0116193262587145	0.0147270117467997	0.0144007166623842	0.018547350723452	0.0160897058565448	0.0181396698942362
-320.666666641243	0.0145611684899872	0.0185593875131225	0.0167518274466583	0.0149555363699938	0.0135099297863437	0.0174450885089291	0.0192865135407674	0.0153528535235498	0.0172505647394259	0.0188783972219153	0.0157812323341863	0.0154863812912156	0.0203639041829603	0.0159965029103076	0.0184618629896929	0.0178200789289565	0.0166449320986728	0.0138778940742378	0.0166585328243468	0.0163140160374114	0.0163414611435156	0.016677587729192	0.0198735641333956	0.0146238222758863	0.0171443016499461	0.0163395828241261	0.0120819373139012	0.0182369858865078	0.0177697816024505	0.0173738085932783	0.015651467847679	0.0166258453560447	0.0165134322708954	0.014938397421671	0.0149855590482667	0.0165216396946797	0.0179310856651549	0.0168294748522708	0.0179097735014241	0.0167153143791773	0.018690023024067	0.0175423731033385	0.0166390824541094	0.01228044155928	0.0161907537372327	0.0134722474096984	0.0199665636612822	0.0170984243080704	0.0203853194140931
-320.633333307931	0.0177258161135629	0.0173586819172277	0.0187528591119761	0.0179426944879824	0.0146959779122557	0.0201551649215921	0.0213484235634249	0.0137054815159064	0.0224826444326077	0.0160800759210512	0.0189040920740818	0.0176715464354754	0.0153814199896243	0.013711640919655	0.0172735941028699	0.0180403327988947	0.0169264861022299	0.0181612490387897	0.0176673541173866	0.0155334393359535	0.018028519326189	0.0205997482510495	0.0190348488664932	0.0191190491977884	0.0160484664542923	0.0183618816527423	0.0187742734958142	0.0191336386342992	0.0164642371629953	0.0183371211013335	0.0156069593121194	0.013208275003419	0.0213976108963471	0.0187406295906243	0.0174562705372677	0.0197065088965213	0.0200802350628266	0.0212975172262787	0.0185116584808229	0.0152920781625248	0.0219531664632651	0.0200293466095004	0.018315498559426	0.0181941284196413	0.015867385897924	0.0159955223254912	0.0198413032277056	0.0196914974803825	0.0209579937446277
-320.599999974619	0.0177826291015077	0.0198334119026964	0.0178005468150574	0.0183533151532761	0.0152687872983787	0.0195108522139973	0.0212203563946348	0.0178935106751053	0.0231447405326746	0.0166779273934561	0.0184348933883952	0.0188430672290748	0.017266599429548	0.0156393553247112	0.0186450612723793	0.0157575820198522	0.0193953252946346	0.0172643498170111	0.0175152917390032	0.0184313537251208	0.0166992228027378	0.0200753341639908	0.0201797447122828	0.0196204499247207	0.0216806319948821	0.0197257481884274	0.0137211295552189	0.0199440950475664	0.0191990468857667	0.0168585775276656	0.016747557012876	0.0149267738052491	0.0232845277752081	0.0162961066604066	0.014951768942156	0.0214983613344145	0.0180927387422545	0.0189076570144151	0.0144099779787319	0.0184951594653527	0.0206831706707195	0.0179479073795099	0.0197169693375284	0.0195842143493357	0.0154849719008662	0.0188551526450532	0.0203285945291859	0.0160596685700339	0.0185692524291049
-320.566666641307	0.0195026615891499	0.0227724309420562	0.0197090102106767	0.017977247044586	0.016559953203694	0.0195313803635275	0.0218004131471201	0.0183142096039861	0.0187119910350403	0.0154499051151429	0.0172807210517332	0.0182102179961159	0.0142846875095992	0.0160794066460144	0.0191028613868792	0.0176891811620281	0.0157865498121064	0.0188725588042971	0.0180615865951333	0.0183118761417637	0.0210438942821695	0.0186170794158745	0.0217791892332656	0.0209189195430332	0.0179937436746558	0.0215658776697066	0.0173656851671249	0.0197699901368251	0.0193018130573906	0.0195010920416796	0.0179454087552363	0.0197960962374105	0.019746983530077	0.013722975667154	0.0168801602802086	0.0213511154813408	0.0199082037372231	0.0190763180469732	0.0172480577116861	0.0190207843671567	0.0216787795668693	0.0185898175425107	0.0210932217890132	0.020571562860531	0.0200605550075533	0.0191575193785479	0.0178873859095809	0.0192648794408514	0.0204915705781273
-320.533333307996	0.0155220517736839	0.0196079098746357	0.0195572383850886	0.0197590449510574	0.0147801246880626	0.0187529648544108	0.0198683356876145	0.0188766631784659	0.0211064419984607	0.0144380902533013	0.0159743915069246	0.0184298394636352	0.0167596237860755	0.013892984005536	0.0153392680864565	0.0142682427078192	0.0141139373617643	0.0158880184376581	0.0183376625745265	0.0175756387645755	0.0190619243954161	0.0179655822855936	0.0186499750935658	0.016557738781338	0.0174967158562818	0.018987567980517	0.0149855308453477	0.017853123616043	0.0138543810747572	0.0186509145507443	0.0141379455792919	0.016256122321779	0.0169499561605108	0.0148984225472775	0.0147833942558022	0.0197854146568331	0.0204794917165202	0.0186929314861453	0.017401305063762	0.0195600591604148	0.0202680334521013	0.0169877647515706	0.0182856041480547	0.0153424110744862	0.0181092567272118	0.0156841966396905	0.0175451666502697	0.0198075700307524	0.0183955244505014
-320.499999974684	0.0147567220287768	0.0190114699884156	0.0172965186868173	0.0165929415471202	0.0153981754931354	0.0168798966764783	0.0210403179375418	0.016784934088991	0.0171804240228677	0.0149182029505197	0.0126567954275437	0.0148312875038136	0.0140011505537759	0.0120989383265446	0.0138442464150648	0.0157245221874684	0.0159416118218256	0.0149774686537527	0.0150299531861807	0.0146249433765947	0.0147005525539482	0.0169740416212876	0.0192130410106243	0.0172526430499288	0.0199383712762705	0.017013308160289	0.0125022307190295	0.01593327740824	0.0177911184979578	0.0163694897865583	0.0120847581755463	0.0135816519574355	0.0198120867197763	0.0148277165887855	0.013299138846415	0.0174431718977259	0.0158105398205309	0.0193348178272422	0.0182791903720005	0.0182543102629594	0.0182587030046377	0.016413174737353	0.0198968555906116	0.014905805721962	0.0173515486359366	0.0155028436933939	0.0176524193696629	0.0155929095231453	0.0182185830074099
-320.466666641372	0.0162938020841981	0.015350603854812	0.0169093370390818	0.015885448154665	0.0152668606820003	0.017344314795677	0.017386017790169	0.0124244149393579	0.0170623591561164	0.0140252510817144	0.0161802658704076	0.0131923776007485	0.0114982581588394	0.0101621765622132	0.0145948865420974	0.0172094329858362	0.0125681988615421	0.0109564957555509	0.0109230064436037	0.0110474799873056	0.0145178302021707	0.0148795939566844	0.0135537357210108	0.0138914344541283	0.0185356523305937	0.0138136018113538	0.0146168654550345	0.0163820923626555	0.016146843450229	0.0134243785469131	0.012698948260223	0.0138892786551705	0.0157503449786975	0.0125544026001997	0.0104514027724282	0.018307906760656	0.0178145284987291	0.0169251207784242	0.0119026281319861	0.0185817882270696	0.0197269991118807	0.0159796730305033	0.0179009681699044	0.0142723979699914	0.01343429441253	0.0138361414063309	0.0148182504090972	0.0140188550313785	0.0152627684938021
-320.43333330806	0.0114916614639909	0.0149686521769203	0.0141515676864129	0.0131579001550133	0.0114617354568423	0.0136013647610626	0.0149313811579874	0.0126364537543636	0.0134164029213202	0.0117752652851367	0.0117703325893282	0.00825740849242973	0.0124362310550953	0.00909876346100691	0.0105108151694147	0.00709903197164652	0.00911956396511804	0.0077304738749836	0.01090373114021	0.0104153064006223	0.0152952582689195	0.010389694479904	0.00966266307376273	0.0120330626110964	0.0111302973454686	0.0129941031649679	0.00875418111232551	0.012406027624429	0.0091559810050833	0.00965782419668537	0.0103154358581133	0.0106627174266568	0.0124947790289329	0.00832424424169642	0.00868097770370979	0.0114099097245716	0.0101964476505244	0.0104330312773784	0.0128368518154824	0.011625772925463	0.0147388586641169	0.0107744638359442	0.00993139395333487	0.0135246246050128	0.0111777354056897	0.00964229678058182	0.0137988707846837	0.0100054522204962	0.0143681354286906
-320.399999974748	0.00862965196393706	0.0123493408237311	0.00816350724866233	0.00891718148286536	0.00782312265092999	0.0123250775808267	0.0102633289262628	0.00758456253090589	0.00926920589342461	0.00746713389071851	0.0110336545692354	0.00982641658960104	0.00753182000664276	0.00651355173922574	0.00763498921718209	0.00896188715554058	0.00578645073303918	0.00394777540779623	0.0072265213095003	0.00476098178969087	0.00788172303012813	0.0105860924002932	0.00786111455776883	0.00888156415893315	0.0104130697118751	0.00858354465665945	0.00608385415838553	0.00848965302749705	0.0109095025214266	0.00886986899515474	0.00685543712092584	0.00634425526827298	0.0102096571500787	0.00798794374035594	0.00725859384925975	0.0102055844698518	0.00876010125606874	0.00844263473700002	0.00832654039378389	0.0115694466149803	0.011109633201548	0.00894482440748112	0.00723754282735767	0.00874881994014187	0.00846618025220147	0.0085735055169931	0.00955821615074204	0.00962511799339194	0.0143793513034185
-320.366666641436	0.00571253177835629	0.00867438270415999	0.010056226360546	0.00682085778832064	0.00595002314736282	0.00640396927525733	0.00674912858984444	0.00362738664883289	0.00964759301165952	0.00501938843936411	0.00355404301567075	0.00405470230961991	0.00390107936266326	0.0023651051825041	0.00648038382351612	0.00463325241396617	0.0017826236402757	0.00120653609481558	0.00486235297591486	0.00486842191600545	0.00393734961950243	0.00537655945135396	0.00544818945445324	0.00719614409504998	0.00705177478816477	0.00809778047015486	0.00484632978900246	0.00844920692903106	0.00960425623179262	0.00404394893635973	0.00186770151408799	0.00198183299916121	0.0100273127675977	0.00478995734742171	0.00597812505764628	0.00866543727906399	0.00521420305374609	0.0078357832174063	0.00332355897750247	0.00463635589692968	0.007193809799941	0.00724602987218737	0.00504412607388471	0.00342294823821576	0.00736509916311989	0.00459378572526181	0.00691949736984299	0.00464285958172528	0.00783445138118843
-320.333333308124	0.00448779241451713	0.00821767963387421	0.00466363363390609	0.00467280392053382	0.00288265365893203	0.00381527477580368	0.00662485990342421	0.00298812878214127	0.00519962253261141	0.000621166071845924	0.00197827327726852	0.00143691175893768	0.00466536765022174	-0.000254283703016944	0.00186557167213586	0.00181035115426487	0.00050261575169519	6.62572651628501e-05	0.00484675853985383	-0.000374477019865482	0.00161757080915514	0.00452337894682808	0.00242419845842423	0.00428465752716733	0.00753613213660731	0.00474279600785865	0.00217130298874169	0.00314184754661806	0.00341452839558121	0.00138960036678515	0.000736533774935433	-0.00141081748059213	0.00399003736841674	0.00143533438435284	0.000284034184953263	0.00170253005270538	0.00463201712539285	0.00386176906216251	0.00182387133989792	0.00277845374842878	0.0047606338171694	0.00423288134762601	0.00139923359076288	0.00103580639489242	0.00190715543039477	0.00235227284288619	0.00205836557670991	0.0010610291397305	0.00401862466812597
-320.299999974812	0.00300364270288578	0.000171546890292529	0.00115141217919434	0.00022298602333326	-0.00101619384021012	0.00412712775198798	0.00293513708417492	-0.0040695045593846	0.00208892512968417	-0.0020660987842297	-0.0028594336258928	-0.00152253678408187	-0.00059355625078672	-0.00253082759367373	-0.00231299059209433	0.000280909181008537	-0.00692026134823021	-0.00235766288844264	-0.00117619819081349	-0.00218638593145559	-0.00284055072163503	-0.00249226038005002	-0.00105427144679482	-0.00349183704840117	-0.00240131886483719	0.000978197063185915	-0.00243970661223936	-0.000829014025139352	0.00323770930301426	0.000681193104640099	-0.00349371536294141	-0.00351574187682502	0.00269058142918122	-0.00329038486370037	-0.00414191200914948	0.000888301600853514	0.000112324442260059	0.00222176623301573	-0.00179995354690587	-0.000348697519363061	-0.000174540601049045	-0.0006612955184222	-0.000951384833974722	-0.00281566410929712	-0.00289348984293969	-0.000432686343187938	0.00354629484719837	-8.32578749812019e-05	0.0018293943465596
-320.2666666415	-0.00353283591756992	7.3429322550056e-05	-0.00427476888152156	-0.00164283241978047	-0.00850448397219195	-0.00204753014041259	6.23563742222499e-05	-0.00202313205307503	-0.00174871076881533	-0.00415565930919826	-0.0041781934412316	-0.00575299448707578	-0.00500891315860452	-0.00314896153944721	-0.00265432765162776	-0.00445717004396895	-0.00782257054084901	-0.00521624081007499	-0.00540873036091782	-0.00760692272550922	-0.00504233165190549	-0.00175447174145127	-0.00375121299570691	-0.00314471328198629	-5.90644725884104e-06	-0.00541431782004387	-0.00643214341748699	-0.00389560194368055	-0.00737500702785465	-0.00392873797973736	-0.00493277909561762	-0.00723735016891314	-0.0024272680527454	-0.00623728559103187	-0.00576015866367885	-0.003008206467219	-0.00188850640421911	-0.00193087097041689	-0.00654723924705936	-0.00161580095073632	-0.00293191634314338	-0.00360789217137092	-0.00237551345356435	-0.00441922184303611	-0.00658738109116308	-0.00400109619878142	-0.000737823839011109	-0.00242586928460486	-0.00223903115167934
-320.233333308188	-0.00565601108257496	-0.00650728873223372	-0.00858700013915337	-0.00507913245923253	-0.00922441660647766	-0.00437347822604661	-0.0047940419060778	-0.0098222410162877	-0.0055461928049555	-0.00787340530811542	-0.00842447514756284	-0.00833897325340938	-0.00842796150769654	-0.0103721205898292	-0.0073810661666851	-0.00791582288203718	-0.0130580645500783	-0.010038314690502	-0.00716876833867586	-0.0110061208377097	-0.00572868484268418	-0.00763298843754301	-0.0100718724415698	-0.00527332922974155	-0.00560427464924551	-0.00511901579876217	-0.00901938211818165	-0.00800789732098617	-0.00422896376386994	-0.00549521653167784	-0.0112674693634224	-0.00926107080052563	-0.00657366393462055	-0.00813477827088949	-0.00605837735887083	-0.00459614796373886	-0.0102564272034036	-0.00621312593291101	-0.00688437970349454	-0.00656274039295457	-0.00565702152790204	-0.00929880638582559	-0.00802888398562251	-0.0082125404379072	-0.00575405490141989	-0.00457272064262437	-0.00652818739940331	-0.00446123351822414	-0.00670860558608211
-320.199999974876	-0.00916009565574383	-0.00683773463863591	-0.00955962717024927	-0.00877387302944643	-0.0113347935852354	-0.00823370524247313	-0.00741671841483393	-0.00889449812276744	-0.0106282487492743	-0.0116146177484164	-0.0119511301177579	-0.0111334235925393	-0.0116440243698361	-0.0127383493965704	-0.0131165491527837	-0.00954603995521874	-0.0112303212185938	-0.0109677282277342	-0.0082903989579256	-0.0123239876321999	-0.0102723081387226	-0.0114795056992266	-0.00983090482200211	-0.0128319109760642	-0.00958977136470796	-0.0106312486540208	-0.0100822852006814	-0.0083855206261938	-0.00826019724743254	-0.00956604972855324	-0.0109060697536602	-0.0107317047692279	-0.00989367616316805	-0.0104466802384761	-0.0106234244903992	-0.0103665238027915	-0.0105051746492735	-0.00733007351844273	-0.0147528519686555	-0.00999284963227565	-0.00703129117962842	-0.0119362848844015	-0.00738325246053828	-0.0104051873254857	-0.00797580963181976	-0.0105094945107453	-0.00903966604017659	-0.0117385021581621	-0.00684702301282625
-320.166666641564	-0.0126847118458452	-0.010072444878055	-0.0129372476616911	-0.00879901252054693	-0.015691016978771	-0.00935249484296774	-0.00884082069158931	-0.0155158424429601	-0.0106126323734667	-0.0146198149584891	-0.0143337352467785	-0.0178224744908634	-0.0139913105686158	-0.0140774280883256	-0.0120895970096353	-0.0115599454465474	-0.0154468465942016	-0.0125571558081182	-0.0124484288067978	-0.0174708057360679	-0.0149737840099181	-0.0116888755748185	-0.0123879375277661	-0.0117647476925952	-0.0136483309840113	-0.0120771724059536	-0.0172812795583873	-0.0107526530584339	-0.0133478630725536	-0.00965270071192581	-0.0149371622500507	-0.0140598624084866	-0.0125428680194665	-0.0125486060742842	-0.014461774493125	-0.0137251928343266	-0.0139258358500212	-0.00811778829606646	-0.0153393800414184	-0.0137213669826252	-0.01150811853775	-0.0122032640374319	-0.0110274785694623	-0.0154000240583054	-0.013154027916762	-0.0136991871379853	-0.0149653606197039	-0.0135667165937541	-0.0100278476446325
-320.133333308252	-0.0131874421174586	-0.0136416942879556	-0.0159108560429357	-0.0155579186027462	-0.0149114242903332	-0.0131466560172527	-0.013918503174065	-0.0155722909672832	-0.0122858289656113	-0.0162416031459915	-0.0151357954433409	-0.0192736813138621	-0.0191467815850974	-0.0160818510689489	-0.016363790601628	-0.0179715853579357	-0.0222641324814563	-0.0129083682458477	-0.0146921078531814	-0.0158425934690727	-0.0162931288303124	-0.0194463764164224	-0.0130459740525732	-0.0136177147172163	-0.0154323512842612	-0.0143164539651244	-0.0157954475224686	-0.0134892642730299	-0.0151772423494457	-0.0156419966611985	-0.0210184437273786	-0.0190608366527212	-0.0161432279126266	-0.0176796925221775	-0.020900542588691	-0.0131138284544244	-0.0138084512577826	-0.011437125050393	-0.015003978242852	-0.0150891242321536	-0.0117485996813441	-0.0162250274831286	-0.0153456612121556	-0.0158401237105926	-0.0127469887483076	-0.0135905729500303	-0.0134817210487634	-0.0148119830984154	-0.0151605157412766
-320.09999997494	-0.0175056213127409	-0.0141720493379882	-0.0170061764413746	-0.017669365434165	-0.0197935085255165	-0.0163291111723735	-0.0166713691142985	-0.0185055316655285	-0.0168386827606655	-0.0161367563423237	-0.0157666573327405	-0.020129923153247	-0.0210111204912983	-0.0174717941138502	-0.0177089534409045	-0.0170755742748481	-0.0223807843143801	-0.0174478518120466	-0.0163248683110833	-0.0170926413428574	-0.016123942980556	-0.0152126804947156	-0.0169144929618479	-0.0165696106885449	-0.0134596166583272	-0.0209624610947252	-0.0176235828621362	-0.016180572988659	-0.0148871639944816	-0.0172716443371148	-0.019588713663078	-0.0190656364477415	-0.0151307265630335	-0.0141196687803258	-0.0189157871737221	-0.0131653612779706	-0.016714117835851	-0.0160257371795821	-0.0190979131828465	-0.0148985603957693	-0.0150902280323209	-0.0169629222043486	-0.0171700839558885	-0.01662662485835	-0.0175735812432911	-0.0150014336809285	-0.0171464818335311	-0.0167520583288376	-0.0171877583874449
-320.066666641629	-0.0162729154506365	-0.0180704828809285	-0.0193852276961246	-0.0170053914876945	-0.0196314732937406	-0.0126599440608922	-0.015365138928277	-0.0200885817881362	-0.0165417375936739	-0.0199036690247649	-0.0199773025847561	-0.0207414779223991	-0.0177146409211486	-0.0196214294315569	-0.0189129281537155	-0.018188966112466	-0.0218107639850579	-0.0197970173784056	-0.0183531061512034	-0.0203368083997979	-0.0224552836233757	-0.0178199520701232	-0.0191255775515622	-0.0170455781807937	-0.0160697691529864	-0.0168141716674687	-0.017358973538143	-0.0139365922448275	-0.0184750901985802	-0.0177042087571039	-0.0197873997846817	-0.0187704350437231	-0.0196881719436579	-0.0217207187226562	-0.0208238835367072	-0.0167858540293859	-0.0209524335379206	-0.0161317173819464	-0.0196089600826833	-0.0188384789417243	-0.0191154807370951	-0.0179295734792764	-0.0161669272999004	-0.0196206751878581	-0.0191513087188812	-0.0209986082421858	-0.015237450764032	-0.0157561124089458	-0.0185916206675608
-320.033333308317	-0.0202016102759643	-0.0164711490119217	-0.0175199076923651	-0.0181962354744646	-0.0225690565718203	-0.0135106499073928	-0.0165423090977506	-0.0173016394927756	-0.0177867552177793	-0.0215800069952726	-0.0202528566125486	-0.0186424445299942	-0.0228613470124949	-0.0223937650841146	-0.0188940148422317	-0.0208758424935279	-0.0228444137088341	-0.0206899814831173	-0.0219978654721342	-0.0197741290862771	-0.0194132118310874	-0.0195315840838048	-0.0174937230188613	-0.015181231316565	-0.0160352753556865	-0.0196254559838829	-0.020844107400846	-0.0168341212928839	-0.0199093778914112	-0.0165540213021946	-0.0209134857336092	-0.0201257227272923	-0.0165729493397577	-0.0204477959279451	-0.0181027087619259	-0.0178754019376333	-0.0179219084650188	-0.0162829563372929	-0.0187076173416864	-0.0185081254759007	-0.0188571313209766	-0.0176142004259119	-0.0172940091874083	-0.0206927810763582	-0.0194440793897899	-0.0195879528703999	-0.0153486137735596	-0.0193629910539467	-0.0180328164141204
-319.999999975005	-0.0171357040095127	-0.0179878224746429	-0.0216046509132344	-0.0206679665598769	-0.022702776891721	-0.0155227225013048	-0.0176917892169162	-0.0194369899945339	-0.0152586444151582	-0.0229961103833621	-0.0214553048052466	-0.0199403177699939	-0.0188141129722074	-0.0202222629705653	-0.0176177043581556	-0.0184963888180015	-0.0230586560427073	-0.0207836055588095	-0.0163005004304347	-0.0209106745926601	-0.0189787271817997	-0.0176873684561009	-0.0172995649551403	-0.0164630928486026	-0.0157903798922751	-0.0182149926788006	-0.0197752474691187	-0.0159522552851836	-0.0151553446542859	-0.0181733567752673	-0.0187321024457026	-0.0230911801205385	-0.0148251757177956	-0.0173141328499782	-0.0204910818423862	-0.0157620569156687	-0.0188695796334828	-0.0175076141090135	-0.0196668144497788	-0.0171990204685923	-0.0171538726451619	-0.0177662636317674	-0.0140139168671998	-0.0219578321153011	-0.0207622229698572	-0.019173117325289	-0.0156773578115451	-0.0189123797866191	-0.0188367468821544
-319.966666641693	-0.0186086067408745	-0.0141645707099212	-0.017467823731104	-0.021934308695469	-0.0190006423334365	-0.0191554565268511	-0.0159040256139736	-0.0193036135003035	-0.0174945320383695	-0.0195357702242566	-0.0175192044027248	-0.0195656446500652	-0.0176516894885395	-0.0190248166236848	-0.0160023283805709	-0.0203545170333682	-0.0225113651992009	-0.0175604818029389	-0.0180484748288503	-0.0176975784590568	-0.0170515497424353	-0.016866786621542	-0.017077957474574	-0.0153412271186133	-0.0162436160676905	-0.0174315676444498	-0.0193561821084449	-0.0180161765513254	-0.0150541211772875	-0.0143190405057102	-0.0178905235960343	-0.0199344633918622	-0.0131172017020998	-0.0178266324137809	-0.0193766760188846	-0.0179038140658212	-0.016786527785511	-0.0159088700439515	-0.0195686056465743	-0.0168701021058497	-0.017298089157181	-0.016234449612358	-0.0152101905965575	-0.0205825416011387	-0.0153793843377635	-0.0149921809115537	-0.0160878730638019	-0.0187471668297866	-0.0173904788897737
-319.933333308381	-0.0164348608720631	-0.0118961436975907	-0.0187286625515689	-0.0198387814379358	-0.0204463807610706	-0.0149991788261675	-0.0139520362131124	-0.0182856768941496	-0.0147603532196889	-0.0191726072698086	-0.019322906183213	-0.0181415755292565	-0.0170006509812503	-0.01870717383267	-0.0146342582066825	-0.0169387962871178	-0.0190188070002436	-0.0160510984103589	-0.0155474510845686	-0.0166096446347429	-0.0164105120862078	-0.0131610467134019	-0.0151170150687077	-0.0153525952569985	-0.0128636350806552	-0.0161805595926494	-0.0187849405768769	-0.0143858797019024	-0.0150457564478376	-0.014483257517962	-0.0138828678318178	-0.0193440068444021	-0.0150671591439394	-0.0180820838924488	-0.019773893746904	-0.0108903863500266	-0.0187086213921069	-0.0136710586668437	-0.0149826569526799	-0.0159084735354064	-0.0130595459064975	-0.0159871682591888	-0.0148316434166367	-0.0169276454189952	-0.0154662884126884	-0.0156912696888964	-0.0176972857946942	-0.0155270749679923	-0.01754600708613
-319.899999975069	-0.0123396021610617	-0.0115512457802662	-0.0156089731953898	-0.0120259181475906	-0.0184967672129692	-0.0132104258278932	-0.0135819293813464	-0.0178008849596089	-0.0140000682260489	-0.0153405790254304	-0.0169936058082426	-0.0164713079739416	-0.0153961484795575	-0.0171551782079263	-0.0119754258512391	-0.0120921394755854	-0.0159100801536427	-0.015539447067214	-0.0134478755765404	-0.0145695263775897	-0.0148598705664424	-0.0126485182310181	-0.0139663758645726	-0.010057249428832	-0.0126231359221313	-0.0141365890212288	-0.0192555870970121	-0.0104222596034199	-0.0127221090049752	-0.012687076680173	-0.0121170977552943	-0.0166989142230984	-0.0123534441276171	-0.0131687978955368	-0.0160272823949759	-0.0104792544634948	-0.0150039455704446	-0.00950075201572353	-0.0142100081767348	-0.0138117784283509	-0.0152302238297363	-0.0131022031548608	-0.0143077949222132	-0.0151092051746623	-0.0139869663916713	-0.0154969727906807	-0.0156848971133972	-0.0133506355400838	-0.0148388467158886
-319.866666641757	-0.00880900270484097	-0.00791989478812183	-0.0127730765983717	-0.0124911399766867	-0.0162223267872696	-0.0134840334986986	-0.00641453280973503	-0.0131484498728661	-0.00999857787868852	-0.0140615178348512	-0.0120050170849819	-0.00953518863612424	-0.010172240029477	-0.0115966943200521	-0.00946721890455637	-0.0104115882471958	-0.0160998759330472	-0.0121409968557296	-0.00877788564924853	-0.0138280861483226	-0.0106788469315249	-0.00690499892137675	-0.0115151004775428	-0.0098773541987156	-0.00787240478156293	-0.0107963118962513	-0.0114238242478687	-0.00893989303942477	-0.0098009549429241	-0.00946907262170393	-0.0127752811537312	-0.011561520321568	-0.00504112151139835	-0.0125831271300939	-0.0100630704500668	-0.0111633572308878	-0.00942227720800792	-0.00727251304589871	-0.0118031305689926	-0.0098800310453574	-0.0108531638002581	-0.00842161350714443	-0.00902617309664921	-0.0106994993871757	-0.00973218211960325	-0.00926930357532996	-0.00776500421699355	-0.0104124120529501	-0.0112676790503753
-319.833333308445	-0.00571019516275029	-0.00335304386549784	-0.006894002745922	-0.0109265194309988	-0.0105783193881174	-0.00700473727653872	-0.00837139267023634	-0.0108007521715112	-0.00803835985084722	-0.00609475871852361	-0.0083289195574634	-0.00783273750312519	-0.00955586764339089	-0.0101123016881717	-0.00491663624486838	-0.00867719729188898	-0.00878466159648017	-0.00889973400431532	-0.00514186760459912	-0.00629500285639606	-0.00706981290351916	-0.00454224794901104	-0.00373429349576415	-0.00489663858788769	-4.51327933826962e-05	-0.00499544366745408	-0.00715119787256979	-0.00817834470206891	-0.00557089877768524	-0.00552275293473536	-0.0098561087672755	-0.0110144690574856	-0.00531156814312972	-0.0078548599868139	-0.0104928288263267	-0.00377850274547897	-0.004267895110872	-0.00583173580814689	-0.00795265897266728	-0.00849237188779695	-0.00683920541983185	-0.00828725894983173	-0.004130928978751	-0.00837770406919092	-0.0071382313902244	-0.0063565495726714	-0.00639831589351847	-0.0095945705058389	-0.00902304312861635
-319.799999975133	-0.00490934240132024	-0.00410228721861661	-0.00336255968981358	-0.00485711633053643	-0.00593925182912058	-0.00230029197986226	-0.00161364336743841	-0.00534867822591545	-0.0033471083515948	-0.00703173052943284	-0.00296301774799423	-0.00257512640294089	-0.00279448405893312	-0.00568923484830974	-0.001604890648086	-0.00419275865101065	-0.00449156866737743	-0.0025868308437762	-0.000549907127491478	-0.0021445157888017	-0.00128351053544251	0.000624284983622436	-0.00280308287215791	-0.00240984140847722	0.00183313827311427	-0.00306905795766554	-0.00696958884844301	0.0025747460677038	0.00195403112119097	0.000994230312632238	-0.00446977860932729	-0.00366508261959897	-0.000499935673354046	-0.00712186180933172	-0.00252699685086799	-0.00215032253254943	-0.0049850202506766	-0.000831488468170494	-0.00679288798345401	-0.00108133657074927	-0.00413008071622678	-0.00249158902834912	-0.0029191822889576	-0.00217285995057814	-0.00304742704112371	-0.00430891009126999	-0.00107021746046387	0.000635167497188061	0.000393562991216623
-319.766666641821	0.00128504200114843	0.00131127661498798	-0.00219862648972591	-0.000233136378361087	-0.000650688952395617	0.00431435450495599	0.00189674958899433	-0.000513145880226551	0.00160744809368796	0.00124818437483309	0.00118622040745664	0.00109997790602523	0.000579150583395416	-0.000228657554557699	0.000680263981245766	0.000641562544412944	-0.00306100585121905	0.00223335484264087	0.000701528924905159	0.00116111588454093	0.00146582593622746	0.000686554175918452	0.000490112043277202	0.00263681482802891	0.00290236401528854	0.00350645489991719	-0.0016635218860962	0.0046997787278511	0.00323259137605159	0.00374830606680043	-4.69415636877857e-05	-0.0024717035147499	0.00327494195077083	0.000202927498252459	-2.6849260385875e-05	0.00542081269720318	0.00370089218361036	0.00440433304775389	-0.000490392180665822	0.000723419857691643	0.00241432785620155	0.000797137650027202	0.0012422410461197	0.00363056491092184	0.00304966664502671	0.0033079440251611	0.00202766356557216	-0.001698648002179	0.00081867199869945
-319.733333308509	0.00517251340402047	0.0109904099322565	0.00698102160031988	0.00279006798965387	0.00231951835315225	0.00513919222128212	0.00917681298059447	0.00366896307461706	0.00474521531236538	0.00216660063102014	0.00505670480494225	0.00401653296611515	0.00869537058176639	0.00486949032510831	0.00503660225538349	0.00364782545814279	0.00264772469002728	0.00547144947876488	0.00807744812079325	0.00639265829637148	0.00393024697146871	0.00496369651294137	0.00605177825727543	0.00655684536743018	0.00730566823162415	0.00535551422577585	0.00324948328885477	0.0077967037762402	0.010935724149986	0.00776101906045878	0.00147201622241222	0.00421996204817721	0.00660550193271769	0.00344126085851826	0.00491439739866217	0.00461497687645063	0.00565136768802799	0.00759940916931634	0.0033985429890806	0.00652630382632913	0.00583708835024843	0.00426601090978385	0.00533224375545871	0.00411923892041377	0.00713851014029643	0.00358091236330949	0.00709601374671021	0.00407576688209754	0.00674014433827252
-319.699999975197	0.00788076175941232	0.010664767153115	0.0132575175018064	0.0078626526127854	0.00417488359597828	0.0114809861557377	0.012252014818815	0.00785965393936772	0.0105396097253661	0.00641426240648424	0.00911664275986357	0.0067528452475758	0.0101685194717286	0.00902481207435057	0.00948431132656247	0.011061850240656	0.00482989659851141	0.00758182258085616	0.00987369199765398	0.00934053829141979	0.0107000374239933	0.0129882913456363	0.0100833978680251	0.0109469591070152	0.0110806743882433	0.00866992663934973	0.00588554101563077	0.0105616113642731	0.014105941575164	0.0142205530595139	0.00772160386723031	0.00671579983227222	0.0130488694728492	0.00977840391064311	0.00952907980653039	0.00955336311295241	0.0109834093151621	0.00989869493616735	0.00825041419531991	0.0123234322838413	0.0123974014249437	0.00988815507854002	0.0123193233764786	0.00911417575081164	0.00682659315650413	0.00771979147546353	0.0116072088897521	0.0109892117731013	0.0139737530903929
-319.666666641886	0.0144755962988291	0.012698072992629	0.0150663425781732	0.00917638140894994	0.0126423561969002	0.0154940015831233	0.0134986835060525	0.0133025366131569	0.0127226131389285	0.0118921277243235	0.0115860744692619	0.0171221998206603	0.0143179335773284	0.0132570744452093	0.0157822006389866	0.0132199157427814	0.0115844730767261	0.0118396022771513	0.0134549871012734	0.0113865063477812	0.011091325630138	0.0120631378154705	0.0141061747943478	0.0124574141082465	0.0159463786923931	0.0144366827830636	0.00901206420542211	0.0177184734249918	0.0170895793951424	0.0168155602077561	0.0122359550555505	0.00941556187970116	0.0128614764862011	0.0135881261237514	0.0132236701972988	0.0163205747990368	0.0143124427829016	0.015214893283876	0.0110459582442246	0.0111856422559182	0.017360088142314	0.0125498980027225	0.0144104461574296	0.0108838632454585	0.0115214203413422	0.014526442195596	0.0145931815308293	0.0130879071386654	0.0158385385844045
-319.633333308574	0.0191232887427997	0.0164753858646606	0.0153450832060554	0.0136921729000881	0.012855506975378	0.0170236276377332	0.0197360076302396	0.0141504788841905	0.0186595844097776	0.0151120304104234	0.0152059988113928	0.0181025757219356	0.0156719804898974	0.0168676181206432	0.0144939079685271	0.0185089061381055	0.0138764497319346	0.0145181390671982	0.0140753445558035	0.0155267697720861	0.0170397108714437	0.0160478966320891	0.0163582356758064	0.0177126794127688	0.0168900772183553	0.018049433620952	0.0118770198147815	0.0178893728414211	0.0170320764112797	0.0186571514219118	0.0146449058379056	0.0141270206837291	0.0180201672360363	0.0165321952771648	0.0170214443204063	0.0185646201641931	0.0152831821278755	0.0195419188602174	0.0163533200749036	0.0154804517093446	0.0153664986285519	0.0163691856400937	0.0177826222336898	0.0165069129690844	0.016212353763732	0.0160659876655496	0.0160378938708994	0.0107799223250691	0.0192134114036666
-319.599999975262	0.0213921054110343	0.0218458704275848	0.0196048657195677	0.0161043993724225	0.0137262110765309	0.0191980109390423	0.0218786477695283	0.0157259772271064	0.0187024768176679	0.0175902210304765	0.0176913520913077	0.0165923253509948	0.0174754126017737	0.0199466213606235	0.020527644850057	0.0172282821984652	0.0142672638739956	0.0163339969866064	0.0197505898744266	0.014732699612484	0.019159687501054	0.0179879309755415	0.0198792548431534	0.018021517894016	0.0182492001747755	0.0168190966392358	0.0167307464691341	0.0179117683042684	0.019852991491829	0.0163427149724972	0.0174503130187996	0.0154217980928719	0.0206632710597426	0.0175801621449737	0.017920572051251	0.0182182706726903	0.0221809593404907	0.0183429580404938	0.0141866591423522	0.0189445605744009	0.0205958121965193	0.0172881095087389	0.0211459802293401	0.0194029019426731	0.0178604428672261	0.0163464601056252	0.0210047891240041	0.0179534584609682	0.0200854159111427
-319.56666664195	0.021220534865164	0.0195322844486018	0.0175755326077842	0.0188801657922198	0.0185802946504293	0.019921824994799	0.0207390960442467	0.0195149701003867	0.0195448104927898	0.0211625928885624	0.0175259707599138	0.0170478008280801	0.0185577588140022	0.0181921847406583	0.0170565061224858	0.0192802775442581	0.0138676630494519	0.0172289226191804	0.0139394389987565	0.015571260951307	0.0201959519616172	0.0182475968811455	0.0177082748670087	0.0205950896761615	0.0180749082767575	0.0203316598244769	0.0172484315713758	0.0218940108287154	0.0191212767132992	0.0188218081906105	0.0180897644654273	0.0153156589776844	0.0211088309953078	0.0164992286221067	0.0217030506827071	0.0198854963512972	0.0205426127456134	0.0193792126058439	0.0164513714167366	0.0178080134083441	0.0186953788823719	0.0182515218909929	0.0225007234968225	0.0179671042236234	0.0182765092353481	0.0182431334975652	0.0199307458524943	0.0185547729543595	0.0193103356356681
-319.533333308638	0.0204127745985326	0.0231994854862866	0.0204922189131314	0.0171857223329838	0.0152715801969344	0.0218151675137539	0.0237897097730768	0.0178022855479332	0.0208100373301894	0.0184694508710258	0.0193635949989081	0.018292162231669	0.016342988397117	0.0171370706996005	0.0187549284921196	0.0193633685246271	0.0149546300541678	0.018622146068568	0.0176568832393543	0.0201625652976049	0.0203565366432557	0.0168726306903227	0.0180325716572819	0.0220650531362664	0.0200980226204184	0.0189618475066233	0.01638361413015	0.0237218219491364	0.0199713915465189	0.021379417102435	0.0138451435994195	0.016249255239599	0.0224472962015492	0.0186772665653961	0.0190680284462196	0.0212381004939689	0.0205229437607604	0.0214471372794333	0.0175372456478718	0.0208997677816105	0.0191763409795849	0.0187738108726431	0.0228235653413894	0.0195509834492156	0.0199250909532118	0.0224045140477263	0.0197828572569602	0.0176944020120325	0.0184803753438554
-319.499999975326	0.0204050505261634	0.0192283016433258	0.0195643397790258	0.0196063018802562	0.0146399516723467	0.0208357389958338	0.019909970772057	0.017176320881466	0.0215000568048412	0.0183814791576209	0.0184797972024197	0.0180338806419701	0.014547668243565	0.0182285752925878	0.0185119440821423	0.0201142649525209	0.0163120916185439	0.0164150638982752	0.0169915235816661	0.0155212020556739	0.0205008313580753	0.0181611008260014	0.0169189266884404	0.0192440845200851	0.0177965339102026	0.015610992824222	0.0168781005725179	0.0210566152676658	0.0193384589936908	0.0217842831967553	0.0166462960669224	0.0161679031079055	0.0183543261959813	0.0163716732600586	0.0149921340680833	0.0161120150028761	0.0203291097943915	0.0213737745693569	0.0172966513606904	0.0184155477847435	0.0201841730229266	0.0195866738535962	0.0232930947140969	0.0194738828907945	0.0156190626351076	0.0153640008894919	0.017109457233964	0.0180216351543426	0.0198949930225222
-319.466666642014	0.0171315711285572	0.0187250651051978	0.0175309772142078	0.0156793610207902	0.0139989986468328	0.0193231133443776	0.0160936329419384	0.0151542350041585	0.0193237847011263	0.0151482032138592	0.016308436296004	0.0167840354122758	0.0138734294981	0.0169135191614097	0.015741678378654	0.0167436896465605	0.012034826230962	0.0140852026097493	0.0137207337843935	0.0108599169478502	0.0164885219791803	0.0150147411812084	0.0185081661589552	0.0182814546312305	0.0173991385256418	0.0133013650510472	0.0153245751541935	0.0180428687660231	0.018828956343762	0.0150805090763061	0.012836934829372	0.011844691593763	0.0156052197100109	0.0154784305779333	0.011926238461876	0.0217521248705965	0.0151555247069435	0.0192285290092322	0.0130276688397198	0.0183176843153927	0.016705489014498	0.0134005110764516	0.0185597617139269	0.0136108690766317	0.0191374903831109	0.0177461901238377	0.0181535449515634	0.0175976306712488	0.0161315933372678
-319.433333308702	0.0140972617824966	0.0187843136287019	0.0138714258230377	0.0128743008632293	0.013569305540627	0.0142256024318254	0.0183038036944898	0.0127316244047974	0.0169846872762585	0.0125864366078567	0.013160022101225	0.0119314959244691	0.00913197775827446	0.013062640203887	0.0112970923791998	0.0108038492857254	0.010280892812384	0.0107446174267437	0.0114028130000084	0.0133616078615932	0.0126465860554043	0.0113864880668804	0.0130580758988007	0.0155004057133348	0.014137005012115	0.0145436099449722	0.00906904205850445	0.0167684080843162	0.0123661834448264	0.0146342311581833	0.010503291564617	0.0105862290866923	0.0126028612114046	0.0125012159603699	0.0118325933153369	0.0175229196384704	0.0138669215121714	0.0137412167982807	0.0128320975699737	0.0126906414174123	0.0137437101020774	0.0117170947906425	0.0136867290798965	0.00926323066659107	0.00986397987173293	0.0127185548648838	0.0143112449119666	0.0139037069111726	0.0161302324465883
-319.39999997539	0.012684507018867	0.0133711408598102	0.0115460688172043	0.0103148450575654	0.00792734441841458	0.0131676073093819	0.00951962088493652	0.00907390216876092	0.0121969864501853	0.00875827118693073	0.00980212121580537	0.00758464675982606	0.00931282185205207	0.00694922739899806	0.00936796877589663	0.0113456493306512	0.00548721995370949	0.00829651364575357	0.00722932448206193	0.00675079813110102	0.00753191956822297	0.010176648277921	0.010027427619494	0.00735558208770781	0.0117224329625826	0.00996130176640664	0.00838146554430286	0.00928703139726372	0.0108223946784858	0.00914791888623512	0.00778716445264493	0.00645037124886261	0.0107139129944536	0.00814427136290752	0.00754358623011175	0.0136778429600672	0.00782369020815055	0.0117000314185942	0.00700100271955306	0.00831395140182289	0.0105110381623668	0.0103612961120653	0.0123292641729728	0.00945554031586626	0.00826158796517995	0.0069916910475103	0.0115046642244283	0.00919975689641828	0.0114082245506362
-319.366666642078	0.00774326458397623	0.00883801459759248	0.00604987909280674	0.00754456445518625	0.0039863473485322	0.00841573280881502	0.00967403909968778	0.00836389105385671	0.00979318174398203	0.00466396822227966	0.00514385665821915	0.00479619122432207	0.00465757831824165	0.00566343404430769	0.00636671938259004	0.00519433363756017	0.00139609847180644	0.00128870759523592	0.00245027584914448	0.00361013380481734	0.00545645807902162	0.00661667004347155	0.00492363984053534	0.00489878735510618	0.00458915758853473	0.00626085517796648	0.00250961508476333	0.00757471370412788	0.00513991469702069	0.00525309280345798	0.00415176457558764	0.00112937860464801	0.00599790293036806	0.00164159709659972	0.00341011968655702	0.0105606125483291	0.00443576998681583	0.00960100441212164	0.00420572637300232	0.00712629737038384	0.00473901182315595	0.0074254578005386	0.0099423210752061	0.00343258613204855	0.00315968194807603	0.00109194236109111	0.00955055797968429	0.00601444666033335	0.00892237759548942
-319.333333308766	0.0027730223408966	0.00438453169321562	0.00138134609103091	0.00317626961388373	0.00224524496630207	0.00366291242609362	0.00578105798435635	0.00431333006187984	0.0023633651874182	0.000794013736627242	0.00218564611295646	-0.00404778392818594	-0.000704395887554776	-0.000884305636238203	0.00213728618342335	0.000515574987266065	-0.000906110562751028	0.000177586557724041	0.00117778274325975	0.00142645117448681	-0.00150352954720612	-0.000596057943133665	0.00082747072039091	0.00216560381496489	-0.000138266953197408	0.00306795361217216	-0.00299671345589358	0.00414894054799808	0.000731489755397052	0.00136775106256459	0.00112970328397233	-0.000452465265493918	0.00294337185171201	-0.00144792130319893	0.000374179960256016	0.00461585766357464	0.000545680224389167	0.00284901478262545	0.000733976038402973	0.00352873128882181	0.00129270294256223	0.00317655925412763	0.00534311967203704	-0.00317420923191858	0.00203319976088245	0.000939415559165879	0.00212802763347242	0.00107350646245474	-9.03403372266576e-05
-319.299999975454	0.00231739243259588	0.00141573523056726	0.00224626955141383	-0.00134362946198607	-0.0016470500011001	0.00136109976672139	0.00133400450667032	-0.00279446635493374	5.25972131831809e-05	-0.00447675124702684	-0.00332722422721687	-0.00856019988447287	-0.00487217563000186	-0.00602617534458905	-0.00266606906874578	-0.00565226779215378	-0.0072789635236945	-0.00677896438714054	-0.00519942842532439	-0.00585862062477183	-0.00134675569189313	-0.00268466185837191	0.000135930763881853	-0.00445165089696986	5.92052563319623e-06	-0.00417442703595161	-0.00497586554511953	-0.00397970985803264	-0.00275464927215097	0.00112117654499033	-0.00344229791940553	-0.00404759855279468	-0.00279851685820809	-0.00300661748004438	-0.0042639909828317	-0.00217069102713507	-0.00148653568121715	0.00444244467437294	-0.00353860533384498	-0.00214010343368587	-0.000625213007919845	-0.00280860816963513	-0.00199007673234119	-0.00641600277584076	-0.00297380936903091	-0.00332083258048887	0.00149304315318133	-0.00205368562432284	0.000470514188045779
-319.266666642142	-0.00282434789609365	-0.00391461407782301	-0.00744019707207	-0.0062964685697352	-0.00642631521435844	-0.0026791467971623	-0.00422921120324671	-0.00716245867689469	-0.00399133537038487	-0.00618228615194039	-0.00568023186437661	-0.00756413821441071	-0.00598439336257117	-0.00837387362904662	-0.00826505302508584	-0.00858226450927579	-0.010212048612131	-0.00548056785987694	-0.00970000913955771	-0.00747283964968715	-0.00610100984841933	-0.00795989877988756	-0.00531449593948241	-0.00144967667580786	-0.00646469791820581	-0.00523024592653087	-0.0079226411346488	-0.00219209295536726	-0.00433121198276087	-0.00599531272706166	-0.00973731192250527	-0.00786772695213978	-0.00390105605539803	-0.00622924041585271	-0.0102503682042144	-0.00534336883240527	-0.00753444041032103	-0.00121874852931492	-0.00923440013668031	-0.00579474511098599	-0.00665268636805616	-0.00372736539137475	-0.00576511649829325	-0.00923782673851825	-0.0089904088611088	-0.00658101861831528	-0.00610048359239568	-0.00443645159844308	-0.00371132419556131
-319.23333330883	-0.00814243691668848	-0.00461757366953297	-0.00879171687999225	-0.00934874283409737	-0.0113847630633287	-0.00452069265761512	-0.00566433036757319	-0.00923225446807474	-0.00951060714776186	-0.010659871891135	-0.00881713283619301	-0.00837244193535669	-0.0125494348641427	-0.0128830311007	-0.00816277145276101	-0.0083156452315597	-0.013261227408472	-0.00944214884812067	-0.0106445155626912	-0.0127579436275513	-0.00927643860013072	-0.00858206962219632	-0.00888726960931385	-0.00839012297004138	-0.0120579247618366	-0.00733147169795456	-0.00934621635078647	-0.00947481133551087	-0.00801131172434311	-0.00951513749452526	-0.0105006976864859	-0.0128858536351043	-0.00611575063053382	-0.0108550136998038	-0.0104814354798873	-0.00553236551019409	-0.00765831471051592	-0.00914488185721285	-0.0116918126063099	-0.00926992249918701	-0.00703690203145646	-0.00942242569842899	-0.0054785030378588	-0.0104224944709836	-0.0121034015365743	-0.0102017374239107	-0.00827422935611666	-0.00735889437434711	-0.00661456201427146
-319.199999975519	-0.0113175749383756	-0.00883154684251508	-0.0097243681753143	-0.010238942854001	-0.0117822308926059	-0.010564990296668	-0.0100317092225598	-0.0117804258906395	-0.0112428456052682	-0.00884605663495253	-0.0151230696562592	-0.0150758060140583	-0.0141103556134154	-0.0148370079133782	-0.0107217218518804	-0.0119776607597433	-0.0151653457831772	-0.0112531986976206	-0.013774205779109	-0.0138430269213934	-0.0092414346700127	-0.0119762224826854	-0.0113954135760003	-0.0125151920188201	-0.012566152099117	-0.00938059480086972	-0.0121411151830271	-0.00902545242764607	-0.0101448077638343	-0.00894819947914516	-0.0158719375688421	-0.0147018567590521	-0.0109696441965342	-0.0130877765829208	-0.0138914585213742	-0.00913784572164777	-0.0111806555519727	-0.010129998555452	-0.0147958497221264	-0.00902634149214643	-0.0128624750174351	-0.00957271260404113	-0.0100012640852619	-0.0127462681029354	-0.0129470693621571	-0.00937317361120227	-0.0103570811298915	-0.0102996872925695	-0.00950179422640629
-319.166666642207	-0.0112876102955145	-0.0110340099209906	-0.0118350569824497	-0.01357649239717	-0.0162417297046664	-0.0112663593940129	-0.0104893694996958	-0.0136208164742964	-0.0117602238151928	-0.0149068138606834	-0.0187102207509959	-0.0149514880549787	-0.013574934035416	-0.0177056831949384	-0.012841861943741	-0.0119828657539806	-0.0175563768492756	-0.0156293550935229	-0.0135246033067213	-0.0169711104757547	-0.0126039151810744	-0.0125886732629027	-0.0146044434152377	-0.00892608793702965	-0.0146770354950361	-0.0161319705261227	-0.0158185975096727	-0.0130856205599011	-0.0120552567991686	-0.0121718899941795	-0.0141520908901965	-0.0146191501391905	-0.0116622467186914	-0.0154352336223146	-0.0159153516376073	-0.0108693328088951	-0.0157333848394356	-0.0124832047620831	-0.0151834618217158	-0.0119064487613848	-0.0126684008114287	-0.0131456218634245	-0.0119708084575298	-0.0146479822955843	-0.012665335968079	-0.0130872234759742	-0.0114060825099439	-0.0116705369309176	-0.0134495368151644
-319.133333308895	-0.0158811458585211	-0.0100284768261124	-0.0155939122086207	-0.0141977659270742	-0.0158734430304446	-0.0134321291899118	-0.0107859595602	-0.0149367805604665	-0.0150539479342552	-0.0166506270308695	-0.013654536008227	-0.0150391191839182	-0.0142730780334032	-0.0180567695438809	-0.0163561503083756	-0.0162855315255123	-0.0178352933972493	-0.0132753476499696	-0.015891169648534	-0.0189556128038623	-0.0122047709719233	-0.0123680411975942	-0.0159420197813805	-0.0121382406706334	-0.013374634368712	-0.01291816073755	-0.0146307217398862	-0.0101964722360325	-0.0130123309183178	-0.0147084138795623	-0.0155171293754259	-0.0179187259407322	-0.0105377125117876	-0.0132698040944665	-0.0160240866197336	-0.0124521080857765	-0.0146575301758787	-0.0115326666372719	-0.0155630018792881	-0.0122175039474131	-0.0144973535408388	-0.0140013256809277	-0.0111086163053108	-0.0147232566545662	-0.0154866351220857	-0.0162575141833303	-0.0129152998073508	-0.0146737417037034	-0.0134283186960853
-319.099999975583	-0.0132339280919261	-0.0132184603050611	-0.0171587586896303	-0.0158664724815516	-0.0162761919670164	-0.01314484929075	-0.010923281164867	-0.0155644412400788	-0.0170709986072087	-0.0173617214522641	-0.0157790349012502	-0.0149583595678365	-0.0155355320235898	-0.0159865474917078	-0.0152172404449713	-0.0149090531991845	-0.015845817363335	-0.0156197557032325	-0.013651434584503	-0.0174480163982479	-0.0146143845466814	-0.0135735888568199	-0.0154867088585464	-0.0139040276514283	-0.0143534404879577	-0.0128895420209257	-0.0155513809817588	-0.0105992894973911	-0.0129452347083799	-0.0111048462549287	-0.0169886002037067	-0.0148768068277529	-0.0136162905170136	-0.0154828484592924	-0.0146664196938727	-0.00987471454109357	-0.0129995272193082	-0.0131525002824666	-0.0178293485482733	-0.013979787151941	-0.0145495815123233	-0.0140308053636019	-0.013426852155194	-0.0160014765370038	-0.0139124834844426	-0.0161602333270201	-0.00935034847075344	-0.0149089670118362	-0.0137990076216533
-319.066666642271	-0.0134921319646215	-0.0123331323688032	-0.0154697881856132	-0.0140575768765273	-0.015897094264153	-0.0129970245163944	-0.0147374207395379	-0.0147398235156079	-0.0126384268364527	-0.0160815014603843	-0.0205541279815054	-0.0154311235629921	-0.0157758541085293	-0.0159790276208081	-0.01435571919173	-0.0161157653194179	-0.016330700837457	-0.015908109920134	-0.0141385150356853	-0.0153731663764396	-0.0150240124883789	-0.0144445239472607	-0.0131945324049847	-0.0122443850965777	-0.0130364329798223	-0.0137609773031275	-0.0146696062609766	-0.0128136968289498	-0.0121377990285269	-0.0111865278081374	-0.0156312625260514	-0.0155579292569098	-0.0152282181829406	-0.0164612579848634	-0.0142703187360493	-0.0141257104636828	-0.0140967370464179	-0.00993220382731053	-0.0157026149016054	-0.0123171620647441	-0.0127011409414268	-0.0157989275415783	-0.0123788920762258	-0.0159870593229291	-0.0145992181283182	-0.0163157405614599	-0.0126371605194319	-0.0145980410748835	-0.0154760311596193
-319.033333308959	-0.0107300952936933	-0.0126081438562021	-0.0156334191704415	-0.0149068182413247	-0.0142473627341679	-0.012477456519387	-0.0111123564102521	-0.0132258470910461	-0.0107823459105176	-0.0167449877065365	-0.0183373682066688	-0.0160203144999314	-0.01437100211933	-0.0164840000968606	-0.0130682020667555	-0.0126307100486542	-0.0144120149089648	-0.0138393883125343	-0.0123799472909233	-0.0134922005304837	-0.0133554001149645	-0.0132435177712875	-0.0096635100064324	-0.0115130842764766	-0.0108751861536254	-0.014175393241464	-0.013943876668488	-0.0101352885833893	-0.0126035596261973	-0.0109170439495184	-0.0166880025697463	-0.0183470908768797	-0.0111556489637678	-0.0129254311863088	-0.0140388601030051	-0.00982614134102922	-0.0143876027988024	-0.0109252501016062	-0.0155335044544933	-0.0125295634300996	-0.0126390712443476	-0.0156182829239262	-0.0116938889211128	-0.0167303449383998	-0.014720678066954	-0.0114574062681545	-0.0100041201281329	-0.0115659511180466	-0.0117259250938976
-318.999999975647	-0.0133716076642898	-0.00954345019807568	-0.012094364104959	-0.0135222783388488	-0.0129261666902438	-0.0101783116673616	-0.0115375234277417	-0.0129210558542099	-0.00953619941333106	-0.0135197179952383	-0.0110826470808721	-0.0122930507800285	-0.0122595856684049	-0.0140069997611664	-0.0126804895759347	-0.0116243720330453	-0.0154392432945063	-0.0147736496374302	-0.0110757071335642	-0.0110038049866152	-0.0110722128640794	-0.0129230002522279	-0.0115203333921673	-0.00965702102520671	-0.00961643390364697	-0.0125899961086809	-0.0148831917982928	-0.0117871380120137	-0.0116894718657268	-0.0122241576631212	-0.0134312552347216	-0.0135979351577422	-0.00917676998823536	-0.0135196824498062	-0.0152484428037442	-0.0101984865851555	-0.0109720749941733	-0.01059572624078	-0.0140548666103599	-0.0116574150056201	-0.0126216499900123	-0.0106371847002436	-0.0113669327939776	-0.0119499168727407	-0.0129823563377367	-0.0136548941046511	-0.0100466063662219	-0.0124367641409087	-0.0108334710181446
-318.966666642335	-0.00851174898479923	-0.00758139639955047	-0.0109427545276755	-0.0114487349738017	-0.0136165141943871	-0.007390967922001	-0.0106637002306218	-0.0139636130243729	-0.0114378882490839	-0.0123656317809615	-0.0101677060912385	-0.011100060494232	-0.01155944750167	-0.0119290669983358	-0.0104571122936333	-0.010897772826952	-0.014211077553994	-0.0132528361823862	-0.00819844768066946	-0.0145770021194033	-0.00959334558720082	-0.00749031413476409	-0.0109346741320373	-0.00567793406779782	-0.0110755722918383	-0.0116778959414378	-0.011010825807818	-0.00865691683718628	-0.00831573344401071	-0.00832898569095586	-0.0140861501835888	-0.0134105067359416	-0.00945110096149981	-0.0105602576328852	-0.0128348019054657	-0.00825085649923085	-0.010898521661772	-0.00916740296951746	-0.0155198270761265	-0.00914323887840107	-0.00949878510688651	-0.0099977129141563	-0.00842620411557249	-0.0123017315065095	-0.0133215179667707	-0.0118334966237282	-0.0103832270439189	-0.012259494931272	-0.0111462022891775
-318.933333309023	-0.0110727088875789	-0.00838169941573674	-0.00880434064375302	-0.0112720853493345	-0.0137221323647834	-0.00883545761403282	-0.00809383471179914	-0.0109551878836751	-0.00747244111690637	-0.010567343962301	-0.0113542623345989	-0.011733244993947	-0.01044358199477	-0.0149436622216049	-0.0111842550400897	-0.00873870846312763	-0.0133500714120199	-0.0123851463164701	-0.0109337301148431	-0.0144426236981279	-0.00936444087009536	-0.008629592299085	-0.0070097653586525	-0.00736941514469525	-0.0079073860133676	-0.00821207271244573	-0.0120225710956838	-0.0100516200232293	-0.0070792749085844	-0.00572828449735319	-0.0132258341234724	-0.0108692639750099	-0.00763892657813614	-0.0123962714665977	-0.011686101892274	-0.00760902015400067	-0.011246264797251	-0.00861609336212987	-0.0134734263510943	-0.00886361507994449	-0.00971799084034541	-0.0108919483466228	-0.00871258509435069	-0.0102127376898292	-0.0112894340006821	-0.0114772229611378	-0.00590627010691891	-0.0102764955597203	-0.0100494851837939
-318.899999975711	-0.00816078571593537	-0.00718667753283642	-0.00865113504217119	-0.00906207711007345	-0.0101109116777217	-0.00698726098077207	-0.00927876028590502	-0.0151004610373877	-0.0104600361775739	-0.0112192219579984	-0.0127178508750729	-0.0107256341859429	-0.00980685579279972	-0.0125986513265894	-0.0082290930247555	-0.0106731670534193	-0.0127376340874084	-0.0120609687193359	-0.011075045087197	-0.0112094498264845	-0.00967845423489588	-0.00895806825162582	-0.0115305035920248	-0.0062505961525513	-0.00832209335632006	-0.00711399287684555	-0.0112030616106972	-0.00690473265521874	-0.00802914886997552	-0.0061675164908066	-0.012147087312583	-0.0104244842759131	-0.00821308606476234	-0.0101779603876474	-0.0110602172987488	-0.0086608845642332	-0.0108720805781652	-0.00765681390935102	-0.0110554523455978	-0.00650856879732953	-0.00684408673564207	-0.00902578356086958	-0.00965197006237217	-0.0107879378555953	-0.013330409329378	-0.00727978654638839	-0.00722853160212344	-0.0088559855046273	-0.00833639097300454
-318.866666642399	-0.0104420492650996	-0.00651171950562157	-0.0116657569268341	-0.00947193521483036	-0.00958240573149616	-0.00914341100461791	-0.00773934504697582	-0.0118717520862096	-0.00868606108294834	-0.0138339263523224	-0.012506257637189	-0.011403361865324	-0.00997242407754673	-0.00946275381490247	-0.00971560821481765	-0.0103143182927585	-0.011183009242572	-0.0146452609303186	-0.0126991031683396	-0.0137330225095188	-0.00978876009408358	-0.00862257576615388	-0.0106952328343005	-0.0068955379832687	-0.0088757359475764	-0.010117104507082	-0.00935238841127994	-0.0091418773320886	-0.0102884983965215	-0.00847317148184623	-0.0116953654850144	-0.0112644911478417	-0.00709765220567071	-0.011622405365055	-0.00925109385164991	-0.0066072861959986	-0.0113290858829441	-0.00716932285308602	-0.0101281955789663	-0.0086906265556439	-0.010992289548853	-0.00794301951132748	-0.0081312233842723	-0.00969254396890085	-0.0110086515090444	-0.00764638577449994	-0.0082185355395501	-0.0079634569162893	-0.00875032593468217
-318.833333309087	-0.00988056468983212	-0.00566122911513234	-0.0106711808343326	-0.00879264878959485	-0.0147416733315111	-0.00768052188499635	-0.00687087330255021	-0.0122867652782754	-0.00923032778042276	-0.0119982694822578	-0.0130109564853534	-0.0123098037037734	-0.0105173170131818	-0.013927529661926	-0.0101549176178902	-0.0107084462713609	-0.0144561647911317	-0.0111782207909664	-0.00899612677642425	-0.0107837572150336	-0.00891880472823026	-0.0102182247390319	-0.0113409325390132	-0.0114927584303814	-0.0106730654944827	-0.0121522865659129	-0.0146868426981691	-0.0121006093311408	-0.00789272815195707	-0.00714155303808761	-0.0112136308977761	-0.00975826323401874	-0.00813884968113709	-0.011930337923597	-0.0121059432445629	-0.00987728549009104	-0.00845375038154916	-0.00935069436469327	-0.0111975976286235	-0.0112573217529564	-0.00851268888604939	-0.0113074381690749	-0.0106632486100434	-0.0127211336372899	-0.0100576817310052	-0.00852758575835233	-0.00835542055887495	-0.0108088368871415	-0.00640894480492626
-318.799999975775	-0.00846067328947309	-0.00844464792627997	-0.0112243136855388	-0.0150104920544171	-0.0134551291207118	-0.00851215930464777	-0.00715713179014266	-0.0107402976303624	-0.0096642671784799	-0.0137597080202106	-0.0145023131288144	-0.0137577374577283	-0.0144154491260438	-0.0135824293482208	-0.0135036830875604	-0.0125917782429215	-0.0133397327065852	-0.013263648253682	-0.00910740444889335	-0.0139204369050676	-0.0114346955057825	-0.0108460336996608	-0.0100076284967949	-0.00960757223759112	-0.0122248256239448	-0.010722185330266	-0.0122718284141914	-0.0110703615715794	-0.00933797717410134	-0.00797122565360453	-0.0117238457606582	-0.013205989961608	-0.00834497804946011	-0.0126671362458755	-0.0131203016920665	-0.0118170134085701	-0.0123616913150316	-0.00692689758532739	-0.016446578616327	-0.00981726223415769	-0.0112198033809847	-0.0130727527262514	-0.0112636262539334	-0.0105734841464665	-0.0128620283457811	-0.00838321935864306	-0.0104724805617925	-0.0103803526002566	-0.0136370186408006
-318.766666642464	-0.0125682636887555	-0.00887013761126898	-0.012263987427967	-0.0127756140911555	-0.0123615138761557	-0.0124980755755065	-0.00931747697726892	-0.0150146019549811	-0.00910782339999916	-0.0115771198950061	-0.0113699891190605	-0.0132429954370358	-0.0129183177180876	-0.0185464681604992	-0.0108101033772064	-0.0125840356394665	-0.0139838398095767	-0.0154828134702538	-0.0136690377973615	-0.0134682253602371	-0.013465792375567	-0.0132215502188929	-0.0125601587595333	-0.0100626151377993	-0.0121046119510554	-0.0132624409634606	-0.0136669747002338	-0.0098212773165155	-0.0134186988754388	-0.00941023356961146	-0.0156947187179596	-0.0166361829714707	-0.0117713015006465	-0.0135510999810065	-0.0135387017373296	-0.0110575711862035	-0.0140536223243132	-0.0115774596089695	-0.0163075678105641	-0.0116137052768163	-0.0129782338891189	-0.0135605081767242	-0.0137584903576861	-0.0140170989738343	-0.0150169175631916	-0.0106057307320472	-0.0100629787497556	-0.0126028283344728	-0.0134954113170934
-318.733333309152	-0.0129281122285765	-0.00947645972512856	-0.0140756685127676	-0.0139509752809579	-0.0160471851779359	-0.0103879157208883	-0.0119308081181696	-0.0174404443084499	-0.0128918961087369	-0.0174706368446707	-0.015617184908068	-0.016950607172338	-0.0166410289285081	-0.0141258493474015	-0.0145888502541267	-0.0160106396174624	-0.0163157255965077	-0.015892636218457	-0.0177185591419557	-0.0185288084191145	-0.0119102720242263	-0.0145166150664353	-0.0139952414230431	-0.0129511332727217	-0.0129065271865378	-0.0149332567028438	-0.0179113279295656	-0.0131276651607281	-0.0106853266139029	-0.0158632182577937	-0.0150211245734679	-0.0172594562892505	-0.0115468728792922	-0.015224781360898	-0.0149119480816398	-0.0138671851804683	-0.0151446313451002	-0.0141410482345051	-0.0182839543236084	-0.0135571498574862	-0.0131596729607608	-0.0137416119215119	-0.0145067850961494	-0.0179187455869158	-0.0180048399857407	-0.0128943236976995	-0.0153026245860747	-0.0129845117658062	-0.012669152021615
-318.69999997584	-0.0162319130230105	-0.0116957978767108	-0.015640671997791	-0.0163380287499009	-0.0171095194116397	-0.0147869924259554	-0.0116973825956532	-0.0177858884034026	-0.0151972332343379	-0.0212359752506142	-0.0197755945159455	-0.0188159375798604	-0.0196037196957743	-0.0177336012825497	-0.0179950053179497	-0.0157300233368701	-0.0193840584845208	-0.017661032186164	-0.0184507079490106	-0.0210766554659346	-0.0138289295643981	-0.0153660334620976	-0.0158850244477696	-0.015755831342614	-0.0148739818781737	-0.0170998392395086	-0.0193025890114016	-0.0160189906341833	-0.0153257283921341	-0.0144736800098099	-0.0163112397776268	-0.0188937144306637	-0.014340948030466	-0.0199812748049355	-0.0151323520459475	-0.0149168039558639	-0.0198484789454768	-0.01422949390081	-0.0211426286959704	-0.0172685736160089	-0.0147611928519279	-0.0190759357245586	-0.015009769844287	-0.0167631161246735	-0.0179642749332108	-0.0155069286285877	-0.0154616020536518	-0.0151027080914609	-0.0144736113266211
-318.666666642528	-0.0176917253082584	-0.0162632145766374	-0.0185282905520316	-0.0186956842348771	-0.0197840330439231	-0.0160983014111087	-0.0184983976038662	-0.0179564924083045	-0.0165601915112613	-0.0195710080612957	-0.0207928145671571	-0.0204810189622707	-0.0199146710394935	-0.0219962471566191	-0.0177819257857097	-0.0204259919627262	-0.0228899139252943	-0.0216772439015481	-0.0190074136389663	-0.0216547367211558	-0.0209734513057376	-0.019727368942142	-0.018178439986867	-0.0178756404702556	-0.0175834481540685	-0.0201398202953271	-0.0205632229448039	-0.0174165346286398	-0.01877653458437	-0.0178716299954186	-0.0228952322184716	-0.0237613710704109	-0.0166271747478193	-0.0204010205391885	-0.016457513502997	-0.0170413717675245	-0.0214369025624072	-0.0174599284564951	-0.0207650619192574	-0.0186397986737705	-0.014929514917125	-0.0210873975684424	-0.0193960887741546	-0.0211420928509205	-0.0203091594502153	-0.019337270744018	-0.0188765049891727	-0.0191933290164181	-0.0171105128500623
-318.633333309216	-0.0170408161006382	-0.0202223528781524	-0.0214043532346921	-0.0203514458028402	-0.0229318230936399	-0.0201337409771125	-0.0160314019464995	-0.0226524927907445	-0.022417345172231	-0.0236107894388877	-0.0231554581969685	-0.0207242192940057	-0.0222188845890905	-0.0233115131107425	-0.0232696522054835	-0.0211400691669009	-0.0244929619277079	-0.0206291611105848	-0.0206467938671292	-0.024001748764256	-0.0207235579861045	-0.0198248060920558	-0.0221663545976244	-0.0199145907008063	-0.0215228230909518	-0.022088710785465	-0.0221413824138534	-0.0197271347028091	-0.0211134369050955	-0.021370246475375	-0.023547131455968	-0.0221037265167949	-0.0204101587392737	-0.0195017026727812	-0.0214714018994471	-0.0176730702234191	-0.0223019174066057	-0.0200842870993936	-0.0214891257547859	-0.0187950975879467	-0.0198224544630907	-0.018564405225829	-0.0190859406405725	-0.021459837470869	-0.0245325451143679	-0.0196428016760092	-0.0171267783404252	-0.0180711566844067	-0.0208986989005939
-318.599999975904	-0.0247535276147456	-0.0189672832360653	-0.0239440927688392	-0.0216339639031219	-0.0203992341036757	-0.0180215095757478	-0.0181438579855858	-0.0243045716414445	-0.0228712078384199	-0.0249092057608764	-0.0239520580399534	-0.0216865551262564	-0.0228615389972785	-0.0274528489833646	-0.0245351715229246	-0.0205340960789232	-0.02545085068193	-0.0227224913377932	-0.0232456544682449	-0.0224916358976431	-0.0201743860972592	-0.0190545202403473	-0.0215444999302903	-0.0202308830577452	-0.0220335633809221	-0.0240367515490514	-0.0263099072344911	-0.0221159019374632	-0.0211784451036614	-0.0189488459590883	-0.0242319491340375	-0.0207249034107716	-0.0211117408650087	-0.0238489370714642	-0.024754843252544	-0.0217078223107678	-0.0229934672339824	-0.0225314392496619	-0.0240314987086885	-0.0195965028242925	-0.0221922869645578	-0.025700056422108	-0.0223466084674677	-0.0229290642953547	-0.0250778601773647	-0.0233657043208012	-0.0181691197932921	-0.0197257725073567	-0.0220477683105522
-318.566666642592	-0.0205276410869409	-0.0211695022529814	-0.0267371965820167	-0.025526938397532	-0.0253547738861105	-0.0190250722375964	-0.0184676906419852	-0.0229218104350107	-0.0222510247083564	-0.0268308294381083	-0.0241162180767981	-0.0253129334303175	-0.0241447050795253	-0.024715280303602	-0.026191144627765	-0.0214721943187883	-0.0251723057413185	-0.025557628590933	-0.0244343071088656	-0.0257900276187863	-0.0208791623629647	-0.0227758710323328	-0.0238066756383982	-0.0204077329309406	-0.0226975189516668	-0.0240966772008108	-0.0244394657005339	-0.0186816521187181	-0.0222476562813542	-0.02060930745547	-0.0269251640434269	-0.0252105119333159	-0.0216820281796808	-0.0222548012552858	-0.0231904983927537	-0.022856725261853	-0.0232687478729062	-0.0178330756184256	-0.0256750100144915	-0.0208575803341802	-0.0246060613046654	-0.0240020002618059	-0.0264495439590067	-0.0253745322398649	-0.0253931149902936	-0.0236538610916317	-0.0232116610466317	-0.0220488126868148	-0.0224507020286743
-318.53333330928	-0.0231986177322655	-0.0211258741152981	-0.0259298374192766	-0.0285218671674402	-0.0235935847412682	-0.0224299739103762	-0.0225842380134407	-0.0245362502388485	-0.0235228237863953	-0.0227044332091803	-0.0248448811596059	-0.0273499071985693	-0.0270793038661336	-0.025335275604241	-0.0242127986419381	-0.020739557558886	-0.0274660790596892	-0.0275097850999054	-0.0238472191066565	-0.0269755548069196	-0.0234693660141844	-0.0216328405987329	-0.0244200204490631	-0.0226228391678686	-0.0237217634447081	-0.0243346873295588	-0.0259645775175699	-0.0186352037801715	-0.0208094771239442	-0.0264315509809074	-0.0286540818206222	-0.0231905622531254	-0.0207184166008634	-0.0261180150013667	-0.0243015535982036	-0.0233586052801036	-0.0235579236904876	-0.0222597879479465	-0.0254353763070818	-0.0220563887463916	-0.0249921217298503	-0.0236186485460727	-0.024854737201298	-0.0236080996910676	-0.0244375452407755	-0.0260471699133098	-0.0216346263973298	-0.0225070443833862	-0.0238690371154958
-318.499999975968	-0.025704778110485	-0.0221591671212684	-0.0261650570197375	-0.0219394569076526	-0.0268628953462213	-0.0232695499802139	-0.0205212288209093	-0.0261233818653973	-0.0237818375975708	-0.0249522265610386	-0.025305667432333	-0.0220410216773895	-0.0240113659883383	-0.0255690576525917	-0.0265802004054165	-0.0245008599140905	-0.0261086597895123	-0.0243362894185473	-0.0260996553180382	-0.0252929879285442	-0.0225910395927472	-0.0253760960562797	-0.0236106427848765	-0.0230278800690067	-0.0220378040835346	-0.0249187023764541	-0.0245931998758165	-0.0210003474744948	-0.0244108749953057	-0.0217336096902565	-0.0245999047050529	-0.0237683958328937	-0.0196185700322059	-0.0236799919304185	-0.0244453628118659	-0.0200983240508222	-0.0252258144826821	-0.0212431594816679	-0.0260507105041459	-0.0215811222670866	-0.0242256258309443	-0.0230089584469945	-0.0246372349882248	-0.0246580727960523	-0.0248416612297288	-0.0237359928028738	-0.0213491347156816	-0.0234036523967055	-0.0242276901280736
-318.466666642656	-0.0239021759656913	-0.0210461386133685	-0.022305428525081	-0.023563300114865	-0.0226980309987727	-0.0197256977309732	-0.0212481248874352	-0.0271565745682947	-0.0214188784167151	-0.0259126114267803	-0.0228566811608606	-0.0277986656605113	-0.0280873583381056	-0.023550767858376	-0.0235619085484876	-0.0213886320592525	-0.0261936572676023	-0.0243733069387827	-0.0237074663237771	-0.0252454578462271	-0.022502376789639	-0.023240932257318	-0.02372026542306	-0.0218323023828367	-0.023744484806405	-0.0253977502190905	-0.02448409404739	-0.0200739224746985	-0.0232859964598615	-0.0217727183612788	-0.0281208742297664	-0.0218511475162302	-0.0211134138519518	-0.0232236254519771	-0.0206936645237905	-0.0209628869580648	-0.0230625297680344	-0.0220067385398489	-0.0250444882892378	-0.0194021827545677	-0.0222543801171099	-0.0231415866346983	-0.022691844770425	-0.022811553355332	-0.0236937384451126	-0.0210471939166438	-0.0205697339706669	-0.0221479147366346	-0.0222205677023943
-318.433333309344	-0.0202198526951036	-0.0212497569237123	-0.0241062478038165	-0.0213258351752663	-0.022925915927431	-0.0188882749225615	-0.0181857164329438	-0.0245941380103201	-0.0232650251211616	-0.0209176819169218	-0.0221135512222392	-0.0234217822924695	-0.0233281711972043	-0.0240720940647349	-0.0246127072456723	-0.0205247068486079	-0.024347831278815	-0.0210427188274632	-0.021325715053636	-0.02088228789242	-0.020941674959043	-0.0239631886523863	-0.0199527220693114	-0.0212855146672932	-0.022921408669127	-0.018089839112798	-0.024505918523492	-0.0196126560139694	-0.0200600035572394	-0.0198113000021034	-0.0230229052074794	-0.0242249572710806	-0.0178719393586861	-0.0223221429752404	-0.0214500284109557	-0.0214232413068112	-0.0221695895559376	-0.0223843027767814	-0.0206190396159979	-0.0178017478698675	-0.0183827769647444	-0.0215999923492712	-0.023358100280447	-0.0208284429866429	-0.0233926630839217	-0.0223715428564076	-0.0178949865953199	-0.0220834182402877	-0.0188570861130575
-318.399999976032	-0.0206462756258936	-0.0189968558744396	-0.022161798414206	-0.0204528011557044	-0.0233736441196173	-0.0211839148475172	-0.0172356404945515	-0.0225603324724062	-0.0208348455157822	-0.0205434416944679	-0.0225475581683015	-0.0204502137334317	-0.020267349107877	-0.0218672095042811	-0.0195989487538578	-0.0206824414500179	-0.0234996591041865	-0.0218793061868671	-0.0216423166623794	-0.0215638068983947	-0.0171640306493935	-0.0204616831232763	-0.0211313245662345	-0.0145152420194129	-0.0209631723106782	-0.020153977354725	-0.0210216919041644	-0.0214401503390017	-0.0162502434703831	-0.0171449996552827	-0.0214007607396171	-0.0185045316186306	-0.0144588146394399	-0.0224897873987298	-0.0216388579427185	-0.0199051764530507	-0.0207416654770568	-0.0211647808369612	-0.0225528976963231	-0.0168657946056183	-0.020252263562974	-0.0178653259353805	-0.0189016296487827	-0.021459786536133	-0.0223522316212246	-0.0163484326460357	-0.0223405205899346	-0.0190646639623555	-0.0175522774792991
-318.36666664272	-0.0155995878468096	-0.0181449814832635	-0.0216165640642183	-0.0200218982996355	-0.0194985855128712	-0.0137687695325415	-0.0176861340247243	-0.0201301514065577	-0.0171849807493026	-0.023773438582525	-0.0242585861400157	-0.0186011283218244	-0.0164501154872284	-0.0191939991949789	-0.0179078420382773	-0.01997012420213	-0.0228174302139988	-0.0189255923809499	-0.0176391275896435	-0.0175723887159138	-0.0177747198558046	-0.0155163075265373	-0.0177460944878622	-0.016568866132641	-0.0187591720808818	-0.0148223555193671	-0.0209034931397062	-0.0153241927511201	-0.0166299982658713	-0.0144739888756704	-0.0216568890338964	-0.0204631139751363	-0.0160981958472265	-0.0199191137332816	-0.0153963103680675	-0.014666456870815	-0.0179547625138928	-0.0171469183861287	-0.0172474490957408	-0.0161098064826716	-0.0170747169995045	-0.0177995887954776	-0.0165967286495957	-0.0199116241826963	-0.0186427111920773	-0.0176021506741223	-0.0183777562998736	-0.0157700739673501	-0.0145339771376397
-318.333333309409	-0.0142697613847121	-0.0120670390259082	-0.0198437788537317	-0.0171871936646872	-0.0200401397672771	-0.0122526664407385	-0.0146071500629187	-0.0202192474264352	-0.0134768490364917	-0.02176195264559	-0.0180014589977943	-0.0160693747957903	-0.0137977481740768	-0.0192011066316546	-0.0174946738628604	-0.0152491120937983	-0.0146052110357895	-0.0176323243807553	-0.0152322980768621	-0.0161839800730674	-0.0156314574113688	-0.0133219282812429	-0.0130174309704525	-0.0131318081438476	-0.0143565472631104	-0.0169435519214977	-0.01501573870628	-0.0118248448317769	-0.0145176619362479	-0.0140184784416182	-0.0184064077486136	-0.0163969603610818	-0.0126829620259455	-0.0140475413851763	-0.0169711073461525	-0.0142354543195686	-0.0172582054279088	-0.0115187439946283	-0.0181922702126488	-0.0128628061187743	-0.0101883585029601	-0.0165618752737653	-0.0162466888731373	-0.0172309051677884	-0.0171282603173619	-0.0151763297125765	-0.0145278471257251	-0.0131409805540038	-0.0108412287292129
-318.299999976097	-0.0128640536418902	-0.012704680967347	-0.016019229344523	-0.010553615712723	-0.0163540802364956	-0.0081439396020162	-0.00986419174069442	-0.0129961036665103	-0.0137987249838615	-0.0123121845329164	-0.0157721398754085	-0.0134840562438654	-0.013668485973698	-0.0133108358038047	-0.0139993991825484	-0.0132098959715043	-0.0150453667702988	-0.0125042455434132	-0.0109835569753681	-0.0127415600808551	-0.01174168672586	-0.0130950599995164	-0.0106466482986737	-0.0113918355828675	-0.0119054195600374	-0.0103910739693791	-0.0149262604768	-0.0110040540557068	-0.0119432253505374	-0.0139117581434852	-0.0127018072134962	-0.014445045878876	-0.0106991658840456	-0.0121411663384881	-0.0123803549702441	-0.00955451782284433	-0.0135219052091791	-0.0122474694603369	-0.0135704183154123	-0.00947157870479254	-0.0129518233588786	-0.0114306867317759	-0.0122281482841855	-0.0161381284394604	-0.0126557379529904	-0.0131745968168178	-0.0129281880765585	-0.0100079558574316	-0.0111967146964781
-318.266666642785	-0.00812614132499612	-0.0098200829011369	-0.0120642322528741	-0.01128258436607	-0.0105385107468177	-0.0118627370497928	-0.00791286695525328	-0.0122719434305464	-0.0064479525985488	-0.0143188363783895	-0.0162410874461113	-0.0112883303863541	-0.00813143435041419	-0.010902628690298	-0.00974910015977792	-0.00967110692662876	-0.0124754449736835	-0.0117690548186389	-0.00877209878033247	-0.0136464940472683	-0.00631462347433653	-0.00817036264765092	-0.00716440131036389	-0.00840388857396257	-0.00951051616433651	-0.00918726688463312	-0.00916570571563025	-0.00555905868405682	-0.0085866117021548	-0.00913953946034951	-0.0116085746769253	-0.0104742269544115	-0.00855587649849676	-0.00736800934986392	-0.0100911759404416	-0.00896344142358474	-0.0123119366931457	-0.00772682907009048	-0.00972605429435247	-0.00997020140427207	-0.00919507638169004	-0.00932132258658058	-0.0076725858854495	-0.0112726397460757	-0.0118514774093448	-0.00789388594294071	-0.00798827788652767	-0.0077660316380963	-0.00809087996348135
-318.233333309473	-0.00638569935959721	-0.00681846009973308	-0.0107069314088791	-0.00681818126762779	-0.0129527240356294	-0.00466787365454335	-0.00628423207708317	-0.00897680309053472	-0.00655699184205216	-0.0084077263649367	-0.0100188269687258	-0.00901393594972899	-0.00506209980413153	-0.0092969829344588	-0.00824069267760508	-0.00457259546872169	-0.0116177719579416	-0.00555554594780983	-0.00613848221272006	-0.00721031275469242	-0.00360058418407816	-0.00621360539076532	-0.00303371031792121	-0.00457820704406753	-0.0055903119304731	-0.00744926198043883	-0.00816285414565965	-0.00410229075414681	-0.0047278150071588	-0.00581286065551756	-0.00877738170536491	-0.0101829725439572	-0.00322357867363954	-0.0051837906738873	-0.00977806532618852	-0.00976869201633301	-0.00866435506739693	-0.00437061626637703	-0.00774000440624234	-0.00667393735103827	-0.00251005665623127	-0.00594367084615266	-0.00692260371240261	-0.0090739168167423	-0.00797902072642798	-0.0104052870541275	-0.00758655487023618	-0.00659592684567956	-0.00522985169886447
-318.199999976161	-0.00465639375939886	-0.0036149156543539	-0.00532379552925066	-0.00585416468141786	-0.0070088175061398	-0.00266404000320408	-0.00446403467401846	-0.00509973659525942	-0.00253063436505152	-0.0037213202901758	-0.00628997185296154	-0.00325333203385403	-0.00273356682336068	-0.00698169450117769	-0.00440980490144494	-0.00557150149852259	-0.00950522740098514	-0.004596138009336	-0.00461783514902159	-0.00488705392337496	-0.00431368396061993	-0.00204478328128821	-0.00463274796091806	-0.00394858904400663	-0.00321311886268039	-0.00571881427103615	-0.00586228550144907	-0.00259729280585097	-0.00243821151609913	-0.00685536108302165	-0.00577826033331097	-0.00457889043039283	-0.00272954272612125	-0.00286727996548664	-0.00488020803662104	-0.00279671410850912	-0.00598807287519121	-0.00678216025574097	-0.00262299136408206	-0.00444334700833815	-0.00329511231223645	-0.004298721141207	-0.0034724497170816	-0.008199294410835	-0.00270896161081824	-0.00381067111743927	-0.00519827282006757	-0.00442268119366473	-0.00070604507056049
-318.166666642849	0.000831572197838137	-0.000964173118693012	-0.0034927283532562	-0.00332908955429889	-0.00298314744995765	0.00206065084617502	-0.000199610560887908	-0.00575787452403109	-0.00267725708063526	-0.0035239289566058	-0.00351645045849214	-0.00173183238934604	-0.00232299527957303	-0.0042615807307127	-0.00281673434749441	0.000962997455464354	-0.00345513339718073	-0.00329906202986285	0.000503653793268888	1.57807261640386e-05	-0.00104255777092377	0.00161218512772954	0.00160763085838433	0.000957042666043573	-0.00213370103748423	-0.000734521042478065	-0.00337167480151057	0.000443493162807007	-0.000266892828721499	-0.000564682317633292	-0.00127076807079696	-0.00375117061498476	0.00126408127622546	-0.00154189579034225	-0.00239806542966992	-0.00250408075274666	-0.00174187401252823	-0.00231425151322784	-0.00304786569558912	-0.000274880425162993	-0.000591565880882161	-0.00369206260208654	-0.00456481979586942	-0.00366540752455313	-0.00347758333398251	-0.000181887554753679	5.65485715030567e-05	-0.00024351639234621	0.000358362160491232
-318.133333309537	0.00220516581213837	0.00202620577434487	-0.00334145929771212	-0.0022360873022319	-0.00347382934904539	0.0046703228967736	0.00520279064356466	-0.00238367672168427	0.00269668335261564	-0.00046004062435101	-0.00449338869234284	-0.000859637039698824	0.00103171813517655	-0.00178354639713274	0.00102858930211991	-0.000593783208455489	-0.00176211630932643	0.00183457955720934	0.00122573965760453	-0.000440041445645245	0.00283768845150578	0.0041572559393217	0.00113954354205525	0.00300204884593414	0.000934487428901676	0.000371998080741731	-0.000402251922456465	0.00481212296737143	0.000343358155782125	0.00105690533312763	-0.00147154831291119	-0.00173046585804537	0.00450582649322984	0.000403483994091736	-0.00231232486499877	0.00294170788424175	-0.00183355476194025	0.00113839593967202	0.000282745891190817	0.000928201663708217	-0.00107682475921822	-0.00335191910547106	0.00124932945019784	-0.00384175730726954	0.000404821897867724	-0.00012182104551528	0.00287581836652351	0.000987845867499781	0.00287065179781298
-318.099999976225	0.00159427679428625	0.00370572733475738	-0.00157090839248653	0.00180336334072451	0.000368263614382025	0.00150091790067275	0.00202311345021344	0.000704659745729974	0.00140204286257184	-0.00155198532156187	-0.000170111724664856	0.000767441726448714	0.00547292069499627	-0.00187903075293439	0.00182454774253116	0.00065894949695855	0.000507221517603962	0.000995819909714979	0.00398986810919888	0.0042155947172654	0.00333502066609903	0.00438936398841572	0.00420803147317472	0.00404923766489473	0.00378399149009012	0.00438376112360506	0.00223153907672069	0.00418348121354362	0.00244619446254057	0.00220282682148865	-0.00172145997781092	-5.64373715670197e-05	0.00372281351530135	0.00122346239628368	0.000676900573732153	0.00315226977059935	0.00125797006053141	0.00429013522803212	-0.000924181748859443	0.00413552327084565	0.00374142201568006	0.00349002600773574	0.0033550321752881	0.00102202470477841	-0.000821470491775056	0.00242244826570637	0.00379104657432661	0.00494661253069562	0.00195997875335574
-318.066666642913	0.00293225383289575	0.00581715039818698	0.00411919805568606	0.0019134957726068	-7.31722220072006e-05	0.00530015880732937	0.0072464059455295	0.00209505014137112	0.00460485854067449	0.00450632502088211	-0.000730539713708733	0.00316909744988969	0.00315785680937597	0.000560832680403189	0.00380139164428484	0.0055159853380865	0.00182279001937513	0.00234417363606532	0.0029681483531766	0.00193424982981116	0.00611595376281382	0.00789726813700498	0.00610087712812102	0.00709522887341019	0.00335872629365985	0.00499132662003032	0.00263156635715978	0.0069837997871296	0.00464191159850369	0.00673123927291031	0.00146501897620877	0.00450349558680785	0.00544949282437568	0.00387787099159198	3.34587604989833e-05	0.0060166738303209	0.00483317449333209	0.00394195129678843	0.00137402701614686	0.00561649699175504	0.00319308174778488	0.00531651209540429	0.00272507059944649	0.00319373998497763	0.00203748062989628	0.0081600690081185	0.00532186944198798	0.00393278386545604	0.0047756486029561
-318.033333309601	0.00479109902250285	0.00690687521620581	0.00300084700365799	0.00472619447120748	0.003795504224822	0.00753827449039834	0.00837252902437224	0.00491591173046335	0.00657473560850241	0.00632112363233939	-5.57475790875506e-05	0.0033284833646402	0.00303185661915573	0.001730263448673	0.00457015407578054	0.00434465000246831	0.00284076147993295	0.00415405813845993	0.00817305338939145	0.00484367992532386	0.00831844253889191	0.00563345687177352	0.0062727043007067	0.00550530571462082	0.00501024160765906	0.00589745609990155	0.00413009593073743	0.0128331006529964	0.00476684512562786	0.00898944866227092	0.00382710555874266	0.00549099813762866	0.00782423499333551	0.00385153491356172	0.00476023874919418	0.0053268339896525	0.00724416542390949	0.00741424760609455	0.00297872804780952	0.00653212087069499	0.00653980749241379	0.00595466419916502	0.00757543647075765	0.00398336489199846	0.000927832431715125	0.00765254252409175	0.00844866994242954	0.00739086113038578	0.00500671351885051
-317.999999976289	0.00891557131758447	0.00737041270426986	0.00679416246514719	0.00298685247922992	0.00449304277791118	0.00793970319990089	0.00815220856428933	0.00535618449211606	0.0110214427180686	0.00587500050999712	0.0067896412595061	0.00284972219018897	0.00645573106559538	0.00464461675620387	0.00739022363205244	0.00516959626954183	0.00474039890717515	0.00614317887833726	0.00997231356033501	0.00492599506010682	0.00971778323014594	0.00924574453517879	0.00940490031248498	0.00916589698454595	0.00674850107712544	0.00723726425819071	0.00465615506267625	0.00624421099124717	0.005682211004856	0.00866777340779079	0.00568085567631726	0.00570704343334005	0.0132258800420149	0.00741370927030305	0.00467823683492252	0.00644938493222469	0.0055830552637971	0.00976627169420119	0.00661995849893371	0.0139874806482632	0.00924468585769789	0.00715010341815869	0.00704458607040925	0.00350893934475938	0.00610312370132016	0.00909801785441144	0.00683466406895039	0.00491094607797371	0.00973497339255225
-317.966666642977	0.0138349279898952	0.0084473758629704	0.00750383414591327	0.00644926410125402	0.00754539044709857	0.00976905856979382	0.00946155899553081	0.00421431880652479	0.00861635779058267	0.00815593452476004	0.00485003443703891	0.00942392234928624	0.00498553130979651	0.00753365533893202	0.00963516468259606	0.00729960345457503	0.00743735464170225	0.00910265992659576	0.00945536832826732	0.00526250078218482	0.0107930302932601	0.013028139035168	0.00848900259055085	0.00997064715768936	0.0103610901379354	0.00929358483916087	0.00697561621597975	0.0116216718938168	0.00881333755663249	0.00995553361070611	0.00620778821974444	0.00639876541122908	0.0107519067201709	0.00738647406782089	0.00539828194556202	0.00986412191702257	0.00742965260947392	0.0105449201242024	0.0109216025713914	0.0116011277366246	0.010747512943209	0.00983781080343904	0.0103701233697734	0.00711680905745826	0.00915545207519486	0.00730462591069325	0.00966877007870848	0.00722123207014147	0.00934353218635342
-317.933333309665	0.0109111195424677	0.0103560242500378	0.00993842854020655	0.00662566092871852	0.00797859694021186	0.0110491674483235	0.0113796469555083	0.0079239213427682	0.0120293439080666	0.00348241157140872	0.00752604679583802	0.00713613931918811	0.00990572471576989	0.00576616932646268	0.00596212490614267	0.00887960505425522	0.00350070075871989	0.00992889873336955	0.00729112857738257	0.00593521010987996	0.0107408578963163	0.0115870215971244	0.0088257901956158	0.0101457196653916	0.00992109080583836	0.00907342665799893	0.00847555242112918	0.00998100095116994	0.012439358710602	0.0128584446320381	0.00790273026764943	0.00773626636490388	0.0130225724295758	0.0112516269594168	0.00623478150376566	0.00801978019899763	0.00997237641713944	0.0109764796474894	0.00849059147692088	0.00959243421503553	0.00944056154257511	0.0092360746144512	0.00976299739725028	0.0074023353207795	0.00965444378892044	0.0106925300381419	0.0108828078595344	0.0103802848324089	0.0114874646683932
-317.899999976354	0.0130965357451253	0.0108164818407379	0.010275229168772	0.00902808196924076	0.00485006689365552	0.0135418241105755	0.0119789398972389	0.00785894230230944	0.012451605732922	0.00769533465111938	0.00961839305250312	0.00881006338235901	0.0105555979373334	0.00978570875229812	0.0109988872293297	0.0104645312619125	0.0111081280009006	0.00779829602603077	0.0139965364761787	0.00555874321261851	0.0115147314140701	0.0100656102355507	0.00865711735279528	0.0104940753321248	0.0102355981468686	0.012614208205784	0.00924707686411075	0.0120565296226233	0.0127037412785811	0.0116571776278646	0.00703133589473315	0.00767729503679881	0.00747804465868207	0.0121882251716173	0.0094968799625591	0.00994908500674252	0.00939462180510697	0.00528920618559281	0.0104102485132848	0.0141958424009245	0.01044447458619	0.0102220047838237	0.0106479104050535	0.00741528507393285	0.00542223926966012	0.0104900189660714	0.0118489308575901	0.00987195001784602	0.0103873821193819
-317.866666643042	0.0118331316245537	0.0140305368762953	0.00918837663084615	0.00756695136946628	0.00895833855826855	0.0114992096811071	0.0131556842353993	0.00791509381581401	0.0161462299871286	0.00698353952740249	0.00851723240996172	0.00941025801581685	0.0124856713678797	0.00694857640374857	0.0120635343862454	0.00986571883995258	0.00947013624924253	0.00785795529413791	0.0124035843306691	0.010331486413408	0.0121896960357725	0.0107906036232864	0.00996983064004753	0.0136610167922611	0.0102623782485207	0.0137897573082174	0.00810621584424254	0.0116951811620244	0.01126183461356	0.00951395752240514	0.00839643790618461	0.011992052701519	0.013640830513595	0.00970307759044486	0.00837615876037845	0.0142121800406458	0.0112289495979421	0.00935983357440506	0.0101295167476898	0.0126975539154334	0.0108163280272706	0.0108219210667453	0.00760245838577511	0.00859822643943153	0.0121656726103327	0.00693736254347255	0.0106848686873305	0.0116890695178216	0.00955918061782413
-317.83333330973	0.0121022015277463	0.0132429850868049	0.00878296067799589	0.0108747353930932	0.00867083506136224	0.0170477545556825	0.0107415311853947	0.00853953234533644	0.012160370817387	0.0100364433155694	0.00801959988426004	0.0127901122731608	0.0131154437709986	0.00707955959568241	0.00974905517389146	0.00912297160522879	0.0093047310128036	0.011347377599556	0.0112468196563896	0.010414865011624	0.0120207944785115	0.0108464414562189	0.0119986202518976	0.00975582683818144	0.0115533893698261	0.0104705224040119	0.00816173939900677	0.0137179005891994	0.0144135845552121	0.0112527362732588	0.00993509377056234	0.00878089415343719	0.0105182507684386	0.00805236913285678	0.0121021451354087	0.0111543482644745	0.0106617567984409	0.0123825646583492	0.0115336348731759	0.0122460801866832	0.0116907856561143	0.00954807157184523	0.0110826722572028	0.00952841380932246	0.00709166986428689	0.0120433264494153	0.0138964512660648	0.0101025180915149	0.0117638342051036
-317.799999976418	0.0102103593972838	0.0118980496964611	0.0101254916866613	0.00823400938672902	0.00632547066094635	0.014722077299785	0.0140631009452331	0.0101665838215528	0.0120145090219919	0.00749458332402586	0.00712058749846955	0.0127720249685901	0.0108848552426096	0.00679841413690874	0.0125373482757551	0.00998928331808968	0.00803075941592657	0.00833161416953698	0.0104638440324664	0.00626501984299532	0.0121810508015038	0.0127632131844275	0.0136260323200522	0.00972787821910259	0.0133499427954836	0.0114685081250967	0.0123711990983459	0.0139845690256347	0.0103729043643579	0.013953744013131	0.0109242357968408	0.00896799719179131	0.0127093894314921	0.0118569513206422	0.0110122300068309	0.0112664779093156	0.00989098327261884	0.0127763995468732	0.0139464602809474	0.0140952541595109	0.0121751286996096	0.0111002364112944	0.0117750744960776	0.0103890967453398	0.00878570845682747	0.0105354002038044	0.0151585663333956	0.0104329136320512	0.00948612753837041
-317.766666643106	0.0108739414176486	0.0165766908832341	0.010235195791206	0.00940098975455417	0.0108321954011953	0.0131026820967872	0.0151482969532757	0.012141067832924	0.0153205957464406	0.0118976786165954	0.00409080778941284	0.00861857765191643	0.00962398189305436	0.00833307025716279	0.0105917352196504	0.0104485102116252	0.00647887940415515	0.0108188254648651	0.0111285239029224	0.0089712090569265	0.012286523270376	0.0103427680513306	0.0131886318782281	0.0137127135026882	0.0127702083105168	0.0115096768705896	0.009823994788973	0.0130559212164365	0.014420625656458	0.0128569504522709	0.00652597692681678	0.00733592540399985	0.0131758359831937	0.0116315507765131	0.00732873327539496	0.0115838401465964	0.00947288294189008	0.0116666277833432	0.00882187570590931	0.0133911936001827	0.010431081188767	0.0123170047979785	0.0132358743349748	0.0106501780583103	0.0098359096741315	0.0125967128012849	0.0160904132664891	0.00882507311868108	0.0101256938296326
-317.733333309794	0.00883342930833386	0.0155232584321823	0.010273575681533	0.00565191687246935	0.00573627475315031	0.0131889552601502	0.0154883131910828	0.00507256346648777	0.0111037439167936	0.0105737800753192	0.00730414654194556	0.0103039199894311	0.0113291651343975	0.00818659356293838	0.00869928050840729	0.0108495874670864	0.00612050056942504	0.00946722602353312	0.00939747088066489	0.00861374602967946	0.012613079386392	0.0111954989704083	0.0102393121265977	0.0135327144411632	0.0100445372674826	0.00962054503426202	0.00987566932730177	0.0132236163717895	0.0119097622916577	0.0117205466652083	0.00820406610605584	0.0100850202910963	0.0129397439013	0.0123709212024952	0.0082588155442026	0.0107867051399303	0.00904922949665088	0.0102671874366652	0.0109937566648668	0.0120595867274181	0.00822197389408807	0.00813134718662822	0.00834958107610473	0.00915853595760507	0.00815336860946336	0.0110389843190465	0.0113838230501356	0.0119901608152371	0.0118230802474588
-317.699999976482	0.00883884213731445	0.0122208238463146	0.0118164972632856	0.00906820634390948	0.0102507931355786	0.0130693181684247	0.0155551332638109	0.00795455285267899	0.0117152704068677	0.00937073733709892	0.00729475713631755	0.00919684868528459	0.00908385654401656	0.00645365144280974	0.00910527113202375	0.00872476883057294	0.00988977328528184	0.00537375861043454	0.0118315857565238	0.00975510345815833	0.0121825465335029	0.0113594880120401	0.0129576163107669	0.010458174245576	0.009749506413262	0.0116166725023285	0.00908731197398482	0.0129253164452821	0.0129437532190446	0.0119699637664055	0.00783355343234748	0.0119247732268805	0.0121803642168257	0.0100227714374375	0.00706416260246823	0.0128363385942094	0.00854889175475959	0.0077992950154594	0.00920309667335295	0.0120050397014577	0.00923581954423414	0.00974237968675395	0.0089499351010367	0.00748508274285531	0.0101777229554481	0.0100559800324982	0.0116363711901574	0.0100639259051601	0.00854198682718932
-317.66666664317	0.0108703011268907	0.0133559794563382	0.00840512472958899	0.00735567291243844	0.00801026735173838	0.0144239727741049	0.0114944933678377	0.00565801650470288	0.010927772125628	0.00927672379926259	0.0059906567977267	0.00670509372782957	0.0119275608386232	0.0066187783674766	0.00804340204176157	0.00884316353253656	0.00572634820395435	0.00478438246604518	0.010157526203897	0.00997411896607769	0.0123340085470172	0.0107421802480105	0.00977559589058385	0.0111681107996262	0.0111587553839023	0.00946159698386506	0.0103338311837631	0.012691680734452	0.0115891703922801	0.0103419937081646	0.00333306091923891	0.00849516377999548	0.010605940578855	0.00932340054401226	0.00735476300153548	0.00976621161519353	0.0111973252009614	0.0141592172489355	0.0102007199891853	0.0107529167628569	0.0110318490154037	0.00808089945198653	0.00963394957850172	0.00775740461778074	0.007494026770547	0.00908476991179397	0.0117031193160894	0.00865510313221374	0.00942521041737299
-317.633333309858	0.00833036508867957	0.0117733183960278	0.00769614343792913	0.00585232614210296	0.00476796100283594	0.0117655253908617	0.010007869481602	0.00603924613780638	0.0104583470212473	0.00512679767370883	0.00560411568534847	0.00662779759571219	0.00747014974546734	0.00545824760844271	0.00836616035084081	0.00651390633880633	0.00611309840443797	0.00517175063493347	0.00469605978648779	0.00662423440957327	0.00505204999936781	0.0100478131295922	0.00902205818449475	0.00925713449864396	0.0107535225263768	0.00882349797430693	0.00552452006044513	0.00506212374905401	0.0112066531931035	0.00755159155819207	0.00262023060909033	0.00669773076044367	0.0107506488951795	0.00618447464347205	0.00520262982495934	0.0109302217918736	0.00651091122184821	0.00990938902591476	0.00757951125373091	0.0103041014501144	0.00780506149287719	0.00759523530369832	0.00728226099769169	0.00722356198695639	0.00744689086355366	0.0066977197926803	0.00961609455136059	0.0094502663811119	0.00904235849937385
-317.599999976546	0.00965821477764517	0.00756286865366262	0.00656912851438296	0.00462096844974225	0.00348856378097862	0.0112554588160481	0.0102604330391046	0.00366048644997452	0.00976346329565547	0.0043023179013274	0.00573587605355452	0.00385631616954729	0.00741445992649092	0.00532082646337217	0.0077108747517759	0.00615016283939518	0.00361233195882538	0.00417409953805503	0.00623138127261524	0.00508327892421789	0.00594213722218373	0.00903424969827615	0.00704190288349449	0.00602845839228661	0.00794201078214518	0.00866824237993835	0.00363763617556323	0.00744207785543527	0.00696546798866626	0.00946838908306558	0.00530379348475662	0.00719423396425323	0.00677979829980602	0.00872937943443985	0.00594498273296373	0.00991966870157279	0.0055663429734053	0.00839755651437246	0.00688579275223689	0.00735902607014216	0.0088692099140133	0.00435223636644932	0.0084672574882233	0.00543015144418679	0.00652800549154842	0.00493227866747781	0.00701118903650366	0.00709495404633032	0.0073062624637622
-317.566666643234	0.00549165275885566	0.00881500882893438	0.00548257768056581	0.00480960260679064	0.000399708471173654	0.00750003263131116	0.0100858965371565	0.00416568161308706	0.00696962103787879	0.00248447430209886	0.00103492131605265	0.00259767970742053	0.00546058310499198	0.00386411188385072	0.00745852912189426	0.00224050608330406	0.00621661668966389	0.00095991437094034	0.00571957021320102	0.00532031971734037	0.00473804503753328	0.00794564312488522	0.00605613809404482	0.00770576244384358	0.00767409817517806	0.00809916649997866	0.00372381976016056	0.00857038968116663	0.0059218651633105	0.00710038962303039	0.00476055502944739	0.00397862126650683	0.00454414749451015	0.00634135168287564	0.00232473047276704	0.00617906221950026	0.00599692738854274	0.00516932438583173	0.00778277290541829	0.00664913109009702	0.00728321849814229	0.00696560346089958	0.00616639620711656	0.0037721646700366	0.00531164270934148	0.00465946360185998	0.00475222550243282	0.00528238480756771	0.00536434465239022
-317.533333309922	0.00382800158315777	0.00449836363662537	0.00429633673174623	0.00324897904394883	0.00184453138220486	0.0062571778338868	0.00627973190078612	0.00121126156703733	0.00548721277288378	0.0026075339009447	0.00160647265790603	0.00216782743525024	0.00233594077763943	0.00196397464115328	0.00425826685428865	0.00197848427254466	0.00476307969566137	0.00130694061693604	0.00431011376472679	0.00116962267019105	0.00302027777703906	0.00726348549521527	0.00338775350152176	0.00753188712034403	0.00724154519972964	0.00572149871859939	0.00276532906917171	0.00653797722195959	0.0037965172732054	0.00625547206863553	0.00343566344280877	0.00378809337526131	0.00382212270442883	0.00576906829271262	0.00209834330694658	0.00478165406475428	0.0026348488820187	0.00676285084187056	0.00410841885260183	0.00781711684466124	0.00475137044437912	0.00165428909584819	0.00183209690408304	0.00153354350221091	0.00131201087776944	0.00549465917517056	0.00691661637507424	0.00530928441614631	0.0050361552742636
-317.49999997661	0.0038953287400928	0.00499280172643057	0.000970132212748664	0.00324814774359161	0.00350235419094624	0.00510286138008287	0.00448157442188435	-0.000998429783005128	0.00244761590814124	0.00383110323687119	0.00210582422622285	0.00118117590660893	0.00490939802793	0.000265467811111253	0.00124060744288956	0.00408873950958988	0.00149866653002106	0.00222973840293694	0.00420549313102059	-0.00109814817056186	0.0039129931621229	0.00598415797818952	0.00129721862308618	0.00335827360969054	0.0011351270753267	0.00362384092305057	0.000992088961095483	0.0029208610356849	0.00483485893416424	0.00375828963647118	-7.62621536681829e-05	0.00108969568803741	0.00500316403662604	0.00332545804540652	-0.000716568451214816	0.00356774575757246	-0.00133145948802038	0.00486242222219924	-0.000759002685943533	0.00312729374625687	0.00306024926559212	0.000264177875553551	0.00137516774226887	0.00221156490744334	0.00155743335291236	0.00448811223152767	0.00325323626847884	0.00134010190945566	0.00260178454921345
-317.466666643298	0.00287663552675665	0.00443686797388676	0.00100586696432425	-0.00114732245179394	9.35641418958744e-05	0.00529449757478562	0.00268515584876372	-0.00257180368596044	0.00264958923243497	-0.00193137468998694	6.49458054607921e-05	-0.00148457826255544	-0.00115120511585265	-0.000607172893255847	0.000933870112372337	0.00356274068724793	-0.00300590812114132	-0.000572682112113476	-0.00129743180007191	-0.00102150716625471	-0.00386657791317957	-0.000297174559919178	0.00200034339809219	-0.00133211735228111	0.00173518909347881	0.00483432798014916	0.000557176077233379	0.00312922692177275	0.00207660824092826	0.00348467803052332	8.35008677061433e-05	-0.00191499485100133	0.00430343619237539	0.00311096074625083	0.00376029292345448	0.00331538545091914	-0.000201851397973796	-0.00114038376404146	0.00229538067113677	0.00120237288071956	0.00101835510852288	-0.000407523802188225	0.00241270033012619	-0.00106751359507495	-0.00182077957107918	0.00170038355539837	0.00371275325370723	0.00223572785465864	0.00192747174342855
-317.433333309987	0.00224722060606464	0.00156692614468612	-0.00146480252979786	-0.001406791704616	-0.00189047050887581	0.0024499956283951	0.00187211962408018	-0.00310650110446997	-0.000391162771417042	-0.00322499186328995	-0.00229904583606044	-0.00174796724677329	-0.000871019873338597	-0.00107480946156102	-0.000925360356212601	-0.00318602191699779	-0.00264954289164421	-0.00249612472535499	-0.000712652935000668	-0.00506345455728907	-0.00189876270713263	-0.000238397247126265	-0.00266691787736106	0.00231636076764463	-0.00268435704040526	0.00190722901815932	-0.00179886317974054	-0.000190564648465785	0.00194215804861009	9.95635609691847e-05	-0.000405446335327131	-0.00430278846613619	0.00261386196571267	-0.000984168145535591	-0.00166385811905356	-0.00136822018378235	-0.00286710058726569	-0.00156523695262711	-0.000946683098140166	0.000356490662918985	-0.000381749016822086	-0.00365521439612293	0.00414053019118521	-0.00255317997696047	-0.00425286625507626	-0.00154719385189395	-0.00145657151557399	-0.000574061914895285	-6.59806204594826e-06
-317.399999976675	-0.000941980593150649	-0.000279054072545359	-0.0034937430158738	-0.00490763220823354	-0.00359839919771543	0.00108785593161209	-0.000552849592978299	-0.00563843222069138	-0.000518322953637962	-0.00252487088629549	-0.00422367509976029	-0.0048540761302277	-0.0027296334888639	-0.00478035567344526	-0.000224371639873766	-0.00336594387547595	-0.00136350916216343	-0.00451869999574572	-0.0032267452678264	-0.00718146728101843	-0.00143165970710146	-0.000745758400239716	-0.00271032101505886	-0.00154960932047588	-0.0020929565036909	-0.00157362288017604	-0.00419572328046303	-0.00171199633533892	-0.00238271191584083	-0.00295063126191575	-0.00452319377274679	-0.00539707754952723	-0.000704641322471167	-0.0011719197085247	-0.00406869550399314	-0.000359042087460182	-0.00477038332206559	-0.00337002192021152	5.03859100601245e-05	0.000427421307809928	-0.00360702428413917	-0.00311710181730707	-0.00217273315765154	-0.00314223117699519	-0.00375860932487648	-0.00364730142357794	-0.00390254214807895	-0.00344511617500476	-0.00209556379432541
-317.366666643363	-0.00263975920240811	-0.00288942096778644	-0.00413079818537287	-0.00300176925061324	-0.006289548743735	-0.000983858429456363	-0.00145740732999067	-0.00546575465554211	-0.00261065221484835	-0.00534660848471913	-0.00801999252083785	-0.00582259144593222	-0.00437953337741592	-0.00508878902750287	-0.00371602705050178	-0.00265957989849341	-0.00539300018126199	-0.00909983452073726	-0.00196454543987157	-0.00670688156716337	-0.0032777243169797	0.000120424331174762	-0.00432182147510063	-0.00303804816515763	-0.00374125743641707	-0.00195044448312587	-0.00799860389003348	-0.00239216137118459	-0.00191939270250208	-0.00173535743360176	-0.00532786963457876	-0.0061167133962825	-0.00150454770216346	-0.0036581713803604	-0.00677683194564926	-0.0033247604562151	-0.0047905805561671	-0.00470662914098208	-0.00044987237334071	-0.00267283599765733	-0.00255139175464247	-0.00696143044892972	-0.00309087107798789	-0.00988716919404486	-0.00899877860486864	-0.00236232969525285	-0.00462483807365888	-0.00225118221804543	-0.00111461641000221
-317.333333310051	-0.00272269684357507	-0.0040928933172838	-0.00197877702367177	-0.00616443185241522	-0.00632435685270816	-0.00323899879298273	-0.00102716416827742	-0.00983494164625764	-0.00388467659647851	-0.00499440691741171	-0.00832413354747608	-0.00837918017234784	-0.00300215691999228	-0.00923722742857069	-0.00380695831503586	-0.003735659506098	-0.00885480824991325	-0.00674685141789633	-0.00507594175599646	-0.00820760232306861	-0.00714821183156811	-0.00172267609725651	-0.00642555630163755	-0.00177367772167714	-0.0033848530108963	-0.00554857102655415	-0.00791790533390269	-0.00449737503453396	-0.00182007374656445	-0.00368709732541628	-0.00430667350211023	-0.00749936002241069	-0.00475739776801443	-0.00593883249370097	-0.00734984007643569	-0.00424125986088386	-0.0041570978406682	-0.00224848290509383	-0.00727759497628189	-0.00363744578115321	-0.00586741244778621	-0.00374555742855731	-0.00338086367436652	-0.00609909215683302	-0.00832271210246593	-0.00423533337015092	-0.00414159656078894	-0.004664431880403	-0.00370239806146222
-317.299999976739	-0.00337529010200854	-0.00626984426968435	-0.00477230467852019	-0.00649370912889835	-0.0106104814143966	-0.00258645233986854	-0.00479456623463281	-0.00652047778283149	-0.00380133280318562	-0.0105797954523403	-0.00869888176878542	-0.0126032538130123	-0.00687611966945301	-0.0086099364890303	-0.00704233402882748	-0.00793512885742109	-0.0100772066504773	-0.00708683893473283	-0.00660546341371981	-0.00763340392744638	-0.00600071723054785	-0.00763886061680319	-0.00717839464983161	-0.00502019675075849	-0.00602931895987668	-0.00580529150450382	-0.00966218804646624	-0.00938852474315621	-0.00299666530381515	-0.00263120651322768	-0.0098016882284151	-0.00740737650034484	-0.00405776006568614	-0.0069582146065017	-0.00717856371927394	-0.00612116348220049	-0.00604407260643813	-0.0025902959602685	-0.00512857476621542	-0.00662334106225804	-0.00451264294906406	-0.00737596294278775	-0.0065503874898778	-0.00894246767556695	-0.00819828280367241	-0.00589880713074631	-0.00545710023411139	-0.00545884226501547	-0.00497316632582567
-317.266666643427	-0.00794366473235031	-0.007239140632194	-0.00703721643106903	-0.00909622850908798	-0.0106423813425837	-0.00598456367381817	-0.00276563646704842	-0.0078218122211966	-0.00556518432156816	-0.0112685675984296	-0.0103548486394386	-0.0111106293021876	-0.00658291708451353	-0.0110786382203144	-0.00906448781635194	-0.00823047457936854	-0.0121225619514553	-0.00996192014078312	-0.00484620297921978	-0.00891368294826489	-0.00914874320608172	-0.0030805394157768	-0.00974379453518748	-0.00614705839788399	-0.00926904719939736	-0.00882885199471939	-0.00807628443378616	-0.00643999519162353	-0.006271932546694	-0.00587000450102204	-0.00912817244645603	-0.00811819085414323	-0.00450509384960307	-0.00670853765034463	-0.00980780879983456	-0.00729040263344694	-0.006594418645957	-0.00702151597387435	-0.00760846945833826	-0.00722708999461752	-0.00658370991499435	-0.00478299562853646	-0.00617745882854059	-0.0124115790966187	-0.0124882909112933	-0.00897166896032742	-0.00773296700437154	-0.00679786028729223	-0.00667386986046326
-317.233333310115	-0.0100508373711294	-0.00805573017193539	-0.00599013561568762	-0.0102228813942891	-0.00937776338652629	-0.00893742118960195	-0.0053396314621218	-0.0126987160752096	-0.00727202486316492	-0.0121844585520768	-0.0139208840203406	-0.0107664897286567	-0.00885259017389006	-0.00803375338408918	-0.00701363691169377	-0.00715338375853081	-0.013377896496661	-0.012465236525494	-0.00525041389114578	-0.0120754220476623	-0.0119786251997288	-0.00765269905534616	-0.0109525305909065	-0.0087378087258746	-0.0104125567329003	-0.00976692604725649	-0.0112156484806428	-0.00418500617836648	-0.00853806938055224	-0.00758486106886902	-0.0099982154760847	-0.00957822472308989	-0.00723498290371782	-0.00961898097146352	-0.0108844789515884	-0.00951316504495459	-0.0109305585224215	-0.0086834731049501	-0.0105352604120609	-0.0104445597854048	-0.00848581216637179	-0.0100280596785018	-0.0109726103749208	-0.0113496398048702	-0.0124337701036999	-0.00820976412988339	-0.00747125234766122	-0.0104406750926188	-0.0088895856817488
-317.199999976803	-0.0060427624315037	-0.005623234170678	-0.00670275696917344	-0.0124471751555549	-0.0112172631497037	-0.00507203837991055	-0.00650703557571897	-0.0101261856953603	-0.00732592201568327	-0.00982116292065316	-0.0130391233785935	-0.0105104431452188	-0.00666687508919572	-0.0100800603259297	-0.0100921527231823	-0.00488218253098216	-0.0115264896277393	-0.012099558270271	-0.00756164389921954	-0.00889155506831507	-0.00780527765346939	-0.00931700021021764	-0.00999727918907767	-0.00814292172781628	-0.0092743635663598	-0.0113987416483766	-0.0121621093176214	-0.00584488968895325	-0.00727397971969856	-0.00710366683936126	-0.0104983337132124	-0.0097256982059748	-0.00837561772491668	-0.00975744902608489	-0.0108998202293751	-0.00894215772120455	-0.0128409917515455	-0.00806609926929847	-0.00875889550469577	-0.00894826809518889	-0.00893909704607454	-0.00968311369877795	-0.00988550670139865	-0.0121348314840067	-0.0117673712474956	-0.0105678978963198	-0.0103808223979466	-0.00925291364397418	-0.00643074492670059
-317.166666643491	-0.0082089107197949	-0.00732681239161137	-0.011069784839398	-0.0101700226091651	-0.0121799135492775	-0.00909802984211361	-0.00480591073588288	-0.0123402633353823	-0.00769992991886592	-0.0116691294964409	-0.0101588766718207	-0.0121079082159639	-0.00859221715288161	-0.0119370582111025	-0.0105070832964212	-0.00900775446211699	-0.0116360438888602	-0.00971475522914644	-0.00884590969214327	-0.0100869277481359	-0.0136455703185434	-0.00862790954615056	-0.0111623983403796	-0.00692898922300456	-0.0111269569451652	-0.0110766998925652	-0.0118959505654183	-0.00535336852935542	-0.00656043218139879	-0.0093347222524266	-0.0102431696146024	-0.0103755250193045	-0.0081102327573952	-0.0102869054041927	-0.0132236296723217	-0.00832081649268102	-0.0140606256521134	-0.00951312232083001	-0.0119586557679373	-0.0101276924759626	-0.00650901371066748	-0.011557080654956	-0.0087482810834455	-0.0111991556763111	-0.0122200604387896	-0.0114079608553757	-0.0111252994438287	-0.00754250920527744	-0.00869926509702701
-317.133333310179	-0.00809170229154987	-0.0106333005328447	-0.011790158520624	-0.0111575870573241	-0.0136135321946296	-0.0102262045257903	-0.00674034125380674	-0.0100955287411187	-0.0107219814151506	-0.0135883586556672	-0.0118243852685164	-0.0117345741036409	-0.0117947270282671	-0.0137444752463783	-0.0084338159580063	-0.0107526918175977	-0.0138355567560876	-0.0131606343114299	-0.00636009092674839	-0.0115317642747205	-0.00946104685290705	-0.00700159653003318	-0.0107167214983755	-0.00624346646409857	-0.00786065488148291	-0.00761564992210928	-0.0147058985562143	-0.00950124308277622	-0.00805757534370843	-0.00807071081276278	-0.0110278353146535	-0.0116497802549042	-0.00758906227549605	-0.00990671332601278	-0.00977005396972197	-0.00789028176364126	-0.0139559286968898	-0.00718302763657386	-0.0115150330207914	-0.00742536430083651	-0.00999375943628167	-0.0115116316891996	-0.00969431219016148	-0.0157062561308365	-0.0150571946163278	-0.00789984707214797	-0.010024284983701	-0.00881177938605815	-0.00898434182792995
-317.099999976867	-0.00703286805851522	-0.00767895115675743	-0.0106246526379206	-0.00940290338187699	-0.0105721378392049	-0.00560989563542091	-0.00732729826475198	-0.0112054476164317	-0.0106979124351466	-0.0109625177019028	-0.0112497943548047	-0.0133619973072562	-0.0097156054122286	-0.011917923475449	-0.0134223073883054	-0.0117552989750084	-0.0120229486309787	-0.013805715582739	-0.00722683912990185	-0.013974695231591	-0.0104427719833649	-0.0095335698384319	-0.0104323696329071	-0.00977810478365282	-0.00916055019840745	-0.00746210173933448	-0.00966755935767605	-0.00790183138829881	-0.00774685511300044	-0.00935119085000813	-0.0115368676238913	-0.0128493349838071	-0.0090381495536731	-0.00841084431573758	-0.0134516303750504	-0.00839027161635331	-0.00979964411508871	-0.00716955293889376	-0.00921963708700824	-0.0101369991190045	-0.00792995461736845	-0.00936399839010593	-0.00918512953722028	-0.0105780942803575	-0.0146556284433392	-0.0112872595094528	-0.00698995551603221	-0.0107395326507623	-0.0100542789977517
-317.066666643555	-0.00850204885229366	-0.00878289383239228	-0.0104339998850819	-0.0112413059843334	-0.011484948208614	-0.00571639879150043	-0.00539945930951324	-0.0112582668530887	-0.00995477346657092	-0.0123930863027941	-0.010569180567791	-0.011249543395689	-0.0101278977755198	-0.0100831824737552	-0.0105914393117764	-0.0122596799444666	-0.0119037586498093	-0.0111053125615642	-0.00898020465669713	-0.013508266541334	-0.01113483976756	-0.00853284653001252	-0.00901377921673518	-0.00775909979600176	-0.00811267852021735	-0.00784830428245675	-0.0100995070739121	-0.00616386971260763	-0.00801132062296495	-0.00786232534934606	-0.0109808808402797	-0.0130571352214602	-0.00672541285921757	-0.00925225307478594	-0.0122957038809185	-0.00664393760728033	-0.0133447900627075	-0.00887289596063212	-0.00847026281904817	-0.0101654370403568	-0.00932926056934236	-0.0113113704392597	-0.00849037982158107	-0.0118716857887019	-0.0137748321003004	-0.0121519587322483	-0.00679323008383481	-0.00931893287418806	-0.00953315022249712
-317.033333310243	-0.00737143812689889	-0.00752711686193885	-0.00692857151965254	-0.00888231590599342	-0.00971411591332516	-0.00706951211319928	-0.00613711686851248	-0.0101233809094958	-0.00820735589367982	-0.0149600707367969	-0.00993740247114461	-0.00992084625380396	-0.0121304832951564	-0.00860428625869059	-0.0119791494777994	-0.0107748168878655	-0.0130480485035429	-0.00707646818341701	-0.0122438262342334	-0.0104022111769572	-0.01094316738733	-0.0103641401278833	-0.00943000709465225	-0.00588672341545848	-0.00986890788107153	-0.00982892614943287	-0.0107196772260405	-0.00770043923293739	-0.00956334804421777	-0.0064835087332179	-0.0116918773644348	-0.00972660573174544	-0.00747470970144049	-0.0104757548703771	-0.00816032341201611	-0.00644646814873473	-0.00966601697728486	-0.00673357938082397	-0.0105734834282715	-0.00856774827925288	-0.00625335333777521	-0.00977498581539005	-0.00680500555497665	-0.0120728731823309	-0.0108332398809746	-0.0107331676551153	-0.00638844836108687	-0.00984747512826978	-0.00893524056663975
-316.999999976932	-0.00942024455248391	-0.00714827171855092	-0.00693238622853487	-0.00852898148660708	-0.0109716157022129	-0.00638834210920591	-0.00833813001729367	-0.0123415295045513	-0.010403829376683	-0.0125768253595312	-0.0123350255146106	-0.0100904253983841	-0.0101483994457238	-0.0113004276973738	-0.00906753235659652	-0.00760053813921147	-0.00932423898417645	-0.00993512534176266	-0.00756212402450152	-0.0097726924663214	-0.00768953397536665	-0.00726955744231483	-0.00924459922535203	-0.00817244134015693	-0.00758753790282363	-0.0110221060481337	-0.00860903550147119	-0.00900601551019464	-0.00921820818915753	-0.0032146403179395	-0.0104224751472248	-0.00787830978560711	-0.00862648311275871	-0.00991234594305879	-0.00937149163999584	-0.00585811366163536	-0.0120589569140723	-0.0058912919522921	-0.0105042499509678	-0.0106982810408655	-0.00787881161447446	-0.00709731269509817	-0.00580610556839023	-0.0113822178991985	-0.0100195875401687	-0.00982388040785465	-0.00589729312852316	-0.00714899332754948	-0.00724481617923045
-316.96666664362	-0.0081858937000685	-0.00464965313378329	-0.00842754383565647	-0.0112405070508904	-0.00798463013553741	-0.00779738260941698	-0.00469556206589949	-0.0101907050977391	-0.00489619778095107	-0.010415695403673	-0.0102681099239129	-0.00982268502508599	-0.00896443637270794	-0.0109121921082209	-0.00718297178703065	-0.00746484381156909	-0.00818778399419706	-0.00873698253596145	-0.00876415838807387	-0.0113568145332229	-0.00799760723110321	-0.00764967611640732	-0.00712141611895378	-0.00910889171531626	-0.0089808686741637	-0.00656377380455575	-0.00902687277485625	-0.00677149380152664	-0.00917490672316801	-0.00717536561753063	-0.010276816306932	-0.0109304363681922	-0.00548068173484995	-0.00979602615443831	-0.00808983948932485	-0.0049028957815429	-0.00876267200627212	-0.00547311375793558	-0.00904078265551034	-0.00874416262773603	-0.0033387693356004	-0.00926355237613052	-0.00753935838112896	-0.00866182294835627	-0.0103399842259131	-0.00763946840567598	-0.00606901770546131	-0.00648573048660317	-0.00882154081818765
-316.933333310308	-0.00765952504665401	-0.00382014279523002	-0.00798375261499462	-0.00990465771044635	-0.00978469371295576	-0.00667687858443244	-0.0051974344939818	-0.00842702256130168	-0.00451755607360937	-0.00896112958218287	-0.00969298159121246	-0.00756397860362923	-0.00794745353826576	-0.00699971243884279	-0.00812944682777772	-0.00741354115164317	-0.00888438236849343	-0.00732233444186114	-0.00391549389177714	-0.0106735123618035	-0.00790431651194545	-0.00762549126544898	-0.00882928132847927	-0.00878673144543318	-0.00712182630823721	-0.00908667379962946	-0.0130574051942177	-0.00674022977258437	-0.0088099531543534	-0.00791751723276646	-0.00813316226195937	-0.00905151378053792	-0.00481374270578039	-0.00766779987836497	-0.00860971254687981	-0.00208543610283507	-0.00937874113368209	-0.00229247586835379	-0.00703615305374217	-0.00608721099687592	-0.00761039905116567	-0.00537464754859451	-0.00506593763757834	-0.00960917626357261	-0.0125825531224006	-0.00860607873685248	-0.00644190092961694	-0.00868206776316771	-0.00578913308254503
-316.899999976996	-0.00575211754999949	-0.00171800511321873	-0.00614597055571764	-0.00752500424163682	-0.00936908136984582	-0.00672087366399077	-0.00384274085156056	-0.0106049844185954	-0.00345967030572636	-0.00921373625039512	-0.0073808602511144	-0.0067698062293805	-0.00618116886813835	-0.0082139048288381	-0.00306149143551238	-0.00572003334534654	-0.00773806360360152	-0.00878147466488988	-0.00307587680720334	-0.0082123578305684	-0.00688906061589079	-0.00187904633038505	-0.00491088295903996	-0.00376993443210039	-0.00664900022820347	-0.00590834880974644	-0.00995719129806316	-0.00408017866460286	-0.0035538039377514	-0.00795150248239951	-0.00691430723395314	-0.0102797383263965	-0.00313951416857594	-0.00885954241855491	-0.00673047121109482	-0.00306863394038748	-0.0054016728981392	-0.00351716258093682	-0.00589169748116947	-0.00439369491133601	-0.000478597726565888	-0.00493707967051094	-0.00361298391738096	-0.00933967914492217	-0.0108853613007447	-0.00537955539145774	-0.00728576734886277	-0.00356601684975699	-0.0057597603107129
-316.866666643684	-0.00287704099640818	-0.00409046498612431	-0.00485373141087242	-0.0069814925545042	-0.00716084180497323	-0.00398042868269877	-0.00329981266694857	-0.00962135450628121	-0.00324383156934271	-0.00974942257122291	-0.00564752973848903	-0.00559115456604886	-0.00400978096941595	-0.00992626621317494	-0.00427468536614573	-0.00424706640034167	-0.00510264628277568	-0.0106036508334627	-0.00337849949787494	-0.00777334986735922	-0.0078321392709112	-0.00383989772512261	-0.00487484618431366	-0.00485423440907329	-0.00611962564660928	-0.00554494750807866	-0.00606686120453304	-0.00223120105613672	-0.00162802003819207	-0.00545031626242998	-0.00604004939829472	-0.00895835905935372	-0.00381036149965108	-0.00306996253688463	-0.00844113501039223	-0.00436366802576937	-0.0042706747924488	-0.00356692039286621	-0.00573480200385923	-0.00421976726034423	-0.00341651467006066	-0.00929259888119971	-0.00359242335130461	-0.00783561521467102	-0.00776443971780127	-0.00353563746881846	-0.00599840810014063	-0.00409565659235356	-0.00440995683305823
-316.833333310372	-0.0033338713515757	-0.000351953564540541	-0.00417804157500579	-0.00675903118466781	-0.0095715152345095	-0.002420930851459	-0.000994773662338355	-0.00785023380474692	-0.00350592250220072	-0.00706786048833397	-0.00400361124188864	-0.005963662186805	-0.00171628052822093	-0.0052445880844294	-0.00497384782962518	-0.00563366883396765	-0.00600981327926287	-0.00399761240387853	-0.00362336711601574	-0.00583951250630221	-0.00360847484243709	-0.00160344054376771	-0.00338915047360699	-0.00139957629516796	-0.00390043434495591	-0.00588917799948918	-0.0076102411145208	-0.00125637449482074	-0.00261098879926358	-0.00125635602616936	-0.004339641553745	-0.00542091011167845	-0.00291567831886652	-0.00278689244373587	-0.00618526662987273	-0.00256220632879722	-0.00508735609455568	-0.00289646007112931	-0.00540403637503983	-0.00383738410548762	-0.00495303869092822	-0.00546795005152501	-0.00126362716154804	-0.00886913638411924	-0.00853898019435151	-0.00161450881167757	-0.00465873250281224	-0.00407749723367579	-0.00235158043596062
-316.79999997706	-0.0042020476408271	-0.00168190299650761	-0.00257634278101559	-0.00365048260797318	-0.00324409848649254	-0.00527300797623065	-0.00224398114078228	-0.00902574852104987	-0.00147705367456019	-0.00493049324041683	-0.005377333584352	-0.00512151535958372	-0.00335785758414031	-0.00477320476122145	-0.000172384955724358	-0.00435537339847414	-0.00784237542930122	-0.00730131675941526	-0.0020919996062817	-0.00431000273718318	-0.00344657052946817	0.000503497484177107	-0.00375201496653244	-0.00211381792533771	-0.00257168691035126	-0.00327227547227926	-0.00578361359486845	-0.000752826544908713	-0.0015858350904413	-0.00551865335661295	-0.00416092482983621	-0.00407283005468051	-0.00210190465761051	-0.00165891587680866	-0.00297082211235011	-0.000177072476102991	-0.00437019650867998	-1.38283458589461e-05	-0.00395765380602009	-0.00128333053954199	-0.00040422185118516	-0.00442761894805654	-0.000994335881950303	-0.00702741735784795	-0.00423052408135793	-0.00107561485369823	-0.00197651850785097	-0.00205718995670001	-0.00364059836677644
-316.766666643748	0.000151227020505962	0.00123144874263015	-0.000567284079156849	-0.0036817440565774	-0.00573482025556293	0.00110425519223178	-0.00184901415215621	-0.00433000131535011	0.000822156586089084	-0.00405259689988835	-0.00203578203122146	0.000139087690450346	-0.00227154396817464	-0.00399307434913243	-0.00146844563094251	-0.00214141085091168	-0.00637475232164952	-0.00406260631040134	0.000536239788155979	-0.0040653551471157	-0.00215174890758374	0.00193369128226573	-0.00187106084225619	0.00117919877862216	-0.00324154765121032	-0.00132232401908705	-0.00169799751006061	0.000741926785291613	-0.000875371509671319	-0.00172729802816096	-0.00158737618156657	-0.00353887928410102	0.00203584324123263	-0.00199769533632999	-0.00653916933409071	-0.00244329688364453	-0.00399874786100718	0.00186938563855144	-0.00137562643586642	-0.00188590588491344	0.00253245215642139	-0.00496813328633916	-0.000779631686097404	-0.00366587088684933	-0.00504042282630834	-0.00130551472464613	-0.00199018046237442	-0.000693820004301848	0.000431968803385474
-316.733333310436	-0.00272846119456249	-0.00104120183692147	-0.000194070341881236	-0.002345478220105	-0.0033327160609633	-0.00443651014297208	0.00283138485746659	-0.00370001002993847	0.00270738129540149	-0.00152219621336569	0.000216169851961934	-0.00237777491215863	-0.0016280518430104	-0.00353818559576458	2.78496228398595e-05	0.00175062500433132	-0.00505676386696874	-0.00267220768103393	-0.00130204539474421	-0.00421712462622548	-0.00188348336876354	-0.000342556426919938	0.00242006500540604	-8.74385490720053e-05	0.000393957677268464	-0.0013130749433693	-0.00108838665579425	-0.00104683478870871	-0.0015748865325016	-0.00322401585029697	-0.000455502157387433	-0.00619358425800554	0.00115924340108509	0.000396175434418389	-0.00137464580637048	0.00251289197626914	-0.000205524793709055	0.00132567621258872	-0.00177067949901832	-8.74634402213692e-05	0.00381053968872125	-0.00286460474542694	0.00084479502103052	-0.00734272037839445	-0.00510396757984466	-0.00162189035527471	0.000891904929848919	0.00177260074907348	0.000237849541005364
[truncated: 1,101 more rows]
[truncated: 192 more columns]
