# Supplementary material for: Towards autonomous robotic THz-based in vivo skin sensing: the PicoBot
Source: Sci Rep. 2025 Feb 7;15:4568. doi: 10.1038/s41598-025-88718-6 (PMC11803113; doi:10.1038/s41598-025-88718-6)
Supplement: Supplementary file 4 — Supplementary Information 3. [file 41598_2025_88718_MOESM4_ESM.zip › Data/Skin measurements/little_finger_right.txt]

Time	Pulse_1	Pulse_2	Pulse_3	Pulse_4	Pulse_5	Pulse_6	Pulse_7	Pulse_8	Pulse_9	Pulse_10	Pulse_11	Pulse_12	Pulse_13	Pulse_14	Pulse_15	Pulse_16	Pulse_17	Pulse_18	Pulse_19	Pulse_20	Pulse_21	Pulse_22	Pulse_23	Pulse_24	Pulse_25	Pulse_26	Pulse_27	Pulse_28	Pulse_29	Pulse_30	Pulse_31	Pulse_32	Pulse_33	Pulse_34	Pulse_35	Pulse_36	Pulse_37	Pulse_38	Pulse_39	Pulse_40	Pulse_41	Pulse_42	Pulse_43	Pulse_44	Pulse_45	Pulse_46	Pulse_47	Pulse_48	Pulse_49
-330.133333434065	-0.000633980957086888	-7.12303638084055e-05	-0.00262182507883602	-0.00244932708275714	0.000255631069129181	-0.000370603583392359	-0.00334122949682736	0.00159037840222365	-0.00270071996832311	-0.00070513385230242	0.00151288009344419	-0.00216736185836564	-0.000861455655806642	-0.00245006345524101	-0.00294435025425233	-0.0020049596931041	0.00117041668597051	-0.0020634718375524	-0.000744046853540903	-0.00210897553269063	-0.00465584856313495	-0.00158217865490884	-0.000303104946763444	-0.00382885140393452	-0.00248571439740708	-0.00303731230820903	-0.00188086111238916	-0.00389675214565244	-0.000406848380752445	-0.00186968261197373	-0.00290848549725464	0.000251593195508382	-0.00107542783862835	-0.00250678228766543	0.000356806365948592	0.000158176511545594	-0.0012083755174418	-0.00114035768734388	-0.00166199159971625	-0.000606983663662852	-0.000555185657524437	-0.00377082776757687	-0.00215966696922332	8.19820625890255e-05	-0.00436707384682333	0.000163482823413275	-0.00440625171603926	-0.00229980504492233	-0.00225648790640642
-330.100000100662	-0.00316855431812568	-0.00322566976439709	-0.00361648913417778	-0.00028127195684291	-0.00147009555571964	6.01842912960615e-05	-0.00141989412270449	-0.000279268520697484	-0.000979734239206942	-0.000604838299878563	-0.00103586709857029	-0.000206524287084564	-0.00127582320980357	0.000768013634422249	-0.000399593158677436	-0.00317791642888043	0.00177383445997192	0.00010199104526365	-0.00254054277128835	-0.00182524434672915	-0.001342491435529	-0.000358559791988511	5.12384555683143e-05	-0.000861435017183387	-0.0016532219054437	-0.00134175572654327	-0.00461264034220066	-0.000549182899733269	-0.00106414800532606	-0.0029427460734377	-0.000192220316979852	-0.00236650004766248	-0.000661330636307689	-0.0029156779277224	-0.00236230402030824	-0.000533111465373381	-0.00223160499631392	-0.000527243347606232	-0.000680565823026891	-0.00172272224120673	-0.000811250723375734	-8.79483922251456e-05	-0.00485501826037749	-0.00142549359265209	-0.00137796761864262	-0.00227480426025961	-0.0024577414008019	-0.000573294835908289	-0.00218231429643934
-330.06666676726	-0.000773980971271793	-0.00118553080604256	-0.00262739426786351	-0.000767746409984116	-0.00300076289753859	0.000749049528413925	-0.00244300154525257	-0.00232175424148851	-0.00455877515192848	-0.00200594544665023	-0.00127191730404985	-0.000607563072864581	-0.000197161592437434	-0.00151669420089762	-0.00326894563023805	-0.00200768064223777	-0.00273250088117305	-0.000515500919532452	0.000417797855322144	-0.00177655969095236	-0.00379247886915912	-0.000312844775348209	0.000468539161867954	-0.000750475868951495	-0.002251201476965	-0.0030509423563343	-0.00168786723791925	-0.00314465639277695	0.000975481644152842	-0.0009582934839516	0.000763654878825015	-0.00246614363414699	0.000293971437809737	-0.000175782736545949	-0.00422854492736136	-0.00407456315624288	-0.00110995641964595	-0.00199833248301273	-0.00399258881702513	-0.00270817875282048	-0.00152326496860666	-0.00177729638776059	-0.00113442947947673	0.000986088727705892	-0.00176051469930549	-0.00112159466001527	-0.00365124064880662	-0.00241897697495896	-0.00338483961557956
-330.033333433857	-0.00327534157836717	-0.000310089293609872	-0.0029489057653399	-3.60368068791361e-05	-0.00311639221134097	-0.00148895064326149	-0.00425023222476817	-0.00161861345131709	5.16129828297407e-05	-0.000540504163329958	-0.00215930904606576	-0.00337961414944354	-0.00393427111616895	0.00155482346020341	0.000104317239591145	-0.00256532901208262	0.000336663713250029	-0.000876973787394153	-0.00377731703353112	-0.00303331822970765	-0.000914135348946354	-0.00260221255862358	-0.00190349918586274	0.00137548001927168	-0.000957405293945612	-0.000380951794278661	-0.00132179716079461	-0.00478860810379511	-0.00128491925259722	0.000592312420267027	-0.00227269522790896	-0.0022165500882364	-0.00132615321516227	-0.00226441623283624	-0.00308598667392213	-0.00239798287096538	-0.000985473920083746	-0.00232554300749732	-0.000764063173968044	0.00195477958462353	-0.00150549624636764	-0.00298350642851808	0.00117609273703501	-0.00281709030173205	-0.00324496675321706	-0.00143390841204805	-0.00343159024186324	-0.003018863996049	-0.00176804828117372
-330.000000100455	-7.29394990229837e-05	-0.000469022189073187	-0.00296274328314694	-0.000684472046535434	-0.00174095433198718	-0.00182878138893661	-0.00355426475863763	-0.00194757428904702	0.00062164995096603	-0.00303808955192153	0.000687826736533448	-0.00380004323188099	-0.0020263297154427	-0.00160206731086909	0.000409041938692511	-0.0021585192613065	0.00129970102698107	-0.00164644570361894	-0.00185639124548209	0.00159881794107752	-0.00161210121831568	-0.00229245037047976	0.000433175439841449	-0.0012087844032056	-0.000492011487548738	-0.000885323529680293	-0.00193622522163051	-0.00237151413921977	0.000480751885882924	-0.00388015269618491	0.00110506047037995	0.000728810047618822	-0.00220974237823801	-0.000335027544957733	-0.00181500566041215	-0.00198956223596769	0.000470221062146892	-0.00410492693512166	-0.00167126945292906	-0.00288290184459872	-0.0023910532070307	0.000405267405078402	-0.00268560333304835	-0.00188692158186321	-0.000401045571182479	0.00054525459967425	-0.00386175505363617	-0.000150200126403655	-0.00151654320609984
-329.966666767052	-0.00442772229171717	-0.000727536297764231	-0.0017673900942069	-0.00337080160822911	-0.00164170005492759	-0.000411786507830136	0.00185580523474504	-0.00341780832005345	-0.000689052587938499	-0.00163135110079593	-0.00193086848226265	-0.0006911470128943	0.000518368657725587	-0.000327591296866103	-0.00389084250691318	-0.00466106360154517	-0.00375568040107732	-0.00320479633292214	-0.00399476269964938	-0.000881583122656182	-0.000124075224814946	-0.00358920669998042	0.000718469346050021	-0.0030413940710472	-0.00247524731260862	-0.00235298132501482	-0.000405378741213491	-0.000966256699726609	-0.000562746088886734	-0.00176475476980298	-0.0013254878304132	-0.00215859088952619	-0.00214423888028736	-0.00122445630019441	-0.00279075703785003	0.000431543466309359	7.00343313901897e-05	-0.00351816481118195	-0.00214997869142175	-0.00377232573373443	-0.00247761612710495	-0.00215795131082275	-0.000986075240845152	-0.00245636674570493	-0.00266802235502361	-0.000777360064801225	-0.000970980880933725	0.0017755861237484	-0.00200024305909141
-329.93333343365	-0.00445598472028308	-0.00202232473136366	0.00043184277488062	-0.00155706239917053	-0.00019913734888688	-0.00137471786633203	-0.000945383795799115	-0.00274032600650342	-0.00116457000386838	-0.0019995591054186	-0.00345297773443298	-0.00158317512835482	-0.00110500206669717	-0.00166324904991488	0.00206323263443686	-0.000589790823923853	-0.00222140086409883	-0.00228555089974081	-0.00374301483955208	-0.00303876201338571	-0.00192545553999479	-5.15638907618854e-05	-0.000446080483228695	0.00028304018232328	-0.00189169735688277	-0.00274686846717986	-0.0031443827266896	-0.000603201468756365	0.00113381721255412	-0.00170302911707676	-0.000400083248017991	-0.00224853023431848	-0.00413883379570956	4.83283111561983e-05	-0.000163996350817985	-0.000512892316344216	-0.000192411471841014	-0.00322719171485608	-0.00135428258575665	-0.00291449005352218	-0.00271798607248741	-0.00387046053236484	0.000644854806191919	-0.00264518237325528	-0.00326401356847716	-0.000305163421465471	-0.00150473141571739	0.000475404758382258	-0.00257009957389598
-329.900000100247	-0.000799404344994037	-0.00195523784200691	0.00109397011076517	-0.000673535316198626	-0.00232944821295256	-0.00319301345589007	-0.000652707852969669	-0.000836268477060864	-0.00406350172251246	-0.000592306821674105	-0.00231918734540437	-0.00169104818532173	0.000118623950142061	-0.00373734947546867	-0.00156532222286099	0.0011630690424782	-0.00118834594368455	0.000249096820163164	-0.0005622475335888	0.000776881340922908	-0.00389919979656828	-0.000714523027064318	-3.90930652665045e-05	-0.00142354150917601	-0.00395612807653722	0.000726719003079523	-0.00164608866433258	-0.000916403661113008	0.000494470980803241	-0.00218581605683488	-0.00313322714692454	-0.000949089806718151	-0.000117570851911553	-0.00154860685092861	0.000917397454870295	-0.0028104704252726	-0.0019787530473806	-0.00258510811870116	-0.000711744442047801	-0.000858722585155181	-0.0025593492507946	-0.00160959108827552	-0.00120312346416784	-0.00151122521646962	-0.00183001976608477	-0.00184108765621915	-0.00113798555444489	-0.00189179121379335	-0.00241706682127818
-329.866666766845	-0.00110944547095138	-0.000764841064619604	-0.00225831167510537	0.000126062786336756	-0.000164125479678812	0.000396259153068068	-5.68415386856813e-05	-0.00275590469938036	-0.000937797198762857	-0.000945700919027348	-0.000244779533720707	-0.00152611633491118	-0.000856677101689685	-0.000523952286044516	9.94579591055977e-05	-0.0020019455659972	-0.00198947856797327	-0.0033013699391059	-0.00173731728013071	0.000122293519175365	-0.000742628566500536	-0.000930129317807671	-0.000374618861448739	-0.00109212139283288	0.00199718788727909	-0.00215498943762971	-0.00219954140029777	-0.0027865803138456	-0.00270877642836287	-0.00104793181655172	-0.0013875922000367	-0.000938087857398462	-0.000999245929032555	-0.00293263831687696	0.00108335130225723	7.94159539893036e-05	-0.00164306990337937	0.000175953930993678	-0.0036653304118226	-0.000664794573541294	-0.00244840627296017	0.000910373244421558	-0.00134824846884296	0.000733735290385673	-0.000120876068002373	0.000244670554441107	-0.00247965767142244	-0.00125611200314224	-0.000151816331263488
-329.833333433442	0.000566136612536572	-0.00125444924466056	-0.00117182102182734	0.000253738293889416	0.000502423987788214	-0.000672464135400785	-0.000450154019722038	-0.000690166375994061	-0.000125601846936552	-8.06196024593087e-05	-0.00199192563297679	-0.00192199508211666	-0.00212600910998961	0.00162963207004785	-0.00189741551877087	-0.000959751688611288	-0.000426719418077925	-0.00107411624760179	0.000852840380064168	-0.000755067980191204	-0.000739486231676967	2.28705916743843e-05	-0.00152978187942998	0.00050783260750431	-0.00224843149834786	0.00132353872280688	-0.000203208214478057	-0.0014354492234	-0.00100988019024206	-0.000755965238725342	0.000609819270718681	0.000159731367486038	-0.000116145561246395	-0.00374818734106519	0.00121354792054595	-0.00258342169016446	0.00194357468750939	-0.000947749531300279	-0.0011541277892414	-0.00257221076618375	-0.00102303545882754	-0.000688835816381128	-0.000257009817409726	-0.000530763864726058	-0.00108234902036486	-0.00129623546370361	-0.00148987614997664	-0.000208649303414798	0.000778984609069666
-329.800000100039	-0.0016403742653166	-0.00246357195294522	-0.00294473666602613	0.000929290843067476	-0.00126156670344191	-0.00293374706390204	-0.000617529875507117	0.000702572314359218	-0.00177071559855524	-4.62015177916664e-05	-0.00295448834560053	0.000482320897747579	0.000756884452205675	-0.000722341232582524	0.00147502846955982	-0.00104248660557082	-0.00242027213290685	0.00549168728012361	-0.00152252015760146	-0.000424237665129557	-0.000127687364558371	-0.000549014115739821	0.00110747094126817	-0.00133139303190033	8.12771625793296e-05	6.59311338145896e-05	-0.00252222508648214	-0.00156882880117426	-0.000520938138663607	-0.000418177574603606	-0.000173739652018945	-0.00161612671377009	-0.00106206376116369	0.000989243812406837	-0.000843993951887279	-0.00108021207744402	-0.00342334950277645	-0.00104630225522551	-0.00151507040981491	-0.00371317141650407	-0.00151421356142334	-0.00272963336813992	-0.00471951800501968	-0.00235392569265791	0.000840068023977181	-0.0027067548586972	0.00232582655408087	0.000424383108279414	-0.000530139577360145
-329.766666766637	-0.00172291997357854	-0.00185872934790743	-0.000247439954173534	-0.000671417612890135	-0.00166254590113124	-0.00140728801380796	0.000415005930893386	-5.70773618313591e-05	0.00380907961704768	-0.00194597117546458	0.000372099115488411	-0.000331354183241483	-0.00241798919626379	-0.00182282627061059	-0.000478553301752727	-0.000402632482618626	-0.000871920520151392	0.00113347265219055	-0.00131346709956726	-0.00395234076137985	-0.00181015079535196	-0.000620979649925468	-5.05141495783512e-05	-0.000807873826091599	-0.00112452527814078	0.000552899226687553	0.000401722122429948	-0.000573480426107609	-0.00489940031532732	0.00183100621569665	-0.000197903194519844	-0.000388715164278741	0.000687050585849169	-0.000316659235173766	-0.00118378767125504	0.00131042837812978	-0.00194454326231974	-0.00231445594555968	0.00167661794031182	-0.0026641725902965	-7.08215722834415e-05	-0.000518399000287162	0.000733745451274137	-0.0010385731724899	-0.000928578605301267	0.000917844257913858	-0.000699958778108467	-0.00023806202703025	-0.00112034942518813
-329.733333433234	-0.000353636447521288	0.00209091274665618	0.00026180490379768	-0.000237926452319681	0.00322814048639353	-0.00117364604739034	-0.0014193626288368	-0.00305299612825027	-0.00142915639606134	-0.00267791899888525	0.00226311828188575	-0.000483439432489297	0.000529940663163697	-0.0015151033344134	9.52632532885689e-05	-0.000964590628909745	0.0008758683701241	-0.00335219849310475	-0.000527821469934131	-0.000633865041783421	0.00200232163086278	-0.000617944310699947	-0.0016920239579522	-0.00184608767280681	0.000474726568435946	-0.000740722270484717	0.00092284259017128	0.00195485227892656	-4.18950502218962e-05	-0.000498140025407823	0.00125576028966357	0.00136795010768587	-0.000925643012098298	-0.00124593210906154	-0.000271443217313538	0.00249194144048737	0.000141069011636685	-0.00180553639517134	-0.00279788891811739	0.00357633880847563	0.00189114602308404	0.00160177062242506	8.49547967897157e-05	0.00368847082431989	4.49841683348717e-05	0.0015020780526076	-0.000447823614502796	-0.00160088229223909	0.000592545680753287
-329.700000099832	0.000619471683553474	-0.00148630914700143	0.000738921952037508	0.00176585523909345	0.00270940375930773	-0.00165198624559659	0.000867557341606817	0.000683954245580098	-0.000171753809621311	0.000481773398964269	-0.00104175776988857	0.00214555394214044	-3.03861182245901e-05	0.00117942599974763	-0.000669856423688442	-0.000684076283963719	-0.00234705217356102	-0.00143296070327215	0.00096501559620954	-0.00127282308187682	0.00189057046306129	-0.000155175165661658	0.00102513246198299	0.000259299754969411	8.78873740584041e-06	0.00106424835698571	0.00030626364623787	-0.00035767333430714	-0.000753234920141788	-0.00214480657701444	0.000143492128609535	0.000573660960375033	-1.2961491532848e-05	0.000723375523646319	-0.00395015366747398	0.00198733282187369	-0.000756383748488854	0.0018455447757959	-0.00136812142259024	0.00128205720176444	0.00231260770722153	-0.000625948723533387	0.000954052060484933	-0.00129767533591063	0.000116651206660046	-0.00264739525241631	0.000821438637051641	-0.00216477860257402	0.00256694430045268
-329.666666766429	0.00321798592634071	-0.00151642875952673	0.00113943347987711	0.00131248575006471	0.000256317435468723	-0.00109230768790669	0.00168194241900199	0.0041218274811925	-0.000519247561711733	-0.00154009427637347	-0.000803980607323118	0.00330148516754314	-0.00037213167007788	-0.00099445816594057	0.00331788052526294	-0.00136393598996332	0.00114889194118672	-0.000384196113941582	-0.00210504958039215	-0.00132546481514095	0.000675906845037044	-0.000300189899282599	-0.000318608948590149	-0.00174933265029831	-0.00073211047260302	-0.000694460745494507	-0.002424690381853	0.00119941098623078	0.00340480499668139	0.000654464424858947	0.000761701293385153	0.000520809923956755	-0.0017253707127407	-0.00337838258647238	0.00274123400334403	-0.00114289683878321	-0.00112082519773349	0.000309640471755857	0.000206482875775515	-0.00128948334564283	0.00210737604101341	-0.000111949395943722	0.000833300495584943	-0.00299790240338949	-0.000122549975845931	-0.00128490427309458	0.00312441141196618	-0.00116673615984808	0.000234928813334978
-329.633333433027	0.00100031169888604	-0.00192983460661966	0.000455218067645147	-0.00254041462500543	0.000929197823588357	-0.00086167822910721	0.0021775312825123	-0.00131803589877466	-0.00113930030221299	-0.000197346178328006	0.00117118040700204	0.00014115736795528	-0.000503311452392019	0.00262875203383783	0.00186067145528801	0.00181840070010042	0.00239809197765195	0.000318416657266174	0.00139899423309542	0.00228045724043358	-0.000806123944368409	0.000497956270771982	-0.00102192503528686	0.000519530355189923	-0.000315830916773674	0.00290962892936597	0.00244598676626928	0.000584599284808474	0.000760784538603287	-0.000253542877475366	0.000381558546470928	-0.00229716244073674	-0.000176089198828167	0.00074589359949806	-0.000121959543291861	-0.00112095770112386	0.00129021984616384	-0.00122533010052006	0.00165822355376188	0.00238432455670567	-0.000604607219106379	0.00101919333026002	-0.00047967516266334	0.000850392801722277	0.000287955276055296	0.000483460492721299	-0.00115693755322777	3.89066970039043e-05	-4.7927779503909e-05
-329.600000099624	0.00149731162588007	0.000174912552582729	-0.00320362620415737	-0.00011321721874491	0.000270501041963356	0.00128843405181467	0.000871628460828555	-0.00128046819775596	-0.00107659722562592	-0.0003058885145093	0.00221369111270509	0.000946807720767273	0.00108301986262083	0.000633302720987161	0.000544934163049349	0.00297248943104356	0.000422125172620191	0.00111988184682854	0.00196161611862999	-0.00122277761244605	0.00110812872277133	0.00313365855416059	-0.000351872318670288	-0.000686130096663851	-0.00158889143137797	0.00176833920423747	-0.000435843737001562	2.72254988016307e-05	0.000928243482712143	-0.000469754551093771	-0.000442069619305485	0.00433983036946584	0.000847454489354971	0.00142519934346741	-0.000993269992461299	-0.000278652750614117	-0.000187498853129187	-0.000246883070367132	0.00275022810012637	0.00236242095510741	0.00265208931859928	0.00216184765364857	0.00170524321928822	7.3106853864191e-05	-0.00187743561349862	0.000710904455359707	0.00440067398760646	0.00258538684327503	0.00226492679400914
-329.566666766222	0.00375796368552128	0.00122992079102935	0.000490196507109131	-0.00234930153194113	-0.000239717029937081	0.0022302952413451	0.000102587631873208	0.00238385478025305	0.00153025727359479	-0.00053467236764293	-0.000192995045992794	0.001846040395728	0.000225795328836598	-0.000354994013455512	-0.000268930215996499	0.00237193693205129	0.000940945494566137	-0.000947080159949709	0.00191331224320201	0.00303614485549941	0.000467547455426209	0.00158275715732081	0.00023906314853761	0.00213094755562171	0.00265133977528864	0.00313452082995391	0.00296639587173708	0.00382108971233763	0.00173196593164249	0.00125295282507176	0.0018642016725412	0.00162705542229125	0.00110027085848574	-0.000282326374771991	-0.000704567074201745	0.00136309545496927	0.000321343120127771	0.00228355573836847	0.00217401724749977	-0.00180963832434211	-0.000161363128120318	0.0016706164453798	-0.00166993133567239	0.000558374580574506	-0.000685243074470598	0.00482873340359868	-0.00171700861086121	0.000538576426274862	0.0027125078186071
-329.533333432819	-0.00125993129295288	0.00202783037834764	0.0027320563613048	0.000280512565084212	0.000958236288856495	-9.47305579054314e-05	0.000425698720745604	0.0034943802125933	-0.000667496031503623	-0.00172487045092795	-0.00105034631194612	0.000774881170440667	0.000289029793638318	0.0031557858303487	0.00323476006372003	0.00090318453087479	3.78534515729223e-05	-0.00178034961071227	0.00261908752022799	0.000930282437289098	0.00188273897584601	0.00238817668245983	-0.0026265475019932	0.0017744799971845	-0.000166034960175199	8.67568341188507e-05	0.0015672531113512	0.00301083728127649	-0.000656586046263952	0.00280242232375727	-0.00156784758826567	0.000718809619084548	-0.000661483156330633	0.00142578669301141	0.000838618288886428	-2.04972585582386e-06	0.000795013680343737	0.00325644995004926	0.00121067703071776	0.00129737996224932	0.00184778060902235	0.00206763721880521	0.00404606663217666	-8.8151188506691e-05	0.00188166853114335	0.00380469969524522	0.00104354421528419	-0.000955046273965032	0.00212909441949005
-329.500000099416	-7.62870383090863e-05	0.00192864177793284	0.00178088842544644	0.00170839158413372	0.000826217126214779	0.000277862518144767	-6.33993013416934e-05	-0.000477665714821995	-0.00204517831948081	0.00316496654066056	-0.000581863633494994	-0.000641931357623804	0.00537339177953566	0.000374782699632092	-0.000432746372345694	0.00221123634426379	-0.00197011207047293	0.00258011455599882	0.00150977536802421	0.00109585100433351	0.00244471276870106	0.00305120205158493	0.00085975302168273	0.0018570337195547	0.00200517991285487	-0.00100511645729962	0.00063239484075639	-0.00181118481810771	-0.000342082668242427	0.00192071839781083	0.000688824630027507	-0.000548007065876877	0.00103275472113651	-2.84260876090014e-05	0.00387835845781115	0.000566696298449409	0.000381610650124986	-0.00090030410379538	0.00335445862292449	0.000422662195647128	-0.00124875416161241	8.164869072258e-05	0.00202968402250026	0.00290330286454343	0.000187488401779845	0.00210829770210308	0.000718060950097632	0.000513754569321345	-0.000575280420740176
-329.466666766014	0.00342016543679391	-0.0013372509890891	-0.000474976547090944	0.00083493748948249	0.000535921099675818	0.000277829858084555	-0.000702980282118792	0.00104738138749605	0.000326036279411412	0.00280006694894797	0.000431349553834615	-0.000893256419244981	0.00306983009951001	0.00162852265785418	0.00156801678067919	-0.00104472466593308	0.00189655088159113	-0.000512934598169368	0.000999896412064549	-9.45022220899538e-05	0.00439493867517005	-3.90795406162159e-05	0.00177633635503149	0.00140207849758023	-0.00100702470178371	0.00041637971177122	-0.00148453028928031	0.000597918841402034	5.90485814663255e-05	-0.00162873522252238	0.00200140419148098	0.00175526367998124	0.00366298470827398	-2.22545997854429e-05	0.000910981910402175	-0.00204804802507552	0.000255636256787706	0.00197147197522929	0.000535368782417889	0.00252930193889678	-0.000493197986153882	0.000347555911371478	0.000370417658774658	-0.00147379211310861	0.00164459957999985	-0.00208027281607948	0.00149366462774547	-0.000974291729851973	0.00213122161890067
-329.433333432611	-0.00165511206906133	0.000713194088602709	0.000907216447450732	0.00196655565586701	-0.00239792405011252	0.00194339917299824	0.00160623353572242	0.00166660763745785	0.00257369819130859	5.59615500487221e-05	0.00149519929133901	0.00042186709640224	0.00138220630617547	0.000599038791715301	0.00139418805555502	0.00233793604784771	0.0016708844105805	0.00192550644855372	0.00246987827016409	0.000722809772593203	-0.00128319360806983	0.000692729224989419	-0.000412886488188158	0.000861215786753022	0.00453720958874637	-6.97129444071631e-05	0.00057896659116774	0.00251308518002014	-0.00207149869836631	0.00403778171750135	0.000137167370069524	0.00142205227750813	0.00292591053954394	-0.000438543852148254	0.000830435877835489	0.0027479900224503	-0.000490751946654044	-0.00106659932371644	0.00227708224596623	0.000587783953765797	-0.000920621310601777	0.00302046416313273	0.00304665765079859	3.49100867284013e-05	0.00149062502542352	0.00187312391026728	-0.00187753585056871	-0.000282484280475392	0.000152552655227289
-329.400000099209	-0.00135170023298126	0.00226913809373164	0.00242543656424998	-0.000619110898743225	0.00409117986558905	0.001824211234838	0.00152788838945106	-0.000827025912947144	-0.00171466014921828	-0.000980014280352326	0.00175802005343051	0.00262419103241995	0.00366934597419832	0.00313519209589175	-0.000302519953377156	0.00277420382702032	0.00196769291237997	0.00137286609164167	0.0024450748481043	0.00156053357721697	0.00307035766604458	0.000967542586147729	0.00185828398973487	0.00118721060335647	-0.000514132355797225	-0.000236636526960488	0.00260551484472227	0.00120280155676356	0.00360216841631955	0.000197127688594145	0.00107683177861617	0.000254621970447677	0.00269383742223228	0.00140499991769594	0.000700239035469563	-0.000704290894435688	0.00055170350695144	0.0055793301785021	0.00114501658693267	0.000590261259616587	0.00169590366260342	0.00316714267174234	0.00304532949730507	0.00256498860390131	0.00173526459940598	-8.85342473474493e-05	0.00268139840945414	0.00410872378957639	-0.000957236528144945
-329.366666765806	-0.000729567936455511	0.00209511699432186	0.00184032738254158	0.000108846983297939	0.00228906454521205	0.00102431615842347	0.00300579163949577	-0.000505921563480283	0.000134280708752321	0.00122698528494669	0.00307227657184539	-0.00183848369741491	-0.00157344490687794	-0.00119360121397727	0.000477912226632404	-0.00129204094880087	0.000301860081745264	0.000899850743304453	-0.000266337887159351	0.000453840611334133	-0.000982179150364137	2.20297937013614e-05	0.000113672480494098	-0.00263620791403552	0.00220113415484313	-0.000238445740621596	0.00155693517658728	-0.000439617591677433	-8.23440482765614e-05	0.00259759081927091	-0.00108281458352111	0.0034687185324519	0.00177640312006788	0.00358854651877649	-0.000302101295853396	0.00248296524573033	0.00118513148275579	0.00256797078888982	0.000976907922937698	0.000443069822602671	0.00161590755992169	0.000334413353221485	0.00222638777983242	0.00126238616387642	0.00373025292361795	-0.00167948890212555	0.0013641273586108	-0.000310640675182938	0.0016111741584719
-329.333333432404	0.00286150255367912	0.00012402017325619	0.00388496544540895	0.00299731155480076	1.47524866643822e-05	0.00299897793166337	0.00166644468274901	0.000253327420699501	0.00107900211877898	0.0029543616181037	0.000574634446274591	0.000398903720685739	0.000372376461942769	0.00561013439758318	-0.00110148928281439	0.00221643722427411	0.00232718551729183	0.00185639635889023	0.00217756179617234	0.0020265616777837	1.27236266185271e-05	0.000612521251384224	0.00140512022843819	0.00133932467268483	0.0024608217575729	0.000238958040109871	0.00260577781797899	-0.000987512985825778	0.000240905805536373	0.00212850654472396	0.00283227960399191	0.000514631975859325	-0.000591507365874877	0.00354114530600491	0.000719249583457482	0.00100724248618778	0.000798788437613385	0.000301563286275397	0.00197997641087022	0.00131698147654902	-0.000153436820282571	0.00263706740966707	-0.000939625910696074	0.00200326611024337	0.00280438837344499	-0.00105696328440907	0.00248381659035146	-0.000896364762011159	0.00199851876682955
-329.300000099001	0.00257573205732431	0.00285107402642604	0.00222782989174242	7.20464916503794e-07	0.000973444568710624	0.00172729887380274	-0.000295820322844143	0.000957497114923322	0.0021115159974997	0.0015398199963732	0.000880932123475842	0.0042397795604574	0.000660203025347084	-0.000958460142267858	0.00155090280306225	0.00300630300503602	0.00156656917589648	0.00370133909315318	0.00085656771377518	0.00283967100447824	0.00263438199032451	0.000320079286726616	-0.00295644358543468	-0.000778145542896347	0.00239742661822284	0.00258986475271961	0.00231653738659132	0.00119603729149587	-0.00064640024516871	0.0013157546058018	-0.00223236403440896	-0.00154253788487291	-0.00132547325109222	0.00100054602188993	0.00277401341037287	0.000843187745803053	0.00135477221899616	0.00337191972645989	-0.000700973929387283	0.00170325259905069	0.00465734364864101	-0.00011124369857729	0.00160348105251007	0.00128385559717581	0.00373496188874212	-0.000126875494576462	0.00111387588219414	0.00162913964204303	0.000207516048175149
-329.266666765599	0.0042686422156003	0.00161075976397929	0.0016217095402784	0.000102523379075459	0.000247797777916392	0.00170410549329203	7.10866176059088e-05	0.00158369821687787	0.00314082003974725	0.00282485207506633	0.00161497784110953	0.00138742953379123	0.000980628593901467	-0.00213010161174099	-0.00109833962429029	0.00181851977583625	0.000189978047877348	-0.000167791609299917	0.000853031821190231	-0.000135556359018407	0.000327668843785989	-0.00136946855632081	0.0034746945606754	0.00341084413200088	0.00146531086736179	0.000943220134502099	0.0010721084859403	0.00410523700956766	0.000504865778186092	0.00286679159840575	-6.23853980764588e-05	0.00160445432623457	0.00164942491381781	0.00213890079206958	-0.00183628784738188	0.00392712286325547	0.00102179000618041	0.00309041035144475	0.00151503148460486	0.00219743285284824	0.00152364735219468	0.000451495296129201	-0.00164399933540083	0.00271668368947497	0.00426407040138599	0.00175326101353179	0.00312831107061395	9.46997447590636e-05	-0.000143122651584671
-329.233333432196	0.00106468310291274	0.000391260604442722	0.00257418254383823	-0.0006942958585473	0.000982121411157055	0.00138552936561653	0.0019240052827495	0.00166612113257603	0.00360742377067114	0.00156240397331076	7.37992923105502e-05	0.00179555397886955	-0.000173471319152352	-0.00203766613418599	0.00224726735797631	0.00111362645893909	-0.0017761879964947	0.000997300268690604	0.00195973825424467	-0.000423199918667461	-0.000327386959926179	0.0012144294959523	0.00182471269878082	0.00301552935128935	0.000214800103699231	0.000866997660439517	0.00124370084357717	0.00254118801165815	0.0011141815717588	0.000841367343528798	0.00107483260778918	0.00194219176383448	-0.000264327143343235	0.000706340400032035	0.00109194782416178	0.0014323227734504	0.00233612650273907	0.00256141091614714	0.000750419731466723	0.00203077830810272	0.00149271264233453	0.000925942096843602	0.00312255422008334	0.00116280712072114	0.00048671395939115	0.00345314130327024	0.00422937081602603	0.00516428142844494	0.00245986579722213
-329.200000098794	0.00112324090889004	0.00211796877918413	0.00119638802079658	0.0027837354854191	0.000451760024320458	0.000685880015121487	0.00216473210208734	0.0016693063518628	0.00530267639165827	0.00418119352320401	0.00166981688717982	-0.00210490384024697	-0.0015011549581192	0.00108621615588944	-0.00037683502548258	0.00183456262696147	0.00114975494225944	0.000582722966796734	-0.000661495023658865	0.000683065635682323	0.00247882060064952	-0.00103778863125226	-0.00140139745166223	0.00202081750800309	0.000462843357775355	0.00192337117910679	0.00120216362842018	0.00226995148778786	0.00064927862111519	-0.0016437599449638	0.000540991496410848	-0.00138385567566823	0.000630902956658352	0.00235310427467927	0.00339723721763685	0.00171281915207144	0.00272162871834458	0.000659094602885824	0.00227263527063282	0.00242034488179688	0.00234949034219201	-0.000486649078970336	-0.0025885520008555	-1.63200704172972e-07	0.00068061951389542	-0.000893944517504908	0.00020710194870277	0.00129980334480284	0.00113492069892673
-329.166666765391	0.00153373590007655	0.00295330562994123	0.00104327127278092	0.00187496975026369	-0.000297741020302666	-1.79314612628323e-05	-0.000151137506054555	0.00230596846130615	0.00146580479120517	0.00130464171410571	0.00124046208386908	0.00336198568854951	-7.50257598006732e-05	-0.000433103353683406	-0.00174713543444049	0.000379538376720334	0.000224802706157323	0.00121509412705001	0.00195214304458835	0.00477706777602271	0.00169380435297861	0.00261735600958746	7.27355693986853e-05	9.7109657738792e-05	0.00290156243027329	0.000324845910441018	0.00348071659262428	0.002172668584142	0.000970929029424084	0.00112649171232981	0.00214133530867266	-0.000130288036579662	0.00223264242629617	0.00327268986948215	0.0032007402787948	-0.00126316844103758	0.00163433426737669	0.00100571213817735	-0.000295146340082098	0.00108062553341004	-0.000966345162162763	0.000727805476528176	0.00104765470306789	0.00161887540534711	-0.000199655337014715	-0.00077366467938611	0.00215545268112616	0.00175833382586177	0.000645813294279707
-329.133333431988	0.00104530780558665	0.00375647758448894	0.00180665679402892	0.00382559889079315	0.00354665185149916	9.3186426560643e-05	0.0027392015597334	0.00182655516259855	0.000684759235811794	0.00201818407379484	0.00336031719758256	0.00177242986081494	0.0007702569001794	-0.000222656368117469	0.00050944844681855	-0.000435504393535568	-0.000361777996492951	0.000658914127150578	0.00106101413633286	0.000639303499680999	0.00215847718799878	-0.00173613733210731	0.00196650151001865	-0.00118119128503547	0.00272370491797536	-0.000568349235174459	0.00403011697635969	0.000516419063845253	0.00156349814916901	0.00111029993273803	0.000694573623023054	0.00127363760238042	0.000120166017810619	0.00148575086897129	0.00145401870404294	9.0988423940952e-05	-0.000331411820044702	0.00307882917029145	0.0022581292759124	0.00238937280340035	0.00216740113379488	-0.000968003256305416	0.00252517657423224	0.00400932055716996	0.000587884713151743	0.000566474557355146	0.00132642460335874	0.00412843346530056	1.33826605083209e-05
-329.100000098586	0.00121482810980456	-0.000474797932062287	0.00435994608096124	0.00361321680430116	-0.00153427659878713	0.00179177064433467	0.000505501655262752	0.00197064336631514	0.00216415645787893	0.00124650156732131	0.00241209504620232	0.00276867370942568	-0.000219050812605204	-0.00268871311069407	-0.000782318074358801	0.00152301199283711	0.00265992139457394	0.00172270998628365	-2.38910958334504e-05	0.00350453125242589	0.00138674543049477	0.00211678492272627	4.54125684590245e-05	0.0010652739279583	0.00150054982061543	0.000303193333142882	0.00188372086419164	0.00333483519687627	-0.00368994398585498	0.0010479684891882	0.00243612067853938	0.00219509169671295	0.00180327240550537	0.00302291128723875	0.00164921268648455	0.00241408156194822	0.00205044560472856	-1.28778798398343e-05	0.000852443811142911	0.0037133686497911	-0.000391196124769677	0.00150018420283382	0.00537770435849971	0.00110141984058421	-0.00055812456815385	0.000145718504956815	0.00129163823772604	0.000376976613833291	-0.000492146345865363
-329.066666765183	0.00369539361457349	0.00458963474445095	0.00222203051544589	0.000724392313556033	-0.000549697402995264	-0.000506556821147752	0.00357693846713558	0.0023660942321968	0.00331805629134985	0.00314738267860926	0.00158531952741392	-0.000874848252177096	0.00120498806066904	-0.00081135402822341	0.00196651657697711	0.00330484847757095	0.00158022106876332	0.00190566290521255	0.000573906530117463	0.00062425924092735	-0.00096744348372213	-0.000480421440014367	0.00462439305526607	0.00169772148022185	-0.00129247867559157	0.000562355076426879	0.00210160444871077	0.00122127821431639	0.0017908758603189	0.0015645323320399	0.00170281026386465	0.00238574788235191	0.00147340230330673	0.000778360727432426	0.00555276644793468	0.00121112175475557	0.00173471402623881	0.00269953940483048	0.00121957002764572	0.00105880542071468	0.000568284735140701	0.00320882633472019	0.00197336025573436	-1.01645701805486e-05	-0.000269116585164264	-0.00064326418637628	0.00175144906325708	0.00241395206028239	0.000811371860937604
-329.033333431781	0.00216405220002513	0.00194846759397982	0.00150751806360538	-0.000371679664519009	-0.000426818532493378	-0.00123678695661467	0.00163226692749152	-0.00180577823736339	0.00291607452779596	-0.00198320063524793	0.00123356170111055	0.000721135993390298	-0.000785518890240033	-0.00108763496626618	0.00314839506894038	0.00465226356389181	0.00111432194816152	0.000891540302083271	0.000532702261384466	0.00147707181584056	0.00165345635926606	0.00403694838362045	0.00263369480896702	0.00198002422712851	0.00315481509370641	2.18349484402136e-05	-0.00204191679508714	0.00298240399238692	0.00118278706043728	-0.00194497290677997	0.000843775438158945	-0.00108158440802852	-0.000148660357583763	0.00301746958731519	0.00173501410017174	-0.001367990858406	-0.00137180140817783	0.00236367978481855	0.00205730173101448	0.00241598770653739	0.00186607382489423	0.00293927313902975	-0.00175727688850158	0.00202405607651723	0.00421446777139556	-0.00261268537753634	-0.000390940336474466	0.0044928549043054	0.00181357016594252
-329.000000098378	0.0018485268331504	0.000976933434894578	0.00580200211879822	-0.000851945077607996	0.000903730353474241	0.00314545846745318	0.00388877895378736	0.000572726186361172	0.00105479024754862	0.00369957290809164	0.00287223579824814	-0.000277428015243997	0.000234526161412951	0.000903424505902639	0.0020182166545345	-0.000383467414533656	0.00243941097254552	0.000432768735884048	-0.00100497464034022	-0.00115438237550625	-8.96583411506002e-05	-0.00072359156154489	0.00124910535600198	0.00329876937071893	0.00333800215129854	-0.000884885408110492	0.00202923096235108	0.00418876983305405	0.00398870429460019	0.0016963938523219	0.00222838344108522	-0.00157679406760514	-0.000673705265234359	0.000727510975877199	0.00365457596673124	0.000531191630178673	0.000913495207851334	-0.000649739385611636	0.00266677802332838	0.00154468528610507	0.000657019616962962	0.000554164324651496	0.00135577072885884	0.00121328985912905	-0.000399799063398376	0.000943747728608835	0.00245365004173037	0.00213248559381518	-0.000420492496758684
-328.966666764976	0.00431288637199145	0.00394983358256851	-0.000341713233398822	0.00018847891752638	-0.00236647190578054	0.000397840944854178	-0.000684119395987337	0.00277834509473252	-0.00113418730972736	0.000373111289366013	0.00119333022124846	0.00262624964248082	0.000259623697199785	-0.00140806104175151	0.00289504794471085	0.00157673835504302	0.00251952775218889	0.000808163685369179	-0.000200695321985078	0.00183306606840072	0.0019259802193542	-0.00272549236417219	0.00298732458425477	0.00209001358402039	-0.00369353430378083	-0.000915582754554278	0.0016484319923149	0.00138059859716422	-4.64261866827131e-05	0.000398497792115982	0.0012965024455649	0.00161986922067303	0.000719909410371922	0.00107672083494725	0.00188017648654681	0.0020862178789931	0.000714758336174071	0.00187405732811097	0.00144199192705297	0.000823123626109701	-0.00308684290604433	0.00261885648765781	0.00120069297255909	0.00169329400290241	0.00125788619791101	0.000146084564419779	0.00116805563844025	0.00274689798187699	0.00367069704732781
-328.933333431573	0.000846203982883598	-0.00045566373729844	0.0043236496987622	0.00197763860717459	-0.00145903113103951	0.00192299932077511	-0.000381481345379631	0.000560279858662249	0.0035841182767925	0.00174429102932105	0.00263602255180251	0.00232169750919975	0.00201643173691157	0.000393614030777867	0.00233572052083897	0.00154131335832952	0.0014486818344398	0.00305298507326424	0.000284706436121218	2.02408156787515e-05	-0.000856925809997078	0.00299997883681302	-9.94796763804651e-05	6.61160643146141e-05	0.00187693269913725	0.000165394997308499	0.00357929718577954	0.00129069458416886	0.00039119072171756	-0.00139213241013814	0.000213609573979645	0.000323908999970146	0.0008486786678642	0.00157348648628253	0.00295740511800879	0.000407107650131855	0.00318729723613542	-0.00185179631017729	0.00161900256151315	0.000442276748680803	-0.00109511859798173	0.00231857064507202	0.00173663317610051	0.00177289117316615	0.0014000980069494	0.000843645135162663	0.00123080784756302	0.00157290298114365	3.1763788148953e-05
-328.900000098171	0.00146942521040716	0.00195622413954288	0.00214791682213211	0.00126706966804024	0.000528379362494613	0.00143934275504809	-0.000816092277262204	-0.000373091949367521	0.0018939724167808	0.0044312394392555	0.000766697644261183	0.00322249431178667	-0.000252514830987649	0.00102365210699462	0.00240349184684385	0.00437621412068145	0.000126925591632521	0.00119464083973642	-0.000694144314438594	0.00078159831335034	-0.00290452556187659	-0.0011246975996172	0.00071632433359492	0.00405392555440875	0.00133460729196222	-0.00112226357235468	0.00377532387972512	0.00349333836071697	-0.000114794607086188	0.00030681690247536	0.00131019984641634	0.0022522986201291	0.00111727931705974	0.000289837089326506	-0.000683549135580774	0.00328541280158601	0.00269190473868408	0.000257986534996424	0.00120998524369842	-0.000227502291688775	0.00210493010607349	0.00210846716484359	-0.00193052561832374	0.00073084233839571	0.000736995234354554	0.00160468928667656	0.00259836946610925	0.00240358142686936	0.000759996761503068
-328.866666764768	0.00500330377831515	0.000654319660018721	0.00195221516470312	0.000527018503993948	0.00166340696041378	0.00126259660451034	0.00330927668313974	0.000864010306918517	0.00371629546643815	0.00438107404027077	0.00371700947591092	0.000654252623737306	-0.00280614840648274	-0.00231751368617639	0.00343953469863356	0.00241703163207629	-0.000595258633348195	0.0042629718190681	0.00163460638752222	0.00256882837971795	0.00175285497706046	0.00129057673903021	0.000337927608778044	0.00208084735191627	-0.000234779574955879	-0.00336773271447832	0.00176647949774655	0.00103500847204641	0.00148504755498302	0.00138057729677865	0.00350653474765572	0.000388299955541682	0.00153029942812988	-0.000213314399678532	0.00219992632444332	0.00392300697550874	-0.000254610244200482	0.00103851591841331	0.000948963313573858	0.00131602004675579	-0.000502262081359506	0.00194615036362011	-0.000666655542236994	-0.00151042993104444	-0.000364834673984071	0.00130151857556904	-0.00214831768735402	0.00270953300319976	0.00108876102499844
-328.833333431365	0.00308780734541025	0.000863824776342503	-0.000334421471341773	0.00214875417988425	-0.000458085174505851	-0.000497644436424305	0.0026533160867428	0.00055244199205573	0.00443528136894222	-0.000175935649060599	0.00190104790366497	0.000336184751050239	-0.00187836150749054	0.00293773600456071	0.00463926788432922	0.00192424727287965	-0.00189900676054011	0.000990113838835849	0.00124192239391741	0.00253549362394168	-0.00221455439119156	0.000204041620738171	-0.000123166839207878	0.000417733711098323	0.00148298687261339	-0.00104835551391003	-0.000856313053574032	0.00170658994605932	0.00052322960336737	2.78111305336282e-05	0.00175125685593103	0.00125861149871165	-0.000817928425533188	0.00473171075187895	-0.000797283614690336	0.00181003335006968	0.000330787135356725	0.0031066284272312	0.00281287989761825	0.00266432166899588	0.000319100293729391	0.00431312587030974	0.00113652423553545	0.00106633495474007	0.00108485244898926	0.00128690075009019	0.0018659842768477	-0.000350219562987197	-0.000524256441351345
-328.800000097963	-0.000153434356010007	0.00341268673989437	-0.00169169590893625	-0.00160931979416057	0.000784327154042308	-0.000824928663512359	-0.00018282944905601	0.00230027742944794	0.00207867813180662	-0.00017374271432169	-0.000143566701338971	0.00203088875156021	0.00305441517915683	-4.90814849214427e-05	0.000730974602269785	0.00172280493514887	0.000128522794957897	0.000303721107868693	-0.000597147149790644	0.00158879945574475	0.000931505914921416	-0.00170633154271305	-0.00267815127589544	0.00186572145020825	-0.00108522564835989	-0.000119132280873568	-0.000412280598094728	0.00169756048222114	-0.00080972464279716	0.00279530314035614	0.00426925286816704	0.00145312308391299	-0.00122311824456078	0.00207458700970409	0.00203008272847516	0.00110502814519486	0.00441167262452069	-0.000103671316073473	0.00268731024787761	0.00245380946025919	0.000756450087773031	0.000215419551977347	0.000992338933393011	0.00160253229444718	0.00230544842115177	0.00138134205861973	0.000868211693795584	0.00274988430189449	-0.000176365804298029
-328.76666676456	0.00258599524522285	0.00156469093132772	0.00127701535099101	-0.000344269214571202	-0.00263133441770647	0.00146480152015338	0.000924608297968255	-0.000943042702060026	0.00521933726682289	0.000536327648464119	0.00273383604066746	0.00184996542239713	7.83510299920964e-05	0.000425448411852547	5.91263352136551e-05	0.00095078195127607	-0.00299502462953749	0.00191703668112342	0.000852106509420358	0.00356763214039635	-0.00081338084586946	0.000196274025917931	0.00310937513433795	0.00370865531906295	0.00262720454083643	0.00287681774547122	0.00405242036935538	0.0015907154174678	5.25639414509227e-05	0.00196318058914624	0.000174025970029801	0.00139666499612179	0.00150002638066826	0.000534393503441866	0.00198379663341886	-0.000965682259816303	0.00282128177622887	0.00216256920446045	-0.000896819340653998	0.00454869318549411	0.00260533685929076	0.00265983616821064	-0.00108511695578128	0.00221785231638993	0.00196929057161532	0.00136681921565585	0.00198128044958201	-0.000866117860681581	0.000841009982971319
-328.733333431158	0.0030906174879356	-0.00119996446425585	0.00234013474507877	0.00204048217039032	0.00110009951686907	-7.08614847461098e-05	0.00354426939678987	-0.00266379440586972	0.00114284558424571	-0.00158633732768532	0.00202122785847381	0.00112479506324326	0.00171730794462222	-0.00117003555930972	-0.00214455095224464	0.00183686128056881	-0.00334431063087681	0.00208787666815746	0.00240189700546523	0.00153313386121645	0.0013193234940253	-0.00238356695038267	0.000240631052774609	0.00204849471213975	0.000125845647109935	-0.000789367371457184	0.00453142355072533	0.00283029514798927	0.0023450467417151	0.00154876380308755	0.00126229119630272	-0.00149972935300391	0.00254722553721487	0.00125984764458431	0.00191016742725747	0.00112624579898424	0.00113889055320138	0.000689642318284167	0.00055707056869081	-0.000207690116744708	-0.000687177806709238	-0.00151425697490482	-0.000573170645729149	0.000741001052164347	-0.000932805259534875	0.000744054773933356	0.000900430237789296	0.000521632695977714	0.00388089799838609
-328.700000097755	0.0012100770483322	-0.00011585992380525	0.00195386453173918	0.0012818266819935	-0.000885058918834392	0.00283353581110379	0.00129216232473162	9.64090293229525e-05	0.00478274599477602	1.46233750931701e-05	-0.000398966190030214	-0.000655978345107555	0.0026394427073313	0.000511106244468928	0.00213247086333312	-1.764770446544e-05	0.000975343791633221	-0.00119180692683973	-0.000578170677987599	4.51315104420535e-05	0.00143653025605006	0.000346981503495436	4.47411904961337e-05	-0.000303262765459889	-0.00135092333758613	-0.00151456019962048	0.00381148243873852	0.00227274444500569	6.17240459989121e-05	0.0028557060728327	0.00108601662507612	0.00056484271297963	-0.00216785837508493	0.000661824277006562	0.000356392515465709	0.000201737476059782	0.00344832837850473	0.00332854681723505	0.000818271953600846	0.00158558154215604	0.000405143616832526	0.00171146153615842	0.00160248708292798	0.00478313876467007	0.00179587966376504	0.0022803819189321	8.86069019484514e-05	0.00011597199232416	-0.00217665216737772
-328.666666764353	0.00225350665378787	9.81767904144615e-05	0.00266175669786584	0.00379333046929975	-0.0038211656821322	8.84985171659691e-05	0.00253389918922964	0.000989381902807174	0.00154258557312215	-0.00131711109735777	0.00325613307425054	-0.000904560853206782	-0.000614099302753912	-0.000525426530810447	0.000523422905344351	0.000578390639219051	0.000930751379349282	0.00116694293877306	0.000148591000696419	-0.000712210308900785	-0.00154942516185974	-0.00236707042864304	0.000312230207659692	0.00137552559339738	0.000184554835894635	-0.00207678729455529	0.00372462143638264	0.0032003719103959	0.00176073157848988	0.000772470996697527	0.000595848530985488	0.00016745189634837	3.97617295886388e-05	-0.000167818069895964	0.00163790301492328	0.00287978206001771	-0.00202323291119588	0.00165582197758751	0.00135755001535764	0.00235954495188018	-0.000469312580424264	0.00302415438363857	-0.000855565294305194	0.00198088272363062	-0.00179568831355903	-0.000735486301716382	0.00143070972699	0.0036081030817734	0.00430418356268525
-328.63333343095	0.00201244243239473	-0.000605881053887813	0.00201102076613491	0.0016099818533819	-0.000254440884966178	0.00190960904294935	-0.000764700973442167	-0.000984781795311696	0.00314146130685078	0.00181630249076781	0.00183362395791353	-0.00157241222918025	0.00125424154902332	0.00126770188574277	0.00173515211953668	-0.00133208917446448	0.00293416937899471	5.48331767756816e-05	0.00076895311247005	0.00178159080384122	-0.000957324966442075	-0.00148703383513682	-0.0014290068899997	0.00120309615646719	0.000941321089815483	-0.00172829725456092	0.000573012044199461	0.000334910912782371	-0.000725293519295622	0.00281992687134436	-0.00137499558838183	0.000166262949756302	0.00066037934969887	0.00304319289788413	-0.000147181399598573	0.000944579071342266	0.000745963096257407	0.000728977671876518	0.00351106279983393	-0.00111284199607231	0.00106210916158278	0.00180865310023626	-0.000883975219213018	-0.00083010001770667	0.0023391861748665	0.00285888330290662	-0.000448158974177493	0.0014721351780369	0.00202154988576808
-328.600000097548	0.00462047018113898	-0.00183571749129274	0.00119874442768975	0.00147666364092236	0.00227759767183056	0.00130020333702408	0.00118959369559546	0.00124200383535389	0.00121359354463058	-0.00133998165057359	-0.000936537130451609	0.00113523954095429	0.00102363827775065	0.00135390038103478	-0.00148665653153435	-0.000743110298385807	0.00162661919464913	-0.000446090560761614	0.00094699017765898	0.000490076158066732	0.00224031631173294	-0.000940209530403746	9.84032730911855e-05	0.000842415908102301	0.0019846471349052	0.000891093429628009	0.00456698989647852	0.0039468149336952	0.00201602132521983	0.00108883149379158	-0.000195820784058998	-0.00201409199996228	0.000303327771639661	0.00280193805441653	0.000245764430651607	0.00432032427307816	0.00223582947904644	0.00412399236331173	0.0005792314206019	0.00156250286386916	-0.00122093159609382	0.00155096610358807	0.00164324294963969	0.00232531355274024	-0.00244798779785227	0.000347242379456492	0.000676457747944115	0.00211524769151372	0.00191626141675483
-328.566666764145	0.00238928396522819	0.000915204213821852	0.00096113987111579	0.00170691122858069	-0.00126745515147031	0.0026831520372409	0.0042863143751527	0.000627361402831927	0.00385753767775221	0.00523393879867162	0.00323886019768238	0.00126045611574999	-0.000151565125687814	0.00239977210214892	0.000877568153619612	0.00111387905077598	-0.00183998920523665	-0.00198104568973434	0.0013446357144602	-0.000504146399545324	-0.00161388142586716	-0.000460101052383477	-0.00182635298304779	0.00218744296877205	0.00240359007515334	0.000542464619511573	0.00223896181222938	0.00401457556336016	-2.30087562202996e-06	0.00027469741841879	0.000702700691177505	0.00221998085360275	0.00139016707951511	0.00102027004104799	0.00101419025054017	2.45791039844567e-05	0.00349227916808681	0.00360739391581544	0.00325630697094903	0.00292973195657298	-9.90734165229323e-05	0.00362817098491297	0.00129535124233149	-0.00274598958279526	-0.00243339662704645	0.000643293830562275	0.00247515679679178	0.00311402739179889	0.00212620000114649
-328.533333430743	0.000435875899240434	0.0016697080111665	0.00304665813262561	0.00421420611150602	-0.00360687270779003	0.000589588009170416	0.00219384247203902	0.00111477277754968	0.00037786874108281	0.00261498213658862	0.00144651414998864	-0.000714831584914366	0.000558970690232585	-0.00220974933952967	0.00130135409785326	0.00304022456489617	-0.00077494741361217	-0.000291918757011067	0.0011619132110865	-0.000580825926853046	0.000655654197858069	0.00118982649067367	-0.000688642121686289	0.000985838006495987	-9.88514183922762e-05	0.000144048370974925	0.00108203976990762	0.00373245799281263	-0.0017277762504373	0.00165566640275117	0.00211929621435503	0.00279698454630273	-0.0005414430255678	0.0011945573930624	0.000592487946166509	0.00244536265733586	-0.000275967592631599	0.00251797820159161	0.00106229341358355	3.53642140599186e-05	0.00121596413565528	0.00200945853589063	0.000561758871431506	0.00200913871741137	0.000605259376255551	0.000408375669039618	0.00215574030915255	0.0052120311778826	-0.00046860829487938
-328.50000009734	0.00200727205204687	0.000498815360708504	0.00290290089694223	0.0017056642480453	0.00170135170965446	0.00372088306842111	0.000689717660060984	-0.000888533417357951	-0.000928526391686724	0.000986157979226299	0.00127299871175979	-0.000325238071553935	0.000921277002116971	0.0028874432357322	0.0033870712890729	0.000840744051908815	-0.000593068278870401	0.00201335795269797	0.00034952876701333	0.00087579682130523	0.0015038731094017	0.000905151791846248	-0.000722723727772934	0.000259114739212807	-0.00247051020581457	-0.00156677986495646	0.00204963980475203	0.000669978223731604	0.00125119045217836	0.000613271699779983	-0.00025950031005717	-0.000319948049894325	-0.000236974486679475	0.0029020471245117	0.000304194940961566	0.00363451259758618	0.00161814718610043	0.00156331987324909	0.00363667251403144	0.00311911970764855	-0.00126624625202776	0.000874164031967051	0.000576345595912353	0.00010384765895366	-0.000110555687292679	0.00291903071854727	0.000563467271888496	0.0025972592671204	0.00144858781056068
-328.466666763937	0.000888174761477623	0.00191585660294957	0.004191422161123	0.000187182370872896	-0.00193781585380826	0.000945057438901165	0.00489953742913229	0.00158444677703462	0.00243439088988429	0.000664302683036855	0.00175975260809635	0.00158743395269856	-0.000465226839380439	0.00279735600602704	0.00200659645629719	-0.00073167078054337	0.000488893000945456	-0.000130964751177243	-0.000190951281354823	0.00160062594042587	0.00129411057837381	0.00144851848114502	-0.00106854128806455	0.00118431984430512	0.000894141058661924	-0.00350083651500965	0.00291880867194483	0.00212498692113505	0.000735493763572403	0.00295357639715266	0.00277662148719748	0.000611419280641901	-0.00151471576218831	-0.00188614959173583	0.00246003820540408	0.00194626295796452	0.00103874925699254	-0.000143785590717038	0.00303011129743369	0.00216723064980995	-0.000795680994570946	-8.80469857993393e-05	-0.0012814650714682	0.000638965430691751	-0.000126668799573904	0.00406461540876357	0.0021757625096831	0.00260081126187672	-0.00194096388167297
-328.433333430535	0.00201221167943111	0.000670850833231595	0.00344140203891397	0.00139287196195947	-0.000653541700687987	0.00037055594723745	0.00241878751681313	-0.00214196637655306	0.000227556574836196	0.000711793025967578	0.00238403544986188	-0.0017721942342297	0.00106083206439767	0.000803824746989257	0.00201516163061211	0.000127664592411758	0.00261929257972715	0.00274551852017357	0.00177744443853456	0.00210106325686121	0.00244828971729982	0.00314067978132104	0.00136594152693881	0.0035452025873608	-0.000479159975369403	0.000504558029464031	0.00148148922724045	0.00272808081129838	0.0015811959938995	0.00355094584173632	0.00283099587693403	-0.00179435603342237	0.00254199837063163	0.00122443790723503	0.00226029206093159	0.00214925323344706	0.0023844259341389	0.00481528240836104	0.00141115823908733	-0.0015355535861663	-0.00192627563131742	0.000152679460132199	0.0015195961215122	0.00312371207988382	0.00236149515301309	0.000578734387348123	0.00159885387212022	0.00146056618224766	0.00295401991973454
-328.400000097132	0.00169047844160064	0.000527455113534359	0.00203526537356769	0.00027829327536355	0.000960181703454577	0.00253004085174313	0.00275606728918709	-0.000632000603570937	0.000419206923333748	0.00203537141175802	0.000363892808540323	0.000981823757883249	-0.00118365993773784	-0.00250269964302685	0.000875262950355782	0.00140242094659282	-0.000172398985987643	-0.000171853392331278	-0.00156110417895616	0.000461492170013345	-0.000472573688131028	0.00156061539349173	0.0021673218493663	0.000499744184864426	0.00194760826310081	-0.000759740062818981	0.00294230374196325	-6.3424108764476e-05	0.00285731617887564	0.000769072508266633	0.00246911853090015	0.0018184480074116	0.0045057260638367	0.000627701073167453	0.00356576934985231	0.0023979292291032	0.00137114962225982	0.00440259449778113	0.00517273697115295	0.00338451499460712	-0.00245860692888378	-0.0002435453111993	0.00168209327269175	4.94127793669863e-05	-0.000217407396737035	-0.00110703089531117	0.00241696946378966	0.00282030278407164	0.000141675424310872
-328.36666676373	0.00228984578780833	0.00148419918887677	0.000378564640695411	-0.000286555440347391	-0.000984985013945949	0.00495449553092409	0.00240480159058987	0.0030713716621068	0.00017095407900769	-0.000283316953469281	0.000279543932052762	0.000672401789251542	0.000848098259688901	-0.00118038814031207	0.00138678397395509	-0.00112386260843511	-0.000116546118833716	0.00122467305250895	-0.00055205830788152	0.00135051285504051	-0.000289836752212613	-0.00133683237718174	0.00214029043803543	0.000857463175758411	0.000899034715564961	0.00040167054842688	0.00275990462512665	0.00288675237009484	0.00208911645816834	0.00300075636238617	0.00206624633958408	0.000698685801674648	0.00200644697982	0.0017643296465063	-0.00186240051491915	0.00263878505167114	0.0019151769740795	0.00346708221700021	0.00466749441024472	-0.000885934919181874	0.000638563613093779	0.000596457469254186	0.0030525513018117	-0.000155029763824088	-0.00162211368571175	0.000847850016928553	0.00202854608928893	0.00148681915155435	0.00259621065054416
-328.333333430327	0.00147006780690739	0.000107838026950247	0.000276625968127275	0.00123647599150645	-0.000641136133509801	-0.00017226808266535	0.00217314087522458	-0.000223153197032366	0.00313921620013413	0.000508802828148913	0.00308878472817864	0.00256257577585339	-0.000640865415936331	-0.00214753550677504	0.00422010368848791	0.0015741675267098	0.000203083658991132	0.00208107644407018	0.000188025871267872	-0.000417830232873118	0.0021086848637123	4.77235132156917e-06	0.00103754522016453	-0.00166578698897146	0.000836721579262734	0.00213623948617714	0.00035852573064854	0.00673771819074742	-0.000597948594680875	0.00226715561156532	0.00241981721924067	0.00487600359902751	0.0030205374274328	-0.0023044196803943	0.00238610438513187	0.00210867046387342	0.00169436451647431	-0.00101108560098551	0.00332262703557695	0.00199504058983813	8.79960108038924e-05	0.000802953326147771	-0.000841532478936036	0.00360376439114474	-0.00131668615655123	0.00151773254213095	0.00197406794387556	0.00145576909598666	-0.00106253979470916
-328.300000096925	0.00450407390304985	0.00419664259777341	0.000260084694925999	0.0024380373835281	-0.00217353731105041	0.00125497746327563	0.00426077878773234	0.00292363189887357	0.0001577776483358	-0.000552996445808862	0.00437157667017762	0.000781648733028439	5.06353235539825e-05	-0.000124514695054589	0.00111008720665995	0.000567397283160687	0.000932592258647391	0.000427247355221372	0.0022000292858273	0.000686484130506537	0.000636966108545134	0.00049708690711503	0.00259495733227566	0.00305647788213415	0.00245182427882329	-0.000661684490813497	0.00148352936565432	0.00204846700599348	0.000653495806730908	0.00107446709405423	0.00293705881541251	0.00173737268895857	0.00169425029679537	0.00136225665150702	0.00301411108029148	0.00145218568668659	0.0044327361308748	-3.42352161364357e-05	0.00184425138710165	0.000496990038909573	0.00111567293161319	0.00194022123965254	-0.0017998638369725	-0.000782214838386919	-0.000572668884334271	0.000635265103833715	0.00273376729075292	0.00218073967389598	0.0019956664339349
-328.266666763522	0.00213411747005898	0.00268439675867327	0.00239362844794422	0.00476522009397995	0.00280553439256115	0.000643791801288041	0.00145338071079237	0.00230442852317381	-0.000810033200203675	0.00302903232479668	0.00190507656008265	0.00136446619475472	0.00112133182028451	-0.00158148054084328	0.00301876408256829	-0.000678418979828566	0.000407746296622435	0.00242019624732126	-0.0044358165726851	-0.000663496319910806	-0.0016148033162724	0.000533777454047368	0.0019680853858457	0.00106916567532223	-0.00219755447170289	0.00143025713819234	0.000847529334868979	0.00113902731476645	0.00304730149311794	0.000380277434982146	-3.68711853995229e-05	0.00120735721469956	0.00089545173829042	0.00252439339255872	0.000286555345315853	0.00596718392909701	0.00282340159627614	0.00456727641732901	0.00450176741743236	0.00267782719437359	-0.0016198183394257	0.00229193331703603	0.000891906594629344	-0.00165551583430401	-0.000281250071028305	0.000404533626450654	0.00185112490490424	0.00285233233375026	-0.000495473246775124
-328.23333343012	0.000318738233758609	0.000518011315821632	-0.000527236654420449	-0.000363211450930323	0.00122903098510974	0.00396042067161773	0.00121342346360176	0.00260816909694073	-0.00161986721884022	0.00159060194068172	0.00311673137645674	0.00119396668200511	-0.000439551956228912	0.00155561491215117	0.00323295451416561	0.00214761313716982	0.00248333972323223	-6.02833803798886e-05	-0.00118790743319686	0.000472815758684408	1.35831141001574e-05	-0.000982891643667605	0.00476130850403511	0.000399688280036337	-0.0019995720585031	0.0010313316146795	0.00292869142479779	0.000279883679688231	0.00181871623341845	0.00116843740490213	0.00627189731664957	0.00392624224865934	7.59697472685339e-05	0.00182148118105241	-0.000529699509400405	0.00446480299903229	0.00254826284155407	0.0011702114053469	-0.00231143387129562	0.00227220704508468	-0.00134346450587453	-0.000419557430580531	-0.00294182637680784	0.000977053777823311	0.00515939986481762	0.000484550306391163	-0.000142343612752005	0.000833994467183019	0.00198896420921757
-328.200000096717	0.000170730520156925	0.00264275111137635	0.000122954474474746	0.0030808552684326	-0.00103728703947936	0.000351059393953301	0.00394239064240809	0.000641083289479427	0.00028957297783061	0.00201561423062424	0.00191241427267896	0.000861834861403565	0.00315662343684986	-0.0011175127276648	0.00401490027453377	-0.00137446090669457	0.00336106584992413	0.00160745759795922	0.00389643689623798	-0.00147522243964104	0.000714435321005347	-0.0011556711687587	0.00539393981624114	0.00288131498026567	0.000465280985603167	0.00109757821140932	0.00144618512228689	0.00372801114897581	0.00232742718025492	0.000381783645864386	0.00156666599187794	0.00275671952857559	0.00340952803143268	0.00204474203744431	0.00275276560734505	0.00367485696970404	0.00182327264252369	0.0014186438305348	0.003673569585803	0.000830423175212314	0.000330899212486968	0.000643265099908752	0.000450357973322379	0.00120396046305349	0.000821694669102757	-0.000609745006855733	0.00108150487194369	0.00223465710305859	-0.000414155091098545
-328.166666763314	0.00224400955315296	-8.27657603374998e-05	0.000329966602317211	-0.00194421102871001	-0.000701499905034653	-0.000844098990157471	0.00362463048523687	0.00391331714840515	-0.000391790121627933	0.000974276463405421	0.00343025958457899	0.00469964262998024	0.000477804491930578	0.00158553150269602	0.00177990291250929	0.00128018207806357	0.00178127798366334	0.000429541413301426	-0.00183468673859499	0.00109938785447761	0.00127123785537187	0.00112856597246414	0.00183604243935354	0.00276862270488765	0.00143468156812365	0.00302615960107699	0.00573829943484272	0.00555752303504364	0.00288049936321499	0.00357566676123255	0.00261937534555401	0.00160818225440784	0.000450652687940201	-0.000427293745601909	0.00213058714870307	0.00409759125233089	0.00142349057676616	0.000817134199376457	0.00169067828520453	0.00190096620510327	0.00120767883296191	0.00183892284059095	-0.000384876650727284	0.00120915821375667	-0.00054783238542977	-0.00144288943874027	0.0023563644581861	0.00175127101337935	0.00269813682442188
-328.133333429912	0.00225436763681164	0.00201523234833367	0.0022273779269375	-0.000768326101051708	-0.00110847886894039	-0.000373706329071632	0.00165611604732196	0.000178109467563581	0.000119650638784274	0.00145749734274214	0.00330323121025555	0.00219231678621479	-0.00102240545132404	0.00149215460002139	0.00280694997463538	0.00208108378359373	0.00195638195851977	-0.00279423572903958	-0.00266402028431523	0.000278535936809265	0.000722618767308947	0.00185125370657768	0.00257297339841456	0.0039453371718321	0.00129421943736718	-0.00119538633683436	0.00400429282137149	0.00264584349875996	-9.7550887668385e-05	0.00223704088917609	0.00274158635519373	0.00189293062224183	0.00298597326121097	-2.90158123834594e-05	0.000922802044413973	0.00354583527971897	0.000877947071033724	0.00355617006200293	0.00338609125669154	0.001777714481624	0.000334699720336507	3.98596316952826e-06	-0.00133614402007487	-0.000878661864743946	0.000968497625424836	0.00428202662833466	0.00301255917909038	0.00159265399818609	0.0012134945170057
-328.100000096509	0.00276844584011093	0.00179954224867063	-0.000879587310649965	0.0003852170787777	-0.0026034848448997	-0.00118307724577116	0.00447811538156395	0.000195474040963428	-0.000178978097131965	0.000818559379835659	0.000419991974559553	-0.000192485976594825	0.00126432137111543	0.00155679764118344	0.0038632240215325	0.00178215046272145	0.000928788291138072	0.000826177190404231	0.00270031801290282	-0.00122884621304464	0.000221320509073641	0.000799878578811142	-0.000365956762254704	0.00204063418094547	0.000595032031781018	0.00371410847342235	0.00468979991391982	-0.000292689631129717	-0.00262581564431275	0.00153519850136719	0.00183126683665014	-0.00147424087133496	0.00195047880907717	0.000512735471371317	0.00152431907496164	0.00171445931982916	0.00270471559333785	0.00362969989653195	0.00275052250419927	0.000260527072195149	0.000389336791671968	0.000923957494522565	0.00144374728785057	0.00153996354577401	0.00169134800027038	0.00202627422605972	-0.000409784524796786	0.00254450441268472	0.00200057952000865
-328.066666763107	0.00406538616505514	-0.000717638106219387	0.000819002116009049	-0.000155497572257746	-0.00265712390294026	1.76169268568671e-05	0.00137243522115438	0.00162541634898994	-0.00238241670320083	0.00173837950865152	0.0011602809997614	0.0018569407936524	-0.00117823650277205	0.00102472581605273	0.00266998302095889	0.000494415689434868	0.00164753296765408	0.0019116725618451	0.00100268895335254	-0.00170506887206479	0.00044894282328134	0.000266617335058617	-0.000394100694319111	0.000988954955449595	7.92398615211409e-05	0.0029654110660976	0.000818576880912691	0.00216563110118306	0.00195340643001074	0.00407868627184282	0.00163469977376574	0.000671876401275973	0.00380203279461644	0.00220121884736568	0.00331072176542158	0.00408775549186424	0.000835666564227178	0.00310737372501801	0.00393135652864074	0.00206800064489265	0.000618547333702923	0.00100938608041756	0.00111982024848611	0.00308869275061885	0.00403351565368482	-0.00231341468921753	0.00279045699985603	0.00242201020787369	0.0033801734527934
-328.033333429704	0.000830703021996504	0.00167683159442822	0.00100243858967941	0.00284123828053218	0.000267272265883522	0.00109221968375495	-0.000588407822151749	0.00229339126131423	0.00358526247171276	0.00259423119398283	0.0011939438173546	0.00103597451545256	0.00173861810907217	0.000757119469615875	0.000407071334828868	0.00097408230669771	-0.00026015391559564	-0.000495446502179919	-0.00108532122089811	0.0017126047295325	-0.00153373049383876	-0.000593876617779987	0.000606826332119392	0.00268038611390808	0.000797712376056303	0.00123747077221392	0.00130717444096606	0.00330632304396328	0.00230091802589494	0.00051295298720111	0.000218398945735387	0.00358683660962378	0.000371664638293745	0.00164756369676144	0.00158889955918129	0.00289038198197999	0.000519320521772948	0.00169869851629556	0.00380331854784555	-0.00176230258213428	-0.00171045520612312	-0.000214334616114975	0.00280701639121994	0.00349127965795593	0.000607489364422564	0.00183485680525097	0.00204751910282419	0.0010815915928537	0.000253119229495224
-328.000000096302	0.00154579438452684	0.000846311368178254	0.00274121747232003	0.000599463305540948	0.00171469319782303	0.00353755983514437	0.00331005389113659	0.000851234493761566	0.00159917201579307	0.00299098799848274	0.00243069891359948	0.00231733124851108	0.00115122284988023	0.000498888369772521	0.00179968761838767	0.00153937296246331	-0.000192961113519963	-0.00278181107541275	-0.00194859722734508	-0.00210386509909555	0.000474739647660094	0.000584917881127467	0.0031262038186054	0.00315830481785762	0.000577447618710925	-8.32722086728799e-05	0.0036714661514764	0.00291463353499066	0.00143872567597692	0.00191763586179516	0.00244543856809087	0.00300039636010885	0.00411411190270428	0.00172303724365286	-0.00103769445930701	0.0028267747820091	0.00143115757391443	0.00173556019743437	0.00439943854270763	0.00356886877365981	-0.000264823134294989	0.00224731187977389	0.00248625369628186	0.00117184974496187	0.000285004424360746	4.21716444058973e-05	0.00433496927645072	-0.000171008527701355	0.000642314851565962
-327.966666762899	0.00216724173748783	9.5279042272356e-05	0.000898112356877423	0.00222496828805274	-0.00138118633779583	0.0013907976397588	0.00122854549318052	0.000230589348086618	0.00141204787765814	0.00314145264712262	0.00519152693755187	0.00189913554699772	2.46250731926745e-05	-0.00203920248743406	0.00210465011552141	0.00351646099265257	0.00144629978283084	-0.00176882556841973	5.19739451452228e-05	0.00300395410921384	0.000476649143002383	-0.000133258637175726	0.00311556395582158	-0.000390709546929657	-0.0012944985555744	0.000557850374183544	0.00609844466807585	0.00355397508691435	0.00134053341999563	0.00435246084954266	0.00260945034032978	-0.000312124711197237	0.0020119501314777	0.000617693821782006	-0.000673888815181822	0.000561971712500942	0.000798173480171749	0.00117361286193396	0.00332149515349234	0.000849990399288014	0.001446437565368	0.001116898464953	-0.00114647892084618	0.000639837931075138	4.95485513041238e-05	-0.00112683870230834	0.00235545676050097	0.000407913943856641	0.00293677823323646
-327.933333429497	0.00420773974046929	0.00161146418961333	0.00347110199262168	0.00350768346227381	-0.000701173028153201	0.00306776928863073	0.00358453256709623	-0.000249208473164342	0.000456387767684863	0.00219421997184566	0.00491322078909373	0.000240262809912739	0.000738539316606612	-0.00235838089095619	0.00214628763871938	0.00224910696055036	0.00181602977570061	-0.000873499949922585	0.00221071223119529	-0.00051536500558691	0.000187527143214017	0.000899711352625565	0.00161111040620876	0.00359041596294429	0.00316818253673057	0.00255695283541224	0.00247503370463131	0.00289810307737248	0.001298130120856	-0.000986147842989449	0.00323262298157789	0.000568643963217208	0.00652045794524181	0.00189673297913273	0.000837067223659727	0.000600609232049076	0.00246972048715466	0.00150922289430244	0.00498324531156058	-0.0018050992006885	0.000697638895452823	0.00214675890823091	-0.000751862437297968	0.00238062076216417	0.000594901036695239	-0.000792881797537781	0.00336251876830518	0.00285553936395344	0.00250657188731718
-327.900000096094	0.005545656578955	-3.11535961373677e-05	0.00127105246450021	0.00404147186086978	-0.00110400009958289	-3.21599262205208e-05	0.00348321265546436	0.000714669345047825	0.00330797830383434	0.00622631855341338	0.00376236699200594	0.00143588138153861	-0.000221325289030849	0.00191842692399269	0.00309765488543301	0.000260759266119348	0.00189248045753376	0.00064277336468288	-0.000281665046974688	0.000331941588616269	-0.000295238637993744	-0.000838359749272044	0.000733905769074394	0.00367223958632024	0.00304695901434804	0.00184126215693825	0.00147764314471721	0.00376319939370839	-0.000479717240702282	0.0037343227147526	0.00190017955206256	0.000158609735914528	0.00395467059118748	0.000854561384607821	0.00514123483552809	0.00335923927547355	0.00299676176478514	0.00299203122764025	0.00251934064565096	-0.000376341594999552	0.00388436689196192	0.000346674108205991	0.00284658914387448	0.0022937676716448	0.000259351038255362	0.00100365491952692	0.00128734250424023	0.00316060837442467	0.00235327223900861
-327.866666762692	0.00495292389299451	0.00130528176308475	0.00474329600704337	0.00332802031105661	-0.000416016771106253	0.000648916832066138	0.00201274355328995	0.00212294717721373	0.00107894566319877	0.000852620907709101	0.0041359007180457	-7.17821360973758e-06	0.00147814432558324	-0.00022838392604374	0.000337702516804872	0.00504199024971475	0.00144896052423471	-0.00119149992168099	-0.000564536680867422	0.0020472831280457	0.00239758461807427	-0.000607836498953129	0.00139181896310536	0.00265356433270669	0.00240379756605491	0.00273702364781925	0.00243944259917861	0.00252743889685436	0.00295408351654536	0.00180052931472052	0.00253666784979112	0.00293002347735538	0.00110664568348418	0.00291709309246824	0.00242935493510577	0.00326409247118697	0.000744445075335443	0.00475594406903113	0.00266384367585104	0.00263911058430943	0.00112549321130795	-0.00199203751795973	0.000261036398764958	0.00185064352151754	0.0023958002682869	0.00188312069018959	0.00101112957602045	0.000915227106235816	0.00374684078374066
-327.833333429289	0.00425231882269805	0.00481496327359987	0.00026222211154725	0.00140595073732563	4.88543172397771e-05	0.000400279343963916	0.00141072089589589	-0.00129505626086546	0.0022612698168295	0.00245827533601906	0.00183346086405523	0.00250444504876024	0.00205860569603888	0.00127892094906645	0.00269645775735061	-0.000503358558835654	0.00411052386945343	0.00291494342051324	0.00296208557426669	0.000429630212425591	-0.000993489618514087	0.00146637920752157	0.000195464749959462	0.0046272626507432	-0.00123241850517097	0.00243750383132779	0.00161963822900479	0.00636352948086072	0.000564157336833127	0.00146532572657287	0.000246868914084875	0.00174032541669644	0.00174352413137524	0.00382663991638477	0.000170990710524954	0.00542774627637732	0.00333017807504021	0.00109509685355524	0.00220940010622217	0.000985089440705189	0.000266226333526798	0.00211566942205466	-0.000909022013992233	0.00264350341386821	-0.000200608210709108	0.000476685134760069	0.00217613778425851	0.00305552008014476	0.000468942375132064
-327.800000095886	0.00493435639004391	0.00252898834435289	0.000797901407195045	0.00213873894625793	-0.000946168312148221	0.00219777113194763	0.00282178110130271	0.0020336493849108	0.000903434024843164	0.00104747544961026	0.00353028334481131	0.00383581749873929	-0.00127422206095817	-3.68751547799029e-05	0.00312033765337438	-0.000655545165063165	0.00253072453468184	0.00142742685491937	-0.000837323428391934	0.00168802742803864	0.000333359947218947	0.00114923761817998	0.00153729102448452	0.00367417845334594	-0.000662837761972179	0.000674309000240347	0.00156138315621157	0.00129309202283445	0.00551706005525243	0.00383701879357656	0.00503540536885472	0.00181159048526036	0.00301223465852063	0.000597234062584384	0.0020424638761235	0.00583861952966302	-0.00239624649592629	0.00133759785104048	0.00410588681462876	0.00083728752919654	0.00233213680523503	0.00351547191492352	0.00184095589538824	0.00292913001186268	0.00364885829196104	0.00229871374784263	0.00128932696841932	0.00466943742679249	0.00407564186519682
-327.766666762484	0.00652658123596572	0.00253755462642069	0.0012454177188328	0.000358191134700481	0.000238037436599225	0.00207648437293839	0.00210059606491175	-0.000443592773415324	0.0017137302181105	0.0013282325632169	0.000511655787642784	0.0025012588499852	0.000777041644399179	0.000753528181112073	0.00434561722138305	0.000279479160510077	0.00390791820306213	0.000819977032674779	0.000408338742609704	0.00351254786849586	-0.000321259650669092	-0.000871383894889055	0.00281979021324719	0.0016220408125166	0.000564100382183463	0.00211293279565472	0.0033134914353008	0.000522539416383805	0.00181579082228589	0.000679166248143237	-0.000874666800646962	0.00352169000608926	0.00400553891501221	0.00107147318755196	0.00177954602399621	0.00507357003777442	0.000771474746594558	0.00216183070620457	0.002052371558661	0.00443411302815844	0.000293131750362274	0.00309373836360394	0.00421374773597272	0.00352516267957426	-0.000890069708972763	0.00182326589777881	0.00312676233267717	0.00347732960622205	0.00351065444305743
-327.733333429081	0.00559841291814789	0.000569508842817257	0.000635566267812582	0.000796262820661919	0.00028183060505349	0.00072244116732656	0.00177369576484232	0.000535092380123059	-0.00207467662375549	0.00307341331242827	-7.77612370747027e-05	0.0018133718228277	0.00214029199113475	0.000295921608700622	0.00291714843535118	-0.00262037448146302	0.00147553516645094	0.000750735767552912	0.00101641413039133	0.0033507133138122	-0.000124090700215573	-0.00139887716677578	0.00200576561119548	0.00190803153864783	0.000157483399110259	0.00446536119212926	0.00466439690166387	0.00208132516641513	0.000120766510428583	0.00326332783394701	0.000537079643044502	-0.00129790355776294	0.0018577057946445	0.00277889658943431	-5.23885596903639e-07	0.00625526215019334	0.00149503229178849	0.00239169267671213	0.00203945717694343	0.00131734160723285	0.00194660614472586	0.00144541404769083	0.00387921193317864	-0.00112229993372659	0.00251347306999639	-0.00104195097437632	0.001275633953567	0.00432329563640343	0.000856727544626401
-327.700000095679	0.00232224288839	0.00360913586387579	0.00402647351531438	0.00124033113238531	-0.000522072560031783	0.0041989959308979	0.00475458022098807	0.000709413653665614	-0.000220642260256532	0.00035003584855442	6.85630413653771e-05	0.00111654917660986	0.000836552311302308	0.00283479429778788	-0.0010969731754521	0.00108671065554367	0.000268277229362512	0.0012251066483725	0.000546668454902255	0.00463410147958376	0.00194145730411466	-5.81223486202376e-05	0.00186145575319807	0.00232163914231509	0.000856953579376207	0.00199662162824765	0.0070966482618402	0.00332558182598675	0.00480111951335083	0.00173198953880171	0.00382596628656728	0.000771992473684424	0.00249592459828407	0.002127994562242	0.000372338688866769	0.00503666787649037	0.00511851115990958	0.00278335751481118	0.00267590936178852	0.00308759062670416	0.00330388033834528	0.00135075874056834	-0.00161870652870644	0.000604777885861996	0.00200695096888537	0.00148964101075888	0.00345871365911643	0.002260188557348	0.00140678180335796
-327.666666762276	0.00420415059736767	0.00314511297891384	0.00213116030075378	0.00170484568125295	0.00193399392311466	0.00289048627404653	0.00248196761303887	0.00078473061940465	0.00162582770798247	0.000649857521425656	0.00616887372269626	0.00265479127665402	0.00329868687109136	0.00106999354783666	0.00216671418577985	0.00160810853263604	0.00495594755379125	0.000761840637203859	-5.93327610938221e-05	0.00264223076459402	0.00461733701244893	-0.00153156741999172	0.000831871401242412	0.00104901914230426	0.000857318540213314	0.00264788874333266	0.00367760245492388	0.00323310126037391	0.000668233402861595	0.00461604629814538	0.00286848159294761	0.00142617115654187	0.00407688162298692	0.00279088617511192	0.0017915147046742	0.00370113749491374	0.00240959603985369	0.0019701615520521	0.00419720610129326	0.000565222294529599	0.00174603633537485	0.00161339125478832	0.000749367273269574	0.000507231791075147	0.00173017677737919	0.00388274188318516	0.00284284340041296	0.00494753799160463	0.00479211391760426
-327.633333428874	-0.000786526444733759	-0.000621441284879176	0.00238279969048261	0.00334034806308292	-0.000409415733931162	0.00211719052080017	0.00119095136889946	0.000741043652383699	0.000591677382895672	0.00136483672317311	0.00362193053794913	0.00484307303264953	0.00123438008708088	0.00234076908102088	-0.000117419267930075	0.00292785308557819	-0.000130218185084519	6.53865599055115e-05	0.00165858378016703	0.00517964706964169	0.00303961408260911	0.000126906842610852	0.00197982783322304	0.00284187091023613	-0.000525991637133294	0.00147852055253983	0.0015544418297383	0.00482543957697001	0.00200435906438579	0.00440583202537981	0.00607172054910221	0.000977760495228797	0.000690107108850091	0.00301533429534884	0.000843878204510262	0.00395637935424797	0.0049717227334084	0.000229304195640267	0.00293198807569317	0.000720094721036513	0.00336211322171887	0.00397953230636439	0.00365990973545227	0.00216872545659008	0.00157049755707417	-7.09180177499436e-05	0.00230980134999026	0.00289491517356977	0.00218923601606413
-327.600000095471	0.00138203591119157	0.001852727337323	-5.83776075431253e-05	0.005566919801269	-0.000603630066824068	0.00196927462903362	0.00438641446324939	0.0035263145777723	0.00279714811583931	-0.00142243545605703	0.00256589674308871	0.000813212879746894	0.00220827719473304	-0.000602081135979926	0.00113051816784826	0.000696731796927863	0.00211221424040053	0.00242077425265408	-0.000151365325620212	0.0021088107944941	0.000249719343463517	0.00275813006989201	0.00358338809235703	0.00162062381122896	0.000151894861008306	0.00177794553844746	-0.00070197184096088	0.00756273773770655	-0.000912951801371409	0.000317689494224616	0.00223993499894992	0.00232580805575699	0.00273012567867836	0.0035989382184376	-2.72878474751881e-05	0.00481962125789015	0.00291248049235748	0.00312381852641253	0.00499673293061875	0.0022148524522807	0.00561213493456303	0.00266397371874905	0.00261325043440874	-0.000445335488455711	-0.00156601819069957	0.00363192102027832	0.00560344425671699	0.00202184405711781	0.00350242622497676
-327.566666762069	0.00415194362454507	0.0020264821663869	0.00233290504439887	0.00151376522743363	0.00162483361630661	0.000173232715121485	0.00583635970886298	0.00129665487668085	0.00406433482247748	0.00227027420269132	0.00441208421991202	0.00241959368512801	0.00420836507499589	0.00197450543790934	0.00334251645729278	0.00151159461577799	0.00242559361745864	0.00112215850786246	0.00129020800554869	0.00263126395729041	0.000226269905338361	-0.000232070905397785	-0.00013439210620847	0.00192521046520988	0.00212309819975876	0.00325180994245455	0.00236138775480621	0.00558261665452431	0.00194187212864982	0.00213954804070637	0.00293162499821287	0.00168417157404976	0.0042921046823251	0.00344716664328604	0.00235659112220055	0.00230673220456745	0.00379420816161302	0.00317724482696102	0.0012971502792245	0.00204561585346907	0.000858157707455787	0.00190177314891549	0.00138954859812679	0.00121583026796179	0.00211661130148355	0.00346804188332983	0.00312675678653584	0.00174086169955501	0.00364150485857917
-327.533333428666	0.00450948604580792	0.000627247672115527	0.000235936352892763	0.00380030286360045	-0.00065732325890322	0.00251278003031552	0.00171369315512804	0.00109514412067702	0.001134866539382	0.0010421150953146	0.00652052531193414	-0.000324498112123428	0.00163581266553581	0.000754335935950201	0.00273594865073967	0.00149268367053867	0.000356647160737356	0.00346705656468949	0.00225244190887819	0.00246943445052805	0.00167602163912806	-0.000235820475318893	0.00335634165997889	0.00458594482733043	0.00425358118307329	0.00064336297133627	0.00251801659331907	0.00497010650746843	0.00339230222791742	0.00293919121503861	0.00247189201636544	0.00227128516032438	0.00379168749308001	0.00213169151613979	0.00115167110209335	0.00432238486646985	0.0039757132280388	8.84486337188184e-05	0.00563356032255613	0.00231075974981421	0.00206946989866641	0.00369641278496269	0.0049053359630985	0.00111738363592273	0.0047791272587262	0.00123815668286043	0.00312631298460175	-6.69347418008615e-05	0.00471261839811321
-327.500000095263	0.00376900114550172	0.0044111949995288	0.000594628264207864	0.00132448146109942	0.00119241710302054	0.00294050911384547	0.00362831572301947	0.00232382017819355	0.00418319991914262	0.000723684950282744	0.00394601836274544	0.00327555995327211	0.00385463236819172	0.00178289121948783	0.000988869151755112	0.00256053448167826	0.0024599652660614	0.00312484200603214	-0.00210675385416492	0.00121640884954066	-0.000420703284809698	0.000797445718970113	0.00284951676453182	0.00381266163470262	0.00306121716545527	0.00289590818015395	0.00364871577438675	0.00308670091257879	0.00011038520972606	0.0028568064822605	0.00373960164505316	1.36023753440906e-05	0.00252918170563754	0.00390668842002273	0.00492226027738518	0.00132815772793216	-6.55584707737189e-05	0.000415297144925386	0.00418277022362468	0.00430626281800861	0.000615167577538989	0.00199424556522276	0.00267081394268454	0.00242995953002145	0.00353330038985777	0.0025415058380871	0.00276155773696019	0.00187197150909268	0.00288456405725757
-327.466666761861	0.00466685760280638	0.00129382512615972	-0.000642389552944378	0.00277129364717743	0.00243105780572761	0.00387397904213727	0.00486145404696992	-0.00120572128276542	0.00264880647906318	0.00033980335620154	0.00334166483783738	0.00423830288243165	0.00105418167601867	0.000602771509523814	0.00323842673641872	0.000867220158712656	0.00158565642555053	0.00464946217582207	0.00108207439021613	0.000613566946367494	0.00118994274561657	0.0047654984672808	0.00524651134086629	0.00421399301215597	0.00255433832842467	0.00223236336048938	0.00262317080305197	0.00293266151050309	6.05413333254479e-05	0.00263990741361908	0.00293532567810872	0.00256288795106752	0.00397338056287322	0.00433933337103776	0.00149172453955349	0.00609546195886856	0.00495885869554669	0.00164240273056315	0.00186177436558344	0.00060654331051202	0.00129976598341508	0.00478948594050299	0.00200581306295389	0.00313870469467969	0.00132680168490551	0.00432270328161477	0.00232581153726052	0.000635123167108231	0.00230968635416295
-327.433333428458	0.00551688388591365	0.00207730182909682	0.00547609536464988	0.00383011984432291	0.00186423742732811	0.00205380437205716	0.00388824361130879	0.00324910424611302	0.00434858740733735	0.00230207160412599	0.0020183015244597	0.00319556072348703	-0.0013527865912889	0.00313948269898523	0.0042357570948367	0.000142632609155813	0.00276817861742851	-0.000703257264666357	0.000365560006930332	0.00173303068231778	-0.000652088099912573	0.00438746209118301	0.00239245429091772	-8.40589116744006e-05	0.00239230787607014	0.00183735145711084	0.0015659687235009	0.00347344421935059	-0.000252292689795208	0.000686536501417256	0.00357750244714317	0.00196934343269783	0.00253450365045838	0.00285788842702617	0.00224104720322793	0.00346800417328863	0.00349709502856799	0.00166934662060081	0.00333693458478679	0.00466405584736418	0.0042047540748622	0.00424453897298405	0.00200160111670944	0.00286881374227577	0.00323183296565166	0.00251551183740129	0.00325402151371201	0.00235926814064835	0.00236758501392653
-327.400000095056	0.00411539339765576	0.00215052209711997	0.00249018210155927	0.00203283218316641	-0.000183612206952288	0.00108272607025173	0.00711395992147801	0.00351989161268329	0.00314510105557386	0.00514387436876784	0.00225311358964864	0.00391990175220558	0.00399641915257432	0.000873025194997878	0.00250498919301079	0.00398408226471614	0.00059898753347265	0.00243707695826101	0.00309517469911846	0.00294483860008687	-0.000986719178605155	0.000580443136297126	0.000426549742994942	0.00804927366182573	0.00329661258941316	0.00274264376811073	0.00128461026326832	0.00333586908156502	0.00481818734959361	0.000245299042731295	0.00209273669636489	0.00121658380679246	0.00309885503418372	0.00281037998138745	0.00523011123433836	0.00328502470289882	0.000224305888801735	-0.00194515690077879	0.00305721116088831	0.00136167928830566	0.00347805473483564	0.00391947716293894	0.00208358847771017	0.0033681021896167	0.00270641088540935	0.00200769756283614	0.00350317863170668	0.00495317733795919	0.00478321418965189
-327.366666761653	0.006191731562743	0.00197941507680088	0.00470813085457544	0.00214747373665913	-0.000223068944265936	0.00498955442707849	0.00582253280964395	0.00197661681989592	0.00242429176683545	0.00391062432438294	0.0037740155349143	0.00216961442854291	0.0040248179920287	7.94670896864247e-06	0.0047544902068174	0.00282873012816087	0.00315532909967897	0.00551201015531944	-0.000425303912183539	-0.000170859943428914	0.00215455589256819	-0.00213684263996228	0.000351712167676044	0.00264188838527424	0.00391671452861653	0.00339389196924711	0.00353771725466734	0.00451924932901071	0.00250549577356851	0.0022081934005066	0.00254552809597086	0.000745786305292317	0.00269165764679702	0.00318508641550974	0.00403772819288972	0.00391586628329199	0.00356281803322966	0.00203965000244444	0.00162161903743518	0.00263897385381395	0.0018929217728626	0.00415142488569942	0.0022359765849036	0.00761781848556697	0.00599274964359753	0.00189701450127366	0.00171624665265091	0.00482858537212327	0.00422825967771301
-327.333333428251	0.00521158033103153	0.00401817489308109	0.00566326908731118	0.003620493576309	-0.00118363819461331	0.00131578407834043	0.00466330812725324	0.00426424241234802	0.00451605388639953	0.00410561654712394	0.00311420302519849	0.00198500521159606	0.00498769776820818	0.00207248377657854	0.00242806466767165	0.00259463093702439	0.00438532663328595	0.00475710167969712	-0.000173566415273219	0.00106737825676995	0.00259367760892337	0.00185937255979185	0.000513953135716338	0.00594407770293515	0.0040012050174546	0.00192792219587512	0.00380472012871069	0.00407624727563916	0.00119911380947835	0.00287189827645706	0.00364905230799362	0.00121948697919572	0.00325710359810705	0.00152837641617121	0.00501547519786938	0.00359880568709703	0.0039089033177796	0.00302686918124306	0.00337745617852092	0.00155150662535153	0.00104000010359184	0.00379473729040358	0.00353755552721147	0.00355852515382027	0.00372375427002114	0.00120420346152394	0.00247767868944304	0.00505098583417718	0.00198267048149581
-327.300000094848	0.00255771278629091	0.00288824265326404	-3.0749830088217e-05	0.00558774996332401	0.000154434840877737	0.00263639727541398	0.00559650731691685	0.00144556855430655	0.00405283686086033	0.00322126312852056	0.00371554350275471	0.00335092745909749	0.00300687515429965	0.00417315208103919	0.00243088552303383	0.00495517949395075	0.00307399257614394	0.00253983751188935	0.00118110148293882	0.00389346497270904	-0.000615926203876849	-0.000334511694751516	-0.000518153980974101	0.000784753669848315	0.00550449557935817	0.00162802445254007	0.00374808364505497	0.00713820649426256	0.000922890481125593	0.00305780139194811	0.00272006747382991	3.78812535055673e-05	0.0034230290506998	0.00312144715133567	0.0034167356084005	0.0047704666193471	0.00100674495735165	0.0030251850845413	0.00394935848731737	0.00200003206986554	0.00198146301874425	5.62274596989099e-05	-0.000312717423873177	0.00227623533720667	0.00463958369824213	0.00149679096589905	0.00312185271467835	0.00353582211817982	0.00372601494632196
-327.266666761446	0.00206677011919221	0.00433317701580105	0.00241604114727423	0.00143061388993593	0.0019856213271755	9.63178544588494e-06	0.00531980819721301	0.00417368290897002	0.00197887341095793	0.00555932221076005	0.00361875750854701	0.000945976492592537	0.000529237284550121	0.00370984193405999	0.00146718485989805	0.00344030090159875	0.0017555684670657	0.00358782455002971	-5.65008043462711e-07	0.00331157035275731	0.00123324823578619	-0.00203422000556086	0.00203336457859382	0.00319950727649176	0.00205941304901147	0.00119787421685746	0.00214966048206811	0.00138240089776631	0.00219213352752445	0.00499776165686572	0.000666334537519409	0.00340144449394553	0.00223884895874282	0.00532331597245583	0.00686372786394396	0.00493539699295265	0.000638832629502706	0.00178628089736876	0.000468723324060782	0.00181709033944444	0.002333439010057	0.00408966864943527	0.00177477121062308	0.00387604480050852	0.0017674193588908	0.0016209612692567	0.00336850056491977	0.00466219531109846	0.000795865962950559
-327.233333428043	0.00528507750968177	0.00304124593928112	0.00548594155338011	0.00415774322308415	0.00390233981346977	0.00461978738841684	0.00464497177492218	0.00367026536380999	0.00454153995248818	0.00200780531752909	0.00183560954706041	0.00335564474453964	-7.25746361271984e-05	0.002730522245039	0.00245077212211886	0.00361169083876356	0.00605332971263806	0.00449831365573561	-9.36019193101822e-05	0.00154282864101918	0.00623897039345112	0.0014824476024784	0.00249945523450068	0.00601416756767037	0.00201158304354765	0.00232914026996178	0.00131819998922944	0.0039163676456353	0.00359547640349889	0.00182325299404185	0.00164217010745327	0.00429488136505052	0.000139573891677403	0.00233277878929716	0.00644101228006122	0.00697372265458718	0.00418199958497678	0.0014109654049691	0.00638228301368149	-0.000306363574998136	0.00473237716180519	0.00146957498215838	0.00321154856828032	0.00622863437275745	0.00196861838582341	0.000890009160985916	0.0051692092782919	9.26830714044202e-05	0.00399372953835553
-327.200000094641	0.00331572000008395	0.00415281629905739	0.00502821664444975	0.00577344268849933	0.00367522387761732	0.00188713501493887	0.00337777739190526	0.00215234269253506	0.000252804579629951	0.00197145907938689	0.00412360849766391	0.000237590914255903	0.00107382926739163	0.00235903955594297	0.00373265317275207	0.00102706013635778	0.002609574802931	0.00299264627615448	0.00156469992347941	0.00588748708427667	0.00150146092311232	0.00258654374778633	0.00216888531206805	0.00334213341853506	0.00346902147931005	0.00236690495525016	0.00627627006289755	0.00454762835492672	0.00462617725853343	0.00555874936714706	0.00342386061942879	0.00154336404465627	0.00383172296622136	0.00373921131452837	0.00671786830035059	0.00644495635398945	0.00293622715934239	0.00173502529641167	0.00211518632087904	0.000900712705357076	0.000848552788939583	0.00404384833218152	0.00314153292094532	0.00252929870519014	0.00252261710904411	0.00251151572791597	0.00482050595933903	0.00152072877862319	0.00347144564603441
-327.166666761238	0.00270972024344807	0.00425394048962424	0.00419214584857108	0.00520913131505352	0.00096470515525815	0.00386947301720708	0.00603031460313863	0.00228177067981228	0.00314979239034385	0.000424746823097344	0.00575235733742252	0.00485622115522888	0.000944420621637354	0.000658307060145247	0.00362540433447078	0.00432234451017799	0.00679691576281394	0.00272623015395124	0.00254875267090704	0.000855668140523069	0.000709402847408169	0.00111492783926193	0.0026171919156448	0.00178087997162402	0.00367477177394659	0.00554526299511915	0.00111579939398299	0.00259468843740507	0.00343444426875195	0.00509718974898232	0.00256028538013964	0.00307711008418854	0.00612568964494098	0.00262237798344911	0.00397992799125091	0.00636675503395678	0.00220831191938176	0.000141317024941912	0.0014631638392395	0.00449952416300714	0.00317005587148322	0.00561547863813483	0.00073246080451006	0.00382570418097061	0.00251129193713284	0.00223436287559142	0.00325290837384884	0.00492069451667299	0.00303343973868619
-327.133333427835	0.00401146497337679	0.00426323152027375	0.00308709770554161	0.00744675387843285	0.00483144157835946	0.00318071017580868	0.00269108644262794	6.87452392910126e-05	0.00190035453851367	0.00570390239155949	0.00606629238008793	0.00575421883958438	0.000658875849014251	-0.00164188705854007	0.00355565682816084	0.00115423853961372	0.00468314939600167	0.00517943855756997	0.00117461633396554	0.00130195609656969	-0.00129618002862919	0.004969438443858	0.00441552690713842	0.00323084686198705	0.00392169037670553	0.00100256197959903	0.00205516843487386	0.00400855600998984	0.00439797440334988	0.00669318786840312	0.00316665901538571	0.00493957473573414	0.00572512090324628	0.00515962608015574	0.00283467183164299	0.00792188186441711	0.00331582402125585	0.00232696651256448	0.00174858463998862	0.00552081475556243	0.00208481039415265	0.00533616913153534	0.00248845202267156	0.00209407975311937	0.0034014356993497	0.00384915845836464	0.00174251872965325	0.00540929010585578	0.00295040233264521
-327.100000094433	0.00547594040064414	0.00465134106894916	0.000102650745622879	0.00171419818291718	-0.000268187026385536	0.00186081647750069	0.00195533731271436	0.0022223152082298	0.000580238383272813	0.00235161282053653	0.00455717137939404	0.00226493513602666	0.00229785396378668	0.00388717939701766	0.00374396776349195	0.00347930576946531	0.00396869445082959	0.0046919904203464	0.000627612853698722	0.00173200447170785	0.00228245454086262	0.00122647730462522	0.00141413713364602	0.00402258810955891	0.00296316608863578	0.00264574644549687	0.00207560279284769	0.00194760208569822	0.00368072550056886	0.00686511109644572	0.00422656484422201	0.00164961233214356	0.00523703821920496	0.00584043262206146	0.00321488256893776	0.00435839138418626	8.3954560766597e-05	0.00366281026352877	0.00117128973343261	0.00227368725172583	0.00256196226149508	0.0034257199459099	0.00246531250420701	0.00184315870479279	0.00379314494936711	0.00390532088400852	0.000634069623096867	0.00284640868778385	0.00404809191059996
-327.06666676103	0.00554322563018883	0.00433702630775534	0.00353362253751388	0.00455931910012819	0.0011212271228459	0.00283480864414165	0.00692916787427234	0.00157228834823486	0.00145780517439165	0.00695465152874042	0.00279715845687623	0.00224269691050882	0.00213462354238458	0.00143111863789847	0.00202215605685596	0.00433446562481832	0.00429143710065583	0.0014737263722332	0.00147283034360191	0.00197512139755585	0.00150595771547191	0.000236905568055223	0.00263167408494858	0.00303515372602858	0.00370249908793596	0.00460267452978669	0.00551966493525391	0.00428445302594893	0.004037158596087	0.00578355514893858	0.00398817893933956	0.000886191308897777	0.00448527682519295	0.000680332164578412	0.00404121197737017	0.00528568978263921	0.00542117048071444	0.00183663133128298	0.00466984832158168	0.00273014397694649	0.00455020109967608	0.00605916652752669	0.00184898075636097	0.00687561017840899	0.00286794676021329	0.0019668876445077	0.00282806423796322	0.00426246178508149	0.00598177637378494
-327.033333427628	0.00466363043230944	0.00326750064870251	0.0057499313309759	0.00431137314153207	0.00146288811879391	0.000952085806706027	0.0040580567710834	0.00201494035497485	0.00246643390755386	0.00308686486345144	0.00391180626201471	0.00189917040768584	0.000653377180968806	0.00400775107570062	0.00416837880958454	0.00606724858662622	0.00508059467001121	0.00326116416735633	0.00189121033958828	0.00109255860968005	0.00100502116609824	0.00312615163785102	0.00226182911644179	0.00105160538292548	0.0022442877313793	0.00171071549977209	0.000179146999943036	0.00336058478336032	0.000632811608929917	0.00436171533595497	0.00375516850534918	0.00401435744342138	0.00370118454000823	0.00393887702085394	0.00318468429818974	0.00469049272760924	0.00447181044062483	0.000912795643179809	0.00202410741733161	0.00406746271421887	0.00127931106184631	0.00201252773285865	0.00299200734438332	0.00610769955815427	0.00276586846437654	4.41244325865009e-05	0.00321008248394794	0.00420676009966425	0.0051946374791626
-327.000000094225	0.00239138289358065	0.00116002051196229	0.00535528986512779	0.0075789820253942	0.00145647599766396	0.00221757366187147	0.00417279938053094	0.00350823336526118	-0.000614838373304782	0.00506871565208333	0.00382938253265064	0.00424248485776835	0.00110197591174932	0.00275646168716415	0.00519703640011171	0.00298461580209997	0.00457516124404178	0.00462163771930424	0.00237933475222296	0.00085622377158201	0.00344096649208581	0.00162519660327909	0.0020426782309948	0.000702052172548151	0.00264778195111759	0.00506801773832932	0.00329623616426333	0.0063727778822168	0.00420326004451221	0.00504759314379266	0.00253698688490644	0.00138135993545785	0.00590595764613033	0.00227801726341259	0.00413372835707559	0.00896696589126744	0.00367421853621108	0.00309317291559907	0.0037038712618469	0.00147231790838276	0.00538239633852855	0.00519456728176848	0.0059302818778556	0.00593054870341669	0.00259683665513666	0.00496572188863342	0.00538507408671385	0.00351636963923274	0.00574940732548301
-326.966666760823	0.00283584442185758	0.00218285212840164	0.00371116395505999	0.00491584186677829	0.000867630547647158	0.00210589357301294	0.00458386912103348	0.00336282126542686	0.00224588478211307	0.00299659817789	0.0027433536216408	0.002107583278395	0.00344090803331065	0.00460264973154911	0.0042882691555044	0.00464362058696954	0.00347740461395496	0.00281608711837389	0.00121173238019345	0.0055021899228701	0.0031196503502543	0.00298384524133932	0.00208280309935427	0.00257857048529198	-0.000398117393469177	0.00219717728774826	0.00220850248813376	0.00619840100577895	0.00335673070303022	0.00157387271426179	0.00335276611154589	0.00257539845094612	0.00410553511221756	0.00671160044694763	0.00564868170627708	0.00414442144164551	0.00669567823225548	0.00348631839037561	0.00498709771084627	0.003922485794987	0.00184477343784051	0.00174710856462856	0.00415191832379946	0.00532503973189036	0.0035652356875584	0.00583700685068833	0.00240444781235505	0.00789098557596846	0.00506486253293603
-326.93333342742	0.00296764513029779	0.00273736106133149	0.00370510782886491	0.00555136806531276	3.72991360908514e-07	0.00131507418967358	0.00464436040728455	0.00410328041580099	-0.00109100896843328	0.00273727657919398	0.00367923676924709	0.00230071715438629	0.00322242886215951	0.00316833035754105	0.00707234691871894	0.0023921411976181	0.00276072657122928	0.00303917016198774	-0.000519108500445453	0.00271306412224737	0.00389539432177766	0.00118557173128375	0.00480286539623298	0.00158765530806648	0.00378703998213592	0.00407492931161924	0.00427503084220882	0.00339235329217569	0.00359864786258912	0.00475186045011078	0.00290892747244431	0.00113335164276707	0.00170768262060206	0.00448759754869443	0.00242151179254246	0.00491134342965771	0.00303547204563037	0.00213419857216579	0.00180408513057206	0.00180326965005129	0.00365646820158627	0.00352677435352078	0.00543482426033082	0.00425764805926887	0.00366469574010597	0.00503145261904836	0.00646731831275693	0.00678402218705565	0.00659955575259175
-326.900000094018	0.00384352383217568	0.00234741584776443	0.00320616990286826	0.00516020055525079	0.000406381766963171	0.00308428740586886	0.00688158948024542	0.00100582271477934	0.00264910781478256	0.00466200705351461	0.00151262653761652	0.00343664554372658	0.00452785076021478	0.0044611313731191	0.00335892142392957	0.00473196982738422	0.00565607226579401	0.0048191531302807	0.000794955017356269	0.0031102306980062	0.00293542438791217	0.00202695083838556	0.00507327390131573	0.00556835727373683	0.00460610087959445	0.00321040615781876	0.00284722244576341	0.00596388134142589	0.00329701028216611	0.00307669371580788	0.00339241007902136	0.00318470423329298	0.00283225579807744	0.00368946473631337	0.00379180825550296	0.00609109632466753	0.00654232205337757	0.00389624118259158	0.00575857736786423	0.00212175366155509	0.00617497004183132	0.00282278502259292	0.00528849083403793	0.00551649183551028	0.00508551468917418	0.00443483080119622	0.00547088236636684	0.00289781515337817	0.00423992299778142
-326.866666760615	0.00603084407651411	0.0043886218939686	0.00336240386701037	0.00612777886641014	0.00155037186921037	0.00190762154724444	0.00600571624534296	0.00149819226038506	0.000415790280013817	0.00306664441491888	0.00460268964698562	0.00295892231703254	0.00518115140060793	0.00139520232683266	0.00441494903698703	0.00550086354256074	0.00234077163180357	0.0021559244513345	0.00268542317054987	0.00477112245960232	0.00527308014897077	0.00391596991779564	0.0024754008531449	0.00254147615542977	0.00354203061607594	0.00474243525059326	0.0033131072076259	0.00725111672532019	0.00448685194296206	0.00261758533801471	0.00542232096775019	0.00353674945087201	0.00355985009042903	0.00212988740131903	0.00187742192304186	0.00568031820259085	0.0036874314684251	0.00701576494372491	0.0028042532697331	0.00442304883851674	0.00391122165796709	0.00877946206008839	0.00136267928332212	0.00560666292406564	0.00284220613960462	0.0023881021951041	0.0056738684484593	0.00402900191532263	0.00527353927669005
-326.833333427212	0.00539239528732516	0.00232899726121316	0.00434643012265179	0.00554167681836926	0.00321119926058822	0.00260818097476456	0.00219103390942776	0.00381943142030194	0.00310086099227302	0.00313173547282186	0.00504119811154491	0.00352043930045676	0.00366741500507095	0.00463707100650756	0.00555246676097121	0.00511535062544621	0.00262111785980523	0.00263064840116078	0.00270022670873338	0.00405751046639191	0.00396997882418604	0.00379900031346025	0.002389314605168	0.00431738847757956	0.00381654343627702	0.0042691247067379	0.0013188424349827	0.00926209023128544	0.00356119602319904	0.00303062152077405	0.00430747375353824	0.00451550509974652	0.00596553807903655	0.00427730292339967	0.00396115100378114	0.0080266428036303	0.00496143531367088	0.00595690792903081	0.00258118163837462	0.00107334513751201	0.00306119973042873	0.00386125360247502	0.00462757475759845	0.00553550269992031	0.00102291596166593	1.03704899589996e-05	0.00584356566186517	0.00311143429375071	0.00432653517963266
-326.80000009381	0.00362098668262012	0.00732720225596695	0.00411939065374156	0.00605611649864257	0.00148771466011177	0.00530203833776499	0.00572047864864922	0.000627818737392372	0.00599613487672135	0.000536176365671159	0.00261963880792182	0.00286353746290935	0.00563622653916585	0.00305870627850113	0.00230529791642142	0.0060849878218463	0.00198029512523579	0.00109313025864799	0.00148353544457391	0.00409319627893789	0.00369218327856158	0.00170710147455333	0.004890711910981	0.00496929634258092	0.00496290413566447	0.005119240862554	0.00355119587976394	0.00474729849441746	0.00344734946609049	0.00675664383354146	0.00590225367306829	0.00480900700095366	0.00273490740598681	0.0044614823739112	0.00275525430126	0.008330405679565	0.00343070409564195	0.0020955127193828	0.00283689536999521	0.00243077794955215	0.00412494259323903	0.00305688410252791	0.00360185552875958	0.00557097292057684	0.00489488352014356	0.000889238116035806	0.00632780056584803	0.00614128403800485	0.00594092015499914
-326.766666760407	0.00492756632032854	0.00453455075982268	0.00566137437197478	0.00734991647909045	0.00202769128125146	0.00452818939642086	0.00460783901127293	0.00222320575766299	0.00264088085427772	0.00147808296532848	0.00710932314594204	0.00342889834724525	0.00310220085117041	0.00301646938389477	0.00389280559313421	0.00533436805873466	0.00345977200792802	0.00478422834134939	0.000571199052194937	0.00692132610445284	0.00621517575305175	0.00519752488101055	0.00595620376152384	0.00258237850928134	0.00424295848740153	0.00157553661938414	0.00413318709083521	0.00667486358787261	0.00238178965377467	0.00684559257267259	0.00394202938630739	0.00513043426499393	0.0032358941397429	0.00344129218818412	0.00486054061404162	0.00760366089455344	0.00507152807645284	0.00235912670982608	0.00414649147094981	0.00688939404038147	0.00391769199145997	0.00573784588325699	0.00757530718994914	0.00454682122960115	0.00349173887078458	0.00269315362472844	0.00596085801873747	0.00464974328738421	0.00330434511387578
-326.733333427005	0.00562380412465691	0.0059231796842748	0.00341965875612227	0.00508387895953033	4.43277970734179e-05	0.0030794086277155	0.00450837488943756	0.00363063868482294	0.00337555962677005	0.00555044685694317	0.00307066353656271	0.00638236147408966	0.00679484612652537	0.00186239859333248	0.00499553523751739	0.00665318801915504	0.00592110581575167	0.00371217654542588	0.00136453938218029	0.00713633091261456	0.00178222808669404	0.00455826379590885	0.00437181335402625	0.00525739678730497	0.00423571756238494	0.00331705313062403	0.00419704136911714	0.00338214646799162	0.00320365441436887	0.00496432007819836	0.0044404189989885	0.00544959428786673	0.00058703669058835	0.00229505548144571	0.00688937195243078	0.00326566744917833	0.00436120455499223	0.00185599438579331	0.00226376411671403	0.00495044620236362	0.00113539741032487	0.00813474802329073	0.00696343478561812	0.00586745023845836	0.00444283179984684	0.00496422193366586	0.0046230182240381	0.00353083250598873	0.00537669665871243
-326.700000093602	0.00512645950547908	0.00537332036211913	0.00452891916265585	0.00699680115101309	-0.000228551766416341	0.00479684128053515	0.00522919800627597	0.0047836347820136	0.00346268494450941	0.00167799516325273	0.00573567761088456	0.00736182245268147	0.00554186996410977	0.00532585218943837	0.00290186931927294	0.00465352081007919	0.00350597997745061	0.00434522060665155	0.00462720858301124	0.0058801793260308	0.00318773616294032	0.00194527470749517	0.00250202587649673	0.0067081692373645	0.00183843724309796	0.00521754458992374	0.00553319245622663	0.00445636141997252	0.0064128752795547	0.00222714612602293	0.00550187063438623	0.00674236803175798	0.00436438569130748	0.00287112372690856	0.00644676987166248	0.00458149976238542	0.0042419929606875	0.00305713015531572	0.00499071474273727	0.00363833329115415	0.00280442230931743	0.00772690284888511	0.00745608430308109	0.00296790422054605	0.00411792635030073	0.00337559953281041	0.00170558732496029	0.00681137333625126	0.00759559750605465
-326.6666667602	0.00720927979729835	0.00713919886802961	0.00449216702459621	0.00563700298461967	0.00243794076126902	0.00533299267558274	0.0077562602654655	0.00207438424818784	0.0055452039291618	0.00276862620000795	0.00488066281547439	0.00469930865792512	0.00408929573762684	0.00551142297158103	0.00485332202511968	0.00444422508464437	0.00558865531563046	0.00347142637177711	0.00261109486443512	0.00454216527932305	0.00608232366052686	0.00664858723162043	0.00242330496407628	0.00472764281561655	0.00419409231329537	0.00345051300772758	0.00779957693623479	0.00819458046981714	0.00576388826730001	0.00368278154647717	0.0048461740469492	0.0079377570634479	0.00394635376359864	0.00359672097986397	0.00372596815834669	0.00510935848818395	0.00560526411470486	0.00929625458158889	0.0057320544858882	0.00511994467965071	0.00314078590714628	0.00510182353309441	0.00629180112245087	0.00538254260559823	0.0043933856971019	0.00575378972841734	0.00518704126297598	0.00947426413591013	0.00574187897015488
-326.633333426797	0.00401568911319217	0.00625065569918637	0.00668330221949076	0.00590809187824803	0.00287006775358545	0.00643974180035123	0.00212896071035928	0.00360307579940522	0.00347620124832004	0.00626728312539326	0.00535758394470198	0.00864795726953105	0.00449187228065706	0.00168231458216916	0.0061157316209336	0.0055057426433921	0.00236883871927229	0.00718485876105246	0.00460444022602546	0.00525676232917693	0.00324163014759404	0.00363306703675526	0.00291321335508354	0.00440947389024138	0.00455777401610058	0.00522461702615618	0.00532538506151226	0.00519214888595121	0.00687476516476915	0.00684437885097045	0.00432522028917914	0.0063723395711851	0.00398607423958386	0.0068855374285105	0.00492914827169011	0.00601338266972373	0.00328859385021929	0.00544412020496143	0.00320910835013855	0.00822906455470107	0.00653319427334387	0.00723264867950835	0.00448366618847218	0.00485210275181347	0.00742270736193185	0.00534276554082236	0.00538033808416871	0.00680520728303158	0.0047299357561269
-326.600000093395	0.00789565162102701	0.00625386844177356	0.00161508120924392	0.00989781072094531	0.000971248958524185	0.00684177052160295	0.00746510735821093	0.00397677870138902	0.00611566229706795	0.00385970490420717	0.00480937031382078	0.00246840333292453	0.00458959722646457	0.00383456286972494	0.00661775025884581	0.00603505945018001	0.00629497900048059	0.00701591609971342	0.00260522495078708	0.00485499599037653	0.00150220023510905	0.00299041026710989	0.00397476804595864	0.00521618459393369	0.00439557927282952	0.00536053240570145	0.00501629595359787	0.00694796146150156	0.00578728354884162	0.00638819156439563	0.0058222899400231	0.00555793797773951	0.00834993255806515	0.00660660151103765	0.00508203999148049	0.00495535549780801	0.00256161528535059	0.00510757840653686	0.00618330548891532	0.00183005474034381	0.00669337335190123	0.00769967585916442	0.00572129032425472	0.00296227070586674	0.00653060432520147	0.00529729440821558	0.00505503176734146	0.00499356125412975	0.00755341462589099
-326.566666759992	0.00713548903476291	0.00577949287854551	0.00431048615791685	0.00760834316856573	0.00298670431408266	0.00308265153265408	0.00868097642625509	0.00272537236731463	0.0026207817903996	0.00626301097209103	0.00906791093604309	0.0070850975432204	0.00371199448730919	0.00502783820725861	0.00761887095980973	0.0069581703514312	0.00373257742025512	0.00434887528672789	0.00187116099277196	0.00366725831684167	0.00478758828388903	0.00234312989176821	0.00472594925842151	0.00546210053970575	0.0040853396131515	0.00399630511355453	0.00579134798386205	0.00890782996162864	0.00862001352597574	0.00421790474064609	0.00415024627286331	0.00668258847620906	0.00633142846645418	0.00450552744376775	0.00549941266083975	0.00952759116391333	0.00495815428326241	0.0047112075887662	0.0039457512491905	0.0055693293900454	0.00462459020984718	0.00671747128113931	0.00615665182379288	0.00532959323859239	0.00797051776502877	0.00637675118838632	0.00440383518127541	0.00686252018318345	0.0079090551602049
-326.53333342659	0.00901308665430511	0.00632928302560343	0.00579503849538254	0.00698933267221269	0.0048691139019742	0.00646263303460615	0.00561908383885035	0.0045567075999009	0.00170172384327483	0.00297230027311746	0.00829162364040226	0.00565422527728066	0.00258711682941781	0.00405987739424163	0.00651275138120655	0.00219626508462512	0.00654499039842971	0.0060079996075868	0.00416877383467174	0.00574348735776997	0.00599700689983129	0.0034331214977289	0.00348172932670587	0.00610766831211029	0.00441347551132598	0.00394653031647585	0.00399278518872814	0.00916331242094848	0.00759442870769811	0.00655321933090325	0.00380124068846666	0.00525516573480167	0.00476399504532532	0.00434433888525521	0.00630627840750442	0.00928418663139174	0.00345147800547463	0.00574104366848616	0.00610758808860834	0.00474416477358908	0.00501855451881272	0.00784578605471686	0.00605326860980715	0.0084332752034495	0.00614685885595889	0.00128703791130469	0.00559729511177576	0.00804155490605307	0.00742644964776018
-326.500000093187	0.0082960438810401	0.00547693062834065	0.00746631264551445	0.00601225134532368	0.00475078038876819	0.00731160451115953	0.00666393666737009	0.00283738275827783	0.00632671604427815	0.00536624331000324	0.0064709931720538	0.00634663006363168	0.00584220150547976	0.00793593075214449	0.00794606533211428	0.00421280156308512	0.00669643266812037	0.00276593768344102	0.00543282058426553	0.00447741033879567	0.00470849894996284	0.0049657171676466	0.00464185151212704	0.00758740687927095	0.00378171853850029	0.00548754996478151	0.00864265181084034	0.00779890630787639	0.00501613467226758	0.00733214886677147	0.00474629661531978	0.00305291221253501	0.00621661256490691	0.00665876913877195	0.00668638942702349	0.00640424067671164	0.00708863665467641	0.00397874381560515	0.00435012654289768	0.00525527634504586	0.0049940377561557	0.00536135025337614	0.0091334067080644	0.00561641349613717	0.00566374574737749	0.00701280322351583	0.00744731579382107	0.0078008720992977	0.00616107488416073
-326.466666759784	0.00659172012835763	0.00772219566522836	0.00668958320391788	0.00800530312426184	0.00440472328057806	0.00797069234621417	0.00893944466165886	0.0041293683796072	0.00507218474204585	0.00595340790206966	0.00565634919451252	0.00658288800360041	0.00745463652932854	0.00582789393815564	0.0084963391119719	0.00367188230958992	0.00855350966075008	0.0043882737316816	0.00490707146883396	0.00694340287239459	0.00344023270113203	0.00555254635618962	0.00618492188549313	0.00697495934013337	0.00452459657334425	0.00673374004059157	0.00615694703797531	0.00755827026054512	0.005268543870109	0.0061536151797712	0.00498926732157834	0.00886192278488107	0.00546533147533845	0.00705927642890836	0.00477262076264284	0.00857433583767753	0.00582691235183663	0.00667720693274332	0.00819812862155067	0.00611246698892665	0.00451644389737915	0.00560620232668951	0.00807183163386471	0.00607945226989992	0.00542813891954286	0.00775302760075125	0.0076059753151656	0.0068496608997537	0.0067895182239317
-326.433333426382	0.00748293000108202	0.00728363796758269	0.00350731844460328	0.00907935946284921	0.00209203503165856	0.00556856256037674	0.00948747875304423	0.00470922633021131	0.00502438670398342	0.00746295391421381	0.00524015274882317	0.0081805708219741	0.00552066677988827	0.00508516843431961	0.00650214979522712	0.00567175029527189	0.0119014415105706	0.00738043645646791	0.00670788738473349	0.00368471440535045	0.00624406424464063	0.0046740989045635	0.00474157546098808	0.00633654328032252	0.00617081371138761	0.00525328729396346	0.00559688339653275	0.00763256193404882	0.00452753742492928	0.0092640720896664	0.00289938812167401	0.00513130479502044	0.00997376591985588	0.00592543235979415	0.00876752070985842	0.0111312693320949	0.00638625773859813	0.0086363039956201	0.00675286491713134	0.00668104906404177	0.0045267689142896	0.00921136286015234	0.00793030425259378	0.00557013231619263	0.00718565927184378	0.00715657874975706	0.0060880598548585	0.00891788372484759	0.00600611090486136
-326.400000092979	0.00777888237484925	0.00739540093636681	0.00974548609822945	0.00903162404881308	0.00193300696190302	0.00639856411318074	0.00583002607394345	0.00498771435469869	0.00536423734634484	0.00552850122972459	0.00969731149710973	0.00793676513335528	0.00606480329900472	0.00387727330476262	0.00824261009450522	0.00587889052060464	0.0069419047650261	0.00846738284130821	0.00393423398270498	0.00327891623917287	0.00494744493628652	0.00387055212635601	0.00435155889027616	0.00586444791938556	0.00594334376274308	0.00478171401291061	0.00731532690875758	0.00515535932641886	0.00469413351986614	0.00629244386950734	0.00824292756548139	0.00502195288320817	0.00669491321868876	0.00853731699456994	0.00691945680806694	0.00970106024884732	0.00397871818780426	0.0082290575236893	0.00939055639455111	0.00892561977966788	0.00586623642604256	0.00855754565382238	0.00786252724766778	0.00726330469677172	0.00751411048802531	0.00881622103339175	0.00776864435682756	0.00738510139030446	0.00751992228947362
-326.366666759577	0.00785232350799958	0.00807895773481826	0.00595044912957454	0.0114816544930005	0.00506535322921309	0.00988628899110222	0.0073642166374086	0.00680270428260132	0.00531702267151102	0.00603580014663918	0.0077553973508061	0.00819915500805379	0.00688531542441873	0.00611936667785384	0.00746616677950096	0.00795203607699702	0.0094796222036615	0.0050850818596484	0.00739384952590116	0.00504196199767071	0.00423760889150515	0.00184168899050863	0.00653096063562808	0.00675641569027507	0.00850938322568329	0.00973679502892899	0.00469176585740183	0.00916006619165355	0.00694939288618202	0.00790723533009985	0.00807696286513848	0.00785542414677787	0.00929852333747572	0.00592798066345268	0.00711965962522665	0.00801355493818268	0.0052313952345473	0.00822580974270459	0.00642188859089854	0.00704374084102	0.00545250625593741	0.00672308063711824	0.00945430038235551	0.00549039326753487	0.0102327725048799	0.0106024831321944	0.00600631536956453	0.00778368664939011	0.0061383839057555
-326.333333426174	0.00736469265818085	0.00449549499157165	0.0105359684667995	0.00811741082550188	0.00715259779351785	0.00654792556041195	0.00816052942571566	0.00533193542433108	0.00873924863863818	0.00818800753171434	0.00879855264817886	0.00513856922212086	0.00555348026429503	0.00796257759586383	0.00782723686283204	0.00538305673097528	0.0102291158136046	0.00435090761620871	0.00486215310118565	0.00672259646806683	0.00727958470337386	0.00577448216303933	0.00312849602605325	0.00737896035391938	0.0092107794660371	0.00878829401982473	0.00901518756744168	0.0113242617831595	0.0051390652807819	0.00854225911820905	0.00876079466406265	0.00627165074222147	0.00921994467213028	0.00798815303965827	0.00855848215683763	0.00839698191419946	0.00687909931645403	0.00743195955327958	0.00770820167640685	0.00697694904697888	0.00592906947820437	0.0103996032419754	0.00793154383442241	0.0084231424246185	0.00979876950861791	0.00996715576094476	0.00839656471006112	0.00651672558477812	0.00656584718030784
-326.300000092772	0.0082253746682468	0.008808295022813	0.00745532956883743	0.0101100014571033	0.00535525060246611	0.00822088894257378	0.00988743920969193	0.00569825550531367	0.00807021882090719	0.00795157004763569	0.0063152629418981	0.00970182258925312	0.00760657147933352	0.00484182102510911	0.0129668563727251	0.00956880021326934	0.00992916656391718	0.00491357491793398	0.00580685786341073	0.00813845682779013	0.00455829283195464	0.00728214179573283	0.00695506513623412	0.00530059178707609	0.00929294439834105	0.00657560951475644	0.00942383244567147	0.00979811769227856	0.0100142244553874	0.0095017122079839	0.0100663309642463	0.00735606268577771	0.0116778501849321	0.00885039550327305	0.0117673590092409	0.00951260644632468	0.00640813484447333	0.00942784583853729	0.00594546298877607	0.00573412538467089	0.00623509907131092	0.0104985506089409	0.00969058094173492	0.00632450164776732	0.00740891753640582	0.00892781403863896	0.0116135336438533	0.0115482647293726	0.00847577772756969
-326.266666759369	0.0116962045101157	0.00881300492144199	0.00899601279844997	0.0135718196207051	0.00323943170893926	0.00823990358345739	0.00906451426765609	0.0103983114354207	0.00728252400320162	0.00658779085856309	0.0103832784444245	0.00768501299283342	0.00862810915468148	0.00593809257487599	0.00736832211935812	0.0101168613208105	0.0111396666084351	0.0059580509068804	0.0068638187799952	0.00574041546479809	0.00763964091642555	0.0066436116034746	0.00897929661966834	0.00632404473585335	0.00713308412656521	0.00913455067621805	0.00805601141200696	0.0118651150063461	0.00905817533519437	0.00887925845443083	0.00905003209314337	0.00831144284516561	0.00906551969750091	0.00831238731007666	0.00807971892858361	0.0109835197480428	0.0100809100836935	0.00935098180747773	0.00986615125695023	0.00716706327265548	0.0102228536576007	0.00927883602166435	0.00825575783613042	0.00929478598724454	0.00867721763528162	0.0118570793975846	0.00908298957760556	0.00903279807326174	0.0094976014095971
-326.233333425967	0.00800734688109084	0.0108881949261206	0.00825490679872287	0.0104321792957623	0.00571226280328041	0.00390095159064707	0.0105248921149984	0.00875086320562446	0.00669236185321631	0.00789058591506386	0.0087410776241541	0.00926487565623013	0.00871052821668206	0.0113290658444786	0.010299262213351	0.00625268361407438	0.0123515537503279	0.00730925004297134	0.00634053867349738	0.00890001461907886	0.00814875773978407	0.00796514890891142	0.00898470336200807	0.0111181341070569	0.0084568171642756	0.0109015228223345	0.00882613749427352	0.0113378072346259	0.00847447836938642	0.00761003016082706	0.00973107224372183	0.00970916924253606	0.00812882119688407	0.00889069536726317	0.0103566885887655	0.00653789447086517	0.00803665291086875	0.00946844812720282	0.00720449689125591	0.00414071192704835	0.00941664014995924	0.0104939806242709	0.0104783783464741	0.00964447483300535	0.00897365500617053	0.00847909013809589	0.00924625801609813	0.00781007618014495	0.0115383559503592
-326.200000092564	0.0111933380270454	0.0101604661159879	0.0055823009527225	0.00998186362140274	0.00472279026451405	0.0103260731653435	0.0123510865670476	0.0090746393085257	0.00886666903201183	0.0101768018461882	0.0102780937345739	0.012894983167086	0.0063488550733598	0.00732766196497014	0.0104103050248876	0.0073628842632435	0.0123708730805595	0.00592772122240237	0.00742308052163754	0.0101171415522466	0.00927864125095579	0.00678773943940125	0.0100137509030862	0.0105467700187707	0.00896244735977714	0.0101668829922076	0.00925199967004864	0.0105893752876051	0.00897822943952675	0.00779621756450433	0.0122783373036759	0.00820757537840366	0.00838344514609779	0.009923780302737	0.00747952608870073	0.00986172531462071	0.00822524231277932	0.00746511438292496	0.0100652965679749	0.00707525018299893	0.00720987846956911	0.00859476851428276	0.0108489212470839	0.00776065723594943	0.0115952556289194	0.00864194702049847	0.0103168226123661	0.00785146634003431	0.00844066016695333
-326.166666759162	0.0113019600080846	0.0123003877581178	0.00941950083246912	0.0116907660359908	0.00597808718452975	0.0108126736108964	0.00987727859690191	0.0105079751706026	0.00930512320895704	0.00920967051548793	0.0105021693474898	0.00989759103858956	0.00793753830923372	0.00597341541267893	0.00979267341436074	0.00978143848856872	0.0106847663279582	0.0100856999842823	0.0109643476184131	0.0119192040478707	0.00839333384679208	0.0100005155565992	0.00682369622145906	0.00933230892342229	0.00929804678803092	0.0116408885561223	0.00925861546511442	0.00877501111529999	0.0081780360982604	0.0111042310574638	0.00630977513237863	0.00849029856546146	0.00973821060496394	0.0106583553499693	0.00924776130162641	0.0118838564601796	0.013235301969224	0.0104357440500683	0.00946215138713313	0.00681208492896912	0.00793526650041765	0.00998480319061046	0.00963116082621951	0.00933114466780816	0.0110237289989811	0.00889478599107463	0.00774302667242222	0.0121899893489877	0.0100280752725287
-326.133333425759	0.0123942817401861	0.0104902985281425	0.0101081279930285	0.00948260085204988	0.0090665087663977	0.010860859828974	0.0129664324562128	0.00865158240590413	0.00755418357836601	0.00987593548771504	0.0114571511291256	0.0109771517512671	0.0052245854023647	0.0102633070213483	0.010271776216581	0.00855387197180679	0.011596010707563	0.00844252474421758	0.00776104852164383	0.0106869882757996	0.00973574984911363	0.0087075751732949	0.0108826251046642	0.00845420713542189	0.00972569737467177	0.00898971864944997	0.00974566446700109	0.0132400294817693	0.00946566699105911	0.00644249729619983	0.0123200569678279	0.00860052716525317	0.0124757438105632	0.0126323999419711	0.00943810930319522	0.0147385302683171	0.00976901446313849	0.00669732744079243	0.0113339376347794	0.0108200152830875	0.00822836551552264	0.0120857472198259	0.0114583645795489	0.0109703588826024	0.0100728857033868	0.00869021828189009	0.0119968301235852	0.0107261733943665	0.0103259600057664
-326.100000092356	0.0124998555375134	0.00974435504702809	0.0101964053591875	0.0126780744937198	0.00675353720204785	0.0113220532455701	0.0127415271683006	0.010923516206641	0.00803557906080765	0.00946742299711156	0.0106179195530129	0.0114856950123809	0.00810423080823985	0.0093867055745448	0.010252749706832	0.00887123604878548	0.0134960787152404	0.0116568369630907	0.0113987669698071	0.0103880141146057	0.0105539427458844	0.00707096028954568	0.00895351857417093	0.00877888574686037	0.0105521453748905	0.0107546488690693	0.0101339337049275	0.0121076176106825	0.0090380320203467	0.0111241635347409	0.00979459604500799	0.0121171971869918	0.0116410608349427	0.0108902246074862	0.0074934184881319	0.0117215222356386	0.0118552931262451	0.0111266041029263	0.0131267659388029	0.009985093109106	0.00959137180707426	0.0108034860884468	0.00934379362450422	0.00889270205723225	0.012874198003624	0.00839893124583435	0.0108911234644263	0.0120744190568486	0.00834428584525204
-326.066666758954	0.0121437089316663	0.0119384548458088	0.0110097108245338	0.0140481501377345	0.00818561233157211	0.00835775817000917	0.0127707579652107	0.0111567799125238	0.00699859764320276	0.0106744124794741	0.0099232260969303	0.0101875379887948	0.00818985562096242	0.00726857805040093	0.0122014068746917	0.0128307554788161	0.0133019521651235	0.0118727077826175	0.00847364860902422	0.00827581481527495	0.00960168245395909	0.0102425892340446	0.00993451686002556	0.0124182255139389	0.00905092559115273	0.0137058575519816	0.0102471744279135	0.0127540207027277	0.0090441955390389	0.0109955748489506	0.0118499082335782	0.00918046771301595	0.0111062719653563	0.0111880237871773	0.0105426027481946	0.0132027725323433	0.0129626997467557	0.0126323728460919	0.0138577953318975	0.00982639656430317	0.0108646656915267	0.0126759084694307	0.0142655783122168	0.0111898493581463	0.0147782505288819	0.0116842847108225	0.012901521943154	0.0132385868074583	0.0126597089735305
-326.033333425551	0.0109877894738656	0.0100177301174821	0.0131593452968041	0.0101048247366696	0.0096919282771819	0.0124115411681672	0.0152420001002382	0.0139328709930399	0.00864115273450672	0.012658739120962	0.0134654563845661	0.0131462679252099	0.00971029512152521	0.0101537447027601	0.0128570547850213	0.01261587004961	0.0127789141717713	0.0116851235785792	0.00734727534795421	0.0152090990568368	0.0104010857218136	0.0106077983856743	0.0107771320474362	0.00882318233176416	0.0123010984122047	0.0147027803038227	0.0143728864583181	0.0118824609435465	0.0094831842999592	0.00870008373238096	0.0123939570748258	0.009230139863461	0.0141490690164612	0.0143199385009882	0.0120503868004556	0.0123454528511134	0.0125710097541376	0.0114410969151381	0.0119487107863107	0.0112711138824132	0.0120701309745004	0.0133005065931091	0.0136434562189153	0.011064204736613	0.0126633147797913	0.0130647422108833	0.0123425639361053	0.0124295615539064	0.0129794901772265
-326.000000092149	0.0126628756172025	0.0135140812940259	0.0109332673157914	0.0159381669520732	0.00976658810254183	0.0141100923120518	0.0131675421353529	0.0126506518728875	0.0107449646691663	0.0125213460011332	0.0150741734706513	0.0128328994518081	0.0122089426196798	0.0101278117487286	0.012792225444991	0.0111070986192848	0.0130690061322289	0.00947063908198065	0.00882317025748136	0.0154607013850134	0.0101239268922805	0.0101463678696853	0.0124543857807545	0.0120823678604076	0.0130766934376035	0.00978196958094413	0.0145695573395903	0.0170522635199404	0.0133956190653342	0.0118599605363798	0.0122788498547678	0.0122339990059845	0.0118198586510485	0.012479236556439	0.0121830582666401	0.0113136853635489	0.0143951617226494	0.0119620218368264	0.0123496831561483	0.0134012400189719	0.0130075067269589	0.0112184527841429	0.0125769729389664	0.0121495932538587	0.0108372614410567	0.0136960810806568	0.012327944579227	0.0132309080480097	0.0125595539502027
-325.966666758746	0.0129474490204388	0.0122767011116465	0.0124414626705347	0.0143164019591241	0.0109759988008954	0.0102123090728186	0.0150341697018921	0.0134771733289756	0.00930793644040573	0.0129304955076437	0.0139681411467704	0.0113031258091614	0.012164608172014	0.0125017436357318	0.0111421094609034	0.0155342712687082	0.0140684571697767	0.0124010476748563	0.0117657978833754	0.0144221196186531	0.0123711767562494	0.00925771744047577	0.0130148664583011	0.0123361659926082	0.0160388807497361	0.013545733757678	0.0133266829392511	0.0152526744367147	0.0120284797464887	0.0127222578160902	0.0146712308933165	0.0142977622165426	0.0126817871591947	0.016078154982904	0.0138206676023738	0.0163618232274396	0.014198009027001	0.0133134523959214	0.0130377896475479	0.0138960965019128	0.0135931686943428	0.0182150765788504	0.01327655026511	0.0124076061149616	0.0149126123715104	0.0136422600801916	0.0126912510945422	0.0100925523592994	0.0175515980301701
-325.933333425344	0.0157615935171113	0.0139797431392414	0.0140900089014906	0.0151944001169234	0.0117853288449629	0.0161442343371538	0.01574749887216	0.014879889424718	0.0130459143219246	0.0142029860937521	0.0159344973975287	0.0159833559246289	0.0104798439007371	0.0119369771487881	0.0151260284766777	0.0140474453691983	0.01650673581063	0.0129349997625309	0.0117441859165769	0.0174490289416626	0.0118666964958477	0.0105212777466259	0.00930641375964125	0.0132353389838163	0.0143642164733928	0.0148389058132946	0.0152707219667616	0.0148244278746189	0.0121153740460279	0.0153297281542286	0.0148401399175	0.0125611649438589	0.0134024814708688	0.0175344920691777	0.0122781919153562	0.018318736442047	0.0147142050851736	0.0140171820238674	0.0149780022160756	0.0132255833123242	0.0125014112352912	0.0151436376146993	0.0145207319266085	0.0149165645830451	0.0148561166388359	0.0129465212702266	0.014040532292052	0.0166846841265158	0.0163979854593795
-325.900000091941	0.0131863562962391	0.0132256735714439	0.014064867240034	0.0161291993801707	0.0119175281670116	0.016562063017009	0.0175755919176775	0.0114251713817761	0.0140460137898447	0.0141917788783026	0.0149582307492828	0.0139891235787821	0.0153978990384052	0.00744337419120256	0.0168789575413607	0.0144617431149625	0.0173313667697259	0.013202973071873	0.0116040041159037	0.0164487966934371	0.014249517739638	0.0145452745940161	0.0131287885145338	0.0101947569574566	0.0136842628379891	0.0168118926430988	0.012778176581411	0.0162333069888496	0.0147123623276788	0.0134958870970832	0.0179682698110853	0.0178305351902629	0.0176068455300512	0.0166232433062243	0.0145141813092636	0.0163045505854348	0.0186517186445808	0.0149639805696978	0.0143625462387921	0.0126423168763921	0.0145513657802711	0.0145178924984668	0.0139200792718716	0.0153749256083315	0.0167457129764192	0.0147712554405086	0.0148250357414946	0.0171611306773171	0.0140069645427546
-325.866666758539	0.0129533091893141	0.0154306921412948	0.012043082879481	0.0161888338887975	0.0157870068920876	0.0156981179046546	0.0160990320190013	0.0150503363324838	0.0144623498281498	0.0154194294789815	0.0170657373196449	0.0196323681609943	0.0123773261976511	0.0146710139383385	0.0145797454345986	0.0156593155161919	0.0168854217754061	0.0150878960257094	0.0145330788465746	0.0168723304453371	0.0119456893629266	0.0130581341340478	0.0135533137042326	0.0148475082895935	0.0175399196912294	0.0146658092785343	0.0167355592450614	0.013007867542135	0.0150217581144956	0.0156214978139355	0.0186441365093463	0.0142406903950133	0.0191121661358725	0.0193011423935762	0.0169370585277375	0.0197834243939141	0.0145763154934527	0.0158995028321228	0.0156476661040414	0.0154128356872504	0.0148741982125424	0.0179219586960713	0.0181054215173742	0.0167430419780786	0.0175515046031993	0.0148249338060564	0.0164434844116608	0.0194728703576066	0.0177308960092613
-325.833333425136	0.0199127874639961	0.0179780628459447	0.0172826737660553	0.0155659923340952	0.0138067077909481	0.0179435567476601	0.0163585753420099	0.0168089479324952	0.0149244099640762	0.0166001132995849	0.0151852290620208	0.015433729281502	0.0149470171896585	0.0179484007473462	0.0170734467686511	0.0175436138697893	0.0179935507228277	0.0154622719569205	0.0118892649730623	0.0180132661153581	0.0151141496116061	0.0129714353429476	0.0141148025490957	0.0169320132946367	0.0164218964758441	0.0178977271823966	0.0187859104405385	0.0208302687951335	0.0134237106267341	0.0181781665130277	0.0168749229208757	0.0173739279586977	0.0159079768073538	0.0179987621839542	0.0158143506326212	0.0162967666937559	0.0155563357324857	0.0166819116571206	0.0151652401851059	0.0155707791087976	0.0149501689223721	0.0185914854852293	0.016843781161818	0.017112021262629	0.0167855805132027	0.0145272639287864	0.0155553385973771	0.0177724055530062	0.0179599805810364
-325.800000091733	0.0186776486624307	0.0194976838446865	0.0155897324865603	0.0172694925635285	0.0196618399370959	0.0182885046878272	0.0195762604467824	0.0161743836441397	0.014999968430135	0.0160321591559748	0.0166390299613866	0.0154057908194523	0.014990722797506	0.0124517637190713	0.0194823991784673	0.0156120236340181	0.0170435140866869	0.017645444556491	0.0148566104650754	0.0169217892147097	0.0149046052903207	0.0164358979806096	0.0143169780486708	0.0157383993000845	0.0181873995973154	0.0183904394813053	0.0173045219031976	0.0203740903343442	0.0181131180999563	0.0131912849042578	0.0219418706560154	0.0212678288518749	0.019577808525601	0.0187039565696335	0.0177573193633137	0.018171878481386	0.0166554583768781	0.0148512181277897	0.014915244083501	0.0162256593895278	0.0179628258807452	0.020993329025649	0.0185926440734813	0.01593831372785	0.0204711268421105	0.0174285086635314	0.0170799178192761	0.0161352528345783	0.0216104615167656
-325.766666758331	0.0210764401115712	0.0205135012899839	0.0180328625282966	0.0219224282263094	0.0162228536520521	0.0180222426955554	0.0213909513540933	0.0164271377003196	0.0159071024039821	0.017905004382605	0.0191992838507061	0.0198023449786522	0.0155602692281185	0.0176123323212944	0.0192558896324631	0.0176531696936076	0.0212501049357712	0.0174344456112826	0.0167153963074913	0.0200248357727035	0.0176756666918719	0.0169058278601636	0.0171572275361833	0.0183428181047268	0.0174518325341444	0.0184722620768534	0.021029491312853	0.020298005980216	0.0196915928108463	0.0186542251896664	0.0153811131904579	0.0208644550068151	0.0215113152730377	0.0190982143775388	0.0198938006924722	0.0204204662512277	0.0162485719010127	0.0161630046680491	0.0155303836464039	0.0161391943443783	0.0193323475723847	0.0196984443514603	0.0204297615236635	0.017507238100079	0.0209707302916448	0.0168236134725454	0.0202643395597919	0.0185862633583564	0.0187286491047618
-325.733333424928	0.0195450673795402	0.0223428766421392	0.0187656470634369	0.0204898037161811	0.0171354961147998	0.0207026770664548	0.0211608818121959	0.0171746888307746	0.0181732515069013	0.0224440491792824	0.0182649991403583	0.0215416267338329	0.0173923718385521	0.0163746514200865	0.019274187579983	0.0180166311651261	0.0196704916854118	0.0166027302038094	0.0175319304443456	0.0195288063723799	0.0176472733200254	0.0188049157312556	0.0174988531211487	0.0198796208115062	0.019849672285442	0.0217782854734532	0.0207838621394189	0.020212387853402	0.019930892534566	0.0179385407148701	0.0195954216016782	0.0171128544767272	0.021086821217672	0.0225008913863589	0.0223050316713694	0.0199057365305685	0.0173340643999714	0.0201914192323027	0.0184129610902276	0.0172397195164485	0.0175511387681145	0.0208786930732323	0.0201403620429886	0.0212460954672949	0.0197468991844695	0.0183074855710549	0.0179669421968017	0.0189210913879488	0.0225016139495602
-325.700000091526	0.023522188063242	0.0223219976629714	0.0188259674813445	0.0221536287070973	0.016165790119716	0.0206310058995257	0.0253131634102418	0.0201872688031287	0.0194244034779156	0.0192581883265283	0.0173222107647262	0.0208085194273637	0.0217240238387766	0.0158885482853128	0.0231125778448444	0.0210296432310808	0.0208969695814147	0.0200947549382822	0.0229946455870239	0.0200039747316753	0.0203919227662083	0.0185879122152357	0.0197897619402262	0.019801587006993	0.0205897457158505	0.0225396714522401	0.0204859378403808	0.022157645171922	0.020589910948813	0.0191001083172873	0.0204760430651639	0.0186419470983441	0.0226141537558753	0.0252395320166715	0.0186571834609632	0.0244500437274959	0.021083224240103	0.02085920171472	0.0223499966661966	0.0187295510541751	0.0202088176169588	0.0206336215535473	0.0204141098836659	0.023445864582522	0.0212016748117112	0.0189319659989491	0.0198528286001401	0.0200717427986274	0.0209535430090185
-325.666666758123	0.0207779800333437	0.0248393854526041	0.0237938554683306	0.0227722646876864	0.0188252869521414	0.0218621068349115	0.0219319268682473	0.0223567760857073	0.018683923066162	0.0231435140459763	0.0224439709172056	0.0223078044508221	0.0205038327532082	0.0176859586607798	0.0223760317096811	0.0197620314625591	0.0224137630150006	0.0188317559256285	0.0221142456165281	0.0213413419156493	0.0200169887278966	0.0206878638072526	0.0207524621253122	0.0195520556292637	0.020734045043953	0.0220354846979508	0.0203109849245906	0.0275926879451511	0.0232505147098984	0.0208981570988159	0.0221817189482625	0.0231185486339368	0.0199907439074148	0.0251044075602773	0.0209395281607213	0.024260073288755	0.0205061854220275	0.0234464732067851	0.0212114373221699	0.0220838117498734	0.0215601272554545	0.0224216843114076	0.0256211569808167	0.0211534118845605	0.0202273656640731	0.0187512127502123	0.0230160620598804	0.0213379678382241	0.0212042394463117
-325.633333424721	0.0227343733055039	0.0217365071379113	0.0216451295081008	0.0247603062645027	0.0196213653676326	0.024341338458418	0.0234012473226053	0.0205119480090538	0.0204967591571953	0.0230653998270627	0.0209061025329476	0.0221848579855313	0.0202807846930235	0.0211204616300176	0.0230123223481662	0.0212853372543824	0.0237506688956596	0.021578507269827	0.0213798514285785	0.0205946702915024	0.0207020356433023	0.0198461923223645	0.0184160414636029	0.0184476684017395	0.0222960218826139	0.0246641054615796	0.0240705566383204	0.0262071395584983	0.0235079727926082	0.0225314908824737	0.0243296771792739	0.0216877228576424	0.0234570946743837	0.0215187704689547	0.0221416317360074	0.0239958161577226	0.0222575948582601	0.0207867370070905	0.0224368872738357	0.0215024494025305	0.0206981594648071	0.0240150990296526	0.0228968535658126	0.0213023025627945	0.0276620252926689	0.02104641518701	0.0243486617893636	0.0210536779451854	0.0243911030016883
-325.600000091318	0.025012238376365	0.0251761543369095	0.0231658967941442	0.0278270444886547	0.0204340484599995	0.0228197186723398	0.0239202179457558	0.0236295445770588	0.0232854913420319	0.0238135036332802	0.0248104006158908	0.0240937692929624	0.0211096405910817	0.0241381655780395	0.0236208375366077	0.0253242393818807	0.0260650743599439	0.0221295289114289	0.024995836417363	0.026646212818569	0.0216520311627216	0.0257516939943909	0.0243734777867903	0.0227029594795798	0.0249117134130178	0.0252904193298622	0.0219752200791002	0.023915350102474	0.0228143230574032	0.0193054628143555	0.0241399854676381	0.0232490131337005	0.0244933993486617	0.0275069287510339	0.0216622932537306	0.0235683571063542	0.0207665562791998	0.025141799115038	0.0258801777934718	0.0228479607447286	0.0236140530969329	0.025346709380604	0.0230697933998781	0.0204510839257505	0.0259058572140163	0.0211941104392538	0.024315603931601	0.0289712263362973	0.0240488855670505
-325.566666757916	0.0270293289459725	0.022838435599684	0.0262916446893937	0.0237939227025409	0.0248992985985053	0.0205909237189039	0.0262874794315652	0.0232589430876755	0.0243729815930751	0.0245641672301878	0.0255839999103735	0.0232054251846664	0.0238213223189282	0.0219842344023078	0.028206314260343	0.0263150619357201	0.0263305211094552	0.0228548426959866	0.025242524562973	0.0237467437363651	0.0236063004810881	0.0238564282082694	0.0253615524402775	0.0263562006178917	0.0244860634855089	0.025266067162476	0.0256087140997564	0.0265624564851443	0.0247110875719029	0.0251949225914408	0.0274370318177111	0.0259776605233437	0.0257462691103677	0.0261924167045074	0.0234914594068376	0.0253774559177619	0.02173935792934	0.0248121205236587	0.0256987032308861	0.0238292977994441	0.0263649416809141	0.0272151527785107	0.0229052563280142	0.028323801857428	0.0270491710395551	0.024568981877185	0.0265234347913054	0.0242620948694946	0.027356963767776
-325.533333424513	0.0285842465777743	0.0272942467193257	0.024213885106718	0.0255509983789902	0.0235530517779805	0.0241570578510519	0.0258223887425788	0.0225537170129173	0.0242400611386191	0.0279920118805858	0.0243891661502557	0.0273832515516726	0.0231646054261933	0.0243991229573792	0.0255673185307528	0.024077054780555	0.0271291245790796	0.0240473558757032	0.0249793460113943	0.0263552561290157	0.024152154214182	0.0244770107164702	0.0229874321742544	0.0265236001268235	0.0264524701886513	0.0283106809639588	0.0285482475807992	0.0291863488602607	0.0222573575333287	0.0272939607881107	0.0299383143828712	0.027321636980625	0.0264306217354728	0.0306238100230912	0.0281577678504972	0.0266866161076484	0.0253051369560769	0.025867620362217	0.0272379670852904	0.0254216239633652	0.0250476068483095	0.0280776572399448	0.0282761996273964	0.025559804110083	0.027407803379225	0.0254323488512426	0.0270639329599555	0.0258201536845555	0.0271905567228258
-325.500000091111	0.0288403681421823	0.0311584684782603	0.0266162891484292	0.0269945266700442	0.0213436350158499	0.02541621011432	0.02841519815422	0.026563457999191	0.0266430011102885	0.0266944952583167	0.023983941957991	0.0249296204634463	0.0249183430718481	0.0250233986643416	0.0278914988379089	0.0281701484393321	0.0258118163993405	0.02563496806145	0.0258429120493144	0.0270753267627885	0.0257047675634939	0.0248497803150139	0.0251552011039841	0.0267051608953357	0.0267355786873426	0.0297808452750954	0.0273661808737224	0.0309552463925802	0.0251381897626175	0.0259563757909816	0.0296300255373412	0.0268427096437233	0.0275270122453943	0.0288846465174368	0.0281049722685925	0.0294094440914807	0.0297369059760698	0.025298395543182	0.0250011497667217	0.029005220522507	0.0284421471849334	0.026820416896278	0.030269511170947	0.0270769769180679	0.0291388072666233	0.0273309649791945	0.0277314090315208	0.026941116407553	0.0279595490597752
-325.466666757708	0.0291570903193493	0.0279733808912163	0.0284609672999602	0.0304684200111335	0.0263057416995929	0.0265913832307414	0.0326973150071159	0.028912490660069	0.0297427834777432	0.0310659785948415	0.0288170303545436	0.027441360346709	0.0259813419853405	0.0256976815961319	0.0246257606766056	0.0268307269068004	0.0266217735730926	0.0307350546784129	0.0266748374441598	0.0288863473094568	0.0258726643783375	0.0263534763328914	0.0289974037594339	0.0305448673273563	0.0294759954146162	0.0282800028703091	0.0277594226000855	0.0294020922390932	0.0266661851184955	0.0301987103893064	0.02990555840123	0.0288573581546135	0.0291969825895668	0.0320793954190837	0.0277599936910908	0.0298877249469089	0.028683105676611	0.0279186481275286	0.0292598835691158	0.028721634225176	0.026247862564336	0.0287490762539366	0.0308711045934675	0.0261267868851081	0.028489682140901	0.0294188091298925	0.0285801752172432	0.0305997918818945	0.0307689462900401
-325.433333424305	0.030918077414937	0.0309117978050253	0.0286618454691504	0.0332501099181699	0.0254950198422523	0.0282554301739072	0.0323240165177092	0.0307224545057795	0.0277320153122167	0.0314377646178674	0.0318726051005582	0.029861549735743	0.0276300657525427	0.0283154741714249	0.0319697633208716	0.0302261980150347	0.0295108889635614	0.0301329611666222	0.0282823499392869	0.0308930026443547	0.030825961805604	0.0274400754514589	0.030619759897287	0.031306906977418	0.0322744266494802	0.0293244757860184	0.0336299432715687	0.0304407658679456	0.0274906663112539	0.029964128486942	0.0326407288896728	0.0306832310492912	0.0316681736315383	0.0330963521784963	0.0291580558475868	0.0303871236293975	0.0336557899868565	0.0318895293467837	0.0319826451979376	0.0293654140965031	0.0276857600764014	0.0330057758853421	0.0322729363480982	0.03178317868847	0.0282167174696586	0.0305567828495457	0.030596450661033	0.0316955907539739	0.0315104422811933
-325.400000090903	0.0327787544436686	0.0299516601988759	0.0321398704304785	0.0303456975082985	0.0300686522911283	0.0320898050869917	0.0336637092828768	0.0319732845870202	0.0311935135146951	0.0323402640372338	0.0323360562343683	0.0303272827577156	0.0282468986755146	0.0303749609635849	0.0323248007810512	0.0332383461437232	0.0302463553390867	0.0320123081466641	0.0304134052938294	0.03531256340299	0.0332351046671885	0.0341061603095353	0.0340541291657837	0.0312028111450051	0.0309059597883412	0.0317633198143573	0.0335870364184915	0.0329246177718954	0.0324036610790708	0.0311950380609167	0.0340225525385074	0.0344365999985355	0.0312248021219994	0.0315268232231023	0.0318225989319075	0.0346171979158157	0.032099795940467	0.0324141987870253	0.0344333515650205	0.0352022428180663	0.0299868869769463	0.0321130853999692	0.0317010367770983	0.0318959539833811	0.0314160108505194	0.030145617272906	0.0316404048534445	0.0326846850162898	0.0330207759032245
-325.3666667575	0.0341570989680174	0.0341964161207463	0.0335818567400863	0.0353710009450471	0.032103685154419	0.0320863703815925	0.0376556563000994	0.0343814701760673	0.0330755837912918	0.033596495015663	0.0336665493047118	0.0353767565650749	0.0314766973861978	0.0331020144433223	0.0341733400483678	0.0320811037044059	0.0316605315635659	0.030631131196619	0.0349913135231541	0.0334980768450245	0.0328040843042251	0.0311618568372145	0.0367076126954494	0.0327745955728367	0.0331077727815184	0.0338452527771995	0.0334959202027707	0.0343931632685506	0.0313143903538832	0.0336689825636176	0.0364374718641259	0.0327547458768576	0.0358935884053975	0.032263293993211	0.0328774741565545	0.0356823837977197	0.0359731600691982	0.0332967132297325	0.0370413843482987	0.0329508681343901	0.0326708763159294	0.0356355125701674	0.0316924639764888	0.0330248086968636	0.034141284599545	0.0346842337285409	0.0326798555621012	0.0333785371764088	0.035489645123829
-325.333333424098	0.0351357629937695	0.0364510092734865	0.0344129816927706	0.0338538523121293	0.033652119486641	0.0355250086112326	0.0367104646610884	0.0351259986684485	0.0316564215848784	0.0346943211376359	0.0360060273125222	0.035985159745893	0.0326910435982662	0.0355176903289774	0.038738844637568	0.0352620021863548	0.0353095941015779	0.0310963276858817	0.0333098557921849	0.0341989856832347	0.0358609409681785	0.0349846398449062	0.0352718614709036	0.0325580422527075	0.0363664808167207	0.035266272680703	0.0349980235017877	0.0353287826353608	0.0339046671368359	0.0340171960883198	0.0383785627249658	0.0346748174446788	0.0335833351165589	0.0390399257525129	0.0347469823369179	0.0381342963671957	0.0374036284379902	0.0328103132197765	0.0371325945045256	0.0349970722694155	0.0350233088138647	0.0390244278850139	0.0354689282912883	0.0359593922821785	0.0375993639791263	0.0344679153475629	0.0347885282945428	0.0364408100867999	0.0353701668949097
-325.300000090695	0.0389757176837457	0.0366744154275308	0.0354532289658237	0.0337791867378955	0.0341271144087536	0.0351202152225513	0.0362339264402164	0.0382838586160068	0.0349454092296007	0.0369589870433102	0.0362359121097263	0.0376461575112865	0.0347870188281734	0.0349533384144221	0.0384074968311704	0.0354821074018488	0.0376561934277775	0.0357432317646634	0.0349222089025748	0.0357007489326487	0.0355118553761793	0.0348560156694135	0.0371104674221802	0.0383198814783851	0.0381229299459082	0.0362497892790381	0.0363923495924888	0.0394234461150857	0.0359414423863077	0.035929660834637	0.0396959292537875	0.0353540988938312	0.033661997004278	0.0399472213483899	0.034985000279728	0.037967765105325	0.0378695186048819	0.0364273588177979	0.0382440398852327	0.038776170812605	0.0362586490472184	0.0397756634123134	0.0402858109081417	0.0358733814809793	0.0374440044948334	0.0337785243340539	0.0375432793020064	0.0384778462390893	0.0389166591220036
-325.266666757293	0.0377038957716878	0.0394801695521597	0.0387153785954256	0.03843886933304	0.0361403821158197	0.037837998514763	0.0378402920404753	0.0394808449308861	0.0383733022976943	0.0369100003484645	0.0396648796694999	0.038084896264552	0.0350204142423152	0.0385437627747596	0.0376373859443548	0.0371070043248231	0.0387524954090859	0.0349542563322126	0.0376371709716039	0.0397677730871071	0.0385735772468998	0.0365169090302264	0.0426771782220627	0.0393001809888051	0.0377446182477709	0.0398798343486305	0.0373452600604054	0.0418545428460061	0.0386588565111057	0.0372141836120401	0.0388681735726242	0.0378760103787116	0.0372017780180688	0.0382951223392373	0.0390396941254373	0.0397404942209092	0.0401744423863336	0.0395390771163057	0.0392135506413506	0.041309226554666	0.0356839911240014	0.0409215440994002	0.0375502324478871	0.0397179934041715	0.0408846340554427	0.0373644958246921	0.0397180955002102	0.0376878524813752	0.0387597142935128
-325.23333342389	0.0383944890239488	0.0399191030415547	0.0399191154606438	0.0391069373340528	0.0351723452180672	0.0392782965917665	0.0412847160242913	0.0391138324072339	0.0399847127026346	0.0408041172280531	0.0403622384239657	0.039741583458506	0.0379518201310586	0.0394021394556996	0.0416048077542469	0.0412247947948102	0.0425641179361393	0.0387261878732508	0.0364217307118868	0.0416813269074277	0.0400516318915605	0.0386855427558558	0.0429456418125369	0.0380992618926878	0.0394735726211781	0.0405142979721683	0.0416102122786548	0.040156248742183	0.0421177107524909	0.0370399346076101	0.0427595080750457	0.0435200189211199	0.0419337865305985	0.0431801552746507	0.0398604607749081	0.0433156558080324	0.0421428239710842	0.0394485048884735	0.0425227852938883	0.0429045233235804	0.0421126375718853	0.0404896267295584	0.0401905966940213	0.0411963558315139	0.0391416500025782	0.0378057862138489	0.0382297654298819	0.038617969776045	0.039486379381777
-325.200000090488	0.0405343332299191	0.0417101119465795	0.0413512602020485	0.0379453328112325	0.0390976942224898	0.0393695474494467	0.0442034477528982	0.0408369038569356	0.0424539826448114	0.0427634386879649	0.0418819039268002	0.0408404906886456	0.0400956363227483	0.0380703999966564	0.0426935020368836	0.0446133113807626	0.0439475370523603	0.0437514324296423	0.0385459687879358	0.0421064534670598	0.0440062440778296	0.0405152349508145	0.0403189895799633	0.0418432201249492	0.038678323969462	0.0444943832740433	0.0424084906095579	0.0426482296851022	0.0417139052901351	0.0413327826306289	0.0451328262233071	0.0427035962121803	0.0428240129352139	0.0416390319695722	0.0424664874340634	0.0454414313060106	0.0385759552903157	0.0402331282411764	0.0429492600285855	0.0451510560976778	0.0417524221678253	0.0441773575891493	0.0439184885550302	0.0425257658695204	0.0426915031023603	0.0390245058913518	0.0440609909860763	0.0430536530764112	0.0425803305651544
-325.166666757085	0.0405075604231194	0.0438099743938546	0.0446945216984433	0.0441799083197599	0.0392746075731558	0.0429771930444462	0.0454627702988025	0.0400118688897519	0.0432120802665826	0.0447960586347359	0.0462938188304632	0.0415988929824762	0.0422295541536014	0.0433991064335184	0.0454762514644717	0.0444968397596155	0.0454537391976398	0.0438351909726344	0.0409525666629784	0.0427485503343628	0.0440518577177558	0.0428754671251443	0.0420472323185336	0.0437006649966001	0.0407790453045648	0.0451113618939152	0.04297515092126	0.0451384375435153	0.046477302140565	0.0419537205496135	0.0451643328916673	0.0453970182510863	0.0434292727893635	0.0469922294168517	0.0453440114083346	0.0466794176350467	0.0456688486358338	0.0448291703076993	0.0440299550303831	0.0452658679004126	0.0419096546581724	0.0449368516280885	0.0469722020632733	0.0453872508202626	0.0438172777651288	0.0426886654039003	0.0472908953134157	0.0425927990491668	0.0437212368621974
-325.133333423682	0.0478731518762078	0.0449967052502017	0.0409829572147465	0.0443384582832281	0.0447678321014997	0.045850529012328	0.0434980536898795	0.0428256604102765	0.043323031538865	0.0479117317475374	0.0464291022521526	0.0466601708563392	0.0429240967314102	0.0434679696861683	0.0469235105806325	0.0479015380176625	0.0451409229653764	0.0466689051357408	0.0447681119739179	0.045150409017046	0.0433798881618199	0.0436985828182891	0.0465210173754957	0.046270136741463	0.0452622669579871	0.0441433498636756	0.0454580775751412	0.048810170958385	0.0459396003633451	0.0454849229560471	0.0460367726857634	0.0466274801893509	0.0467676647498819	0.046834894630026	0.0444702031749908	0.0452203520203311	0.0468101303176085	0.0472127809923319	0.0459445517780783	0.044429286069875	0.0437768841863119	0.0456272879032079	0.0447694925198139	0.0441398744365665	0.0470702213572971	0.0431842567011217	0.0450968048678078	0.0452660728536645	0.0453208378627542
-325.10000009028	0.0471631180593159	0.0476749099258368	0.0440693251116576	0.0473744346917736	0.0444921765483204	0.0464106481627105	0.0498939587539986	0.0465383891274402	0.0459479889216704	0.0466518358868427	0.0483805264234315	0.0473376595651268	0.0449888951081404	0.0468476920265547	0.0500280947902479	0.0446102174864204	0.0474260987733488	0.0454392831336233	0.0424580846815454	0.044804221390913	0.0460162335799534	0.0470652179054953	0.0459033539490449	0.0471323378369584	0.0447197786065971	0.0457737800833842	0.0453083288208952	0.049936757152515	0.0472250947148108	0.0445076252803778	0.0499216557032222	0.048730311265775	0.0465038175550055	0.0470839133654216	0.046494662212579	0.047889783147385	0.049481582802657	0.0480421975022184	0.0473691699372405	0.0488020731800856	0.0466534709016654	0.0494799883298875	0.0495478800693666	0.04584514297029	0.0480988134834299	0.0441541082984123	0.0481872465886914	0.0516876435108259	0.0445385069905561
-325.066666756877	0.0502703507197444	0.0514218497935173	0.0463625148955544	0.0438921899300491	0.0474745249815233	0.047189488713534	0.0483278607827144	0.0494155346051176	0.0455659866699203	0.0513704973316542	0.0482818007789712	0.0508921618408302	0.0445071552163323	0.0483827470185809	0.048831428776685	0.0492462882871187	0.0471371574106487	0.0472329113543326	0.0439042124876309	0.0483118517400231	0.0487582078313353	0.0476371001197751	0.047723093010378	0.0481404764066349	0.049013291743866	0.0490590319764551	0.0519171817415899	0.0506532125864774	0.0490218461965404	0.0475011938361625	0.0513776793453107	0.0475914897428291	0.0489629956465573	0.0524288277352664	0.0448923941288416	0.0475561056747438	0.0478732126559673	0.0483703232344117	0.0491319760016198	0.0472915505804861	0.0470489047642458	0.0510883366928301	0.0507110797169914	0.0489818486841834	0.0496823482326549	0.0480675905701123	0.0485392314051196	0.0484451478126192	0.0479154691910018
-325.033333423475	0.0522870544963397	0.0484619093039989	0.0489095783131092	0.047598227463498	0.0480024914058118	0.0536101584061287	0.0502911780515846	0.0468619194863661	0.0470709130917537	0.0517612818229802	0.0507716027348289	0.049329753948706	0.0433794362847939	0.0500235287496859	0.0503011877486442	0.0506878719878343	0.0494462645719701	0.0505228042394826	0.0456359125954524	0.049990732744794	0.0491693283211426	0.0504012514047568	0.0511390626833494	0.0488280211679769	0.0467563083782341	0.0489162607819359	0.050934476948615	0.05064575532027	0.0498759301946428	0.051030457954077	0.0530886793397475	0.0480679788913143	0.051393169892185	0.0510794539652267	0.0476799892949692	0.0530206037280802	0.0494176069684716	0.0506083794207377	0.0526422750649268	0.050806384240508	0.0510695338247488	0.0508342182641507	0.0500806136456217	0.0509401899806027	0.0541038560120013	0.0508448833560409	0.0492803133222086	0.0514902250849102	0.0525106263649534
-325.000000090072	0.0520657927253806	0.050970522496609	0.0497456897357399	0.0509262737134992	0.0495243842079086	0.0535012965692263	0.0524032435608138	0.050657406394425	0.0515259618732045	0.0520990822982139	0.05070562642128	0.0527745001616527	0.0469291656055196	0.0490127541488312	0.0526062195349677	0.049469638024207	0.0517591787053432	0.0506893486341515	0.0483375098110445	0.0513086203172255	0.0497649600362574	0.0480970013443117	0.0517740310785472	0.0542431862697076	0.0507324190025662	0.0516949890419539	0.0515657736796957	0.0531441893703201	0.0516452900943866	0.0498752402296498	0.05468508795227	0.0489144500393237	0.0504517790273979	0.0588258827725919	0.0505365782045588	0.0547849775627219	0.0519078977661931	0.050699140104109	0.051445271686583	0.0523551233530289	0.0517021051360104	0.0555821516921057	0.0546366013788108	0.0501171711141625	0.0514233450559431	0.0514103200693222	0.0525201243377117	0.0511999159593702	0.0534233301171707
-324.96666675667	0.0562986622872079	0.0549943228661587	0.0472791089685813	0.0515556606983835	0.0521709162183317	0.0523870430604477	0.05306169572219	0.0517285654583742	0.0503395046376054	0.052327464891048	0.0557565364603256	0.0541399500357783	0.0507755256391009	0.0527886219126875	0.0531259543601508	0.0528280916027019	0.0561316086224654	0.0496060179131186	0.0516142130621633	0.0500330000787015	0.0487832240370532	0.0515740220082327	0.0515206772603697	0.0496136118023883	0.0546933823227298	0.0529386041889072	0.0537973700989901	0.0553393289111497	0.0530093948277572	0.0516580453552964	0.0543463677139756	0.0553221049592796	0.0542328057705707	0.0551545119540739	0.0536264346377403	0.0518881726598001	0.0526284520361548	0.0515626949664065	0.0534204324172776	0.0509160068071128	0.0541489231268517	0.0553248008233891	0.0569696938329587	0.0525575354584884	0.0534904366749047	0.0512215515283346	0.0526150492791028	0.0525130844301501	0.0530112942360356
-324.933333423267	0.0523929956134305	0.0576277485182745	0.0510523934274546	0.0519375766393086	0.0545546091876667	0.0544131433213385	0.0565581059394967	0.0554080023582775	0.0513884573147458	0.0524181889121194	0.0551710260949101	0.0560681705217745	0.052939671393829	0.0507289185802464	0.05399059480979	0.0536819600246077	0.0554052025560035	0.0532849272180117	0.0483661984401286	0.0509554349209014	0.0544063514982613	0.0513932788344436	0.0525514300112684	0.0536391682604064	0.0517354187747372	0.0563152964912401	0.0544787036373319	0.0564220216133257	0.0554482621181965	0.0540182126660911	0.0566108498804651	0.0548217309162383	0.0541203120864344	0.0543422049982107	0.0518706197891606	0.054171171033137	0.0533221482712233	0.0517180836557591	0.0527049391374834	0.0541686475842188	0.051738358295956	0.0531762269364219	0.0543642908484119	0.0515003754676152	0.0546808947254769	0.0541487632297041	0.0525549745621621	0.0535315620563254	0.0533949273519205
-324.900000089865	0.0573754767037856	0.0567790750450528	0.0533549081130692	0.0522696825583644	0.0528394497883753	0.0538045147063511	0.0551518012179979	0.0525057982570516	0.0551284342468302	0.0553200081475104	0.0558064628710222	0.0568446827927773	0.0525018666669951	0.0526525672894781	0.0572539851483432	0.0531479489216101	0.0569020860875286	0.0545755486092813	0.0516136465461361	0.0537390720584724	0.052364909683323	0.0541065039997686	0.0550411495289421	0.0577502953170104	0.0549373116360493	0.0538569610210617	0.0576157243735921	0.056341405924254	0.0521196791556796	0.0548440518731838	0.0543893981388013	0.0557585479331972	0.0541978060542319	0.0560350483532137	0.0555295301503472	0.0537456145338051	0.056006199620695	0.0554921907635938	0.0529283368871375	0.0551937071920237	0.056772031319143	0.0554673005514514	0.0549838218810674	0.0538946586619583	0.0564940515282466	0.0530966601039992	0.0526628518750848	0.0526435552689675	0.0541928001897108
-324.866666756462	0.0568395350772971	0.0560792211033613	0.0533143128878418	0.0539178749562649	0.0515826625971402	0.0566456004070807	0.0566427932350512	0.0538238787727776	0.0527253560204115	0.0571052040479808	0.0556386582448298	0.0571813460386978	0.0512768333764222	0.053050605375303	0.0580038046065675	0.0515120225759381	0.0565888828836382	0.0555632224999985	0.051876711933335	0.0561072389104871	0.0553379634358259	0.0508828402594038	0.0537654992080066	0.0526332873625834	0.052944935186149	0.0570806331440078	0.055912015946029	0.0566498372076254	0.0532955659646721	0.0571871779644827	0.0561317680852125	0.0589784623059539	0.0544835059105967	0.0556476006458101	0.0542899914137062	0.0538736949232048	0.0574400823259072	0.0548543905983535	0.0567929461020252	0.0557669987967725	0.0534736322029071	0.0569038406012514	0.0552729514317082	0.0550040376737263	0.0553222455355862	0.0568317246447366	0.0566336298972699	0.0556411162733645	0.0561153487065252
-324.83333342306	0.0556546476549145	0.057757964101266	0.053506108015289	0.0532839074556607	0.0514007352777101	0.0569057119958293	0.0555346504695543	0.0544419436151404	0.0549319382646682	0.0573097133520541	0.0570871376634502	0.0564494486107967	0.0510702798473557	0.0546960542895156	0.0541374539752	0.0512941983897296	0.0571684038392221	0.0533749767067498	0.0562886489600474	0.0557067545376658	0.0528051786131088	0.0535250585687498	0.0558821379866959	0.0560600342673915	0.0552936754166612	0.0579921739216458	0.0548168928470946	0.0569601741620416	0.0526329105301641	0.0545230736921425	0.0569622830846235	0.0559138819790954	0.0553882873386661	0.0562530814644914	0.0534975266086444	0.0576811212906987	0.0528578782375617	0.0551141268767247	0.0566195621964194	0.0559103154726858	0.0559948498492026	0.0581378617985513	0.0551074231787388	0.0531482735292677	0.0556328050338176	0.0546340243350592	0.0565808783257482	0.0548122078436553	0.0528589729386311
-324.800000089657	0.058493379090098	0.0542737023428833	0.0544980417661293	0.0532218718721165	0.0554230496966939	0.0535283268245557	0.0582294568531787	0.0562050970819405	0.0531744283065626	0.052942468020041	0.0540051964187995	0.0547623166397548	0.0550893245329104	0.0554615563476525	0.0536840991001722	0.0541394363441016	0.0583799957593321	0.0570937830697938	0.0525210263427135	0.0527437116502372	0.0567022352763247	0.0532431856662702	0.0552001441927349	0.0540834817320254	0.0531867399830066	0.0554019046013937	0.0552149803386133	0.0556782827816394	0.0530996650982656	0.0572152201498275	0.0577580112595233	0.0568286530660069	0.055229319515918	0.0543790224549953	0.0545161872812652	0.0560935480933678	0.0562955518678878	0.0560959552469236	0.0563839126138344	0.0572332102207511	0.0559401230943536	0.0591155860250434	0.054773893456057	0.0539216702994867	0.0560674887458998	0.0550513841843921	0.054073666214313	0.0553279798772027	0.0533293324289601
-324.766666756254	0.056982308081944	0.0602527215347066	0.0523861839626821	0.0593240192068617	0.0532559398833218	0.0554637558609048	0.0594604851213262	0.0541108910652754	0.0521758376447194	0.0552353162808757	0.0559879295025727	0.0579876928307296	0.0540736300714295	0.055300128510295	0.0561552714332647	0.0555241640552485	0.0557970726849107	0.0543877189667272	0.0551367860186214	0.0519635938302507	0.0529357675603798	0.0523261624566717	0.0559857559506893	0.0569113815093683	0.0548946179205023	0.0585934335642012	0.056527620048256	0.0561780310727931	0.0539629476369837	0.0574853032976054	0.0563642039989095	0.0537570364197643	0.0555190045211755	0.0550123056150567	0.0504966991043738	0.0552075575136434	0.0550064675835558	0.0553510194154223	0.0570488966709302	0.0570746199482368	0.0526794751261868	0.0585920058897133	0.0547711458026925	0.0565446316918794	0.056849764875035	0.0549322556615539	0.0562276755452086	0.056440422917634	0.0568759558517535
-324.733333422852	0.0572679102679918	0.0575040588404633	0.0533546753527437	0.0567936120464538	0.053332113872569	0.0533021426621397	0.0575371867824355	0.0554943491272909	0.0530270546533141	0.0574751695299092	0.0576617306162198	0.0549429190928086	0.0502680705517738	0.0559593550903291	0.0563291070565479	0.0532563763129235	0.0581735747123391	0.0535204232633275	0.0506635605718431	0.0525933325258043	0.0554436339910915	0.0533133503559643	0.0527224739465744	0.0552878588185879	0.0539498555581629	0.0539942846219732	0.0563563575662084	0.0554589170853016	0.0562337292713593	0.0571125826570442	0.0572247942980768	0.0563219560591336	0.0567436086003948	0.0552705984150853	0.0545530777093539	0.0567538028972105	0.0536629294365828	0.0522278870505207	0.0551326449510702	0.0559981051990432	0.0543387263619027	0.0576609201650733	0.0550281737217374	0.0504742344181145	0.0554686787470451	0.0544034644765833	0.0543784073861688	0.0564127668333531	0.0547498992534055
-324.700000089449	0.0566292633614657	0.05676017434325	0.0537720350614416	0.0526581487837808	0.0540504045021124	0.053834724905652	0.0550519613437316	0.0537801955452297	0.0516892159851635	0.0524438432846002	0.0564221688094209	0.0567401565179074	0.0496030729628001	0.0550299140214274	0.0525742768063238	0.0546606082166913	0.0564119060777979	0.0516164657659572	0.0526748642335499	0.0527869528029049	0.0530731902373425	0.0526904796354826	0.0537381824392033	0.0526466045079473	0.0523727852755382	0.0544638597732739	0.0536774663324026	0.0560739731094612	0.0537772464239163	0.0531109553246586	0.0554168150395453	0.0526254067464604	0.0559464405490493	0.0559756892176693	0.0530331977585906	0.0547098597700485	0.0524703001269621	0.0558627966354724	0.0569633999829282	0.0582506459761718	0.0561118509129348	0.0585201574430252	0.0524872407433443	0.0516694549777723	0.0577215968477324	0.052935622972425	0.0570405509993661	0.0565746293100775	0.0546155213284302
-324.666666756047	0.0543377889347587	0.0539202474166292	0.0527816068137392	0.0528105483642506	0.0521430188835282	0.050535346877562	0.056334205064188	0.0533771132986262	0.0523165604137049	0.0535163934859734	0.05474057354318	0.0556596722798294	0.0499561241998147	0.0513786464526235	0.0535369504958123	0.0534263072725838	0.0541022753840305	0.0505544254989362	0.0507431962496239	0.0556387959361109	0.0538099865499558	0.0501485824729291	0.0535593847694391	0.0535188645580178	0.0536576274338855	0.052627143813386	0.0521036149338621	0.05497550957567	0.05223371858339	0.0511903298208712	0.0558232946742904	0.0518108245914214	0.0529733760440309	0.054278261937304	0.0545822272243741	0.0567072105075324	0.0542582798796005	0.0524369957713603	0.0538262633661203	0.0519804074122278	0.050922549044364	0.0545178154094966	0.0559339822389946	0.0518205281094568	0.0554787750534451	0.0525174884632076	0.054686387066468	0.0557958390060556	0.0535681793813588
-324.633333422644	0.0534146264986082	0.0528730925399808	0.0506937371308082	0.0553072684504891	0.0496153139460029	0.0502262642191601	0.0533818211162616	0.0537650641779776	0.0502329775093332	0.0520889259771004	0.0513489670867266	0.0537836923129748	0.0521089970095283	0.0526818408812765	0.0526701781066237	0.050687554278486	0.0524834550764949	0.0512803901833422	0.0507881200806115	0.0512008668492691	0.0542232931314565	0.0493461358723297	0.0510369646549883	0.0517416023676612	0.0504889648218463	0.0540384862304544	0.0528402482908498	0.0552252034598351	0.0545940002789337	0.0495049748178717	0.0533794457293936	0.0533859014440583	0.051169835590314	0.0531720280121534	0.0528662157934211	0.0539713650544326	0.0535261020305212	0.0500855875540243	0.0498989429751751	0.0529450696077073	0.0530328856204419	0.0520997803315678	0.053280513733816	0.0517771230377068	0.0543619163123011	0.05141929090632	0.0535855803946665	0.0531549440463384	0.0533762232272452
-324.600000089242	0.0540074030223456	0.0510243603789194	0.048563249024222	0.0518572955213548	0.0485858928866724	0.0505699161978631	0.0527045539150457	0.0506775279544804	0.0493922124352617	0.0537325416500216	0.0527054371856706	0.0503524794299708	0.0536375556861859	0.0510265631894438	0.0532650430496485	0.05029481222782	0.0522034987945889	0.0499822847468875	0.0466839310952175	0.048401163581549	0.0507470190335403	0.0498346747166342	0.0543620465421096	0.0514652776353186	0.0492480840210531	0.0489868325326411	0.0524680107038631	0.0498078387743934	0.0524712645690577	0.0526794974241885	0.0497145610561955	0.0516261714048544	0.0538718018132808	0.0528382204982872	0.0519648181048417	0.0512767674809701	0.0527806410919694	0.0512117348695371	0.0518311366307961	0.0520185050162291	0.049264211810218	0.0555032892609377	0.0510256389716537	0.0502331328906284	0.0522454006145248	0.0526266648301846	0.0527783984921339	0.0525592717919779	0.0498083379937749
-324.566666755839	0.0523931246329258	0.0502377433167535	0.0494403396450495	0.051457079690177	0.0467316546735889	0.04823497928144	0.0529753470745071	0.049489927349385	0.0467044058871267	0.0520231892647638	0.0517471757152888	0.0480999220204958	0.0463229811336368	0.0479407728169379	0.0521531453146189	0.0500111278467436	0.0512611368796164	0.046884692040689	0.0461195979175597	0.0472380646910412	0.0516629446781779	0.048582846531779	0.0473183097229845	0.049515597659206	0.0489823364444762	0.0497308853578292	0.0471037194736048	0.0473622695566112	0.0508720712084575	0.0483742755685593	0.0519590709257559	0.0514854411837731	0.0501617814726516	0.0504498746509857	0.0505232570693612	0.0534203394608324	0.0525278415139326	0.0480009121238411	0.0464042439894744	0.0521159629195187	0.0483840902751964	0.0519647713916961	0.0508053947594476	0.0502275521467873	0.0496870588131557	0.0508274809513057	0.0495439884470164	0.0493492100269878	0.0520498516772011
-324.533333422437	0.0517869292333218	0.0497529281530164	0.0468969951296657	0.0469787329434811	0.0443935555644672	0.0486652317029946	0.0505839054148686	0.0484133734892774	0.0470366256940152	0.0502471834490819	0.0490894837393619	0.0470768910133502	0.0457102855898859	0.048319340845534	0.0479554162714495	0.0507714192785995	0.0489020258352484	0.0468377904665189	0.04425298455796	0.047077509964715	0.0488479639584516	0.0450192071373047	0.0491785943585841	0.0491486352468229	0.0461356134958079	0.0493523205690016	0.0465983190696451	0.0485715264140447	0.0496489895824802	0.0473457687239933	0.0488382858181604	0.0458446727975277	0.0468250365809583	0.0503673924660966	0.0477358444207815	0.0464874836966679	0.0483274220172094	0.0467895969350151	0.0493015386536544	0.046685714392551	0.0468688210165168	0.0500335016698659	0.0454728301471736	0.0498621959523059	0.0498513323320583	0.0484854642968552	0.0502493117017007	0.0505964598442935	0.0472746777226013
-324.500000089034	0.04721120641084	0.0490326420584833	0.0458783295651994	0.0459964610573989	0.0451816139999333	0.0448214770872871	0.0474500050894606	0.0434493887630991	0.0456408868089803	0.0475683215795359	0.0465478855205853	0.0450226485703272	0.0419165376780951	0.0457623652719696	0.0527714263281607	0.0469210925782531	0.0461344553704169	0.0459485571562491	0.0425849847697766	0.0462150021839426	0.0483648252205647	0.0460711583890514	0.0496993531338109	0.0454002650816017	0.0465805699883086	0.0449279735019763	0.0482617486146367	0.0468521986560715	0.0486761106576423	0.0448521293977363	0.0476060528028739	0.0453834371526624	0.0449234119145939	0.0453053090250977	0.04509746191792	0.047840136334495	0.049765464661459	0.0462646967882966	0.0469992987602124	0.0455093033676811	0.0477537476787231	0.0474461572684963	0.0449130265813176	0.0478335731878319	0.0463790716533284	0.0468034882923377	0.048373592636387	0.0472365970911522	0.0480736004762156
-324.466666755631	0.0451110196202172	0.0483362556407186	0.0444335548604441	0.0467959955569078	0.0409110014838878	0.0429638565866333	0.046605599896145	0.0433240392266834	0.0434536683506462	0.0466033070315203	0.0456368199374997	0.0458960714745098	0.0449059178965069	0.044386751435549	0.0469092491274687	0.045177762164871	0.0442101596982097	0.0411540955679218	0.0395737291686628	0.0421619720835739	0.0463642642986497	0.042521424839095	0.0422651356491062	0.0429683386015538	0.0418935689055432	0.0423042188782644	0.0465549877814304	0.044291226148447	0.0473930491959774	0.0428612001005257	0.0441618467250066	0.0466732988445778	0.045914821356259	0.0479040249113057	0.0423693066734486	0.046308020159068	0.0448572526398149	0.0426933201074593	0.0479550007153753	0.0466511092481492	0.0437369433542035	0.0466963168612482	0.0415942122662987	0.0444029727320326	0.046974144871903	0.0426364903149175	0.0434752448120401	0.0471985422449848	0.0443848083985069
-324.433333422229	0.0439883076485892	0.0427792915579676	0.041418363100127	0.0431366603224574	0.0422299494703072	0.0427011200609205	0.0441641082301358	0.0426542915825835	0.0380949216739777	0.0416677362248886	0.0419047696191449	0.0454259852443696	0.0423749314397978	0.0415474500240256	0.0407181530131182	0.0424862436742973	0.0434591106281174	0.0406221247822385	0.0399671498225951	0.0435871794953947	0.0409209835789743	0.0379154871907745	0.0436771819253845	0.0427081099887457	0.0420145309881379	0.0438528383733235	0.044407002449028	0.0435211303471694	0.0441077140353113	0.0407477870436705	0.0423420948647931	0.0427957072826177	0.0414143901971455	0.041751171260934	0.0419403491315032	0.0414898428355411	0.0437314724380546	0.045118022406977	0.0432057202837459	0.045461003155143	0.0430160342895221	0.0433502450663825	0.0424612307122363	0.0418610717736632	0.0447786488365574	0.0381301348261122	0.0428784532407852	0.0439663425275071	0.0435073429414182
-324.400000088826	0.0435991073928281	0.0418822914602069	0.0380882556808172	0.042027571367223	0.0385874040295096	0.040282293536262	0.0442402800056381	0.0417695848626251	0.0376465951580794	0.0387767359464281	0.0409394536826434	0.0405761289836362	0.0348700293390378	0.0396621686509765	0.0395820639686081	0.0389731306713393	0.0437776046158622	0.039476608175548	0.0370972919785995	0.037611092984265	0.0377892230181486	0.0392662930056596	0.0406745387778109	0.0409368213875808	0.03851629656418	0.0388579913961357	0.0400385885311783	0.0430874051162128	0.0412251492367951	0.0420360656740376	0.0411136659624688	0.0379096116670732	0.0402512175462041	0.0415653566455075	0.039338945297435	0.0441812980359	0.0430042456613591	0.036873780022287	0.040694789782093	0.0411463559280535	0.0437050942146715	0.0413817137324516	0.0387460731462861	0.0394669989563567	0.0408191269988371	0.0385771452419257	0.0429599923686504	0.0440406031847418	0.0378320957704176
-324.366666755424	0.0405411154188916	0.0378351622702321	0.0412631585194406	0.0380484882487058	0.0366708034143449	0.0399934865523657	0.0422183601534597	0.039265731937158	0.0344347046743357	0.0398078402243819	0.0369720744103975	0.0359923327393673	0.0365416116357734	0.0375645881926686	0.0375463221650968	0.0357742149020611	0.0415033489356909	0.037895456673842	0.0346432851345688	0.0379267133662653	0.0390637932482323	0.0359924902764902	0.0382296181038978	0.0356372326404624	0.0358684216224373	0.0383895398197249	0.0359058877694927	0.0392050961209841	0.0372732292300147	0.0356171681671607	0.039418114045116	0.0376956218951663	0.0383341131528487	0.0381734792491363	0.0370392449030718	0.0381285833673078	0.0388888190944608	0.036228154711066	0.0396456003848138	0.0380823692746152	0.0389333222279279	0.0400397627470127	0.0387344491387587	0.038552944713656	0.0390658748719678	0.0341937451388927	0.0387802732614307	0.0390746041841137	0.0384050346211872
-324.333333422021	0.0388460419099967	0.0376431799752819	0.0365861131297968	0.0346915328989892	0.0365822929292541	0.0361448463283807	0.0361801484851074	0.0339606563036661	0.0313176290924576	0.0338859799723557	0.033584801893935	0.0367716744788693	0.0325891871131083	0.0347178508737694	0.0334796500925238	0.0356275863021701	0.0324685643004093	0.0334368770739316	0.0329329583928893	0.0332459678142709	0.0328997267926372	0.0332136924574707	0.0354452633214707	0.0334509385877982	0.0368679930545052	0.0359308912410913	0.0351388341266856	0.0358949252364213	0.0335792525142308	0.0336734241835802	0.0360709969436247	0.0313009326778133	0.0357773675610435	0.035141029696909	0.035412804188355	0.0378031684255844	0.0341518292047092	0.036422234551499	0.0358796503698688	0.0332070857779633	0.0337410526503802	0.0344308875365706	0.0355233757939883	0.0322908967932546	0.0362941805536318	0.0339591588824251	0.0363832452003915	0.0371021154657724	0.038440342181471
-324.300000088619	0.032606361574036	0.0331093549692977	0.0312355367775641	0.0316739545902344	0.0303004105017816	0.0321150442095963	0.0354625001755748	0.0333829654634403	0.0283811018876828	0.0324977856921839	0.0316259026630422	0.0326535586331695	0.0288328468416841	0.0287259024602523	0.0382419536007169	0.0312809407549862	0.0330150130170883	0.0301689601489454	0.0297375027994133	0.0286627312349753	0.0307614448712377	0.030245675541807	0.0310470878204601	0.031863546087225	0.0295278272561434	0.0333231324271339	0.0304672506887242	0.0343158536419788	0.0287390666433432	0.0300547471974177	0.0320417619455268	0.0315589285555354	0.0306918836457137	0.0344583718124769	0.030450096927227	0.0350305572179361	0.0340413427701481	0.0301189107907285	0.0331791373988999	0.0350406116902965	0.0306797545765082	0.0331625495558977	0.0309256542626355	0.0316658482646338	0.0331945478392203	0.0290302420186774	0.0327239805596897	0.0307917343236946	0.0342852827380622
-324.266666755216	0.0332724880902375	0.0316144059874147	0.0273239203863802	0.0318948430604495	0.0276904615885397	0.0300829831089761	0.0304724794695391	0.0308397425012072	0.0277197406591572	0.0299823221275777	0.0290097136661669	0.028613114047649	0.0247909989978352	0.0275979912275934	0.0286681962366583	0.027812322778748	0.0273443721983017	0.0257737070508269	0.0261732187842673	0.0268168268912216	0.0302666989474542	0.027297673237167	0.0293266927747197	0.0282982259080791	0.0248719971701472	0.029849044680334	0.0266445014685764	0.029449245046413	0.0274664761040133	0.028325672714035	0.0301586311234314	0.0276486241969879	0.0279197916717908	0.0285633105753506	0.0300166642269531	0.0292496970454617	0.0291543276514905	0.0295615342009391	0.0302328483081309	0.0287987955345971	0.0316724016797673	0.0285193629243617	0.0288830323964741	0.0265787416390297	0.0307662076427898	0.0258628087571737	0.0288718620104085	0.0299721520887445	0.0274705854518009
-324.233333421814	0.0284844190946739	0.0262331106851855	0.0235211005524425	0.0271038782608091	0.0207232545909792	0.0257154302581971	0.0308436103337802	0.0257920755912223	0.0245061942561979	0.0271777278005449	0.0255418670442619	0.025725572674574	0.0217115043579114	0.0231745764158319	0.0263455468782443	0.0266797000581257	0.0266942318772713	0.0226554838966521	0.0224898316157187	0.0249572639046286	0.0237021581405349	0.0263789704524263	0.0265353739774224	0.0256133127127022	0.0236999180476649	0.0281812400579063	0.0209012435242638	0.0272474967011861	0.0259498221456437	0.026332478878388	0.0232893088462296	0.0224586641912615	0.0255146853364352	0.0270352623418382	0.0224260619365938	0.0279191041669091	0.023771608344463	0.0246206123363424	0.0261891005563297	0.0255241187421847	0.0264540696741804	0.0244046376448935	0.0255952777117958	0.0260716003628984	0.0276234308696461	0.0264605768601424	0.0239853690340496	0.0268179155937693	0.0248039386875315
-324.200000088411	0.024774262300485	0.0234305212711459	0.0218497275448181	0.0208375445793676	0.0214827394158041	0.0206249878177558	0.0255042852659856	0.0209893166499	0.019865140275597	0.0225450642669857	0.0235161804829873	0.0202883578680071	0.0159032621412628	0.0177372681617051	0.0196985187531054	0.0219166313675975	0.0214890975439124	0.0197012685503527	0.018322877576606	0.0198969637991065	0.0182689003958567	0.022154235999039	0.0213193003695858	0.0219416056050085	0.0223593725309611	0.0230216812570796	0.0214977140091257	0.0241899178806482	0.0203374464638151	0.0202865956967254	0.0222693362291991	0.0217301278793696	0.0189277062499639	0.0224804772764646	0.0205328440634479	0.022846448178975	0.0216968605107417	0.0200949103107795	0.0250056787586621	0.021978888158773	0.0207527980453382	0.0244562061155542	0.0204197419320846	0.0204515133116953	0.0240677533343849	0.0181625605181478	0.0224312964641497	0.0209354732130159	0.0204012045483204
-324.166666755009	0.0201830977032927	0.0183762610721031	0.0188116967909557	0.017633003195529	0.0171170758552756	0.0167059190659657	0.0207365499321851	0.0139594105494708	0.0153844889416375	0.015194335557012	0.0191503269020713	0.0150196203212813	0.0156983902745202	0.0139006120932921	0.0180043759549098	0.0126790930448981	0.0186746716350975	0.0150024209374534	0.0148623820845294	0.0148042692916186	0.0142011033812743	0.0168342788323199	0.0162491565746944	0.0169983014517479	0.0163702037446467	0.0186154054318002	0.012652776823692	0.0175483346870785	0.0195216590305634	0.0152307422087919	0.0173633771133018	0.0208398656527354	0.0149885692300629	0.0203727364136093	0.015356094747237	0.0210054311063795	0.0181401279085528	0.0184375231876939	0.0186302741088566	0.0164482330552074	0.0149232385274739	0.017705769435414	0.0173396322682446	0.0151177176265306	0.0205737196087886	0.0188113828362744	0.0172953962872439	0.0153944112722254	0.0159520573702112
-324.133333421606	0.014548615346297	0.0139845804402133	0.0113457834349167	0.0148473440225213	0.011321366417986	0.0135620291735331	0.0156546540813729	0.0129492854344624	0.0115769470011456	0.0100988788426853	0.0113041717969798	0.0111165491953649	0.00948682479588681	0.0112656106275695	0.0146353291195731	0.0112500409841175	0.0101789885958656	0.0116652263235907	0.00944509025289364	0.00956249724812031	0.0103952648477538	0.0130683453723739	0.0117533060193903	0.0100500953031137	0.0108677844338475	0.0121035180078112	0.0118924338616084	0.0113123646249272	0.0120737107834495	0.0115101478081657	0.0107919424257331	0.0116893207394393	0.0111321031893497	0.0136703749582366	0.00770959557404738	0.0127606833144913	0.0126942014101442	0.0150148352702689	0.0127383507122065	0.00944192762206719	0.0128705227544519	0.0136791822034096	0.0133151068843271	0.0113051316489556	0.0121915076219553	0.0126255889728999	0.00833315724432737	0.0124512305338137	0.0123644588370972
-324.100000088203	0.0063946800387068	0.00953043513520224	0.00872940685065737	0.0076101780555603	0.007163370542973	0.00668458037757158	0.010836733345932	0.00553811782291758	0.00442779516086933	0.00745573592321502	0.00662545190532793	0.00650400909278415	0.00481813080393212	0.00462885677643032	0.00661159653627164	0.00627935340084351	0.00867351257452764	0.00680551531949503	0.00598859589931444	0.00486239423852219	0.00459803853024909	0.00620725727062121	0.00577114461856576	0.00594641167283649	0.00329455106288523	0.00589513855151447	0.00511819316309192	0.00930421821971961	0.00636131232525861	0.00889676032830189	0.0079383928007204	0.00683417947895115	0.00792134549914403	0.00549517310631342	0.00688704368751636	0.00817030652335304	0.00920457911977124	0.00729972599645967	0.00948379634105179	0.00597837469126028	0.00775699388891271	0.00932507013140627	0.00961218058157831	0.00565939329721277	0.00751150924934818	0.00472306971592484	0.00697711591433647	0.00562145076946707	0.0091791871367497
-324.066666754801	0.00535339341536978	0.00421430672161427	0.00343481817641189	-0.000856005659874537	0.00110970625910389	0.00140680284254158	0.00359829881035989	0.00342235124310919	-0.00104873087426827	0.00319920343735802	0.001890518822253	0.00180416945708373	-0.00210154800795137	0.00182842170119168	-0.00199342034295313	0.00383143861139401	0.00138057819159476	0.000675122135202266	-0.00415775222660608	-0.000258807838457553	-0.00173883660877538	5.7181162140485e-05	-0.00100220302975573	0.00157547683138126	-0.00212491570449402	0.000501603412122797	5.31218753062612e-05	0.00171221232497953	-0.000127390216040468	0.000886990195589688	0.00499843558074586	0.000309586572548426	0.000120528120054031	0.00431525709468372	-0.00124290609420186	0.00165721716273393	0.00202422982010109	-0.000241706649055651	0.00112159283567714	0.00529399426881483	0.00291776904181273	-0.000131924747752921	0.00189108576424901	0.000656237900767298	0.00165990783892611	-0.0021259019199853	0.00206783022894808	0.00183989141101393	0.00053619134312799
-324.033333421398	-9.83808950317799e-05	-0.00130382818335251	-0.00650292467794611	-0.00466526229362718	-0.00562276149698648	-0.00582675648921205	0.00073583328625193	-0.00250356800468843	-0.00483600793484706	-0.00524112342674521	-0.00543637207569247	-0.00548262654161558	-0.00705942962624528	-0.00523861452434582	-0.00543597305769383	-0.00488288193131237	-0.00362545544866422	-0.00576479703411936	-0.00449332649488399	-0.00517865548784069	-0.00762854193015194	-0.00746239433284146	-0.00437571657286562	-0.00897662396923382	-0.00469933908281495	-0.00475679763532244	-0.00623652577298073	-0.00626998117702848	-0.00683543257997188	-0.00786319833736226	-0.00291890989932131	-0.00519572559833248	-0.00809104651404524	-0.000816382636729562	-0.00835480084487072	-0.00439136175659938	-0.00863780854275908	-0.00732153486454212	-0.00416768064073636	-0.00253183907842425	-0.00545821784660461	-0.00386750886144083	-0.00502867155101894	-0.00715373063469205	-0.00308538691702809	-0.00512372765825542	-0.00631549086159078	-0.00271282738202483	-0.00601122710354252
-324.000000087996	-0.00725195116675814	-0.00966570952259571	-0.0114428510743393	-0.0123174241988429	-0.0114547180217595	-0.0079834478718277	-0.00788253827040919	-0.0123077065207765	-0.0120092342107775	-0.0140608398062811	-0.0130087662561277	-0.011735827278934	-0.0182199060161276	-0.0136176732978393	-0.0129942304137592	-0.0151213221374646	-0.0125508077709078	-0.0154804858964582	-0.0144640537579356	-0.0125457909346683	-0.0138683206799183	-0.0140675923543049	-0.0136751797377437	-0.0101360977876513	-0.0128342531552494	-0.0123573263961028	-0.0123604020056551	-0.011412020525762	-0.0157371651118787	-0.0141754045416372	-0.00844381348805934	-0.0131943323122871	-0.0164507681869119	-0.0100057786359437	-0.0157480245150863	-0.012520857868387	-0.0116319069577031	-0.0120352432044472	-0.011649561686653	-0.0126954895751652	-0.0129775631683793	-0.010829667017597	-0.0135191789186954	-0.0145034973637438	-0.00948800984580089	-0.0088038755913572	-0.0128562266114909	-0.0105874946680933	-0.0110548290310124
-323.966666754593	-0.0188656447278189	-0.0151400914883295	-0.0175787357748128	-0.0163569479136083	-0.0193437338531203	-0.0193397238452626	-0.016490423372541	-0.0201405272538049	-0.0188714301504748	-0.0175041422242127	-0.019271682447506	-0.0172107291709096	-0.0202280694363017	-0.0205922421993607	-0.0242992619672168	-0.0208728969792251	-0.0172398640310485	-0.0207197316081402	-0.0210312021564502	-0.0216060468900731	-0.01886597893316	-0.0218719675461317	-0.0231017656706654	-0.0223749597606421	-0.0205682735375012	-0.0196656025422043	-0.0200763900674416	-0.0186792303489769	-0.0208867927089124	-0.0228169529705609	-0.0179958574679501	-0.0191117203920961	-0.0228609711786129	-0.0187086206844522	-0.0214841761572617	-0.0182430618343836	-0.0186714064357374	-0.0173062050801521	-0.0192220140911773	-0.019869972313903	-0.0197672814791373	-0.0179968950856407	-0.0180217900560027	-0.0210548547817534	-0.0177556579193104	-0.0191042859161736	-0.0219818533384366	-0.0190365681072617	-0.0181651297825576
-323.933333421191	-0.0262922977028271	-0.0243568452016989	-0.0247005155153419	-0.0247662599565778	-0.0269250148056135	-0.0233500520485567	-0.0223860117853851	-0.0253494795173844	-0.0283208508479996	-0.0259806148211319	-0.0247009271526073	-0.0261051802785288	-0.0285346776955112	-0.0302522941145325	-0.0286650968920158	-0.0286366182233669	-0.0291448260053971	-0.0308380121012209	-0.0303232403086834	-0.029211700888049	-0.0289140251046927	-0.0327780707645777	-0.030673191847594	-0.0275133260260679	-0.0289823774450648	-0.0263305686417822	-0.0273312280950486	-0.0277011203519161	-0.0289127825586301	-0.0301412581210619	-0.0256062337992287	-0.0305863763563825	-0.0295095829019689	-0.0281952610100843	-0.030599780967447	-0.0277515315634604	-0.0290374948976069	-0.0283118211293851	-0.0253744375110047	-0.0292055681996316	-0.0295265263433446	-0.0269050530870141	-0.0277112329986327	-0.0312747440765672	-0.0300047887468496	-0.029641323275943	-0.0303371221189501	-0.0272361786262858	-0.0271839633799327
-323.900000087788	-0.0293585913773188	-0.0348041657297222	-0.0348595229230069	-0.0330387388972367	-0.0387502652191077	-0.035098788221955	-0.030417845213661	-0.0341131511061902	-0.0385590467631892	-0.0370745468964274	-0.0361526317635658	-0.0343990887578846	-0.0398293899244009	-0.0412679958428952	-0.0381719107419438	-0.0360328812335473	-0.0374266233197358	-0.0418069818934672	-0.0366631961291322	-0.0378369952741081	-0.0390262436576081	-0.0380600573730188	-0.0395216913869754	-0.0361208928525844	-0.0409903994482101	-0.0376432871820583	-0.0383716339716084	-0.0384771266041054	-0.0352792431334331	-0.0385780734590702	-0.0358042955850071	-0.0388790816354249	-0.0403762903674225	-0.0369982065057829	-0.0433182535695134	-0.0369763224943067	-0.0368072521819894	-0.0383589825568025	-0.0376674251772979	-0.0374180317421061	-0.0386164613522447	-0.0397481770424412	-0.0380332475347265	-0.0375200103176168	-0.0388064283795915	-0.0362559753135798	-0.0390364330217996	-0.0365517163659046	-0.0367696312052525
-323.866666754386	-0.040393105563184	-0.0427337339034501	-0.0447051310401606	-0.042416683472441	-0.0492340213814348	-0.0485676488425615	-0.0425307852382337	-0.0435249262161235	-0.0496597403122586	-0.0452331026440861	-0.0469735556737597	-0.0469763395083787	-0.0507235582686382	-0.0493948827064722	-0.047593604291868	-0.051397700079548	-0.0503237978083625	-0.0496429742636986	-0.0516044093477921	-0.0489953769636634	-0.0484149608498795	-0.0487240247945345	-0.0480664627389934	-0.0477554448126929	-0.052135555147012	-0.049829984055462	-0.0507371647899706	-0.0465461851785639	-0.0492271596825019	-0.0491152789654173	-0.04508362905213	-0.0456692409286558	-0.0500029266907424	-0.0492135324266703	-0.0530830358295	-0.0465315064767005	-0.0456203720619069	-0.0498166295821023	-0.0460756709458908	-0.0484482809661863	-0.0491073832456945	-0.0452265865958362	-0.0480811294805769	-0.0465850578673482	-0.0503546492316027	-0.047953294359552	-0.0476429486606802	-0.0468425306710961	-0.0493146985713308
-323.833333420983	-0.053042095370711	-0.0562806450106114	-0.0574587943583873	-0.0544306979952003	-0.0591873415332549	-0.0591170343694107	-0.0544731163452745	-0.0608290918749101	-0.0602796331107834	-0.0580983474720725	-0.0586528375539859	-0.0592074866179335	-0.0631281708254303	-0.0612600447617642	-0.060499334631354	-0.0592831953326276	-0.0581435573091335	-0.0614901887816913	-0.0653966409019817	-0.0634353696525036	-0.0637511434220606	-0.0638959097277834	-0.0617560899966264	-0.0614282728420926	-0.0627430946277687	-0.0582314985549361	-0.0577366645982644	-0.0601862917057538	-0.0601681689747419	-0.0601664005992073	-0.0582153060981705	-0.0589899424872623	-0.0621736876452109	-0.0594639213941148	-0.0620832887862439	-0.0581051779586647	-0.0591548053909882	-0.0604785778867414	-0.0623328579041673	-0.0598625001440148	-0.0612233647378493	-0.0584420382608041	-0.0607652883468578	-0.0613483709400521	-0.0619309354108697	-0.0608520224167987	-0.057128184003464	-0.0604569733622766	-0.0608195585908229
-323.80000008758	-0.0638685554662679	-0.0682836644642822	-0.0693764922586869	-0.0662135637458845	-0.0713856281068601	-0.069532657320747	-0.0659283047771102	-0.0700470082156631	-0.0721928299710429	-0.069798019815285	-0.072383080228503	-0.0705221702150123	-0.0744714465473063	-0.0739165377951616	-0.0739762529135786	-0.0724100385495731	-0.0749277025956083	-0.0704891233804258	-0.0767142825048056	-0.0751501894723537	-0.0775308814490406	-0.0763459412120168	-0.0771623713363425	-0.0729607971857406	-0.0744009293092268	-0.0727190448583832	-0.0750810922916667	-0.0725322071244922	-0.0744456124765741	-0.0744081207837597	-0.0709615590449043	-0.0715954968289781	-0.0769156343721116	-0.072220207349564	-0.0722729744097459	-0.0744556828787186	-0.0746813233937875	-0.0755965943327591	-0.0705116247032153	-0.0746774292837256	-0.0731949813310938	-0.0696282465416458	-0.0721146288949069	-0.0747736717189661	-0.0699970148012743	-0.0699132419922124	-0.0730851596449721	-0.0704792439005104	-0.0717686799797058
-323.766666754178	-0.0794870226504142	-0.0799344722881844	-0.0820699782402495	-0.0829574205176938	-0.0832524367470728	-0.0812926795329107	-0.0824476122555922	-0.0845998139606635	-0.0841613046814245	-0.0842731635135063	-0.0868744348381126	-0.0858569879731848	-0.0877684470648854	-0.0897300841620287	-0.0883208060563293	-0.0889899144769767	-0.0893331775324221	-0.0907738285054323	-0.0881393174147742	-0.0871871502717807	-0.0882260329730128	-0.0892269137865197	-0.0903291625230814	-0.0861485302153905	-0.0944746149585832	-0.0838610036663187	-0.0888850945604885	-0.0871714692168727	-0.0868493917646354	-0.0885716794138884	-0.0865785469570129	-0.0885131167641084	-0.0912284317148854	-0.0838525433387667	-0.0873457944771733	-0.0862806468465073	-0.0858945379124891	-0.0844832709865909	-0.0861567601519474	-0.0895620213831874	-0.0865730544573592	-0.0844868124043755	-0.0880312019593638	-0.0895409567429484	-0.0865245179979052	-0.0893698277718655	-0.0916029525335951	-0.0869958599972811	-0.0859915941443383
-323.733333420775	-0.0920560532884209	-0.0940089799111169	-0.0957214860689262	-0.0961468753708989	-0.10290010108326	-0.0990027688365439	-0.0949113873458076	-0.099655887191343	-0.0996216068143522	-0.0981783537917065	-0.101065569181039	-0.102279048664658	-0.104016166844145	-0.106127501887672	-0.101996009855551	-0.101324897344754	-0.103493890659225	-0.104747117855943	-0.10257836412498	-0.106019577782453	-0.106904494231958	-0.107479890449087	-0.106452547637757	-0.102069616756984	-0.106520125536913	-0.100653232424002	-0.104659036616136	-0.102484603331803	-0.104496378525383	-0.10368924374436	-0.099881831114686	-0.103990807325905	-0.10515138440936	-0.100829109187015	-0.105692006821334	-0.104297140105754	-0.1020831220083	-0.104490315786252	-0.100433474125326	-0.103973800609156	-0.105868237902617	-0.0985054828264454	-0.10225582192313	-0.102374570770803	-0.102524824620941	-0.10597585697903	-0.103378547836001	-0.10290093739141	-0.10292659356017
-323.700000087373	-0.107994621528811	-0.11411848692749	-0.113891338764688	-0.11412805711814	-0.116307927263565	-0.1166519745382	-0.115121594582173	-0.118696507831798	-0.120933395791951	-0.115768819235638	-0.118178403612701	-0.119169340993473	-0.121331132594776	-0.122201162919585	-0.121212214682456	-0.121802171484091	-0.121607401705041	-0.123027538971799	-0.12513431027401	-0.126584477717856	-0.119293091446399	-0.122726008448103	-0.122120116507748	-0.123742275932149	-0.123221232481718	-0.122428718316797	-0.122894467653529	-0.123017476049462	-0.121108872041916	-0.122954464185253	-0.12122148937711	-0.12459681981695	-0.123189644681902	-0.121005997668963	-0.12041261075634	-0.122547845915939	-0.120513401036712	-0.124014332524157	-0.119550010230912	-0.119464195226403	-0.122022628329052	-0.118407900794726	-0.122369502193424	-0.122408477041578	-0.120276136862403	-0.11963762951156	-0.121687528681531	-0.12024569286864	-0.117969815541926
-323.66666675397	-0.128962939035388	-0.133029637495359	-0.131844346161746	-0.130354757549397	-0.136823467547342	-0.13528647845232	-0.133179700888963	-0.136664693722573	-0.138096315500011	-0.134961447069034	-0.138443995325434	-0.138860378296036	-0.139807307886758	-0.141103072398291	-0.141465905767492	-0.140262774966157	-0.139763253531683	-0.143011123840247	-0.141279676484959	-0.140656865619693	-0.139914963619988	-0.146041349992709	-0.143300904521739	-0.144023187602208	-0.143712467944538	-0.14386067018429	-0.13947650537138	-0.143399877425673	-0.143743174876307	-0.141906268011622	-0.139480158826447	-0.142679521458669	-0.145171845585858	-0.139327794004418	-0.141666502116785	-0.140548392477471	-0.141257497311479	-0.138843414242737	-0.137706920606358	-0.138806129415752	-0.14055185758355	-0.138581316418147	-0.140284410884706	-0.142779426297305	-0.140407342479904	-0.141296951436506	-0.140395083886641	-0.139641569550684	-0.140566813009972
-323.633333420568	-0.149326883421066	-0.153478014441007	-0.152847508167277	-0.154606084334174	-0.157109233002722	-0.152914108091883	-0.154394392401581	-0.15875861102938	-0.15858094151556	-0.15653384780139	-0.159960978815045	-0.161139295376087	-0.161739505765678	-0.165611163708783	-0.16276000104793	-0.162636617518829	-0.162095437030669	-0.164183533042299	-0.165977088226679	-0.165903664842449	-0.167122472104471	-0.164208577189457	-0.164948789416363	-0.164834870629001	-0.165444143459938	-0.163120442382715	-0.165012522401441	-0.162694653945353	-0.163202788009587	-0.16505842339986	-0.163035096748504	-0.161952531373618	-0.164837556527112	-0.160855363079552	-0.162888777586012	-0.159674600229733	-0.163141680512509	-0.166871901642403	-0.159119905744008	-0.161607966213894	-0.165205181860761	-0.160420576851597	-0.163586244237092	-0.162328290162594	-0.160773928375659	-0.162658734395151	-0.165731649954981	-0.16108231634501	-0.159842986905471
-323.600000087165	-0.171830286677271	-0.177426013347187	-0.176545195820113	-0.174727205881915	-0.180226741431068	-0.177385803811524	-0.176390421550948	-0.180003310594776	-0.182525605662413	-0.181388209049231	-0.183951485670412	-0.184729634243634	-0.186763691692813	-0.187453311574608	-0.185732484588103	-0.186533560170419	-0.187429826459653	-0.187342366779143	-0.192528815898184	-0.188355042423282	-0.187949664693831	-0.190256349064516	-0.191078133617723	-0.187366841185758	-0.190711240559421	-0.185302984932174	-0.186879412725113	-0.187117156977535	-0.187349447325287	-0.188443510983673	-0.182876632548832	-0.18749448450911	-0.192608327312529	-0.186791737491861	-0.188298309009473	-0.187952746730644	-0.185111383423913	-0.188910535284807	-0.186904675489507	-0.1860501768495	-0.187259375948501	-0.182145092126935	-0.187267494629867	-0.184749775459997	-0.184875982615442	-0.186455719626881	-0.187851617108939	-0.184641252573784	-0.185541112942964
-323.566666753763	-0.194276079389814	-0.200493018923415	-0.201241814067969	-0.199034205514368	-0.203058842383173	-0.203020188643223	-0.200879691237406	-0.205703784748084	-0.208655206298914	-0.208303484992701	-0.209844081926173	-0.209850174951809	-0.214139247797944	-0.215974731115546	-0.211980868886148	-0.216101437787699	-0.213153495253053	-0.214102761190918	-0.218934800204231	-0.215991769313198	-0.212190056683657	-0.214966083489897	-0.213193520703773	-0.213872474516381	-0.21885903860042	-0.213618320572139	-0.213877482232174	-0.21276395566417	-0.213441417210105	-0.212525476082111	-0.209860896620586	-0.21310223189256	-0.213723159275001	-0.211738680699346	-0.214385163577975	-0.212423420601072	-0.211191258476051	-0.210682325693784	-0.212544258634751	-0.213146765551597	-0.212259873083106	-0.209154544083678	-0.212954756790146	-0.213111412847025	-0.213419499545918	-0.214340785041326	-0.213733239709293	-0.21060218866933	-0.211629207765811
-323.53333342036	-0.223630408985381	-0.225795767004308	-0.230649222797601	-0.228118682113634	-0.231917546322557	-0.232823791854798	-0.230082469858767	-0.229871222029653	-0.234149049578932	-0.234748005733146	-0.233917495905736	-0.23795789241814	-0.241033488571074	-0.242468991218911	-0.239130029147179	-0.240077687358028	-0.238984809562806	-0.244426214563848	-0.247025543290562	-0.239662766329526	-0.242608491049388	-0.241454928745651	-0.243490061169672	-0.239026859124494	-0.241978185351227	-0.243100995147515	-0.241046307333976	-0.241643129484444	-0.241418813338153	-0.243267991461683	-0.235586280014328	-0.240895052042554	-0.242539866369145	-0.239700428102574	-0.243405423701662	-0.240706618885728	-0.239146102996547	-0.240452647099955	-0.239964651369436	-0.241828346876762	-0.239937690682431	-0.239376139812453	-0.240678575418705	-0.240036958942494	-0.239251607836499	-0.237976746974432	-0.240757230820617	-0.239245743785117	-0.239017638257347
-323.500000086958	-0.254625810662375	-0.25792561103141	-0.258525090376199	-0.255522688063857	-0.258337921997886	-0.260764741755454	-0.257400595382973	-0.260774631949534	-0.262964874766119	-0.263952141410675	-0.265896942021452	-0.265158273813555	-0.271058666184834	-0.272600205381881	-0.268834507503729	-0.27256573928592	-0.267655522802767	-0.272551141001525	-0.270354843477724	-0.271256838936788	-0.271845077383146	-0.271871005411388	-0.272082339203389	-0.267918048619077	-0.2687222418255	-0.271521737504915	-0.270943824923705	-0.271291231048716	-0.266477802948745	-0.271987670679768	-0.265818173917993	-0.272423713978261	-0.27263584413363	-0.270194092651525	-0.271764710195644	-0.269451803071052	-0.268865323844806	-0.268757990289855	-0.271872204768834	-0.268931679692108	-0.268707430852549	-0.26672912795174	-0.271083201222924	-0.267465313012834	-0.265218004098636	-0.268961611450952	-0.269206222684422	-0.265159885738878	-0.268260370146987
-323.466666753555	-0.281680908977539	-0.281848929198365	-0.288482851820384	-0.284483791369165	-0.290805142522843	-0.285412399998948	-0.287987403408094	-0.290374634281977	-0.29135780241951	-0.294248679190024	-0.29618924609055	-0.296391164671512	-0.299645931267385	-0.300849550929618	-0.301520103731407	-0.301957875126917	-0.300472315892134	-0.301923149936289	-0.302329670644688	-0.300558952098314	-0.30188754945483	-0.300940500012821	-0.301447363145877	-0.298821450258542	-0.301230115520227	-0.303004326989234	-0.299718232217311	-0.300912330630839	-0.301777529471623	-0.302318255160108	-0.297311801513431	-0.297995545863681	-0.299639270148881	-0.299063279485912	-0.304059219091206	-0.298807001060063	-0.299608170204738	-0.298202164862918	-0.300057138970015	-0.298998378866188	-0.299425800469663	-0.296279413003985	-0.295839070789549	-0.299090969448212	-0.30018840646507	-0.298822460677973	-0.29952623151818	-0.296604376227026	-0.301303712730525
-323.433333420152	-0.313162421457928	-0.314516285536766	-0.318922490006293	-0.314673071562279	-0.320273860835619	-0.318114482234506	-0.315499378098168	-0.32135263103892	-0.323844094835944	-0.322516023985601	-0.32596844011005	-0.32664929883497	-0.327610231495704	-0.33213497538987	-0.332002254065898	-0.328461508860014	-0.326862238126409	-0.331596468889897	-0.330851220160315	-0.332948491661831	-0.32972440114392	-0.329848033368999	-0.331680418016058	-0.330893849260469	-0.331912454580639	-0.331456665877652	-0.330522564097528	-0.33106187837965	-0.327726753013437	-0.329779649687366	-0.326223284917235	-0.330502936878233	-0.332744443632008	-0.330266358379474	-0.331767288655444	-0.331114260469888	-0.328908165189875	-0.331844727620759	-0.327823234559666	-0.333331632901994	-0.331849023162698	-0.32640350067518	-0.326325347955275	-0.326409381799117	-0.330322512550622	-0.329620096624948	-0.331575307900216	-0.32875033252698	-0.328771094371686
-323.40000008675	-0.340958764425174	-0.345535957375106	-0.347356385839696	-0.345732707424218	-0.348071583603258	-0.349187462071728	-0.347981685838141	-0.349287159359079	-0.352917216623886	-0.353994795090467	-0.353750428785045	-0.357205885808241	-0.357931067829629	-0.360321096450707	-0.358642667483277	-0.359971350135674	-0.360613307160626	-0.360212208076478	-0.362293181473918	-0.361754587481442	-0.361501746473062	-0.358899518239768	-0.360520110945757	-0.357500640833577	-0.360194232785801	-0.358826067731653	-0.357390978776695	-0.362854782237247	-0.362982123225232	-0.361657700465332	-0.356191646856446	-0.36015430006577	-0.359857522043356	-0.357679060974019	-0.361602547061197	-0.359687911691808	-0.360756042094993	-0.360971062763642	-0.358287744481327	-0.357430694189684	-0.357499638270191	-0.357454738324864	-0.356909130101695	-0.35961113256353	-0.357928110578191	-0.357372537989305	-0.359609887014334	-0.357875679810587	-0.359423621178379
-323.366666753347	-0.368794330378098	-0.374715584355241	-0.373464389699223	-0.370392576489465	-0.378852695232118	-0.374784200794139	-0.376707105095368	-0.375984012449659	-0.380945190092156	-0.380102337870529	-0.380886441295836	-0.383303078916802	-0.384565673327837	-0.386577084708732	-0.385995717216574	-0.388096691358233	-0.385629837013466	-0.386185424449082	-0.386571456026164	-0.388760432062836	-0.387749333358885	-0.387682613441714	-0.390447272500474	-0.387348503252962	-0.387039346032382	-0.387055564346154	-0.387324683047353	-0.389145389380662	-0.386385402780831	-0.386810435522469	-0.382921836782066	-0.384860869951474	-0.389039326086611	-0.386227079122163	-0.385705641952782	-0.386663765464339	-0.388081220765255	-0.386790050336799	-0.384357465343304	-0.385907757102307	-0.387006998931824	-0.384796124357642	-0.386558069106147	-0.386786460629939	-0.385623309262722	-0.387818384360055	-0.387167896589275	-0.386205423656262	-0.384142344071205
-323.333333419945	-0.395162680673376	-0.400378659518734	-0.40176016719865	-0.39940890061524	-0.402428312636744	-0.40374750717104	-0.397492465558947	-0.403288076539391	-0.407657059513057	-0.405669087479658	-0.407294599324727	-0.405174765516299	-0.410797142601779	-0.410963598517312	-0.411399891401032	-0.412863553536633	-0.411920737056222	-0.408652983249193	-0.413134651551982	-0.414304645344297	-0.410243012549687	-0.413564050654384	-0.413969658240201	-0.409044431993678	-0.413616130667491	-0.409435358520392	-0.408574299946683	-0.412838499722768	-0.41146826133709	-0.413235452135186	-0.404586703180541	-0.411321048990812	-0.412551572367302	-0.411927822590942	-0.411773488958211	-0.412319820401456	-0.411769858562321	-0.414907580316533	-0.407524171626246	-0.406974368682615	-0.412456013942955	-0.4098985149148	-0.413984535101608	-0.409322019401685	-0.409806770318738	-0.412174850022219	-0.410362849332322	-0.407287642213111	-0.409623122339706
-323.300000086542	-0.413695292852855	-0.420834466946769	-0.424054667257717	-0.422408474225808	-0.424240207405036	-0.423519840270673	-0.424465183587402	-0.42654147503569	-0.427894491975209	-0.426611654581145	-0.427250408661356	-0.427230381434361	-0.431832905405943	-0.431647407801613	-0.433524045221058	-0.434288323237608	-0.42993138235507	-0.43500433202128	-0.433423680622266	-0.433470873477883	-0.432688774197073	-0.43197886322454	-0.433431696285845	-0.429070692292085	-0.43238938708006	-0.433216002668962	-0.429735600328638	-0.428930712589002	-0.429753268422399	-0.43285461673434	-0.428899995744753	-0.431144690304855	-0.432574886325317	-0.429258581491175	-0.431828674753824	-0.43039458008269	-0.428803251591004	-0.430530563461259	-0.429615841154845	-0.429764342698094	-0.433790405098341	-0.433187054062412	-0.428606126913834	-0.431907258925577	-0.429963574731047	-0.433439261588284	-0.43145119831891	-0.43033752837705	-0.428049143234865
-323.26666675314	-0.433577237793317	-0.439802237248355	-0.440936259684843	-0.440279159577549	-0.443623505109845	-0.442606710610022	-0.438892663772944	-0.440771298090387	-0.444497710231967	-0.442035624225725	-0.446255051292825	-0.443570736667222	-0.445680560002505	-0.445366317784009	-0.44661486990886	-0.443620258123037	-0.443654389707147	-0.445240657623869	-0.44524641679382	-0.444075495835027	-0.446380346635136	-0.444693695140795	-0.4480052335608	-0.44244383954778	-0.446189326516366	-0.444132570161976	-0.442907853843296	-0.445127306842413	-0.445078022232779	-0.444058794383351	-0.442338921530573	-0.445471353654517	-0.446325168428301	-0.445013190439651	-0.446017792928391	-0.443621372379533	-0.444837730135653	-0.45007747970013	-0.445092790146997	-0.441817542598678	-0.447948926331852	-0.445245572540222	-0.443800093221292	-0.443016909549582	-0.44580200370484	-0.445874354999282	-0.448518166524028	-0.445862481624665	-0.445934773635814
-323.233333419737	-0.449754137901634	-0.450746703055082	-0.45036690127017	-0.451485447132342	-0.451737362629007	-0.450369544802215	-0.447860196998917	-0.451231058660618	-0.454504813682485	-0.451906231242445	-0.453997717066586	-0.451704375345053	-0.453873300440798	-0.453626115742752	-0.45497149038427	-0.454436555164468	-0.453307307817535	-0.453745295272602	-0.455206598342123	-0.45111205662389	-0.455475423028933	-0.456986326897277	-0.452378618119204	-0.452705960899259	-0.456019121211038	-0.453087474615797	-0.453162085096402	-0.453643284945274	-0.450623970148603	-0.450848018327945	-0.451954662598129	-0.451803050752	-0.453345196482395	-0.4509336075805	-0.455527476890009	-0.454634349017282	-0.453181230219495	-0.451524999775879	-0.453109371085521	-0.452036410969961	-0.45388878183438	-0.451803605970842	-0.452499114960102	-0.452994425159872	-0.454289088195622	-0.452268957587001	-0.45359035381371	-0.454228775498417	-0.455696267500366
-323.200000086335	-0.452560063120299	-0.45327131629985	-0.453591742846468	-0.449733060153574	-0.457270906911424	-0.454060151773354	-0.450685613981547	-0.453822103604661	-0.454759807093491	-0.454160456454485	-0.453651946212337	-0.453588626502258	-0.455354693999622	-0.454850472720755	-0.457522501294873	-0.453134706218021	-0.452369667988813	-0.455119512593524	-0.452240887904602	-0.454299056154489	-0.450003616018547	-0.455342124766538	-0.456461684004709	-0.453047849032662	-0.454239749561025	-0.451686028181421	-0.452784218348261	-0.455536161020295	-0.450804291215404	-0.452452816167202	-0.451793364697302	-0.452037061980842	-0.45452819286388	-0.451732139427828	-0.453888311091704	-0.453534801165716	-0.450757820319421	-0.454031983169074	-0.452584239646243	-0.453107075977217	-0.453283417987142	-0.452436323679827	-0.454091569985015	-0.453970135304297	-0.454676147437293	-0.452997495336762	-0.456174919863764	-0.45369893865606	-0.45268881294333
-323.166666752932	-0.45012067025294	-0.451117307062405	-0.450917175515937	-0.448951109848931	-0.450785257236463	-0.449394621083755	-0.448859773456381	-0.449341174260439	-0.447496066402926	-0.447537272089844	-0.447733744750045	-0.449773717647261	-0.448884839338774	-0.446390440838826	-0.445894979961447	-0.443949398495139	-0.447721740363928	-0.445720359740181	-0.447319117413092	-0.444869909455682	-0.446956334686613	-0.443865092906082	-0.445557047090163	-0.443707745118458	-0.445520935159962	-0.444126654818682	-0.445491103275433	-0.44669041985206	-0.447393497798074	-0.444305735095091	-0.44253698409422	-0.444987295447736	-0.446149108433725	-0.439091112474597	-0.444461101914717	-0.443772435714657	-0.444325260253239	-0.448928909451208	-0.446413636766716	-0.443936838681153	-0.446928733329489	-0.443818946878157	-0.443348927937901	-0.444628290590616	-0.445439404782626	-0.445268950334954	-0.446539216804403	-0.445198059762859	-0.442825081683441
-323.133333419529	-0.437577073871161	-0.435278530667227	-0.434749549360649	-0.435676172085888	-0.437742366497329	-0.435878317989307	-0.432368770033577	-0.433757998850179	-0.434757506252237	-0.431134937837362	-0.43278405308774	-0.435430806594167	-0.434467307893339	-0.4324621290065	-0.430434797297178	-0.428858008448529	-0.430808770201054	-0.429078702474101	-0.43036862114974	-0.427373964883172	-0.425262044141319	-0.427410579257316	-0.428674529682019	-0.425777578893697	-0.42675600804461	-0.425066144938385	-0.429569530622838	-0.425920679845489	-0.427196540984802	-0.425057764386427	-0.428113715064508	-0.426037137918691	-0.425787837464195	-0.426728291465976	-0.428653225709546	-0.428736701187987	-0.427848488189925	-0.428315015410038	-0.427694747412702	-0.428544073402954	-0.432372991321793	-0.429918473033442	-0.427710130322672	-0.431830779044085	-0.428169174379793	-0.430951573070729	-0.431198655909432	-0.43002369215542	-0.426856946334688
-323.100000086127	-0.4167825712768	-0.414789971976733	-0.41410317924536	-0.412979491944872	-0.415753783919294	-0.411879738619239	-0.411368381905551	-0.410365378742572	-0.409621479306455	-0.408256586117099	-0.408519934076384	-0.406033410617536	-0.408628990286898	-0.405673716285025	-0.404375162423277	-0.403119714297206	-0.404820242358963	-0.402901320107864	-0.402804731958449	-0.406829275663257	-0.401225137050954	-0.402759056607038	-0.402724279079431	-0.400197894725525	-0.400407871421625	-0.400355493438656	-0.402800332279665	-0.401068492391895	-0.397697010156377	-0.403287272587123	-0.403882477648513	-0.399955789969812	-0.400705634657555	-0.403015441339267	-0.404027136869566	-0.400166750968636	-0.403271763182751	-0.401217251559489	-0.401619068913304	-0.402932685929451	-0.407999559849798	-0.402535448615886	-0.402175328722315	-0.406427463986549	-0.405267714189995	-0.401486979583629	-0.405803260337811	-0.404221418333054	-0.403284542636641
-323.066666752724	-0.386489859067269	-0.38288624052727	-0.38589040526002	-0.384599445796775	-0.387368401309411	-0.38057306767544	-0.380191744813763	-0.379740164352071	-0.37625670986752	-0.375008706442324	-0.378966701943036	-0.373749355335516	-0.376447566605527	-0.373294131785915	-0.370045580522789	-0.370205761876908	-0.371417209699487	-0.366847209832139	-0.370110384630074	-0.368489858153724	-0.366524765593395	-0.371244222647552	-0.368177930326094	-0.367789046557438	-0.370887728058783	-0.368192669188324	-0.365407673710619	-0.367555376716467	-0.366897009089791	-0.367719211843319	-0.370430601384249	-0.367808491351339	-0.364618362045963	-0.366448643364729	-0.368551902681602	-0.366280395134667	-0.369495491908839	-0.369146829836127	-0.369402520251082	-0.368736706125735	-0.373925448119313	-0.370117946123705	-0.368140145303785	-0.370116442983829	-0.370454261674432	-0.370301301269091	-0.371195569184385	-0.368535806942611	-0.37185561632854
-323.033333419322	-0.348896981466866	-0.347071198382656	-0.34727901664417	-0.347454060338806	-0.347654160838791	-0.341262973572187	-0.338614342258449	-0.34044135202629	-0.338952211820303	-0.332626902735026	-0.336772714200709	-0.334191544472983	-0.335257900443224	-0.332786083182433	-0.325433961316258	-0.329995362262106	-0.324560866289734	-0.326972793973381	-0.328188213075233	-0.327475954581361	-0.323910356206991	-0.327191636650845	-0.326346690877739	-0.326898728881539	-0.326910214335948	-0.327217336792833	-0.325831715120088	-0.324421661717492	-0.325859859889784	-0.325259687776998	-0.32938822093453	-0.326109978226556	-0.32412234527495	-0.324281043131323	-0.327924587871215	-0.32598492578814	-0.325953496219818	-0.328507699893922	-0.329261511998565	-0.327855354314659	-0.330253217528702	-0.32685692574221	-0.325855301321636	-0.33071851598443	-0.325965283546654	-0.331008797258208	-0.330269309072988	-0.329156715027029	-0.329228014978011
-323.000000085919	-0.305667115726735	-0.300807128349845	-0.305993135949232	-0.298243422357511	-0.29884787982953	-0.295432929779978	-0.292447458814409	-0.295570594124508	-0.29225050432829	-0.286194579263966	-0.288583195946668	-0.288916828443226	-0.288195892419393	-0.287245122419908	-0.279086195340469	-0.278917652417061	-0.278687248123877	-0.281745112054364	-0.28124066203977	-0.279741906614132	-0.274413086748926	-0.281302243403635	-0.276695489948742	-0.278704071339522	-0.277265669596597	-0.276315335269644	-0.275339730772896	-0.278070817334243	-0.275672687975443	-0.274827577900124	-0.279522305291521	-0.27543105177766	-0.276038311545457	-0.275374834385014	-0.280803697098931	-0.27682098430409	-0.275981851634026	-0.281907275005108	-0.280398273353483	-0.280222051681085	-0.282909582413179	-0.278010392001793	-0.280099949925023	-0.285023298237665	-0.281813007215731	-0.282372662586414	-0.282201757911672	-0.278952712541794	-0.28241954860089
-322.966666752517	-0.254581259052286	-0.252817819699719	-0.248631073072548	-0.246733278802443	-0.248881477375089	-0.243170993685139	-0.242108841780912	-0.24276374185145	-0.240991143712993	-0.23486828538979	-0.235307925355721	-0.236509741083216	-0.235406446811262	-0.234670671398716	-0.226752641937597	-0.225098861223847	-0.22489616148317	-0.225983945532609	-0.225328930907231	-0.226476588797849	-0.225171210508726	-0.224598371359179	-0.224145017936791	-0.224711158787867	-0.224836483618436	-0.223316119968356	-0.222967829286283	-0.222682639666881	-0.22418296167312	-0.221774475963992	-0.227334061232598	-0.221535081162318	-0.22260744193509	-0.222996877465828	-0.225424749547713	-0.22361380059493	-0.224706307647022	-0.227074221117046	-0.226179012116239	-0.224794609303417	-0.228042701279321	-0.226773490678736	-0.225806727767784	-0.227114007244268	-0.224277282349773	-0.225669376609894	-0.228469809202813	-0.228585752567668	-0.229221941881972
-322.933333419114	-0.196209082347051	-0.19386506290774	-0.195013265736856	-0.19220878354776	-0.192030042626996	-0.190710486966115	-0.188122573646718	-0.184689994013415	-0.183164053316392	-0.180600349402737	-0.179993460890619	-0.179718854734676	-0.178137887214683	-0.178323343085977	-0.171669583890369	-0.169633835621764	-0.170500537810325	-0.172252527233924	-0.16931723018747	-0.169277652662487	-0.167481538337348	-0.167388586385112	-0.169394155965114	-0.16825535720018	-0.16715550965336	-0.164795282611056	-0.169174754133786	-0.166750444916494	-0.165514717904836	-0.165440592459182	-0.169219248193382	-0.1683109597574	-0.161443198632407	-0.168871081097772	-0.170864779383139	-0.165814206506678	-0.168043023759012	-0.171242793844457	-0.171128994338596	-0.168728283362462	-0.170749136034614	-0.1703325476342	-0.169187990465924	-0.171587660360324	-0.172261995274687	-0.169005738565131	-0.171790622714012	-0.170537820142734	-0.169746866157593
-322.900000085712	-0.142647702778078	-0.13627186217716	-0.135469723929319	-0.135928491677484	-0.136835188183605	-0.129313957112585	-0.12637032696259	-0.129052465041923	-0.126449174155753	-0.119966678478538	-0.120148029262873	-0.117799288729314	-0.120499719072475	-0.119063950934306	-0.112300205328227	-0.112051219791697	-0.108345920293674	-0.110400277626679	-0.109170149257314	-0.110265059551384	-0.10753304810099	-0.108167802655916	-0.109846418829066	-0.109753983240181	-0.108924584095506	-0.104188527245636	-0.105534789230901	-0.108369658150767	-0.108192309294895	-0.10651365745475	-0.108667098623635	-0.104994988687789	-0.105938294948661	-0.110049211421725	-0.109210435931848	-0.107045228825063	-0.11017843229833	-0.110411074288761	-0.111822389173321	-0.108261283221202	-0.112725268110107	-0.108776656606348	-0.108729278290528	-0.112017415881584	-0.109458370847438	-0.113615982008481	-0.110535854799096	-0.112926277610977	-0.111791332031857
-322.866666752309	-0.0790359792517903	-0.080753257728026	-0.0743377378845296	-0.0757411030051937	-0.0756944787297393	-0.0692083425878067	-0.069476318790943	-0.0701678895381911	-0.0660404313967107	-0.0627532844647707	-0.0642428838593123	-0.0604233116888119	-0.0606892791498264	-0.0611739557460117	-0.0526214981879639	-0.0501915769307557	-0.051947723523654	-0.0524234362638305	-0.0514493951111882	-0.0487586069850852	-0.0483769915172535	-0.0528453390221957	-0.0497954856251567	-0.0489474617650559	-0.0472694996157575	-0.0485829513550092	-0.0461129276172356	-0.0483842233731697	-0.0476831735860703	-0.0485337624907402	-0.0545688749189492	-0.0512229847399802	-0.0487901777176164	-0.0490900028751452	-0.0504292133802591	-0.0492357175873144	-0.0462901824296409	-0.0525229040625981	-0.0532162705365816	-0.0474246548132623	-0.0540307634079323	-0.0511961543225267	-0.0557561473646406	-0.0540418726354849	-0.0532235572569161	-0.0502305572819602	-0.0515311737778007	-0.0521709383416316	-0.0527027357488226
-322.833333418907	-0.0241265664982412	-0.016933665422547	-0.0171919930298268	-0.0154244754776365	-0.0189974430242079	-0.0100416665445713	-0.00906976083771338	-0.011148521112656	-0.00772234540555095	-0.00526248486182568	-0.00284246658839704	-0.000742428785748261	-0.00248482383329995	-0.00254333053153277	0.00403200438392293	0.0052661652439816	0.00494430763575437	0.00664570359446937	0.00285842926012658	0.00731389466369647	0.00680379503478667	0.0102246035725463	0.00714692864564637	0.0112408839783287	0.00665847449790768	0.00735155561703504	0.00667718887789726	0.00998397532622042	0.00914124550415685	0.00887246460143187	0.00563092247681596	0.0105458804926979	0.00849496175910125	0.00923967369608092	0.00678690766290169	0.00975106733845488	0.00888105666322259	0.00652980806230463	0.00591087624637066	0.00675181572000094	0.0010207853396399	0.00504945637026522	0.0031218428806874	0.00121147255498144	0.000150142548028365	0.00483482643084665	-0.000515853030958913	0.00217272234638866	0.00475131753116442
-322.800000085504	0.0333171850939772	0.0358838417111216	0.0357128422593939	0.0381012229694602	0.036185677078272	0.0400879878884847	0.0451930855765139	0.0444855870093139	0.0470915941509898	0.0499111951520372	0.0503749642623684	0.0515821141506452	0.0495227461236696	0.0552156879879165	0.057855262685061	0.061918591513734	0.0569173846828319	0.0579911058438572	0.0584035480774373	0.0586952633069627	0.0645933126790196	0.0590481532051684	0.0646391164798464	0.0563739491368426	0.062579927379994	0.0597029977197241	0.0629504724963711	0.061946035785407	0.063758526348125	0.0612894703506535	0.060970067960279	0.0625795159127926	0.0641511934941387	0.0635051854763314	0.060353342668971	0.0621024511777487	0.0600075575668731	0.0602960910960212	0.0590262597044126	0.0586783662735998	0.0551253122363237	0.0604248189200477	0.058310972005607	0.0555467016278247	0.0584729457781155	0.0594679733368071	0.0602099417899278	0.0578948438464925	0.0587076075857764
-322.766666752101	0.0846303061182666	0.0872235626743385	0.0865663122587067	0.0891283924914252	0.0876483305328006	0.0907038488722971	0.0966971415739062	0.0975476441143804	0.100846973982068	0.0989846432797086	0.100611868909778	0.101712452728152	0.100916339362092	0.103828936281514	0.105544965499706	0.108408594206727	0.109424930684819	0.107280018069946	0.108338901851856	0.108254435404894	0.110042237126809	0.107959711789397	0.11036484098126	0.108312346794249	0.110604235353866	0.108792358698539	0.111947873697529	0.112067362089192	0.110634539866413	0.110011414497512	0.108161327751079	0.112195019253887	0.110013141832186	0.109609036250836	0.107673392359748	0.110033884167153	0.113795649787487	0.108929857566133	0.107537393195477	0.109738167954582	0.104492804808415	0.108801516509509	0.110181761045308	0.106900128860365	0.107091887097593	0.106640356689393	0.107427792123476	0.10915599716805	0.108216333775034
-322.733333418699	0.127880251928009	0.133800371896101	0.133797677124961	0.135266624308335	0.135195882931635	0.140641646938261	0.140058513304232	0.141356693880046	0.141124503773337	0.145859268307396	0.141433298499439	0.146482183343319	0.144784850384006	0.145445130641193	0.152040190099573	0.153987012219967	0.153331663122081	0.152837424636927	0.150669658455504	0.153402524867905	0.151132004195079	0.152434893709323	0.152263540485279	0.153307457851949	0.152334479227402	0.154410017353162	0.1529285359864	0.156175848088793	0.153235805678639	0.153943263572347	0.156636615909206	0.153041645253887	0.154264532282935	0.156429728557454	0.151347689120934	0.155014448112764	0.153283694648144	0.151259653560796	0.150931759332207	0.154354339524194	0.147055457990695	0.154998705441147	0.152840883629613	0.149492818867907	0.151014402353313	0.150741208623934	0.148429599964698	0.151857828112165	0.151740179509285
-322.700000085296	0.171924722708844	0.17539610894022	0.174063405084824	0.171506457623568	0.175613378276004	0.179184291175681	0.183983332360747	0.180043997247278	0.179556907298419	0.183133666691656	0.182955154830361	0.187146684817597	0.182096288432352	0.187646666712933	0.188054207327849	0.191633746916739	0.190355420466871	0.191489749844429	0.189749547448035	0.192312090211683	0.191658311141286	0.18882423186675	0.191147186239752	0.190758430359172	0.188853504473947	0.191901976901524	0.192882748955087	0.192638733817876	0.191774889025795	0.18731437555154	0.190559837375929	0.190352519663928	0.193275864968936	0.193894077698673	0.189446780300744	0.190779947633969	0.192820100063589	0.190386281725921	0.187890535834407	0.1905208576504	0.187958279739019	0.190803604714945	0.188549523191036	0.187870742425405	0.188966329594909	0.189245670212604	0.19139878492196	0.189916387598805	0.191318810854091
-322.666666751894	0.209405800657497	0.207731078762825	0.206414583004895	0.210301540759674	0.210011138845404	0.210274045370694	0.212950269474438	0.21264329795728	0.210733301580512	0.218162541228239	0.213736463480216	0.21675938666094	0.212339223164724	0.214954233840559	0.218809724105896	0.220283263299319	0.219063493863302	0.221120281296768	0.217752751989101	0.219516544908012	0.221343470695174	0.217691124021232	0.220994280175994	0.222004908531868	0.219417806429998	0.22009873991293	0.222184644240192	0.226053141614425	0.224524629516743	0.224932971269345	0.219745185194486	0.221553687420024	0.221067020254596	0.221328999326232	0.215953351184185	0.219342999750226	0.22217909496377	0.21999468394422	0.221167560209481	0.21996901182812	0.219933955715293	0.223520195519818	0.220355968268503	0.217905310730901	0.21758514556967	0.218367349992533	0.219033772302653	0.222513429188707	0.221093215904814
-322.633333418491	0.232524771072507	0.233982824737194	0.235960545736482	0.232986814463302	0.233852260655001	0.238453775513916	0.240375482249738	0.238025915657208	0.237538383849968	0.240754730797796	0.240655272686521	0.242551050083008	0.239305940711034	0.239806716419873	0.244052575979484	0.244468223796553	0.244893412043635	0.246316912983458	0.241133339977261	0.244725918711402	0.243384962081274	0.244750114426377	0.24385087208025	0.246522257839518	0.244424502227473	0.246690967727791	0.247740349226192	0.245477761293462	0.249264026534234	0.247851371389791	0.244479594746682	0.24220617814586	0.246500339429021	0.248420646682465	0.243347669319234	0.246186133000629	0.245128096309201	0.242787377991935	0.242764277164677	0.245176126332545	0.243798442498616	0.246748430780601	0.245725536402472	0.244924935662769	0.243247362350789	0.244044041850167	0.243838248061363	0.243329577646506	0.247433774788851
-322.600000085089	0.252581134670486	0.254402049686383	0.252705601589279	0.253737306399499	0.253392367100226	0.260221180777046	0.257706307844165	0.254033240425188	0.258999871491972	0.259745645338172	0.256980039346213	0.258335660789074	0.257134816675775	0.260104679833603	0.260065576954488	0.263903698218795	0.262872145863823	0.263993315800785	0.260105995966973	0.264068652763763	0.260654718507425	0.263266679682987	0.263249287653228	0.263516536898063	0.260409377448061	0.261989814950526	0.26215795041036	0.263887576086845	0.261199122924544	0.262314289405055	0.26003435281297	0.263678644074194	0.261835506800958	0.263016802010175	0.261809805106724	0.264182703604416	0.261841840071666	0.262106853816735	0.259786789847303	0.264509129734002	0.260171467094282	0.261749194864694	0.260649985208869	0.259326388273322	0.260629822254374	0.263499354638138	0.26022367449674	0.263191686971408	0.266898335604342
-322.566666751686	0.26840004985516	0.269719214262272	0.267320342396356	0.268882103121076	0.268111519509019	0.272559362398523	0.272041989567261	0.268066961624412	0.267850098835652	0.274192605482979	0.268454007397749	0.271710671925898	0.27159924879468	0.265931530650645	0.274016826984217	0.272374140048299	0.271382195421101	0.273182072902892	0.272125996822198	0.27616227997508	0.27273232283335	0.274305437725244	0.271467743997339	0.271771215020248	0.271830371372819	0.27332289391534	0.276293909633639	0.273848416898444	0.274188887392353	0.272906260247016	0.277710032528061	0.276199667976459	0.275627286052171	0.273315842266731	0.273593894442853	0.272725027838002	0.274269881494225	0.27370777334609	0.275808549819848	0.273156271025603	0.271018962201126	0.275604740303714	0.274868213278807	0.27195835228052	0.273505549573154	0.272973786889695	0.275008549741517	0.274166036807571	0.274700925295591
-322.533333418284	0.279999196746429	0.279306379633503	0.274093019786076	0.278075250440865	0.275930087803646	0.279721147774349	0.279068058206355	0.278050745262906	0.277281901976437	0.274886119620733	0.279896075321582	0.278794253638719	0.278655435329054	0.274286839840264	0.282982237224962	0.27909134320536	0.278281301300324	0.278559688015339	0.280108403435381	0.277783654067895	0.279203043377169	0.274196710400201	0.282178776358748	0.278703051227558	0.279627885161793	0.280101273997299	0.280590018591705	0.278306704541491	0.28228439208821	0.276983906948641	0.278694158729237	0.27926618981993	0.279989081690957	0.280035733753312	0.2764747690693	0.280648590582864	0.283538747956441	0.278792281974723	0.280804724198588	0.280028359358173	0.27674608400272	0.280894302223729	0.278145920196732	0.27811959066572	0.280092004202112	0.276196929093797	0.279007114851451	0.279602426318236	0.281361307372889
-322.500000084881	0.283695981768518	0.279725350164669	0.282406325999502	0.280966338577424	0.275125445668002	0.282059944053698	0.282607113923173	0.280079129214301	0.277384258742811	0.280947506716538	0.280503501923355	0.276664994845556	0.278187068800625	0.277345380546877	0.282971756275982	0.280445417846675	0.279328278794103	0.277242404113101	0.280275254020662	0.281073433376431	0.278024077995035	0.276812528917928	0.277559050913366	0.283284121639267	0.28016964259766	0.279275529804829	0.281747287166125	0.278208634982327	0.282747228140193	0.278871411142334	0.279663215793293	0.280751454595531	0.278896833509278	0.282051208799143	0.279350431582935	0.279832454873368	0.282246084204172	0.278354520155438	0.280412899373842	0.279593349105879	0.277636370949994	0.281178836939528	0.278667346997099	0.283994579522335	0.279999281928886	0.280460346395219	0.280892011729861	0.280347053119973	0.283198021103812
-322.466666751478	0.279876650015282	0.278756462396543	0.279059284022806	0.277902566663815	0.276959254096562	0.279872023749602	0.280933918451617	0.277117633884243	0.279238235631566	0.279044625750864	0.280280875101254	0.278654145926349	0.277017241169456	0.27498889776535	0.281536387075361	0.27991894304466	0.27709745209938	0.277124343612712	0.274752083610969	0.27713055612262	0.279067556747283	0.276553431305246	0.274942133765657	0.277671275561237	0.277375399731502	0.27748345092822	0.27877810508404	0.276769166866616	0.278476590784873	0.275417977044484	0.27953749146111	0.278886227529544	0.278072317068602	0.277540440808844	0.277400348654317	0.278101868812748	0.279022035280976	0.277544498121171	0.279335484819948	0.278390149584393	0.276991175981436	0.281795269500956	0.276687236420876	0.27843600480445	0.279462011578101	0.279097850457672	0.276587768155467	0.280533482550182	0.280433167931807
-322.433333418076	0.278088419406893	0.277641746259441	0.275888345745067	0.278068950803709	0.270364536390788	0.274396365971123	0.277156924210401	0.274766779772852	0.270832882957584	0.274693678336841	0.270287212381876	0.271974263547559	0.27363197509803	0.268932264825303	0.274258459665038	0.271634561661326	0.273283863532343	0.270014786668107	0.270853434232545	0.275263396154983	0.273532266611132	0.268741228045626	0.272483580527909	0.272576993869389	0.272047803371794	0.27358504027554	0.272259288249896	0.273202769517266	0.272652879306896	0.273572622161064	0.275232139574609	0.272203237230214	0.270438523266374	0.273200800917592	0.271094330056487	0.272528804919153	0.275822757773376	0.272371565202971	0.27332059676622	0.272037041024238	0.272705007302946	0.275304171688006	0.272840623552162	0.271239303824434	0.274641145507004	0.271814097190926	0.273633221130582	0.27312079625911	0.274518855897351
-322.400000084673	0.271670880888943	0.266510233173391	0.268038022840058	0.270672190416127	0.267239193157054	0.266354033686311	0.273738943748528	0.265155273141825	0.262065689072829	0.265860717923388	0.264434801563988	0.262873149407844	0.263673545689821	0.264018332345733	0.26486959491168	0.266455631692367	0.266122436324323	0.262911459327298	0.263328264629313	0.262780632405321	0.264849480356192	0.262245704005545	0.261882854893197	0.267164113036133	0.261667581970904	0.267139357586928	0.264828637300573	0.264777084536129	0.263655408751941	0.263995555526552	0.267317328302362	0.265391771311869	0.263577937691815	0.268632558852028	0.262949313927967	0.266421327543092	0.266682638765206	0.26385915015298	0.266822810610573	0.262640839242174	0.263843489657543	0.268595292091078	0.264617091965054	0.265791599791035	0.264673256084587	0.26495788509508	0.264237940178874	0.27004804217505	0.267317759714131
-322.366666751271	0.263333321136718	0.258584342148823	0.259190562183458	0.260649611342477	0.25448635410233	0.258336764946152	0.259543536265839	0.257566933072609	0.256961111081459	0.258592961952869	0.256531649025241	0.256178919546067	0.253984795770709	0.254554308860152	0.253310170431371	0.254160194876085	0.256118167922936	0.255802958857061	0.253813259534176	0.255826462243664	0.256073670192762	0.253758289588535	0.25396263679725	0.257057804040166	0.252968806663023	0.255236504988196	0.257150354816651	0.254478427322884	0.254421220170637	0.25548586423866	0.255981935894871	0.256150281908718	0.252249377604382	0.256603571918194	0.255311180142756	0.257933955065187	0.258165571009175	0.253607597266774	0.2570965715068	0.254147966821765	0.254641097449496	0.2558099955424	0.253624453859271	0.255511210978263	0.254673886075563	0.254867724769532	0.256468148709667	0.255464052873507	0.25769869267589
-322.333333417868	0.255684598784677	0.251904493119585	0.248329413223125	0.248562738710917	0.246842834936962	0.249124957053328	0.24773802813314	0.247014458348425	0.24638656165675	0.248338227343646	0.244932237947464	0.247207812301125	0.24170202243562	0.243874387949018	0.244276595111368	0.244685845914603	0.243119970596118	0.243436343485683	0.24250021299272	0.24759329252082	0.244092341455499	0.24160307074532	0.241759545826654	0.244840844054413	0.240939174898739	0.246931829965057	0.244270402208635	0.245402302471748	0.243182911055111	0.245113709901966	0.247874700252925	0.244825840039802	0.243579888313237	0.24488813514113	0.241569981779136	0.245523235834456	0.247961470661275	0.243401825629318	0.245564199299855	0.245025183309255	0.243807820498458	0.245714116393807	0.241126333527105	0.246030646143588	0.244050234748326	0.242623163545938	0.242822122730377	0.246630591933465	0.248408282205373
-322.300000084466	0.241040189041777	0.23706488786123	0.239675236417813	0.23895818863463	0.234822150949079	0.237709146846182	0.240352947342665	0.234439623898713	0.233635427544825	0.231785287339798	0.230702415115101	0.235122386862213	0.234119629880245	0.232980613630609	0.235574553162908	0.235154397923782	0.233229163434482	0.232393891593225	0.233413580450762	0.231812264739221	0.231500342240447	0.230852922252175	0.230922859927673	0.233350838467829	0.236068074646503	0.233362440380856	0.235354495421127	0.232097071233439	0.232601868983145	0.231262348008444	0.23513132486231	0.237646655158882	0.232236218928751	0.232624857694052	0.230606652699762	0.233396392070112	0.235503734351194	0.232666142097445	0.234298043930029	0.232018647101845	0.23155875622088	0.234683749913921	0.235005059361023	0.235303949488114	0.232268119747492	0.233302936361114	0.23391455891883	0.231129682074499	0.233440891092557
-322.266666751063	0.231196466182731	0.229437242478904	0.23025909344109	0.22486606498464	0.224603610040624	0.227318907426289	0.228277644850368	0.223894207485216	0.22314753678278	0.225640042453756	0.224411357312947	0.223819354481894	0.219469753805787	0.21905907623137	0.222410388598416	0.219930433178444	0.222794017377218	0.219170085845433	0.219488601344137	0.221433954510729	0.220356779588009	0.219261239570537	0.222149383677123	0.221021035794645	0.218692043161359	0.222242487370306	0.223739998204761	0.221453948091097	0.223201606330005	0.218280266587954	0.224774219568858	0.221634396474303	0.219222331588626	0.220632427196731	0.220777113867501	0.22426646904113	0.22367860234075	0.221267766650726	0.222556144849082	0.222120243028283	0.220914118795362	0.223746524018983	0.221817318430464	0.22319180957048	0.221668723705677	0.222117562843933	0.221494755984016	0.223084882621933	0.224775430778229
-322.233333417661	0.219368680912345	0.217955033158505	0.217512967227896	0.212864104591852	0.21357053785745	0.212191118345965	0.217802974062996	0.212086835181348	0.214240763083941	0.214529077721727	0.211412564815296	0.21112446313503	0.209336302741792	0.208496098755566	0.209851644882705	0.210413824906905	0.210480271301179	0.211965756179283	0.208327262622955	0.211224068359583	0.212385492338082	0.207449789740492	0.207613559681206	0.20830360490012	0.208678590354093	0.210841124970216	0.208863864546002	0.211157865674759	0.209509841099229	0.20834516535628	0.212616516377579	0.209669463008711	0.208085820152062	0.212346837095854	0.208038849340615	0.212248335503946	0.209429513403272	0.207862514545647	0.21346002717226	0.209413745238931	0.209265046240807	0.214021940261096	0.210089420314227	0.210055963987302	0.212517395499321	0.208192587781037	0.21182765300209	0.208142208961354	0.212569502634953
-322.200000084258	0.206147080299245	0.205319000410913	0.204790965475071	0.202397225749472	0.198670019193472	0.203208265073108	0.201662079675237	0.199442487243406	0.199796576826079	0.201844445138368	0.201204120786385	0.202471200300131	0.198737400766042	0.19756310288746	0.200270227269803	0.198086035615229	0.199982561707133	0.197346768805427	0.199438884191976	0.197948239547823	0.200749443028907	0.193575632650692	0.194320928935201	0.198167470105263	0.198652954099263	0.198318677612519	0.200799562125827	0.196304999032903	0.196155312723587	0.197620250610428	0.198340947703716	0.199585915854043	0.198643177900316	0.201201319725215	0.193805016002046	0.197574438587292	0.203977554101073	0.19763671760979	0.199875125332867	0.198092155963414	0.200824796186438	0.200370831091666	0.197484814595168	0.198913359082795	0.201736520574439	0.198472039575143	0.197769694669318	0.202072617525709	0.200468059106921
-322.166666750856	0.195649406815394	0.191044420360974	0.190815399344051	0.188386141308327	0.188159368963421	0.190037055899952	0.193337783214195	0.189550285380894	0.18421825022637	0.187024878422351	0.186388504810952	0.18852661325208	0.186169345444317	0.184191916287403	0.186767949014493	0.185581836702988	0.189828717229066	0.190024884283974	0.186092407384962	0.189014353281709	0.187030112051664	0.18340916964441	0.187405276083319	0.186019942353954	0.185342502735	0.189658700783781	0.186206541978471	0.185450616039494	0.186412807985302	0.185269506517999	0.186256129112253	0.18778622232233	0.182852105607341	0.189378347101898	0.185717226721952	0.18686309385123	0.190988981617267	0.185058799230581	0.189109543588871	0.187123475587457	0.186920776914641	0.189890190920996	0.186479394845044	0.189075373844876	0.186730461631999	0.184935153224444	0.186493114696854	0.186973009465273	0.187605018307619
-322.133333417453	0.184563966303168	0.180108578206319	0.181914553328182	0.181637283544067	0.181787110498587	0.181230953405353	0.178823572989386	0.175379944269721	0.175985054857501	0.176815056628358	0.175033606896475	0.175506894979344	0.173258151519991	0.175522445266042	0.177852020473872	0.175997491426607	0.178632390122501	0.173705460508242	0.173684874455517	0.175950654853299	0.175312674449394	0.174870763558754	0.174120454448553	0.175656363089409	0.17623270818519	0.174039056683648	0.18006541055911	0.174435250873166	0.175721769432047	0.173138919505375	0.176724630406153	0.176990143075576	0.170791160087122	0.174954598837332	0.174655543092451	0.175270099436829	0.17505188120973	0.174783475787223	0.177311013299669	0.173505078526725	0.177125318185057	0.175402515573584	0.177276289608267	0.174867298615451	0.174349541316495	0.178094037240445	0.173995400179173	0.175439134223539	0.17613144472156
-322.10000008405	0.17137335083871	0.171248428730395	0.170962096314561	0.171652664446416	0.16504266368075	0.169365125166271	0.168973532067821	0.168254856186718	0.166492893345126	0.168120306075863	0.166108532099156	0.163631057964145	0.161837616131615	0.164300332507118	0.166669873052569	0.165021119413612	0.167346714936367	0.163548666278617	0.162190498620878	0.163922817484248	0.164552127330722	0.161900417932302	0.162014619291609	0.166455644404609	0.162577648912159	0.165766654405489	0.16494807995283	0.164856662275981	0.165461586674226	0.165292915662683	0.166581095987317	0.168840511849768	0.164039147441219	0.164967361465404	0.161743004263578	0.164377355106463	0.164486066981172	0.161667056226527	0.167556532203073	0.165330601680687	0.163133306878721	0.167246360896754	0.166557417180465	0.165094939880985	0.166610471855118	0.165617937935989	0.167973675774518	0.167973050201015	0.166250747318948
-322.066666750648	0.159263117847951	0.157907553729094	0.156542016929379	0.15851039321601	0.156148080518586	0.158397501285483	0.157368056638025	0.157343999210464	0.156101740558481	0.156290919647027	0.154262352316038	0.155252160266482	0.155067190599597	0.152592232632168	0.158891879528489	0.15490742145107	0.153222720351493	0.151410456005554	0.153753479084614	0.155763412101313	0.156230699369499	0.151610453124985	0.152664105764248	0.150821639426326	0.15576053621571	0.152062827308579	0.15466799544468	0.154325601634973	0.154817351523942	0.154259454594819	0.155603696474746	0.153202611903442	0.152713177352626	0.154653724600183	0.155416548430262	0.153892930266485	0.157042602539101	0.152334643572127	0.157004965755679	0.153996750786598	0.152983732074152	0.156736482703935	0.151818535383465	0.152578849332222	0.153177783035525	0.15574309207076	0.151989956769372	0.152732267464766	0.15546196177001
-322.033333417245	0.15053698921552	0.151402172077776	0.148528904607043	0.147399198315806	0.14375864960722	0.146485889785836	0.146116472007088	0.145432654375437	0.145920568662555	0.142533463657437	0.143862922226326	0.143534074892051	0.143865588954117	0.14093085168798	0.141553525189528	0.139610707829398	0.142934787504865	0.142327984876586	0.141422417328666	0.141155765053284	0.142472801729372	0.142866559740878	0.142035160201622	0.143180619194556	0.142760764144156	0.144212709835037	0.143883573793491	0.146639313898266	0.141938956436959	0.145238954385094	0.147878899387671	0.140343121742944	0.143213219054591	0.142038001969429	0.142819794146549	0.142837470484411	0.145696537163621	0.140256628552088	0.144535940279715	0.143722210044984	0.141559752770239	0.146501380453839	0.144406957480784	0.145525939151605	0.142631537034279	0.139955183144237	0.146858369134468	0.144440424923051	0.144690125027716
-322.000000083843	0.1362270727337	0.139541104661095	0.134456060092945	0.137436744131604	0.133521872086159	0.136313780976532	0.137521746840099	0.13673562107311	0.13455014927519	0.134980818979856	0.135004175724851	0.130856987694486	0.129904015085761	0.132342249737883	0.132424113296516	0.131218576285744	0.134448691805633	0.132653336069186	0.130173501699062	0.133118487875216	0.131954595798545	0.131289539692986	0.132937866425193	0.132848834007056	0.132293772251361	0.133935192144737	0.134017001689052	0.132825537997983	0.133563714530211	0.129099906593242	0.133986605966213	0.130810691061445	0.12967503903609	0.13120278892149	0.129872367607017	0.131591257459268	0.135968762592704	0.133715629997303	0.134717762046566	0.134251285209657	0.13545619276986	0.134499181147005	0.13240948507226	0.134821510745302	0.133897030792784	0.131493479350202	0.135922713555056	0.134138530820558	0.133316581450213
-321.96666675044	0.131455890826575	0.128573057782929	0.126124682920487	0.125621175642507	0.126656563431652	0.124431463622914	0.1279242632507	0.124692842188514	0.12261531939922	0.125477984687338	0.123664367082141	0.121737563837706	0.120249772472337	0.122284411358191	0.125623757288168	0.12224691910562	0.120992970085961	0.122135222561108	0.121441072085522	0.124197642821979	0.124818225653506	0.118337467736078	0.122344139667049	0.121110837275093	0.118913851664882	0.122904835039882	0.12359026919577	0.121468625399829	0.124334247783115	0.120830005288133	0.124458297888287	0.122732031779668	0.120114528535171	0.12175663887688	0.12012983780481	0.122436347334962	0.126981899428947	0.123603495196815	0.124803565120383	0.125538465866372	0.12370077420803	0.125387373386353	0.121653341197244	0.124262106915076	0.121852618215733	0.121930654022952	0.12437741177505	0.125318372969411	0.125603030650279
-321.933333417038	0.120643363257664	0.115378660877903	0.115755078970512	0.117929569986666	0.113969342259253	0.117335961145994	0.115266769107374	0.115033746059249	0.112111967558177	0.115422484413926	0.114024247746488	0.114486184574643	0.112792393277361	0.111764002321742	0.113682482678469	0.110552820486539	0.112558441322447	0.110492600878816	0.112330518411264	0.114092865978622	0.112592441681982	0.10989610060774	0.111909368579621	0.1123938110374	0.112413614172469	0.112081359453088	0.113974802019019	0.111724643360907	0.113355765046996	0.111228583644738	0.115896043668452	0.114267551041553	0.113402014443715	0.113388252058183	0.111106125250682	0.113721756561267	0.115232895861359	0.111346640195567	0.113098430306393	0.114243641551258	0.110880628034557	0.112628200848652	0.11315032240762	0.111607886973092	0.111374252130589	0.111879446724537	0.114000782002463	0.11264850278592	0.116701027823057
-321.900000083635	0.109952325956822	0.107128955229549	0.103005612048196	0.106919711219388	0.10637572801119	0.108340700573209	0.109527768562559	0.105978437620582	0.101652859148208	0.103041215618848	0.103434404218216	0.102678756755665	0.103721719294156	0.101229028001792	0.104942850678063	0.104825415308001	0.103440110604322	0.100897216746715	0.102928966970162	0.105889775182853	0.101379254595047	0.100249904959172	0.102945638140377	0.104750258862659	0.102852805746074	0.103983893607881	0.103313069573042	0.102977192667685	0.104509457751801	0.103648142386165	0.104383258707225	0.102085264780697	0.1000944619663	0.102750859950764	0.101550169642475	0.103401823432629	0.103750635117629	0.102353858022507	0.104078239297169	0.104231403367786	0.104914209481517	0.107442624049436	0.103603699871912	0.105349484057227	0.103871523206959	0.102715346581356	0.103426650588726	0.103982797518785	0.106168694166475
-321.866666750233	0.103109565183014	0.0989870342160682	0.0970427750805468	0.0954188049635458	0.0965078483429886	0.0998809746176768	0.100067792651503	0.0978942211102203	0.0951559073525949	0.0974881176679437	0.0954007968161631	0.0953026797510858	0.0926674006187777	0.0930300445153939	0.0948946353098384	0.0937062959283403	0.0937558593116444	0.0930421136213405	0.092757267455451	0.0939338255688996	0.0949652436838495	0.0940191238030156	0.0921485258901711	0.0972530173394947	0.0949819570277257	0.0970053545683114	0.0949207212486118	0.0965044494158386	0.0936181841620809	0.0928766845744005	0.0967698676991742	0.0933880621176777	0.0954043817399948	0.0952056280229192	0.0928659797864176	0.0946558719265724	0.0961724125883313	0.0975139272097839	0.0977224841119037	0.0942306460551297	0.0955250959809407	0.0965635760655043	0.0957610909320762	0.0963587214476882	0.0941029384139336	0.0910752114026663	0.094836402504283	0.0967394229558649	0.0988670760082929
-321.83333341683	0.088403583881956	0.0905804597625979	0.0898431078933052	0.0895450639040786	0.0877010017524166	0.0896111771733599	0.0910986573471152	0.0855832147526859	0.0873151284945201	0.0893008573651917	0.0829523710101987	0.0874676263922516	0.0850898407320944	0.0835063003171347	0.0873064659332436	0.0879071962780024	0.0871428858820851	0.0848275732354764	0.08315360242461	0.0865894131967091	0.0866551202651306	0.083809479970793	0.0834268286598824	0.0864311268700475	0.0860652365594456	0.0881957081059247	0.0879864660614446	0.087896092206326	0.0888858821276319	0.0860287328195312	0.0904899417207462	0.0905954307701139	0.0891430760040048	0.0870980819503558	0.0873109946934646	0.0869229532401065	0.0870846987576446	0.087795553242175	0.0867083790417384	0.0857528871389445	0.0855272461412466	0.0878248822109642	0.0863734816420019	0.0870663748948023	0.0870471159338183	0.0850546198005639	0.0869849246364645	0.0868390149655528	0.0884836260385183
-321.800000083428	0.0876160896704123	0.0842581384375709	0.0795128535527359	0.0827880228020389	0.0816178527938438	0.0834349850881748	0.0858987500281029	0.0798450428592543	0.0801704732805717	0.0834142557673687	0.0790035789720805	0.0815762037388514	0.0785159754017152	0.0797346924091989	0.0808319967040675	0.0780597855790841	0.0810415458297649	0.0782989621142611	0.0771946073708059	0.0809928802474764	0.0791698199946254	0.0762818487041939	0.0774469515986926	0.0815967705976304	0.0786202016945512	0.0821999406130076	0.0810756317106862	0.0813651636329543	0.0799337635315424	0.079969653255806	0.0806624270007014	0.0803688257368923	0.0797525989890452	0.0803508491927855	0.081201640319092	0.0795278193288939	0.081145519117529	0.0784676450946445	0.0784759479124574	0.0783688493430256	0.0810728897683723	0.083092708055103	0.0812421020032326	0.0800865308589389	0.0803545788812463	0.0800136473430488	0.0815364376873672	0.0791025312788889	0.0821726809155501
-321.766666750025	0.0754497596110638	0.0777561961778934	0.075408455533822	0.0764923457437202	0.0730459408101914	0.074681388321817	0.0768336085370691	0.0718611958983455	0.0772691565029657	0.0744295507245127	0.0743481958683757	0.0754510845026167	0.0721304692177216	0.0707016951677039	0.0754088091296281	0.073819822266633	0.0725238378570306	0.0717601511061442	0.0728024276581067	0.0736394861533316	0.0739416632508469	0.0733673839624304	0.0715379807360477	0.0742415238048392	0.0767333999517953	0.0713882112682581	0.0774551608949928	0.0733138432333762	0.0761209079685164	0.0709190326132834	0.07751228804285	0.0753494593967439	0.0747550672787251	0.0746497106555785	0.0753934413452275	0.074229424201164	0.0761327248498406	0.073544655419706	0.0762613278367112	0.0733531956124842	0.075940520671976	0.0778239879071695	0.0750005205775306	0.0731269994832938	0.0722852167352761	0.0741011988956917	0.0742580603555586	0.0743297026021075	0.07458106618737
-321.733333416622	0.0765042305781416	0.0720554422015353	0.0686188234884033	0.0704074217316476	0.0681604232328897	0.070028291976644	0.0713237324648633	0.0713316047552497	0.0713578381549982	0.0713992511454479	0.0674490531679869	0.0677121756867011	0.0699903132002034	0.0679298097229492	0.0690164845145518	0.0651060266791708	0.0680082706531773	0.0704139638853121	0.068730348718069	0.0675665561389014	0.0671873522072152	0.0665082779896805	0.0658594609566697	0.0669430130097804	0.0683144985180874	0.0696221853470931	0.070252873760009	0.0687398550744642	0.0712037251065507	0.0714201025805697	0.0708552864701295	0.0698142145823741	0.0685010150049885	0.0680626373443113	0.069310724677868	0.0699826933028284	0.0716152958449447	0.0682243017760463	0.0695039210389781	0.0696394803088523	0.0671801328966606	0.0731779463619256	0.0690633201114156	0.0672316605814374	0.0688491204931416	0.0705700989777752	0.0696466881970818	0.0667791561604283	0.0718945297753961
-321.70000008322	0.0699234611948686	0.0651846683578697	0.0661182679546505	0.066156682512109	0.0640409704151574	0.0666992122819247	0.0678402645703108	0.0640762142532568	0.0643993564565927	0.0656728366402114	0.0652504997536995	0.0642076690680312	0.062764069765733	0.0628206070832138	0.0673214049773314	0.0655486897227251	0.0660835529084352	0.0640643600535162	0.0661745542593439	0.063751067237963	0.0632952011368256	0.0620164091398685	0.0647737656309961	0.0657081082791479	0.0651789384456295	0.0654025836833255	0.0683329870372047	0.0658765381969628	0.067624469181463	0.0677515768252973	0.0686134486269794	0.0664447751752425	0.0651092904514087	0.0647050766529309	0.0651860326023097	0.0658495142270678	0.0666192989679572	0.0671725145118023	0.0667252189509551	0.0651032775751622	0.0640161637778524	0.0669152843409705	0.0650941497672282	0.0644910222445106	0.0653427775961548	0.0644728497768384	0.068083971507824	0.0645470801392846	0.0670756213617577
-321.666666749817	0.0628143111991942	0.0638446737656917	0.0615027111634975	0.0629172453804161	0.0612990552873497	0.0662419448518051	0.0646615958673684	0.0629910195753641	0.0604063540537683	0.0635378748105174	0.0595579311416388	0.0600830848837207	0.0569890204630465	0.0582001893505065	0.0616930864647938	0.0637953452938518	0.0611508842349653	0.0607674961552648	0.0632498475586318	0.0606844331232836	0.0611646698650605	0.0629105983114806	0.0617301803132478	0.0627101857949081	0.0613568181788634	0.0641702397424279	0.0654649327559425	0.0629545357121677	0.0638270134257255	0.0617793037991372	0.0656312223500175	0.06337599464229	0.0616552972966306	0.064649227496166	0.0616588465609487	0.0652529041168073	0.0650440407246696	0.0623507427858107	0.0650559979912251	0.0645080334227178	0.0612585218062537	0.063186891289908	0.0649794502333546	0.0608966827175668	0.0625076054541761	0.0606193863199649	0.0645009918912426	0.065156684952116	0.0639026705644747
-321.633333416415	0.0634449414388863	0.0634139362020943	0.0592540498662735	0.0595532555842674	0.0594393170486419	0.062540602933426	0.0665767709065376	0.0584671131313833	0.0625771244684987	0.0631148731515778	0.0590230538557776	0.0626229752213863	0.0585402216079588	0.0596156743009681	0.0593761463192332	0.0587061765749152	0.0613271340617455	0.0603303843201557	0.0597489780767206	0.060542010210605	0.0624763674894179	0.0611422634322781	0.060340791564414	0.0605106944733695	0.0618410683633003	0.0630720402394381	0.0620430753724976	0.063234453480903	0.062367056218256	0.0582643704190462	0.0649737602316265	0.0570322648110801	0.0614016111162115	0.0611621824902386	0.0602992014617644	0.0619935355080441	0.0622950219805244	0.0624618620455846	0.0633047170599402	0.0630795181883628	0.0594373169446228	0.0643262361024936	0.0610532603205457	0.0624884544940484	0.0590522681624875	0.0586870241358389	0.0616494216625659	0.0636550916849523	0.0613543539294348
-321.600000083012	0.0610862596181581	0.0588615943445633	0.0581950691367699	0.0622468920867451	0.0540307825279552	0.0594228276373032	0.0631880323399517	0.0573611228544253	0.0595026915883685	0.0601097708324033	0.0576841718289621	0.0596837061451101	0.05781130129456	0.0564313802141665	0.0626290607996473	0.0596749621665891	0.0602420778255727	0.0592614913766425	0.0574864224235786	0.0591666791852117	0.0602012329058597	0.061672576858789	0.0613386378149449	0.0585536288844303	0.0625780522236458	0.0616975981791056	0.0631546374866745	0.0600423980438852	0.0607600488093597	0.0590946520106026	0.0627583925187309	0.0587176439152313	0.0567990904502581	0.0598792215374595	0.0605289703634513	0.0594101827948753	0.059739202962857	0.0626577613336461	0.061152806269883	0.0589566662689081	0.0608261652486379	0.0624707219647453	0.0615419779408456	0.0588911815084198	0.0596625512448803	0.0583123099325443	0.0610939923946378	0.0615600014267622	0.0595706300523404
-321.56666674961	0.0610634329228341	0.0578670293693344	0.0573800004364589	0.0594611872445386	0.0573856065820609	0.058101712280982	0.0604739879481537	0.0567938404452089	0.0589872159875288	0.0578607951779143	0.0571856691015243	0.0600883265736852	0.0556372637403539	0.0582569452858963	0.0590600875136922	0.0576268262419263	0.059789414441637	0.058074525585269	0.0586416052886889	0.0604947749188215	0.0616289677252143	0.0592590527394217	0.0573728422361618	0.0606634000679569	0.0594850471813406	0.0616938420090635	0.0608863355309415	0.0576859766505257	0.0624811275434334	0.0574986355010934	0.0614873695836144	0.0586376253843176	0.0583548520485961	0.0591203457438892	0.0549685354813439	0.0602233857692657	0.0585552795222694	0.0589465162100038	0.0588332531011794	0.0600397634119547	0.0608624198854252	0.0632436849650841	0.0605476574853365	0.0601973436306191	0.0581095825051261	0.0599183427796312	0.0607136418452593	0.0601251861627256	0.0627279062053673
-321.533333416207	0.065135775632539	0.0588580003757803	0.058546895130162	0.0591106510903451	0.0594863897949266	0.0598196961679501	0.065380495407786	0.0601250778421389	0.0569100307054922	0.0556484546846442	0.056603771297955	0.0604271853410817	0.0546730203511645	0.0587376616689492	0.0616275983326539	0.061780568513037	0.0583943322849634	0.0607665585784646	0.0587603227285639	0.0600452711209977	0.0615835433939926	0.058559055637376	0.0596441230852558	0.0603165205594317	0.0569134552997577	0.0619864608775039	0.0613818149091593	0.059547338249564	0.0586757962877973	0.0601689910331336	0.0634205841373487	0.0608602338089326	0.0562736106009563	0.0597433492790843	0.0595854814499697	0.0606798337243577	0.0603304378557044	0.0619941841657645	0.0639175744623985	0.0606138037628179	0.06266390265841	0.0609664638391606	0.06023145211178	0.0604763674030094	0.0610911086954266	0.0585702937291337	0.0611503194179187	0.0623642010368052	0.0605530314447205
-321.500000082805	0.0613378015765564	0.058257640597817	0.0592350781603471	0.0625170512608225	0.0569527978045253	0.0636534392713607	0.0616537924286038	0.0604690317332168	0.0595889807443439	0.060223253056428	0.0572882874982736	0.0560176902080561	0.0558652393128306	0.0583623248696821	0.0595097966013912	0.059940743429851	0.0625210645867758	0.0559832926579622	0.060527673969587	0.0604738174712661	0.0610723893892033	0.058273958158197	0.0584041488406755	0.0611217791590754	0.0568724491618346	0.0611082923835666	0.0643513901571977	0.0586325916845674	0.0610842456825523	0.0596270746359644	0.0594946381036978	0.0609629066769969	0.0620458128738334	0.0628447273239212	0.0602038379474327	0.062341672273999	0.0596604479281232	0.0638995782782383	0.0614999762057444	0.0605936531044032	0.0626541393501971	0.0613480127306784	0.0595354541328259	0.0609037007494565	0.0581654933752844	0.0581563428886211	0.0615217356420154	0.0633019734997183	0.0618588405727087
-321.466666749402	0.0600826345638762	0.0611395667370036	0.0607166688687172	0.0586091170819445	0.055584558534149	0.0628020785362341	0.0621484952259301	0.0588047970329261	0.0583321068189289	0.062822594483353	0.0604753800640356	0.0597297445853048	0.055876728318402	0.0574563116787939	0.0617873967504325	0.0583585163548637	0.0593038949975789	0.0587630456985772	0.0584172846828894	0.0613111591570897	0.0583859461901037	0.0608937365182878	0.0608499010912743	0.0622944587129081	0.0591917716453493	0.0608842082501309	0.0596384601046267	0.0606617366078888	0.0590893140377198	0.060428904198495	0.0601429530719723	0.0616965299582823	0.0612796116941987	0.0605271831152679	0.058261498824556	0.0584700580016683	0.0619034802439969	0.0606949124102848	0.0631933601565917	0.0587142969935579	0.0611261115367583	0.0600324452960334	0.0584526879538561	0.0610369126517393	0.0582262279098245	0.0578841340981098	0.0603529059792774	0.0609798440222555	0.061287945005128
-321.433333415999	0.0630876576271054	0.0606441799818712	0.0583990655334657	0.0577318437429599	0.0565605050988133	0.0600409531741479	0.062586786832489	0.0594966116995933	0.0597589186148405	0.0617183086934125	0.0585511502448217	0.0610307550376884	0.0556177302700287	0.0575454697605778	0.0613823059196056	0.0598842062641589	0.0601776280448786	0.0585240670337445	0.0583746066939161	0.0627862301481473	0.0592440388179883	0.0580473047622324	0.0594915294193299	0.0632220735876278	0.0603719439019258	0.0625685261029784	0.061479480122849	0.0590764892896158	0.0595927336806059	0.0630915494309986	0.0575935472716377	0.0609547570877275	0.0584683268996602	0.0626645129264635	0.0589374161668116	0.0619650695346887	0.0621581814172008	0.0602617791007679	0.0615142240936337	0.0609011186580338	0.060815940368283	0.0603159074002655	0.061236195525888	0.0601263465902812	0.0602404716788905	0.0586406733495556	0.0599682665646518	0.0619246098717376	0.0607400564615688
-321.400000082597	0.0624681276770318	0.0615968286232931	0.0572641817005749	0.0585934113201603	0.0560843641003549	0.0586206849665062	0.0589784777018088	0.0591101899839601	0.0582001073348698	0.0586595641024278	0.0561455564082476	0.0574586087503394	0.0573255926316869	0.0571446654709841	0.060856397754312	0.0562636025575435	0.0588901251809275	0.0526676981752908	0.0575311717729685	0.0593938457399339	0.0572028811280325	0.0549016705351072	0.0550448961937092	0.0613457942139889	0.0579657565827082	0.0586280233568668	0.0613848351912047	0.0618020940773595	0.0598560856202391	0.0601848771728941	0.060058854276874	0.058228804067036	0.0558383392364127	0.0571940182275416	0.0571488159872169	0.0579944110276324	0.0589496867756282	0.0600168206770672	0.0598808709840962	0.058694678990485	0.0579472583647526	0.0625197678887799	0.0588820705818262	0.0573120320607955	0.05939889894804	0.0564869853958576	0.0573425913145146	0.0577990712055222	0.0610807493227536
-321.366666749194	0.0590780569178604	0.0596176461353872	0.0571240566588401	0.0567031776769625	0.0557160631837192	0.0556656562814174	0.0584127848072796	0.0584517237299015	0.0560675509750096	0.0560796940074151	0.0550424508261662	0.0572980576034601	0.0535611591225537	0.0555555382728457	0.0547738111126358	0.0555848611672174	0.0561081092403753	0.0555629634358582	0.0528808303935325	0.0574374225392938	0.0541408179194625	0.0555203040655625	0.0583595592372422	0.0564752561250561	0.0557840746027503	0.0579855321664319	0.0571744188410018	0.055281289953703	0.0564702350818208	0.0564865935704074	0.0591480902599659	0.0546352264844961	0.0594999493702341	0.0586897141909551	0.0581496431228775	0.0565951943363567	0.0588668643900799	0.0571328341704574	0.0585948637127156	0.0570275537713812	0.0547839485212614	0.0581317463128428	0.0544281028565449	0.0559521771210257	0.0566778007821039	0.0538762615130819	0.0581228510897303	0.0603372078591711	0.0574767123358799
-321.333333415792	0.0565847584375968	0.0561361445358076	0.0586077374933922	0.0551722075962834	0.050485630283293	0.0548651887417295	0.0561394502271771	0.0506267476933597	0.0485886504950277	0.0531375688798249	0.0482347133569118	0.050585604691087	0.0489661774479874	0.0497353438047586	0.0532283846904876	0.051297586990301	0.0525713326091518	0.052269935098231	0.0521364324413186	0.049042575856213	0.0560296709230423	0.0520722118210908	0.0501260029745273	0.0495589871186767	0.0510121517488819	0.0524928257962696	0.0537816869182258	0.0519273799226059	0.0531051145544489	0.0522920704101795	0.0550003882959359	0.0513894498299271	0.0503000560283782	0.0559259878380407	0.0509008411472519	0.052192616762317	0.0571446983630927	0.0544326576127233	0.0530416872728685	0.0508636373246378	0.0513133650838948	0.0543015201084399	0.0521776217313368	0.0527378696485004	0.0517799593420646	0.0553682100096602	0.0545342482667406	0.0550006079698879	0.054619347309345
-321.300000082389	0.0533966029400135	0.0540989372150553	0.05071574132412	0.0511740043535147	0.046669021501644	0.0516307425703981	0.0505806421349044	0.0505974469266558	0.046963777444832	0.049487808855707	0.0486862897331681	0.0487833573053617	0.0445666367250126	0.0466087740749771	0.04789288649031	0.0461510326226221	0.0481062981289156	0.0459392474942367	0.0445430211193554	0.0489551404484799	0.0504876181928763	0.0460135241793344	0.0435389433692697	0.0502908826532416	0.0466656965062769	0.0495339128773717	0.0510828714730682	0.0486294408352204	0.0489308974295315	0.0468202793969074	0.0490794750063014	0.0479874788720246	0.0486023443245572	0.0496477732216376	0.0462819885832113	0.0491603650106319	0.0520586977141039	0.0504018463337488	0.0484390896515774	0.0457900363363816	0.0480301067599791	0.0545950771255556	0.0498120919731477	0.0489576759868278	0.0507239826820937	0.0480137927594309	0.0491283431079024	0.0489221688862114	0.0507320292273774
-321.266666748987	0.0490452826900784	0.0469047773542279	0.043169045969247	0.0462606834773414	0.0421450978423764	0.0485182256090482	0.0449813808568958	0.0430576329222746	0.0440486264912986	0.0452502577832745	0.0429043123506742	0.0462452145606821	0.0402993950386316	0.0398098909292125	0.0460829754786449	0.0438571508590638	0.0430744613745866	0.0433835141463134	0.0417608119685737	0.043143694174502	0.0415344377438422	0.0401606836721292	0.041355437670585	0.0448422366704404	0.0434166144664667	0.0411762266246056	0.0417730781676131	0.0429210726758107	0.0412139672245974	0.0450678959833142	0.0449499695741353	0.0411828873860155	0.0443920259571933	0.0444080763404916	0.041512873616358	0.042523989460666	0.0454810915403148	0.0462495120464285	0.042695633209191	0.0449827154689658	0.0419457189799334	0.0438210584304166	0.0419009069361892	0.0439474563204945	0.0445615144859234	0.0434235931980587	0.0436211856619774	0.0449291012297527	0.0470816039851205
-321.233333415584	0.0413845859147381	0.0415738651605099	0.0380803256567765	0.0438738650867481	0.0366842371603303	0.038572974222857	0.03785911629539	0.038578832483174	0.0355388345094576	0.0382623835505616	0.0355058718905941	0.0394792378237866	0.032892142219264	0.0355125437202788	0.0393218011562095	0.0341192582019204	0.0333529207667571	0.0341579309198999	0.0368235246126605	0.0394256827090238	0.0349886176569083	0.0370651473378292	0.0341871311948793	0.0402423304849077	0.0379151304620227	0.0376603716737332	0.0371343281096255	0.0359629026943162	0.0390548845542626	0.0361482692868026	0.0425194039232295	0.0408432661247853	0.0371273942966438	0.0386491970078036	0.0377888911008177	0.0345961915228957	0.0383114224764517	0.0375265781738986	0.038529627729615	0.0365195886709436	0.0349718490637208	0.0340129820419083	0.040169170207918	0.0375394830271265	0.0352369820765127	0.0366994871683952	0.0381439143417565	0.0407063165942936	0.0382045355696715
-321.200000082182	0.0349670602974254	0.0350028766549737	0.031655932217402	0.0338424787695909	0.0312313336339494	0.034868055299854	0.0374150034179885	0.0320710527633721	0.0314966433467383	0.0332577970400013	0.0319786998287825	0.0319526027932484	0.031072231313283	0.0307074820421352	0.0316771267550769	0.0288559182710426	0.0306678074596989	0.0336474971533851	0.0307913913765869	0.0296350431305037	0.0316611067559439	0.0269450583935282	0.0280286103693652	0.031431297121792	0.0293671221920575	0.0322764711200713	0.0331222410900911	0.0307933526317455	0.0320343419042529	0.0281897204732919	0.0326669253000502	0.0305403688658122	0.0306398510873056	0.0308903351431837	0.0296202928834502	0.0310229271016369	0.0342296543597138	0.0345076388401946	0.0291783917709074	0.032568893112135	0.0301625261718016	0.0324553531758941	0.0322838432469887	0.0308099472680572	0.0321706663972149	0.0299838659168232	0.0312973723817772	0.03164714929218	0.0325103810313024
-321.166666748779	0.0286391106323136	0.0271181923600562	0.0256738572344487	0.0253722525252265	0.0250427930968103	0.0272136749505428	0.0274338982890401	0.0268345153271933	0.0268956458418925	0.0265516389210466	0.0251894608723756	0.0250625738878849	0.0225860589989421	0.0240075156920473	0.0249981317910435	0.0262410780454864	0.0257101551392989	0.0195086946485238	0.0233708133385078	0.0239217503775671	0.0247324118943807	0.0204004622788759	0.0254281513700673	0.0271755978072162	0.0254100462698116	0.0253538275662922	0.0244355540692966	0.0244983971689214	0.0232418678162382	0.0229278679775757	0.0267623433868973	0.0246697576996427	0.0228793453521072	0.0241669010133794	0.0242414562461744	0.0273482957937825	0.0235257831179111	0.025103855589987	0.023094120416764	0.024238658928858	0.0229220463611435	0.0254201996895042	0.0264251855325541	0.0273974734427392	0.0235676625686393	0.0257523440626389	0.0227528317539311	0.0277697531238872	0.0249985154088964
-321.133333415377	0.0219396965449257	0.0211347072240162	0.0200856353426178	0.0198061535757446	0.0156403837908615	0.0187742995961566	0.0244972583461494	0.0171120411229859	0.0188459738876351	0.0181244964507988	0.0150762604533408	0.0175428659261569	0.0154153994958467	0.015672594894742	0.01861946393727	0.0188151835153837	0.0189657224572392	0.0169404485045389	0.0169181941596294	0.0153878734731266	0.0154230007783158	0.0184130601598742	0.0169005660762583	0.0219663612034059	0.0165244228714636	0.0217739545414721	0.0181366721762852	0.0174321135735738	0.020021685409956	0.0189762959780948	0.0217840936552198	0.0203706612276056	0.0161468577360171	0.0187778066759479	0.0193725152450885	0.0185759426505721	0.0184847149202348	0.0179942112205504	0.0219581869260853	0.0188568229712808	0.0191029582303147	0.0225924936657791	0.0182115913226393	0.0184387445597342	0.0173437527323441	0.0158188019697426	0.0169739376292575	0.0187742383881985	0.0198435363229434
-321.100000081974	0.0202099303403684	0.0135179440476377	0.017581353132038	0.0146783984691904	0.011131054593444	0.0146575348506384	0.0161060183415538	0.0174133547857096	0.0144711122391179	0.0149304558221415	0.0129189395732039	0.0132683885519048	0.00976567179252386	0.0118942554207371	0.0175252346475954	0.0101771853684965	0.0113178757047956	0.00836316770466594	0.0102901752843302	0.0125426168392621	0.0137873094006883	0.010979591194307	0.0116403050012692	0.0140069584431751	0.00884745899701178	0.0110016959577443	0.015133778399099	0.0121163800395356	0.0139323433933871	0.0120975759923033	0.0143492149478232	0.0122415808284362	0.0122101867054127	0.0121458406764374	0.0100997152517432	0.0166142384539371	0.0118392776031484	0.0134964393742588	0.0127832517431828	0.0144937475552199	0.0134433390635162	0.0176615748941742	0.0136515692472066	0.0103871036674479	0.0135264062218231	0.0114761335692689	0.0125373282187803	0.0160235939913799	0.0127693825670152
-321.066666748571	0.0144900593930049	0.0106024505921339	0.00752540627115561	0.00872648743495108	0.00357342029001206	0.00948921664280122	0.0102092834897192	0.00880067228652592	0.00804900218751825	0.00948669297109939	0.00599868056369446	0.00762720243144788	0.00486681602797356	0.00499427958931131	0.00944968077996722	0.00742185421089725	0.00807013677114643	0.00607722168685809	0.00821895518372784	0.00625124434545776	0.0085863067377977	0.00787134008258716	0.00727322860391155	0.00620072216876755	0.00731722475419483	0.00819653826028133	0.00745055852341692	0.00729776680487992	0.00840357074294051	0.00717813570166603	0.00742314568545954	0.00868155982496477	0.00724520676859486	0.00763145594336312	0.00837044761790307	0.00617439561684585	0.00998584427698113	0.00976788155372377	0.00746258827761426	0.00817600955116238	0.0110739756333523	0.0084855764646089	0.00859103577218656	0.0086603175322747	0.00799170871086174	0.00472548758891089	0.00602523988310244	0.0108688021288039	0.00394668769376072
-321.033333415169	0.00787565770970389	0.00192157449069841	0.00476786301650234	0.00622730901348612	0.00188818956860259	0.00693150585010494	0.00572408681000536	0.00551491815404093	0.00399203655651259	0.00463697541977315	0.000733203624989298	0.00282982563678613	0.000161432614601997	0.00276655017477634	0.00379795980148312	0.00379077398162064	0.00428726291889281	0.00439703923414536	-0.00110732839635486	0.00464283539639554	0.00280682364351148	0.00213809708974455	0.00288716347921958	0.00592501982875115	0.00272390759109042	0.00490403345078039	0.00696893077688021	0.00525365104689945	0.00454802692676937	0.00365375125359368	0.00351118799949723	0.00589416149432809	0.00313117642312633	0.00325526924495256	0.00320652728949966	0.00320010185618835	0.00588734148367509	0.00293104925102594	0.00430636841194654	0.00663025723652155	0.00253526062167386	0.00427130274235865	0.00178822391891043	-2.47169119442781e-05	0.00432919083427863	0.00377391658430992	0.00296287844130427	0.00303210164644763	0.0017795257382992
-321.000000081766	0.0038169547141117	0.00516334338538627	0.000492235597605362	-0.000681594681619435	-0.00227089670921243	0.00225208976141222	0.00458871539658057	0.00419050200686166	-0.00117408279771736	0.00138594675969228	-0.0028256707849339	0.000555670931661534	0.00174724517570568	0.00210725378081766	-0.000174190960014586	0.000882072225628416	0.0013935043450114	0.00133775481434928	-0.000871114445524013	0.000165480726805889	0.000542098685525128	0.000221257757965998	-0.000525680703819864	0.00497557657645831	0.000230496381850909	0.00166541190513025	0.000788488573774004	0.00392177818800032	0.000953835065410136	0.00161811254321897	0.0042931084012614	-0.00169717893900456	-0.000212257309414432	-0.000939050341444037	0.00168598442297152	0.000232314413558199	0.000913109191900907	0.00103527412131355	0.00382766079892738	0.000931110113436051	0.00597943669272116	0.00334912841646196	0.00270223419467486	0.00064728029404082	0.00356533440209583	0.00213432498726029	0.00301644787859456	0.00587470593298045	0.00102488316638705
-320.966666748364	0.00158628806796202	0.00124332524749249	-0.000648319625523364	0.00150147315374971	-0.00232143840694665	0.000241339897304682	-0.0010982384627567	-0.00114776490023771	0.00168366080904514	-0.00247101954259787	-0.00338756340011159	0.00128634454343679	-0.00344079118567586	-0.000994504296439658	-0.0018470364115748	0.000100417668782771	0.00121238146905644	-0.00215636133506991	-0.001566590410358	0.000694891470800596	0.00175041629017458	-0.00239694574868032	0.00226099544565461	-0.000647564987156235	0.00127150695193456	-8.22144711921657e-05	0.000120897909251627	0.00136276727133433	-0.00120399245273617	5.77606817859788e-05	-3.52951886761765e-05	0.00286710608240759	0.00121311371782284	-0.000114241616507527	-0.000977340993529308	9.41902503888148e-05	0.00455882737208224	0.00337017253035576	0.000832181535519005	-0.00110526343313733	0.00184687849131693	0.00230749003271036	0.0010415528359935	-0.000231160519300055	0.00104165204995732	0.000754156271053574	-0.00258708168705102	0.00105406406932795	0.00186102328973992
-320.933333414961	0.000742364914028792	0.00151353129860621	-0.00102192152734693	-0.00106626427770629	-0.00131921836404869	-0.000199621164339137	0.00265567869134564	-0.00218198244667767	-0.00437410656566273	-0.000519403227300264	-0.000683738148103852	0.000445469368950624	-0.000960233043396874	-0.00371765660364709	0.00169996011240847	0.00158351955154035	0.000976594014636012	-0.00218451481839255	-0.00292089182954269	-0.00177582589939851	-0.000323773644307912	-0.00240639320380309	0.000105798320916506	0.000962477957900831	-0.00133329275263683	-0.000852522563821179	-0.000189255209404049	0.000490120673149241	0.00100503062685253	-3.94369797153127e-05	-0.00161756416136494	0.00478439048627965	0.000614106169979811	-0.00266834214331002	-0.00151376979157303	-0.00283156090746728	0.00092523615463469	-0.000997394636023108	0.000991238829823327	-0.000279419878936316	-0.000233797634585087	0.00293269914813188	-0.00151714835661598	-0.00212843625187431	0.00100700884480931	-0.000887913758623848	-0.00265248851673405	-0.000852065043027705	-0.000813346854590447
-320.900000081559	0.0029879083043175	0.00248004195797735	-0.00129253142639252	-0.000718974831109942	-0.00224177537760017	-4.35540884248242e-05	0.00158098074799617	-0.00072266907373042	0.00230207435671637	-0.0034958692148177	-0.00199323735770118	0.000600834570666731	-0.00226134089097862	0.000334588117278489	-0.000811257347621663	0.000430593679213831	-0.0038073087352668	-0.000556947434847355	-0.00117747564993076	0.000731030195653237	-0.000557267448901388	-0.00049791598527571	-0.00135290969562241	-0.000245433582538368	-0.00116761567168577	0.00288434981274388	0.00236076893387893	0.00170901378945265	0.00152557686971511	-0.000704186783495042	0.00301050417219284	0.0010699646934158	0.00157023019646052	0.00144062629993169	0.0013461197697926	-0.00101514804413994	0.00393580878828248	0.00161591147673068	0.000540515769098304	0.00206015230399859	-0.000310740234531814	0.00350569864512973	0.00147790749729415	-0.00138313613207908	0.000805420171073101	-0.00311759695728286	-0.000190788146266496	0.0016692232778529	0.00471072350566915
-320.866666748156	0.00423051149310194	0.00151572476995443	-0.00149256826823485	0.00124806227275154	0.00142986054957628	0.00249449844867566	0.00303380877872828	-0.000235223787115935	0.00306030616933439	0.00363015535877032	-0.00134770950727581	0.00380732318447397	-0.00190644316686162	-0.00112405898338164	0.00344755687044729	0.000640594080683843	0.00216353878886533	-0.00103703524336884	-0.00111492623363474	-0.0019103297352302	0.00235491740589944	-6.94894395129042e-05	0.00307931064381817	0.0028190013383349	-0.00157376399761178	-0.00108073314484458	0.00667971016887836	0.00145462793431206	0.00517124263910895	0.0015961839644667	0.00556270960319805	0.00477696475518796	0.00365197661469718	0.00325105912226731	0.00137282377309622	0.00393190156771206	0.00484366843597017	0.00493938562990959	0.00108115152901933	0.00531798782458603	0.00378001082082502	0.00485447315101661	0.00365814689079447	0.00182219654016524	0.00316323927743556	0.000967099985542785	0.000791375095766766	0.00466192342503335	0.00405618730834312
-320.833333414754	0.00715709182778412	0.00573156655573337	0.00256417725608704	0.0020253608248979	-0.000487515828231699	0.00464936197010357	0.0057701887557482	0.00194827028186773	0.00648587943024581	0.00304496411165056	0.0029983873266175	0.00113083516189272	-0.00104520250938733	0.00303889269022495	0.0042374726204254	0.00494284541614032	0.00431907541452758	0.00303940284526849	0.00715330796354297	0.00637657426705873	0.005568097037562	0.00265436008087638	0.00423734674837062	0.00567678632262825	0.00664578629923185	0.0070069841335948	0.00460747552109608	0.00650266325747051	0.00680396446072884	0.00334005902733292	0.00493308763965306	0.00673961119262323	0.00594633046454229	0.00621926750815682	0.00400055314326186	0.00390391784215094	0.00720322560193865	0.0077640314947417	0.00614931960334797	0.00557623989252942	0.00780097729135376	0.00504283090335578	0.00120295921371882	0.00396848547379058	0.00344055358403561	0.00455151987131841	0.00411554843772455	0.00811658896744138	0.0029148938782364
-320.800000081351	0.00832055014243804	0.0066596112598527	0.00487930640465106	0.00599321706919775	0.00599951872342885	0.0057329869592273	0.00954611648147463	0.00425081176204589	0.00473702936211839	0.00679536998070385	0.00487005722947276	0.00600052912926619	0.00316400785980753	0.00600525404701824	0.00797101844986092	0.00963960597662605	0.0099879633917852	0.00725507279455406	0.0109452769117452	0.00905600104468596	0.00903006421907993	0.00617488461358973	0.00783561173008263	0.00800950623553109	0.0072298317156777	0.00997139984562112	0.00839847477586375	0.00730505031464179	0.00712849481545763	0.00494237081574478	0.0114634386167568	0.00835094214350263	0.00947606997720529	0.00837867377918144	0.00804329390422198	0.00837996400757279	0.00703265830610411	0.00928987366048106	0.00824464784960743	0.00644995825727401	0.00881408066778189	0.00957931152041469	0.0100395820047662	0.00571589341482526	0.0111427749954068	0.0086927841757577	0.00593768738056444	0.00702352433250475	0.00748972047438345
-320.766666747948	0.0131733381075295	0.00657697080060349	0.00847358441130797	0.0109925923854545	0.00969852482557354	0.00954260379801741	0.00866198909303417	0.0100979885154217	0.00895044047495208	0.00964050596030508	0.00858950327916108	0.0083923249928497	0.00639787605308328	0.00640877718944188	0.0118900755097795	0.00991863964541284	0.0102093546267737	0.0103816967600551	0.01047152862698	0.0113417547727774	0.0103508937021263	0.00877290549574006	0.0101000743840919	0.0124375581903962	0.010503649480466	0.012456926452965	0.0115732403836758	0.0129171473762111	0.0108510371367138	0.0115836348117808	0.0108963259150326	0.0122739931120267	0.0120344381748372	0.0103594552891217	0.00879526103652806	0.0110564453240414	0.0127890819300964	0.0125590733892151	0.0133371580193514	0.0155855378454945	0.00906328833186798	0.0127068165797505	0.0132381014678756	0.0121736589978132	0.0138080794659479	0.0098677574401792	0.00846933224531909	0.0142204727275396	0.0136196984933943
-320.733333414546	0.01240068074661	0.0123067271935426	0.0120629075318863	0.0103052640602488	0.00980328167322597	0.0136278137609768	0.0178648642026146	0.010981697233106	0.0109869008678085	0.0164868757412908	0.0117938585903741	0.0103733981876635	0.0106748855063946	0.0108904989019845	0.0149567509537754	0.0123024510995977	0.0154653985629194	0.0138980398380649	0.0132614328259213	0.0155711498952056	0.0157072427546017	0.0106742939843555	0.00988133584798534	0.0150741099696505	0.0132819835246171	0.0145981077562679	0.0160463934296766	0.0127923358666608	0.0152940740115822	0.0123757425875658	0.0169531398724391	0.0140767786748297	0.0136729228392134	0.01396787090786	0.011493174376357	0.0138336370771603	0.0161506637941736	0.0138330370706465	0.0147653042374111	0.0163255425516966	0.013824395518038	0.0137010845746594	0.0133338783204097	0.0131485439119226	0.0178155908590758	0.0146112453923044	0.0148513938285476	0.0131512218414483	0.0146516247112795
-320.700000081143	0.0166858186898087	0.0149397889801102	0.0129962312529585	0.0150533790002082	0.0119999841333697	0.01606311902769	0.0156512030089276	0.0149825263325566	0.0143275495933287	0.0176837462358522	0.0145479090966468	0.013524199390908	0.0102758444958057	0.0139083951770442	0.0176730036368602	0.0167770966280502	0.0139108202192813	0.0162171787750779	0.0153809458061586	0.0144652341322673	0.0177851098854148	0.0126230586688238	0.0154989808682731	0.0164738720509253	0.0142864980281844	0.0165861925742956	0.0145379972866667	0.0156410871500047	0.0191720520204928	0.0155539937164348	0.0171845958125589	0.0170307251070557	0.0155359199332141	0.0167919822629238	0.0150469693967802	0.0166892328217763	0.019610995580012	0.0181625238951516	0.0140703611389089	0.0158607603776753	0.015669443702205	0.0170649839887189	0.0144108210742023	0.014569772973853	0.0164539078165817	0.0130167575005484	0.0141049193887121	0.0179779057960465	0.0185246251122665
-320.666666747741	0.0190417026624889	0.0202639151545763	0.0158324217116486	0.0181841868633225	0.0131714592129073	0.0180130249880023	0.0214714662265328	0.0173714549217362	0.0172836566736753	0.0176287147037444	0.0159895398576443	0.0123470121841248	0.0161343394142623	0.0146491743674919	0.0165999150463855	0.0169455156642145	0.0175366609449885	0.0172388758683969	0.0176416109260898	0.016609979623841	0.0192869171455878	0.017008576752651	0.0182068437927372	0.0179532843525289	0.0195846932657499	0.0163019970693347	0.0195835940248534	0.0176522184034635	0.019274593210508	0.0177804439205193	0.0187733938957787	0.0200481415135012	0.0161861779920349	0.0190118640945873	0.0180523530117163	0.0210686331923325	0.0218718458147451	0.0194191438197517	0.0176780585026372	0.0207420873265114	0.0172272307009719	0.0198853288525784	0.0156481682547078	0.0161869516266934	0.0194482490701112	0.0171273562892775	0.0156545256045739	0.0176449631369331	0.0206798297142528
-320.633333414338	0.0206238124100194	0.0180921881620709	0.0208392376601957	0.017898972219566	0.0174663529771851	0.0186770125695731	0.0218456366501278	0.0164136005107265	0.0178022949699647	0.0193021531284236	0.0181727765524577	0.0187809640072593	0.0157889054571384	0.0202724018722658	0.018526652206213	0.0175451855251753	0.0188037502812618	0.0171614961341662	0.0177564845552043	0.0204639187723071	0.017658694250526	0.0159661138212804	0.0177563236920623	0.018336688779045	0.0207677906121397	0.0203001095451429	0.0198975881282306	0.0191934416913322	0.0230212509045642	0.0154201459416253	0.0204164544696348	0.0180289480428133	0.0177888362947657	0.0195986959147377	0.0176444670670295	0.0203791909898827	0.020444800935031	0.0208806343851865	0.0177085959607848	0.0208010337059745	0.0168092340508884	0.0214004021219911	0.0186845521771318	0.0191814979815842	0.0221162523780276	0.0181677523564221	0.0187582813203242	0.0198643190025263	0.0189120352270953
-320.600000080936	0.0184843443075813	0.0188094957806607	0.0208561455816957	0.0178891426184716	0.0147421325118391	0.019810489175545	0.0213364546069169	0.0163365338694533	0.0169890500095351	0.0195504675756629	0.0159363791390654	0.0155263575663274	0.0182859953483732	0.0157528737840266	0.0195673199801214	0.0217583276711738	0.0171776314588645	0.0183733154447442	0.0181553440082147	0.0181918226078303	0.0184421453126299	0.0168385214419203	0.0179156790375419	0.0186764157540411	0.0202673146288406	0.0215170240825493	0.0215282844747475	0.0208324707681224	0.02129975230659	0.0209083747673572	0.0194227128605343	0.0180887684959622	0.0207586567083785	0.0188094850321934	0.0181462200699657	0.0214735242355247	0.0178431455763695	0.0213765849570409	0.0193130569190121	0.0193961010022727	0.0180439424797716	0.0197880210871064	0.0214570436431455	0.0162989799699537	0.0184978896604822	0.0207527934166795	0.0209632029964651	0.021713229243037	0.0201616119182413
-320.566666747533	0.0197199289116498	0.0178696846901845	0.0170233153888465	0.0170591652080384	0.0165934406803989	0.0186248818481426	0.0198798545434823	0.0187506388295073	0.0201025982219626	0.0194839206939319	0.0145493416600502	0.0180217427951475	0.0167358282519801	0.0150589869919181	0.0184995645224274	0.0188393382167382	0.0159597342750742	0.0160195303468272	0.0171050133341637	0.0188826906187987	0.0197676418372488	0.0137585416652898	0.0197550489535786	0.0188177487060978	0.0196551149867662	0.0194214311345773	0.0214607350571281	0.0204460233193193	0.0200230092043497	0.0186276243652681	0.0207246894346939	0.0200288542897377	0.0202394743834731	0.0194766404177469	0.019469578204749	0.0217196201826542	0.0200059646387102	0.0203904701236893	0.0196627384151012	0.0185300060593414	0.0179200653247281	0.0201013075894426	0.0215556747891972	0.0171165698026615	0.0183763616478548	0.0182516748099426	0.0174259900469146	0.0195285560436065	0.0215228388591334
-320.533333414131	0.0238745180174238	0.0183139000937395	0.0158766524489086	0.0182828346002953	0.0178253118583175	0.0205092957478389	0.0207310296086447	0.0194590691121796	0.0165127724052231	0.0171952577329313	0.0146722351311077	0.0187603724552763	0.0180633655198957	0.0171793761724236	0.0165189487733506	0.0164838569201977	0.0162824728656383	0.0137306220810854	0.01781587268282	0.0166259587234235	0.0196071434146052	0.0142662896288567	0.0205987054831945	0.0193549161885432	0.0172192102484465	0.0188305009582632	0.0191855339600777	0.0208677621119685	0.0202945918844605	0.0180433196310515	0.019212688342314	0.0176548888729913	0.0195043174817845	0.0191702119143625	0.0147744595041168	0.0206994441623672	0.0182583195788006	0.0173194509480539	0.0211336595094519	0.0191794976391854	0.0165784373333795	0.0178580460796588	0.0176418726913271	0.0173786366410216	0.015708645105482	0.0165313527119122	0.0174633484775478	0.0203343422623816	0.0189914830642409
-320.500000080728	0.0217932969880028	0.0150773949128528	0.0163511702899335	0.0122590886336403	0.017516113990618	0.0185114084745404	0.0204881559794903	0.0166997276658125	0.0173517270014578	0.0159747583912777	0.0165756677399755	0.0165685526197299	0.0172862875501534	0.0123519588930784	0.0180452768122744	0.0160032986166566	0.0184012303897144	0.017221522802512	0.016723885916781	0.0168522522412329	0.017672406077287	0.0118171871357022	0.0152147971768484	0.0167578616212156	0.0189626030636652	0.0185372516831589	0.0181920475998228	0.0169643030916498	0.0183742229891465	0.0156770012987719	0.0187095234087364	0.0167202014047046	0.015663932001921	0.0164385769384553	0.0184604046039969	0.0171351922229538	0.0182414951104274	0.0167254147956081	0.0142770073476345	0.0170573852306629	0.0170603018997767	0.0201246321680667	0.0179358469094498	0.0172444990289713	0.0167565680476394	0.0143151591090365	0.014794331100012	0.0177378582494763	0.015996701210051
-320.466666747326	0.0155273794837351	0.0139917347393186	0.0176173368429453	0.0146894975230112	0.014443287434685	0.0131119772446393	0.0166911399357047	0.0159411675526534	0.0123373152012051	0.0122535820413073	0.0105607298463057	0.0139688743185422	0.0107579262817185	0.0116928016411033	0.0156655110174976	0.0134000141861028	0.0123462639331778	0.0144016948611421	0.0103355724438186	0.0129438534087336	0.013920957401611	0.009475711125425	0.0134056765354122	0.0173780878534948	0.0136286330809834	0.014558133321427	0.0146323273966201	0.0130731570971712	0.0173343766711919	0.0145284079207197	0.0142454155102413	0.0122803543050117	0.0117142739284172	0.0140641601819688	0.0124596334654665	0.012597658236705	0.0151666364244313	0.0155247865090428	0.0155164720548757	0.0139595674669354	0.0113838923027564	0.0175769907149715	0.0129686346826138	0.0147302468662519	0.0166046256601114	0.00922431113951971	0.0138049435498921	0.0157883592377068	0.0146313168572596
-320.433333413923	0.0118741566454232	0.0106190954573279	0.0123362002051914	0.0112153834011255	0.0103754851406545	0.0116205174765224	0.0124295525312053	0.0126097946497891	0.0115567561245687	0.0120450845190003	0.00952006113496739	0.00997994661484414	0.0100227625144819	0.00781354259163858	0.0125368459729996	0.00782810227597808	0.012373432962602	0.00851825126318173	0.0120714947577015	0.00683193023924811	0.0126600094424776	0.00994829320395274	0.0131690592264073	0.013111517501436	0.00935224047220395	0.0129248424106329	0.0112777506291215	0.0104394473757796	0.0123793668275951	0.0102606289311198	0.0132671020584852	0.0135292418276882	0.0115292174650486	0.0118205152344911	0.0110245568394669	0.0109334766980711	0.0115670688717899	0.0121919944749476	0.0136506935323115	0.0115146628699775	0.0105653244466316	0.0135330833058248	0.0113903283363451	0.0130248609474048	0.0138938369241213	0.00973101181637082	0.00834544467797615	0.0138208657019919	0.0113500305095736
-320.40000008052	0.0105624453146097	0.0106265151823635	0.00819674034551043	0.0105039217670171	0.00835547054930097	0.00868073496422761	0.0107674690513357	0.00975197736830902	0.00991978521423253	0.00747090385012927	0.00648403488078431	0.0081499326324449	0.0021782189002908	0.00615899511288798	0.0104897567428777	0.0118623121395609	0.00705380238494058	0.00406073203681889	0.00743571299524326	0.00498816493719201	0.00780145481864924	0.00786143413888996	0.00883696916989796	0.00826497512812596	0.0104049639032044	0.0089309846924378	0.0102110345437374	0.00834327018002701	0.010838671696589	0.00747810483451761	0.0092663239045272	0.00690243782245692	0.00650348296960435	0.00676000199058324	0.00977179706300202	0.00832661701127513	0.00989878116392684	0.0104731068194697	0.0122335999427201	0.0101893969096737	0.00849114082745372	0.0112348386179593	0.0102559096430433	0.0103040408061302	0.00921664284609125	0.00336869843759668	0.00888458132052905	0.00828354138039766	0.00824601736628938
-320.366666747118	0.00546724577556956	0.00538908718418196	0.00761577940441649	0.00452370565005233	0.0049307827066577	0.0070233286421022	0.00682865800145849	0.00676916409461037	0.00548938944072652	0.00594172979897778	0.00402301041804631	0.00355696892297996	0.00357363464032268	0.00241269321685211	0.00748135828134389	0.00523429171716738	0.00334733847870428	0.00306230119904405	0.00243259230355952	0.00588801407364514	0.00791811913742235	0.0046910330817469	0.00584446406333694	0.00585481182604453	0.00494312661469509	0.00566009060606698	0.00403538382847579	0.00416552031994166	0.00770647644853872	0.00466182785334734	0.00609617824026976	0.00449000243054754	0.00642861279959184	0.00344526783867338	0.00360053764316459	0.00298150645892903	0.00688420548480007	0.00648829112189209	0.00431668908957605	0.00464826893879633	0.00492479812454538	0.00535325325880365	0.00344460877705499	0.00431885670317878	0.00281567356306112	0.00558395626581987	0.00600892857607527	0.00686929497311339	0.00527213693638995
-320.333333413715	0.00372778304836008	0.00239167358261472	0.00428747370054683	0.00164241364294604	0.00285226757969304	0.00353613236641892	0.00495542389481174	0.00482615889063986	0.00246731187668037	0.00206797838939166	0.0016776184936288	0.000970578842771519	0.000916417592960683	0.00161815126392018	0.00321071795112982	0.00301134879300691	-0.00106291910992462	-0.00137262324371423	-0.000381097022530419	-0.000105318597644177	0.00420785693188797	0.00109494346910599	0.000738774863162983	0.00247508815591868	0.00193783390253122	0.000466405388243607	0.00358678710262694	0.00388137634722119	0.00410962520432689	-0.00188789405541723	0.00493993265479087	0.000250675856202753	0.000191961069032631	0.00273647769341878	0.000423769153779507	0.00273079733139459	-0.000436985588100791	0.000460807250463935	0.00144816284695315	0.00126316671187432	0.00236493155939632	0.000870225914296308	0.00102328366744309	0.00114703694633356	0.00433962725136305	0.00139892453658019	0.000637269697403631	0.00153579398063164	0.0027874199240725
-320.300000080313	-0.00143454548736277	-0.00125801110377866	-0.0029063840759036	-0.00209368539867461	-0.00382621842761854	-0.00103965394094663	-0.000290328637088	-0.000117587960860699	0.000552471551287126	-0.00259681256100575	-0.00289752517232067	-0.0035157617737247	-0.0027452641119976	-0.00334733517022634	-0.0038886261187574	-0.00138882133233831	-0.00139622949458063	-0.00621319332113168	-0.00411898989734494	-4.87043275588794e-05	-0.00135014833706526	-0.00251145354908422	-0.00415219707104098	-0.00167340895710222	-0.000567392848279336	-0.00471006724744649	-0.00304245228635946	0.000970334336541256	-0.00100857457179149	-0.00301472957637605	0.00232921466124203	-0.000514252513994173	0.00166745712924377	-0.00399730933936515	-0.00337187363457236	-0.000680665707068817	-0.00040634763043268	-0.00320212444046708	-0.00270473957527051	-0.00109225885308739	2.76990367449326e-05	-0.00322706710192311	-0.00716321917222196	-0.00034247506327667	-0.00153718978163997	-0.00323414762383478	-0.00114527724862912	0.000989128742310608	0.00037764968503684
-320.26666674691	-0.0054651682733865	-0.00313658596918043	-0.0057423171240889	-0.00365755680687274	-0.0088829360871151	-0.00382069249531747	-0.0031768648677255	-0.00188477826251598	-0.00486953961190828	-0.00447992334032143	-0.00524690944127837	-0.00833580147615409	-0.00777013454976316	-0.00528110186561404	-0.00252378501658945	-0.000499577856109434	-0.00620211283323047	-0.00688036362990441	-0.0088397907059159	-0.00649240716395327	-0.00541939616763643	-0.0092363406496927	-0.00541690249090743	-0.00469573357677655	-0.00647154332078304	-0.00100923447656276	-0.00538288558372213	-0.00305481888413794	-0.0010946682116949	-0.00396834479816199	-0.0054372151399027	-0.00536817713254512	-0.00462840724280755	-0.00266639570002347	-0.00662155149389987	-0.00683361288270623	-0.00158049195447574	-0.00378556804862462	-0.00507315486787729	-0.00308758567800838	-0.00433874789157251	-0.00319610725560193	-0.00592379140944588	-0.00698009489648532	-0.00501872906477752	-0.00600820666449065	-0.00416512885350917	-0.0020916562115183	-0.00424879750916707
-320.233333413508	-0.00608365107961006	-0.00706181345486223	-0.00907589693791788	-0.00751955707142216	-0.0107538564892624	-0.00710293143561214	-0.00651963362904728	-0.00650639974548384	-0.00782538459840665	-0.0079006451818282	-0.0124491793333374	-0.00837170726055947	-0.0093564994845482	-0.010679907551697	-0.00871257106055001	-0.00824659898923785	-0.00763498747182145	-0.0106696669863947	-0.00987191940560728	-0.0125778147826346	-0.00476539320599068	-0.0120752186079076	-0.00813719810605962	-0.00867108210398759	-0.00937895208091688	-0.00594173604243275	-0.00387750633727946	-0.00893793182695191	-0.00638951331191362	-0.0101242451308154	-0.00739401330249312	-0.00805295370021386	-0.00965145212964125	-0.00609538953354316	-0.00837151394845759	-0.00755973653143482	-0.00652108555070141	-0.00601294598012947	-0.00738424745740152	-0.00845211104083832	-0.00619343900560498	-0.0079806586059219	-0.008424834387742	-0.00758407334732858	-0.00733345522100715	-0.0104833469489464	-0.0092753273155215	-0.00589845800509359	-0.00766024518133279
-320.200000080105	-0.0069511010667096	-0.010798174973747	-0.0109538589395992	-0.0132531202610563	-0.0135013962501571	-0.0126312206272754	-0.0102705299080562	-0.0120531392383253	-0.0144895214214202	-0.0107046619039868	-0.0148494270479962	-0.0133647627940618	-0.0156378509820508	-0.0158473893703198	-0.0133402237063835	-0.0113276742856917	-0.0106378284021633	-0.0152852861220006	-0.0124759422538707	-0.0113181318071721	-0.00971824656565545	-0.0117034602637296	-0.0118448835882882	-0.00930188558790102	-0.0128833996476644	-0.0117546926434891	-0.00810791461099203	-0.00814779506062036	-0.0100323695085982	-0.01184696259538	-0.0104901474494632	-0.0110178611458355	-0.0136554457205784	-0.00909014614854209	-0.0138918150547002	-0.0114713894003333	-0.00869643662152297	-0.0109239958523099	-0.0132948798849449	-0.00880045794612938	-0.0126438058827625	-0.00953633343923754	-0.00864506747664362	-0.0142239985021206	-0.0113447838241562	-0.0137499701099949	-0.0103544445484116	-0.00948935417276919	-0.00922416661098258
-320.166666746703	-0.00901888779984084	-0.0122911201719375	-0.0151364146027148	-0.014698170984353	-0.0147820681902054	-0.0151575819599362	-0.0130524234846191	-0.0121884415130018	-0.0143127691840363	-0.0128620458496951	-0.0169125021665687	-0.0160571795930576	-0.0178256015667707	-0.0146495150737792	-0.0131882811094014	-0.0122473307659962	-0.0172283307720835	-0.015678952849982	-0.0160589272308703	-0.0147236156078479	-0.0129920986664868	-0.0156755154981565	-0.0146351116363861	-0.0129665577551547	-0.0137532398172252	-0.0145756415372088	-0.0128802610958667	-0.0110395698142196	-0.0128217227206305	-0.0164633592167138	-0.0124223106753697	-0.0123394437723473	-0.0123879741506009	-0.0127042598545243	-0.0161274403233668	-0.0161058411408576	-0.0113576117811159	-0.0146321476124737	-0.0153097171343441	-0.0136597540857242	-0.0114367284458565	-0.0136548532002001	-0.0144201207457868	-0.0167038835324343	-0.011505000986597	-0.0154302217732902	-0.0135147680770825	-0.0132191732893125	-0.0104214320964728
-320.1333334133	-0.0109723839271729	-0.01575798569697	-0.0138250839007581	-0.0129931420252983	-0.0174062807044757	-0.0131950978669746	-0.0129981808319426	-0.0136013500615174	-0.0157206568791639	-0.0160893046963887	-0.019188289353251	-0.0182459232401112	-0.0180316464430629	-0.0147646333622572	-0.0177076854520092	-0.0157771856951885	-0.0170814845739982	-0.0165723788788145	-0.0163259878473389	-0.0191765572085368	-0.014722301166236	-0.0195510464667913	-0.0160391849079518	-0.0126669413843942	-0.0182111656953773	-0.0143437309779813	-0.0184097503952435	-0.0139989636274892	-0.0122573758338345	-0.0176968365092288	-0.0149430342578455	-0.0169697544987663	-0.0164459274808585	-0.014014499578284	-0.0182494902247207	-0.0179304823469821	-0.0177928958404012	-0.0134194251012676	-0.0173018638317988	-0.0156931522203961	-0.0165767150101087	-0.0127824502858457	-0.015045490084473	-0.0159976636458697	-0.0125855414579167	-0.0189851770078234	-0.0177889271837303	-0.0138296512172866	-0.0175767592739465
-320.100000079897	-0.0177130087873434	-0.0167675372264189	-0.0165305725418241	-0.019119862993615	-0.0208378312061641	-0.0158698974125193	-0.0174820567882215	-0.0187790746326687	-0.016880272041138	-0.0165535514704335	-0.0194713501418087	-0.018142585923447	-0.0229278049829259	-0.0213896533921125	-0.0168554836299191	-0.0177726343818093	-0.0179483159039799	-0.0180737032112942	-0.0225447759886808	-0.0203589276290967	-0.0174332362813736	-0.0211926271147355	-0.0205863430136053	-0.016364203674454	-0.0193801185383635	-0.0138945242793961	-0.0166504246170391	-0.0160628661191795	-0.0174704788675011	-0.0200703682246527	-0.0168049981733078	-0.0163485946151769	-0.0168373216273017	-0.0154234607786166	-0.0208943556458373	-0.0172675715074815	-0.0154386538150011	-0.0156484696506047	-0.0167991601376356	-0.0177811994598782	-0.0169807130887321	-0.0172507133074786	-0.0138534893622408	-0.020305983436994	-0.0170256913948359	-0.0188208168016323	-0.0222029402847359	-0.0150273556567518	-0.0162336359021613
-320.066666746495	-0.0154544623186018	-0.0192623953458022	-0.0203690192080517	-0.0211416227266259	-0.0205757471298439	-0.0191530762120238	-0.015139253460468	-0.0187972252764097	-0.0226478566764218	-0.0180563798975248	-0.0216515437303892	-0.02183059676382	-0.0207479282960414	-0.025108574013063	-0.0191675397603869	-0.0184182376649827	-0.0182979896307912	-0.0184350761943958	-0.0201832914063862	-0.0214885168337684	-0.014905341933821	-0.0234150610698632	-0.0208018072872665	-0.0162387933753682	-0.0194054679208867	-0.0154731578258783	-0.0177987419453405	-0.0165503698284439	-0.0125454670780583	-0.0221374184452953	-0.0161379887111243	-0.0171972981492162	-0.0165125041447096	-0.0172546817026211	-0.018833307392216	-0.0161766721975428	-0.0167902453683896	-0.0200367327990929	-0.0182172380849694	-0.0179854161183063	-0.0182238946032769	-0.0170027387371486	-0.0180599612989825	-0.0181990615510551	-0.0182520365457396	-0.0199981346654261	-0.0188014177975229	-0.0186729964285541	-0.0173780131462257
-320.033333413092	-0.0190346954083501	-0.0195395304813429	-0.0215116333286327	-0.0236171555915368	-0.0212050422038798	-0.0201541707844939	-0.0161584413281785	-0.0185203040788785	-0.0212490022046689	-0.0192887027892503	-0.0194374202296197	-0.0221108469922461	-0.0221700312736282	-0.020633039492716	-0.0168265915790301	-0.0201097601857797	-0.021254198946985	-0.0218478650172325	-0.020752561631007	-0.0209960142413238	-0.0178881491605726	-0.0228047938190982	-0.0200679558488743	-0.0190600396765676	-0.0184152412042433	-0.0190947780432834	-0.0195017743386534	-0.0199330817894708	-0.017063656034784	-0.0194553647613165	-0.0154579783412969	-0.0191396695571758	-0.0170257951408337	-0.0194034098756819	-0.0235924119823826	-0.0180755144257339	-0.0168444445903253	-0.0174883140983298	-0.0200051236251095	-0.0190276217372614	-0.0189750997983272	-0.0156284391083852	-0.0198152244016562	-0.0196224702067759	-0.0189442249287373	-0.0204202031449866	-0.0185715533881015	-0.0194402234538141	-0.0168374510022126
-320.00000007969	-0.0174589995715934	-0.0192969602066672	-0.0224772260746219	-0.0178489489188489	-0.0205778088406643	-0.0193553050321569	-0.0174485979123744	-0.0171593512629672	-0.0188074650592515	-0.016873532423728	-0.0209191661513682	-0.0193964563173692	-0.0235702802096914	-0.021784714540085	-0.0166350888973513	-0.0195480862691014	-0.0171477639880104	-0.0176708078344746	-0.0213362511036491	-0.0174421400763711	-0.017358992485261	-0.0209452208861149	-0.0194235442932906	-0.0192373006036591	-0.0201879901586643	-0.019699741888185	-0.017460691995392	-0.0186741677493903	-0.0182908867528934	-0.0161935467610403	-0.0177762537645992	-0.0187870307453759	-0.0176483846252418	-0.0169710248564781	-0.0185239164695533	-0.0197078632033295	-0.0152252561026828	-0.0184393619800838	-0.0195672919286675	-0.0177430603187032	-0.0184278745295224	-0.0177927309549664	-0.0211038595063484	-0.0200016900752025	-0.017949897160812	-0.020982304908521	-0.0178446556699421	-0.0189558823096955	-0.0170739885204531
-319.966666746287	-0.0174503022549064	-0.020173656773972	-0.0200221192001744	-0.0173525714433334	-0.0192054640807383	-0.017264961922493	-0.0168021732294276	-0.0200798465053754	-0.0178482793525326	-0.0180390518488354	-0.0189176631137715	-0.021521276908698	-0.0183322143271609	-0.022335541033266	-0.0186616668963395	-0.019480325230614	-0.0199229683576874	-0.015446773622682	-0.0170427966584509	-0.0166989771863156	-0.0191923671308516	-0.0168918108789677	-0.0176448420128518	-0.0152448853895452	-0.0161632614695841	-0.018515887299049	-0.0162455604659441	-0.0165523180381983	-0.0135427751608566	-0.0191703396994352	-0.0183069984729292	-0.0173154570865002	-0.0184995227029661	-0.0137993561744837	-0.0194397629748326	-0.0163205246229188	-0.0162604082064784	-0.0152355926599625	-0.0158848575242423	-0.0179386486908051	-0.0161738477925597	-0.0159935472583699	-0.0159774264239512	-0.0168916446098913	-0.0169844801246143	-0.0209605038078424	-0.0212273281472847	-0.0153929570641548	-0.0154428280570668
-319.933333412885	-0.0151938128480652	-0.0176714438784482	-0.0156144402781956	-0.0192650388575525	-0.0169333165121692	-0.0164297261885873	-0.0127599006265802	-0.0137322833441207	-0.0194244695133251	-0.0176070300291484	-0.0186114315964769	-0.0165807363703661	-0.0192603279960863	-0.0189682434113767	-0.0157896686982856	-0.0158121700989065	-0.0131930133742421	-0.0166323530951793	-0.015097983433861	-0.0162716951809263	-0.0146774332413977	-0.0166353523781756	-0.0165765465066234	-0.0150842568630827	-0.0148541818272281	-0.0132066512464031	-0.0169125617553973	-0.0117380810661072	-0.0120068178343512	-0.0153054153685995	-0.0163391004339428	-0.0158675737217537	-0.0135694626897048	-0.0165280089196181	-0.0179472465145389	-0.0142370056824599	-0.0136967728705486	-0.0168766736940474	-0.0145172637046489	-0.0139755500074762	-0.0149559506686168	-0.0145767485985452	-0.0152167717936309	-0.0141991565021359	-0.0142903861729482	-0.0162645441913692	-0.0169041757909143	-0.0127570959453358	-0.0138032635957765
-319.900000079482	-0.0134476400159957	-0.0130539883393169	-0.0164823228974335	-0.0160246419873185	-0.0142494797932831	-0.0115840552015009	-0.0118334988634183	-0.0100503550485339	-0.0153885071600296	-0.0136681557003201	-0.0115386411779601	-0.0133807011346003	-0.0175816550358411	-0.0155791526627552	-0.013267257711346	-0.0159175181324568	-0.00688345662474954	-0.0137190140886688	-0.0145352941651976	-0.0126251453466378	-0.0120861712009234	-0.0120531303190785	-0.0131047709581568	-0.00839281260324753	-0.00930262319883834	-0.0117672617694443	-0.0112563639533846	-0.012426096687965	-0.00864132713202548	-0.0118866184477849	-0.0123807941242863	-0.0128699143449096	-0.0123600701907463	-0.0139132092167406	-0.0173050326780055	-0.0115368652971148	-0.0137948647816125	-0.0111460606875919	-0.00991968092563078	-0.0104338804407511	-0.0120163039715052	-0.0098864444344906	-0.01297797018604	-0.0124960997053011	-0.00889748984010563	-0.0136637390668686	-0.0131932652803964	-0.0104216432984937	-0.0139974296616054
-319.86666674608	-0.00761534351688986	-0.0122579573750139	-0.0121461195774885	-0.0129699934649036	-0.0159809011437902	-0.00938406490732324	-0.010338707823892	-0.00906249835078976	-0.0118932891918627	-0.00939219072645103	-0.0140946959286792	-0.00771206748429554	-0.0109742698826135	-0.0126588789049472	-0.00745204432960078	-0.0104993577079915	-0.00683065363917645	-0.0103837149718282	-0.0126377491021115	-0.0112225003925563	-0.00557162165503555	-0.0120374569783001	-0.0088927264707529	-0.00461076738536459	-0.00799958127970102	-0.00885964512986592	-0.00856876012214947	-0.00778543259117248	-0.00922067420389883	-0.00589325945892283	-0.0089837558476934	-0.00619716411024418	-0.00879513596783221	-0.00700876891693036	-0.0133912945635676	-0.00765119707648776	-0.00609660739111162	-0.00985188345722832	-0.0107955729886071	-0.00658679022803776	-0.0133920841430362	-0.00685127330954305	-0.00807815726976202	-0.00772043178072623	-0.00931105767670659	-0.0119940677802562	-0.00951891033445895	-0.00501336423307108	-0.00658862819770389
-319.833333412677	-0.00758176008814204	-0.00826830598981287	-0.00628217550160959	-0.00865237869692481	-0.0109193483914636	-0.00723106913665228	-0.00412435399126942	-0.00738474790331622	-0.0087285902283305	-0.00948660294719805	-0.00672411938969342	-0.00842031228433904	-0.00946184898469038	-0.00697160224898674	-0.00606882570379119	-0.00634761372531822	-0.00656396407534188	-0.00742400812081379	-0.0083874916031772	-0.00797945935418276	-0.00281406364221981	-0.00687985035136118	-0.00678940480239809	-0.0035061281519001	-0.00428794667900334	-0.00500279517571145	-0.00462895495057702	-0.002190714579551	-0.00620210757384454	-0.00586851906752894	-0.0026988279997211	-0.00591876610534958	-0.0051588199283128	-0.00348984135327335	-0.00471484404710143	-0.00704051198008915	-0.00261993714764552	-0.0016798130025496	-0.0083706603848781	-0.00361554856911872	-0.0038204319594124	-0.00139676063507388	-0.00534352994331599	-0.00491783262352008	-0.00437211104109225	-0.00654519299435607	-0.00589686752384244	-0.00241617206650246	-0.00327636448299973
-319.800000079275	-0.00237161320380053	-0.00358776653869708	-0.00404737260555044	-0.00451742323668525	-0.00629950534182522	-0.00330498694475945	-0.001565249864517	0.000650867576248437	-0.0032378333620543	-0.00202817318724458	-0.00265084986930775	-0.00492035191081563	-0.00595626356048984	-0.0045568667342758	0.000930171235747679	-0.00083888577774538	-0.00251593726354615	-0.00111707469976108	-0.00365193329004043	-0.00181822063308978	9.10069253001744e-06	-0.00454901780681949	-0.00210858274288439	0.000691090984435649	-0.00134274999967687	-0.000400904339865726	-0.00104655073520377	-0.000415261268496669	0.00195945571167244	-0.000700074322426469	-0.000682005048717627	-0.00263618243331964	-0.0011144335761758	0.00115592158964084	-0.00311228867844926	-0.000528263852241029	-1.33596557787552e-05	-0.002403408448447	-0.00269849125191957	0.00061239750689801	-0.00131965620617647	0.000335076944834922	0.000208857822524999	-0.00279163339106159	-0.000190623634739873	-0.000124754707790053	-0.00431502320297084	-6.33198424616621e-05	0.000162812391700129
-319.766666745872	0.0018787248239166	0.000641681500510805	-0.000598848992869661	8.24119746402063e-05	-0.00132957894013175	0.00280449465371235	0.00332663909912201	0.00122402112692321	0.00095408509224959	-0.000745366081012278	0.00276220478554912	0.000239551824124384	0.0010933254197002	-0.000510536076747559	0.00220994220290682	0.00145407123726127	0.00438363518326168	-0.00203535235470409	0.00237428541205564	0.0015660641251124	0.00338821606813544	0.00119445541464713	0.00224740798113021	0.00524151790300587	0.00350979402261153	0.00410383971382089	0.00646463980132683	0.00586312008483914	0.00515368799733118	0.00166385464137109	0.00561567565843513	0.00416018803432683	0.00350194649120916	0.00401381985184468	0.00193067692197846	0.00481591946765103	0.00577744564664273	0.00558509254665884	0.00224663553195215	0.0026020067055339	0.00365877737323639	0.00661374533572767	0.00516618109623646	0.00552526609374715	0.00272406259980063	0.00129219561075655	0.0017193899093545	0.00269769243216589	0.00565604680569276
-319.733333412469	0.00751130421958968	0.00266641196657513	0.00673812243463379	0.00138714978985088	0.00274779313380857	0.0076125893367347	0.00736876629079808	0.00758669528973832	0.00766976781863538	0.0050789869499025	0.00354495278490752	0.00558196421113177	0.00385568165796779	0.00286925550649697	0.00709136039200731	0.00599495018178131	0.00527168567699365	0.00524813237985844	0.00534723271132675	0.00864203710683942	0.00730218948792805	0.00645779509552602	0.0075053706788859	0.00861683923515311	0.00754067041298567	0.0099941234620744	0.00860349982696618	0.00869253100973066	0.0076968538558595	0.00804553139340036	0.00873699302570519	0.00643568923895499	0.00613105111262946	0.0103520187280343	0.00595643399108925	0.00739317639066728	0.0100094775934626	0.00860471714095445	0.00859376061828021	0.009191706388191	0.00897157658359782	0.00770025218270243	0.00836944444449128	0.00686556988736065	0.00599856845048585	0.0057896330829863	0.00479926241988804	0.0103173377060906	0.0117572798349687
-319.700000079067	0.0100075911823277	0.00870460731732547	0.00777287131851412	0.0074768843861821	0.00525513700529301	0.0102987962226241	0.0122824253417986	0.00927326607822387	0.00861857504258812	0.00968853245750712	0.0119266315599297	0.00784540885932361	0.00948493948313467	0.00783529179853859	0.0115851124177657	0.0107397111519195	0.0114554165186438	0.0116537044566558	0.0103996257979251	0.011971026477573	0.0137573450780191	0.0102611123403483	0.011679437871184	0.0135336905389806	0.0107124036893904	0.0127433414256524	0.0116600265838915	0.0128138962047178	0.0123157002165205	0.0124509564627253	0.0135410986552768	0.0118631763799105	0.00928308738637895	0.00914265089515798	0.0118770159838549	0.0143794159944949	0.0122649943222556	0.00983503466246738	0.00965907645331532	0.0124220406354137	0.0111094738928544	0.0117313349443994	0.0124021812970241	0.0116799859140444	0.0121902445239651	0.0121341582729559	0.0104319709977917	0.0129745550614324	0.0109263462370283
-319.666666745664	0.0163109820378936	0.0126676697457512	0.0137710200822497	0.0126128794217246	0.0113283854748086	0.0136948003029547	0.0159096976810587	0.0152471316531388	0.0130316505027456	0.0129104002181782	0.0146413213119728	0.0129127051884581	0.00892165354238639	0.0133421384692083	0.0156504150323812	0.0161169227464818	0.0136799002081918	0.0111635975215978	0.0130478789718751	0.0151098335911029	0.0143753704598863	0.0115712497278322	0.0121713258273596	0.0151502719645943	0.0152211174242911	0.0161390840758138	0.0143151590870807	0.0162410382930932	0.0146959046442316	0.0156886398236757	0.0152070430158866	0.0151491852022003	0.0131929669619776	0.0148511440581219	0.0118702529675031	0.0165116948964713	0.0159523695397092	0.0134859588684374	0.0151302056513098	0.0182133325143303	0.0144443797144209	0.0151620136384798	0.0167702678277035	0.0139338822567812	0.0153350107233617	0.0143541835792912	0.0127073776584127	0.0147974963677104	0.018092365062605
-319.633333412262	0.0157621954907214	0.0154080988922486	0.0168032134479329	0.0154141652718286	0.0127005394277904	0.0189457049197939	0.0197376600799277	0.0178560415858391	0.0161506143068554	0.0145239018330007	0.0181458631342255	0.0148226343237068	0.0134207940391042	0.0162694519930729	0.0174597575454994	0.0193139066277601	0.0173905659564021	0.0133024460194995	0.0179333949020896	0.0157567369287549	0.0185340589979355	0.0162035987655669	0.0150774122494423	0.0188435337729675	0.0158001779019254	0.021734262140363	0.0169685670079253	0.0181223845975691	0.0204652579258018	0.0167193640267183	0.018966174584311	0.0149279676147459	0.0185105664045806	0.0178048188508182	0.0187445169236509	0.0169419743017741	0.0182524507279381	0.0162064479709456	0.0160973218047032	0.0172563733388968	0.0180783749007832	0.0187644269168408	0.0167484589763933	0.0204281099125863	0.0176631891590958	0.0143272115072713	0.0180379751923005	0.0191074446096061	0.0191060038240972
-319.600000078859	0.019715840016246	0.0208807932273796	0.0180786807432521	0.0184049970225232	0.0147843904866903	0.0202511544269424	0.0191043545281608	0.0208159857641055	0.018978103092481	0.0202102920763435	0.0174233795652995	0.016200341773796	0.0169204448491698	0.0166136886300372	0.0185550620340112	0.0179373579959673	0.0214415390717643	0.0193015591230746	0.017990448897058	0.0187135242206767	0.0204693733823726	0.0146384118243467	0.0164209541489371	0.0208445023276778	0.0179713987659629	0.0210807369080263	0.019292237532952	0.0222946559997002	0.0192517612589681	0.0209190905722181	0.0208984793673204	0.0205379622022615	0.0171975194049493	0.0192985586581823	0.0189441726491507	0.0187788546124414	0.021042221311741	0.0196954614642477	0.0186068014121142	0.0203878893256479	0.0184238372394686	0.0214418117039024	0.0192925471591865	0.01642109189031	0.019268393261239	0.016664962183349	0.0151916843544897	0.0204438361757003	0.0194456384755303
-319.566666745457	0.0206643395065995	0.0177212070735991	0.0191947362493411	0.017893845262851	0.0185402935439419	0.0192671829129915	0.0222757181058233	0.0190670492395473	0.0194166010492459	0.0195706419705615	0.0173555373169633	0.0184160526025053	0.0152920675459112	0.0169011115755093	0.0167681511712878	0.0201665622552554	0.0203997579802889	0.0164685999119265	0.0176124243740798	0.0162452350209479	0.0199580032714726	0.0164673696332286	0.0198524633330249	0.0214069122936703	0.0202615064210357	0.0242119646322824	0.0200755548396803	0.0215596192351794	0.0232855715518081	0.0227435593105795	0.0198277242605325	0.0196564991496198	0.0173103767728352	0.0198698456835172	0.0202031950277998	0.0197537648736777	0.0223748763741728	0.0200213621607288	0.0189085888090404	0.0191617989304407	0.0191540186930174	0.0219877945190707	0.0225735889995111	0.0216518313114478	0.0216749907220687	0.0184943624678188	0.0172616830059856	0.0209945478543403	0.0195970192912431
-319.533333412054	0.0212964611441769	0.0170299263453593	0.0187712846583644	0.0182221169307423	0.0163873378182585	0.0201424000080387	0.0209155879490547	0.0220889287603797	0.0188352108830754	0.0233240309897851	0.0214672262490673	0.018614898444209	0.017477390543428	0.0170745556949606	0.0174400842377307	0.0194101608633819	0.022145346540224	0.0156301079681191	0.0212838495695058	0.0217679031706636	0.0178300349756162	0.0184337707173249	0.0152633836270468	0.0217114344267512	0.018727425956906	0.0237323990727443	0.0172505302646275	0.0205258983956603	0.0206203295433216	0.019833838509718	0.0214842370833407	0.0208001025610642	0.0197997391965536	0.0219321244002973	0.0202326145208441	0.0183385802329277	0.0207658974578324	0.0199138542212973	0.0208865847138779	0.0187943629931391	0.02129333166436	0.0182885908232746	0.0191906196293111	0.0208884081211507	0.0224573704335689	0.018486878164747	0.0171276129517691	0.0213539641025166	0.021114011636721
-319.500000078652	0.0202564756028385	0.0184431256842065	0.0160988298109698	0.015104763674864	0.0139339741579272	0.0202693204407662	0.0212130243564924	0.0168543022144044	0.0199052257870046	0.0186486597274679	0.0176815042055675	0.0154428154947772	0.014152996190953	0.014624984544316	0.0211973715329614	0.0157327325235678	0.0166694698750871	0.0170822935883023	0.0169381555060041	0.0167584235067254	0.0164804059458558	0.0168074167431812	0.0172358219417975	0.0183380520239657	0.0188542598225809	0.0190781056003677	0.0182157024889033	0.0200972720441257	0.0197302351337763	0.0163640798036592	0.0211278274679273	0.0177595501271788	0.0179487600811885	0.0188359865643744	0.0179235101892444	0.0188266667018182	0.0185575652703943	0.0191634523463505	0.0150383684597717	0.0205254257034867	0.0194879101304152	0.0199329741964412	0.0188102182261325	0.0183325060726754	0.0190979048369291	0.0194898970513325	0.0191964883363595	0.0168809369086512	0.0211521290191025
-319.466666745249	0.0163993483485054	0.0158489221208842	0.0164538003619629	0.0182154431317616	0.0150474399992397	0.0167794342907557	0.0177770888698559	0.0165469673574253	0.0150598766712527	0.0168248460663982	0.0158533446770799	0.016643679346758	0.0119933305115612	0.0121534794609275	0.0158573347102323	0.0146357120379637	0.0136658621491591	0.0141265166135159	0.0128662378763073	0.0142234340786084	0.0159193195091533	0.0131807715502255	0.0151855834892999	0.016012582199709	0.0159989947834344	0.015779663345	0.0153105215461855	0.0174636933549364	0.0156144738935923	0.0140053423950952	0.0207662441086973	0.0176505081160225	0.0151422266873098	0.0150609222233994	0.01390701865642	0.0147436296797517	0.0150262691192974	0.0142086417923445	0.0156516470923456	0.0166527256267858	0.0173039461930935	0.0145899900828069	0.0162446560395603	0.0168937244183687	0.0183768344294675	0.0158628718507285	0.0148811085282932	0.0147767447931293	0.0179515488264113
-319.433333411846	0.0146878538444433	0.0126668317045714	0.0117877110914818	0.0133484188563758	0.0127968244528958	0.0144580790633433	0.0174968927925705	0.0103958706513907	0.0109661280252977	0.0132050697681603	0.0114472702159473	0.0124614686377168	0.00981784818026199	0.0117782871438447	0.0109225296428853	0.0154380023945501	0.0139762336282082	0.0106052293321089	0.0107898823553264	0.0127824702330461	0.0123880522382258	0.00993954217189563	0.0101594814089025	0.0131561914344567	0.0109489714492744	0.0112748236644786	0.01322516359193	0.0133773840959113	0.0117349923411161	0.0129763674415445	0.0139988248291413	0.0146966750697033	0.011205996711932	0.0131863003795195	0.0113398838211721	0.0145261047011314	0.0152414919369174	0.0136008133248304	0.0146355951747512	0.0143198468736293	0.0127753238385582	0.012675357674396	0.0146192154476386	0.0143184421793554	0.0110212264221761	0.0124042405790911	0.0123709531214004	0.0120789377036451	0.0148433652281632
-319.400000078444	0.0130512977951935	0.00997105520222208	0.0100828496985066	0.00924158367807726	0.00500507633378344	0.00932049564131532	0.0105424478377644	0.00824039609660809	0.00787882430496467	0.00881408211655188	0.00920017465308254	0.00770173800604979	0.00528981677076734	0.00875232705144857	0.00688942554293104	0.00834729968376502	0.00884197947468135	0.00564294364902151	0.00967529872429229	0.0101233598862399	0.0102608367689843	0.00550441690179182	0.0079357373352662	0.013268963630533	0.00876169416481609	0.0106488909926072	0.00754282242616811	0.00959241450242909	0.011013005298189	0.00867107881962204	0.00836351900295551	0.00824870635173314	0.00707102209453137	0.00779285403785979	0.00605441121979555	0.0105399890613412	0.00936163895927877	0.0087330537451954	0.00880098097589466	0.00885496329354585	0.00859073124382403	0.00984670521355302	0.00831362800381041	0.00911471899035277	0.0093486743975757	0.0089534867573513	0.00588509743303334	0.00814403366848693	0.00897531495435566
-319.366666745041	0.00717777070753634	0.00618851920308272	0.0107828331869224	0.00504866272796733	0.00699227009970249	0.00433911918459151	0.00570050530073885	0.00389182406331234	0.0078571876686877	0.00552869605783968	0.00338386462881946	0.0047107882458195	0.00254250603087358	0.00220321271345381	0.0042117608740142	0.00410270294841564	0.00421037369725819	0.00283780539951606	0.00425504049498615	0.00308790385392488	0.00469894067756116	0.00128085096720532	0.000719595628538627	0.00118105289599579	0.00299455570598761	0.00223530225167357	0.00324257306132592	0.00498274520393904	0.00404613010346289	0.00371491250993228	0.0053842351979384	0.00579972849453947	0.00257893076992344	0.00510076095681633	0.00116331948747062	0.00709749026971007	0.00344668402403969	0.00529237738565047	0.00466805410435678	0.00543076371890661	0.00617081798695507	0.0050627180155689	0.00760605751769083	0.0037552198950741	0.00314014186799838	0.00630292406590427	0.00303029899330054	0.00582030054524763	0.00866920384258429
-319.333333411639	0.00387010982758851	0.00166481904136762	0.00302526195558739	0.000709559303455509	0.00152312402680543	0.00365402632516032	0.00100388267768559	-0.0010011817073079	0.000761882233417999	-0.00238525585445348	-0.00185152740466699	-0.000977738185427124	-0.00534384186340442	0.000667325510672168	0.00110425807959857	-0.000762630893846872	0.000536397633588148	-0.000732087556882144	-0.00111127652040344	0.00133614014492711	0.000975342447751548	-0.00236505772824569	-0.00415199591225801	0.000493455445593538	0.000925676192954916	0.000948219071195355	-0.00113916137819881	0.00275668920490768	0.000168811318167261	-0.00104624123274177	5.82925837351311e-05	9.09299506528516e-05	-0.00263353795540155	0.00370462954315987	-0.00115549055788233	0.00189683574752586	0.00273952888493356	-0.000317290104989709	0.00127794597795672	0.00158364535868372	0.00144678743806037	0.00122435610142158	0.00145729338748879	-0.00351804097865016	0.000228343013453647	0.000921957510192972	-0.00217232701207926	0.000480339153321907	0.000405860366708199
-319.300000078236	-0.000662705445711786	-0.00117519426078883	-0.00184151539909316	-0.00168890630773377	-0.00635313590320163	-0.00314787497034374	-0.00186562732812212	-0.00312927433597732	-0.00574783474264762	-0.00502030928802777	-0.00509942759582904	-0.00500234475875516	-0.00660391154095208	-0.00401050109366885	-0.00394703422718135	-0.0055838263421083	-0.00449143539856056	-0.00687584914312334	-0.00444454915710746	-0.00280897913840406	-0.00335468914561965	-0.00425060535467481	-0.0044529892082521	-0.00319031728160524	-0.00234587466062031	-0.00330641951250454	-0.00616057147571014	-0.00110892152833331	-0.00229212976709381	-0.0034332443054147	-0.00546221159693083	-0.00383120432830564	-0.00329662181588342	-0.00530929897086529	-0.00539682795504925	-0.00214598388841603	0.00200244142644246	-0.00337290999906892	-0.00273711222967177	-0.00201814829871794	-0.00183690546988258	-0.00379949123207701	-0.00158898494751791	-0.00559638697379983	-0.00259028721959165	-0.00610456572424567	-0.00456785750533284	-0.00118706113821798	-0.00486945265551875
-319.266666744834	-0.00445870510856661	-0.00480347397011227	-0.00254633959613981	-0.010596182632551	-0.00902273643991869	-0.00773133120173286	-0.00812451685096527	-0.00640356999111613	-0.0100344989407868	-0.00948440446731624	-0.00775770378822116	-0.0116548375382106	-0.0115204787707848	-0.00801266679874824	-0.00830450200571831	-0.00478804508536046	-0.00819161827146042	-0.0103650866430726	-0.0101975563082735	-0.0084815085356017	-0.00627034464568188	-0.00915129292454941	-0.00815439975613508	-0.00374268909525766	-0.00960148607299782	-0.00802024581649152	-0.00885606922191651	-0.00479512004978855	-0.00670477393352342	-0.00937336036047198	-0.00690931622563429	-0.00524925732698878	-0.00682041663875343	-0.00420569099740797	-0.00753892327642802	-0.00775958076481365	-0.00729376970308471	-0.0061077756836877	-0.00650989983511752	-0.0073823067864438	-0.00733680496929523	-0.00630752270798418	-0.00355160764713569	-0.00808467155074966	-0.00751284230157334	-0.00794427647541296	-0.00796006915102665	-0.00667943315053299	-0.00537486579225654
-319.233333411431	-0.0106755387880012	-0.0104524717003515	-0.0103468350167401	-0.00887428889920794	-0.012454991021511	-0.00695708256545902	-0.00953220958824597	-0.0090171124769779	-0.00946880132696726	-0.0119083233829061	-0.0127782032235157	-0.00937198407588247	-0.0119005434629577	-0.0100988950042722	-0.00874468726326316	-0.0125990172709709	-0.0085630236628883	-0.0113938604201704	-0.011567362174574	-0.0112325161040924	-0.0107871595509874	-0.0141551507688489	-0.00998488437135225	-0.0102184493807886	-0.00978661785310198	-0.00881492305305809	-0.00776432799274507	-0.00834444526989753	-0.00860317929303511	-0.00907290961683871	-0.00750842305174315	-0.00893243030647861	-0.0127235669685615	-0.0107943607653161	-0.0133804603211023	-0.00945860811494914	-0.00778109545995442	-0.00934809776344792	-0.0128540792968362	-0.00926844212215383	-0.00866735868713353	-0.0103994603208719	-0.00742423568328687	-0.00827557891507746	-0.0109250901881317	-0.0113345944064781	-0.00960123279621516	-0.0085746242439726	-0.00691031148712218
-319.200000078029	-0.0100756139186368	-0.0112199366904394	-0.0118860534091251	-0.0144125833492622	-0.0122793448009784	-0.0123630720054083	-0.0128855894111848	-0.0102631384054958	-0.0124293808709902	-0.0123833944845134	-0.013624484899593	-0.013545431956508	-0.0163076445838279	-0.0130203856320356	-0.0132084236178501	-0.0125862313526733	-0.0135735967852352	-0.0147304501957483	-0.0112255590150077	-0.0114516897109033	-0.014272060884123	-0.0153551604662395	-0.0154412167607153	-0.0101502336865084	-0.0144753795892372	-0.0135243788388975	-0.0119042613077462	-0.00947695119570136	-0.0111416466878499	-0.0116984027044944	-0.0109478896087484	-0.0119960656813638	-0.014076847244437	-0.0120386730028476	-0.0140342268979022	-0.0101050278073412	-0.0104300288866912	-0.00905607268480779	-0.0133711963080693	-0.0116001344320097	-0.0121911447053324	-0.0140429100862481	-0.00712436898368474	-0.0150062990203609	-0.0116357713402624	-0.0147993481633593	-0.016280736410594	-0.0105690312483772	-0.0105205155116679
-319.166666744626	-0.0118132801342734	-0.015709131877738	-0.0145950996080295	-0.0139094538046327	-0.0153523700111093	-0.0128665432055755	-0.0120679932362721	-0.0131301264476442	-0.0133212717290089	-0.014188331317979	-0.0141860877412016	-0.0161983898129893	-0.0166729240206119	-0.0174322775325012	-0.0150935541387239	-0.012564591486084	-0.0148997773472769	-0.0183002804321649	-0.0126652091611149	-0.0143937774778169	-0.0124927254760784	-0.0150323806444401	-0.0167803085254793	-0.0127079786353247	-0.019706730214861	-0.0141043390707292	-0.0113382688026509	-0.0132231610437213	-0.0146443530258743	-0.0117158262603538	-0.014312123292053	-0.0141336251898158	-0.0171493820699321	-0.0126795142940871	-0.0169307034270835	-0.0116996251203698	-0.0105799481156257	-0.0131493227948911	-0.0147374343171871	-0.0153456385798875	-0.0132895694220427	-0.0146619867542209	-0.0134237326387728	-0.0130862730791558	-0.0102458815295076	-0.0142283240181132	-0.0134463658248513	-0.010072452698787	-0.012800870152971
-319.133333411224	-0.0129749695423298	-0.0135986927791423	-0.0138939293590796	-0.0169477469622668	-0.0163349202680537	-0.0135935589535585	-0.0112695221486793	-0.0105155361736642	-0.0165294680747747	-0.0162929881355826	-0.0168922358279137	-0.0166784300268324	-0.01896747119325	-0.014624685306827	-0.0149982799564609	-0.0144752282796333	-0.0164508534033225	-0.0170893295741029	-0.0148535737358469	-0.0143280527233316	-0.0133106076420632	-0.0156517381316745	-0.0153226081279392	-0.011892321938673	-0.0154817446290777	-0.012564959798574	-0.0127740855081876	-0.0126045960067968	-0.0106619375227532	-0.0144166448941134	-0.0114795804833998	-0.0134682676507644	-0.0147635227752003	-0.0120369222595335	-0.0144901531148097	-0.0126521106285356	-0.012167760774645	-0.0157587157945952	-0.0143108170708732	-0.0143157212973035	-0.0114536701113233	-0.0132133871300715	-0.0145035720142516	-0.0145103440762685	-0.0122357319458266	-0.0145110338824694	-0.0140140858774673	-0.0142910043403424	-0.0129349881288513
-319.100000077821	-0.0123198155019953	-0.0177787130067459	-0.0143468668896993	-0.013189740945457	-0.0170538256544435	-0.0134419623718901	-0.0123833807404298	-0.0151532114602139	-0.0152256188095471	-0.0161352564262154	-0.0173526044643503	-0.0175381194329857	-0.0170214561027585	-0.0147898974888417	-0.0107612137823361	-0.0112715950296157	-0.0142517923810814	-0.0185071298237521	-0.0154849762539673	-0.0132919272593586	-0.0125022871000736	-0.0174782472451888	-0.014987627478223	-0.0150634987796051	-0.0140492167634846	-0.0143847573979268	-0.0135580599866203	-0.01175166975236	-0.0153027615231685	-0.0179827650330215	-0.0147419916079961	-0.0135343363284407	-0.0136131845226615	-0.0137951435273289	-0.014019025134841	-0.0146666225938221	-0.0132443283209721	-0.013286274748451	-0.0143847787049395	-0.0127890044331681	-0.0124580597656065	-0.0160354397956165	-0.0133609826679749	-0.0146248680732117	-0.0120550158283198	-0.0146549426934255	-0.0155434716357569	-0.0143710006150505	-0.0140103570171367
-319.066666744418	-0.00953399933962262	-0.0137792556114441	-0.0149321681585087	-0.0158875830979975	-0.016959841434222	-0.0138738140906061	-0.011720317516358	-0.0162367999956964	-0.0147322143982146	-0.0135846015041868	-0.0127370243906697	-0.015617007751872	-0.016691914426785	-0.013564866785467	-0.0130019888687567	-0.013001961933139	-0.0117334237196061	-0.0187081502902162	-0.0142390328728329	-0.0147071073647599	-0.0126620873316263	-0.0160449795167037	-0.0168184137010156	-0.0127568168158142	-0.0105442928397752	-0.0145204189528662	-0.0143922318278658	-0.0127878330969398	-0.0128412783109842	-0.0131498161391005	-0.0133764432459313	-0.0157147519956454	-0.0156931927191083	-0.0150497897620913	-0.0152901683654565	-0.011423315611373	-0.0105191579202281	-0.0149728829491247	-0.012159103781717	-0.0126332089961256	-0.0149410740925772	-0.0125173384952264	-0.0136912656208786	-0.0153585406576906	-0.0163581813696514	-0.0137980332949466	-0.0141796559419457	-0.00990951369525961	-0.0144501683063117
-319.033333411016	-0.0102123381166878	-0.0163516601582345	-0.0127680067185797	-0.0132682242416928	-0.0158653333229256	-0.0111642159621074	-0.00886517041048218	-0.0126448845801453	-0.0124173352451503	-0.0180189677612591	-0.0123979969111733	-0.0155200054793625	-0.0133413601749698	-0.0158454919013049	-0.0121824001602049	-0.0152218648861963	-0.0124954910823536	-0.0155973552102231	-0.0102246559632797	-0.0121641106985942	-0.0133416773926573	-0.0106060016975275	-0.0151574610046203	-0.0107870821322243	-0.0109230970196468	-0.0129013446499737	-0.0112912821400989	-0.0114247726896128	-0.0131492446071491	-0.0127186629153855	-0.0110157084613739	-0.0123653899586668	-0.0154740833420831	-0.0110901420491026	-0.010658369177685	-0.0107239083885072	-0.0113263494361505	-0.014252102525954	-0.00848693134587197	-0.0117462946021919	-0.013760788443931	-0.0152751765844633	-0.0131397213247774	-0.0123407478526385	-0.0142200477051972	-0.0113455575664408	-0.0145523753623604	-0.0117322498533302	-0.0139434630349274
-319.000000077613	-0.0114723051969325	-0.0131550375332713	-0.0131819245581232	-0.0117199819558618	-0.0170561153074998	-0.0138346453983597	-0.0108083732872929	-0.0124975228963621	-0.0120497398556437	-0.0116940693315327	-0.0129482218427919	-0.0134612200869024	-0.0156057349711149	-0.0117294409881237	-0.0115007313415949	-0.0128398708807934	-0.0145851667195531	-0.0171309028615275	-0.0105795051195804	-0.0116174935316732	-0.0103708323750665	-0.0148083069703971	-0.0105512699074043	-0.0115755642216889	-0.0123665860542138	-0.0103560593903578	-0.0122644980637144	-0.00951669889402851	-0.0107368875392735	-0.0144108884865751	-0.0113358788749583	-0.00928613109505594	-0.0132552371865551	-0.010521062160889	-0.0119828358960756	-0.0113429362562009	-0.00877068406526871	-0.0117951663561602	-0.0106827113856069	-0.0127188573874577	-0.0086101315018754	-0.0123247947110039	-0.01328153139165	-0.0125083749113778	-0.00956831896791066	-0.0138693660078992	-0.010823284709733	-0.0110948402315433	-0.0136183070951632
-318.966666744211	-0.00939498664603911	-0.0124844176655704	-0.0102277801164623	-0.0128632633803127	-0.0148382650865222	-0.0115925418586639	-0.00801569941147806	-0.00866082009087421	-0.0105526620051923	-0.0103299143797257	-0.0135050051239884	-0.0151471702919173	-0.014654861386892	-0.0108053430865276	-0.0102980954966749	-0.0115736943865081	-0.00895203372751152	-0.0125489330583561	-0.00848786732238815	-0.0116254364601199	-0.0112016417314313	-0.0107941890249746	-0.0127962143546	-0.00760229503342869	-0.0123032425583951	-0.00968011591867957	-0.0121612304850062	-0.00677498826449263	-0.0093814531502483	-0.00823552062621213	-0.00786531252711153	-0.00801691467374288	-0.0113353353491786	-0.0102855072850333	-0.0114258432377778	-0.0116977675559004	-0.0104041084448024	-0.0125566480348961	-0.0143996213259118	-0.0128671203909936	-0.0110363168308834	-0.010563284312254	-0.0112815280809668	-0.0110150926980154	-0.0120510814446759	-0.013054502030532	-0.0134119548604112	-0.0103282982722326	-0.0087751971443879
-318.933333410808	-0.00989483745531849	-0.0110529927885733	-0.0111135100197516	-0.0111538583312217	-0.0164538450961126	-0.00881244324893382	-0.00914271396009303	-0.0119583159587465	-0.0119936546285218	-0.0128428787442648	-0.0117469138543983	-0.0129059908909568	-0.0113528293694333	-0.0109190025746978	-0.00958935827808061	-0.0090170458798845	-0.0110932596053592	-0.0150795387111399	-0.00941786920654464	-0.010145730770304	-0.00982285671039052	-0.0108588870088255	-0.011056326530588	-0.00442395315603106	-0.00933858969122114	-0.0114958882087933	-0.0069918621341224	-0.00964445924585577	-0.0106534097131671	-0.0122357409588446	-0.00823178319111539	-0.0099461021687014	-0.0124632290448751	-0.0125520440884671	-0.0120207564873677	-0.0098435787089195	-0.00910499995640801	-0.00752834664768487	-0.0114379081551382	-0.00912533690493789	-0.0107171598243621	-0.008128909738506	-0.00953922527293005	-0.0106969049651388	-0.010737497718477	-0.0101072768271925	-0.0105231353070158	-0.0064676941702021	-0.00710096730305532
-318.900000077406	-0.00813921128870554	-0.0101457370401803	-0.00912306594364787	-0.00875643048019392	-0.0143967497085469	-0.00678203181513637	-0.00545865438123894	-0.00683655528809235	-0.0103961245438418	-0.00789436163537383	-0.0122951262645998	-0.0137948219299189	-0.0140469456546836	-0.0108271205402259	-0.00927169597813393	-0.00932627298498323	-0.00940829769956786	-0.00918374800989419	-0.0101142969689809	-0.00836867420425391	-0.00663014235751824	-0.0116833464280979	-0.0101543491329017	-0.00821442084209212	-0.01086336615063	-0.00844190097387387	-0.00675848019786474	-0.00712122589897457	-0.0120508285593772	-0.00913407459206717	-0.00986277390787937	-0.00983139970770763	-0.0138284553081686	-0.0111899178044796	-0.00756470495917771	-0.0107455408550167	-0.00638827501369343	-0.00882817455938911	-0.00927046491142458	-0.0107441284264479	-0.0135949034575946	-0.008608398380333	-0.00872381832731972	-0.00888053442913017	-0.00806624330041705	-0.0102082243932385	-0.010491558019957	-0.0108633720261831	-0.0101188270680702
-318.866666744003	-0.00871632331816319	-0.0119236912161631	-0.010494444953225	-0.00679622087534482	-0.0102115764404275	-0.00853278518637268	-0.00628890036737451	-0.010838927525692	-0.00944052484751923	-0.00895185444803936	-0.0129784795890138	-0.00917580969036624	-0.013559680156053	-0.01354751322387	-0.00895311592554426	-0.0105755580191284	-0.0126832847574272	-0.0144001816873321	-0.009555738569196	-0.0118741215826431	-0.00690456692211994	-0.0102723019686275	-0.0108261048814453	-0.00871775062239577	-0.0106196485956206	-0.00930623745154335	-0.00757135333322012	-0.00496984034507875	-0.00763898734666335	-0.0107578531776628	-0.0128457860090044	-0.009604248634138	-0.0112389056199799	-0.0105124378403393	-0.00890807850437503	-0.0072846732246753	-0.00698607495745784	-0.00971351432171375	-0.010675142345278	-0.00950547687244951	-0.00932584882225118	-0.00945594987470855	-0.00988949333176192	-0.0110002747730275	-0.0100792925742064	-0.0129432709789373	-0.00995606049551745	-0.0109733519873274	-0.00857690332650884
-318.833333410601	-0.00801936841472251	-0.01111838898983	-0.0118608307009593	-0.00999569372882336	-0.012607631508004	-0.010724013290349	-0.0117813592827379	-0.00894051781784599	-0.0104769553852672	-0.00949512281492859	-0.0116247671860483	-0.0135356670390462	-0.016296815150073	-0.0134814772263817	-0.00910121539300912	-0.0119585512141024	-0.0103825965446044	-0.0138540390369259	-0.00963620339655979	-0.0110259499464312	-0.00946295135545983	-0.0102044134161478	-0.0124020401767218	-0.00975521074536123	-0.00833295584382943	-0.00960208118673156	-0.00741681414805029	-0.0106941263741399	-0.0121064026274765	-0.0085963537607805	-0.0109152470571974	-0.0116723047446737	-0.00882611357326946	-0.0109252445547432	-0.0106666104054699	-0.0102766923002079	-0.00761456209568667	-0.00984228608248916	-0.0112662451816541	-0.00718018209789539	-0.00920245565743272	-0.00945260250424151	-0.0116276093623265	-0.0137801417795883	-0.0126560908286839	-0.012437899370606	-0.0115463755026204	-0.0096440466244494	-0.00953341053909307
-318.800000077198	-0.0109686453458977	-0.0143457496191267	-0.0099469620279018	-0.0122642855446269	-0.0131557808329178	-0.0118383283727707	-0.0103093467188865	-0.0100403871588265	-0.0166648385477607	-0.0142937920373404	-0.0124600410006577	-0.00997817865036688	-0.0143729295427881	-0.0118164934632232	-0.0110375034846837	-0.0116872072557854	-0.0125086125249826	-0.013889772663864	-0.00998566696068603	-0.0098348207422374	-0.0113437075090919	-0.0138186885679404	-0.0130168879478777	-0.0103757228511421	-0.01380113150353	-0.00777368229852105	-0.0108909893614862	-0.0115749077493007	-0.00801512473008248	-0.0120209374892314	-0.0117742766789624	-0.013594939404197	-0.0145342327803748	-0.0132271449586009	-0.0116294648394923	-0.00953380021335348	-0.00927286965164664	-0.0129785399847372	-0.0123873917214137	-0.0105466162435008	-0.0110162435429429	-0.0127034229664115	-0.0125176243765802	-0.0104965619070886	-0.010624122943123	-0.0113532762937265	-0.0121359713739255	-0.0102099857865018	-0.0136699194040438
-318.766666743795	-0.0126023913296465	-0.0144806177676302	-0.0109430923530579	-0.0183772445471048	-0.0174486292178574	-0.0120603395730851	-0.0133344164648459	-0.0130703858874585	-0.0137654728481998	-0.0125707962279751	-0.0161241949672714	-0.0163556201312223	-0.0147816391374724	-0.0165332972323101	-0.0150866400383347	-0.0126105097671209	-0.0149654006054507	-0.0164477403571063	-0.0137964264073689	-0.0139944817644929	-0.0132643463131149	-0.0158173906075412	-0.0145669433778429	-0.0129777590009537	-0.015499137769007	-0.00910652028337988	-0.0146192629411515	-0.0111554969426287	-0.0116618954411771	-0.0114949319268229	-0.0145090223796385	-0.0139036047814192	-0.0123643132442968	-0.0136370855679083	-0.015223253105193	-0.0122086704453229	-0.0113474206318209	-0.0155171737110472	-0.0156647954279532	-0.014439050013308	-0.0131384214484253	-0.012923444624159	-0.012118157287244	-0.0140771774569427	-0.0147741620967204	-0.0151148821098922	-0.0169819763636844	-0.0113459595361788	-0.0151392031254682
-318.733333410393	-0.0158024149901421	-0.016129772799502	-0.0118456039384883	-0.0148511778467056	-0.0183381291401511	-0.0141775362987864	-0.015097323691484	-0.0131686759694073	-0.0161939324924162	-0.0180739963770543	-0.0170779712243541	-0.016440340188942	-0.0199380853206661	-0.014585245513416	-0.0171620861617899	-0.0174453641445412	-0.0159055172393688	-0.0210063922666532	-0.0167548995617873	-0.0171254506077541	-0.0153890378693816	-0.0141429440714506	-0.0183656955408571	-0.0143767060767777	-0.0182542077501181	-0.0155485044061195	-0.0128818403833972	-0.0173688791035386	-0.0134565478289406	-0.0175988942737002	-0.0129146496103807	-0.0157125073265937	-0.0167993437633664	-0.0151865357258875	-0.014281900546299	-0.0158484827136671	-0.015323166894641	-0.0160550292144165	-0.0161609144137441	-0.0166777186567738	-0.014676330989667	-0.0131401316808766	-0.016080461680539	-0.0151286718531324	-0.0149943825674829	-0.0145720754987487	-0.0153056811939074	-0.0153107564954145	-0.0150465095026183
-318.70000007699	-0.0124382948654719	-0.0196012446295781	-0.0140389674560907	-0.0196203898100938	-0.0189251880741017	-0.0166978286154529	-0.0163518353106524	-0.016212727611268	-0.0197933977920145	-0.0171069053844555	-0.0204544458939071	-0.019716471633198	-0.0222664291186632	-0.0201259528803931	-0.0178926468182482	-0.0214457553152627	-0.0198415835388327	-0.0239057214111179	-0.0167301144296512	-0.0150994162252619	-0.0169546440347238	-0.018223822678523	-0.0189245707385901	-0.0157643786821002	-0.0187018180658928	-0.0164007706428284	-0.0170384381920107	-0.0178492255404963	-0.0184033445030335	-0.0195280723676869	-0.0132511652499467	-0.0172482659202627	-0.017511614078998	-0.0195489343066172	-0.0194899871806457	-0.0192596959810925	-0.01441458942379	-0.0184713828021433	-0.0168437907532143	-0.0175811918429551	-0.0141980847247565	-0.0163542986621169	-0.0176184803098735	-0.0177780090419184	-0.0210417603408239	-0.0187501525137034	-0.0171235439950895	-0.0131633621743199	-0.0141238533101213
-318.666666743588	-0.0179178613426896	-0.0221447436004402	-0.0215582682110385	-0.0179348196832559	-0.0242963731606973	-0.0201809312082806	-0.0179261916212186	-0.0196382458632882	-0.0199682088286319	-0.0201841655083457	-0.0231193805003324	-0.0196106058094709	-0.0242491588805412	-0.019130248839011	-0.0193366452833238	-0.0216957277003004	-0.0215913034901016	-0.022373253083328	-0.022204567666564	-0.0199521989007247	-0.0203049578874643	-0.0186493859380089	-0.0214433268587689	-0.0194391926100704	-0.0187532724876657	-0.0162342102269335	-0.0192054389555252	-0.016664798249323	-0.0188771348315542	-0.0213603142561589	-0.0203356751697706	-0.0209751223294576	-0.0188019731708634	-0.0197067642868396	-0.0227323913037668	-0.0210499295318025	-0.0168390148095885	-0.0200677406259677	-0.0194580630554834	-0.0196676308791102	-0.019561107089801	-0.0194016162686805	-0.0176307273678316	-0.0241544797770205	-0.0208805474689386	-0.0208283908979761	-0.0171674964326587	-0.0157282734343699	-0.0202553779486125
-318.633333410185	-0.0196301736217226	-0.0228167408584468	-0.0220230577134091	-0.021719176649435	-0.0231522635045402	-0.0214853143434092	-0.0195497136590164	-0.018193083102595	-0.023609448157125	-0.0237814735857589	-0.0239901427901739	-0.0239901123171251	-0.0235133619160323	-0.0231722286913869	-0.0217130577362278	-0.0257183480544406	-0.0227741923752629	-0.0265709508540252	-0.0227103654671496	-0.0246989028915626	-0.0212775278725877	-0.0216585737932862	-0.0234747236716601	-0.0200487898847671	-0.0231299785763168	-0.0209069229486629	-0.0214222140592126	-0.0213575424943635	-0.0187726216781154	-0.0238281937944018	-0.0213850835689099	-0.0224703956342481	-0.0191031545339879	-0.0199947539204259	-0.0236720757132605	-0.019610383699099	-0.0206975102280268	-0.0205362801166259	-0.0242594637044545	-0.0224162503917917	-0.0220418452752172	-0.0193270618113547	-0.0237844677009844	-0.0220423500290386	-0.0221207641158012	-0.0227939915317068	-0.0237743184732472	-0.0193539887067573	-0.0211207607212834
-318.600000076783	-0.019850121061934	-0.0236568146197033	-0.0211478168421203	-0.0217690019947812	-0.0267073651370918	-0.0220671157728041	-0.0217030825346671	-0.0221888664942695	-0.0228645141397046	-0.0240039562537584	-0.0254765441850973	-0.0225357825862917	-0.026089067120793	-0.0249625125341043	-0.0261880379109105	-0.024663011322704	-0.0248148218078379	-0.027450604799156	-0.0266864987674921	-0.0223867894405553	-0.0245879933263414	-0.0241895651814483	-0.0248169563393672	-0.023230162590799	-0.0241119176514314	-0.0208138021819064	-0.0221127737346911	-0.0222403529839923	-0.0204608753640249	-0.0240045298642929	-0.0243217084646282	-0.0202069354185015	-0.0211393907229736	-0.0218291353316287	-0.0243640757018673	-0.0204374895801174	-0.0237716813830755	-0.02221910481484	-0.0240035668492531	-0.0216859040609558	-0.025148968465998	-0.0233890380588617	-0.0218619797243315	-0.0263650707159802	-0.0259854008078141	-0.0274847091991243	-0.0248386797709987	-0.0203744248344437	-0.0203730103385885
-318.56666674338	-0.0198435497615144	-0.0260868226494755	-0.0249101192308069	-0.025826719021402	-0.0251982662753216	-0.0217827802576613	-0.0213825492132887	-0.0271137232903452	-0.0278754627912839	-0.0265524439888942	-0.0234703859899332	-0.0237214142961183	-0.0266353066219988	-0.0254559306699889	-0.0247338355627743	-0.0259616426524072	-0.026780936164239	-0.0271285612321269	-0.0261597873600911	-0.0230898887363299	-0.0218811057934089	-0.0238789484970936	-0.0256208489546201	-0.0244006497974595	-0.0236334857450679	-0.0229230118151245	-0.0237966299859966	-0.022783954851134	-0.0228279350963055	-0.0273478735206752	-0.0232437624855161	-0.0197056512388657	-0.0248825261874456	-0.0241175205097593	-0.0260680685422726	-0.0209905873063169	-0.0245242391647353	-0.0253130011836107	-0.0253329280068072	-0.0227830878876676	-0.0227006494341129	-0.0210453349562029	-0.0231213394268708	-0.0258607434870792	-0.0252197535794222	-0.0256752192047476	-0.0255428979231593	-0.0222061798499434	-0.0217204721410472
-318.533333409978	-0.0236759385229431	-0.0238636120935756	-0.0240072665442657	-0.0238586557821306	-0.025846163393942	-0.0233644508645956	-0.0236155074402626	-0.0233684121613827	-0.0255965247057756	-0.0272956660235132	-0.0271582363796999	-0.0286127209391885	-0.0261932900287505	-0.0269678234124867	-0.0253701065254772	-0.024847993276874	-0.0262183838789768	-0.0277266232294824	-0.025761093659025	-0.0218169547753023	-0.0244362402595476	-0.0262859713777608	-0.0241210642160209	-0.0250620413379158	-0.0234333060811439	-0.0260514587768446	-0.0199749844370345	-0.0235086841057341	-0.0242185292213554	-0.0220966770555922	-0.0222966068640056	-0.0235869595221582	-0.0262760830501741	-0.0248054843783813	-0.0241481531527942	-0.0232402701359686	-0.022305321396769	-0.0251848192384716	-0.0232973102593581	-0.0208457564074991	-0.0246365132226022	-0.0244281312616487	-0.0241259945780741	-0.0285138669506811	-0.0270313015838792	-0.0272828875319081	-0.024591308438731	-0.0214747266722306	-0.0202598831880124
-318.500000076575	-0.0216199201295653	-0.026581033310652	-0.024581490514494	-0.0258946620564124	-0.0273708805241112	-0.0231118271222857	-0.023843020162629	-0.0226910250421811	-0.0246815384075914	-0.0248027040460872	-0.0269776519564962	-0.0262992437400806	-0.0264658799477954	-0.0234931426431016	-0.0247118151200975	-0.0235677363305238	-0.0231029551822289	-0.025054479939615	-0.0245906181059817	-0.0234653353067026	-0.0214776958357684	-0.0224947024860181	-0.0235866660838764	-0.019190574871612	-0.021735363011247	-0.0199340802101522	-0.0217747614489961	-0.0225236886359588	-0.0213890106666565	-0.0244753977317401	-0.0218965063557054	-0.0253244980343713	-0.0220818171971359	-0.0229508623885077	-0.0244893935867653	-0.0208240175050031	-0.0210004809605591	-0.0253763985900711	-0.0250212385972292	-0.0269175004597363	-0.0231816631299445	-0.0252733256148199	-0.0250725963274415	-0.0250467958426053	-0.0237692160890762	-0.0256806006383413	-0.0269855922762061	-0.0214649507692435	-0.0235216443907151
-318.466666743173	-0.0216846000173133	-0.0233868507212971	-0.0209669020423325	-0.0263697982017204	-0.0264744250019581	-0.0242774449089347	-0.0242765742219919	-0.0265376400785244	-0.0268723613425307	-0.0263676106698348	-0.0241270758157065	-0.0272338944611995	-0.0276917489319327	-0.0231933773547905	-0.0256342083302118	-0.0232623789275664	-0.0239026686946057	-0.0249477692516913	-0.0239489215157841	-0.0237050944601953	-0.024253189344252	-0.0208569645412664	-0.0216680378474692	-0.0204061221883368	-0.0227944727977831	-0.0217877795975705	-0.0220651601785377	-0.0191727608106056	-0.0207241618717808	-0.0232444875091471	-0.0222450071873214	-0.02301920170433	-0.0218938751185034	-0.0234947611670949	-0.0264662381904931	-0.0233111947451401	-0.0205567660292331	-0.0248564917478901	-0.0231738247256564	-0.0217306533929046	-0.0232578243782788	-0.0230540300110474	-0.0231472201128543	-0.0240713616854287	-0.0210290169120126	-0.024224934263147	-0.0251916879785301	-0.0208015945952038	-0.0212378395191962
-318.43333340977	-0.0201906377211116	-0.0226057974821455	-0.0240894969944406	-0.0240552346590838	-0.0243185661754204	-0.0206255984548832	-0.0210997231192221	-0.0227562750122349	-0.0237550417463349	-0.0218917570925292	-0.0260295715511227	-0.0231283069874945	-0.0255551964505319	-0.0227197879379584	-0.0214436308356196	-0.0217927337174743	-0.0215538157115894	-0.0241254391287937	-0.0227659228198255	-0.0216445082746967	-0.0220751083726517	-0.0184828788256846	-0.0213303608775133	-0.0207705542935367	-0.0221528662030159	-0.020379765710022	-0.0218999873864425	-0.0195186237844664	-0.0193066731807038	-0.0226154587183345	-0.0221654460412295	-0.0227156456410849	-0.0188023880144371	-0.0207503223852996	-0.023570838879782	-0.0205539974237159	-0.0173946683195039	-0.0196706414463663	-0.0226483629093767	-0.0186862221911573	-0.0181099810488382	-0.0227582293426253	-0.0239014503553422	-0.0219540880217167	-0.0218523067578781	-0.0202611161852125	-0.0253453916368175	-0.0207232702892518	-0.0201387067452063
-318.400000076367	-0.0167362711664186	-0.0206879213296868	-0.0195126974565635	-0.0178353060322233	-0.0214117852747022	-0.0202505976579823	-0.0188327039530531	-0.0188579061613251	-0.0239391146510637	-0.022172704655871	-0.0216372062881267	-0.0198112100966595	-0.0236995889455429	-0.0232686131628935	-0.0205320704051054	-0.0183496477764568	-0.0172778482124448	-0.0217690356628507	-0.0209961562934322	-0.0191550214163769	-0.0195659160243122	-0.0183090466364039	-0.0184002519186846	-0.0180085965724069	-0.0174958495326002	-0.0181859019860794	-0.018675418025184	-0.0172898267490449	-0.0190229309729906	-0.0189430206022562	-0.0164105524678397	-0.0199137768826437	-0.0195047783928444	-0.021016410318537	-0.0203671600193729	-0.0219410680259932	-0.0180664922269881	-0.0206031692703058	-0.0209036557143443	-0.0205067776360821	-0.0179490949214408	-0.0202667023106641	-0.0175189871343905	-0.0197809461878279	-0.0187448802696575	-0.0168867696245109	-0.0213706560199519	-0.0174935199567118	-0.0199979087651482
-318.366666742965	-0.0156569642612751	-0.0204155066246081	-0.0200592742138087	-0.0169425020235762	-0.0239893393345677	-0.0186732442598824	-0.0171393868617898	-0.0183005498978933	-0.0198192144222589	-0.0193264313175228	-0.0169194764488136	-0.0185124401021546	-0.0195255782189769	-0.021321059292701	-0.0143984831102846	-0.0139429972121479	-0.0157127130131699	-0.0214977535766938	-0.0154751164336541	-0.0141930991496232	-0.0163832956546319	-0.017957417572987	-0.0173308835601195	-0.0163824679424337	-0.0167867709639691	-0.0152522094949912	-0.0160102650138874	-0.0170831833875542	-0.0130089628550701	-0.0165082350958089	-0.0163398146592213	-0.0197562258998568	-0.0175571033601386	-0.0165558964293774	-0.014936595413038	-0.0177317911000694	-0.0146179046573127	-0.018563826537548	-0.0154675286359978	-0.0153094400388755	-0.0155438916689232	-0.0171828078882235	-0.0146844788802842	-0.0199676836185468	-0.0160673151701652	-0.0193095290029788	-0.0164886674888158	-0.0157612278571818	-0.0147806760040524
-318.333333409562	-0.0128442839751578	-0.0188126495352681	-0.0182019048188341	-0.0158379652148638	-0.0159858034860622	-0.012741436057061	-0.0114432303590227	-0.0133572926208303	-0.0143609850964987	-0.017853074016919	-0.0172768524995628	-0.0160077899257227	-0.0177276458466368	-0.0169173362568417	-0.0181105702457851	-0.0163291276165295	-0.0138130392807816	-0.0177574539940988	-0.0153096603141566	-0.0117061719717052	-0.0149445914070696	-0.0137100952869006	-0.0132948661404044	-0.011880705579727	-0.013045705399797	-0.0128901173459668	-0.0125533501993501	-0.0116157931564738	-0.0125760082918961	-0.0126111627189338	-0.0129782049104016	-0.0120470149977171	-0.0145567498996526	-0.0172283257517276	-0.015244493480339	-0.0132624479354123	-0.0131990677134132	-0.0121024182961823	-0.0127687478499395	-0.0135103290417831	-0.0137100784091087	-0.0131589834271104	-0.0173065942415327	-0.016617831042462	-0.0145263187348906	-0.0152497776067584	-0.0166895078327706	-0.0122855679948185	-0.0115243464872034
-318.30000007616	-0.0115486415179301	-0.014068874956559	-0.0147066442472669	-0.0133988357260606	-0.0151586478680363	-0.0107863256123318	-0.0107863941940165	-0.0122058834943357	-0.0136777332353961	-0.0112052756393027	-0.0162526728627634	-0.0130878272438094	-0.0159310478690827	-0.0115372796372729	-0.0102526868103411	-0.0139860367010169	-0.0107610330179354	-0.0157998692671811	-0.00834195322746589	-0.0102062241674538	-0.00917050127273822	-0.0124985220480057	-0.0113826732874982	-0.00672689889155509	-0.00877836828311784	-0.0128977365909709	-0.0097383638449956	-0.0105874180467481	-0.0117499837785099	-0.0134076789792227	-0.0109412757752051	-0.010721727671604	-0.00961979353589981	-0.0100366590369746	-0.0124274680808742	-0.00958127417316146	-0.00856564868824095	-0.00903442815061384	-0.0119516094891811	-0.011542959031281	-0.0113256979508873	-0.00973874230821237	-0.0116375926771969	-0.014606819905191	-0.0128756629648148	-0.0110152302806908	-0.0110262083004061	-0.00884443836550597	-0.00962708778187216
-318.266666742757	-0.00860480782202322	-0.0122246644569706	-0.00960367461291478	-0.0129826973619395	-0.0125542176790886	-0.00966593209694788	-0.0116838830151231	-0.0123381587401068	-0.00909207369029352	-0.00913299189094696	-0.00944916125311446	-0.00947240786431169	-0.0107101320093071	-0.00986521839795895	-0.0120233309004	-0.00742072213558254	-0.0100713331104886	-0.00981848362184601	-0.00851375760796191	-0.0106791238248756	-0.0084002385360642	-0.00886100058351391	-0.00945925249657376	-0.00694036664442543	-0.00825349622379901	-0.00654820525315181	-0.00628861636523181	-0.00639459078461813	-0.00732977165932958	-0.00799209449486893	-0.00813869139380152	-0.00942301044921467	-0.00672326825916958	-0.0088288047863273	-0.0093861027137464	-0.00495364713094792	-0.0085475830503402	-0.00840567720996732	-0.00824076456371547	-0.00765231126523347	-0.00826166759389058	-0.00629742010729362	-0.00748510139853764	-0.010681544870724	-0.00728041021872805	-0.00544865084932789	-0.0107784913053486	-0.00831453676503635	-0.00844984796073245
-318.233333409355	-0.00546272784941748	-0.00605766376761996	-0.00703627998985257	-0.0075399629031353	-0.00563382789298528	-0.00497104359928058	-0.00391648015861001	-0.00787134852437654	-0.00895549961214248	-0.00611330780454045	-0.0112072430988047	-0.00745090722723885	-0.00657025934956434	-0.00790349499067078	-0.00730837164983211	-0.00626115096472923	-0.00711205563711359	-0.00478890754695072	-0.00608220252886649	-0.00522037825461008	-0.00347019635369727	-0.00715772828805117	-0.00623864631226634	-0.00293214995027891	-0.00304507357788264	-0.00467272704693156	-0.00448281147018736	-0.00412453983914718	-0.00670910387398038	-0.00611600958078473	-0.0077893888119438	-0.00605697775542824	-0.00640773961999519	-0.0058644214039556	-0.00714751841268813	-0.004450065402551	-0.00244844153129697	-0.00572375438824668	-0.00836014221733961	-0.00762190676629837	-0.00702242808734521	-0.00115414209721509	-0.00308444682731102	-0.00627841340654722	-0.00480623091380838	-0.00508066592027079	-0.0074715283187462	-0.00395021208410351	-0.00648629415092272
-318.200000075952	-0.00438994955141425	-0.00260881749290298	-0.00354362303718936	-0.00524945110661523	-0.0068936390158838	-0.00232801609523614	-0.00371979203376938	-0.00324994371009424	-0.00594040979634547	-0.00609409673807149	-0.00658564504959336	-0.00466772594151876	-0.00740531573847203	-0.00376688676668413	-0.00663730244236183	-0.000566625874038551	-0.0030459230906853	-0.00703889429131477	-0.00508518907392908	-0.00158486906242861	-0.000280333865460669	-0.00287625270553526	-0.00406647127304638	0.000570024293437776	-0.00324389283414994	-0.000797898486201043	-0.00296430652772839	-0.000942121545772334	-0.00516145440955218	-0.00128301794851104	-0.00218197763105354	-0.0013227148851106	-0.00456971672676554	-0.00213964377572495	-0.00701828091628487	-0.00012118105484582	-0.00130222570917848	-0.00418995415583767	-0.00424158333905533	-0.00268693704138545	-0.00340053392020245	-0.00385084169470595	0.000404265001598847	-0.00319806305806891	-0.00164751246714945	-0.0013723912651834	-0.00477632310856513	-0.00363229232688844	-0.00325419622828405
-318.16666674255	-0.000569488942517848	-0.000151621293976834	-0.00399550742135502	-0.00152358127128349	-0.00584720652213966	4.04894870997818e-06	0.00254937869207728	0.000951205467528471	-0.0014989899149852	-0.00241847809416174	-0.00264330675660718	-0.00442350471830011	-0.00619420656373759	-0.00206515990660106	0.00136095657028379	-0.00195713873578085	-0.00147430435157103	-0.00212001901429515	-0.00150932125700587	-0.00357537403207986	0.00164167295348916	-0.000178400379777122	-0.00022107926165893	0.000138066702882744	-0.00111263444972898	0.00335867619891905	-0.00205444379907871	-6.82221296635088e-05	0.00141734138009841	-0.00235808481127886	-0.00262314849433909	-0.000909729344898969	-0.00169010935645497	-0.000185828281369371	-0.00215478182559536	0.000762617456518955	-0.000705243209637163	0.00013189024776139	-0.00176969832549678	0.00131038027124097	0.0013581493559407	-0.00176389782419484	-9.02918588894241e-05	-0.00521718133527405	-0.000910633667514871	-0.000177059612985087	-0.00321034702592515	0.00306273648923272	0.00480121783003162
-318.133333409147	0.00381126695497047	-0.00175367181838149	0.00123440255468288	0.00133030967222281	-0.00363292474839494	0.00322728268029604	0.00466777992693623	0.00035931013293955	-0.00148093235302249	-0.000669551133638757	-0.00379817771431756	0.00322730323057252	-0.0027426717184833	0.000950107828033508	0.002362887665872	0.00334978938771946	-0.00158530507880184	0.00115319579702933	0.00158811319117669	0.00193300683844455	0.00552003420090807	-5.69336104457863e-05	0.00192186322774712	0.00518867816000101	0.00448443602926774	0.00388169389816162	0.00141568643354628	0.00227697332896692	0.00401025052485227	0.00359885159205742	0.00332708831281159	0.00312973978113951	0.00139497883604667	0.00248751513784196	0.000446466698148851	0.00278230758531783	0.00195665790732058	0.00331653591299452	0.00412116867983159	0.000334071508358069	0.00144545428494292	0.000961426081432681	0.00259186677479395	-0.000779984524569066	0.000588355739142732	-0.000551334932489378	-0.00160854480595396	0.0011451295237016	-0.00122919477214378
-318.100000075745	0.00416774394848385	0.000929833575575412	0.0027478421421343	0.000353106867072461	0.000580879092271891	0.00197700606173445	0.00591483917202118	0.000923633678337143	0.00184601464648937	0.00238843120059462	0.00212897026398617	0.0022482181775999	0.00139185888540316	0.0022524035364665	0.00611351461571019	0.00377375248843526	0.00220149881960574	-0.00147185655909943	0.0030990990954427	0.00300866503090158	0.00225598470831045	0.00105186479468311	0.00395257876307387	0.00347327092890426	0.0021148207334255	0.00675539130954617	0.00420015440640487	0.00208641106587282	0.00211282232478649	0.00566839756560666	0.00335154693763628	0.00291429187857895	0.00347427566911052	0.00397946688215445	0.00113339953034608	0.00337333447549393	0.00451240149825172	0.00431306446424096	0.00386681014122492	0.00396309127076278	0.00166625134901799	0.00465777723590743	0.0049756331012194	0.0038644849834033	0.00231676924512769	0.00296815198654798	0.00240682618148991	0.00561197097586064	0.00432117115879349
-318.066666742342	0.0069205730082802	0.0035904456740502	0.00768767344098542	0.00117402386517707	0.000457749751499037	0.00381189841555118	0.00673964391758741	0.00710466633378426	0.00586778736401394	0.00346586139330896	0.00303289034968235	0.00457252718280099	0.0015282334975425	0.00804745178640009	0.00303780547669374	0.00537413428632383	0.00523254763837266	0.00689038221959037	0.00330181112416406	0.00406441268232482	0.00561712566393935	0.0038459776182207	0.00510786515389317	0.00411856475877337	0.007527249683419	0.00372318323289444	0.00784952384637594	0.0070914480390849	0.00648727112433334	0.00566846061103454	0.00406872531058244	0.00433488039034269	0.00613116347324905	0.00427545145893937	0.00497512816072154	0.00570702766490627	0.00508810804452198	0.00610788036731302	0.00509403443854639	0.00751867841276954	0.00659569654615033	0.00644580228947866	0.00456224378703551	0.0055404651287988	0.0069681372321444	0.00539488354803142	0.00390338984881389	0.00744912956853672	0.00551872353715577
-318.033333408939	0.0107406452500632	0.00692088170021832	0.00741919940496438	0.00510160748455513	0.00467113262135166	0.00809923676187729	0.00689885002789092	0.0055852177162462	0.00694616226965417	0.00547949467979758	0.00418107124289346	0.00559593649408052	0.00365753538456681	0.00658894374804608	0.0058181330614494	0.00573616700333135	0.00805309012529398	0.00142687893060356	0.00642434728474961	0.00441422272700387	0.00799376625399739	0.00691692206069017	0.0083073520254473	0.00950401739234741	0.00560135435576015	0.00938773447932895	0.0058443932591995	0.00783085876501433	0.00701931018507918	0.00522624001409988	0.0046426147173434	0.0083694066013924	0.00757906359144711	0.00777627773068879	0.00487565681882662	0.00923170059637057	0.00747674637682383	0.00886784088997761	0.00415675578673824	0.00700035663271958	0.00413726246359714	0.00971074890711765	0.00697207524828281	0.00571226206281628	0.00581413122887409	0.00648330708922007	0.00602446785538391	0.00896397300316343	0.00730594443682464
-318.000000075537	0.0100516323399216	0.00712459690945422	0.00930882779209219	0.00927093509763821	0.00637974382516338	0.0097939215417151	0.0106940561977781	0.00505243764006114	0.00554890456304602	0.00290556728910896	0.00749242743173495	0.00570178803965782	0.00402425788443328	0.00519515966291562	0.00563173037091325	0.009897336906591	0.00566165813404607	0.00632908551475364	0.0058242868772661	0.00889705334125335	0.010562448109307	0.00748997365593529	0.00905309303865587	0.00866542318163155	0.0120214300606262	0.00986535347101625	0.0069411125341895	0.00913394345195717	0.00824514351127059	0.00371260781623595	0.00854414725029473	0.0058232965768239	0.00623954554981732	0.00934993064026468	0.00748988268562334	0.00859958013069884	0.00965903559962134	0.00967276465265077	0.00426923645216293	0.00771235261046777	0.0097926905013892	0.0119295110005682	0.006543661312025	0.00459121674992591	0.00492344012281665	0.00585324916863916	0.00562353266576043	0.00971135944953927	0.00891227545984252
-317.966666742134	0.0104014129014023	0.00975622342553673	0.00673442546827718	0.0100372502882823	0.00407362613480444	0.00992731872785602	0.0112026051310109	0.0106774527337832	0.00707167864722591	0.00612143659167963	0.0061349261960334	0.0078954094553132	0.00431777882057471	0.00891292983916736	0.00672323078090575	0.0106262238650754	0.00819541522538492	0.00508939573820999	0.00807045030741682	0.0093224001158051	0.00957219718866142	0.00826736405845818	0.00572150771402657	0.0110543571667837	0.0091545344526559	0.0105642587150214	0.00893740839717339	0.0090970692005744	0.0117543346739269	0.00987327244337899	0.00602139729978635	0.00637368141652717	0.0114366214843635	0.0106488354931964	0.00861388956502962	0.00833476030270563	0.0113773385311318	0.00753109866153778	0.0052669770467686	0.0113556889148244	0.00869450055650167	0.0110562495453765	0.00914607318832406	0.0109745498823441	0.0103620525735889	0.00773740975175152	0.00493414912967927	0.00850753997420683	0.00983445164374552
-317.933333408732	0.0141429781968222	0.0110741334773433	0.0105941689024692	0.00761546470710073	0.00818495560946519	0.0100502113010069	0.00901510288044138	0.00846329817190428	0.00770020973009367	0.00698398665285471	0.00856357695042032	0.00731154916025623	0.00560852772662901	0.00896794101047693	0.0106454204263053	0.0111182725584589	0.00876841635966086	0.00913975745274842	0.0107682585527749	0.0131469553611292	0.0165894075557519	0.00697144092786406	0.00894086552886131	0.011881435467918	0.0126813147535184	0.010712101694398	0.00797691713933646	0.0129576279197405	0.0102412527533898	0.0095115060660238	0.0121794472068105	0.0118666304339042	0.0121565275488221	0.0071871620059476	0.00741699934652207	0.0115729858549184	0.012306774070715	0.00868685571403238	0.00949980164953135	0.00673032119807904	0.00968909680377672	0.0118028386448306	0.0124822792760599	0.00803703324685234	0.00999001184443171	0.00888423781672987	0.0105331621661652	0.0106381042171783	0.00856375376858409
-317.900000075329	0.0130497521854822	0.0107365588385269	0.0092308881364046	0.0114297729444941	0.0105826682125557	0.014995441564304	0.0131043351500516	0.00819520440395083	0.00885180618925552	0.00745134087584942	0.00745564266173426	0.00754054295405271	0.00999613137397981	0.0119717628958085	0.010769126858195	0.00889827058309478	0.0078201014258823	0.00757441222265098	0.00990509143372575	0.01097866472816	0.00895625470898898	0.00993980165096742	0.0106368382758526	0.0122851678509655	0.0139568026407768	0.0127418660551512	0.0113828940923771	0.0123982431644396	0.010590848490313	0.0105040909488034	0.00993021480998613	0.0106580793088117	0.0126224235910939	0.00868870360439122	0.00923872349622823	0.0108733922427204	0.0113721020048752	0.0111478481333706	0.0110297554208696	0.0131744305434832	0.013013864474368	0.0123474817131272	0.0107397109694992	0.00843736435650855	0.00908918398991942	0.0108146635337013	0.00861045123214477	0.0119638826695636	0.00687903273436596
-317.866666741927	0.0146012114146069	0.010014784458971	0.0115603643481016	0.00958487234306116	0.00887163134218627	0.00819206346792478	0.0122540718228304	0.00775651995548976	0.011040328838662	0.00862748594908147	0.00900280609045256	0.00826914811357549	0.00785537071919884	0.0104193912576608	0.0117912754527685	0.0107896539436422	0.00930934894974822	0.00922474583588317	0.0115985703721982	0.012570816360912	0.010817967283638	0.0109333227514671	0.0117572172209404	0.0152545143265472	0.011530287632104	0.0115229605904936	0.0108571839834593	0.0123366020630713	0.0160744714637381	0.00774498702115611	0.0113566513387057	0.0105155807423598	0.0139790421737285	0.012494856613698	0.0124529507184901	0.0113605496992666	0.0134333055580412	0.00890752952835361	0.0124565607948925	0.00814135150490058	0.0109755220308835	0.0124947369718491	0.0101758598085407	0.0131462931717495	0.0098843417508927	0.00896835404685858	0.0103368488978209	0.010580384923266	0.0117782058087064
-317.833333408524	0.014969035637292	0.0112115446243786	0.0106004016088275	0.00937239454036953	0.0114280882226933	0.0108164786828866	0.00905335400562324	0.0131154598963422	0.0110063783635936	0.0111169752654242	0.0107343333990779	0.00963448331559602	0.00821537241209669	0.0103263732378772	0.00916236783897906	0.0122691754559849	0.0102283064060767	0.00922292099295619	0.0132549327134051	0.0123383804363691	0.0135538230176332	0.0121188523251435	0.0115231908935126	0.0144591232284378	0.0130440690159036	0.0143907713972481	0.0122839162458412	0.0109194409450973	0.0108277015838542	0.0131713611195636	0.0109638041313548	0.0102600297596064	0.0120993712141483	0.0135834888898992	0.0106876422451478	0.00985367881898846	0.0122658207598273	0.0124977690583838	0.01256293598031	0.0127278189025509	0.00781160719703111	0.0100330624883906	0.0143396939416987	0.0123246563587043	0.0114721196893627	0.0100381763044585	0.0116220359977307	0.00860300563146166	0.0104517438055887
-317.800000075122	0.0162535270106651	0.0116063003120159	0.0124272954708766	0.0137275835352293	0.00684699581405246	0.0110321745589933	0.0121353036348602	0.0116777150672801	0.00823672816381293	0.0115503825733976	0.010795364258587	0.00693022346394312	0.00915157809874279	0.0126783721685363	0.0108818557363002	0.0133578521830421	0.00837424197177794	0.00915141858881718	0.0129623430769777	0.0103407447082566	0.0153013582014814	0.012773285745538	0.00781619088847119	0.0138411436535232	0.0113370004651266	0.012990400197326	0.0078234416252061	0.0119319013307587	0.013191618357912	0.0130424816145605	0.0119283058675629	0.00988244816759531	0.0113975488390322	0.0137977716860314	0.0134106624192212	0.0112461176147711	0.0120872338603554	0.0110409766554429	0.00802774398445294	0.0102582801590786	0.0089682292537856	0.0105363226321736	0.0117828442502996	0.00968291196613702	0.0103350050834987	0.0121975817601965	0.0110060213398132	0.0141370881694037	0.00964249244983184
-317.766666741719	0.0137560220103541	0.0105779530705699	0.0136887617804798	0.0113313253843415	0.0125160600141712	0.0139509728838429	0.00901183395486027	0.0136480710173114	0.0117609435733237	0.0111996537773181	0.0118212962498152	0.0108039176908593	0.00877159892171075	0.00966587793047835	0.00967094189893991	0.0154650964981408	0.0103924736486704	0.00890493783011304	0.011578091633863	0.0110583170376598	0.0135271643826222	0.0108728342945936	0.00979483319693297	0.0149073656501124	0.0105807382744703	0.0145797456527875	0.012944455394059	0.0122263494483423	0.0130582202404789	0.0111042883468034	0.0142624489245695	0.0139258517070359	0.0121028566132632	0.0126933544818089	0.0130730827097127	0.0120056707328918	0.0119263401219281	0.0128170806271324	0.0095291079386387	0.0122933400196302	0.0120436808656005	0.00921741103561158	0.0140618146624326	0.00930792410477266	0.00862914320595587	0.0109421331728605	0.0119017631433671	0.0115250780887222	0.0119225965890866
-317.733333408316	0.0120242419464838	0.0117124238573092	0.0113901518226023	0.0109248612870047	0.00977995923395558	0.013076939293819	0.010601677098405	0.00980475344996112	0.00928849249868291	0.0103021687162761	0.00968739851747691	0.00918548782711925	0.00902015473921203	0.00945446167952624	0.00890486015796221	0.0115100728909852	0.0106838104107767	0.00889835271015782	0.0111152268711381	0.0114295776767933	0.0116033388306909	0.00938065908293451	0.0114347249588118	0.0130680312280397	0.011693056883547	0.0101806481262521	0.0119001443003151	0.0109795854191708	0.0103982684838704	0.0114991884102615	0.010302924342856	0.0110095449619335	0.00855405419641886	0.0125517258304201	0.00939525717902812	0.0116140350517984	0.0124725309643785	0.0123324217906834	0.012270031241051	0.0107110451107565	0.011470694660018	0.0122426446595726	0.0094210070977343	0.0110788398521424	0.0112196438022955	0.00992665424870331	0.00904039213833185	0.0132408544946051	0.0110076304225508
-317.700000074914	0.0145268959346987	0.00976264520502923	0.0110768656927983	0.00997112281229362	0.00936799361938911	0.0124650263140992	0.0136372373595968	0.0110198839718874	0.010182935410709	0.00778774434798946	0.00823864933960683	0.00751903024869083	0.00657528446022038	0.0090348263760146	0.00792419792634713	0.010568889067039	0.00720024150279452	0.00850033060682343	0.00869133621888185	0.0121214241217025	0.0136693569004412	0.00932755944185115	0.00546273999532476	0.0110534457215888	0.012436436799397	0.0103533584829949	0.0108847482438978	0.0120446525691786	0.00979727619369319	0.00893026036685973	0.0119798823730273	0.0104112446925299	0.0111559797058104	0.0113183765852568	0.00930636028704601	0.0118762307164342	0.0123035733743224	0.010199234082434	0.0097975857464182	0.0110149201205697	0.0103865993782891	0.00952273345497556	0.00934808016409872	0.0103967422513199	0.00638581264682125	0.00752507401758751	0.00848439258404066	0.0116481546688145	0.00998770409500993
-317.666666741511	0.0103018165640403	0.00890307251711386	0.0097856103400622	0.0099859734067439	0.00653420679161509	0.0130084407622516	0.0108764225534348	0.0111079621318804	0.00989054751380669	0.00655769807876694	0.00752979037880652	0.00794301983594214	0.00769517796925245	0.00612051546923509	0.00954884319669136	0.00954361567716189	0.00818910183662169	0.00853533860116962	0.0114620178939915	0.0123082491482169	0.0118237137581462	0.00795908086423658	0.0103118667027552	0.00881584355116549	0.0115132065350959	0.0104098490796567	0.00954250348218177	0.00912752866569566	0.0120470228478644	0.012170108267136	0.00955336929588901	0.00785136647749252	0.0120196454365163	0.00974715182740471	0.00947986743105989	0.00981989582032849	0.0114465318443026	0.00947597764565034	0.0113744066218381	0.009600563778145	0.00668837634773478	0.0100653115066536	0.00960242921304577	0.00777828155061588	0.0125745918616534	0.00982581492475543	0.00856824840508097	0.0123588805449376	0.0109779070406087
-317.633333408109	0.00919525658308495	0.00755423492897522	0.00715092254696637	0.00629498250334259	0.00602070918433528	0.00912064327771478	0.00874193824423508	0.00871004916783025	0.00977115420516006	0.00813813511767236	0.00734300023189061	0.00425944029121061	0.00552314184325031	0.00869032145694071	0.00556756226412458	0.00968398171372209	0.00967638419376682	0.00619262896720729	0.008145263266086	0.00673223380756371	0.0107200472464822	0.00893790098597946	0.00571140553503757	0.00799260214373354	0.0137308079979677	0.0094054682240865	0.00932856778202495	0.00691641010697797	0.0119992935448481	0.00992330461473989	0.00817135115231427	0.00617798894377009	0.0078802574258634	0.00844211783426019	0.00702555464861743	0.0103463210033412	0.0103567316618365	0.00684188522474527	0.00636549297835209	0.00916565395559199	0.00792660767444442	0.00612782828254965	0.0079256242843152	0.00845932824132289	0.00755919902842572	0.00728482577891421	0.0081314589492899	0.0086975727273596	0.0112116065741996
-317.600000074706	0.00583294028945136	0.00737804990015811	0.00938796181440293	0.00511949145884272	0.00567057624446576	0.00652891152321267	0.00852497584077772	0.00711216047506302	0.00730950752080473	0.00553385005423246	0.00712762672396938	0.00543255633621942	0.00233484548761176	0.00820204101709088	0.00626653270454092	0.00871448160391741	0.00643887269357002	0.00466653161270159	0.00376856506332079	0.00549498726736275	0.00980662156868861	0.00653615535998853	0.00659351380784334	0.00608068253095773	0.00702919861971474	0.00776016845245997	0.00831289852056483	0.0076302361593038	0.0086237756055636	0.00847222027478112	0.00598203898229377	0.010007524986733	0.00602938834159905	0.00657157947332621	0.00501278271457695	0.00930266247454126	0.00526553008414132	0.00582013409166637	0.0045006904677598	0.00900746971889976	0.00763421702101907	0.00610781110819936	0.00928874626576726	0.00555625872827381	0.00665330181391033	0.00545014917569364	0.00601306982351091	0.0090724686285063	0.00935263556251176
-317.566666741304	0.00425402730596847	0.00624055203512286	0.00791030034867368	0.00730408280140893	0.00440959381618555	0.00539564134961901	0.00680250575436492	0.00703811605779803	0.00313244866239115	0.00653113881839473	0.00709507605489945	0.00741262869156445	0.00293313789199057	0.00611836726947423	0.00390198930382979	0.00716833521520688	0.00465790242865749	0.000194399848540416	0.00302286442208644	0.00757719946885338	0.00551241220308374	-0.000761811158566994	0.00492278374528643	0.00945041376999123	0.0051437229165926	0.00789610944695796	0.00614179543411753	0.00527463533384975	0.00938101841070105	0.00383933333071518	0.00774454113498513	0.00497724375011321	0.00355576365943999	0.0047089450716048	0.00193322479315194	0.00543073468266264	0.00449461655409256	0.00504528229546874	0.0065220401470798	0.00500032781291837	0.00446474628259808	0.00350099898753509	0.00810251934890727	0.00513769384174501	0.00597646379723493	0.00551442754787079	0.00455474685570689	0.00771370102860081	0.00736665667055791
-317.533333407901	0.0068354892875766	0.0022070397810956	0.00395899008364031	-1.2896743033175e-05	0.00385699835025932	0.00534752752943235	0.00571104505184739	0.00583554754584636	0.00234322773403528	0.00216996958101823	0.0027278960849848	0.00308297243589895	-0.001531937500729	0.00482707870364352	0.000984712996046189	0.00453384626267295	0.00349365125752821	0.00144240381498528	-0.000680615144627694	0.00556594579009595	0.00335944247790754	-0.000806269316355412	0.00375681598343969	0.0070810886296151	0.00440191010548119	0.00474887012537095	0.00416274320547871	0.0050122158885948	0.00535001544782843	0.00362452275733449	0.00430244720970674	0.00357749168294008	0.00305831474978746	0.00202779237633954	0.00269970695453181	0.00269672652738229	0.00677038173399314	0.00449715617209823	0.00341247809809764	0.00478896925822325	0.00248852401052579	0.00407683846415619	0.00344610776064103	0.00208668240064414	0.00292560686612231	0.00186932252360306	0.00127341624225474	0.00520144350157214	0.00754144748080854
-317.500000074499	0.00476276156706679	-0.000255513951416653	0.00185925649376506	8.84208832326872e-05	-0.00105573798301339	0.0035037025691621	0.00187850600062311	0.00215673215075385	-0.000461993976147324	0.00201956544545467	0.00221575569375188	0.00014499980055227	-0.0049736275960971	0.000514315038024904	0.000587775463275264	0.00119419439153789	0.00307345194713371	-0.00131321961713327	0.00258234673120261	0.00299047636998662	0.00377004064814035	-0.000120318250466767	-3.0317619466258e-05	0.00610772442770446	0.00476404763234672	0.00324173968511243	0.00260130294344918	0.00498528169376777	0.00208195426902735	0.00322782167564839	-5.32805864539299e-05	0.000675894068272509	0.000235165980900898	0.00182629310965809	0.00353206301600895	0.00352627488893864	-0.000662667363203195	0.0062472706646215	0.00169780777567152	-2.45218283051463e-05	0.00318351685371898	0.0023473960750876	0.00657110880350809	0.00144703760704512	0.00339595996890374	0.00105823267036242	-0.00184526441639266	0.00281833779594143	0.000577317416678325
-317.466666741096	0.00236082053255071	-0.00175434315814249	0.00166047698595173	0.000832157367905983	-0.00296019154119964	0.00305812628172686	0.000246673443348611	0.00134663256269685	0.00149622822812001	0.000444176157456844	1.80101909276198e-05	-0.000384165951360593	-0.00488312976652694	-0.000224257208931489	0.00131864885500121	0.00212107595613187	-0.00123656490469259	-0.00204702565039439	0.00331213443598155	-0.00127781813075567	-0.000712036793565685	0.000699607545201486	0.00106075777592463	0.00391955599355942	0.00261092750045511	0.00101141143411743	-0.000920552170242006	0.0035824837184929	-0.00133301893362581	-0.00124266234293458	4.82743214080816e-05	-0.000534806351054296	0.00174021121607548	-0.000754934856103784	-0.00256838251252756	0.00316423288344281	0.000653107173782086	0.000938620671974144	0.00138155706572485	0.0022188374511618	0.000934452515754414	-0.0001111902467551	0.0016803301466497	0.000968502392684312	-0.00146830091273142	0.00348484676472316	-0.000409341232411653	0.00229168157015869	0.00100329136791344
-317.433333407694	0.00164537840270729	-0.000779550385778482	-0.00149869533000924	-0.00492705487408152	-0.00103105054276509	0.00041494144803278	-0.00154893212985174	0.00211168433109199	-0.000156043315432508	-0.0025062866118688	-0.00206079249971769	-0.00178700359980288	-0.00448163529775192	-0.0053419634008971	-0.00156265224424568	-0.00255672874937907	-0.00179167467624086	-0.00492146815003747	-0.00396324601266229	0.000208255839540872	-0.00273393711688585	-0.00322117597156724	-6.66857893417694e-05	-0.000921532247542434	-0.000308149031790439	0.000669779600634413	-0.00180477210082519	-7.43607213092856e-05	-0.00225919915368722	-0.000741705022183292	-0.000179971186759276	0.000146031662795587	0.00186947366362422	-0.00273152904180818	-0.00421494724235083	0.00130941555417008	0.00055685952629303	-0.001023127786277	0.00106516071140128	-0.000901422653877493	-0.00103510636687587	-0.000749720387726471	-0.00159627097170645	-0.000495177111604739	0.000362738118258821	-0.000542450319901744	-0.0022710321454914	0.000461847735931498	0.000601602138204149
-317.400000074291	-0.00310260863489698	-0.00199445698868483	-0.0023592932192561	-0.00336903368077024	-0.00514426209528795	-0.0019118345216238	-0.00141607893395845	-0.000936367006007965	-0.00663836460162848	-0.00493509166755446	-0.00625146635217688	-0.00283917867578254	-0.00631648083925029	-0.00439868933161713	-0.00578267699750579	-0.0024008592067819	-0.00338556057078288	-0.00437182076439713	-0.00276948221504036	-0.00179279784464903	-0.00264662247768921	-0.00327391872970517	-0.00271561445851598	0.00282756174597987	0.00103898243827083	-0.00218706971581994	-0.0018835901566524	-0.00164121764416236	0.000155758162389108	0.000417421042087307	-0.000729041343903614	-0.00452677751384212	-0.00356733995659997	0.000379379464207519	-0.00504478905743622	-0.000414640240942621	-0.00332072376552772	-0.00380539679518088	-0.00152547081384646	-0.00580794561487297	-0.00149304488478008	-9.59660172075161e-05	-0.00327179142096035	-0.000457774153276413	-0.0043917420380658	0.000799541575618901	-0.00361806891419036	-0.000782455769021362	-0.0028373931890685
-317.366666740888	-0.00093935295809866	-0.00563385915964754	-0.000922049207584097	-0.00163276705649007	-0.00769849328590233	-0.00263788146808719	-0.00520521927325579	-0.00299236689704563	-0.00524567253784092	-0.00702437282032553	-0.00314984210287339	-0.00634925467125547	-0.00580700836853465	-0.00502648170863851	-0.00655068521220736	-0.00342979629594142	-0.00535392792286526	-0.00972394826788581	-0.00319945292624657	-0.00116328822063849	-0.00485129866232437	-0.00668868163987402	-0.00313043359696841	-0.00430989195014853	-0.00236627997373828	-0.00255140185676817	-0.00390808059528258	-0.00133398171824306	-0.00267777369835942	-0.00550577185093082	-0.00417776222333954	-0.0020134007946413	-0.000836248790611616	-0.00472954427818761	-0.00818075268252672	-0.00366802088245588	-0.00378284525749417	-0.00853287340002473	-0.00444046331346837	-0.00390299013197792	-0.00541979454933605	-0.00487814734338765	-0.000834846112704457	-0.00672233360971786	-0.00470688567914235	-0.00334415508415487	-0.00525240372971914	-0.00152462456991698	-0.00344904605437313
-317.333333407486	-0.00186108817817932	-0.00550610750569169	-0.00462034900598041	-0.00552004454550126	-0.00768080782669678	-0.00436967065806559	-0.00606966319671143	-0.00549866126967435	-0.00887243635026613	-0.00761260358267779	-0.00614250975838504	-0.00718165984432595	-0.00846338133662639	-0.00648308851675727	-0.00663995926078176	-0.00421184480363679	-0.00611323845525069	-0.00977541617872646	-0.0072770731674856	-0.00583908147205026	-0.00598030629017321	-0.0105330306552848	-0.00633653309588389	-0.00579263453456569	-0.0057778795354666	-0.00552583049122923	-0.00905658135451581	-0.00481012090315702	-0.00463870190867055	-0.00772654062503164	-0.00486631094639933	-0.00794466377924774	-0.00524117863817442	-0.0090680013345068	-0.00722545950069897	-0.00590988488620259	-0.00616836624946449	-0.00720533214477637	-0.00417637775077651	-0.00655504653916894	-0.00495818757750044	-0.00825001629337752	-0.00673008211088666	-0.00409672863078792	-0.0066079113187506	-0.00466572468198345	-0.00639721414280381	-0.00422357970020037	-0.00610522827377724
-317.300000074083	-0.0023060026652576	-0.00973120097698477	-0.00776593554622973	-0.00879204296960168	-0.00865787616436797	-0.00413032662367707	-0.00325979160880041	-0.00623175769569717	-0.00878563693988055	-0.00704354565328369	-0.0074411857924126	-0.00666188598296147	-0.00963841939195631	-0.00927157302280768	-0.00736689806826796	-0.00826411147849182	-0.00804949954788448	-0.00912846692160374	-0.00699073724379939	-0.0072292790623133	-0.00738201508102698	-0.00807744321560078	-0.00879571127669787	-0.00490451615558407	-0.00510579430421654	-0.00476717428640427	-0.00659958351891432	-0.00432165346484203	-0.00734784878346739	-0.00514553928482575	-0.00669732332432671	-0.00795525830636323	-0.00636450121179066	-0.00983021942487561	-0.00672451521915318	-0.00697060394546112	-0.00556153581435781	-0.00654692046498728	-0.0059870973066658	-0.00556112558593091	-0.00752035938633855	-0.00638254577726438	-0.00977013797714144	-0.00761059574168177	-0.00622601673293255	-0.00888584536942527	-0.00825995711364624	-0.00478317660907857	-0.0050549733200459
-317.266666740681	-0.00360065228850104	-0.00974895642503493	-0.00714226825236297	-0.00676422801716048	-0.00723292423729316	-0.0067988709636716	-0.00630920719976746	-0.00737560826841321	-0.0110544071531106	-0.00783445090745971	-0.00653888200426989	-0.00920952580607437	-0.0151547555490716	-0.0105356452225084	-0.00878962472227263	-0.00758949134547215	-0.00892245135907277	-0.0133694619541574	-0.00881100429374537	-0.0103309819313161	-0.00540794134966993	-0.0117097110751344	-0.0104744253695249	-0.00946877588696782	-0.00857728719713136	-0.00765565349070763	-0.00885114311411839	-0.00646935364481838	-0.00975502203342571	-0.00671936785414651	-0.00643344188132633	-0.00537422677999033	-0.00661040656673018	-0.00649067791763747	-0.0108287062057605	-0.00667892930606917	-0.00929397895869521	-0.00980164889907376	-0.00600283062572382	-0.00875611752458338	-0.00832175271867974	-0.00618809286246524	-0.00733249073995512	-0.00768324918567254	-0.00860763329879277	-0.00885164224112711	-0.00834167198345037	-0.00534838669964033	-0.00722907774284187
-317.233333407278	-0.00579796908723684	-0.0100825599152138	-0.00682010727189297	-0.0115365409745972	-0.0102462297794838	-0.00652166803090748	-0.00746979373295609	-0.0054854960476769	-0.0114477270840893	-0.00686355008308004	-0.0106820585015469	-0.011486163684765	-0.0118700969240305	-0.0106678028207532	-0.00761648502085721	-0.00726295691977985	-0.00852520366112619	-0.00848316698996299	-0.01077655716592	-0.00847455513141004	-0.00535685944328368	-0.011817734698841	-0.0131270202286878	-0.00780369397216607	-0.00618370997146023	-0.00663976156296697	-0.00918686424837378	-0.00670303929006055	-0.00689182243662512	-0.00729028150574784	-0.00867431483893244	-0.0093262475746686	-0.00668421093479732	-0.00860080021231624	-0.00879109728579086	-0.00761487613395573	-0.00485665552417835	-0.00804460025766984	-0.0106362000845833	-0.00926081812782797	-0.00738374611787085	-0.00906935765608619	-0.00815622884598677	-0.0103634317059343	-0.00668853949494652	-0.0109298294556074	-0.00771828843021505	-0.00621230437752152	-0.00818654017372555
-317.200000073876	-0.00877321362335526	-0.00913215386646027	-0.0106552247248204	-0.0108434240373066	-0.00946805262869987	-0.00919838112638915	-0.00927449915324963	-0.00599629051606954	-0.0123185723574201	-0.00830436756614217	-0.012262711430142	-0.011219579754427	-0.012391833497157	-0.0136421496825646	-0.00718908271908492	-0.00936936175335956	-0.00885393116196687	-0.0123815917971286	-0.0111602860673804	-0.00865783338753934	-0.00879524203638549	-0.0136582543282538	-0.0101566675707332	-0.00728671784614043	-0.0112613373017351	-0.00773546559035831	-0.0082072177362168	-0.00992178268051447	-0.0100311311417052	-0.00957533378084108	-0.0100894819379017	-0.0116176034890711	-0.0106001192178146	-0.00668687391088552	-0.00974204445626181	-0.00674308427133519	-0.0104699805685656	-0.00919976838609393	-0.0103299510914379	-0.0102693333773266	-0.0058464732409691	-0.0103318237703498	-0.0104858205557418	-0.0104168573955927	-0.0097255353248773	-0.0108156916645392	-0.010105777446498	-0.00637970876016591	-0.00875751752442
-317.166666740473	-0.00865804795094782	-0.00802940892757276	-0.0102084740838554	-0.00975978784241338	-0.00977456850249869	-0.0102235405140655	-0.00748461961633118	-0.00988124838275284	-0.0109056134264289	-0.0100231525788472	-0.0116279878180949	-0.0123851039101784	-0.0165018824872382	-0.00972155712043499	-0.00777459832401306	-0.0089265767731197	-0.010115645478042	-0.0117585401615533	-0.0107863939732721	-0.0099871562948558	-0.00854874594539567	-0.0101702845467999	-0.0131480908896772	-0.00989234147673201	-0.0115340136233391	-0.00714842158213691	-0.0115671246456809	-0.00881049689573465	-0.0096274937190306	-0.0102291143586511	-0.0108651357877401	-0.0098887875206688	-0.0118394416412385	-0.00879930465424883	-0.0105851791420271	-0.00696521363542524	-0.0062864653073802	-0.00892655487973704	-0.00886310941846258	-0.0114097339415838	-0.00939195711915874	-0.011697028608264	-0.00937481527069606	-0.011270727458026	-0.009846282024362	-0.0102301532519887	-0.0119783822227	-0.0112541152074028	-0.00812206533943238
-317.133333407071	-0.0108855746698193	-0.0110113943309272	-0.00858054309234835	-0.0114194377956732	-0.0114237500374831	-0.0101452209838281	-0.00992407846613719	-0.0109928109732117	-0.0113523440736185	-0.0112899211853184	-0.0116711718932336	-0.0122111207482357	-0.0146466999864637	-0.0125886919121531	-0.0103066529647271	-0.0107285075426252	-0.00845640495686328	-0.0124641960038148	-0.0112596559900459	-0.00969525114572611	-0.00831477315121187	-0.0123723897724475	-0.0097913334757006	-0.00703243030689193	-0.00600824656545451	-0.00647672302437097	-0.00899274032335307	-0.0100618558062567	-0.00813477513436511	-0.00927239728850027	-0.0090831122406595	-0.00974799712216556	-0.00817685715642902	-0.0100983278053997	-0.0116795699882963	-0.00907392638726978	-0.00755483026332471	-0.0115395550391804	-0.00774725637601481	-0.01101901993514	-0.00825433013253862	-0.0113363229978134	-0.0098281586935598	-0.0108022755657907	-0.0114152151171326	-0.00956311900124351	-0.00858804152895087	-0.00873682942638287	-0.0101815490994763
-317.100000073668	-0.00940585542649008	-0.0102481238695538	-0.00918827869486738	-0.011107425479424	-0.0150743366367775	-0.0103262393184869	-0.00885216110277476	-0.0112770291865339	-0.0108601454146553	-0.0135797698877725	-0.0101040361107176	-0.0108966968789361	-0.0130342108578825	-0.0122414077774361	-0.0115222061328153	-0.00872013423934337	-0.00982653363599395	-0.00949233674830352	-0.0145679696337434	-0.00710317666938742	-0.00843115565861863	-0.00948800245493642	-0.00927426218554328	-0.0106269272808781	-0.00876626967755056	-0.0093777834857055	-0.0112381468630973	-0.00887363537734553	-0.012264334816996	-0.0111623641704114	-0.0104618063742546	-0.0106780873454113	-0.00909245158446503	-0.00696920335841456	-0.0115809522111469	-0.010064406631152	-0.00873444490816522	-0.0101006290017415	-0.0089050793079366	-0.0114187289590264	-0.00972001464454419	-0.0108152743405051	-0.00620698337652925	-0.0116940045546986	-0.0101385022332144	-0.0131653945759626	-0.00840979353220139	-0.00388564592001661	-0.00992630323437582
-317.066666740265	-0.00643395052170481	-0.00928177791702356	-0.0101777198765246	-0.0122508681918965	-0.0126848788716879	-0.0107044169409767	-0.0107389375872289	-0.0122098368800478	-0.0124620172325451	-0.013447594345558	-0.0106380394125161	-0.0121058390253981	-0.0142297771870028	-0.00852928963478372	-0.0133875957756638	-0.0113153824617885	-0.0110024324536497	-0.0114844078643633	-0.0119265904120999	-0.00763295863646896	-0.0079615119865466	-0.00938370958116774	-0.00988302649629402	-0.0087949566024822	-0.00767511413822553	-0.010053110843964	-0.00958426153525327	-0.0115558803609714	-0.00850703393847496	-0.00989319785946363	-0.00971630448367111	-0.00920248852395711	-0.00722403130619098	-0.010825382720316	-0.0112541933777786	-0.0104198772397632	-0.0087682505694201	-0.0106690339878236	-0.0108492261650537	-0.0107425881325439	-0.00888417870283631	-0.0103686004768074	-0.00808969701567486	-0.0107448042233437	-0.0109028994009256	-0.0132806188186664	-0.00929590831767679	-0.00945397181337981	-0.0105316099560325
-317.033333406863	-0.00682611278337342	-0.00980485672274456	-0.010845876900056	-0.0127841165463776	-0.0128070386569398	-0.00930712050739446	-0.00692814454854085	-0.00773550777166498	-0.0125582385243453	-0.010886532702313	-0.0104932094203904	-0.0112470979938816	-0.0138134810454404	-0.0127282827681486	-0.0101315666953259	-0.00873971338671364	-0.0084212639475939	-0.0115604202005741	-0.00731721727891066	-0.00667408888394527	-0.00898150326190639	-0.011172487877366	-0.00660311551960457	-0.00535199015944632	-0.0086406224718657	-0.00847735108880865	-0.00908246500796017	-0.0122235635619242	-0.0124289134418942	-0.00996288731813499	-0.00927547123132821	-0.00995329393996736	-0.0083646778652896	-0.00901443654980572	-0.0118378435133476	-0.00753231978188929	-0.0100124183809803	-0.00693189008820372	-0.0107086623655336	-0.00974099893929559	-0.00864510008652231	-0.00939070951095589	-0.00842591749943844	-0.0106098934015116	-0.00781284775480917	-0.0127158281211646	-0.0118269398829903	-0.00745017544356852	-0.0103080704658631
-317.00000007346	-0.00935729141778507	-0.00986313927993365	-0.00846549992724577	-0.0108704578460025	-0.0111160441733297	-0.00944795126766718	-0.00832794810341253	-0.0086739756852322	-0.00893996095996197	-0.010324688016867	-0.0104938784595573	-0.0130969205016588	-0.00904951212082228	-0.0108381318422139	-0.00903358133483623	-0.00867662730580387	-0.00851965125222953	-0.0111937851382093	-0.00870368145834854	-0.00783044292985347	-0.00685566000901383	-0.0123927361861735	-0.00628017218774812	-0.00656936603153968	-0.00883639424928617	-0.0101898734795348	-0.00764754202736406	-0.00638539614342504	-0.00747245469022995	-0.00627842681073498	-0.00454251507452819	-0.0062995283348678	-0.00574459037604746	-0.00772221095918679	-0.0116451914288686	-0.00905529323995158	-0.0050747610705667	-0.0087266751198718	-0.00852947428582018	-0.00814066477865683	-0.00532768287879815	-0.00979679729303329	-0.0068550371603554	-0.00960525829742676	-0.010511404210945	-0.00977849676578568	-0.0109540082397507	-0.00525901405873452	-0.00730192322032608
-316.966666740058	-0.00462703858541402	-0.00703628607931206	-0.00744545995307955	-0.00637289079270542	-0.0106408543619226	-0.00983253429219832	-0.00858904595834009	-0.00817054671764195	-0.00891171218358489	-0.0068004810945238	-0.010328053909043	-0.00756915322150498	-0.00942484680024691	-0.011371598425942	-0.00775238753606955	-0.00814974784123768	-0.00768208382409463	-0.0107528947143445	-0.0106746660039253	-0.00730684210868493	-0.00413899605494361	-0.0115518807375451	-0.00800102143789272	-0.00318655604006546	-0.00903922134289004	-0.00739733110056917	-0.00740819312781238	-0.00511419081501929	-0.00550597280158893	-0.0072806545594124	-0.00762322840301299	-0.00679719094963627	-0.00431372517187401	-0.00642622343986776	-0.00738781225806584	-0.007939301954897	-0.00627236318592395	-0.00472343325940627	-0.00833011683215379	-0.00595982947451623	-0.00258435040930116	-0.00605318735361493	-0.00847273611147625	-0.0115503446289453	-0.00868823153490172	-0.0109232442352749	-0.00600261416432668	-0.00630465605472774	-0.00946708439383337
-316.933333406655	-0.00576840316241334	-0.00862424747336277	-0.0059848472016153	-0.00924245280785663	-0.0115709448688961	-0.00666443617037038	-0.00655167405951251	-0.00919488308798988	-0.00970828867730444	-0.0089020678099313	-0.00834545761602745	-0.00763318713443206	-0.0115881827224154	-0.00995641023555804	-0.00680156186904612	-0.00728053121987782	-0.00795487599735234	-0.00837819059076139	-0.00878913317446139	-0.00716663672351914	-0.0069196408986657	-0.00596214886705926	-0.0093015226493135	-0.00626582873063786	-0.00625120753778641	-0.00378620253988182	-0.00732809893749886	-0.00737092276034923	-0.00415733259667717	-0.00653700791894607	-0.008291258550296	-0.0052365651741102	-0.00951485192236801	-0.00660870042204587	-0.00725248067247908	-0.00529788132544262	-0.00505734615539999	-0.00563942626224601	-0.00941342149657098	-0.00699505263296396	-0.00803707596257364	-0.00625776019984026	-0.00357158871224716	-0.00764120829795722	-0.00745794564686164	-0.00651166017179738	-0.00737022272135979	-0.00447009928139219	-0.00724644213701986
-316.900000073253	-0.00325262252888425	-0.0080578192553783	-0.00605141301956924	-0.00625934906172387	-0.00874443130108926	-0.0060574919061841	-0.00378534865155333	-0.00917898641916715	-0.00545011276550245	-0.00746380851153461	-0.0108053882059554	-0.00868662470613657	-0.00965634696671369	-0.00738587967178828	-0.00513268603080352	-0.00847561455517276	-0.00772059864854557	-0.00687020304982322	-0.00686421639655688	-0.00585206119999848	-0.000914693178142967	-0.00857618148544403	-0.00672795573706397	-0.00122071993243911	-0.00438365169646815	-0.00793676902389584	-0.00698234692299293	-0.00445626020518919	-0.00242753144659102	-0.00699945193830476	-0.00492016380354221	-0.00499725747524282	-0.0054194573076296	-0.00539999998735374	-0.00619341520663397	-0.00650878491567053	-0.0062784578873657	-0.00688653115961435	-0.00906737446408301	-0.00688078440542583	-0.00558100063480271	-0.00615692077787466	-0.00325321095737452	-0.00714028285930313	-0.00647866009134812	-0.00619147011390775	-0.00590075471213103	-0.00359356118157228	-0.00776614465603287
-316.86666673985	-0.00510392961891382	-0.00477153065261771	-0.0034302851201834	-0.00725880734606266	-0.00943519247590685	-0.00408704279855543	-0.00449186207531471	-0.00534627330899562	-0.0068839623837883	-0.00775669376143895	-0.00839924062923036	-0.00607423036934018	-0.00606596029312634	-0.0073413709480471	-0.00276404394127228	-0.00721833901929159	-0.00670622713318891	-0.00628147686341074	-0.00489789666356777	-0.00387436788631623	-0.0021183122376347	-0.00806966806205911	-0.00463709184718653	-0.0017046333315206	-0.00257002540391083	-0.00237116022605321	-0.00496625398006245	-0.00671217958437209	-0.00621486932129867	-0.00547464119131869	-0.00340561276858153	-0.00487755410307888	-0.00151326503299887	-0.00556986461006048	-0.00714001409928267	-0.00566182557141603	-0.000740242383997836	-0.00327816492004551	-0.00445573346899086	-0.00443775165889637	-0.00387561523955449	-0.00740373862906996	-0.00293944241272825	-0.00580565983888415	-0.00699816146714016	-0.00647199275526467	-0.00884057463520893	-0.00515794487212884	-0.00354069256319112
-316.833333406448	-0.00318199799659602	-0.00689431752206693	-0.00519562189527856	-0.00422872456277679	-0.00777891838666178	-0.00503794441349259	-0.00464365271813305	-0.00415661891782693	-0.00616442547790763	-0.00572291871465169	-0.0065877961151668	-0.00417785597107334	-0.00858911070637458	-0.00627148385306808	-0.00127727940149647	-0.00490700669251842	-0.00110229629633507	-0.00684128985905019	-0.0040166244150458	-0.00304471094037895	-0.00201561602020672	-0.0045394425144043	-0.00439844285926794	-0.00140652164655297	-0.00277017499566989	-0.00151932602293325	-0.00240821413418413	-0.00137869931038859	-0.00367909133495758	-0.00499822420396501	-0.00212995100404068	-0.00209255891823912	-0.00213434536038715	-0.00193610501046559	-0.00322907349964319	-0.00269037768240854	-0.00237035963799104	-0.00396266350147989	-0.0044640696131848	-0.00355870259831337	-0.00303243355871063	-0.00665236041586048	-0.00536141514170396	-0.00593542590377993	-0.00231418309878351	-0.00514408634418728	-0.0061760016190997	-0.00124175470614696	-0.00578599427759929
-316.800000073045	-0.00168431040556694	-0.000142916865333187	-0.0018993096223775	-0.00309002123787927	-0.00720055546237053	-0.00385298675188273	-0.00332460584854288	-0.00290342057276449	-0.00200593518998071	-0.00288353895557247	-0.00453732107511806	-0.00373022849475368	-0.00684042037978916	-0.00445639102454387	-0.0039575135245159	-0.0016042594686827	-0.00231669423092307	-0.00387270134013029	-0.00117979908064614	-0.000808617195097949	-0.0019428055524725	-0.00525981991721813	-0.00222507952341056	-0.00095782043924264	-0.000859860625425535	-0.00255115416943441	-0.00233876465490279	-0.00165793324476304	-0.000476276639166828	-0.00415706890168555	-0.00195920114800618	-0.00134466049357895	-0.00438210811102524	-0.00324113870221232	-0.0029369362642031	-0.00280735033909096	-0.00205124661339007	-0.00330583095771508	-0.00382859024028848	-0.00116707288365236	-0.0026037933928077	-0.00133227258994906	-0.00477168471152267	-0.00366734940887081	-0.00358451505524893	-0.00413620004516768	-0.00429070934424203	-0.00206900651339614	-0.00522146920170996
-316.766666739643	0.000641011737235631	-0.00203583401451113	-0.00214016814417306	-0.00366047815453852	-0.00468793834613734	0.000688365669997859	-0.00356512695718159	-0.00348215892730408	-0.000123681449870627	-0.00251344538031417	-0.00256661335239039	-0.0041365836722469	-0.00470672654537596	-0.00146221544073888	-0.00213946464732273	-0.00375788702967039	-0.00246505167306044	-0.00383944172076212	-0.00193439430270015	-0.000912981848833372	0.00126369396363901	-0.00299450301859649	-0.00377730090169714	0.000244267626702044	-0.000218874063742547	-0.000112574608329252	-0.0029427178340764	-0.000336762574441929	0.00103811222169703	3.79826068478417e-05	-0.00250810006069535	-0.00156772772277591	-0.000771522463762997	-0.0027863460008396	-0.00221030274625855	-0.00147065851768624	-0.00113690626513085	-0.00357794236637177	0.0012925025563234	-0.00308436091645692	-7.72940250912679e-05	0.000566024985363178	0.000691835541430375	-0.00304049640295678	0.00141274063637198	-0.000721139878526067	-0.00118768851722018	-0.00279672369530704	-0.000796403812789559
-316.73333340624	0.00186380708832945	-0.00407855259742451	0.000252763480261819	-0.00433258313578855	-0.00172890922146107	-0.00173400357007603	0.00173551783951831	-0.00321517088368006	-0.00162946685220111	-0.00272309198420617	-0.00343832587041715	6.05866858343074e-05	-0.00586524091419793	-0.00237275110754032	-0.000395879129016952	-0.00181915767973817	-0.00380297395654428	-0.00413672585564107	-0.00140535188660806	0.000441252362893163	0.00197007498679391	0.000259711377871286	-0.00328544732516545	0.00153921928205991	-0.000499099170946593	0.00232529663724346	0.000897776455306198	2.91068048791088e-05	0.0021197072266127	-0.00424957251724645	0.00128652225243109	-0.00312618933781339	-0.0014090312647026	0.000982958204479467	-0.00121167774752506	0.000982728542250788	0.00085422074994923	-0.00151946926441004	0.00169120412300805	-0.000656049886014198	0.00199749432192675	-0.0020282024534698	0.00184839778415602	-0.0010460552676872	-0.00125507054576701	-0.00277758809847573	-0.00263627541454392	0.00132497711397528	0.00038561341030563
[truncated: 1,101 more rows]
[truncated: 192 more columns]
