# Supplementary material for: Towards autonomous robotic THz-based in vivo skin sensing: the PicoBot
Source: Sci Rep. 2025 Feb 7;15:4568. doi: 10.1038/s41598-025-88718-6 (PMC11803113; doi:10.1038/s41598-025-88718-6)
Supplement: Supplementary file 4 — Supplementary Information 3. [file 41598_2025_88718_MOESM4_ESM.zip › Data/Skin measurements/mid_finger_left.txt]

Time	Pulse_1	Pulse_2	Pulse_3	Pulse_4	Pulse_5	Pulse_6	Pulse_7	Pulse_8	Pulse_9	Pulse_10	Pulse_11	Pulse_12	Pulse_13	Pulse_14	Pulse_15	Pulse_16	Pulse_17	Pulse_18	Pulse_19	Pulse_20	Pulse_21	Pulse_22	Pulse_23	Pulse_24	Pulse_25	Pulse_26	Pulse_27	Pulse_28	Pulse_29	Pulse_30	Pulse_31	Pulse_32	Pulse_33	Pulse_34	Pulse_35	Pulse_36	Pulse_37	Pulse_38	Pulse_39	Pulse_40	Pulse_41	Pulse_42	Pulse_43	Pulse_44	Pulse_45	Pulse_46	Pulse_47	Pulse_48	Pulse_49
-330.13333332367	-6.97984726111267e-05	-0.00235274116147266	-0.000262885866684659	0.000312979939406377	0.000686255776949807	-0.00238224886863814	-0.000978692293607586	-0.00200043550228501	-0.000341001426826804	-0.00254820998263239	-0.000229923306191981	-0.00298758170721802	-0.00106846387409221	-0.00300383112087599	-0.000734358985889028	-0.00115289760330695	-0.00402880985001719	-0.00330693489824396	-0.000174042455708068	-0.0021951025206115	0.000425260632121671	-0.00251596521165254	-0.000642690680995317	-0.00225011122394658	-0.00290650645554424	-0.000959010758502243	-0.00222303556879311	-0.00317772179506004	-0.00317772179506004	-0.0011400028894939	-0.00128149398197785	-0.00104510137859226	-0.00104510137859226	-0.000347396505169462	-0.000912564834398388	0.0014723684374488	-0.0016984176737066	-0.00333440091186543	0.000164350052466844	-0.000820852350172041	-0.000280332183424936	-0.00224788873099802	0.000413186065604476	-0.00247360001229335	-0.00420135717585401	-0.00336482117928927	-0.00188804418992294	0.0011247408048829	0.000699825528104547
-330.099999990346	-0.00018614299654085	-0.00315786999370671	-0.00227896708839048	-0.000442339072740161	0.0020021559536163	-0.00190630288098292	0.000903160207480935	0.00073105098427162	2.58627744857964e-05	-0.0011422841518014	-0.00195025701067486	-0.000602787827207574	-0.00163795721922588	-0.00164987320824883	0.000677394926794972	-0.00262729269847317	-0.000660756762515424	-0.000806422698783282	-0.00241470339592309	-0.00384290848842783	-0.00167957058403401	-0.000151593718609178	-0.00161516590399324	-0.00206242576656879	-0.000282029148899743	-0.00205261449772665	-0.000991394947490676	0.000831974369090771	0.000831974369090771	-0.00125509748252617	-0.00373909197596067	-0.00233156162076187	-0.00233156162076187	-0.00192944888731195	0.000329646216617907	-0.00359550413577481	-6.69042997366587e-05	-0.00102915167149731	-0.000327968937639533	0.00135164918455188	0.000417810988235789	-0.000151160123995298	0.000980988336857003	0.00104434104843187	-0.00163454980506272	-0.00209082382180648	0.000631091731158828	-0.00344398701470239	-0.000119899672528789
-330.066666657022	-0.00283620412280017	-0.0025319211089897	0.00126640361042329	-0.000975679721885059	-0.00265254176509211	-0.00373756964148908	-0.000482896806416444	-0.000959844563979351	-0.00106478560856615	-0.0026877526249075	-0.00251913968357942	-0.00073132214782734	-0.000788349127158749	-0.000137200502895674	-0.00209402558131289	-0.00164815752209124	-0.00107969123931972	-0.00324648743631217	-0.00128535301060739	-0.00260275038189417	-0.000706800656162132	-0.000479438483918515	-0.00197098181715982	-0.0017575147867207	-0.00286981879283399	-0.00338140779591078	-0.00085559465112317	-0.00393206916213951	-0.00393206916213951	-0.00206403879448391	-0.00209535524557813	-0.0031422045747177	-0.0031422045747177	-0.000827419602978496	-0.00146202897893444	-0.00145059990729834	-0.00301410538432278	-0.0016377923237868	0.00109298462860674	-0.00108601877969194	-0.00305392611595634	-0.00279465001819279	-0.00183437518525664	-0.00440814254218203	-0.00102813444727801	-0.00200511068496312	0.000236032938350839	-0.00186607193234245	-0.000266948843277826
-330.033333323698	-0.0030167627123262	-0.00163000239039546	-0.00119015614526852	-0.000492434030808342	-0.00101384092973755	-0.0027486950450939	-0.00114955367421643	-0.00315487273636827	-0.000260878195457059	-0.00294515397441542	-0.000555782985180553	-0.000592507465927983	0.000611453454432698	-0.00115068609472979	-0.00320980647208924	-0.00187007002953221	0.000296620654300583	-0.000275117274213366	-0.000398605768025306	-0.00251209559788135	-0.00158052823671651	-0.00195346292610532	-0.00416895548070151	-0.00477474591850868	-0.00435882688322797	-0.00137364424979747	-0.00339626113630898	-0.00101664814440017	-0.00101664814440017	-0.000410879506292039	-0.00256317044556797	-0.00168320590101723	-0.00168320590101723	-0.00216489802887598	-0.000518665923052941	-0.000772335200713181	-0.00158875146165249	-0.00262849071196658	-0.00311797684974668	-0.00554968042630066	-0.00241551149122199	-0.00224936776957818	-0.00150692668619867	0.000175313477415173	-0.00323881167456297	-0.000833444635223723	-0.00235758754541704	-0.00120033548252585	-0.0028490857348773
-329.999999990375	-0.00219446775437637	-0.0018515832898709	-3.93060489290997e-05	-0.00212761144862916	0.000319390590301949	-0.00112480864905873	-0.00332336912371145	-0.00278674313819827	-0.00207940531233441	-0.00161984462771214	-0.00191018732371873	-0.00118820199622216	0.000627572319946479	-0.00495542999206799	-0.00135885977595485	-0.00171265367659035	-0.00205458277773107	-0.00131179934202419	-0.00345371206144629	-0.000271544704214532	-0.00307479519334353	-0.00104013045268692	-0.00197958964994926	-0.00263331454662363	-0.00356800672759139	-0.00177683907487891	-0.00230830564222284	-0.000678104764843201	-0.000678104764843201	-3.99556291930114e-06	-0.00106413315367559	-0.00161983725810033	-0.00161983725810033	-0.00299068382900458	-0.000595402553332791	-0.00104604127001928	-0.000575467244908645	-0.00137083327664511	-0.00235269615168676	-0.000605382737238869	0.000311215252856489	-0.00286464731023828	-0.0023902379528008	-0.00367839624116051	-0.00148233908518125	0.000945327507687277	-0.000691889380009747	-0.00124745689236072	-0.00122946144322267
-329.966666657051	-0.0013156403742477	-0.00203713871361078	-0.00057705646214179	-0.00141821034341683	-0.0010801159039221	-0.00140065620993801	-0.00106879899379708	0.00107501739621985	-0.00304272907905379	0.000656054448105903	-0.00131803484196802	-0.00348477436042938	0.00175795302417758	-0.00413714517889296	0.00151601237597188	-0.00199342182456319	-0.00364205201971857	-0.000471456987716445	-3.50998645782807e-05	-0.00202737792013541	-0.000336769435970496	0.000840150423824682	-9.72653901291087e-05	-0.00135452442146577	0.00157015021799378	-0.00390095505482924	-0.00169487950691849	-0.00133299994014358	-0.00133299994014358	-0.00113397155309847	0.00111218552775194	0.000979659054309634	0.000979659054309634	-0.00184524108385964	-0.000327755813931185	0.000839621737260599	-0.000977766963799032	-0.00108746344010424	-0.000648376959063279	-0.000530716128776088	-0.000329616307925051	-0.000400853460928108	-0.00142505249079639	-0.00270165490884422	-0.00341260346080763	-4.85101479187344e-05	-0.00360534132759716	-0.000302290779618186	0.00172360529395765
-329.933333323727	-0.00408284402729409	-0.00156303811236724	-0.00130555390026443	0.000299442823510909	0.000523759278565961	-0.0016270004159199	-0.00358732812110574	-0.00348615175108069	0.00183370722439991	-0.0014850716044984	-0.00161496257289873	-0.00245187112120704	-0.00194573161127143	-0.00210440177104632	-0.00193805885534992	-0.00339527955989183	0.0030111046819068	-0.000335408179245378	0.000661509598422816	-0.000288110344686343	-0.00117062381308997	0.00011382999344367	-0.000472493518661077	0.0010471554449264	-0.00202230556523342	-0.00219232371528344	-0.00178474037453658	-0.00149436558706217	-0.00149436558706217	-9.54789412976886e-07	0.000162977566571465	-0.00254498227777777	-0.00254498227777777	-0.000199735938301138	-9.16276526474746e-06	0.00204946314677135	-0.000912371974983395	-0.00157473471352942	-0.0010412122649851	0.00195450327115232	-0.00108275438328409	-0.00345395430584394	-0.00186879057532185	-0.00134823951212981	-0.00219624438709465	-0.00215276920488028	-0.00119538495943028	-0.00248204299017141	0.00149017272578444
-329.899999990403	-9.55750441969938e-05	-0.000596809321606107	-0.00211339825638879	0.000472165154197346	-0.000767530824210438	0.00204549407348176	-0.00306908529128314	-0.00197587452468029	-0.00352129535101475	-0.00101807076119131	-0.00237135444131797	-0.00141476180738775	0.00104513497918401	-0.00190675151962061	-1.27406711937228e-05	0.0022859864324466	-0.00277997457133761	-0.000614231198517667	-0.00199312385777961	-0.0010724572742159	-6.03121045720245e-05	0.00176831779605124	-0.00160609704631298	0.000204095141918659	-9.13837116145455e-06	4.76386989679556e-05	-0.00326794102458561	-0.00213694559136324	-0.00213694559136324	0.0005226940323666	0.000728918117584909	-0.000887485394070464	-0.000887485394070464	-0.00186841146866379	-0.0037541557333165	-0.00100026671054421	-0.00363628603728683	-0.000791743685696567	-0.000939340013339285	0.00025265968580146	0.000622973237074942	-0.00219537139200576	0.000729220563584043	-0.00230778979375224	-0.00172512211791198	0.00116094780074616	-0.000337687685021182	-0.0027329930196428	0.00062703931094743
-329.86666665708	-0.000701517912683469	-0.000279017762580547	-0.00249347810135436	-0.00107355009789745	-0.00166613754256739	-0.00112799360701699	7.05992476280892e-05	-0.00181342369744575	-0.00089476566013047	0.00142521867186252	-0.000771415773544337	-0.00302218027027035	-0.0011595747359886	-0.00597407006383621	-0.00201215950391065	0.000304744726475459	0.000315567478687107	-0.0025451213907044	-0.00280389061067088	-0.000760065346251837	-0.00158601973612094	0.000376962245287271	-0.00205029623767494	0.00017774366024037	-0.000886958985397368	0.000827465510596759	0.00138952406526172	-0.00197480506176162	-0.00197480506176162	-0.0006833393181781	-0.00128140395934739	-0.0017668358845857	-0.0017668358845857	-0.000693496290801399	-0.00137869747517771	-0.00317327781397614	-0.00230451194120129	0.000934487424672503	-0.00351783253771198	-0.00194264041067849	0.000103853743778304	-0.00128257267940446	-0.0033379900699797	-2.06733973404649e-05	-0.001126978374416	-0.00110495311940795	-0.00172319548641153	-0.00339881305827627	-0.00257395795812965
-329.833333323756	-0.00295373900716756	-0.00356565254740671	-0.000971181841967539	-0.00188914162809961	-0.00306305028846177	-0.00272924703563626	-0.000583134920357886	-0.00315457803610319	-0.000508669434601927	-0.00301985280983319	-0.00127590454326099	-0.00228173686486233	0.00093319641140055	-0.00119371510652666	0.000996676422692522	-0.000867542299533453	0.000865092626800568	-0.0045386013465698	-0.00359879169886546	-0.00202182053678723	-0.00511584454875647	-0.00148175351849611	0.00142710702550042	-0.000543554822181935	0.00127485540519512	0.00219915317673491	4.59383669786373e-05	-0.000762455513687921	-0.000762455513687921	-0.00170034402961927	0.000482040821146112	0.000693700977904999	0.000693700977904999	-0.00290951028306308	-0.000711468575277929	-0.00129221294794579	-0.00186149479521447	-0.00182334885115643	2.00716874798612e-05	-0.00160582677500476	-0.00230536922056512	-0.0039593820255408	0.00178297136153882	0.00127556083782132	0.000373012159741393	8.12724375800489e-05	-0.000929564706364849	-0.000758407481648682	-0.003254440021498
-329.799999990432	-0.00111156678481328	-0.000926134482504448	-0.000888557185784622	0.00113147598216634	-0.00068125624470905	0.000649465021860363	0.000660266418230471	-0.000255212842362407	-0.000740280521832171	0.00179235258686916	-2.12520894069534e-05	-0.00132393962692323	-0.00114551083524062	-0.00052270605660687	0.00102670350665779	-0.00428982750988083	-0.000745439337737519	0.000769133168757818	0.000844694368447363	0.000404217997609257	-0.00394573284946398	-0.00234411991523142	-0.00227606192097696	-0.00436213232927996	-0.00113296906517479	-0.00229979523162749	0.000661090780214701	0.00210924232249565	0.00210924232249565	-0.000329760254094369	-0.00162620752321907	0.00283176227680004	0.00283176227680004	-0.000414542457651379	0.00229669015597844	-0.000503343964512792	-0.00229279787456216	0.00207284852922685	-0.00186712756120566	-0.000268756856319996	0.00455725745929314	-0.00025911166595316	-0.000991291783141057	0.00252422239014372	-0.00260110246920753	5.59777401318851e-05	-3.71642935167449e-05	-0.000331373254558232	0.000617065589406662
-329.766666657108	-0.00399463686662715	0.00252676079813785	0.000126323448820465	-0.00085995855655141	-0.000383715390168571	0.00089743268446707	0.00130163369319014	-0.000798971060798737	-0.000834750262083905	-0.00165237751229863	0.000668461630267236	0.000380092291234257	0.00161673741813151	0.000442881081138213	0.0016741285865145	0.000774950086023019	0.000616678296098239	-0.00154305898744556	-0.000816996445130225	-0.000491397668449745	-0.00237105406950744	-0.000340800882383641	0.00065812638767182	0.000988759305189491	-0.00260082012175555	-0.000888034221139922	-0.000762742836713293	-0.000212880421458839	-0.000212880421458839	-0.000336979514243496	-0.00066668077945331	-0.00178828815023202	-0.00178828815023202	-0.000598678216177873	-0.00143218518230059	-0.00406176434278016	-0.00268458325379284	0.00148686368118722	-0.00176616828211229	-0.00110206314328043	-0.000402403628287473	-0.00225209997514197	0.000591975347657314	-0.000367686950737411	-0.00156237538653381	-0.00158378153643768	0.00146052673245523	0.000968107298304099	0.000535208713561608
-329.733333323785	0.00048110889349029	-0.00111691565882377	-0.00130005876580264	-0.000686858758472964	-0.00107399808954034	0.000433613565044122	-0.00163176621928318	0.000403715261624749	-0.000942278679462616	-0.000702348211861881	0.000907940372102067	-0.00115018999494843	0.00162199816974451	-0.00115597895067099	0.000774646344584795	-0.0034826283650099	-0.000663184270074946	0.00045715381778344	0.00111629037125693	-0.000926494319513416	-0.00219404155543379	-0.000916594714892804	0.00184164182167423	0.000258640011494449	-0.00108283917883278	-0.00175330446743749	-0.000170789085308098	-0.000217841997854129	-0.000217841997854129	0.00048454352453009	0.00208487793537793	0.000906805942977429	0.000906805942977429	-1.06658497940337e-05	-0.00148679269489493	-0.000685066712486138	9.63895555162742e-05	-0.00133235441681445	-0.00245322237572099	0.00173910573408542	-0.00174218166858808	0.00175826780422983	-0.00110907128907123	-6.81666228933286e-05	-0.0028135474808888	0.000733953097462936	-0.00190855156269554	-0.00232907075097233	3.99828152698456e-05
-329.699999990461	0.00185966608617416	-0.00231143155215985	0.000298987830828823	-0.000243850157358172	-0.000236423539917263	0.00178427219124422	0.000580712735369748	-0.000774962442959382	0.000804884835003961	-0.00237049712242754	4.48131191785883e-05	0.00211528820904761	-0.00138081442098847	-0.000519551102693527	-0.000258926675553606	0.00155174775002243	0.0010711697916771	-0.00133437301992878	-0.00115488637587735	0.00198126409248378	0.000158306096511129	0.000415945000045936	0.001828188600423	0.000163439916389674	-9.5001881370127e-05	-0.00136886237572087	0.00108653869712683	0.000719616130931411	0.000719616130931411	0.00105219985866978	-0.000469898780991795	-0.000789629804217817	-0.000789629804217817	0.000324734614879918	-0.00139105115809035	-0.00011459835038341	-0.00030974682354723	-0.000607409318713947	0.000355892118108381	-0.000674560770348331	-0.000914108414789228	0.000708593228344601	0.000653576061183769	-0.0015915335461707	0.00214429930361382	-0.000857714212285088	-0.000318435565050401	-0.00190464774791199	-0.00198115826528045
-329.666666657137	0.000875431728475706	-0.00138941919293967	-0.00139033203641226	-0.000489024687742923	0.000216977389275508	-0.000942897422931299	0.000433343498751571	0.000350390009185131	-0.000941123132858546	-0.000752207453790121	0.000199799192196704	0.00200588956128445	0.000725910687484066	-0.000507511132837424	-0.000223880632413742	0.000116912030007854	0.00183742727721892	0.000447779766358791	0.00261271402125929	-0.000813372701946591	0.000411654947845785	0.00172713797252666	0.00259496764774625	-0.000665814096328599	0.00391033287846498	-0.000402921163870307	-0.00227958881472301	0.00283614377538943	0.00283614377538943	-0.000985421587393898	-0.00159470040107457	-0.000465159107946311	-0.000465159107946311	0.00157988439373868	-0.000726320680379922	-0.00145399532001556	0.00213030798372049	0.000116435943484094	0.00141701424837692	0.0023523260111914	-0.00211547462819017	0.001206572050646	-0.0010291090720429	-0.000386723654701715	-0.00150613753797735	1.34359108979742e-05	0.000194106546324901	-0.00159436251220524	-0.000446736163186801
-329.633333323813	0.00238907991034498	-0.000283525582109534	0.000142109990315387	-0.000671634074388194	-2.34142168159535e-05	0.00214693569638469	-0.000312769190504048	0.00164223032683153	0.00269958496099409	0.000467171367538599	0.00119882320747855	0.000111018723404022	0.000438583442804896	0.00422067186318853	-0.00220697499240696	0.000923375388828473	-0.000114651691946688	0.00117168349276664	-0.000677374062361791	0.00187934502589648	-0.00118736475420722	0.000171992911593977	0.00318094521456502	0.00133427131959296	0.000598154596093248	-0.000106586943165565	-0.0003772570556696	-0.000315688201023678	-0.000315688201023678	-0.00234370500047965	0.000336137613955789	0.000559321936630996	0.000559321936630996	0.000604653356148455	0.000914961298489225	0.00189086997258991	0.0001265701219344	0.00187598286190482	-0.00051106249739219	-0.00109665133644843	-0.0014411360439921	0.00183663639740406	0.00108049734272975	0.000891257927221889	-0.000665330877704817	-0.0013406588028414	0.000271967096720505	0.000129299419799001	0.00206169166421355
-329.59999999049	-0.00257600877832898	0.00271460819004865	0.000541823598984581	-0.00168251298200306	0.000680012242358252	0.0026662317354319	0.00462714590084423	0.00337250485112683	0.00165013066805053	0.00353354473235024	-0.00054953388944734	0.00106457830439222	0.000182953059409408	0.00225845056556118	0.00295351997565729	0.0018003514201328	-0.000440968108876172	0.0013074447830852	0.000905055459224591	0.000684361532321542	-0.0017402626267754	-0.00114933720198551	0.00100297233119484	0.00204238416980185	0.00363164274927819	0.00191658082238855	0.0006614473726827	-0.00259904109554043	-0.00259904109554043	0.00307846506994514	0.00232477977079182	0.000157840726397129	0.000157840726397129	0.00013321186456039	-0.00076101712446397	1.37241275636191e-05	0.0014365541368816	0.00122871454173035	0.000908047964166547	-0.00247271870765053	-0.00085912951925371	0.00159878911822298	-0.000467903669015057	0.000408802360935989	0.00179954300095053	0.00196387153878319	-4.56679116991321e-05	0.00237820757882801	-0.000458600949192478
-329.566666657166	0.00268501657068121	0.00086371130465579	-9.87956240123822e-05	-0.000325436322082595	-0.000515178838429775	0.00231649615486629	0.000662204194699756	0.00162644272368473	-0.0018878738905207	-6.40344723840114e-05	0.00222414295528883	0.00126430965029556	-0.00171204781445744	0.00136521374166187	-0.00169215090189212	0.0025015685536105	0.00216701929439167	0.00132172381787465	0.0035150329172603	-0.0004581023812118	0.000717760044620985	-0.000439052390637462	0.000328306501148012	0.00333122025828325	0.00105983418967559	0.00400989297916754	-0.00108034841599813	-4.76715726360766e-06	-4.76715726360766e-06	0.000715806861745882	9.81095232819307e-05	-2.23125719850392e-05	-2.23125719850392e-05	6.23505881407471e-05	0.000787503951474089	0.000513865872200703	0.00206344659859004	-0.000450722050197694	0.00481372490945287	-6.09840416410101e-05	0.000732032977655006	0.00150382080478917	0.00247014369357657	8.15528486042272e-06	0.00397905675577226	0.00246012429236464	3.09778828249119e-05	-0.00200126519711563	-0.00218157339889724
-329.533333323842	0.00403578192146925	0.00232650160022718	5.9097984293266e-05	-0.000732832648458359	0.000762034950333113	-0.00102415193787908	0.00137735843325715	2.90648319658526e-05	-0.000469010421339733	0.00118890032340402	0.00278056124419013	0.00170532397637491	-0.000361727159495673	0.0041247595040026	3.79131443825065e-05	0.000204289649155309	0.00189710371101348	-0.0016672815401082	0.00140572775522252	0.00310709242889484	0.000807099676994549	-0.00220533896333275	0.00231893544284778	-0.000272518585468728	0.000160585905608301	0.00201357314735484	0.00362945555431116	0.00106650592696778	0.00106650592696778	-0.0017723359596683	0.00114215459291733	0.00206110909818247	0.00206110909818247	-0.000294481084142317	0.000693542548735993	0.00130184876826001	0.00249064857566605	0.000588537119446064	0.001736427342378	0.000865649592463158	0.000275283007280969	-0.000241555908804814	0.00482828869781915	-0.00127658205034176	0.00132984616150922	-0.00129385505405299	-0.000208077922024485	0.00249791684850587	0.000285272129299852
-329.499999990518	0.0011124132385073	0.00180632532877922	8.37631807469874e-05	0.0017225301002578	0.000142147579657026	0.000896659337973338	0.00198245226093641	0.0028856626817344	0.000857370671220381	0.00264042520447849	-7.11603792119542e-05	0.00325116908313061	0.000508746494527479	0.00196499703684294	0.000419765845885101	0.00205615041933627	0.00214374651128091	0.00285621962077864	-2.00907095532221e-05	0.00140483666740365	-0.00103594906553039	0.00256847298473606	0.000830420165238377	-0.000827097123626719	0.000841936370764351	0.000446016631330259	0.00323093453940682	0.0008933092269785	0.0008933092269785	0.00133929758346096	0.00255988585887967	0.00144091529058943	0.00144091529058943	0.00136442208623222	5.81451307827274e-05	0.00281852311836195	-0.000363478661256189	0.000448284429669821	0.00120370930674785	0.00118215701654845	-0.00155983549884742	0.00319334911254876	0.00130366534395543	0.0015959402368988	0.00370919099763167	0.00211834235775021	0.0021960669788984	0.00249444002905519	0.00294399506762411
-329.466666657195	0.000623456788655941	0.00229429434492634	0.00183322423572696	0.00119562582419908	0.00167818375311191	0.0004351357566309	0.00224295968677868	0.000236728655624185	-0.000738742938639736	0.00297865009291653	-0.000612106222574904	0.00149791262341059	0.00191524171894419	0.0035856990440295	0.00141011080877596	-0.000295179362921338	0.000369013100217086	0.00122151183541641	0.00248015221992282	0.00300729087078566	0.00226108601311292	0.000272070252284595	0.000738153360750338	0.00221269892120923	-0.00122507885674916	-0.000636608107305592	-0.00031975369869508	0.00272967713587391	0.00272967713587391	0.000702252751333288	0.0012573193894897	0.00180886716300821	0.00180886716300821	0.00157465177234195	0.00324788334352488	0.00217465636447123	-0.000178343377834844	0.00366220246352511	-0.000778219619402165	0.00087016647780136	0.000894412924161703	0.00258587185283421	-0.00106651380205325	0.00135258239781288	0.00258861192957571	0.000956266341773482	-0.000239742666164777	0.000974374268695954	-0.00019930115346789
-329.433333323871	0.00311258909106427	0.00189586759244953	0.00160405986871071	-0.000615122962219439	0.00103687007818809	1.94029317125421e-05	0.00247017309648023	0.00162494599385765	-0.000172013086629286	0.00081667660496243	0.000810399824894281	0.00309697465902048	0.00057789628412519	0.000484504576127476	-0.00037895532198251	-0.00276140865601415	-0.00124514802364994	0.00103474892821698	0.00343204360027816	0.00262173748452299	-0.000936178799486487	-0.00188003546112858	0.00291805163003744	0.000911145880768238	0.000504489042531309	0.000818672740994897	0.000321665528895787	0.00162633236752574	0.00162633236752574	0.00160819730458805	0.000320967071814615	-0.000804817187796347	-0.000804817187796347	0.000101345576925982	0.00304414569927647	1.21126433888508e-05	0.00347478798826606	0.00326539606317988	-0.00185564126718496	-0.000185519015813096	0.00269385729946681	0.000615762562507172	0.00195409079440767	0.00388875589607829	0.00236284041628576	0.00263761134702867	0.000186435000757545	0.00103097460657664	-0.00287255842648126
-329.399999990547	-0.00235760334012336	0.0018981959218547	-9.3211351421596e-05	0.00159483202519661	-0.000120159332969938	0.00108564409999989	-0.001272613792343	0.000497035902188636	-0.00111160312928571	0.00362550001713158	0.000457037834246443	0.00122728993206123	-0.00338450052028716	0.00228387637040595	0.000465938533523613	0.00199916596090322	0.000862215022096935	0.000743157202991118	0.000118777974914552	0.00223811432590237	0.00299674199330791	0.00432587769452553	0.001352178031226	0.00193102813131818	0.00203538976135198	0.00132441609622069	0.00255450275472779	0.00131058513342941	0.00131058513342941	-0.000768732602075439	-0.000105886361578045	0.00202596625682228	0.00202596625682228	-0.000928080068726578	0.00101956496437849	-0.00108842232752793	0.00287818043330312	0.00254711273386632	-0.000182914635015852	0.00158077875853346	0.000211627456251695	0.00318448815426686	0.00104272680549344	0.00281547873364107	0.00173289932651688	0.00186135495777873	0.00192452220360406	0.00144233774166425	0.00290204538098093
-329.366666657223	-0.00103886273758047	0.000797255002679687	0.00323972488810631	0.000110169693970708	0.00160147448561032	0.00353166105581726	0.000599853822116914	0.00160964783486184	0.00200840094601806	-0.000683026900447636	0.00248991200779902	0.00152779888077281	-0.000608225666385409	0.000604144487750369	-0.000877676659131854	-0.000807646188567102	0.00219830061033688	-0.00241039621316563	-0.000660766684706271	0.000466704310494892	0.00366026344231496	0.00209037395441114	-0.00204162654782913	0.00178956670622843	0.00185968113672508	-0.0012215460590066	-0.00131752282294595	0.00277557178662213	0.00277557178662213	-2.68178934453855e-05	0.00168661260704361	0.00222863153405839	0.00222863153405839	0.00278670786445168	-0.000164062737403214	0.00320832936030968	0.0024857654068916	-0.00118531439610325	4.59321294398185e-05	0.00269052083131938	0.00214540293736953	0.000366388259372075	0.00121245763927491	4.08986439450754e-05	0.000606394736527571	0.000321098701598688	-0.000358244772263761	0.000780262209258975	0.000740308544966095
-329.333333323899	0.00248527678042509	-0.000348450002936151	-0.000941036766363035	0.00300106394952993	0.000572856212254669	0.000493861515371785	0.000620450308115306	0.00405248860807694	0.000619613143740372	0.0040506652609168	0.000251217803806103	0.00197576504782959	-0.000665570890102218	0.00244560750403222	-0.000696129229924569	-0.000306738670271534	0.000487946363594172	0.00157133073701143	-0.000260159053603548	-0.000993373792254837	0.005880458054904	-0.00014033957062165	-0.00186289969087106	-0.0014128853453057	5.44264214020762e-05	0.00116899261605696	0.00416356009289043	0.00165496405455134	0.00165496405455134	-0.00106630279601316	0.000812168355494358	0.00207364181901115	0.00207364181901115	0.00194787619972403	-0.000905292934397228	0.00168008816682308	0.000877972058669241	-0.00163913252893033	0.00297030689802391	0.00093677970112005	0.00222296673986444	-0.000861008458461932	-0.00098126280825217	-0.00207304894669391	0.00132528232731544	-0.00133310286353083	0.00241948405445558	0.000987820940525297	-0.000975753661857648
-329.299999990576	0.00190785321130149	0.00362970746147329	0.00251281846464213	0.00198954448929178	0.000520313861854804	0.00080881052847781	0.000921968424926201	0.000486936799669158	0.0020669238681521	-0.000152846690042341	0.00133375517548684	7.74209635060474e-05	0.000951868103515108	0.00084092757087062	0.00150285792386151	0.00353081674561462	-0.00011048678859793	0.00277979008518758	-0.000817567414328813	0.000808199373999119	0.00488654997298321	5.23362620346024e-05	-1.0944376798161e-06	-0.000318523811047244	0.00168166044098939	0.00337604793705559	0.00277981060773169	2.57742836202723e-05	2.57742836202723e-05	0.00305561686696787	0.0022721010476271	0.00111051622207736	0.00111051622207736	0.000771133584291928	0.000437557386898768	-0.000767332021491374	0.00303008862322962	0.000827426591519242	0.000721891614140491	0.000743979156604513	-0.00116209870009343	0.00207208601952424	0.000101796326604009	-0.00035216643265501	0.000441036377359594	-0.0019928769930474	-0.000820052042792452	0.00314388773473795	0.00448504493192559
-329.266666657252	0.00105630480025654	0.00206540246865927	-0.000113524955710931	0.00199678015012605	0.002556695407678	0.000110932152891041	0.0012960941571607	9.37176253003047e-05	-0.000527767494073905	-0.000715213349386845	0.00101368559373261	0.000392179111392332	-0.00106059721736285	0.00274240808033888	0.00182665489056089	0.00433715856458317	0.00102215569803021	0.00317216942869614	0.000636881559345381	0.00274430926470826	0.00162206206406423	0.000596359589229434	-0.000516052968549952	0.000190139203555928	0.00334196626222427	0.0010871298052274	-0.000364320387775674	0.000146020173730776	0.000146020173730776	0.00125251591721953	-0.00221957722373733	0.00206604790162834	0.00206604790162834	0.000697297062135283	0.00144612247561726	0.000556842922612266	0.000406320542425731	-0.00340440861820401	-0.00138000283181428	0.0022424214101644	0.000446106597551399	0.000925591860030051	-0.000874027657956966	0.00109349639816692	0.00090251869793212	-0.000248437939042279	0.00185858656373206	-0.00118301552947642	-0.000235985843876407
-329.233333323928	0.000891495561068156	0.00406531141826549	0.00203772265316637	0.00108005175279335	-0.000797053066179942	-0.00172781179574055	-0.00105880042873241	0.00135756863058412	0.000916953468806603	-0.00103071311371616	-0.000950016108771989	-0.000108059448893805	0.00164460648072329	0.000685981585927142	0.001901006549064	0.00104913740430479	-0.00274765852738756	0.00266391153168	0.00387693467270511	-0.000199876834654056	0.000262769239087413	0.00210601090673601	0.00191379298025141	0.00372620178302097	-0.00140525591720619	0.0015960098187292	0.00336479370710152	0.00196964645969588	0.00196964645969588	6.65012039168245e-05	0.000506793811082762	-0.000237831554520729	-0.000237831554520729	-0.000567069794234376	0.0022948082969606	-0.00272838127473685	0.000619126684717197	0.00202110756171348	0.00274745018261946	-0.00155113020901565	0.0026891642762048	1.99673777251386e-05	-0.000228092729300466	0.00176543465498025	0.00171968307440495	0.00189040786460826	0.0025968985768281	0.0028272318883672	-0.00192811950822758
-329.199999990604	0.00177441072634654	-0.00158611813102461	0.000676672367424858	7.39554333132331e-05	-0.000302542766173142	0.00135766054557163	0.000346157412477011	0.000798294882141337	0.00373285684707836	-0.000237896040255814	0.000961280776088702	-0.00125034116274891	-0.000117304625855019	-0.00158093915525082	0.000575190176946072	0.00195919494353769	0.0011060709999211	0.000779544039976265	-0.000804938712741232	0.00157227157054884	0.00245509309034131	-0.000381313565112396	-0.00111143211142184	0.00240277541712863	-0.000177003245461993	0.00021925893748953	-0.00196126651586703	0.00114038946443507	0.00114038946443507	0.00224408178917024	0.000595164278435645	-0.0014352584741244	-0.0014352584741244	0.00344547749810376	0.00155429694825926	0.00346036828912266	-0.000912133266285919	0.00102233341740177	0.00274747876212433	0.000497447209664714	0.00107988784636392	0.00184907269823242	-0.000791190711445178	0.00120058269404144	0.00132805014666904	0.00321189219833595	0.00264627569021225	0.00304234127524783	0.00153487516817197
-329.166666657281	0.0032414856234565	0.000643827572350375	0.0016347682747061	-0.000254419825204244	0.00107783117914306	0.0007996744630967	-0.00257772464308537	-0.00171237370268695	0.00286268421676039	0.00165224209306813	0.00137920043499629	0.000897244784918039	0.00187652366936053	0.00244966794492396	-6.38157528640715e-05	0.00181519389166418	4.61718513422582e-05	0.0021093882564005	-0.000235712336352334	-0.00144289413243803	0.00217674276096191	-6.56100993612352e-06	-0.000521083737367922	0.000523897506005566	0.00209745381814341	0.00326360479788623	0.0012664804183492	-0.00197941817773528	-0.00197941817773528	-9.94932304804186e-05	0.000224405942914063	-0.000380275059951418	-0.000380275059951418	0.00319601292707949	-0.00158824325237217	0.00174045937302458	0.00126100232428128	0.00179956755268307	0.00179448093989243	0.000293357647376591	0.000260025061010416	0.00178836652440761	0.000756252102347754	0.00297358162949812	0.0028523688686739	-0.00016102389979944	1.16600200559258e-05	0.00295419099908145	0.000887448179791028
-329.133333323957	-0.00200077501721774	0.0041201220966649	0.00250643124673933	-0.00159811753661554	0.000135406329579424	0.000425098505300592	0.00216908821836281	0.00362241802393914	0.00133975468630054	0.0018567335523787	-0.00101510989337006	0.000662828692224005	0.00172730796317044	0.00230498110592592	0.00173079679263466	-3.27567943914087e-05	8.2589806665978e-05	0.00117359647168958	0.000549957883595575	-0.000602477688465886	0.00128853073736046	0.00294927035312886	-7.72416125235376e-05	0.000405994677917243	-0.000880551920630079	0.000890114257676822	0.000899940485052375	0.00531273268483679	0.00531273268483679	0.00460890570506955	0.00464247338020074	0.00281518176704543	0.00281518176704543	0.00299186326961987	-0.0011378865694962	0.000917209991420642	-0.000733682944764058	4.44193818828209e-05	-0.000474886210911185	-0.000269097437960886	0.00165942960613141	-0.000645205726279241	0.0028896273068042	0.00103083465063458	0.000555758413766205	0.00245877153211838	0.00114016002550865	0.00270295137805987	4.99309410321169e-05
-329.099999990633	0.000972583314316378	-0.000928585527510961	0.00059266876828501	0.00361541188494774	-0.000653371663261737	0.000925828978742937	0.00250392901802343	0.000363884647777923	0.00246576932358411	0.00194586649776285	0.00040953581009906	0.00439721329231391	0.00159198539162564	5.51715553931409e-05	0.00164272784301145	0.00193463564960483	-0.00154632527433962	-4.59331304358823e-05	0.00221965316974371	0.00222485681602624	0.00226047744152058	5.89606709066048e-05	0.000621489980858536	0.00314439171926395	-0.00166782017594225	0.00271242639966307	0.000871808105839422	0.00404089601749547	0.00404089601749547	0.00216196102115374	-0.000182676401562665	-0.000171279683918835	-0.000171279683918835	0.00183104011002877	0.00240921414094375	0.00209827177216537	0.00144265711687364	0.000538577640673554	0.00134136093525994	0.00169091916059327	0.00118519238066261	-0.000235480888452377	0.00262194138331917	0.00150443893510266	-0.000754312890354214	0.00386282708802776	0.000784500534784516	-0.0012001789295949	0.00326095014294592
-329.066666657309	9.2247899023401e-05	0.00162900345206196	0.000891162821952562	0.00198903537555384	0.00139210156805458	-0.00102915943146464	-0.00232659304142258	0.000925164622674002	0.00249850888933323	0.00177027283507225	-4.41836430915554e-05	0.000235428409381844	-0.00029034629022151	0.00251031242524624	0.000979252596994606	0.00150221242151494	-0.00102983586681527	-0.00026782859123553	0.00486701900999575	0.000582507817646127	0.000129975510510971	0.000848783724133995	-0.00264667680590147	0.00133962948029864	-0.00058277658939887	0.00240724079600763	-0.00287212039173512	0.00209211944841203	0.00209211944841203	0.00246653892834292	-0.0020214398133962	0.0017915892680892	0.0017915892680892	0.00351311299330859	0.00178096232429947	0.00199863349882268	0.000179468280175454	0.00035575872444682	0.0014462361669566	0.00126157138696714	-0.000630674084434846	0.00250962787535292	0.0020140195578604	0.00308732578217641	-0.00016116248479614	-0.000311752936743459	-0.00052708170839344	0.000494271838579086	0.00254535892968699
-329.033333323986	0.00193481065940571	0.00253377692964374	-0.00194496352828377	0.00319934613373341	0.00284187226372001	-0.000748074865251414	-0.000332401836187213	0.000471157817770074	-0.00112149471356471	0.000892213561746957	0.00247582155855941	-0.00193706919385528	0.000107100260568371	0.00144640183434463	0.00123026152855921	0.000848352099843463	-0.00346565830735401	-0.00105884170568882	0.00115072689038265	0.000819001149087617	0.000992213179110801	-3.83058228710098e-05	0.00069787649613573	0.000814863561669599	-0.00203672716275483	0.00142991605769749	0.000264529792603607	0.0028393033395927	0.0028393033395927	0.00107279752322809	0.00230220755159116	0.00055680590594176	0.00055680590594176	0.00393494258715477	-0.0022843478932143	-0.00159959609935789	0.000209013435287786	-0.00127216526684948	0.00235135357473548	0.00187745547184337	-0.000367043647486631	-0.00115848361750415	0.00246994399045131	0.0032959025810344	0.00123621379788807	0.00266306471098687	0.00079065243524945	0.000214641126426995	0.00366206563312821
-328.999999990662	-0.000228837498146617	0.00299207496609732	0.00166114580535648	0.00126813910823698	0.00157835739744394	-0.00343425667391573	-0.000552527149172422	-0.000587759848349578	0.000903686984271679	0.00129034074940482	0.00318392441969051	0.00362798407204867	0.00159507294261041	0.00107606645857494	-0.002216001575019	0.000863481070877303	-0.00102096058732593	0.00039924817728465	-0.000489436871583426	0.00197373592532946	0.00159420708594338	0.00255491589873347	0.00184355635966638	-0.000167755360608646	-0.00114433529982172	0.00392814599982128	0.00215647669116426	0.00323405237329677	0.00323405237329677	0.00327042884213835	0.00136583519252287	0.00235273961114224	0.00235273961114224	0.00549387176458638	5.7675697052062e-05	-0.000476990198356453	-0.0014008321737341	-0.000771961883448635	0.00433132181583129	0.000700359440110709	0.000438538389049059	-2.21254007684024e-05	0.00296180348069497	0.00241658343272821	0.00164667545084241	0.00233377805418222	0.000200099298332979	-0.00121483581424964	0.00140605886264078
-328.966666657338	0.00111276730077103	0.00193346853310927	0.00308657278375246	0.00185104485234744	0.00225116916321721	-0.000469160804752233	0.00190596074183647	0.00161118394406878	0.00180602486379267	0.000800173348038058	0.00139158892159275	0.00231153514361804	0.00340618272915205	0.00173703784370483	-0.000561316891177999	0.000212258316047986	-0.000441345467711129	0.00334307377798249	0.00041516709063294	0.00326863265381305	-5.43880022421117e-05	0.00101571370464293	0.00282922510300487	0.00119227830831492	-0.00193206571768301	0.000213179845304778	-0.00359005735809781	0.00291155507973351	0.00291155507973351	-0.00183601664280075	0.00240257433644309	0.00106937435488064	0.00106937435488064	0.00143888394237912	0.00222109863944775	0.00276634018232491	0.000624640695211065	-0.000827436688882188	0.000173553184095065	0.00227052849055109	0.000511826017292383	2.24564983243303e-05	0.00115610251459386	0.00313285082510195	0.00203067742475971	-0.00105860063489749	-0.00105687352024519	0.00072726302256032	0.000458181652203349
-328.933333324014	0.00254909005831649	-0.00234078545465122	-0.000507733233138574	0.00079981806679974	0.0032355567122091	0.00226108924236923	-0.000511933610932602	-0.000220817666889195	0.00337709514691376	0.00601932751140299	0.000707674419924476	0.000713964903312769	0.00197457309580285	0.0031380977946317	0.00148454595864422	0.00162592558342756	-0.000111504760726189	0.00102091673259552	-0.00138048887760456	5.31772189373836e-05	0.000980336581292818	0.00212757123920515	0.00224826091514019	0.00334786842265411	0.000353568525670256	-8.93361777798418e-05	0.00161426813598586	0.00283277909021051	0.00283277909021051	0.00132234378591378	0.00127428837996113	-0.00128096553680934	-0.00128096553680934	0.00120505972136964	-0.000865801374527964	-0.000465579784155956	-0.00193099652197126	-0.00012077437360003	0.00222271199203061	-0.00112446864400395	0.00277780234025504	0.0022232979225898	0.00188301691748416	0.00204001266828657	0.00287925950493073	0.00223063409617896	0.00122496626032753	-0.000263306729539559	-0.00199094448182713
-328.899999990691	0.00427384837266742	0.00237036070416496	0.00108351319156874	0.000261476556965401	-2.8342910593504e-05	0.000223044326480681	0.00212783194098443	-0.000208421945521287	0.00353034265849062	0.00217487044265197	-0.00232169555479267	-6.58267468170992e-05	0.00207898557801989	0.00308498836823212	0.00149328844863983	0.00147215226106356	0.00184238884582411	0.00154614038442957	0.00235526766068472	0.00230770393252311	-0.00112146136563884	0.0027745036326059	0.000450340991423825	0.00490727602626073	0.00198948638422769	0.00103209045587616	-0.000370329531949154	0.00328554496093869	0.00328554496093869	0.000837851389935862	0.00332924209226215	0.000324919816964364	0.000324919816964364	0.00494239062382895	0.00061327109859477	0.000777114010408808	0.000978598441728318	-0.00200071547102432	0.00471374805057545	-0.000406074756869823	0.000216951777905594	0.00152207314982256	0.00254641147870005	0.00250119352973521	0.000331042387810232	0.00484783946536038	0.000970622153333767	0.00283844887458851	0.000332571563017359
-328.866666657367	0.00358929687952547	0.0016528554427635	-0.000650444115867899	0.00307845309258148	0.00452820061295944	-0.000225227030153374	0.00311331541212645	-0.000823053384771399	-0.00163023168272625	0.00209735578805303	-0.00177624841481028	-0.000136694858986375	-0.00367018291853882	0.00316404136776272	0.00188162312928553	0.00276415006692399	-0.00010154315905897	0.00149564262507806	-0.00023681315734958	0.00311423667971755	-0.000471203809130571	0.00195315446801292	0.00247191731541296	0.000222246287584715	0.000873373740251759	0.000643239283454555	0.0012353831084172	0.0031590113508192	0.0031590113508192	0.00108589529638914	0.00344016516279655	-0.00121073720732257	-0.00121073720732257	-0.000301722607799038	0.00197278656783462	0.0037092201259652	0.000297012791408036	0.000791700283636287	0.00457709953803553	0.00182373976818306	0.00144359423385076	-0.000296329157518205	-0.000972167319484463	0.00430461997074905	0.00478571819209483	0.00232697231129775	0.00212867430480912	-0.000256164431793438	0.00414517965102146
-328.833333324043	0.00105524473643992	0.00267386822005733	0.000623921602164179	-0.00152168820250898	0.0001681459375934	-0.0013473348958758	0.000525288505519139	0.00352853552254162	0.00160622064941018	0.00105780192040184	0.00109053113073931	0.00132504154982571	0.00319698819362257	0.00299672091444136	-0.0019961165183654	-4.12875445608973e-05	0.00198064063252745	0.00255812543399481	0.00126075915172941	0.00164513483897977	0.00180828502545538	0.00129996285534073	0.000542936624326806	0.000168775792242726	0.00224427356442736	0.00104207786166022	0.00321094411605105	0.000201084668550733	0.000201084668550733	0.00117171232921398	0.00237139754757021	0.00134404531821086	0.00134404531821086	0.00145580964265424	0.000679851933850784	0.00342017084243584	0.000623456182381354	0.000428470208848397	-0.000149398529640909	0.00037789647801878	0.00243333836195003	-0.00106769817559116	-0.000528110942724092	0.00345756311911594	0.00249157055430793	0.00402881836569791	-0.000299180497939755	0.00467376481441018	0.00168257475314859
-328.799999990719	0.00233649611210318	-0.000577675897431851	0.000121675333326632	0.00477926141401253	0.0025367646735327	0.000477008325939998	0.00135160203951379	0.00282436252522755	0.00150428240609712	0.00207076746957979	0.00196704617432164	0.00107854088682291	0.000828044445260967	0.00308092387287984	0.00325221522082919	0.00209731913503441	0.00158286669585106	0.00287486927480429	-0.00188228040629068	0.00196917410008246	-0.00345814191187799	0.0024688878215271	0.000263193223795088	0.00141896235236105	0.00453960422788091	-0.000388268089970945	0.00109788313252301	0.00306619628500882	0.00306619628500882	-0.000908554637812475	-0.00229513597765107	-0.00149710999871355	-0.00149710999871355	0.00326109220400617	0.0015363444755202	0.0049229945794923	0.00335154351452949	0.000620207601275791	0.00374361297219761	0.00151291796161312	0.000825672783193565	0.00192590913158686	0.00224981129177915	0.00117930895922336	0.00436316492516831	0.00316202049328096	-0.000317620170648958	0.00124173718406684	0.00286289463228695
-328.766666657396	0.000665871860046074	-0.000769843894851463	0.00102644255720008	0.00324058370508917	0.00131892459018634	0.00306507543074264	-0.000151511007729144	-0.000402476453179923	0.00232483605972256	0.000695878830080043	-5.20655442437512e-05	0.000533651349286735	0.000764786688145058	0.0031527983397488	0.00263501246728859	0.00101339988888649	0.00277424652740332	0.000391624521028699	0.00112235600096511	0.00103048385300708	0.000854871494626708	-0.00116320684639248	0.000955403855203096	-7.34817060524806e-05	-0.000473268936965865	-0.00214483601400384	0.00403184110051547	0.000499137321565701	0.000499137321565701	-0.0011008181136184	0.00367296251239346	0.00269149664150903	0.00269149664150903	0.00305428443212608	0.00197054884078796	0.000999143983690831	0.00102986787687609	-0.002183840410934	-0.000953258291983894	0.000776816688824233	-0.00208359436415728	-0.00151597973575701	0.00308644274181036	0.0013701474280553	0.00298409499259167	0.00294839371134681	0.00129810691065013	0.000310659199530439	0.00228661692190302
-328.733333324072	0.000822675507730297	0.00280399648014262	0.00310835684382071	0.00239013946673183	0.00208814390612255	0.00110129506158585	-0.000813796874114425	0.0018773653793811	0.00205389242898335	0.00466238704596422	0.00114412461704805	0.000230318297148702	-0.000498533812130719	0.00282360301407192	-0.00178239310209738	0.00172812117405496	0.000758304443128743	0.000945928046874767	0.0014198053024479	0.000286501024383545	0.00163521962581648	0.00128105324798755	0.000961124626499776	0.000313330840892134	0.00158231525405439	-0.00118717745958163	-8.31930838448569e-05	0.00444542162369865	0.00444542162369865	0.00361708752721246	0.00226666281947507	0.000786483112027003	0.000786483112027003	0.00153484167964679	0.00164436709058624	0.00131720788315226	0.00118775288014772	-0.00170793995635155	0.00429109935733574	0.00181680680358842	-0.000357317667862955	0.00403025604515284	0.000580828978596015	0.000554557990531057	0.00264773946291375	0.000858235231994686	0.00155746323799133	0.00466975713785034	0.00186224316789108
-328.699999990748	0.00385554016302048	0.00268075102727983	0.00052991823337023	0.00112266036633435	3.07037116955566e-05	0.00153989963621748	0.000811406865656727	0.00192533004352657	-0.000422354872268493	0.00180975283686058	0.00326439931012235	-0.00234556737540192	0.000367615685127221	0.00471024099834305	1.83684382810689e-05	1.29314568448891e-05	0.000357205630208024	0.000681047775890731	-0.0016136859670598	0.000555316251227955	0.00367611832625603	-0.000816171561963674	0.00176225511649675	0.000176793324264013	-0.000439351383234143	0.001606442222435	-3.6203289881187e-05	0.00352311991030507	0.00352311991030507	0.00221389247114701	0.00376693473047851	0.000539872325113211	0.000539872325113211	0.00459471828193814	0.000502270175866015	0.000566884790042299	0.00106279769077233	0.000445861512707091	0.00416001752770323	-0.000405087266047044	0.00259019427647078	0.00320860930511413	0.00177085413706957	0.000575077497825927	0.000769222721640372	0.000869041006840821	0.0020502829105925	0.0017951486710549	5.88248959224602e-05
-328.666666657424	0.000699774244523166	0.00263490031853519	0.00202628595925958	0.00182294807204564	0.00550936405725855	0.00219472663307974	0.000459398531401312	0.00327644825191709	0.001918869272302	0.00232022886258265	-0.000531258355843223	1.37647568836385e-05	-0.000188931287398608	0.00124388604312153	-0.00361971673901051	0.000372962317465864	0.0019774312718418	0.000460001919838082	0.00120673997747966	0.00208305395804387	3.92810056923931e-05	-0.000264013802541152	0.00105714208198859	0.00247698574513089	0.00160925426102965	0.000135577283371102	-0.000795014952534423	0.00349543389104301	0.00349543389104301	0.000724153698719587	0.000882165704540472	-0.000732336758200058	-0.000732336758200058	0.00374966871524762	0.000839625178656433	0.00369097201032842	0.00179280963854711	-0.00134952441580682	0.00468603599397466	7.71605189289204e-05	-0.0020279242549881	0.0034367329696311	-0.000949307992677118	0.00320617859057848	0.00156469511758217	0.00214514636876595	0.00249642240038739	0.00160530156610306	0.00209616421346526
-328.633333324101	0.00104234050132668	0.00142934392151262	0.00244547483307822	-0.0011485475051729	0.000996883878913835	0.00229468864610904	-0.0016025430738742	0.0017277324231374	0.000348751337449715	0.00185025114667303	0.000410811822105561	-0.000475410634835138	-5.3667523611356e-05	0.00259151346154551	0.000449223069389881	0.00221031154941376	0.000278367641682209	0.000566939539687228	0.000555075670207295	0.00292531208717572	0.00251985271411548	-0.000394317161107827	0.00149829153063874	0.00290986409779614	0.00212360864423988	0.00280200605475811	-0.00270973074841707	0.0018947909507222	0.0018947909507222	-0.000156030475657154	0.000142795003817087	0.00078395240430662	0.00078395240430662	0.000922005448099505	0.00334997011130367	0.00307178866866653	-0.00209903350890006	-0.00301376876752002	0.00122349029496149	0.00368027051360453	5.63359372230954e-05	0.00285081099164808	0.000487947830007052	0.0026770284702029	0.000866401931290839	-5.47889102521237e-05	0.00323837405762839	0.00165988634505032	0.00235189412163017
-328.599999990777	0.00345337304482873	0.00358709121020995	0.000475931261149753	0.00400210138757695	0.000726116207025562	0.00121944384848782	-0.000212851217878951	0.00120915705515001	0.000534094449385791	0.00353136257105024	0.00297963105954591	0.00355456496483986	0.000128445649013154	0.00218386527857883	-0.000830800521775421	0.000705133305189509	0.00222654844394954	0.00159545308002917	0.000479121245029468	0.00253157222063505	-0.00124595517381054	-0.000488097522469255	0.00264122330634253	0.00103270695369917	0.00512160763197389	-0.000405968895009323	0.00135519468174661	0.0018661912788831	0.0018661912788831	0.000828160099555775	0.000765627358772059	0.000471131583284601	0.000471131583284601	0.00346515192139352	-0.00041807224083823	0.00306534768689315	0.000249197693513836	-8.95774820538486e-05	0.0012876809568193	0.0037786836415612	0.000760369743352252	0.00510714537016055	0.00466114612734492	0.00549325733104578	0.00325286903562405	0.00165201578151308	0.00242552508074489	0.0038206059704371	0.000882395782294987
-328.566666657453	-0.000494005338188441	0.00232693514959126	0.00109719101556593	0.00343773422044091	0.00333495042525755	0.00242583951671504	0.00214095156101657	0.00294635051253878	-0.00010283598931049	0.00385055585526051	-0.00072005370809658	0.00245913013419141	-0.000462385958277856	0.00185473338639841	-0.000608147750133181	0.00108541132100548	0.000161522839894568	0.00107877590000383	-0.00297918185197998	1.12297851507792e-05	0.00170836328227475	0.00211597466405622	0.0017441526504558	0.00238865487082485	0.00527212830954271	-0.00126695243469399	0.00494082790647821	0.00170800965876039	0.00170800965876039	-0.00124724353293248	0.00287518482509952	0.00264687862837998	0.00264687862837998	0.00329660100788465	0.000634293350704418	0.00104716293162199	-0.00053655525298324	-0.000168436097143787	0.000651569294524701	-0.000335204734525196	0.000996650058276871	0.00468801407829833	0.00435492285814332	-0.000850357095448229	0.00106911337896642	0.00312187088760496	0.00133664519511367	-7.99870155201443e-05	0.00140140176270553
-328.533333324129	0.0025616829246311	0.00156061754944348	0.000106091055569135	0.00486376197576555	0.000120781970789796	0.00143109437142797	0.00197520472773371	0.000514820246001357	-0.00122801577462117	0.00230875334080149	-0.00285725846551632	0.00185962071240831	-0.000689122847198131	0.0029546456619598	0.000822917959657499	0.00148908269250758	0.00020896717764296	-0.00189792194675253	0.000874657122023392	-0.00111662425487347	0.000820296464430492	0.00132860415336122	0.000685351928122468	0.000246344052996617	0.00164094308229268	-0.000735557229583517	6.50841378861955e-05	0.00196048969380314	0.00196048969380314	0.00221432302182212	0.00295504029724369	0.00114131692034458	0.00114131692034458	0.00226643844861751	0.0031674873156351	0.0018887895882741	-0.00105832608101553	-0.000699551499962148	0.00179348602958207	-0.000766551304545393	0.000268830296473177	0.00236646149087916	0.000795865109364469	0.00231387504846092	0.00309054946597986	0.0025794072513865	5.68754955143635e-06	0.00342893555988522	0.00285829909696067
-328.499999990805	0.000507077063038652	0.00133855419886664	0.00117604396394799	0.00214285718776697	0.00420445201838726	0.000845919397939654	-0.000279994923372717	0.00167489694561695	-0.000273509414607243	0.00213506912205408	-0.000551825653878013	-0.00226018893009505	0.00116293659480737	0.00123567512754952	-0.00220791108393581	0.000848088688051418	-0.000134622749357494	0.00157376267678755	0.00286362460847345	0.00207866733378625	0.00171023907393331	0.00196759898000853	0.000213249852863528	0.00365816481276904	0.00424403846483301	-0.0020522215172053	0.000277815959116245	0.00374565302703944	0.00374565302703944	-0.000337088280637832	0.00050984995562231	-0.000624728259556062	-0.000624728259556062	0.00160658576178563	0.000799577442406108	0.00115838825503212	-1.40841708103912e-05	9.7533866473154e-05	0.0013762348198062	-0.00141045535524764	0.000291883253723313	0.0030191228251597	0.0011506154032529	0.00160324171548398	0.000958271096374919	0.00377617448075307	0.0021965027176416	-0.00238668805013287	0.00070586570657416
-328.466666657482	0.000892424539391978	0.00170274534259052	0.00294440544746644	0.00210091531429701	0.0025094803682697	0.00179110599209076	-0.000981245671395237	0.00169024819618191	0.000764919021626675	0.00356289749731775	-0.00177787870822443	0.00180427769386249	0.000444288524591663	0.0033230484852107	-0.000795007004746107	0.00100353925573105	0.00232962706194428	-0.00137618793191496	0.00213233549044223	0.00304941546464654	0.000384302191686947	0.000490133104626089	0.00224106230375309	0.00277316705409014	0.00346095675692393	-0.00162845187615568	-0.00136043531425811	0.00491866239649741	0.00491866239649741	0.00168863929826291	-0.000158037300131864	0.0021222967610649	0.0021222967610649	0.000684483320936735	0.000890158153947551	0.00194184989923363	0.00210662824430008	0.0021109270275157	0.000975557194590859	0.00186790365075107	0.000170917485290967	0.0024941583889404	0.00480287518849953	0.00210030337638467	0.000805999079708575	0.00103404741830837	0.000115835375959383	0.00111752879020255	0.0032012294431798
-328.433333324158	1.0543398229812e-05	0.00357735378012114	0.00203973569374061	0.000190186410845672	4.6262849499823e-05	0.000740284128645685	-0.000717999412830905	0.00331290499686321	-0.00133970151017992	0.00314573428494191	0.00264752075941721	0.000491756201143834	0.00174395912849545	0.00236930285863857	0.000320851589655002	0.000460604297011113	0.00272310076838811	0.0014953933524452	0.00299608108011684	0.00120291733941791	-0.000558814942602015	-0.000103433929276697	0.000718194883736367	0.00238515118157445	0.00245392527002153	0.000394212254506421	0.00280853356431932	0.00353180332890657	0.00353180332890657	0.00102938530753283	0.000159932008258701	0.00332015102652317	0.00332015102652317	0.00242134010037043	0.0012352517744435	0.00315463940341099	-0.00257317050870143	0.000328021528344546	-0.000155991454096838	0.00278616462642145	0.00228394516574837	0.000961504096192556	0.00381790489675193	0.00176880355680487	0.00151829943306114	-0.0012883341285882	0.00158364928291077	0.00095319545642214	0.00110579663820765
-328.399999990834	0.0027434307591111	0.00117438624532074	0.000718767698454914	0.000950615724948922	0.00149408012475538	0.00201690012652223	0.000830920371082677	0.00322057699677458	0.00403384825071262	0.00353038027889097	0.000564628155841129	0.001726646296488	0.000197040300017881	0.00662545826591088	-0.0007450811368237	0.00181796186009886	0.00119829278279571	0.00133196609832498	0.000374625482048363	0.0010121509078721	-0.000951013409733581	0.000728394845987634	0.00270508791553525	0.00169919854146139	0.00342263781823904	0.00454467277790838	0.00233687294671769	0.000218727582302125	0.000218727582302125	-0.00148814171446854	0.00338123864165429	0.000839581301699255	0.000839581301699255	0.00364329518148221	0.000180553213035561	0.00274218428696849	0.0016584362735993	0.000405114177955745	0.00105137323440629	0.000293626101991018	-4.35531676191703e-05	0.00398305504533081	-0.00160913494280568	0.00231482477608547	0.00025370880821507	0.00160890082891796	0.00253370689761445	0.00328489507442331	0.000746547310050971
-328.36666665751	0.0031586126424239	0.00109418300144681	0.00141794589985045	0.000310264769571633	0.000546890831881974	0.00146315988367629	0.00173014031817065	0.00253562730279144	0.00189394718344016	0.00354355059518963	-0.0014530439773911	0.00372618325286433	0.00277376184687728	0.0044607952115624	0.00189760070780343	0.000823919491660607	0.00138941595645414	0.000579792412252811	0.000622874673474993	0.000907584954970009	0.00047969034458617	0.00111658631969791	0.00200411404631429	0.00193318155176914	0.000934908352162811	0.00362172138053751	0.00108655039856032	0.00258238936780464	0.00258238936780464	0.000937035584771873	0.00445067214195649	0.000859048923834371	0.000859048923834371	0.004221489023992	-0.000546776660033332	-7.63166543564786e-05	0.00222367003046708	-0.00230709288689734	0.00139807615070875	0.000701556527797242	0.000525834268344849	0.00516916141113766	0.00179236303546326	0.00264854242821022	0.00324304602599013	0.000901253942883318	-0.000846045545751184	0.00175907844032597	0.00194028325725126
-328.333333324187	0.000873609200122583	0.00189850803180924	0.00204148368102919	0.00189828677101922	0.00201336530577512	0.0025048448432472	-4.96344356819556e-05	0.000172015354550137	0.000302890310426851	0.00384227816934901	0.000441216550022716	0.00303579963846223	1.23829229515815e-05	0.00178072425392706	0.00135337036785965	0.000348346721029236	0.00254404917987161	0.00064345674068933	0.00368948285921156	0.00260164899602033	0.00288881718202705	0.000183367007167812	0.00271947891964153	0.00404338033050022	-0.00129841230583849	0.00128422139370732	0.00258400567696149	0.00454838885461006	0.00454838885461006	-0.00107178652748574	0.001748010242825	0.0017476744294056	0.0017476744294056	0.00342779060122023	0.00145026146456906	-0.00129988799552927	0.00215305977589364	-0.00149942715767415	0.00418754493227147	-0.000183981465193384	0.000421589886731799	0.00354028088886149	0.00186046554840513	0.00242346747570199	0.00108669160171815	0.00116707978361019	-0.00201760434927645	0.00207337311335765	0.00255713323810236
-328.299999990863	-0.000239906193861494	0.00310497753910899	0.000534632878636976	0.00312512943034771	0.00405963015204303	0.00314145161014534	0.00318782693429742	0.00183223413676448	0.00173620219994897	0.00538970853221288	-4.33509128343612e-05	0.00243143977217175	0.00108163985069853	0.00158346741944315	0.000637443085657274	-7.03619646008624e-05	0.00100878721202602	0.00287135203441424	0.000301746260965574	0.00206268824373335	0.00174390081820119	0.00141901497808028	0.00221159114702918	-0.000269524552198308	0.00239471907074229	0.00248665759928846	0.000798277766674516	0.00264893005637223	0.00264893005637223	0.00294673650267641	0.00240715467001751	0.00161908690314805	0.00161908690314805	0.00296867038070836	0.00160095626363632	0.00220107402198211	0.00326474328728155	0.00243886339319432	0.00226265579850471	0.000885667527056433	-0.000588216590490687	0.00407769024339144	0.00283847705501583	0.00121039951455593	0.0035647288484858	-0.0011021726402729	0.000205333051893297	0.000739745884171694	0.00174507606726726
-328.266666657539	0.00265558758355688	0.00421717051480086	0.00192130969142368	0.00384366322881269	0.00306628688067145	0.000645727377202365	0.00412496668312101	0.00312207959347732	-0.000671507205581512	0.00363784346802809	-0.00095439233402661	0.000383936474772306	0.000343052745474082	0.00339881668461961	-0.000648727660725767	0.00300746233792037	-0.000133324467132212	0.00281707473256954	0.000866380580927695	0.00377696746576905	0.000990885776681272	-0.000485818611192346	0.00216194251616431	0.00113588579285129	0.00197048996655058	0.00175880023074937	0.00075941499914689	0.00321630851720223	0.00321630851720223	0.00405299772695156	0.0018429946437194	0.000991863725410158	0.000991863725410158	0.00164752589984352	0.00277407189020507	0.000270572521999579	0.00100435671900589	0.00200055889450945	0.00104297024270084	0.00107459242778785	0.000921983104805624	0.00317991307023313	0.00166616713349244	0.00322048894873617	0.00180629580085567	0.00178359500919278	0.00105199594834005	0.00300387607397945	0.00358727782245538
-328.233333324215	0.000972580069952711	0.00340688913375531	0.0019678254510499	0.00208944966251057	0.001966669082057	-0.00174003180320581	0.00227824863821335	0.00136964298207898	0.000389594563982021	0.00564891394135603	-0.000485861763159567	0.00220553643750054	-0.00108082199789128	0.000911383434519353	-0.00129440067126663	-0.000449800788580812	-0.000642198743779687	0.00548671298042747	-0.00135127402906787	0.00455933443327483	-0.000653844429890804	0.00357629489610933	0.00136152536978262	-0.000395778183619466	0.00125901282176544	-0.000478112702877231	0.00176692612088236	0.00255365468273816	0.00255365468273816	0.00130256025981623	0.00272672482796077	0.00404311838780491	0.00404311838780491	0.00121534281247548	0.00146683425064209	0.00285031519226764	-0.000248842064507149	-0.00148738456305686	0.00180712299883967	-0.000751130139512335	-0.000451326767087146	0.00457837535335071	0.000232798602519346	0.00238856013699185	0.000124357934249031	-0.000466030149672947	0.000699035507976564	0.00206356104934646	0.00530710540309143
-328.199999990892	0.00152717825116988	0.00261413986914127	0.000530860096132013	0.00229228113775548	0.00309820872629929	0.000583153654937663	0.00133632614655721	0.00444168581382576	0.00022006036295219	-0.00101464425427289	5.75939633954414e-05	0.00103606092317698	0.00169721564454894	0.00164169140393322	-0.000438942511544971	0.000370457159786675	-0.000374456520175981	0.000637471769743825	0.00385167345160975	0.00174672825863831	0.00293324566298681	-0.00114196297481051	0.00128013484336187	0.00106965356768574	0.000613185910714797	0.0024014102477804	-0.00118954494075785	0.00611556395634871	0.00611556395634871	0.000146744282907507	0.00305036927991209	-0.00246078284861895	-0.00246078284861895	0.00375853069503407	0.00074026007791439	0.00145510059140741	0.00230675942245473	0.000892098881990044	0.00246558474757319	0.000577375063741559	0.00121661668477802	0.00658781381608942	0.00200735899143945	0.00073903418088983	0.00228616274807192	-0.000381152306667576	0.00236103589091852	0.00202869022626884	0.00216025610777693
-328.166666657568	0.00222783673061555	0.00445383928868814	-0.000102610324738461	0.00300714947265002	0.00524850416588774	0.00058292070149224	0.00110757759269897	0.00446129000659912	0.000124695560389743	0.00420491266380429	0.00226683341846767	0.00134854201728607	-0.00224246532744499	0.00308216103662207	0.00113563276665973	0.00107580068292823	0.00148383065031099	-0.000659172446009992	0.00141835539471324	-0.000406944946216625	0.00258348379583795	-0.000858489232823278	0.00119594307077187	0.00106927911328014	-0.00242763775583388	0.00369776111070474	0.000501350777242671	0.00330790755761212	0.00330790755761212	0.000212429411098669	0.00528693971426575	0.00244189107306492	0.00244189107306492	0.00422766404661845	-0.000353151718080924	-0.00061029672373214	0.00015304744446698	0.000905984136647997	0.000193879720551959	0.00223457486175227	0.00323374597244164	0.00307842140832937	0.000129063463576218	0.00308175118633802	0.00108447585210181	0.000392958002517374	-0.00174247136278682	0.00317670017183658	0.00383598877535996
-328.133333324244	0.00373609815092169	0.00264493147670075	0.00052283386090779	-0.000506489038946789	0.00440334536244003	0.000892360421227312	0.00206925628301358	0.00287430456115445	-0.00177777170347826	0.00331893064084976	0.00111641376776639	0.000421957756400637	-0.000468193896138391	0.00244875907792697	-0.00260087262327402	0.00325526380679309	-0.00114632874079901	0.000628097219166679	0.00213244003651936	0.00190866285047742	-0.000128970049367849	-0.000767608234179318	0.00229788030910605	0.00108508474833569	0.00170286453449153	0.00080110951709389	0.00257967680141313	0.0049951206561214	0.0049951206561214	0.00055534968643467	0.00227908410447697	0.00269282805011917	0.00269282805011917	0.00442198503684277	0.000288572312692525	0.00105042213782724	0.000988537251951138	0.00241895864207875	0.000971345088427777	0.00188795816504084	0.000493482260960465	0.00426238710926197	0.000383461481552105	0.00303433027978806	0.00276370675176618	0.00233484323482447	-0.000802307418379833	0.0017258532986455	0.00133954432452377
-328.09999999092	-0.000105736031174253	0.00171345165914205	0.00167053138257767	0.00369791085091586	0.00241339548833963	0.00147856024749304	6.59312305251181e-05	0.00311659875936499	0.00126166367478198	0.00558421420422528	0.00015805105814104	-0.000319673289701505	0.00179847230060359	0.00275815620819797	-0.00139610749312891	0.00170614526857815	0.00193425643726608	0.00278918091128355	0.00106583708949914	0.00175090927507371	0.0021729676115847	0.000548265437568141	0.00276711374044347	0.00397039322632187	0.00279043205795659	0.00374003284457491	0.00149227548571373	0.00205357014678109	0.00205357014678109	-0.00131664708823898	0.000552982593164941	0.00113993407663149	0.00113993407663149	0.00290062001517155	-0.000182825204976478	0.00377822318670262	0.00348935048515686	0.00204818577564037	0.00399310116438456	0.000849107940952498	3.23088666519533e-05	0.00676673424039176	0.00524084844088901	0.00241741486709413	0.000881505564008123	0.00070932859655326	-0.000753781079415816	0.00467463103030352	0.00112535035979511
-328.066666657597	0.00191574418566542	0.00264634982405521	-6.67720311288145e-05	0.00120025210746832	0.00514769382614	0.000236644194192226	0.00194780778943793	0.00263507891548143	0.000142643761858907	0.00763419627222939	-0.00055037854708595	0.00250462375127947	0.00168102439659179	0.00278823787139515	0.000652675365188649	0.00549485562698837	0.00414524417009743	0.00141683063765308	0.000925197516287168	0.00180323273044203	0.000104183065291141	0.00113750567886528	1.36220333302184e-06	-0.000131628511514492	0.00244481720405398	0.00228232789872651	0.000396393011446783	0.00380459268567834	0.00380459268567834	-0.00299031582691001	0.00248077372533473	0.00147561698765641	0.00147561698765641	0.00415503416246166	0.00118146211749359	0.0028862625559325	0.00273176914256201	0.0020025937516901	0.00214599833644014	0.00278546745472907	0.00108208380337582	0.0064829150399931	0.00259221158467104	0.00484265776516424	3.98119997250257e-05	0.00278903858009683	0.00235218016234728	0.00305253642049619	0.00319004570193704
-328.033333324273	0.000579042758445891	0.000327196571406896	0.00121723077963465	0.00245988207108305	0.00057804519334359	0.00262228363502104	0.0021705849715542	0.00158247328507988	0.00109668497654092	0.00375265265285929	0.000416834181895309	0.000966161275926192	-0.00032763619755094	0.00329875287968462	-0.000303131558267777	0.00559324777630876	0.00300013184577352	0.00292503322994664	-0.00073553227754275	0.00116891288681487	0.00209783260256124	0.000492077036810534	0.00237762493259641	0.0011226933236943	0.0033429553180605	0.00340164431720846	0.00285254194892515	0.00381314329251514	0.00381314329251514	-0.000402191275894248	0.00414928885146071	0.0019015020889549	0.0019015020889549	0.00523626348382267	-0.000887923183425121	0.00201685100228899	0.00286887824033866	0.00220512021897457	0.00306005935266684	0.000302247444311288	0.00011565479549358	0.0022197280771844	-0.000120835235600025	0.00553058488451819	0.00101485632371567	0.000946271800762455	0.00265690369097693	0.00241883357580241	0.00433950787770587
-327.999999990949	-0.0018265971377629	0.00111753467104159	0.00397025696532538	0.00406655386821053	0.00500575331160003	0.000735609824503047	0.00353410587738157	0.000331733187198036	-1.16824304650098e-05	0.00586961563835253	0.00144543766989236	0.00146083491373317	0.0014974453299873	0.00155611386999366	-0.00217344072404657	0.00201741796999955	0.00341937537590764	0.00118023052360505	0.00093863802268046	0.00164998334273547	0.00207655434173049	0.00258981192411945	0.00191992681353259	8.68205255372123e-05	0.00314037336583761	0.00535746363554002	0.00367113021175058	0.00235122376532038	0.00235122376532038	0.00285929082395886	0.00237133754727437	-0.000191685310160228	-0.000191685310160228	-0.000171239695964887	0.00247974717484811	0.00463466396572998	0.00279694456391855	-0.00227576917300254	0.00280450630036266	0.00249983222003514	0.000918153387744591	0.00100364199420766	0.00271535784694887	0.00433401454562565	0.00259312970055903	0.0033385394020089	0.00187431836588581	0.00331140798466745	0.00132314852298754
-327.966666657625	0.00236368225949957	0.00261060090519416	0.00125706112058777	0.000651578963836719	0.00516833586137977	-0.00027553355369192	0.00392044429060123	0.00264680359969305	0.000162704641969547	0.00299132015572035	0.00107734408320959	0.00269042773703532	0.000482832920795428	0.00267593463092541	-0.000880474094398842	0.00269506162258004	0.00237498432269101	0.00272349074044476	0.00104574407162117	0.00116256137291681	0.000103895169319412	-0.000756518943801798	0.0021416202724146	-0.000763290901479641	0.00477186834080634	0.00401602456719885	0.00201510334156518	0.00322878302083474	0.00322878302083474	1.86922056052419e-05	0.00232499503296613	-0.00130178533866299	-0.00130178533866299	0.00385489553652041	0.00309142983850319	0.00318595937052735	0.00382791942083571	-4.63980729041857e-05	0.00176780914017116	0.000801911784693132	-0.00230826296794351	0.00361314890246844	0.00297662576414537	0.00402119051967642	0.0014212500134213	0.00471615503659006	0.00171231820137274	0.0039253630294247	0.00262680548385053
-327.933333324302	0.00250536723717465	0.0024684932473451	0.00246989652591101	0.000999474065645045	0.00301609040479134	0.00203076827844118	0.00463019996417147	-0.00111686541450118	0.00162702227134293	0.00217959694966419	0.00256994316319747	0.000144354337329622	0.00309477372814049	0.00322798697834747	-0.00311855628591995	0.00119514595843595	0.00166059556542497	0.000445144857370572	0.000581821146479977	0.00288274915762854	0.00190204420079587	0.00195529232556579	-1.10869525062895e-05	0.00152795394982352	0.00261901633194472	0.00520804632869731	0.0025032433987443	0.00201455004640427	0.00201455004640427	0.000394121967232763	0.00287098055968393	0.00241219777026314	0.00241219777026314	0.00357322504051005	0.00243972321526209	0.00107184758275447	0.00266496744158662	0.00106330216681805	0.0023930166882673	0.00209466583765583	-0.00144531857031027	0.00537026276433605	0.00403262657196446	0.00235206432180379	0.00324429019265171	0.00224813365537269	-0.000196739109186828	0.00344826949101962	0.00254261476053852
-327.899999990978	0.000183515730984185	0.00197000946837866	-0.000624799729078584	0.00184950695691577	0.00419057573153658	0.00210308240841617	0.00247992744762537	0.00160261147793583	-0.000240574806229632	0.00705046900800255	0.000657093205800541	7.81427524609857e-05	5.57387452502223e-05	0.00441640576616575	0.0021419823025105	0.00172642636865017	0.00202648418427698	0.00230331203984735	0.00191704768380729	0.00401095677083729	0.00259326126960058	0.000874078548644297	0.00450379749820651	0.000925393826457177	0.00367472499302635	0.000822343914375523	0.00130006621730372	0.0038195620908108	0.0038195620908108	0.00238065090116268	0.00471213716708008	-0.0010533394047052	-0.0010533394047052	0.00517837237117091	-0.000194814452709968	0.00321484997348731	0.00193420797506161	0.000431966485243573	0.00330106307824118	0.00131313817974243	-0.000389601173777621	0.0042063016336179	0.00482740233350321	0.00266558519441995	0.00115441611220779	0.00317877737298244	0.000402331385296439	0.00314117077538911	0.00361314141924629
-327.866666657654	0.00313924847060443	0.00254844403236265	-1.73148981067461e-05	0.00233677949750166	0.00478384508206131	0.0018426924051953	0.00405570249499088	-0.00158147651109108	0.00205226076366405	0.00401150196646494	0.00146638272412591	0.00348491427679443	0.00355920577723368	0.00490990053326612	-0.000279410139030545	5.96071056795378e-05	0.00269891701426483	0.00268728673951568	0.00069373153707375	0.00140391146573982	0.00374401266578361	0.00123497020697105	0.00320700305984634	0.00415428884141322	0.00117091038160799	0.00376153872551122	0.00242971635086431	0.000649656868032644	0.000649656868032644	0.00129271854567692	0.00247774541881174	0.00276267335769553	0.00276267335769553	0.00592084445041363	0.00211355992196005	0.00181680227483405	0.00360732639132455	0.0017033642362857	0.0049004542441442	0.000623068260766524	0.00300536223270409	0.00247976968348351	0.00155423986091285	0.0033324764804924	0.00481845830240002	0.0027330640230645	0.0014576864172412	-0.000609257685525555	0.00505219488179642
-327.83333332433	0.00346246548797813	0.00279315226051424	0.00321837398846403	0.00327671132989238	0.00532061443697907	-0.000170674517665503	0.00500124328069085	0.00219813320002171	-0.00257024028441566	0.00177683013404317	-0.000169686971336458	0.000830700612379554	0.00280096054232459	0.00283693527616269	-0.000169001589612305	-0.000374722942170225	0.00198349856884361	0.00369434225664389	0.000127418231534948	0.00283981624648955	-0.000358580651419138	0.000855226212454374	0.00280057391460953	0.000485301851986142	0.003818773116959	0.00373680251008934	0.000243919195110798	0.00292416810750473	0.00292416810750473	0.00086945683908235	0.00284444632203984	0.000963767564122531	0.000963767564122531	0.00419469596451161	-0.000159976993627686	0.00106721634114038	0.00422254223329588	0.00149490597527446	0.000653430479071071	0.00267687477626521	0.00149728455779441	0.0047024069004481	0.00302609492145489	-0.000726088159898497	0.00180810938043852	0.00083768845761456	0.00174746038504703	0.000525240545151018	0.0035480493591431
-327.799999991007	0.00339214876952165	0.000366109484445487	0.00159850014842999	0.00253236228533982	0.0045682665404535	0.00460108736235665	0.0034333744694558	0.00465449038544907	0.000638729092080959	0.00319863458686653	0.00226257433384391	-0.000423675635562559	0.00237400241522479	0.00234724635315309	-0.000601954449246489	0.000195692434910577	0.00238090100628363	0.00225387299187763	0.00250776605522351	0.00222121304491929	0.000702476453007139	0.00172434581297787	0.00232323193413475	0.0033140027865004	0.000598410559653484	0.00528722646883328	0.000499487460389192	0.00155239190670042	0.00155239190670042	0.000364391489086513	0.0042461168348944	-0.000486056567585269	-0.000486056567585269	0.00406217981539148	0.000288542081840371	0.00635806493942404	0.00458583363296861	0.000466597995125384	0.00130179371666217	0.00333593351740147	0.00146767928107949	0.00356739781700943	0.00241804394369527	0.00323158723534467	0.000182947782921716	0.00488509590265152	0.00275771562550042	0.00155583406405091	0.00526789070167666
-327.766666657683	0.00329791214804598	0.00348279378108463	0.0023163056348029	0.00447126752608529	0.00276196936232764	0.00122904184189476	0.00334498006151429	0.0034279200985452	0.000444380478189621	0.00324230766064593	0.00108106380377981	-0.00413440519874519	0.00233891977646095	0.00284638346608257	0.00356436267640425	-0.000836081519298815	0.00435291346170263	0.00550434537763367	0.00188197386060318	0.00311791164557795	0.00249107806003901	0.00208445898048382	0.00204144703216069	0.00124021281036679	0.00171344473229218	0.00294918303593483	0.00509003457875046	0.00388806781727735	0.00388806781727735	6.18421465190533e-05	0.00318387931281339	-9.46666365286841e-05	-9.46666365286841e-05	0.00376018547908907	0.000949686292858076	0.00124693646886842	0.00234482680665826	-5.42509086272069e-05	0.00553438202675627	0.00245366465228147	-0.00184445167026071	0.00292473914470426	0.00387264093263506	0.00100100152275417	-0.00155807210553272	0.00109276716397977	0.00154466212891224	0.00512632539719748	0.00117472653389716
-327.733333324359	0.00515806421648424	0.00533438080507231	0.00157136895815657	0.00263606429750052	0.00422889186085662	0.00318924154599198	0.00293938116424219	0.00114072649247421	0.00397947313795333	0.00458478898649339	0.00147282352261002	0.0007894814437025	0.00166547397880956	0.00267879733872611	-0.00185358130782709	0.0018127363781214	0.00156611622819069	0.00349174787946371	0.00150783171183699	0.00365235109250384	0.00338616168746164	-0.000141265157877934	0.00145847734491034	0.00127769381734433	0.00266333344299174	0.00277158686279877	0.00171321103989686	0.00441721549551999	0.00441721549551999	0.00111771964600371	0.00359931653325929	-0.000884229387937308	-0.000884229387937308	0.00175882747321499	-0.000505039550178776	0.00371152460366608	0.0014951696444484	-0.000130364488722168	0.00280114450675972	-0.00138336477260004	-0.000513990459485414	0.00422955816981352	0.00346953203405065	0.00264662752433609	0.000214391855824836	0.00318853001505037	0.00146569024795473	0.0016087345809026	0.00208048802743677
-327.699999991035	0.0039976322445584	0.00400764853043645	0.0017269043288678	0.00447530959355835	0.00454096354093536	0.00141987518422737	0.00286652162346823	0.000235004911555037	-0.000616023363488205	0.00402613196687251	0.00368260733716852	-0.000188373448484769	0.00254280791151484	0.00320197352333695	0.00022517250074594	0.00363172583517868	0.00553696882575483	0.00588204991694541	0.00234049258863922	0.00289975458812475	0.00299256386131819	0.00340992587696021	0.00319900225847181	-0.00120213141038394	0.00282083279426348	0.00169716434838318	0.00291536043387575	0.00260940896873652	0.00260940896873652	-0.000981644219268385	0.00248510915863343	-0.000233354221689019	-0.000233354221689019	0.00174562958820212	0.000929652682534088	0.00249394300963035	0.00306009822523101	-0.000293135825374491	0.00442367834749469	0.000618824900428527	0.00113672843562163	0.00296159176497202	0.0017089458503452	0.00487778429269303	0.00135343057490256	0.00255629813135183	0.00406981724333078	0.00260185035652982	0.00438315836003467
-327.666666657711	0.00394263049295474	0.00182599736274369	0.00265508544168847	0.00245389567935306	0.004162849480144	0.00219464745740106	0.0018787323758902	0.00151148676875335	0.000765990799614813	0.00443938093536123	0.000180855685928072	-0.0002183423349853	0.000746349195362761	0.00403965791182415	0.00145346937337221	0.00069171664463219	0.00146629986267666	0.0024581842271757	0.00365034910405915	0.00139918573791531	0.00333938196695593	-0.000811877213866219	0.00233867811090371	-0.000711314231462312	-0.000413548500148075	0.00446061709914014	0.0028023071779254	0.00288132314346456	0.00288132314346456	0.00137418667143918	0.00253335103732477	-0.000645110918734204	-0.000645110918734204	0.00345914370364597	9.39022760448882e-05	-0.000301817477028177	0.00138933304698341	0.000838752882888483	-0.000173810189796564	-0.000671132033565058	0.00215729204802895	0.00511451824969422	0.00235134532535941	0.00279852971976524	0.00308120039076509	0.00336315781408381	0.00374317058963525	0.00359604767035659	0.0019560168814361
-327.633333324388	0.00273599488717724	0.0055204034340417	0.00374819547536642	0.00272622247466214	0.00565720190650931	0.00302562110265214	-0.00057838268860122	0.0032934026093171	0.00302790258818775	0.00359799498601221	0.00345972126948801	0.000596880484541318	0.00256004655307107	0.00336959288178762	0.00128875014898255	0.00268096670110785	2.185282438949e-05	0.00524304902371908	0.00151121550256417	0.00243133113824068	0.00114608730740384	0.00240460089655548	-0.00022291861637691	0.000305886341348205	0.00154332787623368	0.00351920515079707	-0.000413651045944485	0.00386780525865393	0.00386780525865393	0.00182794072752634	0.00361650068750163	0.00336199095893974	0.00336199095893974	0.00463499081816121	0.00279276976863518	0.00231102662744065	-0.00212180384490146	0.00290661698068273	0.00297791319338381	0.00416120681576548	0.0021885249149679	0.00338666752182126	0.00250046627117007	0.00368926497926714	0.00313048638460944	0.00266522697313121	0.00141068831887758	0.00385537136722014	0.00104935550119256
-327.599999991064	0.00377504146320873	0.00501937139078246	0.00464324258297977	0.0035628548059089	0.00435144295685508	-0.000454364709510102	0.00228360608531786	0.00266291171609356	0.00167974531971926	0.000734420694186499	0.00267256395869953	-0.000671534396311957	0.00434831214692677	0.00479160550848134	-0.00300836552719208	4.9139775445517e-05	0.00191891125529875	0.00272226897410877	0.00218649374332891	0.00426191145613886	0.0034595520106413	-2.29385736272292e-05	0.00357091874091864	0.00316237470436054	0.00335798602555404	0.000737852263066552	0.00171115929442178	0.00292139311830342	0.00292139311830342	0.000794613939584243	0.00345098390455723	0.00146785208823674	0.00146785208823674	0.00423006291217998	0.00119798341567146	0.0017114094208126	0.00256635196058996	0.000277328513660358	0.00611680491329669	0.00220790183513431	3.50217051910962e-05	0.00414781876105652	0.00361658885055849	0.00403709745012182	-0.00190935723201713	0.00201477781882531	0.00334316701825665	0.00441189643477058	0.00303305250974117
-327.56666665774	0.00230005041631653	0.00253793840262262	0.0030559193876819	0.0058826881914904	0.00289224678982281	-0.000150879626419353	0.00450268073416737	0.00268607165538892	0.00149425791691971	0.00383226944142534	-0.000860636709239082	0.00226678223397736	0.000564594771577887	0.00292566180815201	0.00264890906187643	0.00294800380961802	0.00166986149468973	0.00293591859872766	0.00242410611381294	0.00425037960650276	0.00367664822207958	0.000438027115728268	0.00321765699787335	-0.00138789811220574	0.00336723722687737	0.00447274289704058	0.00392908299870554	0.007091052913484	0.007091052913484	-0.00136341175912646	0.00277076452269653	0.00269156096495782	0.00269156096495782	0.00231736073479849	0.000189880261083575	0.00331799662635479	0.00314403681127473	0.00253780418678773	0.00177985621827303	0.000767250827451549	0.00243989949233991	0.00558382916203259	0.00274159268179996	0.0065020712581203	0.00113468263847649	0.00262376426987743	0.000689743494982409	0.00355316644038084	0.00461030877702295
-327.533333324416	0.00194072792009803	0.00367062894537795	0.0035118738740606	0.00255164727573931	0.00613539976420885	0.00019565126479848	0.00301960045221705	0.00692267439391148	0.00356687221015528	0.0058475982545958	0.00211452549160474	0.00293726148466256	0.00179282649971302	0.00485190834893268	0.00242009897154627	0.00148711325366768	0.00142511413357449	0.00346868392206712	0.002596673806053	0.00275971761426019	0.00490901337724048	0.000889258305279195	0.00192211096813188	0.000821497805940541	0.000933534997501817	0.00197532580124149	0.00302522448887244	0.00408932841598908	0.00408932841598908	0.00194653167498826	0.00184250002756992	0.00122302084587012	0.00122302084587012	0.00374383400162381	-0.000915731400357167	0.00171102382197452	0.000391757764338529	0.000437566279007706	0.00353417599544348	0.000129437462292992	0.00220282503590086	0.00773692911761015	0.00361935888596499	0.00417637847178065	0.00275734315315546	0.00532199835459402	0.001576588980442	0.00418852517542523	0.004282465099403
-327.499999991093	0.00324340841601423	0.00389330152437206	0.00223506875812185	0.00358551930319739	0.00235546150153887	-0.000633836942292798	0.00547526281740007	0.00508388931545412	-0.000455969228225106	0.00699200743508566	0.00202573342894874	0.00227458649814971	0.00116536216326035	0.00404258774095689	0.0029697114151459	0.00198065571207151	0.00144844139999822	0.00495961775776543	-0.000484197538223596	0.00462692055396952	0.00323044502784275	0.00514875594518849	0.00318461849983731	0.00121512712295557	0.00174243891473558	0.00320903645781856	0.00217056016334172	0.00446857310243154	0.00446857310243154	0.00128088144234439	0.00271983441348733	0.000595000877221419	0.000595000877221419	0.00478350886072487	0.00142332345883134	0.00352794245112187	0.00268832390652185	-0.000184178677464342	0.00309251272955513	0.00288918703308438	0.00245770668453005	0.00644448785089324	0.00244376406714852	0.00498630756635587	0.00492467712848832	0.00502965028996138	-0.000202051782169255	0.00631313288569801	0.0034278921934493
-327.466666657769	0.00531960011605104	0.0032538423073194	0.00468317794406781	0.00267594280561168	0.00365309650725887	-0.0003250660104539	0.00488809088083897	0.00255382507827395	0.000335689007648909	0.00257033773843873	-0.00188420790223154	0.00255454310095815	0.00253946259264326	0.00142986927931832	0.00307595782610737	0.0032477401435046	0.00232048621056957	0.00538519691268802	0.00184512916999791	0.00397404851562733	0.00499477300820717	0.00131172394275425	0.00118609396792235	0.00044411109285325	0.00507065967701115	-0.00010916107961878	0.00378471592887342	0.0047210739256095	0.0047210739256095	0.000858538535113085	0.00400396916376955	-0.000889855208911272	-0.000889855208911272	0.00237637595958706	0.00293002559301347	0.00222754567963934	0.00356171246731651	0.00442722934635986	0.00246173261807048	0.000854444387941133	0.000279931660702282	0.00447970134571007	0.00159891494473963	0.00469221076161208	0.00167077536793203	0.00426552553735915	0.00220738136153087	0.00625669590047317	0.00301023935750611
-327.433333324445	0.00457040437027001	0.00573555078838772	0.00405792680650996	-0.0001792514110871	0.00404334867727763	0.00139108676247968	0.0036987550879154	0.00120566986877246	0.00124680691523704	0.000797394964002662	0.00429225890601859	0.00441349257450541	0.00394684268943968	0.0039653165181549	0.0029774877807921	0.000747541318400158	0.00270480326208611	0.00202397227908413	-0.00234890966802093	0.00392238682342105	0.00367786070093734	0.00381525950445671	0.00179040110382689	0.00599674385273219	0.00356391007974011	-0.000152319101858311	0.00242279190736638	0.00300919698284163	0.00300919698284163	0.00340828161861773	0.00195660769711681	0.00178274307107174	0.00178274307107174	0.00495182430820118	0.00389948453213229	0.000806510077347666	0.0049679980754026	0.000485433326248175	0.00736174455164684	0.000894890780566038	0.00218155963370636	0.00578226722822694	0.00482541125496294	0.00760969372625619	0.00208298092396653	0.00228068015762573	-0.0001487703481865	0.00657488279269369	0.00253684048235348
-327.399999991121	0.00144519338574212	0.00210287391288211	0.00149743571360383	0.00266333163913657	0.00148141255647627	-4.18262135242209e-05	0.0059923970650867	0.00178543925289587	0.00433557032972431	0.00299647420785132	-2.56400009372992e-05	0.00433390841925629	0.000957861889772982	0.00184401003467605	0.00371546568612646	0.00109144840708864	0.00255687697247842	0.00311800832785836	0.0019617328337892	0.0067979629371574	0.00290303569714678	0.000844392452742038	0.00254584852737927	0.00345592939406292	0.00251877734968065	0.000821756172125987	0.00389389805640961	0.00584150976737041	0.00584150976737041	0.00149323454300176	0.00122082079230423	0.00102415955331514	0.00102415955331514	0.00510121707096478	0.00349329651127372	0.00342900067364516	0.001128394179018	0.0059942889570217	0.00397121602544004	0.0021471816323122	0.00115033003740261	0.00512405441442187	0.000542651941208061	0.00531275694875777	0.00380261271926907	0.00335662351436228	0.00166146482885188	0.00474188187952163	0.00233510052061026
-327.366666657798	0.00371379235529667	0.00133120508392903	0.00369954289085417	0.00281971672464187	0.0026961105820037	-0.000938453896836444	0.0039831140674409	2.44763449963603e-06	0.00197488277359692	0.00566496629201996	0.00123779031443971	0.000736172226882381	0.00222124246498634	0.00443966639074589	0.000986294532319465	0.00223015985596486	0.0039725370243977	0.00592726067304694	0.00157006812027483	0.00492527133737708	0.0011343777165066	0.00435731736938161	0.000630100220706198	0.00299838618391535	0.000801909575869897	0.00280802536204816	0.00378092048608303	0.00540177519663998	0.00540177519663998	0.00213754625584317	0.00752466457487244	0.0033608782000154	0.0033608782000154	0.00602761332753732	0.00355103054439876	0.00416099193004038	0.00167280114069002	0.00225942192543238	0.00637086171190815	0.00232079650562167	0.00164217191838023	0.0050330774976326	0.00162341465732696	0.00394559412894269	0.0026498350302141	0.00712673910284611	0.00407348968923071	0.00408347789026731	0.00489013689827167
-327.333333324474	0.00319418805317806	0.00215683316574011	0.00296322573424956	0.00590687419852942	0.00413435392796457	-0.000229137531406409	0.00567270937049458	0.00309375952110258	0.00065357727567239	0.00297797900289498	0.00113194318148713	0.00286477744916502	0.000739616721173952	0.00703921778822003	0.00589502753139148	0.00485199791389823	0.00358772586671019	0.00519685577977191	0.0025370349070003	0.00550182041476277	0.00257996539606353	0.00246868661437638	0.00272772036050273	0.00431260306137882	0.00532399391395311	0.00183157493650254	0.00320836344324094	0.00789163410505733	0.00789163410505733	0.00567823520209232	0.00377185325456952	0.00166070829422948	0.00166070829422948	0.00461273257979644	0.00268876829952636	0.00571451539601231	0.000584832395209678	0.00226647784645351	0.00629355647348195	0.00408082456899395	0.00185384964059454	0.00455930894975687	0.00300512979660994	0.00813024272766016	0.0019537597140632	0.00623731838519448	0.00358884930165437	0.00367331662244952	0.00488560437009022
-327.29999999115	0.000717728610187263	0.00324990293184046	0.00260392239510077	0.00128327717770227	0.00431404252635759	0.000954942846198792	0.00334578223138837	0.00646493953970106	0.00268629143815446	0.00468379936581187	0.00256726569994947	0.00176462096330599	0.00118261016005439	0.00230030578920803	0.00113323785809372	0.00348997042590715	0.00448032123141495	0.00452941002782303	0.00249867368185075	0.00357373365809888	0.00335364052212916	0.00028369046968002	0.00162241118721562	0.00393889600453645	0.00527805947226312	0.00359167784209502	0.00370422747728427	0.00786536318756226	0.00786536318756226	0.00432452897994384	0.00368795048067305	0.00460197109621019	0.00460197109621019	0.0079672034332493	0.00379973552025004	0.00390152067362681	0.00481681465751527	0.000826493094079561	0.00349356892744834	0.00634050880026749	0.00517667096729413	0.00420094325825182	0.00467880202008619	0.00641711304602832	0.00241396873436928	0.00425877602278413	0.00124552989952453	0.00497377410354027	0.00399438856629963
-327.266666657826	0.00429689762343222	0.00249884373773512	0.0027172553822995	0.00274411976271438	0.00364981956824539	0.00221238467768714	0.00449439473739577	0.00456224210943268	0.000983221318186289	0.00241120978186871	0.00354293306972941	0.00221870091694865	0.0030608021946954	0.00481690764176368	0.00117551413592265	0.00561398853041739	-8.48493765770453e-06	0.00225718040391087	0.00178207354903326	0.00243239355036018	0.00402856120702633	0.0024487296659732	0.00216184835018796	0.00392293010818678	0.00370539754445398	0.00180992311494921	0.00238348376514153	0.0067624894778141	0.0067624894778141	0.00189707080801738	0.00418423512552768	0.000310692772849119	0.000310692772849119	0.00749597492248533	0.00294249021705884	0.00523304957339665	0.003903148686078	0.00252088781771043	0.00246619808995208	0.00134419897801019	0.00102217715282948	0.00369986921587484	0.00414859915013044	0.0072961234925184	-0.000375389997037345	0.00208584012796476	0.00228941240307745	0.004998131604523	0.00300344769135374
-327.233333324503	0.00736144944583306	0.0011471094319041	0.00157936808630232	0.0053881670059267	0.00403917004946219	-0.000198385500890352	0.00344135996174522	0.00278748992602329	0.000898436352501752	0.00613633482012566	0.00201661223645877	0.00150371783637593	0.00385600917284856	0.003810649002295	0.00614633233904749	0.00458757872725157	0.00195882790393032	0.00622332220778954	0.00104373296596649	0.00378377053942891	0.00371163003066677	0.00283675459741317	0.000954199588213966	0.0031876677969801	0.00568469512122571	0.00312271473024273	0.00443733912507038	0.00401336004280006	0.00401336004280006	-2.48440474600597e-05	0.00266056933797243	0.00257245526688543	0.00257245526688543	0.00835824005412522	0.00390210208480923	0.00533132783500323	0.00469712203778916	0.00165392148506538	0.00552576017410866	0.00552931849469029	0.000792249633948305	0.00658582518554318	0.00314105775082896	0.00493819703696141	0.00376423151366367	0.00355349984338516	0.000724727962892802	0.00393539138408139	0.00479360425019981
-327.199999991179	0.00428175082723403	0.0027035602177633	0.00208773682537555	0.00401089304101354	0.00347657028371029	0.00325216860088173	0.00402087475623458	0.00320717234391121	-0.000239339366275848	0.00403573772022814	0.00375910950237679	0.00261497366813257	0.00355754597039382	0.00388597737602014	0.00408243970027888	0.00175520482456082	0.00344425446879071	0.00193074500157742	0.0036839856697507	0.00477229103058274	0.00417500712789998	0.00412431935056534	0.00194990994822852	0.00263000737940966	0.00360753867775088	0.00555536344361962	0.00325072170375618	0.00468995878714806	0.00468995878714806	4.18220845714856e-05	0.00603906287405631	0.00463495055420504	0.00463495055420504	0.00450676439205022	0.00503856235553746	0.00345106787649285	0.00342680822734276	0.00348584626174353	0.00304179300023322	0.0049612058658931	0.00358513804630178	0.00287594140287961	0.00413494896262567	0.00240722800255377	0.00236180154109811	0.00112506783662691	0.00498414743856113	0.00475500349895874	0.00461206527774682
-327.166666657855	0.0040969353844057	0.0063400989430894	0.00561479836006629	0.00212891975115637	0.00501262993079643	9.38521351852017e-05	0.00527687601086324	0.00282430788868115	0.0046230345294378	0.00612086123486955	0.00329051134917191	0.00220189853047403	0.00188032617249612	0.00480051339846921	0.00282445067309467	0.00513331720562438	0.00486297672878011	0.00318160160709513	0.00214456215422265	0.00301584580847136	0.0031538494084391	0.00193485519296732	0.00176881770248938	0.0034132538071463	0.00369872370425428	0.00513048302766883	0.00595589576639932	0.0059898821656662	0.0059898821656662	0.00509422008501204	0.00664260405726114	0.00246089151532147	0.00246089151532147	0.00716258311674434	0.00563542618304802	0.00563125231108441	0.00566007001574764	0.00293235298666061	0.00526507931204867	0.0056036049190431	0.00517058978041252	0.00576201357680628	0.00241259223584445	0.00339466599667348	0.000123320513293557	0.00444004504783901	0.00275433519882362	0.0027230154767921	0.00541492366964647
-327.133333324531	0.00355219115020466	0.0045205801169802	0.00133704336234175	0.00244130205470194	0.0036136454649518	0.000711880004345633	0.00231189081707839	0.00216128233941437	-0.000254582849921636	0.00554194336396108	0.00280055158204617	0.00212615899507029	0.00556073488062148	0.0073665318816527	0.00150836052861691	0.00468460328179343	0.00202958791660057	0.00354693605925649	0.00431881615546792	0.000434738098880283	0.00338497592002207	0.0014114153965048	0.00374706995449836	0.00477304734829676	0.00526250002112449	0.00519056413286068	0.00233835601701038	0.00371385259576129	0.00371385259576129	0.000633396990129653	0.00259404959639253	0.000320997131850298	0.000320997131850298	0.00495891996590003	0.00669761855024309	0.00323320071544397	0.00665431032959696	0.00339519087743656	0.00408750369483657	0.00450924251169771	0.00326470730426998	0.00271741669842274	0.00585460895248457	0.00878035242201314	0.00191455940296548	0.00312352102539382	0.00535120087760044	0.00524398431089634	0.0069409733620901
-327.099999991208	0.00176662684396944	0.00236816613508162	0.00375998140698464	0.00432912514034645	0.00397106597405672	0.0012239767037211	0.004836513510732	0.00107195614182209	-0.000339628887925936	0.00371350194910736	0.00204014482315618	0.0028630809475424	0.00298386435104758	0.00283898503894819	0.00265540062210479	0.004199125116785	0.0036095402667623	0.00626175017728614	0.00185669998832028	0.00484245590293675	0.00230295203574493	0.00239448199408621	0.00442660124689342	0.00215005552263248	0.00370826321785367	0.00328654141191964	0.00370043611931259	0.00580358803187975	0.00580358803187975	0.00382681070438051	0.00390866651516708	0.00218689831656504	0.00218689831656504	0.00240207183296259	0.00489387323466584	0.00586284158700834	0.00470040594263443	0.00402828587901305	0.00557070732666476	-1.43295210816019e-05	0.000873268993189402	0.00644540244968927	0.00540493985111989	0.00508652737597626	0.00118396544807586	0.00526598254310784	0.00372891540594866	0.00801539827082542	0.00516398950593133
-327.066666657884	0.00427038468360719	0.00268041163782329	0.00159437631687753	0.00497334487243661	0.00343188299004482	0.00156319937119498	0.0059337825817759	0.00327487384685143	0.00125737650313551	0.0038004487602018	0.00171151489703592	0.003040554142406	0.00249141567598843	0.0064330139916482	0.00234277320099996	0.00403037586926891	0.00374451334989978	0.00636000061299669	0.00101637184708525	0.00634211867702916	0.00224629854333547	0.00268343470568677	0.000534924559304595	0.00431195696382403	0.00472516913324028	0.0052716571680661	0.00820067445193839	0.00610882769477317	0.00610882769477317	0.000372795609304144	0.00271452931999894	0.00159037322907019	0.00159037322907019	0.00529739741177693	0.0021165824643633	0.00432319521111857	0.00283787778001776	0.00347414296358173	0.00365677883426252	0.00262931157401036	0.00447214937684504	0.0060187869906887	0.00523825489230545	0.00479447946410394	0.0014120284057958	0.00232876110476221	0.00266241796593059	0.00782271956831015	0.00405316374223574
-327.03333332456	0.00596617199291261	0.00312242823366649	0.00372936131966273	0.00210088463449998	0.00525154595892641	0.00295463784588257	0.00510841197336298	0.00457374539459365	0.00174954036213359	0.00549007999550499	0.00492867489112347	0.00283781530824512	0.00534165300160649	0.00248425676728514	0.00142933524679512	0.0049371961069069	0.00306105213894381	0.00384139654470372	0.00312409594905494	0.00493072227743085	0.00349347008508893	0.00336013398712554	0.00280361241962712	0.00264929948083337	0.00573628012003324	0.0052232467415132	0.00392379748364602	0.00778610239189292	0.00778610239189292	0.00462720758227875	0.00226326070158367	0.00279815593395749	0.00279815593395749	0.00579342334921051	0.00510546174416016	0.00421982701162638	0.000989319769029828	0.00434992395113232	-0.000178518351124257	0.00722144656163026	0.00380028409951205	0.00470900437131472	0.00625723322329386	0.00661324343226943	0.0022749305726314	0.00493357294510954	0.00301740494539804	0.0071287387719583	0.00311050078660724
-326.999999991236	0.00443645925675373	0.00605640280058384	0.00310313351638059	0.00295671261136365	0.00286641402312904	0.000577836637275286	0.00574895667991171	0.007390738835507	-0.00262561626140423	0.00555993646371711	0.000880360100577016	0.00454600317824538	0.0022978566626104	0.00461478881341393	0.00191714674134746	0.00313183615708457	0.00297238615976314	0.00494625217033684	0.00444649660154528	0.00670072380475162	0.00225572426112242	0.00401053737662738	0.00265471255381389	0.0045919798963594	0.00187910351004006	0.0057179366418193	0.004758018192622	0.00346712936972016	0.00346712936972016	0.00160204885889992	0.00212680928276343	0.00174241751537341	0.00174241751537341	0.00668643510097655	0.00393166741846629	0.00539820857467499	0.00406913396663	0.00388170127663734	0.00525553919861865	0.00575585598345696	0.00333856414484446	0.00552645383494998	0.00274846420182062	0.00770049747324597	0.00212189223544301	0.00462894494061772	0.0018763771220548	0.00735339938562074	0.00664893301289637
-326.966666657913	0.00473925411872744	0.00505097270155397	0.00465312118210848	0.00173520396631055	0.00281769630143325	0.00306922996952264	0.00477215033389977	0.0039158508503141	0.00110287650036356	0.00417907405128026	0.00200657844443219	0.00358959234920331	0.00267678756279877	0.00417593045206066	0.00216309056706443	0.00560966135723084	0.00432467737029829	0.00309385177238775	0.00482225231100308	0.0066746422777253	0.00427421394154481	0.0043821775020132	0.00236277237123672	0.00413787281237121	0.00698263624133344	0.00463646524961647	0.00325878552143966	0.00796932517871607	0.00796932517871607	0.00371313294276598	0.00456049298222616	0.00451330344898371	0.00451330344898371	0.00547436668916002	0.00392881657679933	0.00443326504358943	0.00130100848959447	-0.000620758720186632	0.00331775425931236	0.00431179436673201	0.000832931398098258	0.00513062349589111	0.00469354795754362	0.00724433303240479	0.00220361722427465	0.00632729870865278	0.00290852065382929	0.0049622624253155	0.00716738232673564
-326.933333324589	0.00336698989464401	0.0042754584088498	0.00465645975226714	0.00190197113066548	0.00582527037952563	0.000324392907147475	0.00597505318690206	0.00597229289156831	0.00531892153021785	0.00631392253278062	0.00289761510140207	0.00173674253540079	0.0054468689420315	0.00416509692899947	0.00202898774974813	0.00474379897311983	0.00397724011774092	0.00392733876261586	0.00487094817803013	0.00514268105687743	0.0043840324130624	0.00228548672745676	0.00599720454836283	0.00655786677589154	0.0018617839366335	0.00080877182411121	0.00431059809908629	0.00419490591016058	0.00419490591016058	0.00558927759683403	0.00386661835392765	0.00072109660308084	0.00072109660308084	0.00430114628985445	0.00739819999222124	0.00362676903832859	0.00266350118961856	0.00363903561005097	0.00130010715811169	0.00536529281596942	0.00276464095351991	0.00809019119488874	0.00479846812866835	0.00521269010544689	0.00105218022142362	0.00559396898012465	0.00128589758321818	0.00464246546134039	0.00468716467594255
-326.899999991265	0.00402795416747059	0.00622123173779954	0.00613256728595579	0.00188417043628952	0.0039049495639224	-0.000319784851743332	0.0075537585948201	0.00435439118319036	0.00150310002075149	0.00856519258633159	0.00225326061842734	0.00419563846555504	0.0037112530181268	0.00569643052258606	0.000540594598198441	0.00630727862218539	0.00460714169315957	0.0038267026520481	0.00239810425367404	0.00383958947676333	0.00354988558535752	0.00282727918388548	0.0046177149150477	0.00453331613121799	0.00263138078954406	0.00502337431458	0.0053016260494898	0.00665715506123177	0.00665715506123177	0.00448447521370499	5.42309882103353e-05	0.00401552399565763	0.00401552399565763	0.00662063845880212	0.00566711785512153	0.000391731561074971	0.00429718090830145	9.5726121729478e-05	0.00369329864032852	0.00487026031957072	0.00231627119549305	0.00457358039897471	0.00481451755761497	0.00546327779732325	0.00451168945746927	0.00894560447260639	0.00242289069398294	0.0056301418155762	0.00649670244971978
-326.866666657941	0.00378432498458636	0.00429671014230426	0.00540705838035749	0.00423120302569224	0.00524965945987699	0.000733722374619439	0.0031058831598082	0.00476484248158549	0.0031753379724313	0.00450495133248896	0.000762186980999391	0.00660230688489771	0.00308777711288255	0.00773574304978797	0.0035301914089203	0.0027745948737351	0.00222134961614506	0.00467931837842039	0.000496741652154853	0.00741840786758619	0.00307315133367914	0.00535263945458453	0.00215891283719549	0.0036300596626504	0.00256496244135074	0.00309972828410754	0.00390157698490035	0.00892747333653132	0.00892747333653132	0.00249994883069626	-0.00028481132456859	0.00229521813885614	0.00229521813885614	0.00575680599066053	0.00624322451288084	0.0043262700611123	0.00471212454838532	0.00423610924057272	0.00447822284944643	0.00510595403089409	0.00476650802602074	0.00328379715440441	0.00539079595855019	0.00716027872830083	0.0026349719426737	0.00243254340780819	0.0019223863003317	0.0063349774703102	0.00710879231675077
-326.833333324617	0.00550016278170662	0.0060247779229381	0.00293407391962874	0.00077378408938511	0.00418915106247786	0.00137997669471523	0.00664584920910261	0.00780985128774958	0.0022245290787587	0.00698429465383521	0.00502249455637427	0.00328804190191823	0.00576804811620102	0.00728626111922936	0.00303296024083122	0.00650494524202028	0.00459153582757943	0.00588555835792459	0.00321071348081525	0.00396759903540067	0.00362853227537685	0.00606103388179191	0.000416841789547373	0.00180732962716168	0.00415339286114169	0.00398680264358853	0.00699789617073998	0.0064271791250442	0.0064271791250442	0.00261709902533624	0.00143746587858196	0.00373539042736104	0.00373539042736104	0.00876257177864903	0.00802991115951024	0.00323341876586969	0.00441474677579257	0.0039582101779766	0.00489076796376664	0.00488381586575348	0.00291659264079058	0.00560582110315277	0.00627385126172975	0.00689974220402734	0.00196313652133162	0.00505219583534444	-0.00137048348033431	0.00686077914948935	0.006630331417811
-326.799999991294	0.00793460480029418	0.00667176082734	0.00485915714751117	0.00364920099415067	0.00302476432204735	0.00151850121968511	0.00389804421885864	0.0057595432706633	0.00430162875162921	0.00309843602026494	0.00504401826725542	0.00452601680776243	0.00597389654236768	0.00600570227310904	0.00472730046677294	0.00444663024160674	0.00390178818917453	0.00238216290223614	0.00430818902732877	0.00730557821478051	0.0037192226267998	0.00443532947123682	0.0034697960219463	0.00346233038154853	0.00241809275926641	0.00440858542187061	0.00444401595851096	0.00704437665985136	0.00704437665985136	0.00414791557917193	0.000963629614927464	0.00344618916864547	0.00344618916864547	0.00782744387652312	0.00493700339315573	0.00662302756402922	0.00274610520475427	0.00443082181274834	0.00333958505273824	0.00607462843591877	0.0054863111452802	0.00363765763205204	0.00528562008115185	0.00729842074292542	0.00253740896765475	0.00828073347400082	0.000857673025202677	0.00945849203731142	0.00663055432658599
-326.76666665797	0.00474602074954067	0.00246588181570628	0.00549900652060087	0.00317749781552168	0.00189246841288104	0.00329439719968261	0.00792000093954348	0.00341271169700164	0.00402696942160352	0.00301735341261822	0.00332233314797803	0.00357855888600622	0.00184134099436295	0.00819018617369816	0.00497951786010364	0.00520591291246297	0.00471508262912368	0.00668918930019879	0.00485813926373468	0.00628617464931402	0.00706729896388458	0.00148472498181063	0.00435109232569508	0.00490494687298737	0.0019599143674186	0.00520659557167058	0.00680666944192132	0.0088222923393485	0.0088222923393485	0.00332544424285441	0.00338748061979133	0.00398667581200984	0.00398667581200984	0.00585940043471089	0.00515865608248978	0.00550505376189991	0.00795024224274443	0.00892702738567364	0.00304277933383579	0.00376999791403732	0.00236738148615168	0.00477535128461881	0.00298048903318437	0.00635948876049153	0.0069432402305043	0.00355554158378779	0.00436153422953356	0.00676208169908243	0.00415532114652073
-326.733333324646	0.00577290835238131	0.00614564131322337	0.00498059737167322	0.00236413314421602	0.00661442460270034	-0.000443571834837786	0.00596485545092107	0.0061880061919658	0.00265557404656813	0.00694734789106344	0.00539209356069981	0.0051128253172813	0.00456388534126839	0.00571537264336686	0.00414145638217545	0.00583475433361613	0.00325206871993877	0.00725059336714373	0.0040994062413664	0.00741898277926734	0.00806338934844031	0.00263955332773502	0.00358675316107193	0.000637802811448651	0.00421347168624675	0.00482503857242289	0.00689485164291237	0.00590208622664246	0.00590208622664246	0.00441827628887148	0.00491262883574972	0.00497096429024702	0.00497096429024702	0.00501520543854195	0.00509078677756047	0.00645287385190985	0.00398040103740605	0.00372734838380728	0.00447765459299443	0.00202067750843515	0.0044108050729349	0.00674279587739168	0.00563051393148251	0.00542366233692793	0.00560371138793825	0.00655499458713238	0.00162182914483688	0.0050057332571195	0.00627653159995023
-326.699999991322	0.00461962248379921	0.00693343814864489	0.00269782527826701	0.00559860570216497	0.00781914364752034	0.0026363481369891	0.00422587020862142	0.00794777522868773	0.00133939406692718	0.00650335031062532	0.00381261234608365	0.00476753920302331	0.00342475620739047	0.00275934713092518	0.00527031091531682	0.00397301993417654	0.00662903390433056	0.00537761656264402	0.00222916979372523	0.00307305155186344	0.0051573914170242	0.00569943097258974	0.00528459767599987	0.00621284608491568	0.00208358694452415	0.00598954890837544	0.00539777781776851	0.00731313271598344	0.00731313271598344	0.00190446120582655	0.00270072951879929	0.00424869693120711	0.00424869693120711	0.00661966228019728	0.00613404632426007	0.0049212113666115	0.0025418897445183	0.000985983555647607	0.00130516895341748	0.00654822741359828	0.00533174413795912	0.00873558150186415	0.00339550235713371	0.00790551969879827	0.00572818272693676	0.00415117437668511	0.00246420237161582	0.00729674071359965	0.00702759668558983
-326.666666657999	0.00726890450545159	0.00781712929267675	0.00671292266624846	0.00301339385771471	0.00603120784011246	0.00186475719978529	0.00550762875987609	0.00484406217457545	0.00302707417209569	0.00762783483246554	0.00407842625129651	0.00452254998509061	0.00481585804533624	0.00670590621129197	0.0019860489413468	0.00672154510653178	0.00563763495548919	0.00742530641424799	0.00260129295153422	0.00922971192794542	0.00514517401035897	0.00591467538119583	0.00238635465506454	0.00663176285787359	0.00530124956543565	0.00363085080376513	0.00717237541332327	0.00524350107385363	0.00524350107385363	0.00463324631824558	0.00638618793393675	0.00237284034087037	0.00237284034087037	0.00804800998435007	0.0069450187922937	0.00673027370221513	0.00599610451590138	0.002922001966295	0.00534679471589472	0.0022807901043348	0.00471347911852305	0.00790771544855984	0.00420356739392336	0.00869749144873566	0.00464824494506877	0.00448480923774874	0.00261499702407131	0.00538067596368108	0.00741794323300649
-326.633333324675	0.0055591400364392	0.00656398343706921	0.0046426246166098	0.00298085043352991	0.00422465832050756	0.00340633491369158	0.0051591683453015	0.00520883693593555	0.00257949881227848	0.00655178547500868	0.00351324376732909	0.00448641754202628	0.00718801300298899	0.00636365553305052	0.00499944507669892	0.00655727026113351	0.0042229478501784	0.00580557841313012	0.000625325981625346	0.00895541401630517	0.00283357421335806	0.00381092512528303	0.00413518211227792	0.00460993447446878	0.00394425956761701	0.00945285236313642	0.00614195589660982	0.00760955359283644	0.00760955359283644	0.00371292286976399	0.00329911609667333	0.00571654192156801	0.00571654192156801	0.00541974976715809	0.00816211273076706	0.00596200865348695	0.00465029459705757	0.0035257655731753	0.0049691933078585	0.00520209810457595	0.00300392100209623	0.00802509920302019	0.00623122966603462	0.00297324125980236	0.00134661208657239	0.00342651446561948	0.0033933594109633	0.00931707238056334	0.00580311691620805
-326.599999991351	0.00553727346154265	0.010228620168742	0.00841316025481254	0.00409227520090727	0.0063181339176368	0.00570238530331013	0.0094536334678712	0.00567561797581373	0.00510569743031675	0.0063177095291902	0.00607671140594768	0.00677316380925841	0.00446068190056603	0.00742892416555496	0.00445440352272997	0.00307483429882993	0.00485430010669696	0.00569707704174494	0.00725178909480861	0.0061337358952509	0.00615844697178725	0.0044020888907369	0.00567466588540944	0.00497345143476824	0.00718457801569472	0.00353804423677073	0.00633048830592486	0.0102779892530772	0.0102779892530772	0.00349579117192045	0.00197105481959914	0.00405526318100946	0.00405526318100946	0.00785190589144369	0.00781017153279817	0.00651824866582851	0.00810440423562309	0.00242537321820713	0.00544474134874984	0.00808483340955657	0.0048630490344479	0.00601003197001382	0.00778297400852379	0.00748485948535915	0.00526177923656534	0.00403294741563776	0.00261406451887469	0.00649355112977745	0.00591305640734996
-326.566666658027	0.00505651840121191	0.00608678230367588	0.00613226731218175	0.00496709684667918	0.00565982128552844	0.00326045607671743	0.00701131944989097	0.00500097523173604	0.00235342456590326	0.00825428262620798	0.00657780007884845	0.00550992495106573	0.00830582342592134	0.00731982802850528	0.00469119302446064	0.00435849542414002	0.00355505836096437	0.00691468881557078	0.00312481833929734	0.00605238161064803	0.00710415511643903	0.0068863227791276	0.0068011607602505	0.00382775425450588	0.00353122825877539	0.00433960320237126	0.0060596375234937	0.00762879396740856	0.00762879396740856	0.00687028589988137	0.00565622251155495	0.00211031237278136	0.00211031237278136	0.00693784106226536	0.00368845391670969	0.00563610082045507	0.0064438623222246	0.0059523773066229	0.00493718923310771	0.0072486983579807	0.00484798272989317	0.00593274259270671	0.00778395857240732	0.00421314899427661	0.00418911825865997	0.00408232818590848	0.00179640774130363	0.00748067948872444	0.00619648752746615
-326.533333324704	0.0061867737090362	0.00468551453017818	0.00716096471818017	0.00774461781711333	0.00714033112196388	0.00309219146347861	0.0088094653648545	0.00659002429246447	0.00323074522121147	0.00628503641838052	0.00681727742546079	0.00701651249155877	0.00475906571076556	0.00746185469084759	0.00265024462363206	0.00234619795548352	0.00433932579358565	0.00492484365548773	0.00487851525923388	0.00550487001968269	0.00900749018630698	0.00623062395110974	0.00353124006737215	0.00631065066658021	0.00493010004605665	0.00442002133442299	0.00511368932210887	0.00892521980759309	0.00892521980759309	0.0067981380660278	0.00617777838753197	0.00101662226206767	0.00101662226206767	0.00834465797163841	0.00570871069554491	0.00588810267806361	0.00721032937076349	0.00350519459337173	0.00818165738239873	0.00693980696878527	0.00519792927715346	0.00671519401539666	0.00797479030395964	0.00779820623731542	0.00402165017592626	0.00440259885242822	0.00280089858179378	0.0077126977874904	0.00758359478312498
-326.49999999138	0.00736918672380116	0.00693774757903542	0.00157772195678818	0.00582421281189993	0.00642706953114536	0.00457453415219589	0.00561091472752773	0.0044960866281597	0.00648750619676641	0.00752322638085789	0.00520690493483866	0.00838295199347161	0.0068572461383164	0.00810464791522358	0.00209835525631863	0.00646763094755465	0.00700348980827492	0.00732098299680917	0.00756927107869831	0.00735524807168919	0.00757373337108447	0.00469092395473836	0.00642773086248793	0.00550716586155053	0.00759175746144203	0.00519216203025052	0.0105838691734186	0.00800661676831993	0.00800661676831993	0.00659585074239621	0.00280309292706915	0.00640168385184636	0.00640168385184636	0.00833834692624091	0.00693202007239424	0.00795075386106892	0.00566706093698377	0.00803255720669627	0.00557846446203525	0.00471310347569709	0.00411234110219016	0.00653221328997688	0.00636705087836653	0.00909118732241099	0.00524468834511305	0.00415069511536492	0.00394790373131526	0.00634150663106214	0.00545795164312601
-326.466666658056	0.00764291659120209	0.00601724467365872	0.00725633126074798	0.00589701005589305	0.00508308517594325	0.0054350270607838	0.00701507161957804	0.00794482552621179	0.00249033261570142	0.00653517189955988	0.00417900325805887	0.00670378081171441	0.00701379293141846	0.00774177149405109	0.00776615430566996	0.00827849448146489	0.0069967073962881	0.00589298888612433	0.00853415947707359	0.00548982504641715	0.00710143771760408	0.00672497953924434	0.00654336106341202	0.00368181201964024	0.0100629338140921	0.00641988790851422	0.00802737993500202	0.0081951491397676	0.0081951491397676	0.00384486512899107	0.00441507404678831	0.00464101943815765	0.00464101943815765	0.00993146990392635	0.00947260673881767	0.00820590950836086	0.00650931930187015	0.00358589482347349	0.00704152857195817	0.00687619026189956	0.00526891412521369	0.00961668899520429	0.005665754737604	0.00753369756821221	0.00485127064501634	0.0039373285779426	0.00347081984980924	0.00657256162733044	0.00228239983418088
-326.433333324732	0.0108394568981752	0.0111988004054443	0.00452043930452994	0.00607505479668435	0.0073540007031111	0.00447691434697428	0.0106602194799821	0.0116971811629838	0.00452095728586843	0.006773069336099	0.00497386039385883	0.00798531294356064	0.00694117373233294	0.00555210276888463	0.00295611173087718	0.00367721557642853	0.00385036262287974	0.0079927402327068	0.00569013453830203	0.00760084919692472	0.00802579519644642	0.00972908407769912	0.00818929595842544	0.00673693366761396	0.0066841629008435	0.00634359854963906	0.00666979642760412	0.00822005956742344	0.00822005956742344	0.00454703957490166	0.00616536752759778	0.00713237371815878	0.00713237371815878	0.00781281164463199	0.00862924097849815	0.0093316439646195	0.00241167366508066	0.0066446969605215	0.0054316725155561	0.00740619355415484	0.00464827791111933	0.0052141849219961	0.0103280703728057	0.00977703038121536	0.00589405397566367	0.00609118209753989	0.004514146349061	0.00897817497308473	0.00680876729608415
-326.399999991409	0.00910781528086013	0.00891364516235105	0.0066342375876528	0.00647353414722995	0.0103075913678616	0.00689105082288766	0.00827714986968686	0.00589713203649012	0.00606861346107623	0.0100524561940862	0.00434641568865557	0.00645153552941713	0.00686292913939623	0.00705871203314479	0.00723618187888808	0.0063983538908079	0.00632934635179228	0.00623286426068825	0.0102513202108542	0.00871705365753828	0.00639010431423226	0.00890901951211764	0.00514493625559309	0.00671312015966663	0.00752905377436264	0.00757399398322178	0.00787550570729489	0.0109345522945777	0.0109345522945777	0.00421815699392047	0.00553852783188302	0.00664121723014122	0.00664121723014122	0.00951458482219236	0.0101645934725918	0.00923343417784961	0.00801836076351414	0.00780257991315236	0.0073117153956036	0.00702235848590083	0.00974290564052027	0.00421478028197164	0.00839046332130844	0.00969796912891818	0.00821487051926129	0.00463031036223427	0.00631604749237469	0.00768365010146266	0.00879998668594761
-326.366666658085	0.00609046328045781	0.00796101087079881	0.00708959551054311	0.00865250961728548	0.0106584435810102	0.0034492512209181	0.00772821178357785	0.00760092986164551	0.00438392859466818	0.0100857741226529	0.00658511408958151	0.00736369844225315	0.00710077420849087	0.00788752113881286	0.00561757827853193	0.00640987044729191	0.0108210516261203	0.0083731639006519	0.00693022791578934	0.0109441063959432	0.00562649842085206	0.00750902017445376	0.00623229340552445	0.00591540707519589	0.00780178969022893	0.00781173921782996	0.00786090111534066	0.00953435862579755	0.00953435862579755	0.00702999381396396	0.00872723673617393	0.00745238246527224	0.00745238246527224	0.00691660424514762	0.00784478046871184	0.00868650685200456	0.00880758226593581	0.00739820805839131	0.00698920133620617	0.00800112358834681	0.00499530442353946	0.0114781556418259	0.00643499285528759	0.0092959316747353	0.00618576494352596	0.00529052825001519	0.00329400579961703	0.00918969710724715	0.00695950006865986
-326.333333324761	0.00698258288410614	0.00684121482055378	0.00592332710121335	0.00974397378530234	0.00756967467193082	0.00413061487182642	0.00942988491473673	0.0100078730731054	0.00551178943452646	0.011742470621554	0.00577705004475426	0.0073451557508013	0.00774833048242607	0.0104104573889998	0.00644917072336937	0.0070160661195775	0.00530105075108689	0.00748505516750397	0.00695807246149294	0.00973820259855251	0.00648120314434597	0.00802600527479491	0.00631256280434922	0.00616928510715509	0.00599446713094087	0.0064889651877148	0.00675432533941955	0.00715413365483708	0.00715413365483708	0.00454332321772	0.00448185648039134	0.00800241956532355	0.00800241956532355	0.0065727835408026	0.00512584928878235	0.0105259310669025	0.00990484378587875	0.00963988973100671	0.0043008723201623	0.0107644233818934	0.00586660531457783	0.0109590722015324	0.0122509220190269	0.00932120577132323	0.00541595143769347	0.00586813949695963	0.00546977173227214	0.0113349603008468	0.00648470306549898
-326.299999991437	0.00873481709781732	0.0104723494214124	0.00892837272327995	0.00719451224252154	0.0109799090298193	0.0073022494664704	0.0122196212894191	0.00830772353928233	0.00582365162676279	0.00701543665124482	0.00641726159583911	0.00758367779326463	0.0111844224076982	0.0100639032591356	0.00712706501094984	0.00900531446580266	0.00834424476031448	0.00991126939335973	0.00695519426305624	0.0104565936090504	0.00924211389507579	0.00893608887399799	0.00769811715534452	0.00888501248053764	0.0092293795306343	0.00799981939594818	0.00971970196708227	0.00867047768165052	0.00867047768165052	0.00607256287611002	0.00656375077407612	0.00495672514687151	0.00495672514687151	0.0132031235004564	0.0114510831619858	0.0101316287530772	0.00918408669410675	0.00667839840284701	0.00724332752965673	0.0103113320683409	0.00479061386192536	0.0140129810097505	0.00821567591453576	0.0109981472537208	0.00631079889766417	0.0101318151147203	0.00599872166804771	0.0112422246753233	0.00515353435133659
-326.266666658114	0.0094746527803713	0.0102652991162892	0.00583100129417269	0.00951865376632322	0.0115218812189307	0.00767354304100687	0.00913860580972237	0.0091635173908915	0.00494010964017266	0.0101670677625408	0.00528655254128918	0.00800651425951393	0.008883187182954	0.0116573252851231	0.00607439393703568	0.00743527638814556	0.00741017406278432	0.00773559324805673	0.0083088249291392	0.0109377568451415	0.0085238239162071	0.00807895676150683	0.00644109184051	0.00920194539420194	0.0105507893879524	0.00862043801489087	0.00987124113434856	0.00947500722019712	0.00947500722019712	0.00511232600396161	0.00736293901666307	0.0104764035202324	0.0104764035202324	0.0123885544879618	0.0116342804196767	0.00789001744176254	0.00985925469565274	0.00988329208357086	0.00498873367154995	0.0117743559842551	0.00535966884380557	0.00962525377997403	0.00897197066164501	0.010315355453114	0.00752326805368853	0.00703987946898532	0.00691336642397899	0.00943292947245933	0.0110587467676689
-326.23333332479	0.00769926884329142	0.00946494341095228	0.00917869960951012	0.00686121448000498	0.0152842521867717	0.00691267448098221	0.00964483239195035	0.00992114698827662	0.00544145781712646	0.0120812669705953	0.010311401625497	0.0107237242775595	0.00917784640725938	0.0113253431242152	0.00672801461830352	0.0101780054750601	0.00747781673843084	0.0112097031128107	0.00819647140824098	0.011182841599333	0.0123118098709031	0.00818397314672625	0.0104275915163513	0.00946457034372739	0.00987432869103166	0.00756377245794548	0.0098662259226987	0.00993724490103887	0.00993724490103887	0.00721646383748853	0.00834081562888933	0.00738308437644386	0.00738308437644386	0.00784213971380743	0.0101903473353623	0.00903574595569745	0.0104216428893117	0.00747945762549318	0.00765258148684556	0.0122323957910251	0.00802794178302924	0.00864012103714773	0.00937576503372062	0.0104401235210575	0.00897967044740633	0.0046148078824535	0.00435580193971896	0.011760265319827	0.0111245361235159
-326.199999991466	0.00951032600450341	0.00946878762200098	0.00784118199896056	0.00850066436538099	0.010103504363846	0.00756919063313111	0.0116446764870064	0.0129379298033764	0.00959970800913534	0.00943586336443225	0.00979325310686552	0.00717161121221999	0.00833554476952036	0.00850894115811951	0.00607591691627607	0.00861958780067018	0.0107902158248439	0.0111121693955016	0.00474757430619244	0.0107930871776185	0.011278625043833	0.00918285512308958	0.00602086184576667	0.00710303832200632	0.00902776177253206	0.0102966431669596	0.0118747322475781	0.0107780963123221	0.0107780963123221	0.00598034581208806	0.00702040362882805	0.0104970382450715	0.0104970382450715	0.0100817684165769	0.0133535007037419	0.0104661453253928	0.0119566942224055	0.00827776842101424	0.00883494683858643	0.00979279478737949	0.011484685897846	0.011353551879857	0.0106729367903655	0.0127434908553022	0.00936827099064708	0.00706664044637917	0.00757004057097466	0.0115984114995832	0.0115905395849343
-326.166666658142	0.00922263937000112	0.0123440938299635	0.0079434374852082	0.0107295116986398	0.0107116870956282	0.00761359452164612	0.0129023525165327	0.0137534621408738	0.00927060683825187	0.0121364911396692	0.0105825051809834	0.00610786609258729	0.00801065187251837	0.0100047114680843	0.00996823667893343	0.0110955895576962	0.00852576825863971	0.0143487576380413	0.0118627326295743	0.0100667532056734	0.00900126047019167	0.00846442030340244	0.0105559097821112	0.0105408748565563	0.0123753651457086	0.0102119915370819	0.00935540376183752	0.00993119819620536	0.00993119819620536	0.00671734648877409	0.00985774648044957	0.0103344881099416	0.0103344881099416	0.0136678705878904	0.0108493906656579	0.00911439328022667	0.0130274486808593	0.00787756576318777	0.00853327412421723	0.0128105170379244	0.0116962954406379	0.0136974249661365	0.00908005895171471	0.00867492903309952	0.0116633040914835	0.00912952804123057	0.0080303708178916	0.011329885716129	0.0111041952105225
-326.133333324819	0.0103040513140071	0.0118727523197144	0.00945199175941558	0.0100260871741858	0.0116709229646311	0.0065887874705346	0.0133480187998253	0.0129794665359312	0.00655696975562858	0.00871957610687102	0.00961447821092376	0.0103487473399066	0.00941273960678091	0.0124669224366079	0.00840838666757715	0.00999989675857593	0.0121096998426313	0.00985645422935233	0.0118607614620734	0.00879119902096459	0.00988007621461229	0.00933710527922338	0.00938516785866872	0.00834306399520335	0.0121640237483422	0.00820770564969653	0.00847231755229305	0.0116795786869508	0.0116795786869508	0.00831926785054193	0.00682320850530582	0.00771514193626155	0.00771514193626155	0.0109490008753756	0.0123813165332919	0.0119651904113331	0.0103903823701139	0.00916465942984801	0.0107151693630722	0.00959220126366112	0.00814466604649244	0.0107336671095419	0.0125744056451642	0.00993058199757269	0.00921152964096938	0.0102418766317928	0.00830773389683037	0.0125725832417877	0.0115309740233684
-326.099999991495	0.0104851237233383	0.00957970107979866	0.00998641391699795	0.0121892947892852	0.0123430060406658	0.00722943282142396	0.0126426530473285	0.0137149395814653	0.0058924990939021	0.0153738197405808	0.0103380138405257	0.0120752064054709	0.011310276985913	0.014380478203204	0.0116751679770584	0.0102089468096878	0.00893220857418831	0.0126130648159807	0.0114715665517434	0.0114488516506951	0.00979307922151496	0.00871434667422177	0.00965210788693804	0.0102765026871254	0.0124496904526605	0.00755918185553717	0.011875714130486	0.00901293861743258	0.00901293861743258	0.0116722032815055	0.00925583570357469	0.00907119267010281	0.00907119267010281	0.0126635344762989	0.0128693750743687	0.0115883192911895	0.0105336796465737	0.00849070157164633	0.0112891597313213	0.0102947424293588	0.00941302644984321	0.0117387165054964	0.01069535510009	0.012097354657308	0.00758420482121958	0.00605541909227447	0.00865980915952436	0.0122279479489944	0.0103196027952283
-326.066666658171	0.0106168586654195	0.0112546162256429	0.0101126258527987	0.0116012680442362	0.013650186911383	0.00743586980673749	0.0148047693845899	0.0123767209550366	0.00874210546737264	0.016101036003295	0.00998580512896818	0.0124844822454626	0.0123896071060753	0.0123928952305365	0.0118111997545245	0.0110537500793157	0.00998251743809386	0.0127191290535001	0.00991907400764824	0.0151348056960903	0.0137867665458258	0.010914446123278	0.0113839197707614	0.0110711454737655	0.0132288316923815	0.0113045657781387	0.0121985030823187	0.0134193861809635	0.0134193861809635	0.0109183512047645	0.0108582172472035	0.0121323522814346	0.0121323522814346	0.0147770076539315	0.0129125632110494	0.00891117152878773	0.013835973829207	0.00691048646041625	0.0110683011802398	0.0138556173184381	0.0121568963905156	0.0145349131552954	0.0106369181736715	0.0107517164754644	0.011421432552067	0.0143964530666518	0.00667848882850119	0.0159593076191541	0.0138223381819699
-326.033333324847	0.0137872015277503	0.0126203653771332	0.0153066409301457	0.0111944610242468	0.0123055761129759	0.0121648968715287	0.0117232057233995	0.00989975946498178	0.00992615142192599	0.0150615099151706	0.0124374492812561	0.00913630205926486	0.0129466240122648	0.0134357180243957	0.0101592992192692	0.014079289486971	0.0131301591164199	0.0141598904804418	0.011376670461225	0.0158272418137808	0.0137888024655495	0.0122186803343126	0.0110514519824386	0.00965399284361013	0.0138447013478528	0.0113851902217652	0.0110311136682497	0.0137249912286359	0.0137249912286359	0.0116645436148486	0.00760186166060151	0.0123239430487594	0.0123239430487594	0.0146618912890084	0.0139437273320965	0.0101870692844426	0.0114207612245411	0.0132057852773604	0.011936340744726	0.0142415848753528	0.012052139411421	0.0159537556702147	0.01288479136761	0.0139624201216519	0.0127181077473951	0.0136104545509302	0.0090157344984485	0.0135169405322905	0.0108052562385965
-325.999999991523	0.0105516714901357	0.0126886039938922	0.0121595900092273	0.0130292296563987	0.0159644900280443	0.00912969117680995	0.0128378766703807	0.0144509263372673	0.00866701578262463	0.0129022040503696	0.0112215171691852	0.010393835724407	0.0160708081080023	0.014877334886358	0.0139830252321722	0.0123756051591464	0.0139931756120397	0.0139165556525093	0.0120161823014441	0.0159407793186317	0.0110764928944022	0.0117438857914445	0.0106340696338526	0.0137630453577535	0.01357659714699	0.011178974171249	0.013552890400591	0.0145072196095528	0.0145072196095528	0.011599730811432	0.00895085459458878	0.0122457276236828	0.0122457276236828	0.0158277232714116	0.011713679901844	0.0133531125988984	0.012168857346365	0.0123527442136686	0.0102555439366138	0.013745584852308	0.0122091623372627	0.0150230230341807	0.0128981757399526	0.0149079270003745	0.0093359013794323	0.0136838882586642	0.0119651422311963	0.0130592310037682	0.0154582812140468
-325.9666666582	0.0105667219468276	0.0142900085383139	0.0109012828544175	0.0123591247326034	0.0159015069331547	0.00839610527285239	0.0153754199318799	0.0150225006611723	0.0119099612659804	0.0163259498714192	0.0121477865356854	0.0117601814247725	0.0136215267524847	0.016291828048931	0.0128705233149852	0.0138852389065095	0.0141342812301134	0.013760430927751	0.0155557098952904	0.0124989051013522	0.0133005820706302	0.0136852922138234	0.0121899430895137	0.00767694155158694	0.0132772797600275	0.0133204938850603	0.0129778196651155	0.0148703648051854	0.0148703648051854	0.0126022094487357	0.0102099162858008	0.0137202093183316	0.0137202093183316	0.0144318974910064	0.0130889017226151	0.0144698753379343	0.0132193583458396	0.0121546089006654	0.0126881277344396	0.014870680381577	0.0128688361021196	0.0139617503786809	0.0144380374080841	0.0149834938093842	0.012484809890017	0.015671940578306	0.0106307198404386	0.0152984735625956	0.0143476473921378
-325.933333324876	0.0142583792178325	0.0161839047960383	0.0145035936626391	0.0125873734811947	0.0170968133955235	0.0116877309951141	0.0139328489852426	0.0143084547486529	0.0116762228805398	0.0148642349202045	0.0114720947280897	0.0106857591339203	0.015282103309618	0.0176722413732973	0.0144322294003116	0.0148382175800091	0.014960929052792	0.0135654275237042	0.0147272640812285	0.0150482276233742	0.012021426703821	0.0116002943281319	0.0105930446483519	0.0129659316442653	0.0162919842704902	0.0116941553368919	0.0133934631998061	0.0161084506721281	0.0161084506721281	0.0155188430250031	0.0125353859492531	0.0108653480692924	0.0108653480692924	0.0160396664008394	0.0149418918210515	0.0133067030052315	0.0148222118633232	0.0111709185094176	0.01347716936023	0.0145057790072836	0.0128786600134316	0.0166313614360455	0.0155745893548337	0.0151664647774198	0.0115258907920701	0.0153092362807128	0.0102940088210354	0.014410455008107	0.0155527190399792
-325.899999991552	0.0138499449264819	0.0155761025491911	0.0144988340146381	0.0136974228386021	0.0161262851080606	0.0136358482209	0.0169589879457069	0.0122603025728395	0.0131391593501786	0.0165387171776022	0.0127836976567871	0.0123510894575802	0.0148520256402881	0.018076117759603	0.00966211362802882	0.0118560155465381	0.0147490895464671	0.0152475570353414	0.0159196892226434	0.0186696852678092	0.0145479249571617	0.0134798977243881	0.0149925551278296	0.0155576227714279	0.0157230494434326	0.0165511369549827	0.0147348602825443	0.0147706526122168	0.0147706526122168	0.0129130125020713	0.0143480574846208	0.0153641489992995	0.0153641489992995	0.0191390674442825	0.0162958171052827	0.0138204650851098	0.0165752118158266	0.0130960577003962	0.0129848855057179	0.0163225895945399	0.0185319565742705	0.0146709126426561	0.0141580409703396	0.0140115259781612	0.0133545920714113	0.0126371366801613	0.00998457837288458	0.0169905338084061	0.0171494627116608
-325.866666658228	0.013867479141662	0.0155236556963358	0.012687755268042	0.0161194899429072	0.0173074751686474	0.0131866073598035	0.0162302119297585	0.0163205071919469	0.0132738040882043	0.0177722625996449	0.0144073340648032	0.0183650724214772	0.0145506736330963	0.016268161595913	0.014104231946596	0.0145805946654474	0.0179957799239038	0.0159561283525167	0.0144783117037558	0.0181536815003427	0.0147978797311731	0.0148753628103299	0.0157701047752821	0.0151559889209949	0.0155794376615346	0.0154628162853554	0.0164249515907622	0.0186467656878891	0.0186467656878891	0.0132821348188473	0.0133778624678312	0.0145569046399816	0.0145569046399816	0.0184525372162221	0.0174915084311346	0.0151531361743339	0.0146860483957734	0.0136445957933388	0.0136296807968911	0.0158262322836493	0.0158562159245591	0.0150912391679946	0.0152913235460809	0.0161171163127177	0.0157499286223187	0.0169758451410696	0.0116487803552106	0.0186150444452687	0.0173962456936164
-325.833333324905	0.014164947259319	0.0200446604447136	0.0162817268342665	0.0178792507889169	0.0196678642477114	0.0135730630995609	0.017303278512401	0.0206671936628755	0.0139589543477965	0.0166843738244604	0.0132429578515281	0.0173046270904912	0.015598076562741	0.0179203231992985	0.0141648349666335	0.0194348059802171	0.0189351269835536	0.0178516580877923	0.0166187332000048	0.0156409638647862	0.017520900784831	0.0153888256679501	0.0140882115215136	0.0136224772824579	0.0177683384288022	0.0174725498281202	0.0192735409486414	0.0187795176310471	0.0187795176310471	0.0158118615608468	0.0131251118245015	0.0109720678821407	0.0109720678821407	0.0164949400475434	0.015175661775635	0.0169783924871352	0.0178233924316487	0.0147072971729051	0.0141899901770137	0.0198985007244629	0.0164615655150695	0.0170016616233997	0.0192379292893485	0.0174601107575479	0.0155749487603302	0.0156620569593627	0.0141624302994544	0.0210747954314888	0.0179659735492893
-325.799999991581	0.0164063724310911	0.0170231976879872	0.0177562890211556	0.0161288129530409	0.0203726497914584	0.0164748618361984	0.0179053264631114	0.0179782885753982	0.0167803832259498	0.0206717250966897	0.0173596482619267	0.0181839501272115	0.0196504193844158	0.0189077342866092	0.0160701737753033	0.0188567969856357	0.0199845333480402	0.0175239800594912	0.0184886593962457	0.0192865121515787	0.017757973645832	0.0182355646984544	0.0168248337370674	0.0162531880828641	0.0177469013570164	0.0142976798348322	0.0179399553870055	0.0199889399664475	0.0199889399664475	0.0167755038992881	0.0179744886662276	0.0146961215480842	0.0146961215480842	0.0195928568383898	0.0211399961614364	0.0179676851109292	0.0171211076331917	0.0175021760241065	0.0169522602930049	0.0176590291844406	0.0158878943934925	0.0196908562391517	0.0179035113273487	0.0199823048024528	0.0175895052606005	0.0150586208756051	0.0158940342038726	0.0198763174872587	0.0161656618096474
-325.766666658257	0.0191955907597487	0.0170386336071178	0.0173501778545373	0.0196167455626862	0.021174988642676	0.0164413325201891	0.021607448338851	0.0194405449380092	0.0122995060528317	0.0175943167437046	0.0173452126368178	0.0175837984263271	0.0179727020999864	0.0157229896473491	0.0185666163464729	0.0163098791344275	0.018388124452544	0.0168798087575555	0.0183047981257863	0.0195269973961624	0.0196584699534934	0.0182316246981048	0.0183198745973747	0.0149383373331395	0.0223062670480837	0.0168512902134904	0.0175290343446525	0.0192462647586953	0.0192462647586953	0.0181158334928027	0.0147925936941553	0.0154744516665447	0.0154744516665447	0.0180645380704345	0.0202408518262223	0.0198843197257313	0.0189387398232664	0.0185605926278501	0.0178588903918022	0.0202879318042382	0.0186735054557889	0.0220970874847475	0.0182594841086017	0.0206027436753099	0.0156355375769925	0.0166306501428444	0.0179988330258806	0.022675013856079	0.0204570074213155
-325.733333324933	0.0199548301595408	0.0194774705337312	0.0185048535628785	0.0159210777968217	0.0204917836748587	0.017278690748594	0.0196830078180593	0.0194915889912264	0.0170401806506861	0.0186970734599743	0.0178071389836151	0.0170338611963424	0.0188732268736055	0.020946576912633	0.0200077940509698	0.0189246647057911	0.0189475070123428	0.0176062473721879	0.0205184650314609	0.0225153359879109	0.0194162699607676	0.0189174574433001	0.0173874507085445	0.0200800902230031	0.0233727575632849	0.0190866674571761	0.0215640480437229	0.0188673072026969	0.0188673072026969	0.018154075981155	0.0170159570193861	0.0192744471905276	0.0192744471905276	0.019050688210771	0.0220203619902256	0.0165433836317823	0.0204673850685985	0.019410452964887	0.0176759757535797	0.0229258926244535	0.0203918602983472	0.0211361422319707	0.021556019892259	0.023292715459691	0.0173817963800075	0.0177076055947785	0.0149450430687409	0.022485353102492	0.0191196165761727
-325.69999999161	0.0202401809236825	0.0201233755601106	0.0172959173614774	0.0180059306902614	0.0227472986446536	0.0188839046941635	0.0231157565712715	0.0222945795264951	0.0180786989369663	0.0212140225335966	0.0203559012955677	0.0185384975350562	0.0191669886163111	0.0191097659539953	0.0186588477356013	0.0196806786101943	0.0201145808443977	0.0198306399560155	0.020777121993764	0.0230821153141381	0.0196954473638098	0.0194307966098564	0.0206268746667694	0.0181660574380217	0.0237017773433629	0.0215198475013476	0.0212138090024716	0.0232109379892089	0.0232109379892089	0.0174301744317809	0.0188704241171286	0.0204058242248908	0.0204058242248908	0.0221380381442962	0.0226135841748087	0.0199327256759715	0.0182629606549792	0.0190589672371576	0.0192725865491243	0.0259246550872863	0.0195306743171808	0.0231731158212936	0.0208576945911231	0.0241401209566582	0.0190924474478602	0.0177263241247242	0.0184670669784845	0.0185296948356499	0.0218969881017562
-325.666666658286	0.0219155481734247	0.0217841559276593	0.0220833508176075	0.0208969063558455	0.0219021859135906	0.0194218298361901	0.0238468615518063	0.024757866090392	0.0210331759668189	0.0241985330200545	0.0179274542001503	0.0219011937358015	0.0206982903345236	0.0230307277166986	0.0199696500540395	0.019399937480195	0.0234617951612324	0.0218419952923369	0.0229001218575285	0.0190856305173881	0.0205420384496409	0.0198436924523109	0.0207187826429677	0.0219713399611562	0.0232042972976605	0.0222297213976734	0.0214864756672581	0.0240884834381185	0.0240884834381185	0.0199930188139362	0.0182739036886009	0.0194584541246916	0.0194584541246916	0.0219993425286181	0.0252834639168072	0.0217331277702398	0.0240952268127046	0.0225395731326207	0.0211496825204913	0.0207185950419302	0.0193081203678285	0.0247627237829403	0.0208224671806663	0.0227296865261989	0.0217292736240244	0.0219027477258995	0.0199796661901842	0.0216584519774281	0.0216875241214505
-325.633333324962	0.0218807367449476	0.0250045646156422	0.0217313681815036	0.0215284266790687	0.0208709870722531	0.0209447580191764	0.0238976262251702	0.022640364259692	0.0189201627849098	0.022842355852945	0.0179494131489062	0.0238443284571417	0.0206457018414364	0.0243668166946702	0.0227314430671381	0.0247262162469508	0.0228660295405801	0.0225308970904787	0.0195808138805085	0.0214540954921304	0.0222352831391255	0.0226731059078048	0.0223610002671739	0.0222158764849202	0.0250592208964541	0.0211673904350369	0.0223809318126421	0.0281358243651321	0.0281358243651321	0.0220836886926024	0.025139329039458	0.0214571001895172	0.0214571001895172	0.0236523540090184	0.0249385568159042	0.0213761269336028	0.0226191663265373	0.0200713581067857	0.0208356879824672	0.0236628348200728	0.0220999182111923	0.0256354518554955	0.0230812227163542	0.0234727402827074	0.0215713187321248	0.0219643465096179	0.0199817004500267	0.0244743182068567	0.0241070102246798
-325.599999991638	0.023011385415864	0.0265624558342085	0.0258783863154125	0.0254288225998379	0.0268062590244461	0.0191550137659718	0.0255130606172422	0.0259402361444279	0.0210973056531817	0.0251245414903397	0.0208517471305478	0.0247766776769979	0.0244958264835055	0.0245293138550653	0.0201723454717687	0.0249613635765488	0.0260152150348494	0.0250710931154011	0.0229014929364688	0.0256459271490457	0.0244968293311163	0.0237095329096801	0.0219447647415021	0.023938915580643	0.0285058815539412	0.025078582731874	0.0257756646038624	0.0253031742546788	0.0253031742546788	0.0248130290985312	0.0211473981524111	0.0237713688732711	0.0237713688732711	0.0258767884918527	0.0265372352748985	0.0251359104067149	0.0236180467442741	0.0244774448324151	0.0242194333316563	0.0259217021261956	0.0216223319772476	0.0240927375766171	0.0258287559919481	0.0273235717401787	0.0247985194035149	0.0215025650813493	0.02018093342717	0.0273083806870682	0.026744549345686
-325.566666658315	0.0217364902238176	0.0264165437793559	0.0234444612640762	0.0253748822412364	0.0235038000869507	0.0235180939824369	0.0238551823739055	0.0259354512974306	0.0241479100685293	0.0264314693479381	0.0227316498973688	0.024846892489934	0.0250480427734107	0.0270350740377931	0.0214062564296673	0.0253662421481432	0.0248580651848704	0.0247397197670139	0.0234565000649731	0.0294422929497745	0.0218115567892615	0.0237276021494732	0.0236126960147142	0.0227952037972465	0.026831797488741	0.0287335486330368	0.0248468339439929	0.0283330560622274	0.0283330560622274	0.0239380753989098	0.0239797248524428	0.0209221444837354	0.0209221444837354	0.0267972041705113	0.0250502140214448	0.02622385715062	0.0264959788851251	0.0246171853115926	0.0235515434830056	0.0251447829694963	0.0255716860001045	0.0260261653070365	0.0262773303625862	0.0262139640152357	0.0231958342148486	0.0249618167510307	0.0222619669286525	0.0274063642498734	0.0275942116658544
-325.533333324991	0.0211626408603767	0.0290117368081815	0.0253954639230755	0.027881251116421	0.0288639695135895	0.0232161161173003	0.0266898896299	0.0295570394704436	0.024655177442322	0.0277520008828207	0.0254133583174452	0.0232046494343859	0.0264078738567863	0.0269080982895759	0.0266171172342995	0.0256331356509865	0.023198810404539	0.0284351031648631	0.0234753323940212	0.0268147441354484	0.0252245240582235	0.0221925366017113	0.0268234700387353	0.0268510978262571	0.0267635298135434	0.0243021914537577	0.0263570118929797	0.0294380017590272	0.0294380017590272	0.0257233264467888	0.0234523597288959	0.023221355629337	0.023221355629337	0.0287504972890962	0.0292128017207772	0.0253899090791191	0.0268543989826797	0.0262975804276437	0.0250237533052479	0.0278196964165827	0.025265818210615	0.0284385078166589	0.029193836111766	0.0273653794613847	0.0255176685011255	0.0251536748016288	0.0240763883119715	0.0299826704780262	0.0257645977189103
-325.499999991667	0.0241700981036991	0.0288564928812641	0.0256964338091753	0.0282614223100843	0.0282340219635326	0.0269694835165583	0.0268587659314329	0.0263416715836083	0.0248929904762322	0.0279058181984552	0.0269235075748335	0.0254934114095227	0.0287242643098714	0.029004222546143	0.0276222116123894	0.0282220660317051	0.0289632494787715	0.0291544458829838	0.0261378693462484	0.029247706377088	0.0262126230158299	0.0274712003459263	0.0294592437307618	0.0268303250896876	0.0281230991783219	0.027209392643987	0.0306468555080448	0.0291544727472695	0.0291544727472695	0.028097636714948	0.0270447669169021	0.0280481379519365	0.0280481379519365	0.0300493962522842	0.0250816501642591	0.0288618391205027	0.025871754016059	0.0265214740015514	0.0251037713595911	0.0300375489719216	0.0269207883266401	0.030561614861322	0.0278238123869495	0.0286595983849999	0.0265688763987707	0.0276405259623544	0.0216753239711829	0.0294056049738189	0.0286259685476197
-325.466666658343	0.0292292035896327	0.0289720231389003	0.0274414453995775	0.0282907423122918	0.0291594405709233	0.0241948436530235	0.0300841835584313	0.0316990006009993	0.0259037330477837	0.0307047371515931	0.0250238016867638	0.028206524372191	0.0278724046806722	0.0268584826032823	0.0265450349526454	0.0285706963165195	0.0273717759839703	0.0304223132628171	0.0267261441451403	0.029659297806476	0.0272611780394765	0.0271429004941086	0.0299977169710874	0.0295370670393198	0.0303282193569041	0.0295838225585743	0.0314169058128537	0.0323782074884259	0.0323782074884259	0.0267589066859101	0.027870646674604	0.0279627287290459	0.0279627287290459	0.0322456262600422	0.0296422057282759	0.0319296395302202	0.0286190645330308	0.0264058563360964	0.0284835673087013	0.0289570578225885	0.0292501123690018	0.0315849381503195	0.0302897936146508	0.0329160060868866	0.028841293520988	0.0271776605387291	0.0229002853617921	0.0324103756976907	0.0312597078300711
-325.43333332502	0.0311468951101582	0.0313681201792876	0.0304454445479588	0.0310305946226546	0.0305188517016213	0.0248666344042362	0.0307344194551543	0.0318292107766148	0.0297646665299233	0.0335027326695893	0.0274993192714592	0.0298921767161804	0.0311813949203807	0.0337844212229836	0.0294355791207319	0.0305654155402401	0.0297934776238321	0.0311043795043938	0.0295430991496626	0.0331507429142395	0.0323848670708539	0.030504773855566	0.029175081600269	0.0320485103418272	0.0300458190897646	0.0277344093505748	0.029470680303083	0.0340729710447253	0.0340729710447253	0.0282426695646515	0.0273179021200431	0.0335259882822933	0.0335259882822933	0.0315733991968558	0.0332322245510506	0.0292496601136312	0.0308251465239257	0.0325244767256879	0.0287191247878702	0.0292160401554314	0.0314735392760902	0.030289024893546	0.0291594380907535	0.0316871951982426	0.0299021918852819	0.0283392369211946	0.0261042026582518	0.0317236372104535	0.035860634024281
-325.399999991696	0.0275722722225573	0.034146089705544	0.0305035720404913	0.0303974480396111	0.0327118661964612	0.0278038651709871	0.0335473593005741	0.0337735612255637	0.0296758092601223	0.0323799199017637	0.0331275878397984	0.0332811731132987	0.032564872269858	0.0318045147428497	0.0311068055160176	0.029131123278599	0.0295447798460799	0.0340609979973882	0.0325223641292761	0.0344023488391259	0.0342050093181006	0.0268679882949014	0.0332404650099231	0.0299610816878607	0.0343389212546408	0.0302780116182326	0.0331144101073151	0.0359106995537382	0.0359106995537382	0.0329036301499717	0.0287355510219313	0.0308450609350578	0.0308450609350578	0.0344963076049005	0.0318657726417099	0.0329174888120732	0.0305106598620901	0.030859030546102	0.0311721708164286	0.0344416536926409	0.0294508154457997	0.0323479371990929	0.0319523564312223	0.0354573778028656	0.0322453705481359	0.0313039280918989	0.0273973834864579	0.0340704043703141	0.0373816455922125
-325.366666658372	0.0315370848501481	0.0366440560068787	0.0322236590965391	0.0349295528752099	0.0332601191939419	0.0316355016758036	0.0320191793959639	0.0357811657769913	0.0312827660032028	0.0364703388092794	0.0319349859855736	0.0321049185310023	0.0353060807374193	0.0329676354587477	0.0337578335908411	0.0341341306816123	0.0332212534435811	0.0386609770947508	0.0329116008054344	0.0366429344738536	0.0353956550265383	0.0336057650129854	0.0342649771139021	0.0317347148207566	0.0341583547856673	0.0336439045854977	0.034945960986715	0.0349296347967065	0.0349296347967065	0.0315606059463936	0.0334482045588336	0.0314702737620129	0.0314702737620129	0.0357944893453473	0.0367524097570799	0.0336633573391366	0.0350476904872972	0.0339119866769785	0.0340217099660448	0.0352286962985685	0.0336997809508514	0.0361056621199703	0.0340420790665084	0.0354068879485738	0.0325526911660927	0.0311748728379244	0.030232799249668	0.0366779413939863	0.0360221935033562
-325.333333325048	0.0341194051354916	0.0369361623541732	0.0335726306975788	0.0345261954217875	0.036089377214766	0.0319054730847975	0.0353194490223032	0.0349684576763062	0.038408260596656	0.0360951970666759	0.0297270188457518	0.0365121238078278	0.0358633756000952	0.0360688223127432	0.0341026072342979	0.0343228959724214	0.0349641840521371	0.0381062608288235	0.0321472669140109	0.035376100287109	0.033425950947931	0.032362115298367	0.0340318688822356	0.037648889417821	0.0371685701576606	0.035241624552541	0.034693324156468	0.0379903211690679	0.0379903211690679	0.0349854422043041	0.0333157272145874	0.0331802015984517	0.0331802015984517	0.0345950018031235	0.0364042924088623	0.036712276585249	0.0352300905840051	0.0349437467827152	0.0373440233316079	0.0350991523247818	0.0348141304365678	0.0363618068489787	0.0368813973915505	0.037500519199277	0.0350146018053912	0.0362789941973083	0.0314707691994961	0.0357080816528516	0.0398402122206212
-325.299999991725	0.0377413747861383	0.0385797379322164	0.034973818903725	0.0352521198750319	0.0387385128923003	0.0331784464850674	0.0385875819340784	0.0393794638823857	0.0348121264242022	0.0357523745233083	0.0327086843122681	0.0357427928295835	0.0360141855026597	0.0378994456517638	0.0364867401455572	0.0372562804601037	0.034306567924263	0.0396410834176651	0.0362891400535601	0.0396649022662624	0.0366951732564472	0.0363636807376594	0.036602870002831	0.0357143663299746	0.0365346083283401	0.0354411229704168	0.0373486160427865	0.0403595208218807	0.0403595208218807	0.0372792143359852	0.0353859079702791	0.03617514943337	0.03617514943337	0.0391861784482426	0.0375800188011018	0.0354663441135235	0.0369462114552507	0.0318268671099163	0.0365120926629675	0.0371592111735095	0.0357659445320461	0.0391913179497129	0.0356613342071385	0.0388707383495472	0.0363891216711008	0.0348986547617552	0.0345147386924991	0.037556069496504	0.0373566545747346
-325.266666658401	0.0359545520577876	0.038897450660448	0.0371564715965046	0.038502385662645	0.0394532296069612	0.0350026719998501	0.0377579222494149	0.0393578510288356	0.0372543247599159	0.0410037816759707	0.0379924793152905	0.0405559413169105	0.0365835014892273	0.0405274930902249	0.0389947128572474	0.0382022619585082	0.0386246457513167	0.040368935765441	0.0395236546161177	0.039130474623888	0.0395205576412788	0.035902288024676	0.0400466257280421	0.0388861423880017	0.0371455870001258	0.0374858436593483	0.0370107374727198	0.0421106827265924	0.0421106827265924	0.0391334705302873	0.038103607819012	0.0356586827667452	0.0356586827667452	0.0403513720012899	0.0391056554935777	0.0387876825112269	0.0379590181281863	0.0364379241916266	0.0396580983931479	0.0402263227208188	0.0366511719316106	0.0433751506621237	0.037643414677194	0.0415014849407638	0.0377930279623443	0.0381213890660814	0.0351921497341452	0.0416092512946673	0.03837658861353
-325.233333325077	0.0394541979672666	0.0422221909755378	0.0372451629875582	0.0404015713692155	0.0401471999322424	0.0361523524711095	0.0419942724149011	0.0416683690189283	0.0370112934977092	0.039420759877308	0.0378997248414452	0.0391932116357903	0.0408958195394883	0.0400093285571771	0.0402469091193796	0.0417301230367344	0.0390774580520384	0.043664711534499	0.0418863434193508	0.039951841571251	0.0388161601697109	0.0396125658034417	0.0393796096456933	0.0394619612945051	0.0410506330645187	0.0400816780144879	0.0419448714257442	0.0434002785561456	0.0434002785561456	0.0382792273891677	0.0368414109934695	0.0385500954690174	0.0385500954690174	0.0421808190277422	0.0412667850261785	0.0397823146360877	0.0384852700658218	0.0386445410549633	0.0409990976749508	0.0417316469292385	0.0371763649918726	0.0432502594723755	0.0368363369553415	0.0429224507516857	0.0378509608810389	0.0358170373390384	0.0364811970744987	0.0388899413239092	0.0402318477943469
-325.199999991753	0.0381313925838124	0.0443706260936931	0.0429971620007225	0.0436450257484112	0.0439556489417234	0.03919418317167	0.0419604326329794	0.0429356129067291	0.0409202523541282	0.0440939088846161	0.0403559830820407	0.0434668647063406	0.0425622924808082	0.0410078376542102	0.0451616359395345	0.0409569163965433	0.0384754425467777	0.0427522841139402	0.0381910843630344	0.0423678417610093	0.0451490251512436	0.040942074292146	0.0399715348913617	0.0413631900879836	0.0400052478606961	0.0406022490559821	0.0408611123091365	0.0461935202335902	0.0461935202335902	0.0431901455795369	0.0427234068713443	0.0389397623219839	0.0389397623219839	0.0443467997287745	0.042889196613262	0.0434359088121247	0.0409249127589856	0.0400136696580862	0.0433767355326374	0.0438324197152437	0.0424164604155913	0.0442914599033365	0.0386188418015504	0.0420274459725234	0.0403939825936243	0.0434837963898513	0.0391932148973263	0.0399897968041011	0.0416919018268027
-325.166666658429	0.0417712392597825	0.0435558052838094	0.0439240019285327	0.041435156007592	0.0424026611983734	0.0425609692882223	0.0435259229156273	0.047335073927152	0.0437788206083428	0.0481516700196415	0.0446909495996205	0.0401564964316001	0.0439056742291514	0.0424401047866594	0.0417690391862707	0.0445776457068369	0.0447319636157453	0.0447533553682063	0.0427646440864853	0.0463934962414607	0.043164190235325	0.044474255068658	0.0416602913218487	0.041955541364498	0.0449958159995452	0.0385454816930696	0.0444373925420261	0.0449140290168585	0.0449140290168585	0.043136049649628	0.0410961774579325	0.0428438380845689	0.0428438380845689	0.0440092744399576	0.0444012388614834	0.0429942153096741	0.0444904594899928	0.0421027517939181	0.041251531743965	0.0448675928376044	0.0429554082192311	0.0455735689715834	0.0432411370719226	0.0467679124737598	0.0453219054020095	0.0434284051162133	0.0390880813855468	0.0474625710846451	0.0434395717299572
-325.133333325106	0.0439986225167904	0.0506250926649021	0.0443556923495175	0.0437692630386164	0.0436812000845804	0.04323751779026	0.0458948799187796	0.0490924460735256	0.0451429806101171	0.0476314473433956	0.0429527739918129	0.0456831730162446	0.0456635779871497	0.0478522180090933	0.0474308443120367	0.0446699001815533	0.0456609283182063	0.0472134206898698	0.0451180697481234	0.0486050180413596	0.0446361599966713	0.0427357972291559	0.045249661801931	0.0436030785257625	0.047228311903724	0.0463312951511698	0.0466002469769755	0.0449036167464615	0.0449036167464615	0.0411025891223454	0.0433480864621022	0.0443116381360554	0.0443116381360554	0.0493443836344176	0.0451478927829984	0.0478944216640961	0.0444829659956002	0.0442828022410344	0.046494955765535	0.0488172752916838	0.047574062945212	0.0460976142023127	0.0439962851220603	0.0467948816485101	0.046353172073098	0.0439708597955727	0.0422407068267107	0.0459209377962617	0.0463278315796477
-325.099999991782	0.0433046114845477	0.0490625661864488	0.0470854872578634	0.0453064432884392	0.050297338782892	0.0447148332781028	0.0486004091007395	0.0495022938374682	0.0460111670167929	0.0480676850651001	0.0468809156504435	0.0457707540537731	0.0474186486175796	0.0481034029705125	0.0466217978712009	0.0453963751801332	0.0504907828774775	0.048843672701176	0.0486084470188651	0.05154260269022	0.0473115000581582	0.0461932051009831	0.0431369500970015	0.0472142451994604	0.0507337207605665	0.0466396271218378	0.048014039452619	0.049763518271189	0.049763518271189	0.0456968532808606	0.0465313880149967	0.0462325839320705	0.0462325839320705	0.0491894085340077	0.0445366280504176	0.046257173799333	0.0476694779985423	0.0480223935516125	0.0457368391358541	0.0498866958780777	0.0454855165784585	0.0480972547988856	0.0450496612796646	0.0471745518289651	0.0498944385683784	0.0463549619434597	0.0467907323368703	0.0471738285605373	0.0494668956177042
-325.066666658458	0.0478543914766729	0.0509440292657242	0.0483857133451794	0.0480797758899704	0.0509257811056686	0.0460327685057655	0.0480210428198986	0.0501202426932682	0.0453832712867823	0.0499588681083462	0.0466909247859811	0.0473771960611536	0.0496252134342804	0.0485290569607053	0.045569930741491	0.0457555330696029	0.0492210902035887	0.0485851932389477	0.0478287562348236	0.0485878218119733	0.0486107631569022	0.0470464611514592	0.0496006470352872	0.0474950433934361	0.0497996715604361	0.0474325590405681	0.0497446594301039	0.0507424853309562	0.0507424853309562	0.0448767545073406	0.0462792548900893	0.0474954439347069	0.0474954439347069	0.0513982883641432	0.0442307112813523	0.0459471186890724	0.0469967450295961	0.0464491085392541	0.0493345643764359	0.0509186003519132	0.0458287742985427	0.0513392632617132	0.0445362057428855	0.0494203028984245	0.050455328880794	0.0504419737482689	0.0452883800426229	0.048533927940188	0.0482604727357262
-325.033333325134	0.0488825164810914	0.0521107119447851	0.0513135342649021	0.0490478040767933	0.0547208532283586	0.0496608519449279	0.0533124986764305	0.0527904188488275	0.0492722289801376	0.0510844438878266	0.0457123478373882	0.0504625790720936	0.0485862618417059	0.0491365504164892	0.0492987515460331	0.0487894209766511	0.0474596469975779	0.0518635306474661	0.0497271399237841	0.0488961082064856	0.0480739468122175	0.0513499449396917	0.0492307526075784	0.0488029647852111	0.0520171843534094	0.0505457124971443	0.0542616686366316	0.051549976571485	0.051549976571485	0.0471100508770409	0.0501557493094041	0.0475765690371078	0.0475765690371078	0.051079765340678	0.0491409064334111	0.0493209971721678	0.0493327703901675	0.0469942547779743	0.0476893784992521	0.0508288329101517	0.0484703386718263	0.0534755745019893	0.0516246577650407	0.0504021519122845	0.052656621398141	0.0494220130798948	0.0466789416744248	0.0519283625979441	0.0536909537982948
-324.999999991811	0.051147559687247	0.0524281158769927	0.0506599510490114	0.0522415632391842	0.0533129090676688	0.0491565064433229	0.0533841249457224	0.0510247256620607	0.0505069027348668	0.0543431052652007	0.0486404037316848	0.0518043554952099	0.0528808059370568	0.049996260449617	0.0523704616501086	0.0538733600994863	0.0496654615850252	0.0551477028411096	0.0487337990143367	0.0519023126033225	0.0530050664884002	0.0489966578471209	0.0522224463945827	0.051134862939913	0.0525134541462899	0.0511842761857625	0.053564449203188	0.0506637603350797	0.0506637603350797	0.0508881833120977	0.0496849164323827	0.049982863603939	0.049982863603939	0.0549850739146227	0.0518098315768188	0.0503594283800166	0.0528386237743449	0.0528625401620546	0.0487800129960294	0.054154154423149	0.0510551725636051	0.0556730177185405	0.0521953789619345	0.0508624210156783	0.05000530691132	0.0505189309593819	0.0492942361685582	0.0575969525438277	0.0507625722415049
-324.966666658487	0.0505496392356221	0.0521070995946162	0.0517439283581129	0.0513363610755538	0.0570786940735418	0.0497265152286059	0.053405643308519	0.0538756423077024	0.0525346650169585	0.0527388438144312	0.0515919514873225	0.0503195476258017	0.0542725849490309	0.052779109447758	0.0523162754557551	0.0506749760906712	0.0504078045299189	0.0544045625173484	0.052809394318419	0.0572319688726836	0.0529431352219565	0.0504784876234591	0.0510721144313168	0.0539462525075375	0.0517469825941084	0.053538573500021	0.0533703731743291	0.0549265130175329	0.0549265130175329	0.0510717307224429	0.0531297190298003	0.0500946487827356	0.0500946487827356	0.0543972626423128	0.0552003419482039	0.0514410775278179	0.0489557293571545	0.0532172663010869	0.0550786956270966	0.0526854963958542	0.0533293727085211	0.0534727460010166	0.0505562374264259	0.0530345575260665	0.0524452471197975	0.0511019855538678	0.0489540548096373	0.0532258506197466	0.0555053097893351
-324.933333325163	0.0531530498638116	0.0540010788892034	0.0543009084155381	0.0509510070905388	0.0536378963553006	0.0553896325054983	0.0570131544709103	0.0557455884345696	0.0520166594437329	0.0543522040250899	0.0497565132468457	0.0511889966933751	0.0549345309983661	0.0517049217929908	0.0541929449235706	0.0539241544917359	0.0525077701072351	0.0536362657202876	0.0548897839342988	0.0560954803213206	0.0516231543038148	0.0508166312617326	0.0518190466008404	0.0554201676957389	0.0559485195364949	0.0536396422465514	0.0529990435286365	0.0564189621602538	0.0564189621602538	0.0516026362818055	0.050627500641296	0.0520495416722263	0.0520495416722263	0.0544863774336712	0.0534959970469016	0.0529271340502627	0.0525811663069766	0.0507824040499215	0.0522136169976704	0.0562818277986592	0.0544206231737671	0.054571346956145	0.0518583707294413	0.0551646109155428	0.0523189968039933	0.0507492536630438	0.0492879017500328	0.057171558712289	0.0569681067473533
-324.899999991839	0.0557300772396634	0.0578852461776925	0.0541455784140858	0.0525246966742633	0.0568671137069244	0.0521014304014391	0.0548824399364057	0.0556207646175502	0.0555305140324666	0.0558450867896573	0.0524790522966151	0.0537625951086064	0.0554638642512155	0.0548350898028478	0.0545027071718025	0.052761152266613	0.054338458622494	0.0547891245552665	0.0548054886356996	0.054866286474382	0.0543865274619844	0.0525384178372306	0.0515097565426655	0.0553338482552423	0.0548522603120843	0.0483809727631282	0.0586741862432263	0.0558428153330078	0.0558428153330078	0.0540407717781345	0.0525903271848511	0.0530142293292504	0.0530142293292504	0.0568473423893147	0.0527978984322646	0.0536266172005747	0.0553578090649495	0.0540630966472389	0.055699800120265	0.0601169025320615	0.054105436148051	0.0560238863541971	0.0541410187925955	0.0569333790684988	0.0542738905090279	0.0513672680546023	0.0515704032188915	0.0571570254911254	0.0539382307935539
-324.866666658516	0.0553316629712414	0.0577175313456441	0.0539677846223137	0.0528027755533607	0.0554492620356147	0.0520440799411918	0.0566772241710602	0.0561904536810144	0.0542679056996576	0.0545772177731622	0.0563861178422159	0.0500919627253097	0.053631563602196	0.0578060189032311	0.0529388672614781	0.0544413550381846	0.0530077473802406	0.0560917287978996	0.0540795390945711	0.0569423675853562	0.0527347597774589	0.0531629926741262	0.0543740276781763	0.0557409459702546	0.0568118148263738	0.0550045961063627	0.0564368158181461	0.0587818276745625	0.0587818276745625	0.0537481727108902	0.0533010338118569	0.055073308907387	0.055073308907387	0.0577406067546254	0.0547127397618346	0.0565761921104493	0.0562105188155919	0.0544479728620839	0.0583212965773323	0.0562154375912721	0.0539651031093741	0.0569293405705933	0.0585500439950509	0.0554711138241045	0.0535520317542334	0.056810410863927	0.0559609461899979	0.0571978402208002	0.0576428748225722
-324.833333325192	0.0531678114238837	0.0585788155041291	0.0538259228515308	0.0559817823414599	0.0555012637381224	0.0567629022823389	0.0559795150220164	0.0596913464744074	0.0529124963731189	0.0539698606821346	0.0543107389738775	0.0554274232717902	0.0556263018048356	0.0538746130353334	0.058072366502516	0.0538562168028534	0.05772667518057	0.056848430388852	0.0570940458350873	0.0586949014859179	0.0549213154138246	0.0566731298348429	0.0560686870426524	0.055339877438617	0.055802871949799	0.0539118470154266	0.0548393294895295	0.0575122766192943	0.0575122766192943	0.0534017430743011	0.0557527628374908	0.0549207330764194	0.0549207330764194	0.0566118137889016	0.0581987222041784	0.0557137834227757	0.0515550781476418	0.0534084502028881	0.0564693231560399	0.0597881809874766	0.0536989119143195	0.0612107490994896	0.0522554752108066	0.0598667092817482	0.0545885706702699	0.0536724612419884	0.0514256239620481	0.0562136491691657	0.0573919651308505
-324.799999991868	0.0546161355391512	0.0566251241447837	0.0557303180296034	0.0549779082086418	0.0585283012803276	0.0501773786992463	0.0569294518355683	0.0571872593201822	0.0522903968018571	0.057469253596751	0.0550008410594098	0.0537651701573914	0.0532762792411444	0.0542438444317791	0.0548722341559142	0.054343324721961	0.0549704216328337	0.0575862790516211	0.0541459141384418	0.0565184543197417	0.0552776034197546	0.0534954026147584	0.0563512972594183	0.0559398476965397	0.0556623271591897	0.0565163526638047	0.0564026963936204	0.0561956859169169	0.0561956859169169	0.0528921634576157	0.0549587689985781	0.0540476283547341	0.0540476283547341	0.0559764043559943	0.055577134950603	0.054212632108107	0.0546202803680138	0.0571700155853588	0.0587059354853111	0.0594131413839373	0.0544845198145202	0.0600522632623577	0.0570960802277548	0.0570956058460009	0.0538630282883681	0.0561315196120965	0.0537023823183703	0.056748538284068	0.0575090803620617
-324.766666658544	0.0558344567403962	0.0593163907973867	0.0557357968622024	0.0538511457420228	0.0587615023999525	0.0516873561527792	0.0539696727860319	0.0562089273772869	0.054933017868105	0.0581646755056148	0.05468935314697	0.0561693979941248	0.0569925234999078	0.0590643195390345	0.0545944560196034	0.0543483125571312	0.05587807795734	0.0583392824399743	0.0558017947257121	0.0585425023021601	0.0552067173393687	0.054995465769623	0.056707498199119	0.0559475686662395	0.0563432949317779	0.0521007932507145	0.0563462409086773	0.0577592350258015	0.0577592350258015	0.0541421696339293	0.0566159795494021	0.0564610217351319	0.0564610217351319	0.0577850300719851	0.0594388386441295	0.0564097337737423	0.0563927936799294	0.0552906846335768	0.0587110044115114	0.059983363754447	0.0530369798810766	0.055004189449083	0.0549926239600266	0.0562331193390085	0.0543540432934687	0.0518649026184004	0.0518601697993051	0.0584809603700901	0.0619812251098655
-324.733333325221	0.054965373880118	0.0579890337858507	0.0542052315699254	0.0575110451461042	0.0583357028727257	0.0513448968661936	0.0560614866713441	0.0550171923787067	0.052189717903014	0.0562323835367354	0.0525556279956906	0.0568945531161368	0.0562904505923891	0.0587178631223099	0.0552395817865985	0.0542526772913278	0.052443322632131	0.0592848966004234	0.0567497274718223	0.0560978993393662	0.054467725917402	0.052464632613192	0.0527087742108746	0.0536603176928925	0.0566035183684628	0.0536177705503668	0.0573242770292082	0.0581064577700392	0.0581064577700392	0.0514709379784051	0.0550144701187618	0.0549635694773092	0.0549635694773092	0.0591705588052132	0.056582231800807	0.0565667551540074	0.0549391516366133	0.0516076998198512	0.0543631645341269	0.0574149151255543	0.0558735227992208	0.060654293969279	0.0529059365424799	0.0578667587255307	0.0533815078626636	0.055579239160146	0.0513369265852945	0.0574412095990873	0.0571725869652688
-324.699999991897	0.0547290574245206	0.056408586791214	0.0547766859143868	0.0551991297403652	0.0573869560319764	0.051673173263882	0.0531854083189233	0.0555746614495248	0.0528527860028351	0.0575019514471427	0.0537219929216166	0.0538508319127378	0.057778019732469	0.0578363110574032	0.0535244309299517	0.0558823060273768	0.0553675316927398	0.0543134367275084	0.0542959830426041	0.0545199812827908	0.0516773287680505	0.0534446297302675	0.0565036651397534	0.0546937482402537	0.0543842703090172	0.0529251016467683	0.0543393502471006	0.0585324981039613	0.0585324981039613	0.0536042054148059	0.0531721776551535	0.0534571517687817	0.0534571517687817	0.0569786914072345	0.0537871412214019	0.056739582856641	0.0574656025718635	0.054802468308502	0.0536555919914489	0.0599548553300677	0.0540687808885362	0.0557596985561293	0.0567391350970903	0.0545568879801522	0.0534004554797898	0.053530798585756	0.0556971864278506	0.0555346593557102	0.0574352945821132
-324.666666658573	0.051662604520599	0.0548373335642941	0.0517381754666226	0.0497070004714737	0.056923573826285	0.051683363875399	0.0522876169184493	0.0519808358062998	0.0480409687368318	0.0559067445663125	0.0510418692238309	0.0518729538750391	0.0548502009977581	0.0557084185780699	0.0535735738959057	0.053940380426949	0.054310049459016	0.0530823485963458	0.0542401989064251	0.056046252104146	0.0558932076324822	0.0536327272142464	0.0505187942171136	0.0507158370194217	0.0540785616152271	0.051266184454599	0.0526146430302696	0.0560586541018465	0.0560586541018465	0.0534912035856949	0.0537360466618658	0.052461097315412	0.052461097315412	0.0571301909130286	0.0543207035823559	0.0586585974352076	0.0553624149836961	0.050397291240862	0.0535016106916238	0.0573598756116653	0.0518609314803792	0.0558231390975615	0.0543256986349283	0.0571177540339436	0.053469760201321	0.0500967192784079	0.0511560330228735	0.0523818787483794	0.0558164195520562
-324.633333325249	0.0537973042097982	0.0558306795635567	0.0517612745144733	0.0504212656562489	0.0529915891594378	0.051865909900629	0.0541781176788269	0.054715954146205	0.0523026938267396	0.0507426995932899	0.0527975498522149	0.0534530726569119	0.0536220471865285	0.0546874416700757	0.0526417572486356	0.0532768379065303	0.0519385061399354	0.0539383600794588	0.0510335538711838	0.0536315563572456	0.0496413622397661	0.0531705465526999	0.0535019273104876	0.0563772255172148	0.0553301842099639	0.0516995050595586	0.0519811564500083	0.0546880356394596	0.0546880356394596	0.0514904744019486	0.052878049403724	0.051923709243725	0.051923709243725	0.0549256389540813	0.0516364253457218	0.0560394367009392	0.051256264177711	0.0519627388853701	0.0515624894267777	0.054161747452472	0.0531524272215033	0.0539023895780998	0.0504008498473223	0.0530326156181647	0.0535986278662609	0.0509812161319172	0.0486341735210448	0.0537433345173196	0.0538139854802825
-324.599999991926	0.0512427743888949	0.0536921704956235	0.0528219823188469	0.0515723888954608	0.0530979259812813	0.052093023615092	0.0515880873715927	0.0502421968941451	0.0528297219501787	0.0507319603499982	0.0495657419281273	0.0487123895021065	0.0523807228776138	0.0542288998264405	0.0510276890131286	0.0493139175076041	0.0496385156455672	0.0561400311739059	0.0522198720748759	0.0504938786128735	0.0511117097321317	0.0500803051786161	0.0496669463248619	0.0500577033782675	0.0532251254186551	0.0484166298353355	0.0526551760887853	0.0538497567100168	0.0538497567100168	0.050286553718607	0.0509457083674747	0.0513033543172674	0.0513033543172674	0.0561766160609547	0.0532743334747423	0.0503825932760547	0.0522870965022058	0.0509849753515039	0.0539488300791455	0.0563361366386262	0.050176192880398	0.0541172919035634	0.0524146882521213	0.0523337067601005	0.0531873621350059	0.0523797393626203	0.0495499616760792	0.0548731893283384	0.0538242136623114
-324.566666658602	0.0474514244805879	0.0533220854638222	0.0505168978555572	0.050707787555721	0.0534832609582677	0.0471311364921122	0.0530135911579925	0.051274632752781	0.0466829581660803	0.0520033906142175	0.0503507530395638	0.0490058082960514	0.0525160303263574	0.051422440577584	0.048770856411066	0.0486671450633743	0.0514948841347064	0.0501425771918482	0.0481486761099101	0.0540402545369986	0.0494709414392316	0.0484123127704928	0.0514470309989969	0.0500643292614372	0.0527981439183655	0.046966332119559	0.0502222873875749	0.0508565729965228	0.0508565729965228	0.0470871721108894	0.0499725653240223	0.0496704753645252	0.0496704753645252	0.0531483709689803	0.0511772181065772	0.0476862802615421	0.0505768719859859	0.0493180251022042	0.0520775442047672	0.0512405107891487	0.0460409615292262	0.0539675626791161	0.0502822376123424	0.0503104813351308	0.049651074626477	0.0484680696694039	0.0471142101979556	0.0511723351013664	0.0493294961092241
-324.533333325278	0.0512167792456911	0.0505093008582185	0.051866130713078	0.0485870963297124	0.0502104543769107	0.046640838287813	0.0487668140049122	0.0477334258904715	0.0469625557078597	0.0487381247964958	0.0491025627035152	0.0466693914277283	0.0515155834425858	0.046355242033316	0.0466831725749008	0.0495193913937665	0.0492114952540519	0.050767752817182	0.048089331558216	0.0506461167841125	0.0486772839918235	0.047121240633868	0.0463034053783229	0.049747014607136	0.047205992164131	0.0438203168212976	0.0500721142521521	0.0506558632448298	0.0506558632448298	0.047146917996888	0.0465145834427771	0.0486800012529788	0.0486800012529788	0.0515195969152845	0.0503542408565587	0.0491922162423173	0.0511057330475856	0.0463278265129414	0.0482029144711206	0.0497176739615752	0.0477685234442027	0.050598745540117	0.0469624748640659	0.0513808072615732	0.049699337397758	0.0453333014226069	0.0463508481431497	0.0492308338095933	0.0510966414766392
-324.499999991954	0.0468971217365303	0.0460075822777438	0.0454449158830559	0.0481563531959266	0.0486900158636702	0.0447751834578918	0.0452492798382356	0.0460098445030942	0.0461151270807487	0.0471296523672954	0.046630069447081	0.0477473475180571	0.0479564824570056	0.0462448018452274	0.0450391616296745	0.04627447894258	0.0461433928681236	0.0490037645651636	0.048526670993249	0.0482131411935021	0.0442396359098896	0.0462529575530484	0.0460560330505496	0.0453387643546026	0.0446715322844934	0.0469543305419873	0.0456155941081595	0.048293186285759	0.048293186285759	0.0454201032891831	0.0449431156969057	0.0475480998775645	0.0475480998775645	0.0473278094892284	0.053076183717838	0.0487962580090183	0.0480267989305608	0.0480687809972341	0.0483209420562156	0.0482950458137832	0.0465964041923885	0.0492763244008591	0.047754324989388	0.0479482876059726	0.047241340342049	0.0460939784326505	0.0424004246817528	0.0477396695491702	0.049239581384603
-324.466666658631	0.0447049016696649	0.0442360686727742	0.0428376244563693	0.0473206371389526	0.0470254196875783	0.0403721212692977	0.0443033738651253	0.046473914326112	0.0404577053801501	0.0442134857543344	0.0451312165942619	0.042731578935974	0.0456277642882681	0.0496695253100599	0.0435250034201078	0.0442906185527574	0.0456312160692735	0.0477737540379776	0.0466019796770826	0.0438687812650855	0.0419174057027324	0.0421816129082454	0.0434358137210499	0.0465286532168279	0.0458382876283611	0.0433479312418115	0.0430311176448257	0.0468316210956368	0.0468316210956368	0.0450153117011891	0.0441230911387245	0.0466500266670307	0.0466500266670307	0.0474484892711148	0.0477520348998804	0.0456805230549535	0.0463714824444703	0.0417839646531606	0.0428388543722259	0.0461938232353678	0.0423270163909897	0.0482157437117339	0.0459437165296098	0.0469187390950977	0.0449614218661842	0.0460222308164521	0.0458576781800789	0.0482351341634719	0.0480928210659695
-324.433333325307	0.0441752930442244	0.0456243632177581	0.0434824724466697	0.0408327139513318	0.044897926608951	0.0401483336350471	0.0429326426027253	0.0410065945880752	0.0401934775276573	0.0464623259020016	0.0419722395733092	0.0384553617091599	0.0471446172160309	0.0449183818700244	0.044083302161932	0.0432244143989329	0.0432074302830482	0.0443484042355909	0.0399446225249864	0.0460252381293069	0.0434167588672367	0.0402476015085382	0.0415670860538299	0.0425354210760512	0.0420938282151119	0.0413404924115068	0.041768440579081	0.0454986373641502	0.0454986373641502	0.0425810057732889	0.04283496895954	0.0429712708674882	0.0429712708674882	0.043217589586926	0.0439331144092251	0.0435719745321066	0.0429432168701771	0.0451384738275927	0.0424519210981757	0.0447930416176766	0.0397986097911901	0.0462247527310737	0.0436097028769041	0.040764502353818	0.0461082869614594	0.0428022294414492	0.0421704922963887	0.0429225061097378	0.0439468242241162
-324.399999991983	0.0413319213027205	0.0405939103281311	0.0413007323788358	0.0397247539831698	0.0428751994965715	0.0404672753156089	0.0411324782224455	0.0423453742313107	0.0386550072374653	0.040267490492267	0.0409097911348805	0.0368943968751757	0.0454611708340033	0.0411422901230752	0.0443628952784015	0.0414102856899903	0.0381648234215312	0.0446104640191952	0.0389125151569737	0.0410528402274045	0.0392778297286502	0.0394348193706439	0.0389317247326412	0.0377195961187792	0.042350834878721	0.0403441109401277	0.0391834325879968	0.0443134661900996	0.0443134661900996	0.0399587661242953	0.0415230874228442	0.0390614745696772	0.0390614745696772	0.0433610594534442	0.0406627947751032	0.0430941679242666	0.0416509875327087	0.0388266966306503	0.039941179963112	0.0421907708331136	0.0388176491476794	0.0428455300558825	0.0424422682683303	0.0419647728255135	0.0400666808781542	0.0408959074060824	0.0386842447264365	0.0430002464758725	0.0410161039398357
-324.366666658659	0.0408984861221126	0.0403560126659128	0.0391501491728944	0.0397997083571331	0.0418381092972017	0.0387126519859811	0.0388278978401505	0.0377731765690479	0.0352082450140827	0.0402153504316358	0.0376780964740072	0.0359718085486681	0.0382487718959907	0.0374337364430535	0.0382820784042718	0.0370693188632234	0.0375729710613864	0.0391174390234571	0.036132595909913	0.0388236737522312	0.035909974448647	0.0352583764426763	0.0355171593078509	0.0396709739148684	0.0396204103894914	0.0369126774619648	0.0405845593199126	0.0383679216533718	0.0383679216533718	0.0404692894890617	0.0354830232297895	0.0386437125880773	0.0386437125880773	0.0417919278401657	0.0416028785045804	0.0398646607092725	0.040895605756316	0.0389340921663918	0.0398275568587479	0.0405200474535845	0.035129208184382	0.0396016963834044	0.0385073659573048	0.0397570770789621	0.0379952142190654	0.0368371245273943	0.0346632199098639	0.0418632242911634	0.0389860207166288
-324.333333325335	0.0378314976874667	0.0363154458463032	0.0348041553816687	0.0356515475308701	0.037553894113461	0.032589123734627	0.038049401376284	0.0362944586095603	0.0324965672487866	0.0379780265418596	0.0347341564201811	0.0331277821564719	0.0354651465077567	0.0374388246729279	0.0378908786399819	0.0318938372254725	0.0342674042539705	0.0363523569546285	0.0366195236296805	0.0374469347503598	0.0320801314817429	0.0353719351657702	0.0326653162101495	0.0336952275811456	0.0335744510053655	0.0353479901138001	0.0359275754716645	0.0374598742499884	0.0374598742499884	0.032190144706477	0.0328631702947835	0.0357924414876561	0.0357924414876561	0.0358636695889671	0.0348133177230526	0.0378996494131179	0.0392559797375964	0.0341279425264934	0.034754088729785	0.0388992186930011	0.0323019915453397	0.038680561361501	0.0358929617468057	0.0380324312255974	0.0377010123357456	0.0340067188683338	0.0330684112017121	0.0357915973844335	0.0368479342544169
-324.299999992012	0.035607050300729	0.0365988171746165	0.0338039392837358	0.0314742134014265	0.0353291788914751	0.0289365546521014	0.0342604053520318	0.0341835297792417	0.0282917808864653	0.0344574791079408	0.0315279589929103	0.0298318114324021	0.0327939366052057	0.0327846938359732	0.0319870757593738	0.0326954354754181	0.0296992076058792	0.0317986016240981	0.0309584192035175	0.0297569749460448	0.0331216036238401	0.0320036205341776	0.0322005237247979	0.0329384065374119	0.0308396351882265	0.0313843178712243	0.0339537614738501	0.0318550844738137	0.0318550844738137	0.0308120476125351	0.0307661930677141	0.0298436918497976	0.0298436918497976	0.0320510478693365	0.0330032663769121	0.0345937650491576	0.0335698622674502	0.0300145257391241	0.0309240994975695	0.0353545944383721	0.032581081796298	0.0369842893904189	0.0330385461836409	0.0337190745080483	0.0332494235855024	0.0329554511316572	0.030680677013634	0.0336543271429527	0.0340042051284449
-324.266666658688	0.0302058328239098	0.0315185900524868	0.0309498060358965	0.0266716754659633	0.0315179053945035	0.027339559012988	0.0315649972636033	0.0325203021772947	0.028095777164477	0.0320848600776547	0.0275100009370569	0.0281760295455777	0.0326572396568223	0.0313582535706896	0.0263777344251427	0.0275529697077078	0.0287121404499575	0.0306359458584866	0.0289169224153815	0.0286667679458279	0.0279601661764868	0.0283035984062362	0.0273524048732914	0.027740104122378	0.0286626645797398	0.0283692136571385	0.030348117653445	0.0309024894381134	0.0309024894381134	0.0300714469684931	0.0268761738027748	0.0293021570928638	0.0293021570928638	0.0310850770425358	0.0301691027793639	0.0299471631988771	0.0308561617952936	0.0291002315298976	0.0317042757737731	0.0321752932544002	0.0258837924534516	0.0324358560494382	0.0300047060634832	0.0304491971553763	0.0317562122464784	0.0285760007590006	0.0279040067805727	0.03322162622085	0.0363917524463127
-324.233333325364	0.0272421705926489	0.0275307113588733	0.0264062694083718	0.0243755951394798	0.0304025301369414	0.0247980698700923	0.0294623844080697	0.0248695823628881	0.024329133825566	0.0283195757260406	0.0239355735080317	0.026775299056487	0.0296419296648877	0.0291158933983345	0.0258583762079174	0.0248587312399281	0.0249315467646717	0.0270509288949251	0.0248969164450307	0.0273714623571468	0.0251250347091732	0.0261657342792365	0.0232808423310324	0.0252599447972565	0.0269794147365485	0.0220714434659359	0.0269104938001956	0.0269315572177794	0.0269315572177794	0.0253394631738371	0.0236334855160061	0.0285419595474855	0.0285419595474855	0.0307198384888969	0.0279566710525503	0.027737655148641	0.0273945187405755	0.025986798266557	0.0266490100166595	0.0296617923112655	0.0248776152295977	0.0293664888637697	0.0260226099307366	0.0280655420860981	0.0273449451415093	0.0228055415523718	0.0259123549857759	0.0281928392816172	0.0267480841132821
-324.19999999204	0.0264664476604913	0.0223556104638354	0.0237570521145123	0.021795476065693	0.0235047830637086	0.0192113254800886	0.0237918695051151	0.0231532998346432	0.0215578508508982	0.0229617384771493	0.0210310806699748	0.0212209665740263	0.0236595047687728	0.023485491935731	0.0238066297317677	0.0212696158993487	0.0208715853291603	0.0240568135744359	0.0232013738679204	0.0230772183431449	0.0200194214455212	0.0216972032278351	0.0209281593441624	0.0224406681134776	0.0238889207887664	0.0223016070442724	0.02322234883125	0.0184904583277409	0.0184904583277409	0.0215432835648253	0.019203842896844	0.0205490856559151	0.0205490856559151	0.0222616679759158	0.0249220211746093	0.0212597992412789	0.0239647673841161	0.0222966044008847	0.0207279962188298	0.0260980690182739	0.0183275757703522	0.0224442818335434	0.0203920865140098	0.0248661503292796	0.0219968055063797	0.0199151186971077	0.0188512941219174	0.0262991186456708	0.0252874438804703
-324.166666658717	0.0182412653468569	0.0192057982174022	0.016611820330781	0.017992537620269	0.020599289844039	0.015777538371507	0.0201306757211221	0.018920821711373	0.0146619528606113	0.0201264736900367	0.0138968441175663	0.0161703666300225	0.0202430318390614	0.0208437848042472	0.0186086380936805	0.0175457062351171	0.0180615578385547	0.0180200921255766	0.0148595876646809	0.0187117653386959	0.0141572455903664	0.0153396043388645	0.0143399182743608	0.0152899508136883	0.0217282741634324	0.0175093379342866	0.021419804757941	0.0157315362268607	0.0157315362268607	0.016731514116831	0.014197434469866	0.0191004219248823	0.0191004219248823	0.0189764635869432	0.0165823038918316	0.0162523480835912	0.0160524404191635	0.0179393830606999	0.0156595648951376	0.0229229449657853	0.0176480245304118	0.0202913484278259	0.0167133291254927	0.0196227028990331	0.0158706521490329	0.018679464625305	0.0160264736988408	0.0205601094109763	0.0175229709718249
-324.133333325393	0.0199615428473787	0.0149364165334751	0.0143215492354307	0.0126031766472943	0.0141904684801121	0.00976490013837339	0.014189867377713	0.0157557322821159	0.0133859009759094	0.0129084949640649	0.0109876996307406	0.0106844444641948	0.0143330063302887	0.0125678209665028	0.00883962042807773	0.0134226204234613	0.0105320864134547	0.0142183014082056	0.0101158414745807	0.0143175726940036	0.011940035250615	0.0126381143805159	0.00956447628244661	0.0162634729450809	0.0136537676605376	0.0132399142543227	0.0130198184298849	0.0146029841591379	0.0146029841591379	0.010565271216801	0.0118481861640164	0.0132361206433502	0.0132361206433502	0.0160639952177577	0.015204482360323	0.013258169326009	0.0122389059569356	0.0141052240742406	0.0120340757709418	0.0164957900527055	0.0111911267799034	0.0148160824856465	0.0136985412878673	0.014566876199026	0.0149382162589102	0.0125945548417187	0.0128829273841378	0.0145176730380596	0.0154820342090209
-324.099999992069	0.0109876754734637	0.011418976303003	0.0127391150743011	0.0105433340113084	0.00934367788833634	0.00582708350272787	0.00962110922924964	0.00615767151982594	0.00877887506412689	0.00892356817762308	0.00607798150345962	0.00771444679523747	0.00921171641339313	0.00933320258341253	0.00691086046497646	0.00775983336023034	0.00654081565200293	0.00662668670127708	0.00753289383594447	0.00895899796141664	0.00452469276311518	0.0067268696387397	0.00832115572980263	0.0054551715865091	0.00804671035465443	0.00483970530520039	0.0100035604773629	0.010688471060284	0.010688471060284	0.00860989278279445	0.00579748287118409	0.00975036265547091	0.00975036265547091	0.0101761818729762	0.00915888074421511	0.00854600828943419	0.0114561078383504	0.00667146418577447	0.00507436004180795	0.0100948545787398	0.00761173199976783	0.0115233876992473	0.00717078615021771	0.00899389582376764	0.00629704616188753	0.00949940103844249	0.00613014172860749	0.0130407122697045	0.0114003420110214
-324.066666658745	0.0029990311244934	0.00528187006729164	0.00467617447762592	0.00499950566749363	0.00458777488635775	0.00061265730925586	0.00525105564489092	0.00396792028756177	0.0017056210593086	0.00159075400427078	0.000875460005345552	0.000982893978620059	0.00272130114989566	-0.00020421964973627	0.00285493636982914	0.00263428044406278	0.00254957178984005	0.00262669543764171	0.0017938368755025	0.00382201664306947	0.00301983077315904	0.000278553504195922	0.000173357468701729	0.00138511287944931	0.00505149581362496	0.00357802327614143	0.00329046170239922	0.00546790742565739	0.00546790742565739	0.00112447845542274	0.000429455387562672	-0.000658390793226604	-0.000658390793226604	0.00267185128692171	0.00310618392501638	0.00510188753264551	0.000122683790539813	0.00241693003196675	0.00121417958044634	0.00505189128078087	0.00120894948556471	0.00550427035600642	0.00410916374883552	0.00435698465256396	0.00470080062977252	5.36469613938717e-05	0.00290754092762846	0.00384782753996071	0.00628697645165754
-324.033333325422	-0.00329778029910688	0.0014927477074792	0.000999521199001485	-0.0032925423286444	-0.00107792238567084	-0.00496880195209126	-0.000273187064331215	-0.00141961992271189	-0.00483704651053551	-0.00196787841376933	-0.00543628198746038	-0.00154071944689482	-0.00349520682553095	-0.00130424078836699	-0.00545909978335757	-0.0048348150662767	-0.00426123769107611	-0.00271949273865779	-0.00298868979835643	-0.00505339728103726	-0.00173093354986964	-0.00305702172099076	-0.00633063088690144	-0.00576217236784848	-0.00549806442635914	-0.00516348076272255	-0.0050208484154447	-0.0014214691276393	-0.0014214691276393	-0.00559221374955976	-0.00534302527273267	-0.00372672565358345	-0.00372672565358345	-0.00219567222217631	-0.00389280068748998	-0.00203712836147718	-0.00178593200319144	-0.00262537476500369	-0.00326628441882248	-0.000652528447152911	-0.00610641549113033	-0.00370061473638217	-0.00312544863591857	-0.00407220846515555	-0.00380442125366454	-0.00230537152157084	-0.00927601719130855	0.000879389727714064	0.000513776124915322
-323.999999992098	-0.00657215174795489	-0.00711556666276303	-0.00680374268431971	-0.0108109088040971	-0.00416757905134368	-0.0109268246163657	-0.0112480327492828	-0.00825025822551917	-0.013986263207613	-0.00744268276108828	-0.0144512532181856	-0.0130902165687065	-0.00700042674575541	-0.0104030570450999	-0.0115433060685892	-0.00940812447075035	-0.0132033684864843	-0.00838385460734592	-0.00985421591336055	-0.0115140636551506	-0.0121464084054935	-0.0144281542499962	-0.0115871840355662	-0.0141197517646916	-0.0118085567434799	-0.0142178924486446	-0.00956247879961947	-0.0100171792658582	-0.0100171792658582	-0.0119438234221133	-0.0126146152949456	-0.0106326804715129	-0.0106326804715129	-0.0116526795835979	-0.0116067135104991	-0.0105389233638818	-0.00922430521362094	-0.00821481939822333	-0.00829995093620151	-0.00902303265887217	-0.0117121727246711	-0.00941542132096995	-0.0104946643670546	-0.00684134391673852	-0.00992556278687162	-0.0099271366793765	-0.0130104381067959	-0.00572927180777627	-0.00775315099964857
-323.966666658774	-0.0167850542158428	-0.0152398482858241	-0.0142327112358873	-0.0170975240862451	-0.01199167537268	-0.0201098994601471	-0.0178308967750561	-0.0160351570923327	-0.0203119747711884	-0.0163801563677205	-0.0221543687744871	-0.0187934478851434	-0.018180812721462	-0.019573726671645	-0.0169002387762721	-0.0221082041201539	-0.0203683838350377	-0.0153492469635771	-0.0157117614444316	-0.0173380379351046	-0.0211225843619075	-0.0216155394424838	-0.0205391894413319	-0.0189854146758652	-0.0155100450956493	-0.0220126133971617	-0.0201363907421886	-0.016579242574046	-0.016579242574046	-0.0209165961870336	-0.018640989930269	-0.0175730830042072	-0.0175730830042072	-0.0174788468464027	-0.0167215712016054	-0.017445257622881	-0.0188769274576517	-0.0156163811447725	-0.0210928918694123	-0.0193828789593788	-0.0201640941897433	-0.0188922788095639	-0.0167791656479093	-0.0152412233262098	-0.0169170264378626	-0.0177173699536087	-0.0193281103680802	-0.0154711190246972	-0.0185759934783897
-323.93333332545	-0.0243171915748653	-0.0200036870773458	-0.0263712450385701	-0.0236072726738562	-0.0219224500709539	-0.0278969457694263	-0.0239455960096583	-0.0243563944278194	-0.0293716549161294	-0.0259146249731538	-0.0298801687490594	-0.0270100837549256	-0.023751743941268	-0.0259229591377552	-0.0291284509156977	-0.0247916054164575	-0.0296122624815469	-0.0255421073536883	-0.0255156928112529	-0.0247438133405233	-0.0310916896918833	-0.0290507612624399	-0.0286226229919763	-0.0246108333669468	-0.027054858943696	-0.0257257710132875	-0.0273498665284202	-0.02431244796919	-0.02431244796919	-0.0284060077963217	-0.0291794177747667	-0.0276948504720674	-0.0276948504720674	-0.0246264526476907	-0.0287168346316646	-0.0259201205847791	-0.0266158561951747	-0.0279496179407378	-0.0265230404540442	-0.0246812382576389	-0.0284580488089394	-0.02476611378876	-0.0247789900669501	-0.0262355056735724	-0.0270491896236077	-0.027400711900194	-0.0292917714364103	-0.0243928686112778	-0.0267827146056029
-323.899999992127	-0.0324900354209153	-0.0315972065303232	-0.0318981157773593	-0.0358780755084727	-0.0308334126899179	-0.0341438761763815	-0.0336917911011739	-0.0359509059921671	-0.0375981080530786	-0.0356050041951377	-0.0391440786661352	-0.0367883264690912	-0.0328651365567277	-0.0337348652323752	-0.035003351858569	-0.037523096036027	-0.0383618574324502	-0.0340315832827056	-0.0359427404996421	-0.0355104240635407	-0.0393759814370479	-0.0366670322675183	-0.0371973810124128	-0.0375512588289897	-0.0362029261926043	-0.0333427852919357	-0.0358151600683222	-0.0344234519164935	-0.0344234519164935	-0.0378587527560394	-0.0388989103870526	-0.0325451175264511	-0.0325451175264511	-0.030796016526624	-0.0346224884618236	-0.0355696546811103	-0.0331217419331127	-0.0365256136550263	-0.0374996152522087	-0.0344676995853593	-0.0365995885466859	-0.0345991797768015	-0.033838769943443	-0.0328605054747477	-0.0353138351919189	-0.0359750978792742	-0.03866672998774	-0.0319972877654412	-0.0355500232517997
-323.866666658803	-0.0436233953155013	-0.0410046728020528	-0.0418672079887806	-0.0464263817797442	-0.0392576554064302	-0.0474972245342942	-0.0454466503585209	-0.0419663681867948	-0.0471950002757081	-0.0449550753935314	-0.0464716070087382	-0.0490042387499868	-0.0437356986435752	-0.0464651416248042	-0.045973531004607	-0.0474547953120026	-0.0476816228023029	-0.0447908069977774	-0.045833717378698	-0.0446461353073899	-0.0470858099205923	-0.0483325574987504	-0.0491570504661774	-0.0474828818025582	-0.0443199132147474	-0.0439330550872219	-0.0458693789194852	-0.0436182439081291	-0.0436182439081291	-0.0445125945837594	-0.0479170608941345	-0.0452432237330872	-0.0452432237330872	-0.0438704679822928	-0.0446784799207188	-0.0452190469884615	-0.0447556088334496	-0.0503075344980382	-0.0477925145877508	-0.0427373757247633	-0.0482079712583303	-0.0424819771298302	-0.0419088101595133	-0.0457685599344814	-0.0442774369231262	-0.0444518619009512	-0.0444806886182213	-0.0427980595915819	-0.0439169751254592
-323.833333325479	-0.0522102597861979	-0.0527181268317597	-0.0548424841588602	-0.0588070452999956	-0.0508348533731623	-0.0566117027469539	-0.0570814914643271	-0.0562871508099496	-0.0594111689351978	-0.0563869838861729	-0.0572651963356748	-0.0556151760947446	-0.0560536712633741	-0.0570474000889089	-0.0554449309855566	-0.056741881396094	-0.0593172895447213	-0.0568615434651792	-0.0588237846842636	-0.0571603514069743	-0.0604825310867456	-0.0610866708731806	-0.0617149013034475	-0.0573007318566038	-0.05774293216889	-0.0558415162010817	-0.0566748680093968	-0.0571319862810962	-0.0571319862810962	-0.0588107359067462	-0.0604986463822698	-0.0571470836418507	-0.0571470836418507	-0.0552136225729556	-0.0559531007113659	-0.0538422367429314	-0.0605365310963168	-0.0587329633104111	-0.0573004593315055	-0.0557624878071091	-0.0550335840116816	-0.0555846353964032	-0.0569068658273215	-0.0538518397146563	-0.0550683716839937	-0.0607670837275825	-0.0548622839693448	-0.0540963305439504	-0.0558917834760402
-323.799999992155	-0.0622427829175435	-0.0610114214635583	-0.0657860072130299	-0.0679644977442155	-0.0648722227081526	-0.0698383177367021	-0.0676438453835676	-0.0686369437845183	-0.0704349301073149	-0.0694946857115517	-0.0715043557375965	-0.0739005670308112	-0.0674321479078838	-0.0684551917146344	-0.0730119026087908	-0.0709047996115815	-0.0719016557234274	-0.0708577755094081	-0.0694205444826761	-0.0666678673452554	-0.0721775851200588	-0.0735170344069175	-0.0732469549406293	-0.0696092064834918	-0.0711036604840741	-0.0717084931040107	-0.067034424341651	-0.0665928711475687	-0.0665928711475687	-0.0690497193864023	-0.0706067053418624	-0.0676975513746567	-0.0676975513746567	-0.0656787652401818	-0.0707083630789893	-0.068439479745287	-0.06830656164768	-0.0685851745629514	-0.0710069094944693	-0.0650568807668613	-0.0697783810737947	-0.0674003580022021	-0.0687399843803559	-0.0668156543763377	-0.0674348146907018	-0.0679456991622688	-0.0713314523202215	-0.0676529234397801	-0.0677791608767854
-323.766666658832	-0.0780371725362029	-0.0767835230109355	-0.08233251230115	-0.0811286541891011	-0.078803728207571	-0.0880627914649709	-0.0825068452738111	-0.0813895850081163	-0.0841550571565771	-0.0810180052489285	-0.0866495954801995	-0.0840490136268432	-0.0818598036750204	-0.0854439563472178	-0.0834489425840624	-0.0854597348729725	-0.0860737293096105	-0.0849909920702083	-0.0872383279830051	-0.0833153224804527	-0.0857936779514838	-0.0853221889325355	-0.0873256028164808	-0.0843368317832761	-0.0834729273325238	-0.0837260200254943	-0.0813781343321139	-0.0825770294523741	-0.0825770294523741	-0.0833377108236947	-0.0853805556228691	-0.0825949706014983	-0.0825949706014983	-0.0796413714110382	-0.0806877405613959	-0.0826828491713758	-0.0827614601936466	-0.0854879159634038	-0.0807029115200573	-0.0834993607224238	-0.0842531188876503	-0.0814509407708467	-0.0810659041023641	-0.0840487668705231	-0.0830720394545428	-0.0809519710353584	-0.0857820339568396	-0.081138564361218	-0.0786513120361844
-323.733333325508	-0.0915270149355224	-0.0916293071414506	-0.0924752396480458	-0.0963787101886303	-0.0935823154251818	-0.100487293049676	-0.0951592038498187	-0.0953528673567396	-0.0999756762339927	-0.0980695880991431	-0.0993361271735123	-0.0988034937079123	-0.0991707755510061	-0.10236717086397	-0.10055043406453	-0.103662362395203	-0.100546602426726	-0.0972139338209219	-0.0991583413762647	-0.10002201499013	-0.102186152830476	-0.0989200422719946	-0.10359451001593	-0.102802662439701	-0.101861206646938	-0.0977391257299424	-0.0986143313133939	-0.0943929004006194	-0.0943929004006194	-0.100432371450226	-0.103046925261633	-0.101325062802477	-0.101325062802477	-0.0949301005997533	-0.0985312927622313	-0.0963376990865802	-0.0999684466968577	-0.101752296521459	-0.0994913452117083	-0.093829922629607	-0.101973715678845	-0.0950726019978819	-0.100592713465196	-0.0976966584318698	-0.0951545817520093	-0.100590019745365	-0.0981323735154278	-0.0956598442096389	-0.0954757142996062
-323.699999992184	-0.107424041639784	-0.110314591742265	-0.110719318358364	-0.111481569811918	-0.110330034122174	-0.118649735807165	-0.111737343726518	-0.116002741573247	-0.116393242742884	-0.114742440239315	-0.11661786136709	-0.11819718372808	-0.11516958350777	-0.117350045957204	-0.113936830461237	-0.119417926098077	-0.11645223053246	-0.112949624997056	-0.117976651793794	-0.115715596664981	-0.11926971927	-0.118597275009714	-0.119084871615899	-0.120036532987238	-0.11643982808197	-0.11419547376636	-0.117304750358135	-0.113478930823733	-0.113478930823733	-0.115583513358003	-0.121321510072556	-0.116489233164875	-0.116489233164875	-0.111874155062624	-0.114165878785385	-0.116311852261999	-0.112858128136757	-0.117295173825233	-0.116734842664118	-0.114906723185479	-0.115940549542994	-0.119054781871434	-0.116159422930661	-0.112759884906917	-0.113319287588695	-0.115964291889233	-0.118124185770372	-0.109827667879646	-0.113580397164213
-323.66666665886	-0.125628036100817	-0.124362882361008	-0.130970965385975	-0.133030764464611	-0.128607750436069	-0.13550781338412	-0.135629519542984	-0.134255231332038	-0.134952595110713	-0.136783271500392	-0.13594482187368	-0.137373410258117	-0.132825076735144	-0.132770648636234	-0.137755370330657	-0.137747906574617	-0.136881479030667	-0.130578318535787	-0.138781438830164	-0.133347927240772	-0.140963455978268	-0.137427754958182	-0.138254082744857	-0.139132207429549	-0.13668205275231	-0.136838265421273	-0.133606307979518	-0.132444700700256	-0.132444700700256	-0.136452245174171	-0.140129438768011	-0.136640843896652	-0.136640843896652	-0.133515208686588	-0.134032263940175	-0.134048763727114	-0.134278825776103	-0.136939687003372	-0.136306183871225	-0.133787526701217	-0.132462347148839	-0.131680439331807	-0.135732347602229	-0.133137214593633	-0.134989189333678	-0.13532947798326	-0.138331118839898	-0.134277632541903	-0.133414452436831
-323.633333325537	-0.14634193869256	-0.149805232207633	-0.148925327279177	-0.15489187680642	-0.147981800625926	-0.158508360854874	-0.155919867766547	-0.15346761790651	-0.159199950331554	-0.15323373803479	-0.158948673153548	-0.160211721160307	-0.155039039073254	-0.155967892103619	-0.158503623593263	-0.160675327195519	-0.160729234643129	-0.157033745134539	-0.15789501033727	-0.158609945887674	-0.161423110633943	-0.158497014063995	-0.160549054737219	-0.159773407644795	-0.154919596048828	-0.156530268575333	-0.158191634045995	-0.155746171830263	-0.155746171830263	-0.159095203129857	-0.159151255692295	-0.157092027796452	-0.157092027796452	-0.154771989462236	-0.152403422311069	-0.154205512873486	-0.15590971318618	-0.158052737381077	-0.156932672118095	-0.153470434888156	-0.159957618897599	-0.153607045388049	-0.156949948729192	-0.153342720538361	-0.150265180231901	-0.152821646259326	-0.155369339582173	-0.150401815109931	-0.152232457556869
-323.599999992213	-0.16705784133981	-0.169714568095889	-0.17253120464521	-0.175234683114257	-0.172327306129994	-0.182521402860767	-0.176958600225888	-0.180634306930233	-0.180430782660319	-0.177874511108814	-0.184367717643844	-0.184151408051164	-0.180908559616883	-0.179169873820942	-0.182407891950019	-0.183962978098951	-0.180509060061932	-0.177295945181326	-0.183025055661402	-0.179225260449591	-0.185649188150906	-0.182840075829452	-0.183916690219574	-0.180420340904316	-0.182461410448725	-0.182065264253491	-0.180807040755271	-0.177803752700018	-0.177803752700018	-0.180244016042913	-0.179532803045294	-0.17750748725944	-0.17750748725944	-0.172376439375676	-0.179938587907651	-0.178139836484181	-0.182513456167986	-0.179755206464339	-0.180830425085617	-0.181035339669494	-0.18157126130942	-0.180607129581861	-0.177304844726022	-0.177582071983061	-0.177972555654517	-0.179977195459024	-0.178497069525786	-0.177072111477246	-0.178102179792992
-323.566666658889	-0.189477149559681	-0.19512025182436	-0.19793923371263	-0.205270540860781	-0.1971791527343	-0.206683651917938	-0.198575224925147	-0.20444815927715	-0.20565163048345	-0.203842170141534	-0.209444557480624	-0.207038631072759	-0.204679324367426	-0.206474701386632	-0.207130780698136	-0.204672739233259	-0.207916386818245	-0.205047646527309	-0.206089366198391	-0.207803345001486	-0.210346952034373	-0.207718887375416	-0.208401016508598	-0.20655236571551	-0.206420734038763	-0.207143849004568	-0.203580533416567	-0.201282014883382	-0.201282014883382	-0.207147667411528	-0.204786620845682	-0.206428613481829	-0.206428613481829	-0.203148606918261	-0.204692339399693	-0.203111087789898	-0.20287271194666	-0.206111117502495	-0.199952030672958	-0.202695618935281	-0.203540357299632	-0.206341304567708	-0.205329191375113	-0.202743971529856	-0.203675696076989	-0.203148763132366	-0.206412922436957	-0.198609901147134	-0.203850087407014
-323.533333325565	-0.219166726825355	-0.220251191155963	-0.223866807995388	-0.230917872373112	-0.222776899581406	-0.230063903034597	-0.230325198336073	-0.228736792901026	-0.235556087646999	-0.230778591148868	-0.235243672547149	-0.233189140933792	-0.229654120851343	-0.231676703707099	-0.234090850487302	-0.23446767713582	-0.232293278772265	-0.230696667677573	-0.234160599023074	-0.236865268140795	-0.236805229970969	-0.233448171925264	-0.235962692641749	-0.234204092916858	-0.232670226709972	-0.234706973694222	-0.228795274027727	-0.23032060706816	-0.23032060706816	-0.233974554429715	-0.232182001177045	-0.233126169461187	-0.233126169461187	-0.230076441791526	-0.231921071073374	-0.233150659370429	-0.232246141016236	-0.233304567856377	-0.232131215540578	-0.230124949108438	-0.233529767445509	-0.229916687686365	-0.230666536014002	-0.229889371091402	-0.232440528941369	-0.230866229150459	-0.230041208504856	-0.226698965276268	-0.227679168200971
-323.499999992241	-0.247332092999523	-0.249613863347868	-0.25229448576581	-0.257398536484543	-0.251346885350151	-0.262090689477022	-0.25939344271723	-0.257559172958189	-0.26419043919392	-0.260050150492513	-0.266529506182277	-0.265817756948227	-0.258649244962593	-0.258014353619844	-0.262984185483578	-0.265520445162427	-0.265000967718596	-0.262061733762425	-0.266014293342091	-0.263775721054481	-0.26380795962628	-0.261885216438603	-0.265898104752689	-0.263981144271012	-0.258537851563474	-0.261606346331837	-0.260011920939204	-0.260558796720619	-0.260558796720619	-0.26275956963087	-0.261443337597504	-0.260534379021921	-0.260534379021921	-0.257543261308977	-0.258899567030278	-0.25811148840051	-0.258955684567919	-0.263116403269558	-0.261137874457799	-0.260641587634165	-0.260228664888141	-0.260335302862673	-0.257804992484986	-0.256630074516519	-0.262585512597851	-0.260839621378853	-0.26082602628106	-0.257752950441247	-0.257425633579531
-323.466666658918	-0.275682716713759	-0.277919933000616	-0.28184920961188	-0.288404349263442	-0.281577182484476	-0.293327569346606	-0.287053819208909	-0.285795293559366	-0.291003203024802	-0.290998213644743	-0.293927933386589	-0.294887434190774	-0.290952586917612	-0.289002856922042	-0.292298740595824	-0.291843702367333	-0.294523498977446	-0.291368174062346	-0.293237333230276	-0.291471407368542	-0.29222535842518	-0.293923377880431	-0.29399508378718	-0.291048797542288	-0.290985889004237	-0.292468328504867	-0.291429549928404	-0.287699046603479	-0.287699046603479	-0.289832121431809	-0.291681023690609	-0.292761913783109	-0.292761913783109	-0.284812419757226	-0.287130474234558	-0.289764951799103	-0.291833919641471	-0.290640959318353	-0.286796199254908	-0.289632324257642	-0.291884206842395	-0.289458451883816	-0.286381466399443	-0.287785412323122	-0.291186355356729	-0.290927998673868	-0.291073505565065	-0.285944019668821	-0.28915769842455
-323.433333325594	-0.306130683704965	-0.30722333598901	-0.310049759885954	-0.319558250927298	-0.308562040631779	-0.322162214571768	-0.318270787686657	-0.318578470214008	-0.319676072305472	-0.318625226141895	-0.325995421962275	-0.322673815347875	-0.320375054338252	-0.321134725500382	-0.325274755738951	-0.322349328765413	-0.324501703418992	-0.319902403137735	-0.323105179472862	-0.322693663110587	-0.325744421604839	-0.324425998497977	-0.321283135102443	-0.324038767621159	-0.320711120369653	-0.322937530327468	-0.319184211105624	-0.314520672766505	-0.314520672766505	-0.320325871809101	-0.322944920050317	-0.321578418125936	-0.321578418125936	-0.314717102534922	-0.320720053108186	-0.32153756618979	-0.317836770049677	-0.320650982043048	-0.3222136643557	-0.317225367939045	-0.323491766327098	-0.316708299819535	-0.320115565669814	-0.316956865331803	-0.320081237364998	-0.319698849219629	-0.318602029409928	-0.320108263883371	-0.318389274776748
-323.39999999227	-0.333826876750838	-0.333923853019091	-0.340845129864229	-0.349325442031074	-0.341453267811328	-0.350018163747651	-0.346413500997467	-0.347948923719659	-0.351835095080324	-0.345360150605252	-0.353275505692405	-0.350460321755591	-0.345404663595213	-0.352042970644389	-0.350015818236274	-0.355759124891339	-0.353611469231068	-0.350851257206205	-0.352579160478239	-0.348534592946354	-0.354312997382135	-0.353622875274589	-0.356318361335747	-0.354582493912953	-0.350450374142854	-0.351166722242764	-0.351279113658692	-0.348080083410963	-0.348080083410963	-0.351233514841196	-0.352689391199419	-0.351980372768365	-0.351980372768365	-0.346755661390475	-0.34900497977869	-0.350158963484206	-0.349686299011085	-0.353710637086709	-0.35136843782399	-0.348405152992965	-0.350644925432183	-0.346586490425618	-0.347475026976786	-0.347949073326506	-0.347580411558549	-0.34677504061862	-0.349807752938263	-0.347550699751704	-0.346492986728443
-323.366666658946	-0.363980016175196	-0.364721258162021	-0.371150382574057	-0.37413956057747	-0.369045741672165	-0.379700371646875	-0.374195082526308	-0.37743143278978	-0.379351976264705	-0.376625579085325	-0.379613939281235	-0.380209050383075	-0.379080937292434	-0.375040043238699	-0.379674698830352	-0.381103171421681	-0.379441911944659	-0.377627517094724	-0.377062870211026	-0.379003054312467	-0.382085901058622	-0.37956662041179	-0.379448007718094	-0.384036684551888	-0.377684430274031	-0.379982386759476	-0.376267174803691	-0.375517747797483	-0.375517747797483	-0.378299598912888	-0.381544489352386	-0.378841596465503	-0.378841596465503	-0.374432542960159	-0.374818901466903	-0.37895400202302	-0.373126780567829	-0.379518702872635	-0.379067006695235	-0.375770633766913	-0.382721584859299	-0.376370183691342	-0.376433491052214	-0.375755801221969	-0.37768268730835	-0.375254836243778	-0.378948802118796	-0.37575908510073	-0.373583723390346
-323.333333325623	-0.390555621943941	-0.388175667413374	-0.394519577216072	-0.399925560393593	-0.396031847676189	-0.402462190391185	-0.399039259994669	-0.396767855669907	-0.401543440748645	-0.400733252022429	-0.405608580819101	-0.406389211700676	-0.401980401863231	-0.401779594054325	-0.406699322475733	-0.407170881156682	-0.406082014361485	-0.402883095592886	-0.403390798846851	-0.40310210564874	-0.40716893560574	-0.405845831537208	-0.406868332628915	-0.408733363839434	-0.403132914181578	-0.404900383499813	-0.403646147797898	-0.400877328041108	-0.400877328041108	-0.403115283626781	-0.404385522134962	-0.405162313171881	-0.405162313171881	-0.403160777105038	-0.400878571197893	-0.404217163454126	-0.401376128471639	-0.402323896270945	-0.407193831445408	-0.400962540557263	-0.406396809014068	-0.400636281114232	-0.403325678272893	-0.402015822380165	-0.403810126986088	-0.402012875318552	-0.404347592541502	-0.399457786896878	-0.400082935118702
-323.299999992299	-0.41468374640895	-0.41429556212016	-0.41873851605725	-0.422975958474646	-0.416358011076105	-0.423922344267126	-0.421073466211369	-0.420131532067617	-0.424874005815813	-0.42346605717761	-0.428199111428115	-0.422721648900689	-0.420620026620902	-0.423353035663909	-0.425875821223038	-0.427730588913272	-0.427399209266842	-0.425520472403451	-0.424936414821992	-0.425620929237122	-0.427240801672251	-0.428913014105623	-0.425872552329317	-0.428776045487877	-0.423345702622412	-0.42937286365105	-0.423478437032351	-0.425517569610216	-0.425517569610216	-0.425280823177363	-0.427988801610817	-0.424778485697205	-0.424778485697205	-0.421235110280297	-0.424140379604268	-0.424546908703145	-0.423387824200206	-0.424787722723093	-0.42566825957778	-0.421903237421311	-0.428293262321284	-0.423351969506646	-0.426309866133708	-0.422648415273777	-0.422927370573668	-0.423691871059503	-0.425160671393699	-0.418308180250749	-0.419222900682847
-323.266666658975	-0.432418596987949	-0.435005779571898	-0.435920837225638	-0.438367101947611	-0.435579207861916	-0.440128605865502	-0.43882793967306	-0.440574094793437	-0.438259289376922	-0.437621013816425	-0.442671527471083	-0.443165337548352	-0.439485936219856	-0.437412845281204	-0.440567295251287	-0.4423805698777	-0.443492067999444	-0.44220275014366	-0.442288180169059	-0.442600429752804	-0.440140446308516	-0.443410374182419	-0.443638418196654	-0.445710062744034	-0.440278662529287	-0.441345210763592	-0.437011948273013	-0.437597502844448	-0.437597502844448	-0.441096637270352	-0.444221069839099	-0.440845514129437	-0.440845514129437	-0.434962780275711	-0.437749557487341	-0.44115182421292	-0.43971166034212	-0.440580229140843	-0.442703349644331	-0.438438832874827	-0.44254822977798	-0.439913805612212	-0.439410281313185	-0.439811766132917	-0.441560954352115	-0.441769309473216	-0.445676578521732	-0.436161112676316	-0.439965901825794
-323.233333325651	-0.442597741760461	-0.443448647730708	-0.443545658550637	-0.449672142643191	-0.443338490796654	-0.45057464632925	-0.446629795596911	-0.448583649896854	-0.449248506617977	-0.450694078035378	-0.449336679594784	-0.449217339782855	-0.448414227824818	-0.44912348706816	-0.450619387084355	-0.45247147887542	-0.450221826782708	-0.448723407564199	-0.451271337708875	-0.449482593488745	-0.455491606266874	-0.453728398611429	-0.453139342548038	-0.45088836064702	-0.449364338537566	-0.453210749169173	-0.44876996244464	-0.448503940990698	-0.448503940990698	-0.451211194176839	-0.4541778271919	-0.452475285954223	-0.452475285954223	-0.449670982302888	-0.451124417386105	-0.450271994481441	-0.451538482705081	-0.450437010823585	-0.451223674379498	-0.450133688280591	-0.456403037389092	-0.450795948489316	-0.450091019394978	-0.449330710801046	-0.451101034940433	-0.453003087556276	-0.452023699254128	-0.447137621396949	-0.447893399694418
-323.199999992328	-0.45153659587242	-0.450165971540056	-0.453837819666882	-0.451922026503073	-0.449912156878318	-0.453375656763074	-0.452896608727699	-0.451474153909478	-0.453847267920939	-0.45140401848021	-0.450592959991336	-0.454254150927528	-0.45414064302205	-0.447842301182871	-0.452163636502142	-0.452883300821779	-0.451812703555732	-0.455177117988746	-0.451448424405035	-0.452773655809521	-0.454018191575603	-0.453809638829156	-0.453725021452294	-0.4537922091944	-0.452265064855883	-0.452619897792641	-0.45198107860303	-0.452907036982376	-0.452907036982376	-0.455249208702843	-0.458651130936163	-0.453003744964815	-0.453003744964815	-0.450549383825014	-0.455153482102062	-0.454140740214035	-0.451953789334574	-0.457254963919917	-0.454775362797231	-0.45264476273447	-0.455020207041015	-0.455635227250516	-0.456973901397768	-0.453814273484554	-0.453162645542607	-0.456637467793831	-0.455272971319958	-0.453622194549864	-0.455361879848925
-323.166666659004	-0.451617685117122	-0.448919624031864	-0.44894874982635	-0.448676248250694	-0.447293061429401	-0.447746270984034	-0.444581254782226	-0.442788076223883	-0.449970532447927	-0.444846367078353	-0.449186417856646	-0.448698195284656	-0.449976477362863	-0.444464642235136	-0.44557014512117	-0.447917436652853	-0.449138781311873	-0.448426861232196	-0.447893652401282	-0.44491555759012	-0.447754344286475	-0.449667678706204	-0.449299720258236	-0.449350566401864	-0.448533010279415	-0.448764459021562	-0.447953172330793	-0.443803780263128	-0.443803780263128	-0.447863331255154	-0.448657554250891	-0.447423915459046	-0.447423915459046	-0.450396058057136	-0.448741975172299	-0.446385876611511	-0.449448629656641	-0.449929615866778	-0.448952227976425	-0.445075507058813	-0.449734015394503	-0.448403377505541	-0.450538491846457	-0.449751516535872	-0.446736093741918	-0.451148152666765	-0.453308276350417	-0.447748536023357	-0.44586574903724
-323.13333332568	-0.438941352729539	-0.437337962069504	-0.435660732561166	-0.437568146291741	-0.436467102126687	-0.436038429894654	-0.428995231796076	-0.429524343836378	-0.432165765327939	-0.431671240911247	-0.431674211757754	-0.433065771386178	-0.430666033009063	-0.430637126086462	-0.43135324966069	-0.433143232541483	-0.431222874909643	-0.431536580569701	-0.434647428776177	-0.429690404040489	-0.433298018040743	-0.434894250506597	-0.432424938358377	-0.433277226789447	-0.430480037847811	-0.430297633009198	-0.43238905954143	-0.432838243550442	-0.432838243550442	-0.433626911128068	-0.437059385304374	-0.435017751128432	-0.435017751128432	-0.431972429716536	-0.433225267169901	-0.433601500859493	-0.436335610375872	-0.436832144599556	-0.435256612148678	-0.428315725992074	-0.437322591968669	-0.433884584710621	-0.435695313841327	-0.433299147211075	-0.433825252047409	-0.434855400432762	-0.439077577328195	-0.431003611158785	-0.435661509674497
-323.099999992356	-0.423301505565858	-0.415209957256782	-0.416662678912273	-0.415587949028772	-0.41410510103011	-0.413044705533367	-0.409812121767434	-0.407150470468086	-0.41351831374631	-0.407366707874347	-0.409050466183528	-0.409369560882649	-0.407538095851079	-0.407843925619787	-0.4069789333029	-0.408358745301444	-0.411829026343676	-0.409298778771195	-0.408934860056594	-0.405451104007587	-0.411359223582659	-0.410551006410928	-0.407562726208315	-0.415057276595329	-0.408543724140551	-0.410379113221814	-0.411169885711935	-0.408627008987566	-0.408627008987566	-0.414371229579358	-0.415240906928312	-0.408950306902021	-0.408950306902021	-0.409551447560335	-0.411954185134658	-0.41294968262744	-0.411847425818581	-0.413807097966063	-0.413459033816745	-0.409319551390549	-0.413814870271248	-0.410686909584306	-0.412944630171769	-0.41337290511364	-0.414330911249968	-0.41417742695037	-0.417476851386796	-0.411121189364138	-0.410284642085593
-323.066666659033	-0.392693276247478	-0.388685541212981	-0.388194117129776	-0.384458666535502	-0.387185616339012	-0.382659743077533	-0.376577631502946	-0.376281308667307	-0.380065300163863	-0.376826126979705	-0.377148333443406	-0.377387716959962	-0.377082484538629	-0.37725762209993	-0.372096097828771	-0.376819884125077	-0.374958649600591	-0.376093611754994	-0.375930954963629	-0.373933127205772	-0.378928875617237	-0.379101233671903	-0.379234729728562	-0.380367630568194	-0.378627215778673	-0.379826619990131	-0.37582941119269	-0.375424387489938	-0.375424387489938	-0.380943014084838	-0.382612259236846	-0.379405742430803	-0.379405742430803	-0.376980660175203	-0.379948214057713	-0.381876999684553	-0.377262301909038	-0.381595293835963	-0.382593973808466	-0.380486160383041	-0.385947047396	-0.381122989423121	-0.381117113042556	-0.380705098474957	-0.381674812232386	-0.383094713327247	-0.385672165084689	-0.379204086880266	-0.378534632559301
-323.033333325709	-0.359513311126449	-0.354546175268925	-0.352545242535113	-0.347095819259783	-0.348704679465596	-0.34042116539541	-0.337810260448518	-0.337273684866007	-0.340937620876367	-0.338493777530272	-0.3378962164355	-0.335851267774225	-0.340747224698413	-0.337368927345757	-0.333420461260504	-0.336286858403958	-0.33687503975755	-0.336813706158386	-0.336552980775495	-0.333539344073575	-0.338337527389591	-0.338349591956002	-0.339567701001991	-0.338083112805052	-0.33820467082297	-0.33987480253611	-0.341023257806855	-0.338198340933899	-0.338198340933899	-0.342577767744402	-0.344788178424829	-0.34118916531407	-0.34118916531407	-0.337861656919124	-0.344918021250496	-0.342418792165116	-0.343259976714829	-0.342080589518884	-0.342107044291864	-0.341875068622614	-0.343094427784492	-0.342186861338843	-0.345189071896777	-0.342191643890041	-0.344847174235979	-0.343324081490801	-0.346900092522763	-0.340558219721062	-0.346091841119783
-322.999999992385	-0.315032881991957	-0.311394660577889	-0.308908157228035	-0.299990920613271	-0.304881612571879	-0.293003330742108	-0.294435776702232	-0.294282922282947	-0.295330281426242	-0.290898121649869	-0.29122398636717	-0.291582360488145	-0.292028410107982	-0.290810824138039	-0.288890100245438	-0.289090923537074	-0.289893783934448	-0.289517313793826	-0.293215652999444	-0.289586375266281	-0.291820349514275	-0.291863797933231	-0.292312897083458	-0.290548581893676	-0.289143531025431	-0.291989321416346	-0.293471721946579	-0.293580276660786	-0.293580276660786	-0.298732915279374	-0.293177928346207	-0.29339628953494	-0.29339628953494	-0.292061276698175	-0.293205626630245	-0.291956162227336	-0.294954250126546	-0.298659862564007	-0.298550753882622	-0.296292026256485	-0.296651967278948	-0.296455841669734	-0.298998786291218	-0.297036911097123	-0.298236312096506	-0.30130720855202	-0.299181003775391	-0.295308478174527	-0.296834489049571
-322.966666659061	-0.263046724691696	-0.262853060672277	-0.257352568958876	-0.249259745592636	-0.251620910269614	-0.24236951181698	-0.240238735115694	-0.238443721952408	-0.244253257456621	-0.238754775956466	-0.237302650895284	-0.235599258478354	-0.240186424297968	-0.23565616881499	-0.235577692297639	-0.236701736432018	-0.236880861517213	-0.237014848950975	-0.238175888666054	-0.238086716739054	-0.239324493344813	-0.239409031595348	-0.238733226301077	-0.243704964869805	-0.238045130776567	-0.241838747378098	-0.242233109778937	-0.239220427328443	-0.239220427328443	-0.24296502761696	-0.245126927678139	-0.240343454789894	-0.240343454789894	-0.242893742280223	-0.243617820273262	-0.24408540441275	-0.243569977123973	-0.243929096498851	-0.245431322567541	-0.242130059197137	-0.245770451982186	-0.242870913400536	-0.246543951606445	-0.245095577709742	-0.248982708477494	-0.246741357757912	-0.25008754903192	-0.245589497454027	-0.243595214439799
-322.933333325738	-0.210406526150107	-0.20739186467105	-0.201676646908348	-0.191989556997103	-0.201172612859982	-0.189815209268204	-0.182301384243242	-0.186328478020178	-0.188277101106832	-0.182027320932746	-0.184417345709651	-0.18280466350729	-0.187816443409267	-0.182537359805798	-0.182087853295433	-0.1838728193099	-0.180506615071245	-0.180957373432706	-0.179109017822659	-0.179175190181276	-0.178276911130018	-0.181687635550556	-0.180507563204981	-0.183840489818121	-0.183082556307258	-0.185410488153343	-0.184758279663594	-0.184826134397437	-0.184826134397437	-0.188434336830804	-0.189495378558499	-0.185451165225551	-0.185451165225551	-0.186887481175797	-0.186965169423321	-0.18885155320948	-0.187257966383091	-0.188009033266521	-0.190695746836205	-0.186289272787275	-0.189500626171035	-0.188244447015318	-0.19220251768212	-0.189710818327514	-0.189106106121801	-0.190008232400352	-0.192708767347095	-0.190310476635491	-0.187377457802229
-322.899999992414	-0.15219246438161	-0.152157775454568	-0.145001063862287	-0.133806610929983	-0.143483400910766	-0.130988315850979	-0.125284963109342	-0.125132113955138	-0.130177857488283	-0.127371754691666	-0.123101815003256	-0.123253460087627	-0.127306766639177	-0.121676426891924	-0.121052402774108	-0.122624104599314	-0.123217907718808	-0.123350984388172	-0.125194893775393	-0.119140877073916	-0.123844726366137	-0.125777574195733	-0.127005068492401	-0.124040654442556	-0.12402496210565	-0.126045986666352	-0.127453549943907	-0.126261353426148	-0.126261353426148	-0.130837916202139	-0.130817976428	-0.127279402744857	-0.127279402744857	-0.127596782806965	-0.127879550551289	-0.130540076527207	-0.129142219878638	-0.128130639630127	-0.131336515921106	-0.129818188453658	-0.13223415168465	-0.131324397498701	-0.132499358068807	-0.12899744934308	-0.130814663457383	-0.132966737296631	-0.134167205856651	-0.129747212648923	-0.132604460786619
-322.86666665909	-0.0951253752091972	-0.094472398650066	-0.0877213974431389	-0.0779037574982034	-0.0838860243552534	-0.0729377118924203	-0.068259473727023	-0.0675465503405205	-0.0694028945702779	-0.0683326819121302	-0.0650713531267987	-0.0631654929593075	-0.0690750040567376	-0.064309244946624	-0.0642559923780402	-0.0651745368731111	-0.0645213266455059	-0.0651721446476096	-0.0655479386217819	-0.0630899170734052	-0.0653428070178667	-0.0660958786766049	-0.0656225319986666	-0.0699168481327932	-0.065669711146547	-0.0671608885422901	-0.0698257831023743	-0.0659330462537381	-0.0659330462537381	-0.0721921011576057	-0.0719678419542733	-0.0709300647945499	-0.0709300647945499	-0.0662987274694155	-0.0696337424248855	-0.0686628782180639	-0.0731734809289837	-0.0704093854811524	-0.0720941638879485	-0.0697006938552155	-0.0741388251378619	-0.0702387194369285	-0.0714857810121207	-0.0719534477053423	-0.0750495425362501	-0.0750371093279455	-0.0739656907503239	-0.0722643605287394	-0.0712895975563849
-322.833333325766	-0.0355147897238079	-0.0355279368925625	-0.0326264590902344	-0.0183905568283795	-0.0257998593729372	-0.0147529388825592	-0.0101051014826798	-0.0102055157919795	-0.0129272606436917	-0.00975806940432822	-0.00771829232641097	-0.00679672337291981	-0.0102260790279245	-0.00524249647496056	-0.00743649756264231	-0.0052835952947845	-0.00559650051960603	-0.00754676521950393	-0.00754613093107026	-0.00481720521678264	-0.00734613276976137	-0.00541083589368929	-0.00893695157714736	-0.0117143905297816	-0.00724547748174809	-0.0102004987682387	-0.0107489552902282	-0.00923228451338742	-0.00923228451338742	-0.0121693787710012	-0.0153881960382144	-0.0136402554831304	-0.0136402554831304	-0.00650573957451794	-0.0109681186535954	-0.0137769151995442	-0.0127346760902216	-0.010574597868571	-0.0142054993725729	-0.0125287593355418	-0.0107613415039393	-0.0128347497773577	-0.0164687637710826	-0.0156752173778562	-0.0130963910748672	-0.0168273908744521	-0.0176999120355514	-0.014174081125222	-0.0126536195557033
-322.799999992443	0.0191789534050718	0.0208689821289658	0.0265703755479453	0.037734347162989	0.0276001805909274	0.0421185772540863	0.0443429107963957	0.0444649701407178	0.03979065188982	0.0442149036302053	0.0476227816778048	0.04709808463218	0.0464882533365921	0.0478129218344007	0.0440939645524708	0.0477046458965664	0.0449038618895252	0.0497895824092679	0.0470184725182756	0.0505158554914006	0.0455169979016118	0.0484274830929349	0.0430462885253151	0.04179690972032	0.0473172212661221	0.0420206154227973	0.0438048722250737	0.0478828417368165	0.0478828417368165	0.0411568232027112	0.042021908295428	0.0410163532761442	0.0410163532761442	0.0460904098920834	0.042707803669597	0.0404968108962254	0.040016227291745	0.042946840066725	0.0419389592397538	0.0415797421549411	0.042059988292563	0.0415488637341959	0.0386537705206594	0.0393990569442286	0.0363352907207459	0.0397605411234627	0.03767986819535	0.0423412099491431	0.0396510793371819
-322.766666659119	0.0724011848929654	0.076575110884869	0.0822131965550934	0.0870125198075175	0.0827403992924519	0.0914644218518458	0.097376870621425	0.0934988359264202	0.0954185354632444	0.0972743685369761	0.0972783736672913	0.0974132482680304	0.0930155198649296	0.100402552031543	0.0977178778208255	0.0991446889762294	0.100027092069832	0.0977704441240125	0.100037865762281	0.102765149175935	0.0990409850668513	0.0987954464699611	0.100073989355139	0.0954190773340422	0.0997571958752894	0.0964516860116404	0.0924792471055664	0.0995449765736177	0.0995449765736177	0.093300145176761	0.0903755088559588	0.0943907436564936	0.0943907436564936	0.0975575013307822	0.0916076383546977	0.0931763651828066	0.090771266217792	0.0926429628209918	0.0907548008540838	0.0931055145143311	0.0892909831850286	0.0934746401664102	0.090152257000372	0.0911078271157965	0.0900791466502204	0.0901734330161427	0.0886723658858767	0.090215332347333	0.0913573744309467
-322.733333325795	0.120693307547135	0.124436162735984	0.125230116663591	0.13484348919661	0.129496163653251	0.13519935119815	0.142108253203078	0.140131776181872	0.139981849439715	0.138842515382716	0.142743633434208	0.142059910315778	0.139942420392243	0.142622802503858	0.143186346263032	0.146263069847137	0.143439836321718	0.142772566390144	0.142992952901136	0.145243337480919	0.140109713301144	0.143079720983089	0.141286097936879	0.139714661936069	0.144068155625309	0.140092958869807	0.137947145787358	0.142270913115269	0.142270913115269	0.136449741308728	0.132967068801504	0.138057852769195	0.138057852769195	0.140691117439366	0.141073479679676	0.136073134298873	0.139487626172799	0.138767550221621	0.139093675947682	0.139374459039258	0.135367467296527	0.139089506424985	0.137818462008833	0.133319797537416	0.137519267935377	0.135799097752722	0.135771883750237	0.13879412690054	0.13827803745765
-322.699999992471	0.163688518104541	0.163961953155995	0.168674946785289	0.175137626947515	0.169521882452691	0.173506371176184	0.178715574326148	0.180612949882801	0.173944174309859	0.180456365271589	0.18329044573755	0.180172265671911	0.179834905399748	0.183865479919665	0.183583725709713	0.178031270499816	0.181168287652076	0.185764077582437	0.181150264675489	0.185661978869598	0.182131656826772	0.182262119369739	0.182020317629374	0.180783292301912	0.183619744866915	0.179264410953868	0.177253241312351	0.181923675942623	0.181923675942623	0.173716212323004	0.178294738310681	0.179171939747854	0.179171939747854	0.178916170400395	0.1794193263676	0.177379833220809	0.17745068349975	0.176848405824729	0.174848983288704	0.179622815571095	0.176860839004018	0.180098943652403	0.175176445764411	0.174252222172613	0.175584520763872	0.174629561698366	0.171286990178465	0.177542878735674	0.17542709063698
-322.666666659147	0.198678980845031	0.198566839540146	0.199067762496646	0.206822635811616	0.205927926494634	0.206935312973609	0.213336526389279	0.212798592106757	0.209164893161049	0.211454835951186	0.214800024581589	0.211152393723834	0.214901241653845	0.213649049296065	0.213453020427535	0.210894115337732	0.213045000809921	0.214818862029403	0.212130491106109	0.217494183460422	0.215026244829716	0.21191353572689	0.210234117404392	0.211371190493577	0.213805732227008	0.211554170439478	0.213579948578412	0.214199260332702	0.214199260332702	0.20978908650088	0.211677456067203	0.212143869817563	0.212143869817563	0.215073384278842	0.211887629808101	0.209669578003672	0.210098474243362	0.209216743730539	0.212888184443229	0.210058617354402	0.208002205052173	0.211432895754912	0.210455106286501	0.210402810738513	0.20731969773423	0.206371818632311	0.206450670057002	0.209364921646464	0.212333371157782
-322.633333325824	0.2249011095508	0.228492152936518	0.231057664842493	0.233055393257091	0.234087348280176	0.236808106342677	0.238237632044906	0.236896924145756	0.235873651049281	0.240100371036579	0.23861189254264	0.236675438991215	0.238936995496139	0.237792003075719	0.238766489349373	0.235890814904835	0.239632392334169	0.239183015989386	0.238920069774804	0.241017204473133	0.237024719903484	0.241811752721726	0.237577897514329	0.23702936942091	0.241031560506529	0.237088151753411	0.23854629107422	0.238843719627002	0.238843719627002	0.235620577783216	0.236904499406253	0.235112081289279	0.235112081289279	0.239787516233924	0.236372054854714	0.239372704285996	0.236875503132684	0.234154291330293	0.237978551178193	0.235577744297908	0.234500696628075	0.236428261208012	0.235016437337215	0.233611518473468	0.23874339674926	0.235028889666511	0.23247163150611	0.239354642101155	0.238514613361247
-322.5999999925	0.246400025259641	0.248700190366391	0.252406629615207	0.255122639840365	0.252456107707933	0.25205242930151	0.258347302754871	0.257858558682393	0.255262332025895	0.257395695513654	0.256512164391023	0.256599382570393	0.257400547034791	0.259495120651314	0.259083779412453	0.258335496312894	0.256719863421107	0.261723934110149	0.258183165488586	0.261017600131678	0.2586280201253	0.259644990804178	0.259025255873124	0.256418710363141	0.260816712262896	0.255494262304858	0.254127070043135	0.260897583046475	0.260897583046475	0.255823211651444	0.252527819978137	0.254983649173294	0.254983649173294	0.260366110423919	0.257521836263104	0.255793743706515	0.255860995978973	0.255827209317501	0.258635778603078	0.256330937732926	0.25501253428923	0.257643466871747	0.257660375545338	0.256077250824739	0.255095691673525	0.255685032187923	0.249965476313753	0.260233496409892	0.2582533608173
-322.566666659176	0.263868828646789	0.268774228884239	0.269097384283546	0.26954746084111	0.270420714339922	0.268159268575108	0.270618493629408	0.272898427956818	0.266701178254285	0.274680949882544	0.270991297079658	0.269561571380424	0.271268727293985	0.271490348724632	0.273535655771662	0.267381490376309	0.273739406774908	0.268250818640595	0.270521603969946	0.27273971380622	0.269118301163708	0.269010141812167	0.270366784482005	0.270853960837565	0.273374183433776	0.267855179115305	0.273730978812169	0.270646101258809	0.270646101258809	0.267752455998853	0.266969706561027	0.269462995565619	0.269462995565619	0.273003104467496	0.270165211285628	0.269921642239704	0.2701377272542	0.271789057639934	0.268647085211086	0.272747268609199	0.269774264425727	0.269057252097835	0.268525369510168	0.268943226990104	0.266863608814488	0.269970451583712	0.267697074308535	0.270928331487585	0.270042077211593
-322.533333325852	0.276959199154633	0.280906850707805	0.277798902190606	0.275944588527371	0.276551832827804	0.274566987783953	0.276697780583832	0.279392150942151	0.275073692895798	0.28194903868151	0.277438097135465	0.27665544360809	0.27762575397641	0.281226797161389	0.277595665449682	0.276586404422109	0.275456571213622	0.280337900912135	0.275043833827296	0.281652869961578	0.27472877370042	0.276177238554044	0.276658638650665	0.275958990931077	0.281017084673353	0.277660561530321	0.278328697679407	0.277623777949618	0.277623777949618	0.277805097013003	0.273929635802582	0.279929935324401	0.279929935324401	0.279874815542265	0.279319386962376	0.277519680214743	0.277701190605375	0.280039754478203	0.274559598803825	0.277522040528315	0.275231557333076	0.278416189904791	0.279322455375426	0.274366753658092	0.278769075470363	0.277672057507928	0.275041642883117	0.279719644460915	0.28168447409403
-322.499999992529	0.282607391340649	0.281155051760824	0.282151774187223	0.276414380654627	0.281486436920078	0.279028015111725	0.282456878289652	0.281188152839245	0.282788049228167	0.283148909202397	0.281507256239849	0.278528780325209	0.284145686522117	0.280917085198122	0.279919969458435	0.278421569201677	0.279766229095327	0.281997878047362	0.281655168529628	0.28311582964786	0.27702382285781	0.278378505809473	0.279527989984814	0.278903823768927	0.281941962991551	0.277871106219947	0.280789450282594	0.2828906203954	0.2828906203954	0.278712143511637	0.277063897972922	0.282546444744876	0.282546444744876	0.281369026185786	0.280170272070382	0.280606989900515	0.279874964079717	0.281976190138625	0.278816485749534	0.280529744507546	0.275466993312638	0.282849402377088	0.278517767440425	0.281008935697177	0.277597632800078	0.28023511637049	0.280030057141575	0.280149662321329	0.283249247907618
-322.466666659205	0.281448501785326	0.278254278222659	0.279817606786224	0.28067256565176	0.280054762363215	0.276758535255256	0.278841124868654	0.280036106081985	0.276386005006995	0.280108014252932	0.279666286479271	0.279861531098137	0.27856236698958	0.280758672852897	0.282257150553249	0.277292985047118	0.274962323307146	0.283028603240197	0.27732304635496	0.277653580604959	0.277014946961304	0.27466943208493	0.279080137421279	0.275254213592354	0.28041162007068	0.278306858004805	0.279712691274261	0.28073770744024	0.28073770744024	0.279720448994192	0.274717743160669	0.278371732707675	0.278371732707675	0.282561412565335	0.278791283116839	0.277495318202728	0.281631473759839	0.278277097034522	0.277556356862667	0.280245075139347	0.276534856085884	0.28222203845628	0.277641411645308	0.277734815603174	0.280198889921214	0.278488371422837	0.278658990082728	0.281808859835581	0.279715770402713
-322.433333325881	0.278673683140877	0.274276434399917	0.278336190768145	0.273513530139003	0.278042595818358	0.270976305038766	0.276268560886382	0.273494815687154	0.271184944936958	0.274007004119791	0.274193849310454	0.272023775967988	0.274775718574134	0.276393062458833	0.27331189836424	0.27351928730907	0.274722454855811	0.277962274512099	0.278271277092602	0.273579662240625	0.273003431023709	0.27209495793452	0.272636304628735	0.27062358182458	0.275748788042403	0.272333940137506	0.273951048750936	0.276144425343865	0.276144425343865	0.273548569086991	0.271635824358924	0.273094815722863	0.273094815722863	0.278545899080348	0.270523491592164	0.276985965151018	0.273248493330858	0.273359148133416	0.273637607013037	0.278625469621604	0.272425639172401	0.274068081674448	0.273004069215132	0.27465646855957	0.277838863081426	0.272161137133356	0.275174602889792	0.275982563386824	0.278598009502552
-322.399999992557	0.272792782455159	0.270009966738304	0.269556132742122	0.269905744730587	0.267562425086733	0.262011625378918	0.268942649382934	0.267505197477713	0.266726893858119	0.266922070161375	0.264213542021548	0.265707926404581	0.267382671188337	0.26802571977753	0.266035285580198	0.261887558685536	0.264985326388709	0.26921207610558	0.269693416009879	0.265777278110374	0.262489804869362	0.263938237564253	0.263694485581246	0.264155077012057	0.267856239364038	0.264000184747153	0.265352351198901	0.270338315015837	0.270338315015837	0.267511104066776	0.262890343017839	0.267711209940424	0.267711209940424	0.268634180490503	0.266582180349832	0.267492694531636	0.266782435120184	0.266270563210063	0.26546774839602	0.267025942658165	0.263041810374344	0.269510874208318	0.267032940689833	0.26642429000654	0.267599185131779	0.26592845279972	0.269212162981571	0.272627333746785	0.269652183045237
-322.366666659234	0.261538724796894	0.263957650195593	0.258968198906447	0.264205512061549	0.262963842891584	0.256938018400379	0.259684707877484	0.258501191165238	0.256955753698184	0.258714507762398	0.259585784824298	0.254221970657588	0.262885959974244	0.257531783681999	0.256757390956139	0.255062356062441	0.25727882376447	0.258939825137604	0.255743231161789	0.255664662485309	0.254124553079672	0.259395826255261	0.256941812219178	0.257639201609145	0.259150692094229	0.257207679972343	0.25546112752941	0.258662061066676	0.258662061066676	0.258172763238799	0.256076147737112	0.259349212812638	0.259349212812638	0.2643857559132	0.256805530391281	0.260754459924496	0.257838786152311	0.259204279175472	0.258883299934306	0.260012472055535	0.257548045427777	0.257609928467505	0.257029376130813	0.258308282040798	0.261401124865213	0.257590924775587	0.259396430144472	0.258010953043674	0.262717330374712
-322.33333332591	0.250742696916198	0.253009245367836	0.249843322128766	0.248567645654938	0.251945824985272	0.243752383393303	0.249297576525305	0.249506146119708	0.247289851138959	0.249207203855044	0.248444969949466	0.246379577433039	0.249283743998931	0.249375815099872	0.247364276036805	0.244929618789374	0.243146924491327	0.248915984561342	0.244946479798932	0.247507734794742	0.244584883044882	0.247164515165614	0.245364011847568	0.246896529982093	0.249837094425215	0.245168963673936	0.248322672239083	0.249239448300866	0.249239448300866	0.246163725117011	0.244643447770126	0.248100250956851	0.248100250956851	0.25482125874806	0.24438768696096	0.251669923368634	0.247993595385753	0.246004508004835	0.244576330048702	0.24949871247466	0.247808213959817	0.24800057627024	0.247562949169283	0.24718656081603	0.248324822400267	0.248518851315905	0.24689705396109	0.251615102018291	0.253344109307196
-322.299999992586	0.243515695000532	0.242373488698334	0.244029876532709	0.237484679149204	0.24103509756139	0.236010412454684	0.239553948845183	0.239056242669358	0.233741830973114	0.237655551297391	0.235809838519485	0.234511981861831	0.239336837731699	0.237292951200145	0.236076621964713	0.234850570687384	0.234034139264091	0.240640025918935	0.235247426548271	0.237416842166776	0.234586266437718	0.232977153801571	0.235739414367544	0.236211568077919	0.235816985390561	0.235409737972481	0.238377311126805	0.237110484125563	0.237110484125563	0.238033349413602	0.236693059008256	0.236190972191567	0.236190972191567	0.242439228070148	0.237492400586089	0.239490892250887	0.23870487726327	0.234743605308898	0.233597011766884	0.236427162728668	0.233517182362955	0.237952771124601	0.237111012033992	0.238791964077459	0.239571666670553	0.235569776197329	0.235155650900672	0.240605621991893	0.238309315861825
-322.266666659262	0.230983591751455	0.231783855045676	0.229433174513736	0.226519210449048	0.229203348113517	0.225271809385933	0.22694101902028	0.227103105877012	0.225398253115948	0.226008924294404	0.225025745701042	0.224707799755051	0.226062407041954	0.223939919166311	0.22403494321743	0.222646126555487	0.220833243290851	0.225408132108937	0.223608867333674	0.225221054998965	0.219952589965256	0.221379669260224	0.22205690156679	0.22471379346604	0.228294279499408	0.223864880702477	0.226979664687952	0.227854869707947	0.227854869707947	0.226609452549828	0.222319034622324	0.224531201042723	0.224531201042723	0.228171967629785	0.226184558031435	0.226958104091978	0.226059222031035	0.222430515879966	0.223573113452398	0.224986515449688	0.224386910488797	0.226183184231225	0.224329019610826	0.226217941778327	0.226056238896031	0.227339991455034	0.222942415506793	0.229192003715778	0.226368329037986
-322.233333325939	0.220412872633116	0.220828498916871	0.215039275848579	0.216688412792404	0.216760364031479	0.212014457158022	0.217988163748045	0.2154820113356	0.213370334292986	0.214723910884716	0.211815853913801	0.21029559475958	0.215546042334241	0.216546588701176	0.211143212485589	0.212268643534317	0.210116201635264	0.21370569304464	0.21141562142727	0.215630322888228	0.209569144364739	0.210939918844264	0.213954727886913	0.212815293293802	0.214172962260335	0.213420459419976	0.2161987033368	0.213192248750367	0.213192248750367	0.212776803004567	0.208797517794261	0.217172625323751	0.217172625323751	0.215247342862341	0.211719231428039	0.214851820632705	0.215160316106423	0.20866874767073	0.214023735328992	0.212521250815	0.210883049301116	0.216044269038236	0.216502958556901	0.212223483693203	0.216830493215067	0.212850445252349	0.2129565069208	0.216996110169481	0.215252957066058
-322.199999992615	0.208260028936652	0.209079016778347	0.205956655920227	0.202339664327595	0.206173200109683	0.197040225667403	0.202921168299655	0.204224763789444	0.199156977057309	0.204096730868137	0.20346113844129	0.198131863560042	0.203603283694601	0.204269222915593	0.201756253934964	0.197886970050164	0.203519117301211	0.203030286426846	0.202158978052373	0.20605367389033	0.197171417266608	0.200893699977485	0.198289835991757	0.197215978285647	0.203282051356922	0.200076058492982	0.207749913172715	0.204795214656334	0.204795214656334	0.203258034226866	0.197615167617897	0.202661832462471	0.202661832462471	0.203490476297185	0.201118778964817	0.203469387102624	0.200807214985784	0.201904441341866	0.202869749513276	0.203081075795364	0.200835889284572	0.201229301166187	0.203675727712012	0.203251497142954	0.200656357882981	0.201636961305816	0.198477863588782	0.203716879893089	0.203191720434247
-322.166666659291	0.1972118576339	0.196825580262145	0.19227176272558	0.192067035720089	0.195562567465298	0.189560429581923	0.192264499070553	0.192144262468137	0.191568072377357	0.192703284411606	0.190173607070449	0.186822014929623	0.194883598518843	0.190504072516155	0.188635881045651	0.186236599077194	0.187876554233351	0.189208598486877	0.189608649230898	0.189052100005818	0.186189079504686	0.18800317546068	0.191434363774526	0.189330068747045	0.192724319727623	0.189314358304314	0.190638121500668	0.192191759644209	0.192191759644209	0.193459571156294	0.188217321325282	0.191355530232205	0.191355530232205	0.193567358745335	0.192083489610475	0.19282568046686	0.189981432034685	0.190184319024332	0.187771854489143	0.193160748115664	0.189064024310104	0.192501410119209	0.190707035335419	0.190767831206704	0.188039549294403	0.188920604906806	0.188237879223408	0.193550161444278	0.191854818888084
-322.133333325967	0.185911091538421	0.186609281392716	0.182046472671819	0.180025021751344	0.183852764178991	0.179977629159601	0.180253543086457	0.181747315479644	0.178493099854367	0.181182119669395	0.178928222316297	0.175698182848839	0.182431771804301	0.178407650233273	0.178444734474452	0.176738417866482	0.178418317192336	0.179123735154483	0.179441147429687	0.180634827668663	0.177626592784089	0.179452695559668	0.177967316724075	0.179350511615666	0.180240377987376	0.179950677755297	0.181754766112181	0.182618951614545	0.182618951614545	0.180403665078254	0.177219724811062	0.18051756684203	0.18051756684203	0.182275173953933	0.179068222082041	0.179849304885229	0.179869215617595	0.17855041468046	0.179377482537926	0.17992422223068	0.175300612643261	0.180173866558955	0.180421169190159	0.181496499305224	0.178962925712553	0.179771822174518	0.177557678497095	0.183617003834647	0.180485406304556
-322.099999992644	0.173837622881844	0.175764261623762	0.172272139665808	0.167146866152006	0.171598896350738	0.166223549584958	0.169971644313516	0.172677038470072	0.167124694086136	0.171152207795095	0.166524160260902	0.164835970841445	0.167992605752603	0.16544543587435	0.167382111542819	0.16554936069773	0.16498428297647	0.168522557392783	0.166274184347822	0.168359341561114	0.166525787786191	0.166027079775117	0.165526466999009	0.166799383467286	0.169768464811259	0.171537047522457	0.169810589170871	0.167831498898252	0.167831498898252	0.167611123867195	0.166008983171718	0.171554697206537	0.171554697206537	0.170454703199096	0.166485077290305	0.167852706793909	0.167855064018845	0.164911640529822	0.167250418781902	0.168058965655974	0.165309878681485	0.168553100348911	0.169747176255183	0.167072374126162	0.168805457343563	0.168192918181745	0.16521006576916	0.169454803826915	0.171869030134891
-322.06666665932	0.164019751283718	0.165578051905767	0.163004686783088	0.157802879131157	0.157416885423042	0.155510142363311	0.158724620289182	0.159994301273314	0.159366352621074	0.158992650069634	0.156678360601401	0.153812405055665	0.159891354854061	0.156711135272007	0.155793360486282	0.154697405529518	0.154425121630893	0.156345035771658	0.153640852132903	0.157047434593568	0.154259751575644	0.156535114103932	0.155881139608508	0.156497002740282	0.158705154889206	0.157643215194797	0.158371980365862	0.160751786720851	0.160751786720851	0.15667839892993	0.158335806665742	0.157735724740015	0.157735724740015	0.159059033884912	0.156053979693409	0.154764010001643	0.156663536507682	0.156166173930139	0.156585857951967	0.160607096418335	0.154608384283983	0.15630242793204	0.156918280508594	0.156581189471097	0.157460825330298	0.154419264671586	0.154386175132639	0.158484067452099	0.159874167395114
-322.033333325996	0.150994014146355	0.150232895260514	0.151068656815632	0.144573450654085	0.150918536036596	0.145368206349887	0.152226779110218	0.148021040940306	0.145759236096788	0.14533259834315	0.145430671345734	0.144816915712302	0.14798031528838	0.147764755941587	0.144469329506144	0.144650870947546	0.141492630627434	0.150856222073939	0.14531867772638	0.145912666141295	0.143849095125666	0.144640571806947	0.144955803558428	0.146275092907539	0.14745074200262	0.145831237536871	0.148441360777228	0.149036801148099	0.149036801148099	0.147160679082481	0.147167137887737	0.151633222079693	0.151633222079693	0.149891805292894	0.147782797428593	0.145719603207164	0.149817532574624	0.145749467181074	0.146348973173375	0.149495333624296	0.143063529707091	0.15013104197982	0.148242943863311	0.14678786915351	0.147114423134817	0.145379563719345	0.146855606044511	0.14634891445626	0.150004973591591
-321.999999992672	0.142130576388774	0.143237943409124	0.140894861724036	0.137244563225949	0.141230520482941	0.129601898428936	0.136836491853139	0.134830760416203	0.136481501422331	0.137776319757086	0.135006247590223	0.136380958133758	0.139178972259678	0.135281338004891	0.134217105749428	0.134433162675804	0.133527113441072	0.140126996893919	0.132641083298388	0.135352287012649	0.134134829847464	0.133530860590684	0.134620630565606	0.131999540043326	0.136182329175086	0.135103507453926	0.140805083723522	0.137612576464667	0.137612576464667	0.133276655045261	0.133907368877693	0.134711602099537	0.134711602099537	0.14053945275102	0.135376179785143	0.139840372076374	0.136964252057636	0.134035245414858	0.137496327170954	0.139428818684517	0.132376407513295	0.137553458550009	0.133399344740931	0.135083714106062	0.137623173475224	0.13369107088183	0.13490024794518	0.13857354431973	0.136003416964714
-321.966666659349	0.135560044994253	0.129715223802074	0.129989049094035	0.125938049871557	0.130369170421842	0.12351124939798	0.126957324096549	0.126118972760522	0.127107359706203	0.12603845287035	0.127992755330139	0.125780812592682	0.127548943565495	0.126052431767539	0.126006176607661	0.121037293604756	0.123989048406248	0.130964992731868	0.121372686416147	0.126376507436505	0.123820320858889	0.12210894411518	0.125000202281952	0.125485526344496	0.126895202715985	0.126572007308455	0.125558542416336	0.125198134479081	0.125198134479081	0.124727289676595	0.126949454332527	0.127545248267471	0.127545248267471	0.127441715906277	0.125553358124369	0.12794596518169	0.123423004808176	0.123400022260974	0.125273099234432	0.127551650584923	0.126036202519819	0.127122543224394	0.122704736001758	0.127201517843871	0.124248561907556	0.121982700976382	0.124464361936758	0.127408711196274	0.127825348909717
-321.933333326025	0.121560342586339	0.119842875556455	0.119987535545442	0.115946950034081	0.119624330335668	0.112287591266168	0.11822231841405	0.114693862074867	0.11563610374386	0.116431761419824	0.11367738547629	0.113348272087768	0.118012168125546	0.117419602740544	0.116713799774649	0.115956942328056	0.113247890560466	0.11636299672387	0.115617011795004	0.117365083148634	0.115198771504311	0.114816518330584	0.117078725018823	0.112786215938748	0.118216944793072	0.110002672580865	0.118112483525724	0.114367651876898	0.114367651876898	0.115101316044997	0.112045768536445	0.112409411099411	0.112409411099411	0.116658827557365	0.118178794172227	0.115894879831191	0.118788441986966	0.113253201155114	0.114666172407661	0.118482744955367	0.112689678873201	0.115397687801881	0.115270459914136	0.115364104082494	0.117351000877569	0.115266447515846	0.116055498645855	0.118508031087349	0.117832755485509
-321.899999992701	0.112406544009359	0.113880374142679	0.109426014716234	0.106005266643023	0.111525226707544	0.102113054618567	0.10650280430224	0.110931690196543	0.109423203176126	0.109339296907693	0.104240950855233	0.104598718147772	0.108885138393601	0.105030820367757	0.105464219632104	0.103268061927508	0.102424380476585	0.107792876992381	0.106787109410652	0.105754139039894	0.102272577953386	0.104863769033551	0.104673512579655	0.109378879148638	0.107839159850009	0.105626203626711	0.107860634441355	0.107810238315281	0.107810238315281	0.107263835905648	0.104425817531422	0.108025419691618	0.108025419691618	0.106843373555646	0.107140387602767	0.109165969003995	0.107404937348503	0.102771453997875	0.105864974593711	0.110883942057007	0.104478947530225	0.108119958277568	0.107566245754822	0.106507697780878	0.104838004413059	0.108412273833419	0.104309394330767	0.108893153645094	0.107946925169988
-321.866666659377	0.102288876945518	0.103438514283888	0.10273376098598	0.0949718123194128	0.100937499383566	0.0974770968380526	0.0990148556546225	0.0970993031493538	0.0980997989731405	0.0986375659345922	0.0958433690180389	0.0942405856311037	0.0991970680266134	0.0991252428077577	0.100193526419869	0.0941135835276641	0.0949898491004512	0.0984773056736292	0.0926267069670101	0.100063338207869	0.0957665688053023	0.09602117208523	0.0947376856235083	0.0960954538607108	0.0976235499533845	0.0965287937505136	0.1003846368988	0.0986944667536886	0.0986944667536886	0.0973322907205348	0.0958713608897847	0.0990236430942739	0.0990236430942739	0.101346530037919	0.096609938309855	0.098357563922241	0.0961741592735921	0.0920586440088272	0.0978670897472015	0.0969694569224469	0.0954078158665566	0.0984849647362603	0.0978203083913555	0.0992483760746214	0.0970566801730367	0.0963150868555986	0.0986915790258893	0.0997883519074187	0.0976617498849126
-321.833333326053	0.0952046419253118	0.095349126127579	0.0945903038697004	0.088128362613718	0.0942889598101946	0.0861382153371207	0.0922224754901755	0.0911072694633545	0.0885753823958397	0.0939405970149737	0.0891940167124973	0.0897475869581553	0.0935319666306569	0.0906874234348938	0.0901080549809051	0.0863175375010563	0.0855628905699396	0.0933304445839153	0.0886595034134894	0.0906577046923899	0.0887390472230853	0.086794928976851	0.0910029483742728	0.0877578594933641	0.0921356539470508	0.091080793510904	0.0938078425594717	0.0920284691233567	0.0920284691233567	0.0889443203865825	0.0866713084676017	0.0906687124619896	0.0906687124619896	0.091758647972358	0.088261447843883	0.0912048792697617	0.0884054219457778	0.0891262226767272	0.0881772499671784	0.0917440906101932	0.0892846541911985	0.0873519771847052	0.093422245040627	0.0878931454618135	0.0872083451890738	0.0880982128881272	0.087909124003194	0.0885385752787715	0.0924415574981312
-321.79999999273	0.0866616467219158	0.0871394935618458	0.0878779347927154	0.0809809782215765	0.0845972839160638	0.0794170377911569	0.0859708096959083	0.0823301822769622	0.0777947906070096	0.0838892206059346	0.0831432280216499	0.0828095276010908	0.085093432732208	0.0831121174539062	0.0804984010062569	0.0781097024559345	0.0776022778515293	0.0853859114635841	0.0795509729830405	0.0811142280768271	0.0807762209752629	0.0786859316706897	0.0802477117520731	0.0829805129148312	0.0823959858605656	0.0825041638297015	0.0808365346554168	0.0832394166399129	0.0832394166399129	0.0798544697967972	0.080346080341873	0.0829693887385627	0.0829693887385627	0.0834934335503864	0.0811534248179997	0.0842373453517468	0.082379115427525	0.0822018019810078	0.0778917231979175	0.0818607635710005	0.0790155411996555	0.0813596683646943	0.0829364857985628	0.0811321009000613	0.0775553602719161	0.079043250007953	0.0820022207982279	0.0849092198539003	0.0843401210235905
-321.766666659406	0.0782428512529233	0.078419788799121	0.0796956675320095	0.0730318740579987	0.0796828195348031	0.074983745077058	0.0789655022543464	0.0782015059921687	0.0751009964300667	0.0781721696150963	0.0746819750788527	0.0742544177402497	0.076119298962402	0.0780773121393837	0.0755580056634783	0.0725875764565167	0.0751027660130689	0.0792265738532463	0.0733116434749796	0.0753642694869069	0.0763307031055496	0.0757943538411541	0.0751856733591151	0.0739989242308563	0.0750765403449568	0.0738197345675241	0.0784397106043044	0.0719852514486491	0.0719852514486491	0.0751262608696169	0.0727415469903828	0.0771288848477623	0.0771288848477623	0.0767219521632859	0.0769163864270429	0.0761027682971063	0.0783323268269113	0.0719813447159696	0.071729195413343	0.0766485889619295	0.0711906371095076	0.074756704213391	0.0780518456505386	0.0748163489539622	0.0748328755872079	0.074385921036239	0.0745253842639146	0.0758803542647287	0.0806039888717401
-321.733333326082	0.0735339870823919	0.0726840237783748	0.0764441640999944	0.0693575339745844	0.0724376950730667	0.0708396090912706	0.073578478805119	0.0739580709306203	0.0712966978234468	0.0723225877828184	0.0677150844417057	0.0674202680179307	0.0727775848222237	0.0749617768829656	0.0695218561271783	0.0686098280795504	0.0688730121111113	0.0738083497194926	0.0689700082864177	0.072422278212394	0.0675688084228095	0.0699936031474173	0.0683262520885766	0.0669373074846472	0.0718584736094854	0.0723454048162504	0.0696290981782304	0.0738781702882244	0.0738781702882244	0.0681694181762338	0.0691807021711716	0.069776179076101	0.069776179076101	0.0696965258239055	0.0697415583884794	0.0716317085514949	0.0711797922852623	0.0689162906592694	0.0691776198951273	0.0713775003809138	0.067363820780168	0.0720065472766834	0.0746704811360682	0.0712930315545026	0.0711062395086283	0.0717245756417517	0.0671690760137612	0.0746972824467869	0.0720012003991022
-321.699999992758	0.0705213779142689	0.0693912616101261	0.0709105708453061	0.065464639579666	0.0685734639325439	0.0642946806608177	0.0685253638765531	0.068850081544188	0.0647401579238587	0.0665794399666837	0.0660108449118605	0.0636726583556689	0.068083832815112	0.0671819215028442	0.0701183778605509	0.0640140218366531	0.0663877467709042	0.0684697398396258	0.0648428946329593	0.0667485661116473	0.0665534814608839	0.0623961941055856	0.0647353848988563	0.0647697077410274	0.0674108424075973	0.0675792746120628	0.0673734791883351	0.0684388652798203	0.0684388652798203	0.0637435444339682	0.0648012152627354	0.0654054311423332	0.0654054311423332	0.0694273477044177	0.0665350032180442	0.0659011276222767	0.0677073855213571	0.063733404646734	0.0660343714969093	0.0666516204847476	0.0627970190121921	0.0666645658273188	0.066281344058872	0.0679502372379203	0.0659438367065512	0.0661632666240459	0.0668102145819134	0.0671368531178189	0.0680856368785969
-321.666666659435	0.0660005448400933	0.0655495516608876	0.0671143023005523	0.0652730001168437	0.065809684381847	0.0623504261589978	0.0642480729906546	0.0629880725788253	0.061140814477232	0.0649929378275721	0.0648904733964892	0.0615316429327353	0.0650634683116319	0.0643776905486144	0.0629087438005995	0.0622301507930466	0.0650923122454498	0.0639386964937098	0.0600836345791866	0.0638968953677203	0.0628646819416331	0.0583535263120855	0.0635839244580891	0.060072086592192	0.0650504096973048	0.0620269022631232	0.0663515097065128	0.0628722411390488	0.0628722411390488	0.0638560161215272	0.0610054083475694	0.0627589665749939	0.0627589665749939	0.0669959159253524	0.0622687373476101	0.0624072651463008	0.064808736138767	0.0587811486190369	0.0615256183585328	0.0645916618630438	0.0617119828598374	0.0654061514357549	0.0622467119557584	0.0618061458369146	0.060662809834667	0.0622606190769526	0.0613325236919204	0.0657673456350427	0.0674290417075042
-321.633333326111	0.0616858972343471	0.06374005359683	0.0625998422963741	0.0594369257794554	0.0634779997638437	0.0584900197608268	0.059733917071249	0.0622366793846845	0.0570250461114593	0.0658041616315973	0.0606596723649351	0.0601046927805282	0.0643688919085693	0.0619449303249364	0.0645138944110225	0.0578829280009435	0.0585076751322918	0.0636710124084485	0.0595914968974374	0.0609722389938584	0.0602109078247206	0.0615883579802277	0.0598997446315672	0.0584523699902056	0.0648282501819634	0.0614139731208386	0.062694081547683	0.0624893643589476	0.0624893643589476	0.0620646712530082	0.06253359489375	0.060168183826633	0.060168183826633	0.0632526239765044	0.0631829347457314	0.0625908529371744	0.0609416715334514	0.060117882778882	0.0607912896921552	0.0595605697356226	0.0613556662423158	0.0639564871082063	0.0641157792218211	0.0601440460860503	0.0612321671733544	0.0600971308101129	0.0589314969208622	0.0613955457848612	0.0646301020894796
-321.599999992787	0.0640923656687015	0.0616685116675496	0.0611662381846083	0.0616906361877826	0.0636638752703812	0.0573229119526228	0.0598194856563042	0.0617988089054865	0.0594969901112503	0.0606272228756393	0.0587487876820055	0.0597176647981773	0.0630571499179773	0.0604976351023396	0.0623755225642916	0.0610108543651897	0.0584545449284788	0.0625306748603233	0.0615129245951942	0.0600025110045975	0.0620915962076014	0.0601873353674492	0.0579175789280988	0.057858611571467	0.0621189869558945	0.0594723932281838	0.0640181338750424	0.0620220825836088	0.0620220825836088	0.062102089519258	0.0555244697310971	0.0610420632581862	0.0610420632581862	0.0626686639507008	0.0591779609998293	0.061184884295738	0.0613684621938905	0.0591388440086213	0.0587975298602569	0.0620471926734012	0.0620286545628976	0.0628487951711518	0.0635609201949624	0.0588296871317426	0.0578516305943254	0.0556232478822093	0.0560138945964427	0.0624781960182463	0.0605515725677365
-321.566666659463	0.0613149381874063	0.0610770601265244	0.0615782286528536	0.0609473476218801	0.0592565600270349	0.0585659946116377	0.0642150575055914	0.0611923298340142	0.0577100437579525	0.0610287640812096	0.0548836993832825	0.0601870759007574	0.061084102958751	0.0626344561566775	0.0600420787305507	0.0574691305491173	0.0589200201432528	0.0638920737627627	0.0623066837986715	0.0627528388813503	0.0586538973770816	0.0589933536928595	0.059995013978154	0.0583468126643306	0.0624228795182535	0.0583167303482145	0.0615823344563522	0.0618801469674097	0.0618801469674097	0.0596906157302314	0.0582548079844982	0.060983884125113	0.060983884125113	0.0634717347924419	0.0600426659568634	0.0605749183224585	0.0609554561351763	0.0580117466375363	0.0600133078669413	0.060540914544937	0.0575513730385464	0.060870566564757	0.060656600322735	0.0594737124549242	0.0606679067948361	0.0563552843918799	0.0586836263206986	0.0599636654929291	0.0599557923005133
-321.53333332614	0.0629205075960957	0.0616490034079772	0.0625276228329377	0.057082861047999	0.0614437750632838	0.0580011977683932	0.0610504280541154	0.0616304266173341	0.0578039807970383	0.0609787850199778	0.0585945850622016	0.0574341519182183	0.0627812671448869	0.0628328227714994	0.061217267256849	0.0576413227620898	0.0583751876287312	0.0642834086299332	0.0608861209883137	0.0603899346670373	0.0610975589982045	0.057157501710472	0.0610096497228152	0.0613284719875218	0.0614044974815889	0.0596169836670952	0.0600194976249514	0.0652074487416379	0.0652074487416379	0.059394422216739	0.0564644419539391	0.0619926331763759	0.0619926331763759	0.0617670021149089	0.0580991251039401	0.0621070358196908	0.0602247989909475	0.0566431843778328	0.0563947238108574	0.0615994189421831	0.0584151012109567	0.0597619217898069	0.0625937604735501	0.0601724735789599	0.059228710699288	0.0572427557824914	0.0542559011388034	0.0603410225942086	0.060204619715062
-321.499999992816	0.0628158936417826	0.0609246902017163	0.0612987317971008	0.0590862071911914	0.0616981220258862	0.0579063193237408	0.0613322532316853	0.0596699177516765	0.0595797887723161	0.0620139291602485	0.0612640287360894	0.0620537758366878	0.0610264614304702	0.0630797668352598	0.0647379418965441	0.0587517332425233	0.0574471196341403	0.0605872823198959	0.0598220018025646	0.0639927461543243	0.0588557029974024	0.0584523948154202	0.058732996060345	0.0599732347945526	0.0639898044661587	0.0606970434103608	0.0593057997301766	0.0634754941500861	0.0634754941500861	0.0609730951727442	0.0571491110133183	0.0612658510031335	0.0612658510031335	0.0630375115222083	0.0592443359272454	0.0611601011649012	0.0618264789679931	0.058090610260202	0.0560366434727332	0.0639061150089755	0.0616740755813205	0.0623884018052615	0.0620077634271948	0.0567129915959592	0.0583321668200985	0.0577495589218933	0.0600213274694869	0.0613502728023531	0.0606634434408867
-321.466666659492	0.0615249288479779	0.0594858614271658	0.0631840510926773	0.0595869456798369	0.0613783547372369	0.0576140799179157	0.0593356417954652	0.0624798189144519	0.0581496370053433	0.0604147185994153	0.0612894438981466	0.056778857759348	0.0607038622086892	0.0621573283984227	0.0650072729992778	0.0603594259081116	0.0580761097801045	0.0632428975877335	0.0598066109293139	0.0627037329017994	0.0590927970244169	0.0597248686861734	0.0610329194058267	0.058894439130732	0.0612652804761343	0.0582713519110201	0.0574238113342013	0.0624391391932577	0.0624391391932577	0.0568854819288429	0.0572703419108341	0.0612199803446323	0.0612199803446323	0.0637732133928532	0.0614858814136076	0.0628158195158057	0.0641553462456657	0.0604468636216914	0.0584773883765201	0.0621329952438726	0.0569662642300284	0.0617523270997262	0.0607836612981127	0.0597866263534933	0.0597891531035346	0.0572089680225528	0.0601472633408409	0.0615024449016924	0.0655772156694892
-321.433333326168	0.0615415401738579	0.0601163371865212	0.0599462921949242	0.0589656756359964	0.0625303954598498	0.0586336268943912	0.0588044624514884	0.0620930468573276	0.0587872530455784	0.0591579879630469	0.0619440984651257	0.0588085202712213	0.0626841098672458	0.0591540782850782	0.0607108713446916	0.0589202571996386	0.0634088617973754	0.0622817278423007	0.0579335098841295	0.0594843418006158	0.0609137369637763	0.0582807427695828	0.058751943944617	0.056302581319386	0.0596473750861588	0.0599599820805268	0.0610332334871797	0.0648863591851415	0.0648863591851415	0.0577898252195904	0.057313853432153	0.0588333516481802	0.0588333516481802	0.0616441903036299	0.0592987190741078	0.061687056766014	0.0630875107989662	0.0591690743422897	0.0581754310863796	0.0631569598477064	0.0564750630572979	0.0610198562466568	0.06009435709847	0.060961389093562	0.0578982141941902	0.0570602652005606	0.0590992977688043	0.0587433870162555	0.0629857584928626
-321.399999992845	0.0626513693541015	0.0614375979213976	0.0618849885275051	0.0613410076527787	0.0612756339389842	0.0560358531642901	0.0624310395119109	0.0575918111684947	0.0608068306736782	0.0602081327043964	0.057988516899811	0.0574373155019235	0.0607115271593167	0.0604747003525811	0.0597537509961841	0.0572853668719417	0.0568258118481797	0.0621525957064151	0.0586108073484271	0.0612197664132831	0.0561997353724076	0.0578180512007098	0.0600090080799653	0.0594185685287113	0.059713104492353	0.059793832750297	0.0597544956099447	0.0605297467894167	0.0605297467894167	0.0590025532930779	0.0563406961428489	0.0612006529256011	0.0612006529256011	0.059808332211331	0.0603464364152398	0.060034435299836	0.0583803429025823	0.0575057077689435	0.0579557612701269	0.0593441588165564	0.057494512254239	0.0593659121292194	0.0620613479930433	0.0587766271353982	0.0594030689604128	0.05782285738563	0.0586978131424275	0.0604693001703779	0.0626476494791393
-321.366666659521	0.0610932744273005	0.0544116892582608	0.0583187807954635	0.0543304815722633	0.0599155110419206	0.0562373395496181	0.0552603223541857	0.0586042016136533	0.0530280052359067	0.0555345341939011	0.055804117955359	0.0563446125770188	0.0591188944534197	0.0592644294572615	0.0550094007491432	0.0560415308566905	0.05398198512601	0.0593334411169282	0.0577661120434082	0.0601512854163732	0.0563078990163448	0.056172682727952	0.0570096496610006	0.0569226434787606	0.0592206385632983	0.0561120960377638	0.0567296463866818	0.0568359201443434	0.0568359201443434	0.0545468177904781	0.0552270080451696	0.0571870858024641	0.0571870858024641	0.0565426990896639	0.0585544423572559	0.0572427080348493	0.061026452685524	0.0539412038910554	0.0550866882350151	0.0586518452673386	0.0544500585780373	0.0578096717036966	0.0565583041057353	0.0539254789409797	0.0587349325512353	0.056551074025542	0.0570545433597253	0.0598565955565589	0.0590326995953063
-321.333333326197	0.0582938317099772	0.0565470131239862	0.0546288579850082	0.0552925170881553	0.0529684646880539	0.0523402631498137	0.0552197676324587	0.0538012525323134	0.0535455173000261	0.0527733404044745	0.0530852467864892	0.0558893724589423	0.0572116321094968	0.0574000195253933	0.0532743882657545	0.0533500239339751	0.050407066473809	0.0554282451343646	0.053924520205738	0.0547026158686224	0.0523973379296574	0.0532937958536522	0.0561710372699711	0.0508462595176067	0.055938650341752	0.0557985982233375	0.0571281121746791	0.0558517913360045	0.0558517913360045	0.0532587117824536	0.0499463678448859	0.0549302605881569	0.0549302605881569	0.0570884449080801	0.0538451909493323	0.0547654203587936	0.0571454761809795	0.0523989301460251	0.0531028469444007	0.0557347947889467	0.050911756989179	0.0530190413303869	0.0579961519858944	0.052934749306852	0.0525144471797445	0.0523386844442423	0.0539079993906519	0.056536236111042	0.0569620862714161
-321.299999992873	0.0512841917607472	0.0505060374921775	0.0521534096502815	0.0522140142339316	0.0528413336117054	0.04592907477456	0.0531497426601609	0.0534959056481205	0.0491939058176681	0.0507961343448837	0.0486705610486352	0.0485159024268258	0.0543291203433284	0.0518931969796632	0.0478067443203285	0.0484143667930897	0.0464978902836822	0.0536453996204287	0.04708865717308	0.0499307466556019	0.0483640120492232	0.0488056209312834	0.0480746737616978	0.046549478495664	0.0530088300341859	0.0505364302750894	0.0495403783387217	0.0532194330683017	0.0532194330683017	0.0503970571191367	0.0458833714289019	0.050744471229647	0.050744471229647	0.0538413810163842	0.0487156459926441	0.0519812305842674	0.0537046174935327	0.0478902081016557	0.0473754812224608	0.0529749069750353	0.0491774520776769	0.0503287129888964	0.0503194299198871	0.047990901212459	0.0493236853274215	0.0476383382024341	0.0488113645574552	0.0490892017904832	0.0519624466427984
-321.26666665955	0.0497590553961867	0.0486211161053782	0.0489783821898366	0.0461426733570763	0.0476013341604055	0.0448569865091978	0.0466193513721227	0.0475229568338377	0.044116806292537	0.041182900105593	0.042351938159061	0.0441468190228047	0.0450805598999322	0.0472522739076781	0.0470325426947859	0.0418300210092479	0.0423536699883935	0.0473000132250238	0.0431036587903414	0.0436371396390455	0.0432714774232749	0.0437303977575099	0.0446793583094736	0.0426308654214811	0.0446540765471195	0.0459883022997603	0.0458451319861689	0.045706161468166	0.045706161468166	0.045461652557155	0.0427366222272891	0.0452740866737047	0.0452740866737047	0.0452355097281161	0.0440781923925168	0.0459666490965844	0.0450003229044968	0.0396722552354817	0.0421464759135211	0.0483259463177482	0.0403458196002473	0.04444530532538	0.0454470444692676	0.0439498839435269	0.0454789481043727	0.0445923631782698	0.0448034691576795	0.0455187643298491	0.0475102920561802
-321.233333326226	0.0416226239088878	0.0441795974987184	0.0438147314034013	0.0382366142946075	0.0435937022154418	0.0379946295432969	0.0424357141331596	0.0392716207399912	0.0392836536564164	0.0389290966708636	0.0367688819180955	0.0374495498402904	0.040898423502473	0.0390480606871498	0.0407211663379096	0.0359589514800607	0.0377356597098526	0.0391748575341873	0.0386352073085712	0.0397238320443735	0.0398911887434076	0.038440723150686	0.0419013365352201	0.037371050804514	0.038409003989902	0.0376266369156444	0.041134164516446	0.0420571829740289	0.0420571829740289	0.0408731338301467	0.0385139465984986	0.0382971953259675	0.0382971953259675	0.0422687958662326	0.0367447558105494	0.0412479657684469	0.0404034665892004	0.0367110843706703	0.0365623947611942	0.0394196445862521	0.0360926717036664	0.0412694366412703	0.0409271384575304	0.0378104790934156	0.0388866782019543	0.038842871385938	0.039347619077882	0.04015804679695	0.0392368108269389
-321.199999992902	0.037143244894898	0.0396014316016901	0.0370723388959131	0.0327404727313122	0.0331680278957757	0.03058046840617	0.0372448153364753	0.0347367536883231	0.0325585264475753	0.0335002809368979	0.0334032317243458	0.0295619819528486	0.0358534453631033	0.0287016255261676	0.0329836489077719	0.0304002315634676	0.0302321433318593	0.0354442714131942	0.0335669597449096	0.0357200765357711	0.0306430342143406	0.0308651222816383	0.0305693903054735	0.0315577167682723	0.0355164682640962	0.0302739906747601	0.0333475918813007	0.0339554989935832	0.0339554989935832	0.0340873594310547	0.0322503864457496	0.0315372419515535	0.0315372419515535	0.0344266040790158	0.0352064618221554	0.0356531463021559	0.0371494213509236	0.0313146621276168	0.0285409471333782	0.033164800891355	0.0275195813689632	0.0351898230863823	0.0294007797653238	0.0310541498956666	0.0306289668140813	0.0348415629686748	0.0317814930359254	0.0360994896062551	0.0375417680182952
-321.166666659578	0.0306753058211033	0.0309182519463427	0.0301701976164539	0.0268276885441853	0.0312928748578034	0.0257923608488078	0.0294603981429379	0.0252137213452384	0.0216177759146612	0.0277673395258301	0.0264059034935367	0.0249632339765948	0.0282190103027671	0.025833158625844	0.0250125516182857	0.0235100483395188	0.0247444264184392	0.0282723764898112	0.0254282659571692	0.0293119129182198	0.0227158366954289	0.0217284878466967	0.0259763201068276	0.024119084075283	0.0270500949426766	0.025464488932026	0.0249763780713987	0.0289474373656829	0.0289474373656829	0.0265421484683872	0.0233409791717417	0.0243497606079479	0.0243497606079479	0.0281589642202039	0.0261193765819644	0.0286895994544636	0.0270829672767963	0.0258395353423547	0.0255502415369154	0.0275102852476772	0.0223233918079705	0.0276874974852405	0.0276501321086819	0.0257646686498628	0.0277846700202601	0.0248514030036575	0.0260076665668043	0.0284751204395545	0.0284822504164263
-321.133333326255	0.0236246270720407	0.0235249493959664	0.0227709964938694	0.0221442114974016	0.0213829106265784	0.0181587150287218	0.0216485515321819	0.0237326098769484	0.0194944069526944	0.0186279239269017	0.0196069360339387	0.0194303024103748	0.022581542267436	0.0218093606701936	0.0192908677258208	0.0149751902834206	0.0169422455476281	0.0240225964936529	0.0183571201137662	0.0231758965737192	0.0178151972192174	0.0193097175215177	0.0189775931720964	0.0182351285793855	0.0189304623704269	0.0171673855501668	0.0219937823200487	0.0219760728690259	0.0219760728690259	0.0202361625472398	0.0185077448649993	0.0189515736368246	0.0189515736368246	0.0228543291289989	0.0203014137952637	0.0240593451664299	0.0202902821117433	0.0176260389196476	0.0188084429751262	0.0245236354320391	0.016780760066357	0.0231410518026647	0.0189868796597524	0.0226699563428212	0.0207859671879733	0.022501288460402	0.0167590835740929	0.0229512908206161	0.0221843328748785
-321.099999992931	0.0138156053846074	0.0186845946167807	0.0169463843996277	0.0150065067859536	0.0167724837757154	0.0143630229682591	0.0167999202827135	0.0138375061418615	0.0129911482094477	0.0153790293990376	0.011993812151414	0.0137748241357286	0.0166269215045295	0.0152061735330824	0.0134731744282505	0.0116510248508231	0.0124519143034919	0.0184869296982849	0.0132780947202271	0.0143782778244037	0.0102011727131999	0.0106864098261383	0.0140454650656787	0.0104676504060528	0.0123992585432406	0.0108834263321337	0.0125589770347321	0.0154057742307588	0.0154057742307588	0.0145854947999828	0.0116864947724289	0.0149368845226916	0.0149368845226916	0.0173609777969825	0.0127875820965544	0.0145473177403127	0.014260295566033	0.0146423184232017	0.0105295175274369	0.0150274595067625	0.0121802677000319	0.0149050464969048	0.0130413354502171	0.0160172241145847	0.0158680433416648	0.0115980336244385	0.016374234153483	0.0137267587635688	0.0178321043587677
-321.066666659607	0.0106614380948745	0.0134630898409306	0.0115207448526589	0.0106944314808401	0.0116718255131639	0.00379641535572683	0.011765919143121	0.0107825593958948	0.00861629818207221	0.0111255397843083	0.00961613140100714	0.00713094013294535	0.00780201276209735	0.00777016743688685	0.0100147515309496	0.00604908530497206	0.0059616811195663	0.0119488416709622	0.00716772674911637	0.0065415322686645	0.00848126553808382	0.00708008514908398	0.00638254928616155	0.00740602661028578	0.0117238714194502	0.0081793394685532	0.0115442704852146	0.0111401950375553	0.0111401950375553	0.00871177949893853	0.0057075127743228	0.00951140923375582	0.00951140923375582	0.0126486530596573	0.00656446239009911	0.0114769567070618	0.00942631694736085	0.00850849508565366	0.00937274630115381	0.00980312944157324	0.00480396224024049	0.0123267614678804	0.00741660221027562	0.00627041272213469	0.00788325215369046	0.00969203405598662	0.00882095393282234	0.00924504330586773	0.012295542150415
-321.033333326283	0.00727290937497516	0.00816282748808628	0.00766131491199307	0.00732772298390527	0.00859060928821787	0.00164901374083837	0.00751775450643832	0.00558084054406449	0.00515194674519814	0.00875290770541637	0.004085893584859	0.000499052682457979	0.00431200181539382	0.0028704405217127	0.00664259557414171	0.000794219571517929	0.0030581373620987	0.00923927604545893	0.00239466398369759	0.00956114543172748	0.00253914383748977	0.00442990168716806	0.00169431571848677	0.00400592474833905	0.00866693579126188	0.00122194167001555	0.00659424762076322	0.00646444527945877	0.00646444527945877	0.00343699010557896	0.00295330992663789	0.00815450043356936	0.00815450043356936	0.00707590797006141	0.00329336612508313	0.00529354620746436	0.00666007683514191	0.00196330859256089	0.00286486323662782	0.00583948177198856	0.000386871069700701	0.00480733833755365	0.00770679012208408	0.00313941723389632	0.00313910011549778	0.00342703789084076	0.00644419980414923	0.00496846423586528	0.00795390921184003
-320.999999992959	0.00361797875256598	0.00846656332172779	0.00327462847377524	0.00228305071318224	0.0036570295829661	-0.000384409390345453	0.00335653744191156	0.00183321739752951	0.000861291408486009	0.000968011356664689	0.00408793931203055	0.000492156308980807	0.00117472808560459	0.00215080425564729	-0.000388123085794057	-0.00212167933377838	0.000906983863759092	0.00308220081536692	-0.00178968482813258	0.0013399966053993	0.0011644294409795	-4.48059553627145e-05	-0.00205271501984039	-0.00251141866312665	0.00365727837904706	-0.000261231414791618	0.00545133837396672	0.00270976363702347	0.00270976363702347	0.00146924563999973	0.000861375169732947	-0.000622011657503863	-0.000622011657503863	0.00464954675815199	0.00154081616972057	0.00429988565012429	0.00582186425215891	-0.000166105177215492	-0.00128699928390552	0.00208073926575991	-0.000858331932715339	0.00492067556332187	0.00227676733858251	0.00304682801434908	0.00189593621176254	0.0019871679862844	0.00115965678864172	0.00625545244396386	0.00314518522113905
-320.966666659636	0.00360725556966979	0.00114028250483234	0.00234034198649258	0.000888036348496657	0.00233008037485027	-0.000454960371751079	0.00307170123009215	0.00203621768057405	-0.0016754442888478	3.43350612306281e-05	0.000555909551887779	-0.006310999365571	0.00289570266593242	0.000709381009012855	0.000192568445041674	-0.0024345649357318	-6.50820683670839e-05	0.00123250358525795	-0.000311188760020675	0.00080083669744091	-0.00364830007426009	-0.00371464003987576	-0.00451431920195744	-0.00224987467620597	0.00564233591273067	-0.00243321174340894	0.000912326814216602	0.00313655850391703	0.00313655850391703	-0.000806988005235487	0.000224278126676691	0.00183807989296281	0.00183807989296281	0.00169822992045643	-0.00050580929003563	0.00426242473580407	0.00223026970219353	-0.00173147193098444	-0.00365810777287789	0.00205788492976722	-0.00197266418568398	-0.000447613272000602	0.00138232538108984	0.00160851804086071	-0.00107691527401621	0.000568989225191885	-0.000127336574192838	-0.00111617021953514	0.00337662533896466
-320.933333326312	0.00286715819550498	0.00150541245077529	-0.00029202432358566	-0.00231899783214984	0.00668840861329156	-0.00162495178990496	0.000912631576221679	-0.000142948648256813	-0.00354079011755271	9.16625567805029e-05	0.000829606951096573	-0.00414241190528253	0.002159284647135	0.00116682949662494	0.00134115541196977	-0.00242675407517212	-0.00402628995049081	-0.000561498945276351	-0.00168244922115546	-0.000110980786179771	-0.00105596526735618	-0.00286200574385309	-0.00383495283035606	-0.00281895091522311	0.00146054972581577	0.00177086775501367	-0.000325418417041479	0.00294536621645081	0.00294536621645081	-0.000664632235413132	-0.00421151281126919	-0.00165401962161194	-0.00165401962161194	0.000389057428013762	0.0020541012818327	0.00165358270260973	0.00162536904543586	-0.00307898863212441	-0.00358857140039903	0.00161588338704477	-0.00238898283601596	-0.000822566526102353	-0.00285201646037903	-0.00102675526105778	-0.00486840717688752	-0.000233043224064255	-0.00328059653984392	0.000458858790762573	0.00394601635006586
-320.899999992988	0.0042567492652027	0.000211389058019318	0.00111916004288681	0.00182586392240103	0.000417121931935993	-0.00407732555720508	0.0038013344525889	0.00102805667250028	-0.00157597385352293	0.000646216931528776	0.00238084307174868	-0.00367520992386994	0.000295374538830995	0.0015761469396659	0.000369891340015638	-0.000837334475365825	0.00115005656506162	0.00497583770196086	-0.00051700714564662	-0.000269863902628953	-0.00127963472190373	-0.000852815434535192	-0.000499416496008487	0.000464277235177391	0.00233194998891406	-0.000329229869601377	0.00114047514045479	0.000447562243316102	0.000447562243316102	-0.00105301321326068	-0.00359341374346678	0.000664397747709433	0.000664397747709433	0.00231337733551662	0.00339903878991354	0.000553617304872689	0.000454536552208507	-0.00365738674848237	-0.00163440251951963	-0.00275882790616222	0.000805734496636346	-0.00251104377894062	0.000389234951446382	0.000148015019497016	-0.00425460791647958	-0.0010558888267117	0.000395401789793137	0.00249453525658394	-9.61378310325722e-05
-320.866666659664	0.00289308490507112	0.00219596441247205	0.00374535853844948	0.00268878683675733	0.00284057093627121	-0.000126229482652174	0.00286920614670438	0.00141297951986163	0.00294072148477487	0.00181738418791844	0.00236417576119807	-0.000515459935912288	0.00272056589725711	0.00305861369710092	0.00239544391851065	0.00228980398770318	0.00107089863196708	0.00458527849726875	0.00174190066758473	0.000744649034316813	1.63323935548076e-05	0.00166776752601805	-0.00127330371700118	-0.00169049686632583	0.00658364799408828	0.00152391685219111	0.00282773164531647	0.00502652770799095	0.00502652770799095	0.00118641145002041	-0.00146569199773672	0.00237917282158884	0.00237917282158884	0.000880698863881424	0.00108161715815003	0.00173344733800229	0.00362484818844067	0.00311917455236888	-0.00050864994835742	0.00429495421457704	-0.00243356991518973	0.00089611786595245	0.000120506214180693	0.00148324775716191	0.000822915738083241	0.0010108970577597	-0.00227567661217021	0.00137735765520752	0.00596359488323017
-320.833333326341	0.00515602517308988	0.003193854106185	0.00715175970879578	0.00487845889924554	0.00992590616532019	0.00058388361832884	0.00608753749578383	0.00378696274922563	0.00282534672629897	0.00428781735862083	0.00565330510989437	0.00442925124840676	0.00675458438053556	0.00331818476071222	0.00415085534518922	0.000941402726684637	0.00200456035814123	0.00511119379405767	0.00467977968411637	0.00639718076312645	0.00609725622728852	0.0033559196626215	0.00193454005373972	0.00190238558165867	0.0082502713823952	0.00278860627906807	0.00611698947322781	0.00458496306192069	0.00458496306192069	-7.13768971787321e-05	-0.000409402123040858	0.00435273494197308	0.00435273494197308	0.00610786677581321	0.00486221464570491	0.00378876504977343	0.00356280317679725	0.00281698891481219	0.00128198712704108	0.00199064099253166	0.00196454029538462	0.00404195049836731	0.00583137697089431	0.00512749441374438	0.00326059635630316	0.00542531883440234	0.00267926145497677	0.00392589210644545	0.00574333155969331
-320.799999993017	0.00837939001301269	0.00485526726585106	0.007815211925006	0.00610857830097511	0.0100257849640485	0.00519503357496631	0.00812625388413102	0.0061803285582559	0.0077924731118062	0.00903241405192778	0.00944619761167864	0.00703983673795272	0.007478447963708	0.00570181180692642	0.00500982192585719	0.00640060147466293	0.00560127703926105	0.00812322881362715	0.00615809485879182	0.00678077678998146	0.00485040304878048	0.00224135022634886	0.00370363267847262	0.00374798924496378	0.00913019950172533	0.00555576605494668	0.00633745785367146	0.0115365957706262	0.0115365957706262	0.00614037135512646	0.00675762591288176	0.00657669072737221	0.00657669072737221	0.00841447944848595	0.00853431621565393	0.0107361235607309	0.00665132102145283	0.00451253752892422	0.0064957947550206	0.00679548527671481	0.00341665316714435	0.00568541203882489	0.00702796850322407	0.00472166532755136	0.00568589387639495	0.00463972147818215	0.00265081436624304	0.0120944499899414	0.00785108182452932
-320.766666659693	0.011513092896154	0.0076721632533151	0.0109244339030012	0.0123384938133463	0.00943076573495039	0.00793039173216914	0.0114539498273188	0.0109000966605658	0.00977845979009573	0.0101793478446199	0.0129089146400717	0.00776847668849401	0.0120631240599142	0.00885490608959538	0.00876521689442389	0.00928892151910565	0.00762687594269729	0.0100277522587492	0.0106523284630404	0.00954854732045163	0.0102606408102198	0.00951524734790188	0.00966162789654634	0.00854105126351246	0.0110162907265419	0.00657189909303713	0.00896187792307901	0.0127032347470738	0.0127032347470738	0.00860388746364782	0.00805417126615215	0.0088174027864486	0.0088174027864486	0.0109936137410827	0.00775424186381291	0.0101752438408481	0.00889675857773309	0.00789419089418264	0.008532064192046	0.00875858462041712	0.00598931744309372	0.00683197431935578	0.00997243763628741	0.0112183420096293	0.00884978777463552	0.00782291920852518	0.0075282392579854	0.013249513920964	0.0100861602061388
-320.733333326369	0.013007587280115	0.0131028765503555	0.0139877950954768	0.0123258718333131	0.0152906445423229	0.00957097930217754	0.0150720132323214	0.011893917470163	0.0117861223356132	0.0121251549997424	0.0130015399034852	0.0141362402775432	0.0151231795486398	0.0144549874301774	0.0122501962803379	0.0104361020615777	0.0127585485741192	0.0158048988545744	0.0123750578019671	0.0130426776317559	0.0126630932729523	0.0105412355063536	0.0114937279002253	0.0109688833167046	0.0124277004446638	0.0119948053378783	0.0130917132281378	0.0155133146850405	0.0155133146850405	0.0103051392651961	0.0153460876952364	0.011831811567572	0.011831811567572	0.0144325125252047	0.0117383426609711	0.0109910384791168	0.0123942146878943	0.0107038616541685	0.0106474965125997	0.0122899349786638	0.00846979872642639	0.0147596889320251	0.0151222637711473	0.0121756916828359	0.0102167378295159	0.0149261354509487	0.0121595136379296	0.0134659497890574	0.0130696803080945
-320.699999993046	0.0178931734163675	0.0131168264756205	0.0156741016623418	0.0146278051459394	0.0177671947685637	0.0114269810126206	0.0188442016552993	0.0159644557206934	0.016537631378136	0.0128909550577875	0.0152279038024369	0.0146622887944228	0.0182022445684047	0.0154973256966957	0.0152914758586836	0.0128877402192379	0.014515299871062	0.0151098160713348	0.0155691190694627	0.0164663271827398	0.0119447801520023	0.0135590581442547	0.0143227273184278	0.0135446770069	0.0173131293958684	0.0140964188215081	0.0166523259116356	0.0164511034045015	0.0164511034045015	0.0148360077899573	0.0137675178115899	0.0163870177843068	0.0163870177843068	0.0180623496570864	0.0126444056328624	0.0162706863019704	0.0156049934038482	0.0133231364699263	0.0130299775199896	0.0165247406204992	0.0117039933813662	0.0157194662072935	0.0145415107986386	0.0145407054840589	0.0111227439827096	0.0163384933513194	0.0108244161620749	0.0169074402122477	0.0183341009273816
-320.666666659722	0.0185194179056664	0.0200773640889552	0.0206336720589113	0.0172332118240656	0.0178341413238259	0.0148322456416733	0.0179410452999791	0.0190826653460796	0.0159861607025916	0.0187282688646377	0.0181385283868193	0.0170634415647153	0.0153166669439536	0.0191013412164461	0.0178909534998032	0.0157842649151847	0.0171152809790174	0.0177224780960845	0.0167440363150884	0.020555255548057	0.0151937735631474	0.0149765192578121	0.0146135963709733	0.016677018537441	0.0150562124873492	0.0189797868253326	0.0171598004968355	0.0168307979755498	0.0168307979755498	0.0181270494309046	0.0138374171253495	0.0164128739876535	0.0164128739876535	0.017922937585483	0.0181479039774052	0.0177174035207528	0.0152054797350597	0.0155337836677408	0.018226541432349	0.0193575784265674	0.0140772619859433	0.0174566620084082	0.0195984872201945	0.0170350910049573	0.0179618025539602	0.0149921408450454	0.0130487325329793	0.0157118164826981	0.0155519455245856
-320.633333326398	0.0198812997814292	0.0180399007621287	0.0193552938930321	0.0177966929557389	0.0183499620842571	0.0154805822472153	0.0194784115346759	0.0193939939095134	0.0169727437938906	0.0218430181429417	0.018835398682351	0.0149100279010408	0.0210947840478558	0.0212339457835284	0.0185509539455947	0.0151020367796424	0.0186839478560717	0.0222159802739716	0.0196682766470702	0.0186562546752624	0.0180567325612243	0.0169003214876031	0.0169754908794917	0.0158860265498808	0.0188173672723454	0.0175764882170834	0.0174126813397875	0.0193475375472629	0.0193475375472629	0.0172981142536668	0.0186625412825684	0.018100859050568	0.018100859050568	0.0201594519529554	0.0185490341862515	0.018856172591336	0.0165757880349375	0.0190638553105547	0.017679920238895	0.0196671668739379	0.0149261311394446	0.0163990174667153	0.0215235248019278	0.0149338111723274	0.0196109903522318	0.0176391387906647	0.015939980396829	0.0222531956286931	0.0187447654827152
-320.599999993074	0.0229180234778001	0.0202177693764201	0.0216707629713814	0.0201466768486178	0.0207146634590711	0.0163000387878247	0.0212919444619851	0.0215827130450192	0.0193273078157054	0.0206075899868247	0.0180805338699495	0.020065126215895	0.01648349064161	0.0224523921564799	0.0199253157606751	0.0145120410572399	0.018768121243284	0.0225958091968005	0.0191088215027103	0.0215563947697202	0.0178945090898184	0.0149408638206902	0.0158826103470793	0.0149704221261985	0.0222454695626694	0.01318806685664	0.016869086984781	0.0217325998002016	0.0217325998002016	0.0176830874462766	0.0157262037816531	0.0200200592922803	0.0200200592922803	0.0214404994197317	0.0168439109055687	0.0200601015177219	0.0201143370809572	0.0195133905983288	0.0197331610079727	0.0201736819794666	0.0171923964848404	0.0201934472446559	0.0204547879169397	0.0192205137176739	0.0185465210977854	0.0192944994291281	0.0169933553784788	0.0184198187523684	0.0218402143540563
-320.566666659751	0.0195529880773698	0.0220727155001196	0.0197418934486931	0.022755059517462	0.0199905655783362	0.0183583677438588	0.0210018471721408	0.0206111579226499	0.0185082779106484	0.0226925854566525	0.0213736389402325	0.018096094866361	0.0206935821179611	0.019024394545011	0.0225795028955897	0.015837962631611	0.0201024912202795	0.0196845884322838	0.0178945814866285	0.018114464762605	0.0176005179605565	0.0176476033180043	0.0174695861140838	0.0150810092854899	0.0202320784199037	0.0182486655329901	0.0175412926732793	0.0197403875577661	0.0197403875577661	0.0172746285733717	0.0198280513590735	0.0188833478365934	0.0188833478365934	0.0203675243688319	0.0177870757913885	0.0200747135054465	0.0169087556262996	0.0166962418520379	0.0188739071152673	0.0204304928743693	0.0166758457131159	0.0190644455399819	0.0209955268224477	0.0176376744183389	0.0194496195937159	0.0187420085914114	0.0148837091782232	0.0223107350094518	0.0209109995832558
-320.533333326427	0.0186205510364758	0.0203074933135812	0.0182070590927159	0.0174088825524101	0.0167349507072806	0.016357958651131	0.0181757366680356	0.0172725955576241	0.0169553189045363	0.0197228304187862	0.0175161204280352	0.016048026620051	0.0197880375759634	0.0215029547415436	0.0192796889219186	0.0136674670096744	0.0199067036702419	0.0225403137770439	0.0156087946079261	0.0229380513962928	0.015169434900439	0.0168407631390507	0.0171390149508007	0.0165108737465054	0.0207470294751897	0.017125955707544	0.019046563473724	0.0190408704624764	0.0190408704624764	0.0171887683465194	0.0155875328964419	0.0181895866489714	0.0181895866489714	0.018716133537832	0.0199963518579234	0.0201900025928442	0.0203625873890033	0.0161774450233583	0.0182306263288811	0.0215595693546352	0.0120448530442514	0.0162408065987002	0.019877721563665	0.0199307017511396	0.0188336555314995	0.016925198225464	0.0140487943400028	0.0188969324882601	0.0179207928341747
-320.499999993103	0.0190942676033102	0.0190230771955162	0.0179021642323839	0.0166407279451082	0.0181004480310798	0.0162043747682995	0.0158030503798264	0.0178651276764865	0.0169503050310515	0.0164706995715779	0.018753274658561	0.0148390105698029	0.0166421405199608	0.0170277421985019	0.0206619537924417	0.0162631828452696	0.0150475778220901	0.020202295019988	0.0161035653907412	0.0179509995656444	0.0157158710406401	0.0146205430841303	0.0125158096097616	0.0149814737482208	0.0178863003570456	0.0169714087035698	0.0151581240638213	0.0176665677157767	0.0176665677157767	0.016284570415771	0.0140184142594577	0.01499061513704	0.01499061513704	0.0190969183231319	0.0177093988300727	0.0163813965324728	0.0195667167723652	0.0140249179091058	0.0157202961446457	0.0175433486913368	0.0138331148776966	0.0192197705512264	0.0197965871501925	0.0157422573553284	0.0152906757600106	0.0147489623352193	0.0138759929727134	0.0194810068005895	0.0174491130465692
-320.466666659779	0.0177188861244653	0.0186693206884686	0.0189288007912032	0.0123797255387157	0.0180798616557053	0.0150806340750906	0.014970388267093	0.0177565605999648	0.0146380193886783	0.0158005830860096	0.0156836208577477	0.0109777921047024	0.0162049924684046	0.0144454186325784	0.0158309789642085	0.0141281036022399	0.0136476076745405	0.0154867892545274	0.015487601176427	0.0135086229657305	0.0107943706981698	0.0117840321677687	0.0140194065692913	0.0121842626025732	0.0189961458925726	0.0126341032474506	0.0172179964169226	0.0162773396078282	0.0162773396078282	0.0140260519680759	0.0136985998990704	0.0116631961445951	0.0116631961445951	0.016208142579166	0.0150866040837095	0.015655268273807	0.0127959075426167	0.0100285705572504	0.0155530333171332	0.0142764924566896	0.0113358935006457	0.0151757683930198	0.0217198833230784	0.0143535537183339	0.0126310364331785	0.0134731384298735	0.0104891270569306	0.0152534286915987	0.0158789866525083
-320.433333326456	0.0170409402592765	0.0150964042695462	0.0151338815289521	0.0106372906770602	0.0160356585107303	0.0121806983090919	0.0130899976258479	0.0117343532066858	0.00928876184336047	0.0131986902251412	0.0121055629874544	0.0107804065442927	0.0120848305588093	0.0126595761097408	0.0151796102720241	0.00989757728300689	0.0107964618002837	0.014483441024525	0.0104925523217164	0.0152162033300112	0.00719151648076122	0.00879302655585001	0.0117618211729833	0.0105265976754734	0.0148226624477128	0.0112616119427218	0.0120415741798567	0.0144835313909348	0.0144835313909348	0.0106147577738371	0.0104736429883513	0.00976831630553632	0.00976831630553632	0.015808350992072	0.0109482410296809	0.0135758376975545	0.0127479662263512	0.01044358041959	0.0104453492298935	0.0114971485763861	0.00869998173323328	0.0121426759773535	0.0134531954383474	0.0121357433018958	0.0106416118476151	0.0105146971330785	0.00771001176193242	0.0134505106137451	0.0116393777286725
-320.399999993132	0.0135077676551675	0.0120255452921647	0.0137952390118109	0.0131656702012067	0.0131718318134779	0.0073057981935023	0.0100576235953018	0.0112050457166797	0.00760968801914486	0.0109904745256171	0.0097671789847894	0.00688597004787872	0.0100563294642766	0.0109604183427918	0.00983971664032879	0.00719975902111825	0.0088115126303191	0.00954494564632269	0.00782588732861567	0.00984261915437135	0.0067794591803757	0.00773033365482967	0.00766759799886851	0.00585170249012534	0.0135831802101627	0.00721156350486063	0.0105302541002988	0.0128505058179534	0.0128505058179534	0.0106766301470195	0.00411911245400509	0.0103888667722548	0.0103888667722548	0.00844240840504684	0.00929363697487429	0.0116957014094674	0.00829852680994247	0.00864970085346584	0.00984979849585732	0.0125852724974861	0.00590070054780167	0.00793143176198241	0.014044338720251	0.00895584765608448	0.00645870070201593	0.00881146049720671	0.0059542589439967	0.00996158177560635	0.00937287711008106
-320.366666659808	0.0124292315228244	0.00575559526409064	0.00897755428067637	0.00870655188451008	0.0101515425663059	0.00615040412561074	0.00645737619584252	0.00809963752803533	0.00329155460053254	0.00516027984704781	0.0088942679066395	0.00565600963952528	0.00919305666844483	0.00746171596373435	0.00752703846255065	0.00565197812614926	0.00460661225283754	0.00941304897794071	0.0050686279356239	0.0063503134886348	0.00306706329399642	0.00471662375853465	0.0020053069445477	0.00583136096742576	0.0106528362951717	0.00425486028903166	0.00692203898962385	0.00936030578333369	0.00936030578333369	0.00686709513208705	0.00366744988542	0.00666290965911043	0.00666290965911043	0.0067981133274021	0.00711115164548914	0.00823427391720899	0.00451880076492928	0.00538853976910614	0.00697547497774842	0.00972008374848821	0.00432067966580973	0.00541521783130927	0.00490320253439858	0.00521640340451546	0.00916645146846706	0.00882628963088739	0.00228262502408882	0.00814305385884218	0.00721406474350894
-320.333333326484	0.00259137360327577	0.00315861805369699	0.00591073879274284	0.00649047856913931	0.00626319261020769	0.000921038063233515	0.00259963545112141	0.00450837538968829	0.00033434418743894	0.00381491019683244	0.00471657043303142	-0.00119579519811852	0.00515507769613932	0.00426343594313294	0.00377223037366714	-0.000941782637211452	0.00382940409977806	0.00404942082564264	0.00254082224794405	0.00381194414969943	0.00216007805571972	0.00148631182525727	0.00113122396789089	0.00147623275096376	0.00528367815879827	0.00351737611620007	0.00548932700123483	0.00205534978776878	0.00205534978776878	0.00111593618421524	0.00185546918042878	0.000822933301288464	0.000822933301288464	0.0045725812859756	0.00650119385282288	0.00492770345535021	0.0032206324583246	-0.00032406451130329	0.000205354750336229	0.00241596666612698	-0.00168870428559409	0.00264619069016303	0.00351596418573685	0.00189363780338403	0.00191783295037806	0.00386221468816128	0.00055874655834609	0.00350462670466556	0.00481760903310124
-320.29999999316	0.00350878391767007	-0.00193958039319464	0.000212661676913584	0.0044125548794377	0.00272753792935276	-0.0010866769768928	0.00196864567976607	0.000152885553668991	-0.00202364440270464	0.000777378703022302	-0.00180435180799687	-0.00326742232906196	0.00139553595514841	0.000987730531672559	-0.00122268001329529	0.000852351034428267	-0.00360173499955063	0.00104263869170029	-0.00116552551096716	-0.00131050602408345	-0.00265868100379496	-0.0011545061789644	0.00291740930197126	-0.00270102164323061	0.000432046591092861	0.000145645883871559	0.0022789866654136	0.00155646303229429	0.00155646303229429	-0.00202445698741194	-0.00405883923571904	-0.00218989698256267	-0.00218989698256267	0.000756391926049704	-0.00160487202012882	0.00201111880102889	-9.64725284453571e-05	-0.00238574161768512	-0.000499125044263193	0.00433686028982627	0.0010792251332663	-0.000620511907076571	0.00107994886778295	0.000656116708702581	-0.00337284349127354	0.000925616922787142	-0.00381215645209942	-0.000534058402451465	0.000903070892694924
-320.266666659837	0.00160578943889034	-0.0029186009847264	0.000568970297694427	-0.00294687327634102	0.000683058454529317	-0.00515398718474802	-0.00312482118526025	-0.00231113836857411	-0.00745360800453476	-0.00248004781114164	-0.00360210187679144	-0.00714755152615631	-0.00344604890622946	-0.00277640502469223	-0.00250616120278846	-0.0047551950509338	-0.00460138918153652	-0.00232393807118147	-0.00658096889487236	-0.000788803745389033	-0.00574878311525495	-0.00366482216243469	-0.00710379366666025	-0.00415146802615962	-0.0024482362137076	-0.00129707288882464	-0.00337934598850775	-0.00191366932764581	-0.00191366932764581	-0.00442427637268306	-0.00631096101260409	-0.0049412855579074	-0.0049412855579074	-0.00341787446599007	-0.00166103436805776	-0.00223908830652586	-0.00158902208388922	-0.00575935394520966	-0.00613114414997207	-0.00485986899352742	-0.00663622208484704	-0.00333558950296542	-0.00377455563782603	-0.00369841464867471	-0.00388230425072889	-0.0051949125293419	-0.00439989537956109	-0.00313806277500617	-0.00251423130813966
-320.233333326513	-0.00389095749395008	-0.00364563451989552	-0.00523641005142095	-0.00526352206493008	-0.00326450472542761	-0.0109560091696296	-0.00372227970884109	-0.00659987586258615	-0.00825558121808312	-0.00405984051149655	-0.00643812534969523	-0.00942336669891009	-0.00771640272101859	-0.00481416934211309	-0.00501364007462235	-0.0124893446695115	-0.00784441514153345	-0.00437872869527789	-0.00656884279442405	-0.00825977785523058	-0.00995494837049937	-0.00796851136867427	-0.00785377294389611	-0.0106031550690865	-0.0070765289156165	-0.00819842098568035	-0.00492720070485608	-0.00595995297847307	-0.00595995297847307	-0.00831477353978161	-0.00936445282399212	-0.00818890058611355	-0.00818890058611355	-0.0038848601928384	-0.00960088800151759	-0.00673007152272287	-0.00680696462769925	-0.00954464162401802	-0.00818142937677391	-0.00455418399475727	-0.0093655268562628	-0.00695558753431713	-0.00503372715212203	-0.00956526259319612	-0.00685197498852497	-0.00476881617942526	-0.0103565129284947	-0.00974718652153883	-0.00997574465232209
-320.199999993189	-0.0115619581555696	-0.00842086098753447	-0.0086937493397381	-0.00888440673716806	-0.00943842196621658	-0.0113594892641433	-0.00931582693432909	-0.00713415652052762	-0.0117525443323426	-0.0100870289581028	-0.012190268975114	-0.0116311195969251	-0.0064669581288288	-0.0131419079567695	-0.00834867632021585	-0.0120592715104253	-0.00872980323441763	-0.00996809423467937	-0.0113663545331684	-0.00952785487254826	-0.0133480638771659	-0.0126709778982321	-0.0111589559187474	-0.00924375989014914	-0.00968939073243269	-0.0107595200209686	-0.0089891021860089	-0.00870672683076512	-0.00870672683076512	-0.010563237366109	-0.0150826784037864	-0.0108708268647614	-0.0108708268647614	-0.00865170209336596	-0.00940743961150181	-0.00788307314558612	-0.00743423172056401	-0.0106707320216625	-0.0126187445124862	-0.00643106901936352	-0.0135007208111317	-0.00959434959396832	-0.00800456765009394	-0.00886661792800358	-0.0113703376309551	-0.0119544909453257	-0.0122995965006069	-0.00943578064044637	-0.00675050360467533
-320.166666659865	-0.0109750096226878	-0.0104847096188674	-0.010671041927351	-0.0132366830878421	-0.00969459867880318	-0.0107244767747715	-0.0115484876991009	-0.012399200618296	-0.0149739483183157	-0.0170062341482161	-0.0122410750347089	-0.014262247351343	-0.0131250919754691	-0.00941145059947879	-0.0112203010867959	-0.0142355005739251	-0.0123504396575193	-0.0116309439771725	-0.014322917599231	-0.00986744120395144	-0.0167012429515713	-0.015429104483013	-0.0154967149843335	-0.0144582925809714	-0.0128420927260772	-0.0171925607922249	-0.0105318786727246	-0.0120201858451847	-0.0120201858451847	-0.0146310516889145	-0.015212734067796	-0.0133304639412291	-0.0133304639412291	-0.00885217831786811	-0.0102001577903164	-0.0115979660702564	-0.0137286995494077	-0.0142850392728641	-0.013489620404822	-0.011352819317921	-0.0153502905012093	-0.0111496833458264	-0.0122164478637272	-0.0151990021569154	-0.0115777037477613	-0.0120834115256322	-0.0136189552460237	-0.0124176221667814	-0.0124018013534793
-320.133333326542	-0.0120027197869756	-0.0127941964539964	-0.0163779799321359	-0.0183043471055296	-0.0105726232305327	-0.0171684979915143	-0.0145822092418968	-0.016423778044896	-0.0157932932610407	-0.0150965119922843	-0.0144002644286381	-0.0172399137382988	-0.0137865942559841	-0.012044443147931	-0.0158700618365872	-0.0182952590766909	-0.016660201514758	-0.0144939562949364	-0.0165592533926885	-0.0139687620117107	-0.0170850876612801	-0.0186640686154486	-0.0160089752719441	-0.0163080290272597	-0.0138160359992038	-0.0161348085015734	-0.0130318427508089	-0.0154298045601616	-0.0154298045601616	-0.0157972770637639	-0.01665075050179	-0.0129582394308198	-0.0129582394308198	-0.0115906976147533	-0.0166914177273794	-0.0139231842210076	-0.0153886729528555	-0.0157400077177574	-0.0171763445191292	-0.0126032387203353	-0.0162149985426548	-0.0154811084099093	-0.0121472813655769	-0.0165457989150019	-0.0179119741387671	-0.0188427212274481	-0.0171021458810017	-0.011900414378086	-0.014785601680417
-320.099999993218	-0.0162089642248709	-0.0160362967228082	-0.0145825842687543	-0.0187175192170759	-0.0141531926209041	-0.0189970365354455	-0.0145121841349096	-0.0181705346429609	-0.0163008442656721	-0.0159656422981138	-0.0174095616054998	-0.0178346503007639	-0.0149483666334258	-0.0158334899238912	-0.0168380259483797	-0.0191801846007185	-0.0170432248836125	-0.0157008928666242	-0.0203316181935673	-0.0145184710503183	-0.017754824773785	-0.0194752994068893	-0.0168883936814848	-0.0160631293115313	-0.0166946191831454	-0.0203596052053537	-0.016942010096458	-0.0133008000146015	-0.0133008000146015	-0.0171470263502226	-0.0196351466397395	-0.014031916720348	-0.014031916720348	-0.0161192612689627	-0.0175766044869952	-0.0146375330991487	-0.0157091840772234	-0.0167544074355894	-0.0212860971527644	-0.0176124368828625	-0.0194968614492014	-0.0131656501152619	-0.0171047715753999	-0.019214647985576	-0.0180358369073685	-0.0171992818080704	-0.0213954410260062	-0.0159009460742979	-0.0139252930680946
-320.066666659894	-0.0151299108469908	-0.0182685101495922	-0.0156646574411171	-0.0170011652101341	-0.0140727809936495	-0.0208194472812102	-0.0157986053006759	-0.0195633008751404	-0.0185654791609029	-0.0175143359316333	-0.0140801591277986	-0.0174487184355202	-0.0177614784417068	-0.0158197763665174	-0.0216284740430641	-0.0193656976458805	-0.017091135332569	-0.0171237144943456	-0.0184378411456504	-0.0194620100000016	-0.0232410847131357	-0.0180896434336311	-0.0180591565277267	-0.0205032962978897	-0.0201937856560408	-0.0205011870506734	-0.0158234679952466	-0.015581123273229	-0.015581123273229	-0.0231020709818667	-0.0187256900719494	-0.0182973921055803	-0.0182973921055803	-0.0138051546460068	-0.0189034402811409	-0.0159111338229536	-0.0166433041246395	-0.0197285899835021	-0.0195186158920031	-0.015771430455272	-0.0211655930262276	-0.0169111710181822	-0.0204799605724832	-0.0179953145436916	-0.020921191599298	-0.0179191804423213	-0.0211824705576628	-0.0140060022687177	-0.016821554903806
-320.03333332657	-0.0171219773669385	-0.0177963318631502	-0.0168937668580055	-0.0176197791068189	-0.012449493426676	-0.0187147099718692	-0.0180858760551055	-0.0211540737109025	-0.0192441079053258	-0.0202481284802677	-0.0185497063408382	-0.0221326152416493	-0.0178632572506088	-0.0197809140213381	-0.0216119510019376	-0.0199735659939138	-0.0222067348114064	-0.0195661093554231	-0.0214577150225691	-0.0178944657614829	-0.0197559484641961	-0.0214960311867449	-0.0222695591301527	-0.0171644993888583	-0.0208061032243456	-0.020723075861682	-0.018643974323255	-0.0183101526218101	-0.0183101526218101	-0.0175806563876716	-0.0194651140688937	-0.0191300814846874	-0.0191300814846874	-0.0179156560543989	-0.0212580033874156	-0.0170203174669924	-0.0191601390192749	-0.0223987163922454	-0.0219400673806276	-0.0213171752026194	-0.0185218794878895	-0.0204363781733188	-0.019298787293092	-0.0187669094850441	-0.0207008941726324	-0.0191435011119619	-0.0195927585698591	-0.0191647796843986	-0.0167616675494502
-319.999999993247	-0.0168880895943857	-0.0178408511997671	-0.0179726374776212	-0.0183498258000546	-0.0136930331994315	-0.0219264573546154	-0.0196924827548142	-0.0171746161430184	-0.0195741173872038	-0.0169787735474162	-0.0179300154097831	-0.0201671379874067	-0.0184818354613858	-0.0182135189026438	-0.0172245504455314	-0.0197711573602323	-0.0190066683587293	-0.0176091857578402	-0.0201504321663575	-0.0201372641728617	-0.0192879056445132	-0.0190960534192501	-0.0196024565773427	-0.0197858518824592	-0.0186857045146827	-0.0165872644437877	-0.0153629231090564	-0.017200589261387	-0.017200589261387	-0.0189605172827574	-0.0220697027158422	-0.0164182699080886	-0.0164182699080886	-0.0163557406884463	-0.0192063794016625	-0.0178187254479442	-0.0162581781254324	-0.0207606269986337	-0.0192341797193785	-0.0182533826098501	-0.0227084332667842	-0.0178861369528185	-0.0171854391829677	-0.0192590608946757	-0.0226123168852678	-0.0203520636242108	-0.0206999487695546	-0.0160246397435708	-0.0185181468695869
-319.966666659923	-0.0163047641476819	-0.0161571505341078	-0.0158895500150282	-0.0177849064304432	-0.0163679076896909	-0.0191115825967186	-0.0158210353571978	-0.0212584424869074	-0.019917677282732	-0.0159585094637215	-0.0174956209941811	-0.0190351972541621	-0.0146993333265777	-0.0144927472413285	-0.0165542830940276	-0.0199969068880316	-0.0218103723906489	-0.0150387328718844	-0.0182668898994319	-0.0160714380196338	-0.0160869710347513	-0.020984915458093	-0.0198574844585319	-0.0180931464308584	-0.0169797226541274	-0.019221317928383	-0.019579593272735	-0.0169546692042356	-0.0169546692042356	-0.0178297798886313	-0.023607104149874	-0.0191407202075342	-0.0191407202075342	-0.0167281368478531	-0.0164542189048632	-0.0155807173170901	-0.0170064399906305	-0.0199744847682706	-0.0213698445920418	-0.0156610533684152	-0.0187375431447722	-0.0175439913064129	-0.0155263054864737	-0.0192974179096882	-0.0184433613522453	-0.0195757947094534	-0.0198303789815473	-0.0189859794544829	-0.0154872147575622
-319.933333326599	-0.0141495066076671	-0.0155194842388023	-0.0146755312135527	-0.0168546298939847	-0.0132020704252126	-0.0194867312077115	-0.0169268204230894	-0.0153220692656706	-0.0163509184901004	-0.0168306461912172	-0.0126680670205669	-0.0198083445070341	-0.0146042078285913	-0.0146548119709535	-0.0121214626257564	-0.0166014701450909	-0.0160499748006537	-0.0137453934051032	-0.0195780130390866	-0.0132840565719106	-0.0214677265725911	-0.0134737839984141	-0.0176013549758581	-0.0166441967668093	-0.0148729622169527	-0.0164470915911251	-0.0165869726694058	-0.0140496754938457	-0.0140496754938457	-0.016198461779904	-0.0204501522135071	-0.0164917929637517	-0.0164917929637517	-0.0109858714193659	-0.0171616089199559	-0.0183516848999492	-0.0160934685394978	-0.0156984198188045	-0.0181260673082758	-0.0119884258083618	-0.0187800718677138	-0.0154131513856899	-0.017481668056029	-0.0146385600017621	-0.0169308619369903	-0.0168697143445881	-0.0158822232699002	-0.0170847617039304	-0.0147141723395533
-319.899999993275	-0.0136708968014791	-0.0124910596423473	-0.0116193088835016	-0.0128885224383311	-0.0122140389696763	-0.0147301368759312	-0.0126208924139459	-0.0163366259176002	-0.0147686075951478	-0.0132371902056505	-0.0123755106857952	-0.01649759563877	-0.0124896187905543	-0.0106452926896465	-0.0125078040471676	-0.0182032424562537	-0.0110112787460065	-0.0114970597121552	-0.011701076279829	-0.0155742287350763	-0.0141328486941064	-0.0137174486691121	-0.0149976271722109	-0.015379247500933	-0.0146081291098683	-0.011474206595611	-0.011662761233451	-0.0106643860632574	-0.0106643860632574	-0.0150379985650346	-0.015543668660234	-0.0125532015105103	-0.0125532015105103	-0.0116363294628274	-0.0116663541206488	-0.0100686483682296	-0.0148989204009767	-0.0174459600253133	-0.0146072193023337	-0.0119184861066065	-0.0159387827574357	-0.012148586329867	-0.0177549188986004	-0.0120074374798853	-0.0165623437132458	-0.0141392724057414	-0.0150801708140214	-0.0142065469144225	-0.0148778239856493
-319.866666659952	-0.00907882739270149	-0.00935197139147248	-0.0103346350080288	-0.0107557549359636	-0.0122598818761728	-0.0140072909039438	-0.0089907732297797	-0.0115483392224097	-0.0101076307931548	-0.00996974837987297	-0.00993907211320832	-0.0158758614500669	-0.00925292658538457	-0.00981621266448207	-0.00919249033692116	-0.0120881967488011	-0.0136938566201654	-0.00882162650101181	-0.0120433257926985	-0.00810666617064881	-0.00976378312114912	-0.0108285801534793	-0.0108851824873912	-0.0141782899437524	-0.0110995314814191	-0.0103205391505299	-0.0115831768971132	-0.00831508532895009	-0.00831508532895009	-0.0102736176804784	-0.0142876806153509	-0.011362438347709	-0.011362438347709	-0.00789533189452207	-0.0100548402871066	-0.00869010399625259	-0.00919532178423577	-0.0127594363584761	-0.0123222396727483	-0.0096278602261074	-0.0110789658357626	-0.00854754470588037	-0.00827801560672736	-0.0100598554922923	-0.0140518011607909	-0.0112994908647756	-0.0119528249493192	-0.00924210259950531	-0.00984579495421056
-319.833333326628	-0.008174244373924	-0.00533037555990612	-0.00700483345354874	-0.00747031084497352	-0.00218834720527161	-0.00836021514734442	-0.0054488503127893	-0.00478362674717914	-0.00822382946976719	-0.0055900633168845	-0.00812692677339988	-0.00369610291732037	-0.00542262711758346	-0.00595397572322687	-0.00568642514457185	-0.0090147582461666	-0.00753119989182183	-0.0068172168895716	-0.00775694139566363	-0.00474316044952028	-0.00825903416674845	-0.00870650493898928	-0.00538344117867118	-0.0072657817111289	-0.00504563243420897	-0.00781610121004217	-0.00682856425316158	-0.00893707906441421	-0.00893707906441421	-0.00862517312570354	-0.0092923181622484	-0.00838614130108006	-0.00838614130108006	-0.00351712476678523	-0.00828342393964598	-0.00301203022880159	-0.00597145478504968	-0.00864092925063031	-0.00564816717235372	-0.00772729358648361	-0.00886014785329958	-0.00675037756016239	-0.00238057441027029	-0.00754199440236147	-0.00873432827533316	-0.00694637069078208	-0.00783537337533169	-0.00531437488904818	-0.00590940624407355
-319.799999993304	-0.0032274862868219	-0.00194879033195428	-0.00169013675931062	-0.00133086847162522	-0.00329532669915722	-0.00241375236653529	-0.00103035318436373	-0.00303894988153974	-0.00505023344421229	7.58315919459074e-05	-0.00113299929520949	-0.00347211506086309	-0.00208825578018668	0.000397384538068146	-5.40113597264913e-05	-0.00167260590568752	-0.00158778868075249	8.94448347168453e-05	-0.00403349574832956	-0.00109192763225796	-0.00185099873490535	-0.0019960769146623	-0.00352137813417541	-0.00492497599764519	-0.00128284131809764	0.000538968572117882	2.21153107604621e-05	0.000840816395445532	0.000840816395445532	-0.00497252677034743	-0.00785520576929244	-0.000908725130772003	-0.000908725130772003	-0.00187533719924016	-0.00168511012793338	-0.0011903730912084	-0.00193018234101117	-0.00176251812040396	-0.00433974613530319	0.00224973277097673	-0.00279200444977346	-0.003703305090489	-0.000268368087238069	-0.00247490136789241	-0.00233444228046353	-0.00575107187661617	-0.00466782341176519	-0.000887234935935233	-0.0018507895000266
-319.76666665998	0.00405095708802361	0.00143648248959194	0.00269366420414641	0.000260234690942496	0.00436825604728663	0.000556202864333555	0.00326154096016762	0.00350221158780784	0.0027393514718892	0.00389775450403862	-0.000109826215799469	0.00133617291552046	0.00214692378359871	0.00273097282808321	0.00496664923544465	-0.00156074090935443	0.00330729055907164	0.00439879993263315	0.00200809735916962	0.00391830320023723	0.00202612137764024	-0.0019267390171378	0.00181008426019669	-0.000561320662861298	0.00208087084910324	0.00285467484648583	0.00640271970544859	0.0048999104969929	0.0048999104969929	0.00183557812504132	-0.000806976193354569	-0.00131234622225307	-0.00131234622225307	0.00568189389396856	0.00128990935469442	0.00240739635849518	0.000190124128011671	0.00115589687408668	-2.51253715944921e-05	0.00335284656005408	-0.00138784366018185	0.00132094713779718	0.00313645628434966	-0.00189327923947757	-0.00126850554001101	0.00149079939208685	-0.00236718950968928	0.00134709361508767	0.000505714636615529
-319.733333326657	0.00464426108127225	0.00625761214167486	0.00657947036234718	0.00543248477595948	0.0049037856645805	0.00281890470400314	0.0104532444364865	0.0053913232820062	0.00285219794842162	0.00736515696353957	0.00684935872801529	0.00651859393283127	0.00478756218693344	0.00772069043041279	0.0083624551065522	0.00373668361397206	0.00647678047435152	0.0102062262162985	0.00505255014245876	0.011915747781196	0.00298945899227243	0.00651397142181287	0.00191806439344255	0.00434383750114997	0.00674743432704328	0.00758968074591415	0.00650154330984065	0.00472877688327811	0.00472877688327811	0.00525375875662137	0.00228107354405538	0.00777704739908802	0.00777704739908802	0.00678300218209038	0.00480745743251298	0.00699711407698322	0.00427270064850216	0.00686439084810098	0.00310205631950666	0.00608708639041988	0.00379812293691772	0.00583959239033416	0.00310189466746424	0.00363410255054086	0.00597555078510725	0.00562552084324797	0.00282568302615627	0.00794575557072918	0.00468174074101591
-319.699999993333	0.0101034980206572	0.00971847951537652	0.011571943794218	0.00956540598582345	0.0112375062260919	0.0105583907551545	0.011303918209508	0.0106444814203387	0.00887852457083138	0.0109099848154705	0.0100522153204575	0.0103099721987924	0.0118207264094634	0.0107863011136443	0.0131007208680207	0.00775573615644121	0.00991926777649133	0.0121530289016475	0.0079847997245962	0.00986611317925601	0.011971461654356	0.00930441084766676	0.00660166186301991	0.00730296120772678	0.0101351839080854	0.0109097097379286	0.0127079894627354	0.0124636827472226	0.0124636827472226	0.00911968927357065	0.00774031569040734	0.0105634696850428	0.0105634696850428	0.00845516824982828	0.0093181915008923	0.0107804337728181	0.0107166537797501	0.00907722592218552	0.00862036744452055	0.0111346140217327	0.00561966622093069	0.00852632396645092	0.0104191456884383	0.00968529758923442	0.0118638680551785	0.00909670377537863	0.00822198481990499	0.0114377069058944	0.0104079702890537
-319.666666660009	0.0135185963066543	0.0142047442469456	0.0123635206930924	0.0131913490742814	0.012859521923799	0.0118643934655881	0.0155520080602718	0.0154720553672186	0.0129119098495248	0.0149291384761377	0.013237626781729	0.0129014677647326	0.0150356558943119	0.0167567212056139	0.0156838752777764	0.0116171318943069	0.0124415797955537	0.0147412829597312	0.0137138073927545	0.0162463571050763	0.0129225137412236	0.0127901973124027	0.0136732397768839	0.00939860020630523	0.0134276366018018	0.0158953226171956	0.0159834767777124	0.0181633515937473	0.0181633515937473	0.0150478721028775	0.00960666992831249	0.0158205183644706	0.0158205183644706	0.01463867815552	0.0128590646866085	0.0155181798540528	0.0162651972732791	0.0143212554977837	0.0128045432967231	0.013746076225534	0.0120428461756011	0.0117990500479509	0.0135557432223941	0.0129798473823056	0.0152691864346604	0.0121225490970261	0.0122649279581774	0.0169129517720027	0.0145906859246439
-319.633333326685	0.0145449941487064	0.0166158037066784	0.0167814480443447	0.0176294332755064	0.0194498672404138	0.0167403432396115	0.0193199560519869	0.0164546207259032	0.0185804547955528	0.0182601125622427	0.0177053299171454	0.0186567689271645	0.0154184551171166	0.020273914939844	0.0175219115478883	0.0141477995723511	0.0164321711204924	0.0188163971158936	0.017912956700299	0.0196937569197385	0.0158201465566238	0.0177259107791637	0.0171125254395177	0.0127388258914249	0.0183249458157098	0.017568422888411	0.0178340072710608	0.0212296984838651	0.0212296984838651	0.0183265893840213	0.0126431498453555	0.0160640619197563	0.0160640619197563	0.0207232713822084	0.0159899086063904	0.0176570945414173	0.018492466533066	0.0141844112373622	0.0146408922204073	0.0181179120734976	0.0164672452874781	0.0170395659547964	0.0160236279540465	0.0171924073346534	0.0144931311594291	0.0165795199214698	0.0165459002799663	0.0192364834791072	0.0170545096791274
-319.599999993362	0.0189855829180822	0.0198082807768523	0.0206193179074079	0.0176646668960818	0.0228676493697462	0.0186045403431547	0.0194468476918316	0.0226726653402051	0.0169599161340718	0.0248672147031841	0.0163230246016196	0.0166187692518374	0.0211942046412715	0.0212971750343517	0.0184253066901749	0.0137732986805834	0.0182566856308651	0.0188241913434755	0.0191261011075001	0.0232705541869628	0.0180496051652164	0.0178316732690702	0.0200422224707295	0.0167066539953705	0.0234497132443197	0.0195849002784307	0.0194392314675486	0.0225619247719425	0.0225619247719425	0.0189331994863543	0.018338346356968	0.0183755710603446	0.0183755710603446	0.0193591551789338	0.0159139513760943	0.0184872325128641	0.0191551904072411	0.0175329775377778	0.0174495736589851	0.0195946358320866	0.0178245643057898	0.0186580846516381	0.0170559356088641	0.0181109894752237	0.0176386023322112	0.0162524611544487	0.017151730747941	0.0206072877088728	0.0173001767044735
-319.566666660038	0.0222794257351342	0.0185872770040669	0.0207737412077625	0.0169289104943218	0.0202265572089469	0.017827614283167	0.0212886479975233	0.0212544607966884	0.01952457435657	0.0214658936173	0.0219353072318129	0.0173905751034462	0.0199127333448877	0.021837249094001	0.0181668593779284	0.0174458775357925	0.0170257381921076	0.0223302590970371	0.0184394575527379	0.0210457251827663	0.0176454596652076	0.0180689839979709	0.0188046570728697	0.0177626263980408	0.0224850020300511	0.0201203656852723	0.0206343014119269	0.0211691772471195	0.0211691772471195	0.0175377552841672	0.0177855920159478	0.017058753053769	0.017058753053769	0.0220034480742486	0.0189637551590162	0.0224772168830152	0.0219994443555537	0.0184144963951752	0.0185828568574891	0.0204618581379168	0.0177119854424165	0.0204173684336444	0.0200036660748533	0.0185949849587151	0.0173185679081674	0.0159065067994322	0.0186953286490975	0.0217889247244211	0.0189727700360448
-319.533333326714	0.0195160089246563	0.0223306718063363	0.0203826958592541	0.0199156686989542	0.0227381363953298	0.0176195439540028	0.0190605876085836	0.0221819327270968	0.0176404007891424	0.0223118330424658	0.0199664680360969	0.0152507669185571	0.0212562241425327	0.0195033722979847	0.0205881632332637	0.0167034292481264	0.0193649296049825	0.0210705368212892	0.0186216886010632	0.0220642559075457	0.0191047638095052	0.0184687568213446	0.018053826763359	0.0196169146318864	0.0233595287710312	0.0186117572037758	0.0204690270220251	0.0226783655587944	0.0226783655587944	0.0225909565996424	0.0160185719480062	0.0173330015677733	0.0173330015677733	0.0203186753168186	0.0192729058220394	0.0209899799339949	0.020944434353781	0.0162406972433914	0.0185175192354836	0.0221597047227421	0.0170956327757117	0.0177593124971309	0.0187110986846719	0.0191521875634572	0.0187241607744177	0.0179051974054987	0.0178838433476531	0.020890541668947	0.0190571605465202
-319.49999999339	0.0176455857870738	0.0185510625827983	0.021062336286398	0.0203954159154843	0.022934692469415	0.018393583130929	0.0190196564612399	0.0202162458599248	0.0177117437987431	0.0215875685430853	0.0183564620077248	0.0158537575393523	0.0203532565018699	0.0197315979490799	0.0185168738136376	0.017073244379833	0.0191568707989117	0.0190193735671631	0.0181890003156934	0.0220069828198237	0.0207539590311978	0.0171779941892389	0.0185514728397383	0.017138189922941	0.0185528404103008	0.0172278866941993	0.0183815078710298	0.020488335047894	0.020488335047894	0.0151433686325738	0.0174636448201834	0.0198057896854785	0.0198057896854785	0.0219123812578886	0.0190158650422857	0.0187400224627351	0.0203161697318439	0.0156662870399961	0.0165311259184867	0.0216921682468788	0.0167787245148321	0.0178737707694391	0.018504297238821	0.0181737793208399	0.0163356024569459	0.0205703733146465	0.0201354860311082	0.020340148167312	0.0197423240864982
-319.466666660066	0.0175301025952418	0.0185752335241305	0.0196951543157331	0.0150339861727975	0.0198613173533022	0.0147503726852276	0.0192384814191876	0.0164260445812169	0.0181113916567924	0.0181221159898941	0.0142647730631384	0.0154789974392336	0.0158753907661764	0.0176437794182218	0.0208677014889578	0.0126229713003817	0.0143012000124351	0.0176918340619308	0.0160595080089709	0.0163132892905474	0.0125817658986314	0.0153309507407873	0.015005332849607	0.0144891455151753	0.0179191015322305	0.0170695462646423	0.0171916326165729	0.015992499378452	0.015992499378452	0.0175225101127744	0.0140464176915401	0.0158996950127726	0.0158996950127726	0.0167513568838965	0.0154906715985156	0.0145142544384081	0.0178306825371198	0.013662874051011	0.0142969110133895	0.0202092914353679	0.0154592074946914	0.0176380712222651	0.0185284841219927	0.0163130334192283	0.0154037652426503	0.0142650082866836	0.0167270810406298	0.0192599050397493	0.0177726796089931
-319.433333326743	0.0190202893930781	0.0170624818478006	0.0149629473278395	0.010969327914976	0.0157024067887754	0.0130720148515795	0.0125092347126257	0.0156972461213178	0.0133041376809813	0.0150813419775473	0.0116992485439465	0.0119024967327703	0.0137739425244029	0.0154352291579021	0.0144836480488066	0.00916947497423182	0.0123876487167515	0.0146383284586472	0.0144569816233968	0.0167093419998214	0.0102773972930124	0.0126552133059327	0.0101446344280128	0.0124013320598647	0.0160849641359826	0.0145964760984841	0.0146954710306539	0.0134970584103163	0.0134970584103163	0.0132701444118652	0.0107530831762924	0.0123054698527629	0.0123054698527629	0.0130273997094711	0.0137175988078534	0.0147710143924189	0.0120015857152641	0.0123766219428616	0.0115877517829586	0.0138066886923469	0.010238935556975	0.0115247425492424	0.0141068428278692	0.0137360472984429	0.0113630482482608	0.0134278295362031	0.0110176829432038	0.0161865893077708	0.0163648698816339
-319.399999993419	0.0129951317358138	0.0107847483406224	0.0148932381206009	0.01148069899594	0.0124056507401781	0.0123720672851441	0.0117292469629583	0.0122171202287259	0.00887179156973728	0.0118762934228538	0.00889239437271327	0.00694418323789814	0.0114352686810208	0.0136433535263381	0.00947882730185168	0.00433183198797149	0.00910983993818559	0.0149942991564288	0.00628227425594263	0.0120064800922569	0.00892418722978583	0.0066971196756751	0.00749202329166121	0.00798984123834856	0.0122599517407797	0.00900024558096357	0.0103568856524735	0.0126354322726878	0.0126354322726878	0.0122130202838806	0.00947053063616765	0.0108432964592757	0.0108432964592757	0.0127635980689057	0.00811715382576617	0.0125459534192882	0.0103757405173355	0.00829470207564387	0.00932648017123405	0.0111532019433087	0.00616490985760132	0.00966768882553448	0.0103257561546216	0.0103071527247961	0.00874139131026508	0.00676401022580753	0.00924639559643137	0.0117685442374192	0.0127308229857921
-319.366666660095	0.00797707510136292	0.00682999451299127	0.00947751273680653	0.00408527784984269	0.00753438897479486	0.00542501437621312	0.00824098278865382	0.00618134299411521	0.00596616812980699	0.00785637110141713	0.00576501030396703	0.00352898033475213	0.00817941531862709	0.00932552449419644	0.00763530571432858	0.00384737149301251	0.0049806685748911	0.00531847701042731	0.00401105574042149	0.0055030676376524	0.00293748663287496	0.00242721488580133	0.00584448490167122	0.00471565409005414	0.00794758275693375	0.00152716487864646	0.00656956186371749	0.00689211703957338	0.00689211703957338	0.00537863287240736	0.00602853754327892	0.00686249377028914	0.00686249377028914	0.00580610553165095	0.00627555105341548	0.00303703250643883	0.00783706672700479	0.00195423165494335	0.00607621829858562	0.00652406139627471	0.00209774993262957	0.00675325320129672	0.00719751209011532	0.00472113977714073	0.00777817927161184	0.00586237726867067	0.00651980153976328	0.00444762996132875	0.00618723034213331
-319.333333326771	0.00616387742481461	0.00256288351550793	0.00301730866485139	0.00063679730300692	0.0059574490995371	0.0020562267974702	0.00278864271595403	0.0018991370595115	0.000786976244117721	0.000515142814330738	0.00184610107530303	0.000470521100753074	0.00213235773348208	0.00256806559981049	0.000848665388245573	-0.00225285005332154	-0.000545515404984598	0.00224179115783141	0.00045337643226917	0.00600333256499308	-0.000971097396663456	0.000345540446852866	0.000568922673561345	0.00334724463715297	0.00407108398858613	0.00361832773046245	0.0017729392501753	0.00521073215946199	0.00521073215946199	0.00217189292144859	-0.00170450068546868	0.00260256200210496	0.00260256200210496	0.00597224434777244	-0.00045066161705698	0.00276505884972844	0.00311158818348578	-0.00157418902009432	-0.00313150832465092	0.0046503540916345	0.000173153709083551	0.000145133349185422	0.00394307907577895	0.00180140101620319	0.00089857673252669	-0.00123717695085468	0.000109238640590426	0.00302316603623165	0.000834849591354048
-319.299999993448	0.00043380147768568	-0.00119221703645267	0.0019933051324188	-0.00226477330441754	0.00273423520898086	-0.00328929184692583	-0.00195593020241835	0.0010526431075234	-0.00376300880029501	-0.00243014172743361	-0.000957168577698564	-0.0045192912275136	-0.00323895291111187	-0.000543878472873849	-0.00230737299791473	-0.00762761215202479	-0.00572174600477038	-0.00221156311413395	-0.0035190017756247	-0.00133498729245785	-0.00547613101524769	-0.00833007594591373	-0.00433368838479409	-0.00481668194581653	-0.00274778838114242	-0.00532967479490254	-0.00124225231606556	-0.00203808334187083	-0.00203808334187083	-0.00442628680276513	-0.00495727813499236	0.000671690463575403	0.000671690463575403	-0.000912062462053553	-0.00372045242930197	-0.00138685386278359	-0.000790613042327415	-0.00565925277018042	-0.00285979726874175	0.00134731429198098	-0.00472597871528646	-0.00145940130808508	-0.00361283851044947	-0.00495878134343941	-0.00462554495204293	-0.0033934293759238	-0.00453228944630135	-0.000446433831347126	-0.00224718983513039
-319.266666660124	-0.00294602179128878	-0.00280855569783056	-0.000665729361140066	-0.00906690114765152	-0.0029351042948963	-0.00580421551890065	-0.00409217420321784	-0.00350197719946888	-0.0053922663501681	-0.00684392205154682	-0.00927251227484904	-0.0103205744918689	-0.00574162759880903	-0.0079719347269851	-0.00799863523761257	-0.00615525091893288	-0.00814733512888988	-0.00678497641185372	-0.00674202883826269	-0.00277197984690913	-0.00620246885379894	-0.00721813775909996	-0.00519107865090851	-0.00881626387262835	-0.00720982313813512	-0.00592795701139914	-0.00657859546495898	-0.00723210034589183	-0.00723210034589183	-0.00725260539833383	-0.00899377833214487	-0.0057743681004786	-0.0057743681004786	-0.00282682218371633	-0.00795730195107502	-0.00544204512906366	-0.00624361025815867	-0.00909968563528263	-0.00734075165999659	-0.00578579902691034	-0.00911734597232761	-0.00694330318198633	-0.00639363188497077	-0.00808667762735227	-0.00340501106360769	-0.0079082779633568	-0.00669170071637604	-0.00763828666491861	-0.00713975448890469
-319.2333333268	-0.00681663235480956	-0.00416638757024745	-0.0090100666176619	-0.00962563765795521	-0.00372363260327802	-0.0100191867272034	-0.00735860153772094	-0.00546589336309167	-0.00979278912319326	-0.00628449450792623	-0.0123300407718699	-0.0109430984633061	-0.011599241341157	-0.00647017699887287	-0.0093713283008352	-0.01388094274573	-0.0144736446354272	-0.00558118514017913	-0.0102868940081721	-0.00991298121393347	-0.0132695031210006	-0.0100583531177451	-0.0106854155922532	-0.0108710918937641	-0.00707583884730967	-0.0082839762772009	-0.00880995188277578	-0.00590828238362362	-0.00590828238362362	-0.00982759536420286	-0.012045772723044	-0.011119510316512	-0.011119510316512	-0.00657347246379703	-0.00938852586013939	-0.00989031183414812	-0.0081277075600048	-0.0130223249843254	-0.0111389503874512	-0.0058530268330319	-0.0121448875504232	-0.00990691077705097	-0.00668128466552376	-0.011120052447291	-0.0068430544595417	-0.0116226356009396	-0.0102055527618016	-0.00708067493824194	-0.007932032969304
-319.199999993476	-0.00793539740451754	-0.010721787928486	-0.0100760187197455	-0.0118001940395913	-0.00787760507671764	-0.0143372402092603	-0.00802697825223742	-0.0126199378582111	-0.0120002121505983	-0.0114591018678739	-0.00984798054805613	-0.0141398979553199	-0.00944894752601944	-0.00763483961135158	-0.0122757234827845	-0.0164490615779322	-0.0135908515081857	-0.0102767611673328	-0.0147355758362506	-0.0116346478696279	-0.0119994065833783	-0.014813861019315	-0.0144058282077272	-0.0169237203720765	-0.011778889875164	-0.0116481843469471	-0.00967258298538809	-0.00936999197123223	-0.00936999197123223	-0.0134572180178688	-0.0152917907354689	-0.0121077228216054	-0.0121077228216054	-0.0106306794555351	-0.0140145275990388	-0.0100889114682882	-0.0104524720835328	-0.0135751185375409	-0.0114262589445213	-0.012832180238853	-0.0135081769242789	-0.012243323043519	-0.0115737930488298	-0.00914182230164573	-0.0122047415870912	-0.0138616797370519	-0.0133409276292886	-0.0111175838621541	-0.0109923296412149
-319.166666660153	-0.0116907056934586	-0.0118871107989706	-0.00925725625696361	-0.0146377667828724	-0.00834219875223252	-0.0161634793688676	-0.00911275802379385	-0.0132101254664926	-0.0168187909706539	-0.0129182562138227	-0.0120399504356005	-0.0143836707586371	-0.0113034555952963	-0.0100115893398145	-0.0147952378808357	-0.0161317938435362	-0.0159374611161047	-0.0114077164674697	-0.0160274513593104	-0.0115619045203048	-0.0172118027183322	-0.0153374146634757	-0.0169012092087895	-0.0101135126153965	-0.0107078875780056	-0.0137340752314605	-0.0130295566657316	-0.0128426017463196	-0.0128426017463196	-0.0176388653279301	-0.0170923553560065	-0.0170610349165422	-0.0170610349165422	-0.0150814944241544	-0.0154090833490512	-0.0114611270949316	-0.0122845772612266	-0.017727294835335	-0.0117675006080392	-0.0121826938995139	-0.0151704593661754	-0.0139303666246587	-0.0128965897001612	-0.0134855643799014	-0.0136771158770118	-0.0127159279635134	-0.0123683671731313	-0.0104793375743384	-0.0116570475940536
-319.133333326829	-0.0117347886342903	-0.0117743136005278	-0.0112493951170883	-0.0162985519950409	-0.0127499089972863	-0.0156928935563581	-0.0126892571233003	-0.00985441843039425	-0.0114085179903676	-0.0145439128122421	-0.0141624882441291	-0.0174009329619111	-0.0141162277318907	-0.011260894839263	-0.0138956932275563	-0.0189248744978646	-0.0132675237878709	-0.0125323302355037	-0.0158925424989746	-0.0116267448735062	-0.0136828848118717	-0.0163857413961482	-0.0149580953548119	-0.0168835336870026	-0.0112414479807972	-0.0147640131996782	-0.0141916041371882	-0.0133675587083226	-0.0133675587083226	-0.0149144547915291	-0.0175902781299413	-0.0115252276680048	-0.0115252276680048	-0.0120067455191661	-0.0154863824605058	-0.0117016143093708	-0.0134713186507613	-0.0180782338604808	-0.0159747726300666	-0.0138034658337102	-0.0119793110381951	-0.0126749832098867	-0.013918085414487	-0.0147642020605503	-0.0147207505114232	-0.0152550715502158	-0.0166495828678608	-0.0124249968308983	-0.0136507423635721
-319.099999993505	-0.0144603812672338	-0.0106349349678911	-0.0107595767280717	-0.0181222215193184	-0.0118449269626922	-0.0167291908167909	-0.0121897910450317	-0.0129479394624954	-0.0135440107563234	-0.011985908011368	-0.0136165008695102	-0.0141998169728196	-0.0114727538543948	-0.0113349436950128	-0.0131509724557308	-0.017852817570545	-0.0181127108200237	-0.0129277412497423	-0.0175428751314657	-0.0118177087749677	-0.0150528629056466	-0.0165299428507543	-0.0149803560822089	-0.0164728233943412	-0.0110337335396831	-0.0129648974287009	-0.0150943784523704	-0.0136385712854745	-0.0136385712854745	-0.0172413920756285	-0.0187217517959353	-0.0110891220094547	-0.0110891220094547	-0.0120142845265523	-0.0162473579753073	-0.0132201046159396	-0.0120317331616714	-0.0172237596668088	-0.0181429653445404	-0.012078928204564	-0.0189420264709884	-0.014498358812709	-0.0128937479992643	-0.0121337010321537	-0.016168478668476	-0.0141738132103594	-0.0182750112745337	-0.0147481944041263	-0.0151737014598256
-319.066666660181	-0.0158930476143474	-0.0141289910008092	-0.0124487869230339	-0.0174598488213207	-0.0108838335604529	-0.0152017607483034	-0.011873686081222	-0.0121257271077103	-0.0141539557463596	-0.0137889872483489	-0.0144853652204796	-0.0163637612977545	-0.0130898372743538	-0.0120572304233132	-0.0138160467332985	-0.0155742915626047	-0.0177075062852469	-0.0137233904163949	-0.0132293903407861	-0.0137608678764698	-0.018447974614475	-0.0167872008536055	-0.0143338556968169	-0.0143539014742833	-0.0126708686849365	-0.0128812862003396	-0.0129385659616886	-0.0111089138841289	-0.0111089138841289	-0.0145921150051659	-0.0166249174803056	-0.0165691964401216	-0.0165691964401216	-0.0113423267091237	-0.017358607356504	-0.0130035977904248	-0.0117998629861874	-0.013800211490809	-0.0141606583758594	-0.0128706561246779	-0.0152690510382474	-0.0128306185574094	-0.0150415083482898	-0.0124934465123069	-0.0135664818938741	-0.0121241543933167	-0.0167497943123077	-0.0136586328914072	-0.0105359533499729
-319.033333326858	-0.0148768489141664	-0.0110925050775915	-0.0125968519222918	-0.0134764751298669	-0.00971554626874338	-0.0123518652958905	-0.0113830637478867	-0.0113951581586756	-0.0112068263669888	-0.0138270143544043	-0.0131325347677139	-0.0129989789140235	-0.0119764298079832	-0.0134944302229548	-0.013226194168716	-0.0166200602168876	-0.0167328663448286	-0.0131483003646332	-0.0147581382281834	-0.0108679969043912	-0.0143254311604268	-0.0173938535862778	-0.0140155051362655	-0.0117835197437454	-0.0108454566231709	-0.0127654493222695	-0.0134126679842992	-0.0135119972480037	-0.0135119972480037	-0.0145976305263805	-0.0156888742578799	-0.014618300416727	-0.014618300416727	-0.0143451678483286	-0.0140402737252849	-0.0122147005845035	-0.0093971268608396	-0.0136321247403838	-0.015015577492862	-0.0123874126176021	-0.0154995552629561	-0.0152906005877061	-0.0111889346156778	-0.0117801106871214	-0.0145870883416244	-0.0122028229567778	-0.0153668642390545	-0.0128951188282537	-0.0116431202676477
-318.999999993534	-0.00920220315249942	-0.0133972214617516	-0.0107620599744849	-0.0133674060685298	-0.0107175727712975	-0.0122343224568461	-0.0106079939418977	-0.0119379599361439	-0.0141040576942481	-0.0115873942567901	-0.011417920549615	-0.0173790548884504	-0.00908300233460391	-0.013096669060339	-0.00839465141094065	-0.0150207597712646	-0.0128468725547678	-0.011543415479899	-0.0109191968759259	-0.010304933792724	-0.0150298668081844	-0.0123634982378203	-0.0132186562326445	-0.0139416971055767	-0.0116220614682502	-0.0120227290381762	-0.0115031125353113	-0.011446974285821	-0.011446974285821	-0.0125207155860657	-0.011258526614994	-0.00848873398719674	-0.00848873398719674	-0.0117514632859753	-0.0101998926892805	-0.0111645813720042	-0.0100381763279972	-0.0149859358886374	-0.011322601304684	-0.00866036494226896	-0.0136698896714572	-0.012879615014406	-0.0107202677820352	-0.0108731703111784	-0.0146256243714197	-0.0109783127114085	-0.0148169201551486	-0.011129762200355	-0.0110173810098385
-318.96666666021	-0.00978166606118724	-0.0120674760943374	-0.0100544005210002	-0.013741763394717	-0.00826156804735168	-0.0115086071726321	-0.00626094197826654	-0.00854697333015675	-0.00786477458233903	-0.00967750016129021	-0.0114163689694546	-0.0149338465955747	-0.010351527278462	-0.0126768842643848	-0.00946756782956659	-0.0164051621387468	-0.0096294878009453	-0.00955201305256115	-0.0128459997202524	-0.0104220119367389	-0.0121487078774011	-0.0138006411530789	-0.0145766835314582	-0.0135452145110364	-0.00715460544574598	-0.01179486160257	-0.0120773453512495	-0.00905507632862579	-0.00905507632862579	-0.0125221344452587	-0.0101693593137632	-0.0116181691643842	-0.0116181691643842	-0.0107155487535788	-0.0141243481304867	-0.00892085670892806	-0.00775310260346895	-0.0158781118279256	-0.0116120299348784	-0.00986354500239039	-0.014430467928555	-0.0130418734618747	-0.012962087779685	-0.0106470210742535	-0.0124242326780919	-0.0121308112062226	-0.0137561944649794	-0.00942212824929545	-0.00705691530053865
-318.933333326886	-0.00959614227128802	-0.0116739848412056	-0.00826870910971533	-0.0106577715188272	-0.00791827943115986	-0.0109535588277856	-0.0113478164581591	-0.009925599799531	-0.0102630784247221	-0.0107072752156818	-0.0124613173616817	-0.0100413498608249	-0.00940830874141163	-0.00873033735263129	-0.00850253349948604	-0.0145620982215223	-0.0126392955686945	-0.00923560732183204	-0.00982411546580619	-0.00844011738396566	-0.0120618617963911	-0.0133662568501771	-0.0134846894876343	-0.0127874098368811	-0.00955116060701855	-0.00939914341260284	-0.010714369470457	-0.00751083998006463	-0.00751083998006463	-0.0105395293706946	-0.0144807768397262	-0.00833876934673627	-0.00833876934673627	-0.00620076764205868	-0.00964818886704899	-0.00621309092902644	-0.0078989306623628	-0.0143102179048248	-0.0101121396354014	-0.00618890187548438	-0.0144530375979942	-0.00902903259911858	-0.0111390810971778	-0.0110456997707969	-0.0161340407213413	-0.0113949105856463	-0.013305597572709	-0.00888577471097363	-0.00851633249653383
-318.899999993563	-0.0084072920866104	-0.00897775390597189	-0.00891337679950954	-0.0102532130900435	-0.00867432642112254	-0.0101681247092209	-0.00713622036496786	-0.00734694691207693	-0.00979034486258379	-0.011050346068364	-0.0102910443531957	-0.0133329832471368	-0.00990181093362885	-0.0102028325136806	-0.0112085211125322	-0.0125701904839404	-0.0119260699251486	-0.00787300415447933	-0.01468134540213	-0.00908650464031613	-0.0117935221478166	-0.00981548364045204	-0.0119491744687101	-0.0135447552201592	-0.00677519504676383	-0.00879436528224953	-0.00846788443155022	-0.00862993547320845	-0.00862993547320845	-0.0104034004732769	-0.0128422488778042	-0.0107443621166605	-0.0107443621166605	-0.00711203653991799	-0.0109395550231451	-0.00948465884053518	-0.008882365089949	-0.00832289213997861	-0.0108209691648965	-0.00913649896080848	-0.0104409448566204	-0.00882568687155982	-0.0103974450755561	-0.00958313554312484	-0.0114271111542853	-0.0102451021751416	-0.0103349510191708	-0.00846800458540387	-0.00779062831840871
-318.866666660239	-0.00804706801811084	-0.00741222141158782	-0.00495607723618374	-0.0113803074693943	-0.00730840513627307	-0.00932238029011545	-0.00699952340261312	-0.00801563293688812	-0.0116887685359506	-0.0098276737956301	-0.010821574282261	-0.0124948880647821	-0.0085148872412576	-0.0100113429246802	-0.00971100464063579	-0.0158952098313231	-0.011704220407862	-0.00929614455734717	-0.00875207084036034	-0.00786728521881275	-0.00994380111800919	-0.0122477266849953	-0.0123848328474411	-0.00919127384678975	-0.00871033391605036	-0.00850607377220447	-0.00985245840121751	-0.010397836857604	-0.010397836857604	-0.0110555833132243	-0.0133840807971631	-0.0073693535331566	-0.0073693535331566	-0.00738314865769818	-0.0104585730668558	-0.0078371411685042	-0.00730341011387836	-0.0142994600288755	-0.0109645719053635	-0.00747626117737499	-0.013865128318486	-0.011940242440676	-0.0103424300337224	-0.00575756125430948	-0.0104557380564891	-0.0100549996055562	-0.0112706025493499	-0.00786683390207721	-0.00875290955667662
-318.833333326915	-0.0107963130053756	-0.00992393451274187	-0.0105370082029951	-0.010932571669215	-0.00732581968686907	-0.0122797131692496	-0.00769337393908709	-0.00912748420746823	-0.011441996306469	-0.0100491866414925	-0.0128841221625383	-0.0119564062501974	-0.0103600004172947	-0.0112377022987903	-0.00642488470819302	-0.0130089642246828	-0.0131119960192063	-0.00926634042246732	-0.0106996999768877	-0.0104879146675032	-0.0121193608278923	-0.0127947536752575	-0.0128648960344845	-0.0117304876082146	-0.00924717676148124	-0.0104097083130386	-0.00663674793621682	-0.00958046094394405	-0.00958046094394405	-0.00973913711865426	-0.0121762255626694	-0.0105182979125781	-0.0105182979125781	-0.00587345735947697	-0.0138837727186508	-0.00925509586253215	-0.0105247625256224	-0.0136992937158193	-0.014379236039224	-0.00949171180525821	-0.0120482925551556	-0.00985067766882186	-0.008726236946619	-0.00933915997579948	-0.012205238374783	-0.0080775652744538	-0.0112339266264244	-0.0108889845138973	-0.00747387270476196
-318.799999993591	-0.00963054906747962	-0.00684564869325976	-0.0110561703863746	-0.0131483290536243	-0.00811668221792394	-0.0114489595493099	-0.0119674056302392	-0.0106543929203825	-0.0113359549774724	-0.0125068664509996	-0.0126213664560418	-0.0123703868862062	-0.0111595352478941	-0.0100613320068912	-0.0100850921308387	-0.014406065863696	-0.0127356273905557	-0.00777632951076768	-0.013404244028138	-0.0102862396082138	-0.0117479195040671	-0.0118190255586006	-0.012388407584315	-0.0125027442642958	-0.0119409407309926	-0.00878316831044279	-0.00993351709745438	-0.0101085833672061	-0.0101085833672061	-0.012702857604226	-0.014558529294481	-0.0133934832474329	-0.0133934832474329	-0.00907833152123605	-0.0125646636694333	-0.00909385126338003	-0.00825393135941144	-0.01377510041859	-0.0147366166685129	-0.00886934797782124	-0.0167127436252292	-0.0139721119477088	-0.00967031224098802	-0.00983636605129057	-0.0124540389218086	-0.0108173517570709	-0.0152468717537623	-0.00848347830490759	-0.00872754501305073
-318.766666660268	-0.0113126981492865	-0.0110251004502898	-0.0109154136880547	-0.0146394999067961	-0.00960610503157466	-0.0127874045110954	-0.01202110627284	-0.0102715376233196	-0.0118304508162916	-0.0121990949607259	-0.0155721282787127	-0.014868713393966	-0.0117561693307378	-0.0136219292074596	-0.0129665332882816	-0.0177975484999597	-0.0131947789473711	-0.010765746844461	-0.0134741155922126	-0.0117442406052424	-0.0143759292297264	-0.0123375459918347	-0.0145111423339939	-0.0135115049089657	-0.011672283547548	-0.0148320655258758	-0.0132691429063679	-0.00931970452179331	-0.00931970452179331	-0.0100785890851318	-0.0172647925816899	-0.0161755357663645	-0.0161755357663645	-0.0140583969842382	-0.0115993547555181	-0.0111329130110571	-0.011478021604302	-0.0154271484861633	-0.015538788990328	-0.00887939304751773	-0.0162999124972023	-0.0144128086352806	-0.0123514349166759	-0.0120010602735368	-0.0128166696955524	-0.0170818901580084	-0.0166925627224978	-0.0139492251749582	-0.00941141090698128
-318.733333326944	-0.0143731229687932	-0.011635305299199	-0.013062845376024	-0.0169885570917191	-0.0113241807391485	-0.0145244900985341	-0.0163982059253176	-0.0164567518416365	-0.0174325434427658	-0.0127256761971214	-0.0148120480855957	-0.0186160029361848	-0.0147660698933455	-0.0156041088407449	-0.014464670012563	-0.0197375825987783	-0.0177749336189175	-0.0144824909525039	-0.0174791020877536	-0.014367431202535	-0.0125535212224794	-0.0131628747044835	-0.0153882077138724	-0.0176996499805729	-0.0106147310415314	-0.0137029975345822	-0.0155060688776769	-0.0143543000380482	-0.0143543000380482	-0.0168192003315016	-0.0180305440934346	-0.0129063935641156	-0.0129063935641156	-0.0141253344081171	-0.0155341883619246	-0.0151143183763351	-0.0116573475837493	-0.0165521878315358	-0.0154466719573827	-0.0113850986123646	-0.0180029923418449	-0.0162799556096771	-0.0124338930541499	-0.0154320704043068	-0.0152828712220051	-0.0155438881823831	-0.0167062095449035	-0.0164120845407711	-0.0128486848902999
-318.69999999362	-0.011702628254924	-0.0146176189974747	-0.015015972679264	-0.0166489130290319	-0.0115684136270111	-0.018137005559307	-0.015708655716938	-0.0167890400737735	-0.0160847673560282	-0.0167886979298674	-0.017439725127486	-0.0178392947466944	-0.0144341184100956	-0.0172613099626416	-0.0157812728476583	-0.0173912091509284	-0.0222908534160735	-0.0167546767443628	-0.0153068554471039	-0.0162420365444135	-0.0159069996682388	-0.0171993824739888	-0.0204473010472674	-0.0200791150404546	-0.0145054360492388	-0.0177976651568231	-0.0190209750019766	-0.0155136409033407	-0.0155136409033407	-0.0158644681399751	-0.0198491727605433	-0.0187282747494195	-0.0187282747494195	-0.0154049574173967	-0.0190901804216684	-0.0128646024714482	-0.0189639723685072	-0.0210189545130709	-0.0201074426443324	-0.0191964196553066	-0.0182829634507162	-0.0174428845718964	-0.0162997602207917	-0.0172421997321415	-0.0179161252030579	-0.0163114511366186	-0.0174014875114514	-0.0153722697464296	-0.0148570440898597
-318.666666660296	-0.0167936658948508	-0.0176148029392348	-0.0166822851577743	-0.0193460546671828	-0.017818003111789	-0.0186571139787876	-0.0181637687090351	-0.0174895929826353	-0.0176212294260384	-0.0214211900098071	-0.0225022551933493	-0.0238057504083816	-0.0176114641345415	-0.016757837291394	-0.01959246161937	-0.0244793493341237	-0.0195895904821661	-0.0144813209164564	-0.0210926966291538	-0.0172533905885234	-0.0180660705123811	-0.0206535253241873	-0.0188272215302863	-0.0228676148480538	-0.0202821183993798	-0.0224235680636172	-0.0179644597411888	-0.0168732278693573	-0.0168732278693573	-0.0193140138158019	-0.0228895359879058	-0.0194919202433007	-0.0194919202433007	-0.0162068085413407	-0.0199795907926017	-0.0168136285231014	-0.0209510307769535	-0.0196901804041448	-0.0177809467311263	-0.0193040438928287	-0.0232013327538715	-0.0186703959129995	-0.0220471228574484	-0.0181324798798251	-0.018482871246189	-0.0192469598140094	-0.0197092003567112	-0.0140112142881522	-0.0152435907681822
-318.633333326972	-0.0192130320124121	-0.0220505854543974	-0.0215223578065433	-0.0207993730164803	-0.0193839047281364	-0.0208015692583348	-0.0188084505111633	-0.0219803383022474	-0.0207299592901919	-0.0226519782056673	-0.0249773819322672	-0.0221505497183787	-0.0203626688193316	-0.0211627324222344	-0.0209993161387092	-0.0243406312078521	-0.0231582625581395	-0.0231723558980454	-0.0221565576644335	-0.0173872020289806	-0.0239063189263594	-0.0227004052727203	-0.0213940176921426	-0.0255780135953427	-0.0182930233408841	-0.0201171294839283	-0.0181861666197897	-0.0221186818294451	-0.0221186818294451	-0.0226921094292578	-0.0215298721426898	-0.022937201547835	-0.022937201547835	-0.0167386377550608	-0.0229601402131061	-0.020437532400204	-0.019325229572003	-0.0221581641175868	-0.0264666933333819	-0.0185956419235394	-0.0217516524725166	-0.0201670643944534	-0.0199333910018691	-0.020224497630831	-0.0252257200334902	-0.021987719766967	-0.0207827025803021	-0.0203913331405411	-0.0192032961524632
-318.599999993649	-0.0195738853639834	-0.020964663764764	-0.0222900983015324	-0.0278846571613102	-0.018227114230857	-0.0219051846451558	-0.0213936152073868	-0.0226961727389721	-0.0242894140900185	-0.021535336316658	-0.0238604422474019	-0.0245016121402905	-0.0202414906143383	-0.0235819765842377	-0.0212095071388116	-0.0243209812856963	-0.0274562012754774	-0.0215606920695817	-0.0280831605729799	-0.0205085359888636	-0.0232192814863528	-0.0230344263922059	-0.0250947046461418	-0.0228895797377565	-0.0209411499455656	-0.0232466327640761	-0.020993968903502	-0.0236980690990984	-0.0236980690990984	-0.0228715881699665	-0.0222569372526965	-0.0245154257899136	-0.0245154257899136	-0.0205593856832831	-0.0225501192488724	-0.0207716519092552	-0.0219247072827501	-0.0263917180401945	-0.0240809281144554	-0.0212953061777825	-0.0245269983903971	-0.0222715041970906	-0.0236656085790459	-0.0248768899044218	-0.0244165833226245	-0.0248888619503433	-0.0242344770894706	-0.0235592148461086	-0.0220747323766332
-318.566666660325	-0.0233413645072669	-0.021116387518784	-0.0227025703976839	-0.0249540154839276	-0.0207850577727566	-0.0266732666995078	-0.0264480538312416	-0.0238535365233925	-0.0241034997341856	-0.0225272971671252	-0.0253777657720813	-0.0274890351230311	-0.0238244955054712	-0.0247589738043631	-0.0242586960005705	-0.0274927695176278	-0.0246591491353882	-0.0202830457932401	-0.0247768592383683	-0.0202514215205739	-0.026328616102513	-0.0265514676304239	-0.0244733127430379	-0.0288568784694859	-0.0212085635771733	-0.0226777219414431	-0.0262311517006694	-0.0225225708473401	-0.0225225708473401	-0.0209627751924426	-0.0268457761104767	-0.023983883177411	-0.023983883177411	-0.0222958214055543	-0.0258886401718447	-0.0224237708740243	-0.0239263903797872	-0.0269362870702164	-0.0248236583171383	-0.0213362329795452	-0.0288190222854434	-0.0245033788230454	-0.0252189885495727	-0.025053328794499	-0.0231924541018255	-0.0223857006580407	-0.0258515902032296	-0.0205033322226921	-0.0225269367359099
-318.533333327001	-0.0239528507098501	-0.0226287240864136	-0.0233408584829797	-0.024833828507868	-0.0219930895092848	-0.0260118763777035	-0.0222982782252696	-0.0217799756018234	-0.0277794808604986	-0.0236693566320295	-0.0252829855231934	-0.026739312014029	-0.0216581929727029	-0.020107630282618	-0.0258057529584829	-0.028258126540984	-0.0294338741103398	-0.0208242545601829	-0.0238103355638113	-0.0239685602987161	-0.0271214025290289	-0.0279193181576251	-0.0252752097687022	-0.0255831468210357	-0.0207418709288733	-0.0273814700855934	-0.0249038154208778	-0.0193593044791113	-0.0193593044791113	-0.0246500283049758	-0.028028395731952	-0.0249202394617862	-0.0249202394617862	-0.0216430380023706	-0.0255939248366098	-0.0227552190478402	-0.0213688413683584	-0.0271026117928664	-0.0234174569876107	-0.0228796336051434	-0.0271628485289387	-0.021711677739894	-0.0251422368322823	-0.0229176162549646	-0.0255019915401206	-0.0235635574678678	-0.0258415033135297	-0.0234028257639478	-0.0219711811722575
-318.499999993677	-0.0232659515699357	-0.0240715538929744	-0.0255376731993834	-0.0256004888005475	-0.0205439708764635	-0.0256225935162103	-0.0235612378252675	-0.0225966904839514	-0.0254623813761985	-0.023781635169498	-0.0272771675280762	-0.0253034688855212	-0.0254809766323048	-0.0205826453099983	-0.0247839452150094	-0.0259987767470431	-0.0255191652638685	-0.0211460296087307	-0.0237987259517528	-0.022180542933079	-0.0256153482733178	-0.0267099702889476	-0.0268144806750397	-0.0266300196291868	-0.0213062628123046	-0.0235665512908894	-0.0210295270312416	-0.0231346567176162	-0.0231346567176162	-0.0231958837397047	-0.026050042444098	-0.0242207858926897	-0.0242207858926897	-0.0232884406402054	-0.0259809705132723	-0.0250666061782657	-0.0218813076468088	-0.0290109416166189	-0.0239246305053366	-0.024256713244219	-0.0252747109107998	-0.0228293575265217	-0.024358504057972	-0.0221456984894779	-0.0246406435568123	-0.022976915271555	-0.0258312292956934	-0.0216059823273754	-0.0218827555193611
-318.466666660354	-0.0210439156414496	-0.0210066137612122	-0.0225908024952288	-0.0273817259313491	-0.0213005871057654	-0.0258778850643885	-0.0208794615123749	-0.0209346112890866	-0.0237731586342178	-0.0233407754005341	-0.0257579100581254	-0.0262896352674277	-0.0242729551505524	-0.0242290696986751	-0.0235468393916624	-0.0272481142211445	-0.0247730284467181	-0.0182096652901174	-0.0229202316810652	-0.0205269684482563	-0.0250580051988152	-0.0252843291450955	-0.0238210872236737	-0.0268918653697766	-0.019728907919736	-0.0225485474333152	-0.0219652397464207	-0.024465360388683	-0.024465360388683	-0.0261135889371524	-0.0256675151050985	-0.0266223815293655	-0.0266223815293655	-0.0231441845377587	-0.0252943222804203	-0.0213256031972718	-0.0210804314782905	-0.0232144661098593	-0.0257495132155875	-0.0202306275003621	-0.0246408115497087	-0.0218593888580334	-0.023176606564478	-0.02395808381464	-0.0249349089923474	-0.0250700643063421	-0.0245500394369091	-0.0214852265303005	-0.0212620980258454
-318.43333332703	-0.0224215210518041	-0.0206358570986693	-0.0212700512369653	-0.0251325180452716	-0.018052932970498	-0.021443402919944	-0.0196988892810011	-0.020558690925885	-0.0224467056108982	-0.0208474435019222	-0.0227739518551967	-0.0231248756317964	-0.0182394406545426	-0.0188694467429539	-0.0230801631294956	-0.0256720166554125	-0.0244308450022251	-0.0167811502243025	-0.0241043238894201	-0.0181647261706709	-0.0224875053730108	-0.023369297233408	-0.0210746837970341	-0.0246078392794703	-0.0203522239675654	-0.0227393130454954	-0.0220326780024911	-0.0185611390423654	-0.0185611390423654	-0.0207289383271636	-0.0232365674118481	-0.0240283028450975	-0.0240283028450975	-0.0212028118088281	-0.0242907785112205	-0.0214530314565103	-0.0216220390824374	-0.0214881845696138	-0.0223424222345752	-0.0193192126589748	-0.0255118953107292	-0.0234225838857594	-0.0220503288473536	-0.0215364121781012	-0.0241675621373041	-0.0218114743755123	-0.0257210380587941	-0.01831047753091	-0.0180381856503417
-318.399999993706	-0.0221274099104475	-0.0210803045675114	-0.018508275322667	-0.0206475393150053	-0.0152979795909814	-0.0223835574958714	-0.0193263395419523	-0.0198031057301121	-0.0194524085299569	-0.017610010298582	-0.0198671329299938	-0.0204192254279373	-0.0214642980996367	-0.0172971589504998	-0.0210690119799066	-0.0237539249365635	-0.0243136164601856	-0.0171243684477235	-0.0222234621818814	-0.016697250198873	-0.0259680312186803	-0.0210146948867119	-0.0188434359788882	-0.0216889624745444	-0.0192935956724786	-0.0193513134478026	-0.0171165787971658	-0.0193943582376649	-0.0193943582376649	-0.0190937534171485	-0.0208743298772343	-0.0196330861195295	-0.0196330861195295	-0.0163334640250251	-0.0205960485191474	-0.0196904842060491	-0.0169008573806172	-0.0218079891010385	-0.0204928947764063	-0.0198421898452757	-0.0239476415889152	-0.0203077307069284	-0.0203061443807411	-0.0213312734359592	-0.0207616438217816	-0.0199824322004996	-0.0217546421612863	-0.0181833469464452	-0.0191810650491274
-318.366666660382	-0.0193424683712229	-0.0168469062523962	-0.0174056003780972	-0.0205999487561357	-0.0149352375758464	-0.0215488001703712	-0.0182430440480036	-0.0184092736848973	-0.0179641268373473	-0.0183645471499063	-0.0173494183595571	-0.0153309422859347	-0.0180281345230243	-0.017484378945178	-0.0154210377891495	-0.0195666611270123	-0.0184330064475382	-0.0132326270085018	-0.0168123608619615	-0.015764247208908	-0.0188992286692495	-0.0206398966169314	-0.0189865200091829	-0.0213700297541713	-0.015644230174674	-0.0174452971921636	-0.019529936854661	-0.0146207582325482	-0.0146207582325482	-0.0222980388211984	-0.0196727433668784	-0.0183565387429935	-0.0183565387429935	-0.0158929651811124	-0.020624983510242	-0.016220172703846	-0.0176060862327189	-0.0161165530187909	-0.0179925446453404	-0.0167576911155025	-0.0198278893262726	-0.0181927151001452	-0.0157045504546364	-0.0179910446562037	-0.0177965625688435	-0.0167126410709614	-0.0220076527705761	-0.0150191278404405	-0.0125250220962936
-318.333333327059	-0.0160448862457507	-0.0149164919243036	-0.0153536687470573	-0.0146792919371507	-0.0143238084586259	-0.0172469216796535	-0.012229797403258	-0.013242947547887	-0.0141801080369133	-0.0137706035059251	-0.0151401493800815	-0.0155838571105357	-0.0145682032320182	-0.0117855586463926	-0.0121110740547231	-0.0169881481951003	-0.0166823558603784	-0.0124532154312995	-0.0175807726181235	-0.0108825199856578	-0.0148302694832231	-0.0164194301980937	-0.0181345437658048	-0.0171695677162118	-0.0148065503730653	-0.0164158807872771	-0.0129191247788563	-0.0115017021314269	-0.0115017021314269	-0.0166913884443063	-0.0147791595285246	-0.0137557203849279	-0.0137557203849279	-0.0129020682952912	-0.0171411398853247	-0.0133232343231108	-0.0117579848439665	-0.0191335432891432	-0.0139450914459268	-0.0148404824175564	-0.0155972471837093	-0.0127065260061171	-0.0155670909380392	-0.0153752356548515	-0.0182935811780605	-0.0123485206754088	-0.0171021106401036	-0.0135853485875577	-0.0141129927722062
-318.299999993735	-0.0131185250049581	-0.0116154959301999	-0.0138447437149779	-0.0127264699328036	-0.00948565876249863	-0.0121901875453423	-0.0123765941825692	-0.0139279337689143	-0.0123713979394137	-0.0102741210850117	-0.0131309809015884	-0.013723090033588	-0.00869876822195847	-0.0104204200932952	-0.0107655664115082	-0.0131944583378496	-0.0137986950809931	-0.0103868317036063	-0.0160159004474606	-0.0124451325459162	-0.0119319593166575	-0.0116014594686951	-0.0158121559822355	-0.0149579766614667	-0.0110962981285082	-0.0122600234570664	-0.0112464981721302	-0.0102786293145921	-0.0102786293145921	-0.0133764673067854	-0.0127370414961628	-0.0156973943142997	-0.0156973943142997	-0.0104828901146337	-0.0144093898121396	-0.0109568007615937	-0.0108960112889033	-0.0145426008307779	-0.0135621074144701	-0.0114098514782658	-0.0159973553793735	-0.0132145784083276	-0.0107813762250374	-0.0162644530642655	-0.0159883646006179	-0.0140716616532266	-0.01216905605838	-0.0117452756468629	-0.0102872151463059
-318.266666660411	-0.00824517073053144	-0.00822681919025392	-0.00943415576862072	-0.0101976521955131	-0.00550125673665913	-0.0115780108213001	-0.0114500985094961	-0.0105879354136069	-0.00863075135885571	-0.00777863727465522	-0.00784912195526744	-0.00820305705972679	-0.0106047012266381	-0.00528488560245433	-0.0072758381920297	-0.0131282778441728	-0.0107959803207917	-0.00846262341311887	-0.0100282472660261	-0.00841880192535949	-0.00989580240074439	-0.0109126969501537	-0.00974435851034794	-0.00789448352359368	-0.00873665730792872	-0.00833329523164728	-0.00767861674635384	-0.00288422825855206	-0.00288422825855206	-0.0107974119479016	-0.0109736617408784	-0.00879893360358264	-0.00879893360358264	-0.0072916821482133	-0.00995204963243568	-0.00961150342201811	-0.00773059358861405	-0.0116664598675349	-0.0103680269245425	-0.00693472114499771	-0.0115736828103598	-0.00765568831357655	-0.00787048966738468	-0.00922910707471292	-0.0120945376669183	-0.00683459879773873	-0.00823192614588264	-0.00787955602213131	-0.00965783674414677
-318.233333327087	-0.00439790273256524	-0.00469115617010873	-0.00646720277803259	-0.00820454599999088	-0.00451400725925322	-0.00539282498916305	-0.00484939955906416	-0.00855162834078682	-0.00455304934036771	-0.00592883514870768	-0.00613512665996796	-0.00695075108415721	-0.0066458430604045	-0.00401084012208763	-0.00412504884192577	-0.010415230161926	-0.0102886203805834	-0.00360638385905165	-0.0070063219106361	-0.00524915053931529	-0.00493276677356769	-0.00686491544773393	-0.00794239148464959	-0.010111428918249	-0.006297206656109	-0.00882574046328988	-0.00426564145706176	-0.00431763537023289	-0.00431763537023289	-0.00513085522283485	-0.00754254403831212	-0.00665868846811901	-0.00665868846811901	-0.000360791582376119	-0.00602209807534138	-0.0043562377369265	-0.00641983137635527	-0.0103100088396579	-0.00581581168364598	-0.00497350348340309	-0.00908966589440452	-0.00803131555463854	-0.0041908060896988	-0.00634713539538556	-0.0064667770622473	-0.00848608666722273	-0.00627329017657374	-0.00310162115217683	-0.00218996954354678
-318.199999993764	-0.00194688397943543	-0.000116886602137489	-0.00254802387940933	-0.00770068707964944	-0.00179687519178939	-0.00707465130482499	-0.00128026144746773	-0.00429665644851485	-0.00849111740534703	-0.00393217066991147	-0.00459510219475756	-0.00840134780040791	-0.00546711442779324	-0.000818849279172862	-0.0028745595822729	-0.00714620197632421	-0.00546848142977119	-0.00231751975606442	-0.00695763708772068	-0.00505782399043531	-0.00574131707975689	-0.00620002193172731	-0.0063383833635281	-0.00820229412748774	-0.00391404203366674	-0.000236930813607983	-0.00373781559905406	-0.00177668214696358	-0.00177668214696358	-0.00402514503897933	-0.00792421461894599	-0.00441467452249955	-0.00441467452249955	0.000615059600838741	-0.00539695868309831	-0.00287116003431742	-0.00196172774536285	-0.00437074997662112	-0.00560370432916035	-0.00249602600937204	-0.00690574131415345	-0.0048597126693275	-0.00449149259573645	-0.00194688220206818	-0.00638113265588502	-0.00650504487692305	-0.00403409929156551	-0.00255911298307088	-0.00329625932735722
-318.16666666044	-0.00187586119653282	0.000532942273181791	-0.00174390982005479	-0.0024035029175199	0.00236483421667943	-0.00448746860524285	4.07614650549393e-05	-0.00168607813453081	-0.000664387715109904	-0.0013040169178884	-0.00206787315655332	-0.00114106157523119	-0.00296561890989244	0.00241754784555881	-0.000453051167887186	-0.00482922794546392	-0.00418494171749173	0.000688340843118196	-0.00388656999109649	0.00195612912888676	-0.00184585151778782	-0.00568443727771051	-0.00330949933939084	-0.00312788074481885	0.00102652913761059	-0.000806972818647389	-0.00161389787091459	0.00131330904893578	0.00131330904893578	-0.0031794542810536	-0.00508006316610476	-0.00177488432547712	-0.00177488432547712	0.00362165920234392	-0.00210971794184833	-0.00200640534481811	0.00127823945991679	-0.00311688353025141	-0.00394570764347146	-0.00181385658726652	-0.00323870193490372	-0.0029848880667509	-0.00162094221694797	-0.00162247607065935	-0.00236672481013778	-0.00229567308791179	-0.00507087330131628	-0.00159425720122819	-0.00229827540743555
-318.133333327116	0.000739939056952132	0.00232024419012489	0.00174031026696109	-0.00204936605489747	0.00221470741736596	-0.00235462092780381	0.00341251917943686	0.00221637308281297	0.00156896417557584	0.00252674984242041	0.00151865234793813	0.00220895677141741	0.00329308372154957	0.00477122717524603	0.00172819518258926	7.19871052108356e-05	3.00485927181571e-05	0.00215679936255819	7.21389125092342e-05	0.00317019810970387	0.00301781180538752	-0.00186980813214543	-0.00140779334577312	-0.00437606039832206	0.00233827088012306	0.00125290001063649	0.000934775348260586	0.00221265863736475	0.00221265863736475	0.00126172598880536	-0.00176051134330446	-0.000688022385121001	-0.000688022385121001	0.00379299570099412	-3.58947718379632e-05	0.0043958728570006	0.000879380544912434	-0.000890862806644521	-0.00126309885988463	0.00126220931640297	-0.00171426900845784	0.00215986685142455	0.00218824862282496	0.00134753560317769	-0.00219867834746701	-0.00146788397358466	0.000797958490300954	0.000645656470195877	0.000160937842436981
-318.099999993792	0.00198495963468337	0.00464064674425657	0.00382382758884936	0.00101517058058986	0.00680987432332769	-0.000240350229598896	0.00201341427766566	0.00458029373134838	-0.00180209995592939	0.00204542407448283	0.000720620867918575	0.000616098741419546	0.00190013357723173	0.00936987935503064	0.00376105797819692	-0.0012307498969325	0.00370237274414242	0.00595061398677044	-5.7652837102018e-05	0.00189153695551447	0.00446971502025717	0.00321755685931979	0.000342769094114681	0.00246447586682563	0.00512955846690188	0.00286341493199538	0.00310870234860572	0.00576828863269885	0.00576828863269885	0.00430747420593736	-0.000400079909869899	0.001201709169943	0.001201709169943	0.00578773198936544	0.000267482733624425	0.00327896035383313	0.00482410867695204	0.000625314037646096	0.0010773467412093	0.00209948292004292	0.00189779232952825	0.00319838864041555	0.00379693825996985	0.0027514602505686	-0.00252369879127956	0.00547489909927412	0.00235361455023575	0.00391209206312304	0.00452260307094776
-318.066666660469	0.00437505114376335	0.00462728727490136	0.00445582839802938	0.00433717430834513	0.00325096677740511	0.00320711315655986	0.00518134128575032	0.00464871465733752	0.00497383872128232	0.00329838611521605	0.00594496198711547	0.00311844331502553	0.00443173316043	0.00879479784342219	0.00500959381768995	0.00180458019606788	0.0031988590316947	0.00811177485421921	0.00425732027337311	0.00758786788994725	0.00522593246211922	0.00454721786770074	0.00397477482997066	0.00268471596918929	0.00524880969706265	0.00434276359573726	0.00300275162149077	0.00541869819139951	0.00541869819139951	0.00347627283815111	0.00175068140760259	0.0031284309206453	0.0031284309206453	0.00607676660434675	0.0055482990031257	0.00535730360014275	0.00693162906000011	0.00584582095180941	0.00442770465788012	0.00527837404675291	0.000459943321752587	0.00350531200524751	0.00546304661968611	0.00591923299300057	0.00341985556138591	0.00479515263402053	0.00231102366247904	0.0076102344380381	0.00436751175917227
-318.033333327145	0.00819750262511076	0.0089171626265242	0.0106481239873438	0.00487677702151235	0.00488988466446716	0.00519127388600715	0.00599800716676746	0.00600541308983993	0.00555315897522812	0.011202347495945	0.00621867457005609	0.0062522190754446	0.00870123438068593	0.010621621593961	0.00780333142187128	0.00476416463962515	0.00527941120954356	0.00887478631799343	0.00357839626414047	0.00675315464370851	0.00511372648855501	0.00517814975122899	0.00375952538244606	0.00414703518502857	0.00672974262804815	0.00922530202284599	0.00467175418993182	0.0100471821498254	0.0100471821498254	0.0072152913208029	0.00360621797838256	0.00717922660098314	0.00717922660098314	0.00828756999068536	0.00549560905526103	0.00934521954710776	0.0108005459362607	0.00589657393254361	0.00760730600880466	0.00721930875780608	0.00491495885902227	0.00402483909451112	0.00854762998859426	0.00596487050779415	0.00472737405129653	0.00661312707065886	0.00670285488198474	0.00596961436190058	0.00948865240735219
-317.999999993821	0.0101886700813403	0.00998167793375371	0.0102279372748078	0.00512028665325559	0.00675800634251278	0.00615119936584541	0.00904263221840218	0.00593051798416966	0.00895279384683045	0.00798372250575807	0.00373567211126469	0.00597972322224527	0.0060595105096215	0.0101397432647266	0.0120965501433562	0.00624620284294286	0.00619241751734401	0.00918727863107116	0.00773776206980847	0.00863358135000492	0.00910801973578224	0.00403279166437154	0.0038510577469496	0.00616026756357035	0.0125734801938364	0.0104949859769579	0.00527860962582083	0.00708690067214379	0.00708690067214379	0.00757999252848685	0.0038117923445844	0.00885759327424773	0.00885759327424773	0.0104109687203071	0.00682640505772958	0.00844202973418651	0.0105396991461183	0.00565238329523887	0.00667654851350097	0.00855948437403142	0.00626842496758018	0.00339620855280687	0.00924100794261906	0.00604441607878525	0.00588295139854811	0.009908568307474	0.00647890187859723	0.00672759262239941	0.00911324746874098
-317.966666660497	0.0102232537330605	0.0108031180303478	0.0114784260012005	0.00546231535112429	0.00933794851435366	0.0099239492878217	0.0122827627611192	0.00955072707837779	0.00448577358732682	0.00830963724257672	0.0103234319075014	0.00550458422596845	0.00966629938684416	0.0141762396710038	0.0122008950965714	0.00434116292663123	0.00891360248201556	0.00977663682969976	0.00625263699585732	0.0110309712763023	0.00747326768722312	0.00684835812673124	0.00777448645059053	0.00451004358437157	0.0113787626935813	0.00928514391056146	0.0083599028243978	0.010223788847348	0.010223788847348	0.00971716274154177	0.00612588643892609	0.00689419344164943	0.00689419344164943	0.0124077700383973	0.00692639560019459	0.00956008920525175	0.0122348644443458	0.00535761949569358	0.00620488068664216	0.0109567160823302	0.00747877355842641	0.00750647180601238	0.00845569432132176	0.00704794207398207	0.00452060483133954	0.00868996793796672	0.00706508343479373	0.011647367096173	0.0112959054878684
-317.933333327174	0.00863902786786896	0.0126988679708091	0.0119350009544664	0.0085020694358493	0.0122888551308019	0.0134751270289744	0.0114992074440311	0.0080779733473455	0.00938898289849566	0.0113956843350955	0.0101254704135646	0.00911955966958311	0.0088148301038915	0.0126950820458176	0.0112000965849984	0.00748385224840742	0.00815965800770602	0.0111813641231739	0.00635829075721794	0.00979705456697211	0.0100476265455386	0.00916005878076309	0.00817096832824449	0.00526246723016099	0.0109003571486194	0.00659952395376506	0.0104962854277373	0.0122545958665302	0.0122545958665302	0.00914732742780466	0.00561717445418364	0.0088456605615449	0.0088456605615449	0.0148191256244503	0.00880504605317767	0.0095722539450136	0.0122207161228317	0.00686484906810314	0.00932834493527157	0.00904982047071556	0.00691274958298538	0.00736695703758206	0.00870859861387241	0.00523079205825594	0.00750681998499025	0.00957941047531063	0.00724306179575507	0.0109659468324264	0.0116991494135135
-317.89999999385	0.013406620471343	0.0123537336984126	0.0117008543412084	0.00896716562961242	0.0165688045642549	0.00747338947623455	0.012497372362675	0.0105148687170009	0.0114977074541086	0.00922550786998988	0.0101939567034233	0.0100649180384084	0.00850485366680531	0.0126076578375245	0.0118649118261217	0.00709671648190879	0.0100773768161186	0.00897098245262051	0.0104653634463477	0.0133975116249491	0.00900525713153821	0.0110211441157584	0.00721610174706966	0.00999925804515256	0.011992239223555	0.0105055154134276	0.00982529483853201	0.0155756555769098	0.0155756555769098	0.010312596204344	0.00785314288666439	0.00923660526782588	0.00923660526782588	0.0146325944522688	0.0116640769744901	0.0148584508452635	0.0107974535921905	0.00842984676665959	0.00893602284482553	0.0111901479038524	0.00848032938833687	0.00904932142159132	0.0107660456851552	0.00906280910120416	0.0075831343099555	0.0103348379909138	0.0059601826296336	0.0121806445812542	0.0109527409614779
-317.866666660526	0.0131415690687776	0.0159071557068841	0.0133580344862965	0.0092384606991136	0.0143074923611043	0.00886715152271089	0.0132015191151054	0.0119574160686058	0.0103896185050614	0.0100487188851701	0.0115249414815423	0.0101296171955231	0.0114209914552199	0.0126134510557676	0.0104465943444658	0.00617063155356057	0.0101218119638866	0.0128764498450077	0.00901662112995771	0.00934050739289916	0.00997174217052155	0.0101416861428448	0.0074654696553369	0.00920564450463934	0.0114320041696317	0.0113860834593387	0.0135555308096125	0.013722045798821	0.013722045798821	0.0131176140037599	0.00922118109414072	0.0104321576919831	0.0104321576919831	0.0142592260916126	0.00679249782316904	0.0115946894280022	0.0148408979826248	0.009032498271209	0.00991288766355114	0.0117492420949024	0.0100363962572806	0.00765336658587323	0.0117823904083124	0.0110470481456337	0.00854094761951196	0.0107989672166494	0.0115209531141408	0.0120897435948016	0.0124118954998315
-317.833333327202	0.0125427558994351	0.0127425270996759	0.0124451055680044	0.00976504733852657	0.014440443796287	0.00915957074832885	0.0131397231175731	0.00986553090219222	0.0110005902129656	0.0121791270701271	0.0119258021941698	0.00999525072028951	0.0120618835975034	0.0165691303320166	0.0125486134480912	0.00965617097194915	0.0109899034136113	0.0133772672013126	0.00951640604949999	0.0143321223781949	0.0100047961411136	0.0111375473353749	0.00709579807129412	0.0103401882563776	0.0122776092372254	0.0131914927776686	0.010599513192307	0.0141853407362188	0.0141853407362188	0.0110620198480559	0.00851566274544557	0.0113713331748995	0.0113713331748995	0.0142861137084489	0.0109269553965867	0.0152353114698119	0.00975074603167836	0.0082179314566595	0.0121930950779638	0.0102421328393967	0.0110903158897085	0.0105596798600258	0.012313106165436	0.0121582628240443	0.00894071770435578	0.0117496853829013	0.00815583303875467	0.0133666954593962	0.0100199611906452
-317.799999993878	0.0106773640821269	0.0122096392629162	0.0114156701894627	0.00889656210817069	0.0148968588977447	0.00904054892891537	0.0153013013252203	0.0119514515178445	0.0118681484045121	0.0128557636869325	0.0109403425278285	0.00799607887209586	0.00836289916185806	0.015338350364768	0.0104814316274185	0.0103545888808457	0.00580570870263153	0.0168134985785657	0.00837668675503345	0.0119481186359179	0.0131551733347113	0.0117258482260947	0.00623728046849048	0.007809172797419	0.0121230905122166	0.00889346653270262	0.0140559083766397	0.0147118240084169	0.0147118240084169	0.0115052145592296	0.0101064150561341	0.0132903888454508	0.0132903888454508	0.0181647583755378	0.0108011837219599	0.0137792857451217	0.0140251226030885	0.0115060093809278	0.00949347215545515	0.0112856790029767	0.00688893577210958	0.00880607639519893	0.0134970217964236	0.0143362654470722	0.011766646263267	0.00885410402844655	0.00725418380227405	0.012899013950288	0.0150393324217653
-317.766666660555	0.0133969786723677	0.0159207068248912	0.0147735520794124	0.00840025877729356	0.0156669860150942	0.0103964077871145	0.0134909893979488	0.0121459060574656	0.0100395046274556	0.013791994976018	0.00953868358503673	0.0110062348990332	0.0103305470715022	0.0147709832522898	0.0143226673645991	0.00823266048885785	0.00958993952005449	0.0134256723386178	0.0070905185060276	0.0125634666575669	0.0110193079045801	0.013494799160782	0.00868099779371911	0.0110572204484225	0.0110238137381863	0.0127716694605174	0.0127175804356379	0.00907661502148915	0.00907661502148915	0.01082630100877	0.00931198691569535	0.00923232984171729	0.00923232984171729	0.0150751320881475	0.0128693534222166	0.0117226887049021	0.0132725806140638	0.00931550331520359	0.0132138576433128	0.0124096224983089	0.00828243443863752	0.00678727162961301	0.012958022372229	0.0117601709551965	0.00684831482343717	0.01085514494327	0.0112396447134659	0.0109755219774642	0.00926195107467698
-317.733333327231	0.0142628013126509	0.013063384398757	0.011027980618874	0.0117649094976225	0.0150325508064744	0.0105866634163465	0.0123225264589492	0.0093762937645695	0.00990886432363891	0.0118865624218323	0.0083828880757697	0.0097269509027702	0.0144734337842031	0.0142973219505217	0.0143679611649291	0.00734987087453021	0.00785587959696887	0.0126315974484627	0.00812008610331572	0.012143909577675	0.0100750806321791	0.0095330980219468	0.00673401787679195	0.00757337322461005	0.0134360721627449	0.0103323796257083	0.0106137163752272	0.0135633302305501	0.0135633302305501	0.0123912088464385	0.00840724701304907	0.00786011949045162	0.00786011949045162	0.0143011495215307	0.0100896406239628	0.0116786886557513	0.0146255733886981	0.00893004119260776	0.0115152948129421	0.0126378526079503	0.0116490895349038	0.0131536459138206	0.0112270131389747	0.0117655431326408	0.00669305475091819	0.0107326368414642	0.00927310763283806	0.012882411761046	0.0102965125612192
-317.699999993907	0.0116546758783382	0.0110499976312592	0.0136423771994534	0.00823729595905631	0.0137047860766222	0.00917480305183116	0.0128100835355239	0.0102799469968924	0.00804037077994024	0.00941321058231703	0.00730599314538427	0.00652065694777071	0.0102158035332409	0.0144813057736236	0.0126996694851197	0.00967190749362845	0.00819603513347911	0.0114666738401389	0.0104232825709893	0.0110212511581123	0.00806234834369735	0.0108500696508796	0.00683282203488456	0.00861562043590236	0.013465858781066	0.0126313892747116	0.00985429705270413	0.0119748630911182	0.0119748630911182	0.00907005320706611	0.00820316258261211	0.0106401879090784	0.0106401879090784	0.0139829532530226	0.0117624247655956	0.0103324859788668	0.0111044885266346	0.00804120965045485	0.00978457157170898	0.0128337965080478	0.00914992258115022	0.00968489949078066	0.00984321944988609	0.0123932810348926	0.00914835820386006	0.0104779043257321	0.00678569415367292	0.0134381648497747	0.0149530531119719
-317.666666660583	0.0117605922583823	0.00960373777802437	0.0117077988659818	0.00636666240911987	0.0105647089193196	0.00889630810162445	0.0139746562385786	0.00682855482728462	0.00656346246401507	0.0122079044807513	0.00962652778095141	0.00709857312591766	0.00836590276755533	0.0124153447251186	0.0068819974119334	0.00555974399431158	0.00429105746952718	0.0097193052716672	0.00636323492832236	0.00816678955340888	0.00773286513615279	0.00846327110728762	0.00501103554640292	0.00815149552411054	0.0111866782608252	0.0106481466170972	0.0107692062920365	0.0119398512607136	0.0119398512607136	0.0100206669875508	0.00434355343831494	0.00887566213455515	0.00887566213455515	0.0126343399137483	0.00813078734571693	0.0132195227417418	0.010022563491608	0.00893921084698746	0.00973886947759506	0.0097349987176758	0.00638215188868041	0.0100995108412227	0.0112908546982236	0.0100303676896915	0.00983268541370108	0.0108719013786345	0.00900539844973558	0.0103300670152801	0.0106941793457725
-317.63333332726	0.0101228983020676	0.0147105396568353	0.0117150630465196	0.00504363092976889	0.0114187567861764	0.008278084932272	0.0115951279626154	0.0125639240825768	0.00652320416265884	0.00951284904361049	0.00762861924821168	0.00443109519602292	0.00589982899055619	0.00989311567388451	0.00799187203181329	0.00700918165096365	0.00762835576391618	0.00810673372655091	0.00788116578794906	0.00950183356227385	0.00984889726301275	0.00765586047506506	0.00295951728090182	0.00444012107475567	0.00911347047715105	0.00800876173007137	0.00994045907200081	0.00816043813904055	0.00816043813904055	0.00982380087539714	0.00468006464988302	0.00790202723690314	0.00790202723690314	0.0115767537631364	0.00615910176327794	0.00714459814229018	0.00762624419695224	0.00851932993208959	0.00814522272515539	0.00837687219327155	0.00531427871679357	0.00832478479862098	0.00745513227091399	0.0089650717746117	0.00802245711388183	0.00912727452046325	0.00673578446454393	0.00912701547937067	0.00904517044365361
-317.599999993936	0.0118056579977791	0.0104405960287832	0.0123242467670668	0.00575433685967697	0.00654964512394751	0.00475210908111545	0.0112037886828278	0.00364627033828635	0.00494666250274289	0.00723975534737398	0.00836353169332582	0.00359859381073258	0.00708344916211523	0.0112003741601486	0.0060444739439216	0.00400336406025914	0.00637500994769302	0.0110306645054369	0.00366496633996072	0.00752576529140248	0.00624018322404241	0.00651827371032487	0.00224068907428354	0.00592045693246346	0.0103554417390063	0.00465480397996432	0.00782851333223555	0.00897896163737055	0.00897896163737055	0.00813238913048475	0.0046189263012687	0.00761421099914183	0.00761421099914183	0.011013873804362	0.00564258304063714	0.0077900105225579	0.00732781509756331	0.00655011418040785	0.00761850384586937	0.00743585963830107	0.0034502765949711	0.00665485488970818	0.00714041863018267	0.00661715218924097	0.00613508230394311	0.010252197271805	0.00632012692155404	0.00842336943608757	0.0107684173630106
-317.566666660612	0.00617011050629679	0.00832532338874947	0.00782719772147178	0.00347089055574556	0.00770787511213211	0.00510000528549026	0.00952819712189124	0.00428318507006753	0.00488812965871332	0.00841357019675792	0.00577498739454585	0.00389026747262355	0.00327574400557762	0.00804703524898365	0.0073623397552629	0.000987250519611238	0.00326298201372588	0.00717439214656013	0.0048421389768748	0.00688567234359916	0.00467864853263034	0.00418997450872127	0.00153600644301621	0.00437279279911196	0.00941295604517456	0.00487077302305949	0.00688353565798716	0.00898993327288655	0.00898993327288655	0.00238412565853641	-7.4699894285879e-05	0.00747724274844275	0.00747724274844275	0.00789735292760541	0.004922143454412	0.00721705294625097	0.00977089743973292	0.0024439554493928	0.00546422241901545	0.00544928934618749	0.00118597175426061	0.00623257316079806	0.00775428591547578	0.00556717508754789	0.00388764041307921	0.00746338785856504	0.0037409385092313	0.00639740681584144	0.00838072023140946
-317.533333327288	0.00878603458618221	0.0071777411805275	0.00804887735168114	0.00256303681165282	0.00484325623718174	0.00197875642754619	0.00555417770939648	0.00789259627507921	0.00347156709136709	0.00601797880931887	0.00353510030098436	0.001764475609357	0.00294871755421078	0.00809577892186386	0.0054217172260006	0.000924598060530357	0.00133478952624533	0.00492593471619807	0.00355710526287123	0.0053869099729289	0.00440541320618648	0.00517534672143971	-0.00137311068806212	-0.000187141964471116	0.00517735219885496	0.00390401299737175	0.00607074432420329	0.00769614646023531	0.00769614646023531	0.00663914826751977	0.000610846965007239	0.00373747851005979	0.00373747851005979	0.00807237263727789	0.00279156746692688	0.00637245813897525	0.00514943926235556	0.00423776800556586	0.00358721228095327	0.00618651764094924	0.00175475798773028	0.00398852517699211	0.00436570833260752	0.00543511804484798	0.0034237378715275	0.00577193792153341	0.00132224567853012	0.004818769414351	0.00896420091020145
-317.499999993965	0.005858890168704	0.00766603485624828	0.00548120647416206	-0.00274862841379653	0.00548634839422568	-0.000401756175244516	0.00407514212018534	0.00524890431796476	0.00273709966603275	0.00430568691277855	-0.000334507913741344	-0.00195136096817983	0.00272534253680268	0.00431745586656795	0.00221299460917268	-3.60439777231658e-05	0.0027125775798883	0.00435662470327636	0.000984812283792214	0.00493707601099935	0.0033735149352333	0.0024969233343296	-0.000501153237032814	-8.64723065362449e-05	0.00388837760545524	0.000865594222249078	0.00309867670837416	0.00387953526713392	0.00387953526713392	0.00308182963826953	-0.00111314212689828	0.00413011121995999	0.00413011121995999	0.00443991511890951	0.00186411641149065	0.00433519526840953	0.00457242922672563	0.00355175417535236	0.00384872657212232	0.00531657998161816	0.00179907970513882	0.00440989840004447	0.00319726938567033	0.000469918125913904	-0.00121891858405987	0.00580810979290813	0.00129065432825848	0.00319826377914245	0.00575164678279472
-317.466666660641	0.00276804835852695	0.0062250805335109	0.00280966779934211	-0.00114677789465678	0.00170149138665587	-0.00376719971151762	0.00365380231304135	-0.00143606246956385	-0.00134804393346166	0.0023940228159578	0.000235415159548502	-0.000339476708102193	0.00012799729662194	0.00342634984557	0.00147820555669842	-0.00369692843370761	-0.000272194897824152	0.00083194527438013	-0.00196780893071369	0.00332637887415443	0.00175276074653807	-0.00284876288418623	-0.00555187424323189	-0.00208258906031811	0.00316964671170006	0.000612294297187566	-0.000436980253575081	0.00191621416603815	0.00191621416603815	0.000632191325138809	0.000640502964887602	0.000613636201924561	0.000613636201924561	0.00402273187811442	0.000819004185700578	0.00114144160354313	0.000522435158916812	-0.00294679086606886	0.00233870969810057	0.00153691606121431	-0.00078263649127841	0.000228068043851448	0.00194175002409769	-0.000315257045964246	0.000686942651386024	0.00180265855701778	-0.0024050126050712	0.00214524888206868	0.00277540118588859
-317.433333327317	-0.000636426101849663	0.00516132646711098	-0.00218668085742957	0.000225061710996899	0.000272612346143508	-0.00411911708949453	0.000955807937407682	-0.00189206775675843	-0.00253235739873858	-1.2405836611995e-05	-0.00240054720734295	-0.000922116132266781	-0.000633721537563137	0.00239997469102726	-0.000639693985608814	-0.00412186872296394	-0.00546372737293033	-0.000581476529315172	-0.0035940539089705	-7.73024011624379e-06	-0.000596318395993833	-0.00450636490979095	-0.00495742709836944	-0.00680592912386135	0.00113043653250133	0.00165009287400852	0.000839299907003488	-0.000583306570116404	-0.000583306570116404	-0.00209067990879652	-0.002082208518141	-0.00253348087979544	-0.00253348087979544	0.000597759728757641	-0.0016021924246048	0.000904969559935132	-0.00195938950789121	-0.000874183769448034	-0.000738410642014853	0.00216083487315744	-0.00238972375543911	-0.00186540619481323	0.00142745683370393	-0.00123108127027638	-0.00278771875762795	-0.000270396157841413	-0.00363878064098377	-0.00210171574435991	0.00262692670031772
-317.399999993993	-0.00262498774749176	0.00331518434754696	0.000262502441007451	-0.00443029293000419	0.00149931709679374	-0.00384255897972186	-0.00288251708997211	-0.00249301419152237	-0.00654402016938593	-0.00213826552894425	-0.00173841243139905	-0.00754735255334116	-0.00447748640917645	0.00157417012315286	-0.00115266753306631	-0.00491118057723094	-0.00471978243488613	-0.00278188409654556	-0.00145075503737102	0.00293318722981284	-0.00343376088069591	-0.00588013043734503	-0.0072740077774639	-0.0087851512553988	0.000230830194794085	-0.00134066426645718	-0.00150335168687832	-0.000644196047334789	-0.000644196047334789	-0.00462060645748275	-0.00435161111141602	-0.003128447978205	-0.003128447978205	0.00104661915061066	-0.00278625933388277	-2.55702212811348e-05	6.89011345144097e-05	-0.00866837746119664	-0.000240030300054928	-0.000297740909274036	-0.00417395773203066	-0.0010481646372722	-0.000962226791436871	-0.00317584526516512	-0.00506799362345411	-0.00245816335667559	-0.000767406702188445	-0.00230136956543581	-2.75592879356301e-05
-317.36666666067	-0.00775520589864731	-0.0008215954967975	-0.000711311821975813	-0.00654787583432115	-0.000947987126296623	-0.00590922127787019	-0.0026985869914079	-0.00656709559967272	-0.00458665374640133	-0.00299136396128996	-0.00500489802168491	-0.0063942504598693	-0.00497730430168408	-0.00272573192185643	-0.00171690609778152	-0.00924057257502187	-0.00532498905913004	-0.00345996996903852	-0.0039130698787877	-0.00146526121690116	-0.00507106372915911	-0.00512526138682912	-0.00578262610365399	-0.00522787829230442	-0.00396978664125747	-0.00560151904182193	-0.0016026861855678	-0.000538357933716482	-0.000538357933716482	-0.00673341822469631	-0.00851628459332054	-0.00497282216827355	-0.00497282216827355	0.000548011128188031	-0.00415729532719489	-0.00440861225663869	-0.00270702781130694	-0.0063350982845265	-0.00333418354698223	-0.00184205781179958	-0.00185009825750215	-0.00291274242817807	-0.00272241012204244	-0.00111088724539055	-0.00511907399994693	-0.00568537790923274	-0.00503338700744238	-0.00348422682126148	-0.00129874769978267
-317.333333327346	-0.00598680871200685	-0.00387979228062607	-0.00684321808525201	-0.00708885184514962	-0.00231160751223469	-0.00458021519556473	-0.00651540041869769	-0.00664548692164446	-0.00656054305194753	-0.00882616567170891	-0.00750004918602143	-0.00821482594357958	-0.00575809375625524	-0.00231990640754021	-0.00601855379231375	-0.00643774226110339	-0.00803406405919194	-0.00398637395847967	-0.00574226060205474	-0.00332339290486572	-0.0088464406437202	-0.00690338795161904	-0.00872270472949943	-0.00850206842958579	-0.00475713205267048	-0.00747555562757707	-0.00502477579506944	-0.00182601217306855	-0.00182601217306855	-0.00339263454268546	-0.00802936180782554	-0.00407537930884294	-0.00407537930884294	-0.00122878034162865	-0.00633785071004089	-0.00364986012553947	-0.00431087500079497	-0.00677624360210793	-0.00559757940676731	-0.00334893654316837	-0.00918717205798425	-0.00537383351062348	-0.00396434211580099	-0.00422445664444593	-0.00740283613662107	-0.00180714582924801	-0.00918248316499148	-0.00692121052935468	-0.0038774932472031
-317.299999994022	-0.00423552078870604	-0.00320603030996236	-0.00406869586271652	-0.00897635281542752	-0.0050446169848366	-0.00744452187602362	-0.00404268077514491	-0.00820588536423095	-0.00939833003037394	-0.00684859080484201	-0.0051858634303078	-0.0089461654085442	-0.00748727818472916	-0.00580054349720105	-0.0060004091854301	-0.0112675825820019	-0.00712003121031424	-0.00361383959137329	-0.00895180108492277	-0.00677079049025298	-0.0050197006177688	-0.00595639092683198	-0.00783711201756354	-0.0112280630068544	-0.00430521142065521	-0.00352048703493746	-0.00486682615370937	-0.00467776200154801	-0.00467776200154801	-0.00601982313526517	-0.00800881489900274	-0.00746457334110295	-0.00746457334110295	-0.000643847043130252	-0.00908563253119443	-0.00545223648703008	-0.00703751992168211	-0.00909892234117027	-0.00641198415820599	-0.0054611734227128	-0.0086578565423121	-0.00876914948828544	-0.00638246037609669	-0.00506410359293052	-0.00817432172629096	-0.00458263263843961	-0.00751693499113482	-0.00249012222073819	-0.00469975439169446
-317.266666660698	-0.0056610351985279	-0.00600741236257107	-0.00516310773566875	-0.01137384646619	-0.00610567668012529	-0.0076881908403027	-0.00670889455707868	-0.0102639137858059	-0.0103516157785019	-0.00733519793063098	-0.0118101224570434	-0.00775451436619123	-0.0067654670338021	-0.00636756875527178	-0.0087112038852224	-0.0090785706110057	-0.0102945357002544	-0.00714910462547236	-0.00913959948029741	-0.00396889214774288	-0.00749444603791083	-0.0124226027986034	-0.0101470516830732	-0.0101930117182768	-0.0047580297681088	-0.00724419150782274	-0.00565599015263107	-0.00494538539604095	-0.00494538539604095	-0.00614755345206075	-0.0090255154936032	-0.00917092019587418	-0.00917092019587418	-0.00606880639669549	-0.00766411067221962	-0.00469534750062084	-0.00785566750274413	-0.00942680182081801	-0.00388470077980163	-0.00376699745398901	-0.00732527193564048	-0.00883234477122075	-0.00975399684073763	-0.00583271724193346	-0.00925042215515337	-0.00764088373803928	-0.0087054166892353	-0.00769203860719969	-0.00738323793159301
-317.233333327375	-0.00735740434621224	-0.00507969774001338	-0.00790066942700729	-0.0110515662757641	-0.00715632178392211	-0.0116817687740702	-0.00864796017666625	-0.0102448576984974	-0.00997738247226809	-0.0103289240495847	-0.00652465435218852	-0.0108671592757396	-0.0112271074113161	-0.00412358265969026	-0.0109069998851914	-0.0127683531010926	-0.0103556395157579	-0.00662290482600703	-0.010346257776035	-0.00946162037428178	-0.00911744483964927	-0.0102703239990011	-0.0106528920205377	-0.00998771172230084	-0.0104270086685534	-0.00737316067685378	-0.00560793425029171	-0.00632445803418691	-0.00632445803418691	-0.00962575186222692	-0.0133550746254097	-0.010869922801143	-0.010869922801143	-0.00466603842473245	-0.0106816963061408	-0.00659387121796629	-0.00745780367001248	-0.0127283360440591	-0.00928097337966027	-0.00693469986696715	-0.0126437606243854	-0.00828306479916585	-0.00719983234560195	-0.00492890756626652	-0.00893155380410615	-0.0104425097165524	-0.00982532981319628	-0.00737021475624977	-0.00672383457613424
-317.199999994051	-0.00624206459680721	-0.00690257505927849	-0.00682402226491585	-0.0151349558965329	-0.0063398408694979	-0.0108679528796806	-0.00542030050713482	-0.0107753681228088	-0.0110945808492939	-0.00877624133858024	-0.00932891899990107	-0.0127215402539513	-0.00615002020175415	-0.00651607230595408	-0.00966758972259985	-0.0120647863351768	-0.00846582822807129	-0.00881442699964385	-0.0102534100618391	-0.00789173816925504	-0.0093395025423666	-0.0104401794241709	-0.013495716648969	-0.00999003223753436	-0.00785821617223836	-0.0108466644410773	-0.010277967371392	-0.00420924709299197	-0.00420924709299197	-0.007159478197446	-0.0111330315783348	-0.0105323537195146	-0.0105323537195146	-0.00395994506690045	-0.010060694192416	-0.00757155487213734	-0.00910756176350347	-0.0111037415224933	-0.00849454537486294	-0.00722788513452643	-0.0122509961159604	-0.0102508058257486	-0.00964836146298942	-0.00911213736077821	-0.0112047185077955	-0.0114901306906242	-0.0105079352867699	-0.00922989088732251	-0.00585452684914822
-317.166666660727	-0.00729419738084269	-0.00603364700463782	-0.00822164567342831	-0.0133123948995493	-0.00922987751388482	-0.0109191392380834	-0.00624107058480072	-0.00942135732437477	-0.0110046365277519	-0.00808136340085064	-0.0117203519284054	-0.0136809539937794	-0.00937810828426866	-0.00784398585962931	-0.0093175392091055	-0.010936874174392	-0.00898093435301983	-0.00882627565086946	-0.0134736517614936	-0.00927731059622916	-0.0103383620405687	-0.0136915893201883	-0.0130058634546969	-0.0132887733635729	-0.00698957245189347	-0.00934331575139413	-0.0115122875215674	-0.00734205969077595	-0.00734205969077595	-0.0121934644363213	-0.0121017878868205	-0.00819488189867634	-0.00819488189867634	-0.0067474893398336	-0.0107543741606725	-0.00491284038671547	-0.00865485196208782	-0.0129937252154763	-0.00939248019491568	-0.00826832510023079	-0.0141625047965697	-0.0119547816574744	-0.0109872871272698	-0.0123739652706095	-0.011054254976868	-0.01083271232974	-0.0120082391623423	-0.00847696019825406	-0.00778149573593379
-317.133333327403	-0.00809497673173065	-0.00773038690526295	-0.0100908852512359	-0.013149375606791	-0.00883507595834532	-0.00890782738426465	-0.00587573668575225	-0.0122538671624119	-0.00921480588639101	-0.0116894661997703	-0.0116797363944047	-0.0121963637814138	-0.00820745784214227	-0.00920080839372284	-0.00835324940547244	-0.0148561881963173	-0.0108178249411189	-0.00962542191960281	-0.00937884118653975	-0.00599855536757421	-0.00882578088091046	-0.0116884534333426	-0.0156143893402623	-0.0119282662110971	-0.00777153870037561	-0.00735630715063618	-0.00679364619171552	-0.0110357205679988	-0.0110357205679988	-0.00993993335759713	-0.0110083905407651	-0.012787804960817	-0.012787804960817	-0.00491272221577066	-0.00988567398914786	-0.00939027354573174	-0.00919749391464164	-0.0119814192181587	-0.00868514228400841	-0.0105284554072486	-0.0104250396020963	-0.00910360151957379	-0.010483982486137	-0.00694724864516505	-0.0107683765879846	-0.0129044300451864	-0.0111376012499708	-0.00820136630669355	-0.00885868305246673
-317.099999994079	-0.00963833196841068	-0.00840897891263503	-0.00980007233565727	-0.0128302608102137	-0.00869798162754809	-0.0124024015511832	-0.00844224725429277	-0.00919673329665527	-0.0122195302960417	-0.0105752187624349	-0.0104645698422394	-0.0126845084748795	-0.0128420692057434	-0.00903764070115076	-0.00813515237840423	-0.00892850473509654	-0.0133690098824981	-0.00842127472523635	-0.00961921284302669	-0.00602582170890975	-0.0111651040088918	-0.0100407719804781	-0.0150254936346642	-0.0120378147484165	-0.0109761037909977	-0.0112603467422872	-0.00973581376003907	-0.00782892461716012	-0.00782892461716012	-0.00858329539274527	-0.0103838923441392	-0.0107296564892567	-0.0107296564892567	-0.00767186259524666	-0.0103239445763778	-0.00646282827828526	-0.0115487152173971	-0.011987692932944	-0.0128743324941785	-0.0093164388661936	-0.0157559492150163	-0.0121662907412931	-0.0116965111551245	-0.008462315407329	-0.0116514750951235	-0.00986755297870778	-0.0148738826628372	-0.00663457890718577	-0.00965282539919887
-317.066666660756	-0.0110470529353998	-0.00875369282787253	-0.0107702266286723	-0.0128026105389124	-0.00723841561419802	-0.0111231217569933	-0.00532200429188279	-0.010171768971971	-0.0116106508607474	-0.0104552398571615	-0.00969303985735936	-0.0121496725625535	-0.0119314622374395	-0.00656720309636394	-0.0128722984188701	-0.0112877573541754	-0.0100503305300663	-0.00675213958951715	-0.0125715781993063	-0.00596550975021171	-0.00963239590327913	-0.013485263899402	-0.0111222234991772	-0.0122634377044047	-0.0123089752307777	-0.00967155103507134	-0.0107069612490426	-0.0070080465907546	-0.0070080465907546	-0.0104267230603633	-0.0100103072532413	-0.00751760190841855	-0.00751760190841855	-0.0061870466485745	-0.0112163780259917	-0.0106885956755547	-0.00733430281056702	-0.0120744094152064	-0.00678259631388189	-0.00924741807241802	-0.013001476560034	-0.0084168423961628	-0.00989273826475545	-0.0123559946282314	-0.0151042454642639	-0.00847069811347723	-0.0106626237176914	-0.00969237827354752	-0.00727544159778459
-317.033333327432	-0.00934759386914408	-0.00500017924196106	-0.00895039448764723	-0.0130609078976832	-0.00579941528341132	-0.00870833369231039	-0.00658085410838105	-0.00919523953440893	-0.0102941769637191	-0.00615534572984711	-0.0136829281152097	-0.0141962640135552	-0.0118900981242986	-0.00766466053346782	-0.00669953232128606	-0.0137732473170814	-0.00861548744017593	-0.00837126194072635	-0.0112854342737239	-0.00652685532911579	-0.0085504693113857	-0.0102945144193339	-0.00992070197196604	-0.011620347007677	-0.00917556290522947	-0.006350180158333	-0.00591366240559255	-0.00791479941878537	-0.00791479941878537	-0.0088186907754022	-0.011070694614922	-0.0082480058459059	-0.0082480058459059	-0.00449917636717956	-0.0130085432987799	-0.00831888694367422	-0.00777703163677468	-0.012384845881375	-0.0122478859020708	-0.00876771043600966	-0.0131717062783174	-0.0115044427779885	-0.0101475601721545	-0.0115133803136629	-0.0120508651809182	-0.00750408083834875	-0.0117411480428804	-0.00669469938962342	-0.00886174104974613
-316.999999994108	-0.00706873337003289	-0.00594198330458873	-0.00891003280194014	-0.0119957029629008	-0.00633101667828573	-0.00702867474915103	-0.00604602697675383	-0.0117450001239219	-0.00831041423569723	-0.00882350613662064	-0.0112235237825176	-0.0122509161610243	-0.0080226020299583	-0.00752677547832448	-0.00950192687160611	-0.00904407568055243	-0.00728117490572855	-0.00770106792057668	-0.00722422435788639	-0.00696833564518695	-0.00970082834801111	-0.0114788043881223	-0.0120896970625742	-0.00993075646653208	-0.00706996979168051	-0.00763893772953161	-0.00834216484338146	-0.00668466073522878	-0.00668466073522878	-0.0107350430592161	-0.00770703505621839	-0.00779069785515929	-0.00779069785515929	-0.00721013493842093	-0.0104657422592582	-0.00755242254015642	-0.00647754532959155	-0.0134892977965972	-0.00899218936268387	-0.00928597010348076	-0.00857157959952559	-0.00908400600111281	-0.00677538047650472	-0.00825301667735256	-0.0106437588691917	-0.00971689198442094	-0.00953270228655378	-0.00723184104718522	-0.00898891112944433
-316.966666660784	-0.00839367048914408	-0.00427399447920895	-0.00717587160245103	-0.0112394641432323	-0.00674935380265429	-0.00735789032721335	-0.00444242920741278	-0.00963258473921391	-0.00525233515589707	-0.00846897103710154	-0.00883444212539553	-0.00953163365189691	-0.00738875520906068	-0.00661782422588852	-0.00790985435441582	-0.0118041940073638	-0.00763933038251474	-0.00522959042166782	-0.0109528639458129	-0.00413960095502841	-0.00702581991279616	-0.0114306559648201	-0.0115934398383155	-0.0114556270372065	-0.00654284786416182	-0.0089378945079126	-0.00763140000704943	-0.00391248869083605	-0.00391248869083605	-0.00760726268357137	-0.0119576816975017	-0.00873262834828825	-0.00873262834828825	-0.00500828115453211	-0.00838707208362022	-0.00475612447285989	-0.00555790497382147	-0.00802191534169172	-0.00897183593367568	-0.00511221862133127	-0.0109303470064208	-0.0100174832891696	-0.0060755428414514	-0.00905667997201143	-0.00901830945273008	-0.00782479089212729	-0.00940770093629895	-0.00789411517773431	-0.00887144803152329
-316.933333327461	-0.00969599451364433	-0.0056413283050849	-0.00755166732183421	-0.0113249041454042	-0.00541602339955105	-0.00683774726559427	-0.00604206883592806	-0.00685380874306485	-0.0106057546039054	-0.00473090782402974	-0.00752342657234151	-0.00961306582287969	-0.00683139493736173	-0.0050861776936787	-0.00591007022471401	-0.00801734252760999	-0.00724027279379003	-0.00690130299996072	-0.0104709673850747	-0.00364324899585633	-0.00621242072403416	-0.00737035067549907	-0.00983422249412347	-0.0133229635556019	-0.00653972151903059	-0.00975014760346582	-0.00637854668626858	-0.0036151140436117	-0.0036151140436117	-0.00664597156518565	-0.0102567712134563	-0.00723153427680501	-0.00723153427680501	-0.00276495483197359	-0.0107030826424583	-0.00325944726778915	-0.0075511018570058	-0.00874075776611227	-0.00378538849133847	-0.00738832094430664	-0.00647352117020972	-0.00745659576479074	-0.00351205261923426	-0.00877534635231392	-0.00756310788923242	-0.00697870159832137	-0.00910943020642996	-0.00441488297356085	-0.00547571670033298
-316.899999994137	-0.00624557395008429	-0.00386547340621668	-0.00655850287140447	-0.00726474064971072	-0.00403429463125049	-0.00631495814526151	-0.0021236607248859	-0.00535714716849689	-0.00375513021301499	-0.00532917290341484	-0.0070203131219333	-0.00969853542222188	-0.00675655348419091	-0.00581024942664854	-0.00424323931596826	-0.00937433499098916	-0.00463556761692097	-0.0073073932577582	-0.00672731527195614	-0.00211902362163119	-0.00750049463559499	-0.00877843392937872	-0.0074471639467748	-0.0109617286787317	-0.00280194809130141	-0.00466795597743952	-0.00677791192227073	-0.00520382744955716	-0.00520382744955716	-0.00415217740443596	-0.0101716526047521	-0.00749306228353575	-0.00749306228353575	-0.00283937963284675	-0.00626249698576387	-0.00373435853538173	-0.00491043192628604	-0.0108633006079136	-0.00658929024275268	-0.00373662779225059	-0.00708252366647932	-0.00392216521589484	-0.00530213758693143	-0.00607785546584771	-0.00779343224767459	-0.0054394804157254	-0.00981968591019633	-0.00634309289867863	-0.00523396224649164
-316.866666660813	-0.00395786590907188	-0.00530293515576763	-0.00547712210445117	-0.00931285824606121	-0.00450163400143844	-0.00532421024412955	-0.00171280595989687	-0.00633044304842822	-0.00386238092587043	-0.00310854596499255	-0.00333300754164678	-0.00634968252675427	-0.00373037197192072	-0.00185571906396664	-0.00409774354628623	-0.00709325680628703	-0.00858869031034404	-0.00277608731536771	-0.00631475205230048	-0.000983500416632865	-0.00553807126048289	-0.00388627354925419	-0.0105735639298244	-0.00841301199448341	-0.00118475837446441	-0.00256054569346009	-0.00412927094360038	-0.00337191942737303	-0.00337191942737303	-0.00722324172816979	-0.00659984963216942	-0.00443192794291258	-0.00443192794291258	-0.00136624326348389	-0.00556437975545054	-0.00287528178252916	-0.00410186071432839	-0.00841809539986371	-0.0060730732152241	-0.00287975862590217	-0.00821200295884339	-0.00648739452770897	-0.00219639396505655	-0.00656335942886443	-0.00288827093181432	-0.00159834733116782	-0.004572795695302	-0.00286283225002437	-0.00361820163683835
-316.833333327489	-0.00135633580234928	-0.000627783207094557	-0.00354032953976058	-0.00712984150239315	-0.00147242657148627	-0.0042933901660811	-0.00223794829669166	-0.00541809934087856	-0.0040202241142242	0.000774895113537011	-0.00365561039466766	-0.00647060905540175	-0.00845432233017296	-0.00278071763622778	-0.00443671322046013	-0.00661179282148439	-0.00442844838836154	-0.00259455674228148	-0.00340287475072631	-0.000518001587060501	-0.00278548009719681	-0.00512920980776888	-0.00657624516998323	-0.00593644834639229	-0.00115072187491061	-0.00286376908037511	-0.00359451683723189	0.00196477591715272	0.00196477591715272	-0.00581342868854273	-0.00574535074572946	-0.00498257226485144	-0.00498257226485144	0.000876489433536687	-0.0058165831082202	-1.07938548139508e-05	-0.00293811627249951	-0.00531398155896712	-0.00498711535819241	-0.00138747263823369	-0.00619468163511883	-0.00443322855144734	-0.00407010860868307	-0.00569949181798524	-0.00645116639543253	-0.00403550551425569	-0.00693863222290048	-0.00255139546433714	-0.00263757871508941
-316.799999994166	-0.00262299158294654	-0.000401561307725617	-0.00420381057510144	-0.00529985896536112	-0.000558832831382472	-0.00279003453832638	0.00173584308971519	-0.00290880250552983	-0.00340518271111989	-0.00352717359176435	-0.00272629906920552	-0.00582388081582552	-0.00262243590971012	0.00151813610893492	-0.00313154653470171	-0.00617942167769869	-0.00273689264506149	-0.00118945732516662	-0.00369308258544554	-6.69295171522588e-05	-0.00415924005847679	-0.000618381703522575	-0.00678762276256961	-0.00433310568537848	-0.00268646911036408	-0.000653301920377491	-0.00350845319192594	0.000829420637098233	0.000829420637098233	-0.00260089930521623	-0.00408746615979427	-0.00384220934061574	-0.00384220934061574	-0.00105450794930761	-0.00515918089466361	0.0009546611506559	-0.00111276699838925	-0.00270122283602015	-2.28112109125211e-05	-0.00216242137391387	-0.00393438411255087	-0.000449799295625608	-0.00109313799595878	-0.00190146772148581	-0.00706427897732043	-0.00270870431154147	-0.00661664850236487	-0.000910632418871571	-0.000500097457473703
-316.766666660842	-0.000163447462513733	-0.000463817956063539	-0.00185799391755681	-0.00266549677122019	-0.00211635288514056	-0.000491433656773843	0.00416248506423711	-0.000872804674819538	0.000712507861684086	1.62890908358415e-05	-0.00157588081236948	-0.00319057239244025	-0.00347071872091265	0.00316341428705691	0.00162428934190917	-0.00455061236086318	-0.00241747599438591	0.000919892192116523	-0.00298641933428578	0.00203527324326369	-0.00326264595842185	-0.00359269746479551	-0.00371839986151301	-0.00534337718251865	0.000137123448744614	0.00274111456463277	-0.00185501774384167	-0.00211739592876381	-0.00211739592876381	-0.00115205937949492	-0.00512222158849407	-0.00224933528114235	-0.00224933528114235	0.00187743958058983	-0.00440094715945272	0.0024996158590298	-0.000898471212232521	-0.00291149630290877	0.00114515556087247	-0.00137479077314406	-0.00379429412517585	-0.00112737374303817	0.00247145086018175	-0.00119128579141625	-0.00193322454679457	-0.00143937049161791	-0.00635409379062735	0.00233062018150554	-0.00184934086721689
-316.733333327518	0.000436238566733027	0.00328445516033582	-0.0012227575950301	-0.00110026540399355	-0.000556166986406259	-0.00287364025800407	0.00167611472566498	-0.00482595801639685	0.00256239889116527	-0.00249410734652489	-0.00317121658692487	-0.00203618947726036	-0.00055842155946384	0.00197837452427707	0.00072475121999227	-0.00429364312474501	-0.00424281259330594	0.000354478318909113	-0.00144988209197994	0.00274095483931114	-0.00326335892135821	-0.0029882876592463	-0.0033732429996477	-0.00487560354478511	0.00175237872654466	0.00164078419986491	0.000614716820419581	0.00152835446755395	0.00152835446755395	-0.000460074594627713	-0.00306542109494046	0.000773886924615663	0.000773886924615663	0.00142590911985541	0.000652080638212205	0.00130304829909433	-0.000277212470949584	-0.00293310366248678	-0.00136862755896261	-0.000498190126229758	-0.0036229352380559	-0.000291108837835452	0.000137159009913068	-0.000797921676368496	-0.0022909331080323	-0.00282684272567069	-0.000262265089173819	-0.000814768667779409	0.000696091561828927
[truncated: 1,101 more rows]
[truncated: 194 more columns]
