# Supplementary material for: Towards autonomous robotic THz-based in vivo skin sensing: the PicoBot
Source: Sci Rep. 2025 Feb 7;15:4568. doi: 10.1038/s41598-025-88718-6 (PMC11803113; doi:10.1038/s41598-025-88718-6)
Supplement: Supplementary file 4 — Supplementary Information 3. [file 41598_2025_88718_MOESM4_ESM.zip › Data/Skin measurements/mid_finger_right.txt]

Time	Pulse_1	Pulse_2	Pulse_3	Pulse_4	Pulse_5	Pulse_6	Pulse_7	Pulse_8	Pulse_9	Pulse_10	Pulse_11	Pulse_12	Pulse_13	Pulse_14	Pulse_15	Pulse_16	Pulse_17	Pulse_18	Pulse_19	Pulse_20	Pulse_21	Pulse_22	Pulse_23	Pulse_24	Pulse_25	Pulse_26	Pulse_27	Pulse_28	Pulse_29	Pulse_30	Pulse_31	Pulse_32	Pulse_33	Pulse_34	Pulse_35	Pulse_36	Pulse_37	Pulse_38	Pulse_39	Pulse_40	Pulse_41	Pulse_42	Pulse_43	Pulse_44	Pulse_45	Pulse_46	Pulse_47	Pulse_48	Pulse_49
-330.133333506885	-0.000589272156278575	-0.000876701434437188	-4.81914272895123e-05	-0.00032656268706821	0.000995919122142142	0.000482933961794774	-0.00236909226253768	-0.00210078268645986	-0.00193623497077433	-0.00287733441170313	-0.00147458276592782	-0.000831469277439267	-0.00165389731952315	0.00342907926710267	-0.00174534310279784	0.0011069973758715	-0.000452143753677303	-0.000636460488802615	-0.00276067398066926	-0.0013775315282023	-0.00109766311386905	-0.00430207123911763	-0.00305817538139286	-0.00392258799617962	-0.00344929136438599	0.000209727521810255	-0.00190396639178525	-0.0013984180205423	-0.000101994883185408	-0.0021438624678084	-0.0021438624678084	-0.00153269512271814	-0.0014186526096881	-0.00202317413659736	-0.00114895011779159	-0.000634356488452226	-0.00139787363416111	-0.00179608399450859	-0.00215030086337398	-0.00111765085763038	-0.00229067095735613	-0.00146626973183717	0.00034408448771861	-0.00179725830382993	0.000828699643234176	-0.00217149384257953	-0.00179350732564676	-0.00322324991527878	-0.00090643191607509
-330.100000173437	-0.00142559317820545	-0.00222520758825528	-0.00155099111675205	-8.24899845296434e-05	-0.00242921573256216	-0.00378602113733773	-0.000178630975659733	-0.00202041151711407	-0.00394289530290726	-0.000356514845240574	-0.00255671654381806	-0.00191866523348849	-0.00319649469855499	-0.000184606829394807	-0.000926048983447947	-0.00150600240935606	-0.0031426769250158	-0.000823922165449242	-0.00248167596081728	-0.000355224423531864	-0.000967062076792646	-0.00161392957445727	-0.000662233744142982	-0.00356844025736291	-0.00345497993429411	-0.000770331590414841	-0.000253484968087192	-0.000859974606480018	0.000881175415729407	-0.00206385217742	-0.00206385217742	-0.0038669165876497	0.00220056176111205	-0.00220423418761384	-0.00367371363974056	-0.000954450514246252	-0.00127159936131283	-0.0025361450350273	-0.00163653398909314	-0.000509982616031968	-0.00229267601541172	-0.00272663943597562	-0.00212496090261094	-0.00298199007776334	-0.00149312223098597	-0.0032034299839464	0.000939447426865136	0.000778082171139394	-0.00201163911400193
-330.066666839989	-0.000118459526743719	-0.0039119058968573	-0.00149606055213947	-0.00254222053341868	-0.00166538040302933	-0.00408190784833284	-9.65931845670065e-05	-0.000271962169433371	0.000418886765307436	-0.00053931519827366	0.000258384078318685	0.00148557179284592	-0.00101034168095582	-0.00105470432960919	-0.000115721446479533	-0.0028156420211719	-0.00242332746542451	0.000525011544446841	-0.00362212163566566	-0.00180764181478299	-0.00134067242650204	0.00206165790072099	-0.000376263615708305	0.000145141104382684	-0.00129739405978235	-0.00217777105765249	-0.00188784449880741	0.000452704633467693	0.000671242514984183	0.000819921504062848	0.000819921504062848	-0.0032005144503322	-0.0017335213724734	-0.000864569827071282	-0.00235718900256598	-0.000724707149841075	-0.00173689103378238	-0.00173138979438192	-0.0030624361702416	-0.002290507753413	-0.00153500108809157	-0.00251268924766623	-0.000486283406174071	-0.00109993330340019	-0.00417699098260615	-0.00321259562129694	-0.00306059465971542	-7.60489574537226e-05	-0.00386977633055874
-330.03333350654	-0.000105442188960025	-0.0038447687319767	-0.00157083797374669	-0.00327983510193985	-0.00125845962471505	-0.00332783240162871	-0.00156766088704263	-0.000502236554244639	5.28852774814847e-05	-0.00217257284400096	-0.000434003670982452	-0.000292235998063162	-0.00393881838930288	-0.00154688905845102	-0.00246085475208624	-0.00241528241816391	0.00107255790056071	-0.00222962815887207	-0.00298683954270706	-0.000272188871698775	0.000776876337426402	-0.00418637538789079	-0.00371471203612062	-0.00111929798447896	-0.000952350443111261	-0.0022559136260899	-0.00134358921576327	-0.0028734236525465	-0.00224279683158857	-0.0012710648695462	-0.0012710648695462	0.00103811919345698	0.000829796028178564	0.00118150475184164	-0.00323258924860348	-0.00125631218603461	-0.000519589167076728	-0.00139737670633278	0.000587307760501643	-0.00327034446347341	-0.00397115271943105	-0.00160076251849628	1.3649528594617e-05	-0.00100156884288305	-0.00453831191850129	-0.00309180916413343	-0.00382958180379833	-0.002921954846694	-0.002209638494447
-330.000000173092	-0.00252361585122196	-0.004230079409687	-0.00177171282995092	-0.0022421586080148	-0.00339822277043245	7.66779085485947e-05	-0.00204843222250406	-0.000935351904400639	-0.00143653158892276	-0.0018051499113072	-0.00181415216665859	-0.00376584353833664	-0.00288321753330689	-0.00275625352784525	-0.00157923412240157	-0.00370564646555172	-0.00123378222243564	-0.0013620509689618	0.00119041986615021	-0.0015253760259839	-0.0041667955845982	-0.0023901443236849	-0.00322677672748661	0.00106998095830546	-0.000144812400107663	-0.00087461640357489	-0.000772963549582784	-0.00104590751198452	-0.003709773276383	-0.000157287891695224	-0.000157287891695224	-0.00155528884677103	-0.00131118811257425	0.000126573497606031	-0.0028338527707823	-0.00350445902968277	-0.00277793381265068	-0.00146543992782555	-0.000526467165879008	-0.00161541022255596	-0.000377249842064442	-0.00230620326119446	-0.00212171073595779	-0.0017236627492353	-0.00266553786827872	-0.00239518805365091	0.000416323850843225	0.0028816541260076	-0.0012064235506174
-329.966666839644	-0.00359075900705808	-0.00100981647797804	0.000531197226538938	-0.00313622871421726	-0.00439313684795617	-0.00285103583759494	-0.000779510945145279	-0.0018713394179185	0.000880495232673861	-0.000712326547491315	-0.00220308950166914	-0.00290878710285225	0.00246473808682968	-0.00033716184220467	-0.00613917822305132	-0.0042421746791409	0.000659154922003857	-0.00407731628432484	-0.000355622530036848	-0.000639140894942436	-0.00349896875983902	-0.00224093738503439	0.000313696414132147	0.000356663787970501	-0.00245698398997651	-0.0034531439976152	-0.00095954152315747	2.80850214510187e-05	-0.00328014695485856	0.000328245533207761	0.000328245533207761	-0.00191871754616313	-0.00116527672930145	0.00099737790664145	-0.00174714544096988	-1.63122663864312e-05	-0.00229203377580667	-0.00028077109201996	-0.000106953691231482	-0.00262522187818082	0.00068263473611696	0.000657173330512961	-0.00271616312062284	-0.00159312859574345	-0.00220251209006228	-0.00332456311847706	0.000407888263961542	-0.000840047351110096	-0.00310432937369032
-329.933333506196	-0.00217283077046782	-0.000476959629125084	-0.00226514862103844	-0.00120192794694463	-0.00180946967019102	-0.00200806182661339	0.00225358068295989	-0.000116343248740769	-0.00231050819348366	-0.00247543573344211	-0.00150094101961151	-0.000612030810877906	-0.00108894406871141	0.000137497452003532	-0.000920753314634259	-0.000174409734113756	-0.000451067031316144	-0.00318950980726496	0.00202344034319313	-0.000371218121553496	-0.00311728272973066	-0.00221962629667805	-0.00241762197652406	-0.00170157830719875	-0.00302180686871389	-0.00195323018692206	-0.00242073293857636	-0.000773728846351518	-0.0015619402508984	-0.00325028204373845	-0.00325028204373845	8.90188258297897e-05	0.000444771282780421	-0.00289141749545951	-0.00320186620113905	-0.00290560677333429	-0.00313664177232709	-0.00412891032268559	-0.00342775069668355	-0.00279880529605259	-9.54760939659849e-05	-0.00258683070133237	-0.000776561389150054	-0.00372559733508016	-0.00299110434787075	0.000191586889779716	-0.0015194162205876	-0.000272378938671936	-0.00159555908562281
-329.900000172747	-0.00090648210498101	-0.000901336749157267	-0.000859067503030553	-0.000629795646939546	-0.000762162453873949	-0.00233908500072588	-0.00212950907474463	-0.000911915384153805	-0.000740392509952836	-0.000120276217460802	-0.00152089518256937	0.000498019374383096	-0.00133951638236518	-0.000441076689475128	0.000742306776413959	-2.92904476797418e-05	0.000548409277455808	-0.00156691878095117	-0.000641398052109388	-1.07106108628852e-05	0.000167357471550611	-0.00255976869664221	0.00143147146841194	0.00100758478525387	-0.000799325740648005	-9.01875871667235e-05	0.000975849090886327	-0.00333503825974935	7.84657915330333e-05	-0.00182206245613847	-0.00182206245613847	-0.00321320790643054	-0.00245770152567404	-0.000421609160604963	0.00126215095652249	-0.000720657794004209	-0.00364407682860779	0.000678733204524495	-0.000517960007940133	-0.00365536507139186	-0.00196668052992199	0.00134561249363974	0.00114719736775415	-0.000993126819067269	-0.00311512628879107	-0.000362677773172115	-0.00127264345741818	-0.0014652755836897	0.000130879097510639
-329.866666839299	-0.00139384716759894	-0.00331788432252744	-0.000928642044142225	0.000565282257998234	-0.000169312432994784	-0.00363228196606813	0.000634586078446797	-0.00537595608578956	0.000292300190440242	3.4822961479164e-05	-0.00404707083818845	-0.00145039013446324	-0.00190952164601188	-0.00143601510603186	-0.00135768394356206	-0.000131060452475351	-0.00282701505402461	0.000514656615306031	-0.00452003351607766	-0.00229258571096325	-0.00131350890363402	-0.00440237820417866	0.000740273208926223	0.000596308642508481	-0.00162934250936508	-0.000179551951793755	-0.00142541829807796	0.00113280578919517	-0.00299741898848915	-0.0023917293941933	-0.0023917293941933	0.00121095416087513	-0.000453336353092082	-0.00196814476997198	-0.00154814882509102	0.000551110427400858	-0.00212456164294939	-0.00132893951667024	0.00106487602045757	-0.000366818341524189	-0.00157038647454477	-0.000302593385471894	-0.000182820264259087	-0.00212359753047053	0.000271560446225227	-0.00284384656820624	-0.000991748693381478	0.000402540795302775	-0.00113572057415023
-329.833333505851	-0.000107016426952988	0.001860725422837	0.000448235241876316	-0.000365638669732937	0.00101693181510831	0.000561608768772204	5.68384909073183e-05	-0.000514073253902958	-0.00183729085878426	0.00174946482196181	0.00245934814316418	-0.00179327045817756	0.000345658362716494	-0.00210497756184069	-0.00120591068573506	-0.00174628357933904	-0.00111432226672592	-0.0023085242010642	-0.000105006634387173	0.000468571754427161	-0.0019784563381483	-0.00287164489630487	-0.0018912590454957	-6.22090225457228e-05	0.00110748643702963	-0.00308030075124077	0.000838415062978215	-0.000512605069571626	-0.0015894436528624	-0.00179324328151576	-0.00179324328151576	-0.0011640557789645	-0.00133585183261686	-0.00296798017975786	-0.000812362322745619	-0.000859559382095698	0.000123627589133313	-0.000976341982508622	0.000678183432965551	-0.00166661747040953	-0.00284765271154108	-0.000843129025421274	-0.000243995230852612	-0.000723854958612935	-0.00126854379602037	0.00323166083851711	-0.00130635711229465	0.00102449736061427	-0.000269334024410095
-329.800000172403	0.00242898400777125	0.000225013712741418	0.00030971572178673	-0.00150190781103454	-0.00124757056836999	-0.00237803928397928	-0.00252650461659853	-0.00147079260791372	0.00151675986359356	0.000906228459609637	0.000338881602237606	-0.0015566785734622	0.000271051801342792	-0.000658158592431124	-0.00218840553405897	-0.00273962785274195	-0.0013330439530429	-0.000402373020929159	-0.00196009992136792	-0.0021021709645247	-0.00164226512373555	0.00121348592799009	0.0034263090035388	-0.0023141414741632	-0.0013593599087286	-0.000539562664713222	-9.27904140946012e-05	-0.00189488128324078	0.000465730104847961	-0.000367355005023051	-0.000367355005023051	-0.000579055262602379	0.000933840780879436	-0.000939507511816151	0.000604247096801624	-0.00271449583455818	-0.00131647321820427	-0.000283063326606214	-0.00155069134772889	-3.27751100464013e-05	-0.000760661390881712	0.000607853319638085	0.00090300473196081	-0.000791200555852023	-0.000845358658103867	-0.000350967697063997	0.000158921436948511	0.000396384939061689	0.0014966211318177
-329.766666838955	0.00122839987540624	-0.00197343131548677	-0.00278341866341736	-0.00248239906939773	-0.00262409722223789	0.00215204808450153	-0.0018086138213409	-0.00190330660105043	-0.000822018732090202	0.00115293230241253	-0.00372937057542932	-0.00134940152956409	0.000811218739854236	-0.0010719746826382	0.000276207478559165	-0.00194071468444945	-0.00068936890206972	-0.00256910540722344	0.000115428562744935	0.00150376420466336	8.7376005021178e-05	0.000809434995280522	0.00129218655323682	-0.00199879083774523	-0.00263767295211359	-0.00114038482759538	-0.000780821886095739	-0.00429225965342772	-0.00161654879587891	-0.000805188134373358	-0.000805188134373358	-0.00157738703712917	0.00120313119579596	0.000426322302439996	-0.00115595703917781	-0.00231144712439713	0.00116765645696937	-0.00115455940704279	-0.00124328509171001	-0.000974779355920496	-0.000992909404876618	0.000851320365135022	2.58471237923885e-05	-0.00152771250524097	-0.00187014275712349	-0.000752782618294146	0.000507623047688921	-0.000505544917624778	0.000118840995306568
-329.733333505506	-0.00090641033218275	6.45205844412855e-05	-0.000299786308136651	-0.00149184177684014	-0.00215342576334931	0.000513688145922009	-0.000845559457621103	-0.00280845114120376	0.000850753979189878	9.09681358640668e-06	-0.00282077012705295	0.00221750832482237	-0.000585059769987351	-0.00321286614502925	-0.00142216249837113	-0.00162137534872098	-0.000760293417585656	-0.00195181354381946	-0.00226529321679525	-0.00105581914211117	-0.00195418825402294	0.000940858738635808	-0.00199170154345929	-0.00257122087566863	-0.000578018678525472	0.00297684290327693	6.51596614300587e-05	-0.00228963071765576	-4.37063606066879e-05	-0.000980884445559882	-0.000980884445559882	0.000831060253365656	-0.000791666141720104	0.00163402972890714	6.94762738059351e-05	0.00169847693202962	0.000766222858771259	-0.00018033588911226	-0.00126021748731098	-0.00195635735577349	0.00106058903455863	0.00229090913752172	-0.000298610902511376	-0.000467063330983564	-0.00339228958962512	0.00175196752215034	-0.000929813154467607	0.000237649051354372	-0.000115567524812787
-329.700000172058	0.000430708853519146	-7.51000595716755e-05	0.00112039739650005	0.00165030272868294	-0.00110578431772546	0.00178865423592978	0.00259650284686852	0.00275702016908808	-0.00263999790981362	-0.0028680890523588	0.000773411004192481	-0.000659442467540017	0.00211500515543994	-0.000520159347825344	0.000559214668227281	0.000137916706459795	0.000756487714564602	-0.000668736787636126	0.00198461173818343	0.000862284568669436	0.00139400525045963	-0.000698706053942955	-0.00140212876178369	-0.000482671388144951	-0.00333266867399351	0.000677106810672345	0.00160648024949261	0.000716341108291552	0.00123317187133631	0.00100678982774727	0.00100678982774727	-0.0021316930600721	-0.000457661623248007	-0.000628041338295748	0.000596142640640784	0.00207420791084667	0.000925019893780132	-0.000127683291222369	-0.00113914617438382	0.000246747113541224	-0.00278135359653942	0.00191681389224529	-0.00104073773553959	-0.00322142237022593	-1.04178406945543e-06	0.000234345983059714	-0.00137389146376821	-0.00164076977009531	-0.000429632559074467
-329.66666683861	0.000510184826613802	0.00399202950872024	-0.000201531673571953	0.000912535194491859	-0.000180988003449123	-0.000737886547186317	0.000285891630365964	0.000378501134612685	-0.000853582139396014	0.00288341858588059	0.00245121125463899	0.000393231480426914	-0.000854811745344963	-0.000661714367713673	2.72578543908386e-05	0.00181069348924989	0.00141351849507798	0.000528592715589138	-0.000294498053447056	-0.000327817227360971	-0.00157516439575067	0.00129015672100086	-0.00342237798915868	-0.00176459788427641	0.00109411056562836	0.000796978348670097	0.000430060756025141	0.000459565067682743	0.00271869714369155	0.0028780854636602	0.0028780854636602	0.0020175991063095	0.00098575317757954	0.000652917656360774	0.00228314632548632	0.000486811464450954	0.000754483657621319	0.000700869040711316	0.000760561248925318	-0.00160563303512573	0.000200511640832346	-0.000423365741672566	-0.00140871600507131	-0.000473612778404853	0.0024549654948004	0.00142771460198399	0.000984140787557153	0.00186500165385972	0.00233473029935194
-329.633333505162	0.00136296247237289	-0.00026189221164219	0.000977657215491479	-0.000407709861373284	0.00162470438974349	0.000481293183188791	-0.000627434420663486	-0.000638915831157827	0.00127830325901912	-0.00179611497395571	0.00156799606449998	3.57854637178523e-05	0.00012894775293959	8.36368643942764e-05	8.88663870899364e-05	0.00384357417293713	0.000410735088590686	0.000764104915464414	0.000205575812983305	-3.57292949426657e-05	0.00197065865327839	0.0013386570652637	0.000932681059037876	0.000208071802210386	0.00134920212766199	0.00186890058648503	-0.0011201869128904	0.00280862335841126	-5.7674982316569e-05	0.000910362911720308	0.000910362911720308	-0.000914078648650118	0.00204693935814304	-0.000121093510178194	-0.000596544181408309	0.00335355281692817	0.0011736665981894	0.000755477563649687	0.00141422165764704	0.000663639291867302	0.00300169302601938	0.00113590246365558	0.000548455343442722	0.00138749081140954	0.000481418927284816	0.000164981202629866	-0.00112830537616304	0.000220114966203111	0.00161695436791909
-329.600000171713	-0.00100009604709084	-0.00158325562057582	-0.00181612192639646	0.000962986582656589	0.000205905923124639	-0.000795428907855666	0.00170510743341323	0.00103183719224098	0.0016748945703472	0.00151954490696815	0.0022602498097406	-0.000347993229772081	-0.000535245595763789	0.000461042394085842	0.00030048443835573	0.000431499512057343	0.00103845434702476	-0.000370594893283949	0.00276483620800383	0.00143009196528898	2.5935163501134e-05	-0.000456096018252028	0.000445692724549196	-0.000138128221953471	0.00126863321997139	2.28431550319819e-06	-0.000505418229816201	0.00331192448246043	-1.74800523375929e-05	0.00322361922494341	0.00322361922494341	0.000554248676215341	-0.000111267375682567	-0.000497935506345693	0.000613241040672508	0.00115911904669241	-0.00143988888238467	0.000280660995327087	0.000441365317606524	-0.000435430837148254	0.000614870663035672	-0.000560712984070233	0.00274867068241913	0.00336432357554994	0.000989447543769839	-0.000510908394378506	-0.00318548425531318	-0.000449214173601664	0.000303937351089356
-329.566666838265	0.00079248676691368	0.00324165350888317	0.000825727434315859	0.00249917604676553	0.00153208269391569	0.00207726245117279	-0.00174744839549423	0.000382308679353738	-0.0012031132691932	-0.00214888427390481	0.000697952433253768	0.000289840790334228	0.000615000382725883	-0.000435573097339881	-0.000771921626168681	0.0016193155805333	0.00122574631821049	0.00184589381183109	0.000641613560783405	0.000324461644650831	0.00276579382134146	0.000987421298859648	0.000554910930838148	0.00154448881894642	0.000317027978308571	-8.83991818844132e-05	0.00123572917200154	0.00155295779139142	0.00216590817636142	0.000251706243183158	0.000251706243183158	0.000856851611278131	-5.82418675323382e-05	0.00101233955263702	-0.00018843444967942	0.0012894618436633	-0.000316507141615796	0.00566433072101336	0.00147174840851161	0.00292318198065944	0.00323422842128551	-0.00222268781647783	0.000713725448392433	0.00262840251324881	-6.5575559421327e-05	0.00271534553340114	0.00103142536459921	-0.000944536165738863	0.00165467526841467
-329.533333504817	-0.000197689760360387	0.00143449881777857	0.00308166012674982	0.00233341090090566	-0.000257954740897626	-3.2107697618744e-05	0.0023430860197543	-0.000199969466443628	-1.67299331635951e-05	0.00241831667512926	0.00183107552939632	0.000209174765203546	0.000398333729838329	-0.00145423593445082	-4.2253429506145e-05	0.0025586130862566	-0.00241255884339331	0.000791500210153284	-0.0002005020413125	0.00127086009136568	0.000964679826427006	0.000655820250367034	0.00206344347917553	0.00161223514715458	0.00191564024978408	0.00117512356468086	0.000970543246881839	0.000924136198366732	-0.00036128535267399	-0.000543054040254898	-0.000543054040254898	0.00370796908417748	-0.000103244206110187	0.00358118692698184	0.00108356951504107	0.00543731347917698	0.00142261766886831	-0.000679375652738456	-0.00249839631675985	0.0017537223250701	0.00033706600717931	0.00113006554890283	-0.000203029022486922	-0.000120401352658006	0.000686036253326416	1.9772217166536e-05	0.00253130215638497	0.00150249498028776	0.00053322084881835
-329.500000171369	-0.00130076513980026	0.00159591887801458	0.000365539079813293	0.00198604036771421	0.003317980184392	0.000368542761761015	-0.00154221846639702	0.00280063207914183	-0.00111656372212976	-0.000218787904352702	0.00123585823753336	0.000377731751627697	-0.00173428589011415	-0.000175073394531822	0.00171262442534403	0.00146145118079677	-0.0021488741875324	0.00420687021235489	0.00049523733707324	0.00249779447300635	-5.80248907956493e-05	0.00335200150181614	0.00200752021138029	0.003203307439132	0.00162925738745501	0.000852819507614067	-0.000141322160401303	0.000941852755791173	0.000609115899871004	-0.000243414787975071	-0.000243414787975071	0.00363230466967424	0.00195470768512684	0.00129406454361236	0.000443161044662022	0.00153673313550606	0.0034865376127392	0.00144871557108928	0.00044557296377723	0.00281068256511774	0.00160854392356025	0.00365069359383419	0.00210978425743824	0.00172781922723875	0.00275276230314225	0.00194427384891616	0.0015515112332013	-0.000653952255664225	0.00333011468706546
-329.46666683792	-0.00114357714988778	0.00256209249136619	-0.000655775742159803	0.000717533991021591	-0.00105653204527045	0.00187172886421616	0.000451070827453104	0.00159418044002779	0.001609649652214	0.00222314945673663	0.000451581021590708	-0.000371284929809979	-5.47589342875243e-05	0.00060352634454075	0.000968746920635533	0.000297324298498602	0.00439665788464183	-0.00261044879521144	0.00188579425946522	-0.000818036652299181	-1.00929023615359e-05	0.00223058030912249	0.000659895291202028	0.00121801975116431	0.00572567891415687	0.000621935059610279	0.000645567719256501	-0.000771774377885448	0.00161284257285066	0.000743027014176945	0.000743027014176945	0.00253726206849703	0.000299250398102857	-0.000880035359625997	0.00145297719607673	-0.000777774674577625	0.00156107618189294	-0.000870774311082623	0.00234396878475085	0.00354155088240082	0.00226684400398969	0.00102307602764551	-0.00339814643941738	0.0016687253892117	0.00075094327466918	0.0011136497223313	0.00044658430512845	0.00120254418331311	0.000777117111748438
-329.433333504472	0.00281480434079384	0.00155159899038293	0.00394631620509101	0.000541520870498635	-0.000210991257724946	0.00305484705538761	-0.000606730827476309	-0.00141967939664378	0.00128575411278664	0.00377740273997895	-0.000653241655972026	0.000784904891789284	7.77220130121492e-05	0.00304362340451358	0.00209580642601359	0.000626213349218641	0.00463615476771828	0.000568639880399679	0.000681512843389576	0.00237137461204429	0.00527346055604605	-9.77504820171005e-05	0.000584344014781468	-0.00135322064050747	0.00286731008775221	0.00025323935184407	0.00105041129856953	0.00188682107140825	-0.000806326417147507	0.000375938446917301	0.000375938446917301	0.001038877311478	-0.00206048497913225	-0.00150451691578446	0.00177702692194848	0.0016069361760831	0.000451109208416733	0.000377638998293794	-0.000137263316799308	0.00184610042440236	0.000684692278243748	0.00149565185403377	-0.00081968378394992	0.000200529702861885	0.00272353558167093	0.00207856742714319	0.00302518300310206	0.00286499039166255	-0.000290643043606598
-329.400000171024	0.00252236506744563	-0.000304061927114407	0.000120868664130525	0.00106143276835369	0.00251007017674099	0.000522252114106725	0.00142944216807162	0.00309924960554464	-9.34269954101508e-05	0.000882372019941235	-0.000719321331123846	0.00556938833124521	0.00343320656360191	-0.000118988739658432	0.00331779387415387	0.00135886265546403	-0.00037536726088705	-0.00047236813421847	0.000821188539641415	0.00140991379660627	0.00282371501954548	0.00258165093013885	0.00150849809314324	0.00299380477860289	0.00199334707225862	0.00148047473589941	0.00112141875110305	0.00170920716909406	0.001121551795769	0.00170128414461612	0.00170128414461612	-0.00134428831787248	0.00250936191750462	0.00261511326779618	-0.000508272410861044	0.000394965491256283	0.00268811369463184	0.00143402687448813	0.00112592758009789	0.00268779689627374	0.000119220249451768	0.000261541058513171	-0.00194457289295458	0.0018875916855482	0.00169315956230498	-2.88317038495967e-05	-0.000779698249976701	0.00363790319462132	0.000286801451982344
-329.366666837576	0.000783699672833649	0.00193142250090939	0.00220361111269896	7.37026935482277e-07	0.00123534867805508	0.00147601481018245	0.00143848915486355	-0.000352128904856808	0.00164393716364464	0.00134914982576972	4.01419747665388e-05	0.00455141364719114	0.00197345310452235	0.00130778605105208	-0.000740000610932823	0.000326261942268813	0.00241899871063256	0.000967349332146039	0.00204273742363825	-0.000604448178530892	0.00315339283638771	0.00273023644426973	0.00199320640833345	0.00188394548342341	0.00021490567029181	-0.000112243779138432	9.43834609984373e-05	0.0014847414014022	0.00125096110316592	0.000596543216691781	0.000596543216691781	0.00289287490217183	-0.00221417955905856	-0.000882886748182266	0.00200646649519387	0.00214342591117855	0.00066147115001236	-0.000895632949702962	-0.00104769179212982	-0.000584765903161588	0.000388093830672065	-0.000360242111239528	-0.0012454004491117	0.00179328712508842	0.00251703041736651	0.00364815363817517	0.00142839220766844	-0.000945498990581828	-0.000905932171874513
-329.333333504127	0.00143163326387641	-0.000205208380860467	0.00240800027210586	0.00166292869520857	0.00251890574302605	0.00193074267703242	-0.00129710438585884	0.00189625563595675	0.00313897980229993	-0.00238126391999527	-0.00134438548641524	-1.66495020552659e-05	0.00147094105475909	0.00142338057659253	0.00277795462207131	0.00207717178249067	0.000220026905239146	-0.000389197427958732	0.00116372802125386	8.56195928015113e-05	0.00161748174308141	0.00448863478490324	0.00261829658946622	-0.000104032226727391	0.00182166012183849	0.00199441778619913	0.000796431929209973	0.00227256269109311	0.00141497906877053	0.00253271995092108	0.00253271995092108	0.00014910329780049	-0.000681676952129728	-0.000608139676059549	0.00260809086225644	-0.000472840461829716	0.000287136799163812	0.00191059423329043	-2.86341149080549e-06	-9.05785734826026e-05	0.00163365261957293	-0.00133927898577491	-2.3921859532039e-05	-0.000588213672672033	0.00258948082123278	0.00123544699831302	0.00292972801938729	-0.000614164693586328	-1.5534265126127e-05
-329.300000170679	0.00372452471853324	0.00297730680619535	-0.00245188152795373	0.00128478346209215	0.00143287508311585	0.000424288923808747	0.00323525558988524	0.00335501735526755	-0.000238557971209641	-0.000863207691013668	0.00243614148075344	0.000454584987964135	0.00225461088538303	0.00170441205281002	0.00311182906868845	0.00126908649437596	-0.000353032579151979	0.00221964148828091	0.00172985993520736	0.00151645636314235	0.000712257514894121	0.00154930927658614	-0.00121439928686107	0.000989163247954172	0.00198038807700673	0.000518745533268472	0.00225754247237064	0.00272333530147983	0.000932543534173491	0.00178272445451189	0.00178272445451189	0.00278541702832402	0.00128757884528274	0.00269430077433519	0.00293523524338801	0.00109451360933344	0.000764670358786912	0.00100626661829128	0.00143683126967398	0.00141123973288859	-0.00044736552848712	0.00240740341478207	0.00530380891249849	-0.000151056515504067	0.00262631104660938	0.000620458712108918	0.00127954616169579	-0.000507719127617268	-0.000149084411054545
-329.266666837231	-0.00108375756007972	0.000422764280336718	0.000460336735884415	0.00168688339442224	0.00372398304822008	0.00141069264192839	-0.00122528532769661	0.000889425449937087	0.00191406999581856	0.00191043202765551	0.00165028008124923	0.000937798416385194	0.00430078597418826	0.00438042892017576	0.000741860895394741	0.00235425930030242	0.000355417299516492	0.00275972065341046	-8.72383770520457e-05	-0.00062822710065924	0.00269925289171369	0.00180682344575744	0.00259121316542055	0.00314652071733335	-0.000337001750054799	0.0021338800384294	0.000958871807115624	-0.000139146526610401	0.00109139439537953	-0.00015987652130367	-0.00015987652130367	-0.0007195085907169	-0.000226090972219706	0.000850889181789549	0.00419472547572042	-0.00434251529691432	0.00273842844575556	0.00318885846798156	0.00179437276883232	0.00226360849035945	0.00132104763974206	0.000373883374565231	0.00142231713511931	0.00110595817346826	0.00163877903066689	0.00150638839358697	-3.07218244910423e-05	-0.000834820873685915	0.00133469776728701
-329.233333503783	-0.000226549099951678	0.00156923064873027	-4.19890668162948e-05	0.00152444637720195	0.00181017031337116	0.00611476520275966	0.00113356720025404	0.00200741290952478	0.000224331502649222	0.000611488046948105	0.00208418124643239	0.000185889320627797	0.000582558808301492	0.0010724459560979	0.00234034432524166	0.00196232224404524	0.000429365218669098	0.00504709815066284	0.00120573214515018	0.000554072989704335	-0.00144052300212738	-0.000313539625175441	0.000314930656686974	-5.10568078716522e-05	0.00208937410748578	0.00196848023065255	-8.22133476304776e-05	-0.00171299261099067	0.00168295394423368	-0.00107473583417816	-0.00107473583417816	-0.00100043016934748	0.00251130671408506	0.000228638889067989	-8.09842165708785e-05	0.000175958250409169	0.00219111676883832	0.00239172024758205	0.00344674489024865	0.0030447205371994	0.000342075854413704	0.00184481190104036	0.00204727067363819	0.00474963416591501	0.00350964617279137	0.000303056000994339	0.00341422426099669	2.784924881305e-05	-0.000763692277441996
-329.200000170335	0.000761409601741536	0.001768833603916	0.00194189454356131	0.000300715746507141	0.00279782668382322	0.000661646663929427	0.00383291114810502	0.00322177552072833	0.00240584272976319	-9.25461195558919e-05	0.00428184690365063	-0.000116700552658888	-0.000458318761225485	0.000523569963105541	0.00255417411265513	-0.000174053077918956	0.000135189012378634	0.00488988933592527	0.00332928686558143	-7.13994934181672e-05	-0.000271574588765922	0.000316238592667162	-0.000100919164126245	0.00117673746048197	7.69872571737551e-05	-0.000815318688815125	0.000643429656444039	-0.000505882703944804	0.00045580346652796	0.0019169254143645	0.0019169254143645	0.0013761771359676	-0.000626956932318956	0.00210802734334969	0.00115635277891224	-0.000807091518598702	0.000811115327310596	-5.06933677357768e-06	0.00329627541876043	0.00240405390154419	0.0044334724244407	-0.00174130682903562	0.00170749844743345	0.00459063922808911	0.00211188135236773	6.17250087880938e-05	0.000149522070994612	-0.00114653050114932	0.00506034833825642
-329.166666836886	0.00161234751290162	0.00206429855751944	0.000773582992322108	0.00177330098156103	0.00243020076375244	0.0025269709208896	-5.43360618860955e-05	0.000696839992746612	0.00111024100370039	0.00201204523058496	0.00037873854276893	0.00125337354198374	0.000968119646569177	0.00196878287964408	0.0010194731696993	0.00161017127106922	-0.00118591542103741	-0.00088672224729458	0.00181794627875786	-0.000189430197961138	0.00154709274952181	0.000440908599828149	0.0019619107957648	0.00321575439539146	0.00118389589569534	0.002909566418689	0.00218553295879831	0.00212322466281356	0.0021307175070121	0.000920016224855491	0.000920016224855491	0.000632956257529793	0.000247184780446719	0.0023319724051698	0.00244293409419327	0.002507694167179	-0.00115765911386045	0.00546271223469619	0.00313629280108907	0.000654174711055333	0.00491383797566536	0.00010307851478264	0.00147148604314196	0.000892459136590973	0.00131032529189745	0.000942158250741398	0.00123779863441376	0.00362542987003678	0.000783113342003317
-329.133333503438	-2.83860453619278e-05	-0.000717467186455822	-0.000530388723542163	0.00499391979029473	0.000445305464484846	0.00239822610685048	0.00124616185816218	0.00384514137949477	0.00238821529742916	0.00171285157748857	-0.000470831387040849	-0.000520893552556911	-0.00212734659644986	0.00182588238475156	0.00223628990358238	0.0011901810937579	-0.000636813021760774	0.00114591353782745	0.00308312512290942	0.00205875872932137	3.52930175235855e-05	-0.000972010059088535	0.00472130372624913	-0.00119279780951842	-0.000177850770857857	0.00205333345009451	0.00015024901847116	-0.00161209474835189	0.00483703632358889	0.000556106260086953	0.000556106260086953	0.000870080496268022	-0.000620566165631109	0.00228141894211142	0.00229378241070466	0.0017311005811228	4.59971263589987e-05	-0.00183591592911925	0.000453267458191853	0.00305323892700526	0.00118610740732827	0.000935372321296146	0.000883605526892484	-0.00150179555556673	0.00201055418267937	0.00178232360031316	0.000694954180650909	0.00061075853990944	0.000356894302411148
-329.10000016999	0.00213358786689199	0.00271918872172061	0.000872465264892597	0.00370587850969595	0.00180071295819373	0.00218820407856157	-0.00147556685358941	0.0041938605135845	0.000800230435417104	0.000762108802689787	0.00244831675603918	-0.000724648801964989	0.00243965426024506	0.00261705775906407	-0.00151229904138805	0.00150298188762665	0.00359902668522882	0.00393062140408262	0.00334507412288332	0.000916662663578482	-0.000642567149183426	0.00269387713907521	0.00421703957649133	-0.000197499565393944	8.2429388923777e-05	0.00204903540441481	0.00266214499878559	0.000529869504198976	0.00248543899904019	0.00373425812633554	0.00373425812633554	0.000469211379606871	0.000483116454759847	0.00357885199600816	0.00205215501529388	0.000639814264296379	-0.000394527124672583	8.93575461734519e-05	0.000485264125295815	-3.79455288569419e-05	0.00516263435946718	0.0014785373179208	0.000494759309297765	0.00144161368895379	0.00483307505087638	-0.000819350897366733	0.00546245413417112	0.00207626107964309	0.00526306190926584
-329.066666836542	0.0023989097766115	0.00423076355035223	0.0014624974696108	0.000424744315996484	0.00168993567373898	0.0036564969299131	0.00214185854626636	0.00189593862273019	0.00197157208078258	0.00275270424842711	0.000442652263155763	0.00164538456529473	0.0022074814289923	-0.000490891924678882	-0.000188242022406637	0.000709701041618827	0.00137399782716341	0.0045916488372657	0.00670866451223306	0.00046939530705925	0.000824977531064142	0.00119203499524911	-0.000763072415852384	-0.000715374160478288	0.00117663170143323	0.00378343986725926	-0.00058773550514013	-0.00131559829356831	0.00543497922302782	0.00193918636767521	0.00193918636767521	0.00138339060460235	0.000410995586357266	0.00133495847187826	0.00115228292468939	0.00105151035770523	0.00363703628363976	0.0015794073810117	-0.00236459340328121	0.000606129556422474	0.00205680751477144	0.0038560524192538	0.00264001203732456	0.00380178907079687	0.00296184186504189	0.00112123354686955	0.00352956811975946	0.00237768873577604	0.00180019249121977
-329.033333503093	-0.000688591000809757	0.00233946264093332	0.00237399884410583	0.00435550688754693	0.000758287336351082	0.000336290755796664	0.000569288064388829	0.00150689750508737	0.003595590513778	-0.000656987614051419	0.00265002641310719	-0.00143075122493719	0.000489906969542431	0.00368151374515646	0.00113671383038483	0.000873957824585769	0.000931718186856889	0.00364685351791139	0.00076659114510691	0.000739862083417475	-0.00241348137945308	-5.98429536162737e-05	-4.65030258745003e-05	0.000178845006031159	-0.000760548544961881	-0.00131142899477954	0.00121423511307683	0.00162221695419207	0.00319859787953314	0.000738642964793645	0.000738642964793645	0.00245297067351991	-0.000516524606630098	-0.000254714031119874	-0.00155415092176181	0.00289957383419792	-0.000201100146362543	-0.000209669777806232	0.00121338379138347	0.00251089546442063	0.00115323543185741	0.00358767226636714	0.00225810407890092	0.00182491172022192	0.000199617903543614	0.00136113178401498	-0.000494017296182259	0.00112320082516637	0.00335563609055489
-329.000000169645	0.00120775171385401	0.0037112402438213	0.000848634113457369	0.00476144344984353	0.000271958135956152	0.00224359695242415	0.00134087351728429	0.00131970053989583	0.00145789151059428	0.000951903765989304	0.0021229951740469	0.00029907122662487	0.00272592257398163	0.00148443737950188	0.000776978193264277	0.00171716608979389	0.000384218316570206	-0.00119822608422215	0.00281897323576563	0.00592261781469872	0.000972937414853936	-0.000368853539348346	0.00351755735911163	0.00312810356972137	0.00330860055886284	0.00262488687879381	0.000328917104435833	0.00244325872842532	0.0045431846788585	0.000456539165902492	0.000456539165902492	0.00417475051600014	0.0037048164753255	0.000724210125116698	0.00126544776273851	0.00185706255129914	0.00235641772019701	0.00126909266885689	-0.000403649531685368	0.00281965833376485	0.00119959260745295	0.00307431339791142	0.0012281467071964	0.00147929680087544	-0.00147909144500791	0.00239300967501632	0.00150433563325114	0.000783685488283337	0.00364835407331432
-328.966666836197	0.00214138574036749	0.00420564342366769	0.000595578906698924	0.00271455849004931	0.00332733896958659	-0.000339392966939411	0.0017878219088705	-0.000498432102955304	-1.91962045389404e-05	0.00233238611538655	0.00161697049091725	0.00137578398050209	-0.000990476393990192	0.000223997324090619	0.00257837180678844	0.00380364038470493	0.00455339796046772	0.00230234832045639	0.00229583790023502	-0.000349676946392763	0.00399032178918535	2.39459963882194e-05	0.00187393860406715	0.000700702017791821	0.00175722082525809	0.00309111205916224	0.00205360612484129	0.00225479044898824	0.00257412251837064	-0.00173834856146893	-0.00173834856146893	0.00431633667639553	0.00454120456321927	-0.00114196001869793	0.00161701352993482	-0.000394054329098448	0.00158457047759442	0.00300610277754776	0.000236711413385882	0.00183241367455222	-0.000512289968416124	0.00204229026789204	0.00187423937582942	0.000771916696400865	0.000487785038227329	0.000789612233657588	0.000868984781935089	-0.00072774778524709	0.00101396573079737
-328.933333502749	0.00341243851397355	0.00248677171233036	0.000890219352799204	7.02156654819319e-05	0.000270272044168518	0.0017503618712561	-0.00225849833055969	0.00155875240459147	0.000625124380777664	0.00114463093810158	-0.000480854970142608	0.00308184387229837	0.00103337134705794	0.00310769060221161	-0.000368914142478971	0.000411316440404041	0.00204975932912421	0.000488675460051269	0.00364083322772113	-0.000736066653619916	0.000678801863140621	0.000796552556997954	0.000621892065894025	0.00220279390930844	-1.0144549635327e-05	0.00395766348052851	0.00352260306019447	0.000220618049769028	0.00334250107122969	0.0020134633970571	0.0020134633970571	0.00366432797584804	-0.0011448406482748	0.000978274530033296	0.000773802091193376	0.00158251008823174	0.00175622989655977	0.000351869758912104	0.00123645106128001	0.00164291174236575	-0.000509153910561277	0.00341646387996963	0.0020305555429958	0.00208133736343719	0.000585654876620656	-0.000908918929335423	0.000451279729624998	0.00101695060564133	0.00164234796755813
-328.9000001693	0.00186034319688888	0.00129121553577194	0.00217374320291297	0.00251340610440987	0.00247615162468529	0.000744362789677933	0.000478101783576768	0.00205331013518273	-0.000460930443058394	0.00283389410966706	-0.00204403081452131	0.00292905326904858	0.00131599328278553	0.000862242524788392	0.000536977882635625	0.00182594976488593	-0.0015237389863243	0.00276949988094977	-0.000832279381637213	0.00132045418333315	0.001758902152041	0.00510177691352831	0.00291730994383621	0.0024042516114523	-0.000882341784997687	0.00138859814093251	0.000402148605351704	0.00107760380569744	0.00266751840026913	0.0051965721902445	0.0051965721902445	0.000744249733644287	0.00133905901961184	0.000437598785850035	0.00131957864353549	0.00224262197031289	0.00323838573067448	-0.000959074166397511	0.00212126510353716	0.00291769492786698	0.000952363889351049	0.00129450977314771	0.0019337901772275	0.00503156362025559	0.00118957548276355	0.000997686317176116	0.00162643762720815	-0.000518461474927623	0.000786475750697901
-328.866666835852	0.000211058692599408	-0.000852137060820324	0.00256683150100656	0.00261830865156021	-0.00211230918204841	0.00169173011100343	0.000118228726303071	-0.000738779993750827	0.00175081979613845	-0.000145860274909815	0.00447868494745474	-0.000556296512250976	0.0013072188259271	-0.000297063279252052	0.00377910498707357	-0.000176145361845848	-0.000917804898410646	-0.0029549931117635	0.00243977546690854	-0.00039319571181895	-0.000799679765365324	0.00293583385901053	0.00138234166905216	0.00281311522968331	-0.000181085237658252	0.00133734118905871	0.000499725407516416	0.00194232497396152	0.00222132603248681	0.00323463387341927	0.00323463387341927	0.00235799484924804	0.00106153247502339	0.00278102008987047	0.00131362230400356	0.00199678973863837	0.00042367508686536	0.00318028644532575	0.000808854141320148	-0.000375155980833375	0.00163364127224941	0.00282269698955284	0.00204626692226573	0.00159681873938289	0.00203156711645636	0.00167615617499395	0.00180142198448541	-2.45287392856008e-05	0.000279933458428139
-328.833333502404	0.00146157058180507	0.000431565031287384	0.000769969789331193	-0.00016066878364851	-0.000497167347996763	0.000789430062127838	0.00253006940882938	0.00109851921175907	-0.00106095733254918	0.0010644391696023	-1.44355120015316e-05	0.00052896989955753	0.00136934151473134	0.00402209309096235	0.00105598538299401	0.00422980210033186	0.00154675008252914	0.00289977090555205	0.0033252051168754	0.00280912524532584	0.00298207566786668	0.00251880526978443	0.00192280033192926	0.00385852624292515	0.000801564458371651	0.00348939174495888	0.00021609718033111	0.00212539119619759	0.00246409672772108	6.93423377124969e-05	6.93423377124969e-05	0.00247038639437325	0.00433967451712913	0.000458878745008828	0.00261334306310013	-0.000151096308204868	0.00534159729104522	0.00154399075139078	0.00196992882515346	-0.000123642085195663	0.00104554789350964	0.00298560954558358	0.00111215226965455	0.00150657812630262	0.000583079182968627	0.00267642119355893	0.0029181539264892	-0.00104049058392397	-0.000301574142957062
-328.800000168956	0.00249415221883542	0.00485420324271546	0.0012233763528301	-0.000110220666360128	-0.00067182747062311	0.00320650999960925	0.000968355432000134	-0.000702233657449702	-0.00027287446217128	0.000981948099789798	0.000653110013093205	-0.000599214242973267	0.00331099723004635	0.00238242821365187	0.00082729554597949	0.00134156396564433	-0.000354996279170128	0.000654152293313781	0.00301658485438594	0.00149949814631323	0.000895709736014383	0.00329377095700789	0.00350964302369283	0.00112067959269402	0.00071082712279591	0.00143941978591189	0.00263762170443227	-0.000696761135459911	0.00285868158216995	-9.67519205313794e-05	-9.67519205313794e-05	0.00136930794173917	0.00122507031121177	0.00329650790579272	0.00211599819523223	0.00167799973895832	0.000860965929276314	0.00319080580566067	-0.00232899524167673	0.00040369386066641	-0.000208472006976934	-0.000722724849302914	0.00156519243346243	0.00228457426746875	0.00184502817845167	0.0027449479820626	0.0015233401330722	-0.000490303841117812	0.00125751315385336
-328.766666835508	0.000318690199936467	0.00339544496835775	0.00282870381471567	0.00360278596744612	0.000896887846760341	0.00104070874920836	0.00187744954584512	0.00313628713843594	0.00104582715922008	0.00282500380769268	0.00472500261811304	0.000315829452126937	0.00177348223207829	-0.00143154154855685	-0.00143193250994955	0.00217849756986732	0.00120551028003824	0.000172785142714904	0.00172906259948769	-0.000116855850399999	0.00238951573741397	0.00182002684825744	-0.00178475805073242	0.00153131814817609	0.00148467423162268	0.0020508063008492	0.000489877641634551	-0.00259951389549928	0.00246311555075496	0.00313712417032552	0.00313712417032552	-0.00112240938677721	0.00420365154461455	0.0020005446156367	0.00184928429299269	0.000887816252229334	0.000332410966697005	0.00365899730188546	0.000877993840897262	0.00155259898530846	0.000746505915231954	0.00397710711190047	0.00180111034293773	0.00188329235126017	0.00202981934703983	-8.89142561932843e-05	0.00445171141842615	0.00123792936351685	-0.000440988130248621
-328.733333502059	0.000211372751664385	0.00392958498454166	0.000507718001319324	0.00450556844952654	0.00148092262928601	0.00332971914971891	0.000427713192939772	0.0022313059773742	-0.00106848598128972	0.00247478681737245	0.00231271512515674	-2.33047984159462e-05	0.00174634030280896	-0.000849578961108155	0.000317004421174993	0.00230810849277063	0.00225860241696207	-0.000559731597317481	0.00315329850431767	0.00113061750818422	-0.000532275890696821	0.0012248787951723	-0.000742817013094088	0.000678714327634222	0.00286551990244599	0.00198580616246014	0.00436776800642102	0.00291761698019832	0.0032492858027986	0.000441411187581231	0.000441411187581231	0.000606382243974246	0.00250382382943959	-0.00146950396043144	0.00164409758162898	0.00381139640963479	0.00116592943122484	0.00178711984437652	-0.00102824528801915	-0.00282341993020596	0.00116622796258425	0.00233099504421186	0.000260289811327974	0.00236473627264477	0.0026325791306302	0.00174870822036588	0.00422378098317999	-0.000431578976596514	0.000419388703234325
-328.700000168611	0.0010479536445922	0.00238933515094586	-0.000604171099938267	0.000273438309952079	0.00209614683025106	0.00112463853713285	0.000659652618384965	0.00117933681318316	0.00182875056142495	-0.00536470370911135	0.000374537188678969	0.000530607867114008	-0.000124395317836812	0.00211465651162435	0.000343757623539109	0.00285638258876297	-0.00172710591290492	0.000644650065935837	0.00191162035094805	0.00512499103203423	0.00275885832990264	0.00155361749825988	0.00068039449124091	0.000546224680409435	-0.00058520345670221	0.00371272245267651	0.00243658171500261	0.00286513521345166	0.00454174304628086	0.00403035018797693	0.00403035018797693	0.00127021935086513	0.00454278285276577	0.00147816971039749	-0.00251138095302861	0.00241389832517702	0.000272428698025462	0.000450005223275096	0.00279538961839676	-0.000447450288651341	0.00285332227463286	-0.00128576908066047	-0.000385289085480855	0.000996382090614256	0.00234952072277228	-0.00150778831121534	0.000677466176069341	0.00249192062079062	0.000390786950181909
-328.666666835163	0.00420054392103697	0.00212268036689356	-0.000139840562337623	0.00216335144804647	0.00015599327945659	-0.0022822176416355	-0.00125482993588855	0.00118689343450229	-0.000264147512905488	7.64872575920172e-05	0.000847278550811348	0.00204623432733497	0.00158031344512932	-0.000825923825737651	0.000739281052996366	0.00326972530262115	-0.000552162562573177	0.00014984773384763	0.00282142147232645	-0.000525502690554736	0.00368538545154051	0.00200972213090111	0.00443968230707636	0.00184476832353442	0.00251714115808221	0.00406827088416051	0.00152301810611932	0.00454272857995297	0.00332651354626412	4.46936140191534e-05	4.46936140191534e-05	0.0032697737431	0.00254507645146418	0.00457715205554399	0.00338905106905796	-0.000867314795329421	0.000330993706420202	0.00139369267760625	0.00294490156523175	0.000724630765279732	-0.00244789517134691	0.00319996356799135	0.00345528710632192	0.00200512222354421	-0.000114041479015059	-0.00190427759670975	0.0009115648401955	-0.00210099398064945	-1.71339973871198e-05
-328.633333501715	0.000946662945444099	0.00354736168016712	0.00205053306546454	0.000300804159166335	0.00132065552346605	0.00255644097549346	-0.00168705439867978	0.00140604286913282	0.00160567020330549	-4.49098020149918e-06	0.00122778057826289	0.00074300430156915	0.00309204114373973	0.00299473778772119	0.00161583674903354	0.00151152551888323	0.00242805381902456	-0.000292041203664883	0.00467878121886578	0.000397398183067055	0.00249097948203891	0.000910776908085609	2.8135077559166e-05	0.0012626257789321	0.00369826426199937	0.00301945413207461	-0.00222005502494382	-0.00130791286078646	0.00373377877171333	0.00257664558540494	0.00257664558540494	0.000670604712636802	0.00134734614470911	0.00418196955547112	0.000921524616456226	0.00141858900519931	0.00243677576625023	0.000635396685646716	0.00248501280663926	4.15766282269026e-05	3.54666735871145e-05	4.07105470334734e-06	0.00028914331855967	0.00244321600242947	0.000767345234301109	0.0019760695656732	0.00235088755487745	0.00225168648217511	0.00184544102438267
-328.600000168266	0.00350276595334187	0.00192770915262508	0.00352365820257383	0.00594138653175524	0.00372615049752323	-0.00143599087781277	0.00136062313919982	0.00211488357379996	0.00146475128618639	-0.00189819267483893	0.000303754764902298	0.00326683765036073	-0.000354046083157367	0.000254963819316889	-0.000825222660090108	-0.00177616284863302	0.00218490356456813	0.00094974417972904	0.000964063071455024	0.0014595051592079	0.00305926305085458	0.00176913646632659	0.00306162776046992	0.00241199544349735	0.000571660001050578	0.00179555982422652	0.00167810240980459	-0.000931872615549389	0.00327538191006072	0.00114515752551281	0.00114515752551281	0.00122541188167113	0.00284505244750788	0.00133990866198386	-0.0011365930835302	0.00200751605904781	0.000584973827684743	0.000119775213676676	0.00267565143650972	-0.00140839201407195	0.000606147913120525	0.00327002117005104	0.000352506706547628	0.00268818188646747	0.00152824559436304	0.00148655943942377	-0.0012918002080724	2.71117064526427e-05	-0.00196727913293449
-328.566666834818	-0.000700851193800145	0.00309347490656087	-0.00160297594708825	0.00293651312812371	0.00131841932692323	-0.000464784912738825	0.00299775080762799	0.00325930304027278	0.00240523015094907	-0.000898592706884638	0.00187858389315487	0.00200543112000517	0.00224426872290961	-0.000403972888635029	0.000199452298731195	0.000751177591311492	-0.00317489146052619	-0.0011954933264936	0.00184420742351099	0.000678853529878953	-0.000752765324332882	0.00162579746038383	0.00216218087930797	0.00141696661631829	-0.00269711572902664	0.00114329971795724	0.00253238087576491	-0.000208607901939106	0.00259644707607387	0.00369342681722329	0.00369342681722329	0.00423915437854872	0.0036812041524783	0.00333773602590404	0.00308519527440543	0.00200377487599723	0.00023895728423784	0.00148468236038346	0.000904036115181084	0.00189772325810877	-0.000128777834583649	0.00286997153102553	0.00119779650268748	0.00188498659014225	0.000314522093181613	0.00109333436566961	0.00219769643301371	0.00144374044957474	0.00230255566079263
-328.53333350137	-0.000975652736712962	0.000657221824329035	0.00153656364728105	-0.000766188029514003	0.00260165731639139	0.000396751119107197	0.001876771059375	0.00346143451293945	-0.00236991963899225	0.00150391707789022	3.90899348965412e-05	-0.00152848500392522	0.00219096435764721	0.00121342540302427	-0.000555215500225748	-0.00011113307117705	0.00192968512242075	-0.00112428190593294	0.00123364761468658	0.00264110280140917	0.00192767604336741	0.00165093609658074	0.00198801135911963	0.00152460053450576	0.0043150007774807	0.00403294196030834	0.000913641804195842	-0.002030569386403	0.00023444932767458	-0.000121343166954002	-0.000121343166954002	0.000976199096990982	0.00162214689628071	0.000889138819848534	0.00423315663878776	0.00133778624435421	0.00260123699559367	0.00187706517877362	0.00161544220859178	0.00255226481807691	0.00139672258350676	0.00175522921354276	0.00324010920958673	0.000124904134312986	0.00263047621076007	0.00303940899374844	0.00350479278838811	-0.000181604550850145	-0.000485649157562662
-328.500000167922	0.00128471815349762	0.00168061178612344	-0.000116629971227411	0.000421298317287988	0.00154338766761686	0.000189923226608046	0.00216167770697195	0.00055735875910945	0.00160888984520291	0.00466053179052028	0.00119965292840463	-0.000119048962345825	0.00190120905377289	0.00504286293339462	0.000251227597021342	0.00128964464781089	0.00184501215826083	0.000617496158408892	-0.000303499311994027	0.00134581095868502	0.000985942243706961	-0.000216579134096118	0.00165699223813576	0.0010550503959682	0.00213452059357855	0.000211854765182262	0.0024984798756047	6.42051958184009e-05	0.000689824364019875	0.0012277740056017	0.0012277740056017	-0.000934125257644136	0.00351530760036745	0.00532607181698797	-0.000234249546796184	0.0012245148338581	0.00148752146939002	-0.000106242433325909	0.00273571703423037	2.37210838635038e-05	0.000255922777170903	-0.00138727394784777	0.00143233611636628	0.00192428841597903	-0.000977823035627878	-0.000147914386827375	0.00401719629161057	-0.000163048710147051	0.00141263337882025
-328.466666834473	0.00270289098270382	0.00216691474884556	0.000837676787801334	0.00303228291981428	0.000728450930812086	0.00205912777040063	-0.000918025817529089	0.00250208544526276	0.000747924697908187	0.00218916069081065	-0.000820198810387973	0.000122901521771746	-0.00160601250353565	0.00206157824605857	-0.000379393614932444	0.00231863234623375	0.00462351845674358	0.00104030680732148	0.00331924968541131	0.00318754325027715	-0.000607839342073535	-0.000518652698099031	0.000894560239852127	0.000578927030969179	0.00128842325142742	0.0015705586199275	0.00121974096382826	-0.000354132156872633	0.00366444633465191	0.00267125258471623	0.00267125258471623	0.00364520952080483	0.00254850743276291	-0.000573338004084545	-0.00155091511809835	0.00303041313887187	0.00180949326029967	0.00247383294446712	0.00167376920226614	0.000405354287330906	-5.18905939134173e-05	0.000149607949360031	0.00112392871023781	0.00207019866550529	0.00172427453825741	0.0060112725760797	-0.000754411813642109	0.00229789907399847	0.00261257063164844
-328.433333501025	0.000658288677759744	0.00120157436415125	0.00306014998720405	0.00148099315379646	-0.00176510254548723	-0.0012922626241334	0.00290831496525346	0.00503037479514545	-4.17612063696726e-05	0.00161506394942268	0.00187134814125756	0.00325470850042153	0.00353066988215955	0.00471530175570867	-0.00174568639565253	0.00151710311045672	-0.000292793746707765	0.00121559771247115	0.00567263099946336	0.00367069689862232	0.00227677073465826	0.00346547680640297	0.00390457520783005	6.59263319873205e-05	0.00294756974625487	0.00317545397542496	0.00336176495022822	0.00315418212598051	0.00269163700623376	0.00213442995510282	0.00213442995510282	0.0057371743580803	0.000379892010184735	0.00206526197357493	0.00327841666585038	1.21257479452908e-05	0.00203596611802348	0.0019756504260563	0.000554032642989144	-0.000240210048205736	-2.48427580445965e-05	0.0010228180037376	0.00451284794582529	-0.000157150065737022	0.00420527629402367	0.00325788779982372	0.00470254531755321	0.00108849266719913	0.000574034995001194
-328.400000167577	-0.00037956904880565	0.000571032883107669	0.00191852840879836	0.00266766580483369	-0.00167910168750229	0.00132296102077756	0.00203543603477818	0.00204697393991515	0.00185483630606031	0.00142802378318174	0.000881056825779658	0.00140136798664825	0.000697585928485012	-0.00194230827565234	-0.000203541826025555	0.0022397645829243	-0.000217379191858713	-5.00534489723536e-05	0.00221051477787215	0.00390010908056959	0.000393229297848685	0.000342615689229109	0.000336023829744736	0.00207574312254621	0.000702222005432018	0.00192302467409389	0.00347173893132446	0.00145823032198933	0.00191385783595488	0.00275822003098702	0.00275822003098702	0.000727885590768418	0.00333704260997036	0.00218589509775446	0.004279580581382	-0.00129244082392643	-0.000933069294782984	0.00255856766749007	-6.94086425709894e-05	0.00160580916379804	0.000954239408859525	0.00191768419878557	0.00278104576198579	0.00352990041153922	-0.000293561187740932	0.00245776833056244	0.000492532157998715	0.00372378059523248	-0.0012291458579109
-328.366666834129	0.00241614447490468	0.00320846092882587	0.000908261625572448	0.00313649706580732	0.00154307778110463	0.000466789909354337	0.000125131212126983	-0.000896542565451242	-0.00200491493413313	0.000458994962394765	0.00108641778278407	0.00118439007449767	0.00342350101299271	0.00456730555568352	0.000898951581626672	0.0013920424998648	-0.00109048078555241	-0.000196410502773192	0.00491806350209278	0.00236414951239239	-0.000148376770190084	0.0043891817862789	0.00113110295511953	0.000748156149586898	0.00131782862742413	0.00123939759520253	9.87982292091072e-05	0.000937422241967134	0.00477977718610967	-0.00171092002448336	-0.00171092002448336	0.00456335822042786	0.00172412433695568	0.00175812955979537	0.00112291514324414	0.00037278853280176	-0.000735216029808639	-0.000881331280582098	0.00120015255314854	0.000645363923616138	-0.000904736056480671	0.00328613208343675	0.000176325259211962	0.000437964372733912	0.0014837366015058	0.003826663185167	0.000693874461057842	0.0026327367301654	0.000262321102537766
-328.333333500681	0.00214770408656795	0.000887487247931862	0.00199612534293658	0.00175434329294655	0.000394795630769607	-0.00128925584030204	0.00293789410309619	0.00112697409144502	0.000918570333105384	-7.41176047008851e-05	0.000676574617580972	0.0050885782481378	0.00276541051104362	0.0039405024407535	-0.00205511198780461	0.0044762016551404	-0.000849861731802348	0.00238721977188261	0.00397739979146461	0.00322657989229747	-0.000478251998160539	0.00343460868879641	0.00289133830718913	-0.000857768488436439	0.00453084550135741	0.00281586123280742	0.000660061799366729	0.000868214607011586	0.0014174667472181	0.00209996592312101	0.00209996592312101	0.00428184923693353	0.000622391883894124	0.00107028006574372	0.000729913231236945	0.00156511237880719	0.00285183205427231	0.00223693964452432	0.0041941730274655	0.00281826303413013	0.000722318531437227	0.00265664802751098	0.00587649362308607	0.000405378400189171	0.00315685601974713	0.00360558484589613	-0.000921768925099986	0.00335993910889532	0.00136799943251609
-328.300000167232	0.00274434744462271	0.00246882515626301	0.00312235066786881	0.000254972284240762	-0.000579320424500707	-0.000129963723024207	0.00112872307658196	0.00253267996399398	-0.000900694572166572	0.000413259634963081	0.00184751301004915	-0.00126777986386195	0.00253514822578704	0.00125875346233884	0.00211280284507631	0.000770457449270068	-0.00229368593704349	0.000860067918518337	0.00172145034446991	0.00375958465285886	-0.001150585442246	0.00113388871935938	0.00377271966567538	-0.00146543562869339	0.000816685773190384	0.00370302110175391	0.000258504764997558	0.00369518592943729	0.00406232825368735	0.00366449583851347	0.00366449583851347	0.00299720428192918	0.00228163001037962	0.000649009066434614	0.00431366830120172	0.00357111554775247	0.00292986431915787	0.00362434635901998	0.000811148104293946	0.00344388802975815	0.00139223719628723	-2.44951683336936e-05	0.00380885836046641	0.00226818361365766	0.00298071698253133	0.00304063874283955	0.000555575739939362	0.00138106393021309	-0.000223694181742728
-328.266666833784	0.00296499199016209	0.00362741569516034	0.00389529806111577	0.00202374496122804	0.00339938722054955	0.00336785124441474	0.00197361014443331	0.00338863347265772	-0.000363203635103559	0.000888966434583249	0.00125337659856872	0.00243370631995155	0.000283707991106108	0.00182448393977763	0.000499432684853973	0.00160328092408779	0.00139806258668485	0.000116197992301559	0.000833321443711177	-0.00209722023370518	0.00221275929688414	0.000745079887642053	0.00487235629739591	0.000669760044723522	0.00509690056780376	0.00278162026766338	-0.000702790805672371	0.00100763789186153	0.00247564781096932	0.000997530173317385	0.000997530173317385	0.00244041563299269	0.00250925578345973	0.00264982792713753	0.00283952604373705	0.00284686036265525	0.00284266441880199	0.00162400474605162	0.000121972552125538	0.00264891508140974	0.000978679462537491	0.00239608023594695	0.004571296213153	0.00361154960331256	0.00121765712655364	0.00333893640760674	0.00125444234485417	0.00242638757387725	2.2815075853444e-05
-328.233333500336	0.00108113594550607	0.00160593779291451	0.00389574202741949	0.00159660956267071	0.000441443088126214	0.00194319332810855	0.00170592783084766	0.00113320462443256	-7.34241388978818e-05	0.000922449507348433	-0.00190231683269781	0.00278326903420989	0.00367520017831124	0.000371962199216536	0.00306068794674352	0.00189104380485439	0.00202594858066607	0.00177183541025683	0.00362248275487542	0.00378680869359782	0.00275422525247393	0.00114595350445335	0.00414747776916413	0.000337042873553739	0.00187961646389567	0.00337147994140596	0.000330684260762881	0.00319304817018484	0.00203717156071559	-0.0012847834930505	-0.0012847834930505	0.00224513733766951	0.00569019787073721	0.00261640801931784	0.00253677415365916	0.00257384699378616	0.00234545764931515	0.00198609352456935	0.00152956514047942	0.00376900315406103	0.000184624963466828	0.00197224855232181	0.00575225217016873	0.000450781732140415	0.000344631615279423	0.00374317609469554	0.00214961295137872	0.00166821996669109	0.00139511692586847
-328.200000166888	0.00189553036197965	0.00400848096750062	0.00312770466981527	0.00307534459834402	0.00235967348734334	0.000952143987564602	0.00172475426587304	0.00112374420146255	5.26473232115299e-05	0.00427444337270255	-0.000648433125637116	0.0023079463238711	0.0053245463442454	6.62171562868519e-05	-5.38068614310827e-05	0.000250864686359265	-0.00133320815650051	0.00171190463953674	0.00390088308524517	0.00326279262273932	0.00402832797630448	0.00111861183455952	0.00447103487408429	0.00368818800391213	0.00219714944794303	0.0010460503136539	0.000738487862750326	-0.000131469258271677	0.00368400358785848	0.00311970363622294	0.00311970363622294	0.00424686422041753	0.00142916633363088	0.00221437338022223	0.00165575814649355	0.00240843935352375	0.000634569815378905	0.00227749510905828	8.99636533342463e-05	0.000194193316468749	0.000114672468149224	0.000852395027575725	0.0027951545779713	0.0040513622208912	0.000429358802515045	0.0010752277122571	0.00429991732963841	-0.000541515306852647	9.05373482475991e-05
-328.166666833439	0.000931762452837659	0.00349138124130133	0.0016087455210001	0.00406847782047226	0.000115539864880776	0.00192672966878982	0.00339769646299648	0.00255170061862153	0.00339508889102536	-9.94554219424515e-05	0.00140751167829711	0.000739016749910615	0.00294647325684572	0.00126794386097107	0.00179188244944595	0.00239695016793484	0.00177924693749787	-0.00153453778029733	0.00288618642891059	0.00310009675179945	0.00132304356780699	0.00301983762778368	0.00383215960426386	0.00129972353078089	0.00339384465012793	0.00216120793431496	0.00169144340382221	0.00368490173650537	0.00131729768375721	0.00224244645642513	0.00224244645642513	0.00360278255631119	0.0022694354294398	0.00174095417721931	-0.000287052412418998	0.00274557473944248	0.00706813236849091	-0.000515827088178211	0.00137236863734513	-0.00103539758717464	0.000432808267654683	0.00338270964041598	0.00373384253815334	0.00151967443422696	0.00227509508050339	0.00468111955321981	0.00366092774714843	0.000115034953896864	0.00350822151921071
-328.133333499991	0.00217553938058845	0.000847551009938607	0.000272142330664749	0.00120250039382541	0.00314712368677972	0.00154642717166631	0.00411672621527004	0.00310722366343608	0.0019435139273194	0.000766138667272376	0.0012536297507646	-0.000508578526974279	0.00148433120599689	0.00407462665314995	0.000720074586734176	-0.000224358388572266	0.00101470846006024	-0.00048610554284334	0.00135772138664925	0.00440305067014968	0.00165775502377563	0.000420821898534096	0.00382399019040458	0.003565997956814	0.0047948764761987	0.00247837345083135	0.00463921096048603	6.13804283263741e-05	0.00356057045711566	0.0017008600954872	0.0017008600954872	0.0052756344065088	0.00226303110757775	0.00397904352401002	0.00389785828480926	0.00177935690882214	0.00190116051223987	0.00257937275548092	0.00138099226496613	0.00661778450367523	0.000274905120334124	0.00394995465648396	0.00368785288728701	0.000877948330818668	-0.000281788298840846	0.00276743762041765	0.00101120770560559	0.00238311395894186	0.000507938707833833
-328.100000166543	0.00477973325618974	0.00585530607325901	0.00207035997840055	0.00168420723617191	0.0026886018566844	0.00301673832013527	0.0035983912180233	0.00285430351637972	-0.00230666637179322	0.00169908335146474	0.00117716758750896	0.00255800704367992	0.00129403381655402	0.000657591300751159	-0.000359124809847011	-0.00149812495670831	-0.000151884229928401	0.00182419595924976	0.00192460878189926	0.00194170577336805	0.00396439061171938	0.00336851360285972	0.00423632896253867	-0.00133225076779642	0.0027064988787785	0.00404156282060653	0.00271361268971693	0.000889455055400945	0.00379347528743434	0.00170116826192379	0.00170116826192379	0.00275228781240899	0.00344043072596278	0.00248704697509217	-0.000289807742850923	-0.00203557666482224	-0.000371885352237866	0.00176175686876301	0.00149656016275423	0.00177847160145594	0.000792749552482763	0.00173182468225874	0.00162395572723062	0.00310360906011697	0.00121699520884644	0.00335958986276974	0.00298700478498615	0.000652747893147398	8.72231261207501e-05
-328.066666833095	0.00266773288825672	0.00299532675423597	0.00476906690682921	0.000657707908446548	0.0037980769948831	-0.00174768554742621	0.00129319757209945	0.00480278561077596	0.00417939389246869	-0.000757452935332914	0.00111266631217599	0.000448196270127932	0.00267460916234019	0.00140388290524562	0.00256511210971133	0.00221677080055194	0.00134217087528921	0.00135507967902915	0.00471303392476174	0.00245662921862089	0.00131868710555516	0.00258220517708418	0.00302430409034504	0.00120717325560815	0.00328868965766882	0.00173202464356625	0.00164116126769243	0.000980354197643973	0.0032621337655292	0.00140573288444046	0.00140573288444046	0.00141959342073772	0.00379541759217283	0.00320889592538176	0.00107966085080535	0.00287884580275366	0.00347177245609398	0.00191564110867859	0.0034984089968475	0.00378311512204699	0.00235681570745327	0.00393615659347202	0.00202276395817824	0.000321999601614831	0.000383809162952997	0.00290241392792001	0.00288220927906047	0.00182451042637199	0.000217552213749528
-328.033333499646	0.00333842954868913	0.00367473650829742	0.00140987245048563	0.00367921753265699	0.00213183661505534	-0.00137371180322665	0.000828662272667535	0.00689784841640306	0.00136964635245962	0.00358415453547734	0.00260829003624918	0.000486431687097055	0.00480859929897515	0.00202050378309426	0.00272077600649145	0.00064197526057197	-0.00153239426521712	-0.000232794190960672	0.0047703763342114	0.001913779209057	0.00198021250368496	0.00292224927104379	0.00124838077728429	-0.00046192524130062	0.000475379008743726	0.0037519850833182	0.00290014362366786	0.00501407008337174	0.00265453058696274	0.000401790403899538	0.000401790403899538	0.00285754977116293	0.0036302782142581	0.00328125158602477	-0.000869927465908527	-0.00128324484249398	0.00282862545118578	0.00117711135287069	0.00269586138075273	0.000352716571632272	-0.00268745370004142	0.00333314673690999	0.00258277830917131	0.000858337129208464	0.00291334186209979	0.000407224658975802	0.00560978567988724	-7.48001120715047e-05	0.000800243260386968
-328.000000166198	0.00182411803727967	0.00174499953198848	0.000490819784724428	0.000866235241558155	0.000608893263776777	-0.000406209469003826	0.000680769696160599	0.00134219550903969	0.00395914289002219	0.00151977429983174	0.00111457680061389	0.00162409599055313	0.00479109510375875	0.00440857795456728	-0.000204532147464076	0.00286977608950001	0.000489407254113616	0.00121076011247512	0.00415212378011498	0.00327452323288058	0.00185432152843523	9.34346542327269e-05	0.00167366328713414	0.000497602685307297	-0.000840223247974725	0.00194550749420197	0.00098446868099511	0.0018197842890989	0.00107714751308496	0.000417579303637172	0.000417579303637172	0.00340520814665135	0.00402841256576181	0.000124763746395917	0.00399483113114685	-0.00131109454564649	0.00338565024949466	-0.00219752147638153	0.00104782510471058	0.000402920636405346	-0.000138844387058357	0.00365414906171468	0.00256443874706402	0.00232030549958584	5.95529175384524e-06	0.00266517695328228	0.00343273863160987	0.000222620231111192	0.0039128684741615
-327.96666683275	0.000468105561492016	0.00256912105053475	0.00570898177477452	0.00294097939015669	0.00237332182814598	0.00217384819563282	0.00132367905460484	0.00237405153089143	0.00228464920932492	0.00232212259521336	0.00164705451339475	-0.00184742214924905	0.00162476426926861	5.63935163419016e-05	-0.000704948642509029	0.000276208507346554	0.00140280694148354	0.00173082536469671	0.00269581756384163	0.0030346649204217	-0.0014319298672083	0.000455174943086001	0.00151031829769877	0.00145071974855149	0.00209722017700031	0.00362958853210149	0.00449416671238789	0.00180852991638836	0.00417427064008713	0.00160089556083998	0.00160089556083998	0.000477791134471328	0.00433664272530321	-7.65335640284803e-06	0.00248399992579262	0.0020578666753005	0.00171471322341177	0.000419383057409184	9.81341908979916e-05	0.00186604419158121	0.000346964853706333	0.00373000039278126	0.00349884414653368	0.00112252032309346	9.94275892370888e-05	0.00107512709010171	0.00140868721172638	-9.35216529184268e-05	0.00107770929497764
-327.933333499302	0.000453111076916035	0.00215153487985997	0.00352649015021911	0.00306050322210116	0.00215088590011647	0.00137467009336045	0.000593218476039881	0.00524903070107896	0.000516993146763012	0.00170533438082265	0.000915616249863915	0.00355388739666207	0.00193586957171599	0.00350899626105627	-0.000424942517607163	0.000545766119981805	0.00147358778483497	0.00450299983896763	0.00156947593024992	0.00268833421283243	0.00253520898303838	0.00178811909503329	0.00103400341202808	0.000796877944910679	0.00200329136148736	0.00304907351549633	0.00202100720366838	0.00084868579027586	0.00261753636867368	0.00635041842891781	0.00635041842891781	0.00039008569660659	0.00482456584732616	-0.00137403555000981	0.0015842907626733	0.00241117461463325	0.00252233843460203	0.00026784290137094	-4.11598684135761e-07	-0.000336229363849361	0.000810337997844024	0.00127554507833261	0.00204200593453197	-0.000555828572195716	0.000789489570307333	0.0010378395696915	0.00505018874224927	0.00118222225057041	0.000137442966800738
-327.900000165853	0.000610457834354095	0.00418794276044787	-4.43942626914273e-05	0.00533870704088102	-0.000685275998692614	0.00169530862617739	0.00461999320143736	0.00286346841812324	0.00337915915586484	0.00345187238069544	0.00149296859176851	0.000664123105700187	0.00252903800609017	0.0012356881246024	0.000813677783225164	0.000356315919584294	-0.00145758398111251	0.00238252756961077	0.00236664706414336	0.00213210292416111	0.000313241509534823	0.00375179562270489	0.00183783203306676	0.00127824670905363	0.00266434021005768	-0.000599306205466221	0.00458397096272278	0.00248684183467862	0.00185850375056407	0.00138603910677615	0.00138603910677615	0.00124004566120639	0.00327995461140385	0.00385042666369773	0.00186437074127099	0.00251051785383472	0.00253947923778419	0.00198658479416558	0.00028937865042078	0.00105294075003948	0.00345169097332632	0.0039820567907024	0.00443922891856996	0.00260806372714617	0.00220177488008844	0.00214363332273126	0.00437351037916178	0.00042572055455925	0.000857908916051864
-327.866666832405	0.00156798218262511	0.00256413785895659	0.00236072066339832	0.00136570929078927	0.000246304384085794	0.00127699656138913	0.00155618021003179	0.00501136158148829	-0.00118370943701818	0.0018740758266792	0.00131997766630132	0.00118016446305413	0.00301218247801283	0.00109842614330335	-0.00109301218322944	0.00285504393657632	0.00256084693697289	0.00264906919756225	0.00117211834472941	0.00190731996232352	0.00193985530336394	0.00425561314474077	0.00496983392414752	0.0012079177963733	0.00376546098829178	0.00450974719505959	0.000871505032057907	0.0040605426637037	0.00264197947555467	0.000674922263986577	0.000674922263986577	0.00567227018366445	0.000134100678158222	0.00462561413010054	0.0034931047946597	0.000683328092028535	0.00246617172454466	0.00188475025494383	0.00249667402798892	0.000638777782182132	-0.000277095884804068	0.00144326571541686	0.00386338961224353	5.03037242862714e-05	0.00106221537859652	0.00239196202905345	0.00214501441239601	0.00271953795852986	0.00153078746601443
-327.833333498957	0.00122198085505409	0.00295932984396352	0.00183651923328265	0.00180576532426369	0.00404786708159566	0.00102699456383626	0.00140223447247534	0.00258789961803052	0.000442657092068144	-0.000699926417319641	-0.00171679742140385	0.000538060029044329	0.00337161242483164	0.00350952246275438	0.000968462675964288	0.00327860261745905	0.00270694672594507	0.00117646281360828	0.0023699436837411	0.00238355870421214	0.00164258630601877	0.00298306629604017	0.00479321036507285	-0.00213749806089814	-0.00024481583570557	0.00408990834918765	0.00211317976713266	0.00600431339197782	0.00161541875075388	0.00419473324441422	0.00419473324441422	0.000395215092516832	0.000173965217332928	0.0044949070486392	-0.00035769299062216	0.00418548331795754	0.00320305179772551	0.00337183083287562	-6.97539122939128e-05	0.00402769671809733	-0.00112269626370098	0.00271904135265011	0.00511224720734638	0.00293243408516908	0.000230822450597246	0.00254453783973063	0.000446378597404706	0.00182064131485282	-0.00116767788672889
-327.800000165509	0.00244797812159736	0.00331129037439948	0.00516710132463727	0.00235367956105115	0.000420757454636322	0.00188304123077698	0.00139091877612285	-1.82738987913877e-05	0.000216178032936831	0.00269003401396106	0.00316170559152096	0.000684096298370629	0.00257131307332992	0.00166638567145827	0.00313197964840151	0.0031240721090402	0.00258961541741798	0.000731719326587776	0.00316857771206869	0.00243190240974367	-0.00208978172946528	0.00131021224882177	0.00485182003356288	0.00265030471662409	0.00497991962058297	0.00268988914122681	0.00145659144860077	0.00142469568727677	0.00357278064455457	0.00630373662185157	0.00630373662185157	0.000898288250720469	0.000344929182184095	0.00602057566945102	0.000524244607884139	0.00200763359275979	0.00197836366608573	0.000615742189507773	0.000225110257017991	0.00339375150397347	0.00120355211962409	0.00245293697730509	0.00227618818297215	0.00156629948234366	0.00294775794083912	0.00303471050201898	0.00521509504914508	0.00380035432521553	0.00267290802005804
-327.766666832061	0.00180101320473347	0.0029868256382074	0.00098928012177657	0.00440971842264548	0.00244062642166243	0.000401463664307822	0.00516313931712542	0.00160423174118374	-0.000869152345079671	0.00145871659618169	0.00102653825968624	0.000368385411367411	0.0038502169354856	0.00227055651453401	0.000581846810382203	0.00196361979113635	0.00160930827247929	0.00143638360540799	0.00384945818756299	0.00310360157900369	-0.000232544207804386	0.00236957784226943	0.00237290217556074	0.002296491439436	0.00276304168425312	0.00262361713848702	0.000893753022237709	0.00263980642088268	0.00208485726234064	0.00610322748023373	0.00610322748023373	0.00223169691242153	0.00279719847425641	0.0023061222218359	0.00541966239007408	0.00181781527215619	0.00296103487342814	0.00419708851761025	0.00312423506813631	0.0013722927294485	0.00228107493403307	0.00206730830447344	0.00506921465548149	0.00181235101451993	0.00153973370711469	0.0041669996138215	0.00241985811093093	0.00226256598450347	0.00198962883988341
-327.733333498612	0.00244795285686505	0.00437246324498486	0.00057967149511895	0.000925277206302533	0.00202367400366699	0.0021036371446318	0.00169753924971994	0.000788409809633794	0.00166959690488866	0.000232687107166507	0.000549429431264792	0.000229490403650168	-3.70625334262797e-05	0.0015065666635431	0.00299802185812936	0.00118318245666127	0.00426785219201187	0.00191669925127891	0.00324020980821893	0.00179931762829755	6.89187717527462e-05	0.00282105772102492	0.0031521405074233	0.00262184655415754	0.00392119274361169	0.00190529381280879	0.00158607536483091	0.00285482393138692	0.00239247732815973	0.00426385484100245	0.00426385484100245	0.000478365554228755	0.00134680185399649	0.00467619351566062	0.00258839733809557	0.0010806600932397	0.00419574765918651	0.00302635665969408	0.00164605723135625	-0.00039237565409922	0.00211533021375865	0.00139544273964642	0.00173344796732144	1.09910974210869e-07	0.000871904546088209	0.00138872223551778	0.0013331983705126	0.0014900061573111	-0.000332975366811428
-327.700000165164	0.0033568092407853	0.000375593334016822	0.00205625196752701	0.000637743852312966	0.00485199338220454	0.00144557438305026	0.00501897499929138	0.00275312313357756	-0.0011266059770968	0.00228064486464974	0.00309148866085363	0.000521480172789412	0.0045846531466931	0.00478307871120287	0.00185430230453154	-0.00047676659462681	0.00385646770841108	0.00169210689337485	-3.72307074940625e-05	0.00456329929581367	-0.00310828470225155	0.00352787225332241	0.00258722780569842	0.000647766280674755	0.00177225518513313	0.00301479081278455	0.00385246798632255	0.00211778606196422	0.00472396222709293	0.00362360746046497	0.00362360746046497	0.00115470574233323	-0.000301959985490763	0.00333472990606609	0.00144090472330249	0.00385178142514886	0.00566491414072856	0.00268430901148808	-0.000216792020147016	0.00289631393427059	0.00205385437899142	0.00187961500485434	0.00303156964979723	0.00379831976023781	0.00195546445073225	-0.00161817831133815	0.00219712649422776	0.00233101749981179	0.00168434226319247
-327.666666831716	0.00325793510012007	0.0035689944588605	0.00268944288615258	0.00212621246067224	0.00280873612037136	0.00389618924457147	0.00343042633056734	0.00278839958200283	-0.000505334560558568	0.00170121559902414	0.000907266346819258	0.000546707561427273	0.000660918484441053	8.2146209663736e-05	0.00373228770487666	0.00336544840200304	0.00122988383637024	0.00304828025953918	0.00228976946894732	0.00367159408654982	-2.09701128899287e-05	0.00322849087776689	0.00190332523367931	0.00137641047257631	0.0033620663134325	0.00207448630470575	0.00436780837402806	0.00245103431347138	0.00503384055789524	0.00324928880070707	0.00324928880070707	0.00497505678220567	0.00186389038406798	0.0037587038619844	0.00334190066743634	0.0031631802944907	0.00444204539888626	0.00151283308755168	0.00316871187103218	0.00126882602641909	0.00118711133292271	0.00457181501616211	0.00225274040876011	0.0013692961719014	0.00170721638040172	0.00345773727888887	0.00210997878289654	-0.000260804233601863	0.00133660034834981
-327.633333498268	0.00210464834613011	0.00495567642585248	0.00146119349418794	0.00272626685727995	0.00254118523104607	0.00224152143014122	0.00328990730997747	0.00380384804767497	0.00134542451725084	0.00138151133677944	0.00185362369442177	0.00430663945073717	0.00211708195098281	0.00336621300738449	0.000578233392404481	0.00090395316100067	0.00439674333471385	0.00132989003621198	0.00300593578495667	0.00437646948062798	0.0040511763478891	0.00207370342940294	0.00166080540957947	0.001870344669477	0.00170255572295264	0.00240819920052915	0.00473734345498955	0.0022194076441584	0.00118137607483371	0.00163764797207433	0.00163764797207433	0.00548834527954645	0.00419118758939885	0.00221808008054536	0.00130895112565199	2.85192282772906e-05	0.00292103561537771	0.00116523354318954	0.00214194267172185	0.00441058337774591	0.00378961235342745	0.000852022407309527	0.00247964523732258	0.00101727555739883	0.00337931740228536	0.00324018954793193	0.00220564142287638	0.00140809589377389	0.000873903083478345
-327.600000164819	0.00276322846794752	0.0027610372712531	0.00202147250336326	0.00337192846252676	0.00326577238964854	0.00151706956915976	0.000929471534103499	0.00405157404017842	0.000306818009143561	0.0020093598012112	0.0020321455913882	0.00175371119224799	0.00136044065759755	0.000386480285363477	0.00448627871369567	0.002278504712665	0.00613859570432718	0.000850058708066981	0.00316292482679759	0.0030267019358593	0.00222423008137296	0.00243082858919685	0.00405093463421213	0.00508964520749722	0.00317081536478681	0.00389205472711174	0.00299801719799808	0.000421866544754956	0.00410418706426552	0.00393323840815785	0.00393323840815785	0.00362612856601685	0.00239475706199399	0.00365035336350494	0.00315302548523855	0.00399115153921037	0.00413405082790752	0.000705652779447563	0.00107887478948421	0.00057241562930288	0.00301439440545159	0.0033578542581898	0.00418943062485533	0.00337898855218288	0.00159296090339189	0.0009423241702331	0.00558097618697118	0.000138492293029091	-0.00238968075424539
-327.566666831371	0.00503261623452089	-0.000603720946058095	0.00207811930767277	0.00217834440441422	0.00156273385045236	0.000672422199416878	0.00205230597469652	0.00333123689747872	0.0019649075045004	0.00165221710065733	0.000548927368733354	0.00294163915007029	0.00519718570640637	0.00338422411694927	0.0040167644354886	0.00336477271878	0.000512167145677922	0.00249833719665349	0.00277557317768051	0.00376656037956491	0.00107671743541371	0.0035149199238601	0.00446165619133931	-0.000204419126927369	0.00453818586522337	0.00233979909225546	0.0038362810809236	-0.00159238012138918	0.00254729503432172	0.00326889243534212	0.00326889243534212	0.00222676537323585	0.00274028442114993	0.00333592132615834	0.00516536117104094	0.00148667725335172	0.00329161366610931	7.44550818898571e-05	2.586858962772e-05	0.00167024391797621	0.00188062213287488	0.00302062002259218	0.00298665568224454	0.00241173435523034	0.000309892993496708	0.00314975918795879	0.00507659753068468	0.00223789917396833	0.00304074852800551
-327.533333497923	0.0030983330474913	0.00295323201363318	0.00123741971066682	0.00338267251781854	0.0048732899343179	-2.40548917987971e-05	0.00257297669899936	0.00496347159580079	0.00110752492497068	0.00295620020416432	0.00126560574968804	0.000942212366257023	0.00550472961714588	0.00124114612017812	0.00193596465537116	0.0024032598769218	0.00259530159280763	-0.000858077347535957	0.00186699077320718	0.00206035906531998	0.00114266451790501	0.00146595074766076	0.00500554329170766	0.00228836388445641	0.000213995678124967	0.0011565076870732	0.00344930285124456	0.00308059904588753	0.00384398059153668	0.00282803396687448	0.00282803396687448	0.00217095210994167	0.00319079514956022	0.00391532159080088	0.00406476423515612	0.00199699000173348	0.00326477722095875	0.00224148960846937	0.00255455391839321	0.00545109067824989	0.00603465470402353	0.00400611980188148	0.00483235012615257	0.00147582550229508	0.00345770191299377	0.00192028597183647	0.00380766860545567	0.00198039209085654	0.00083932530811881
-327.500000164475	0.00513210996909785	0.000858957215877587	0.0017207139912393	0.00447625915696837	0.00274542896006069	0.00562344179415486	0.00418043438895954	0.00521772419708211	0.0020213296631828	0.00199754107869166	0.00331777690212698	0.00346174123431342	0.00255974050523766	0.0013268978069122	0.000103516981101448	0.00407881712294067	0.00142509054269235	0.00223387748573523	0.00693409232322706	0.00276943465500734	0.00165715005532396	0.00361658512707719	0.00296209617792198	0.00527531675312498	0.00215883674336592	0.00415846939816833	0.00399081443391824	0.00164168512305329	0.00312237167451446	0.00142708384688295	0.00142708384688295	0.00568291002237797	0.00566945397649354	0.00238477478126842	0.00291003552774638	0.0032125275147592	0.00572983220473255	0.00358129403763419	0.00149439248715377	0.00225068833771869	0.0044271311429025	0.00238619190626044	0.0060174137499257	0.0029537540840362	0.00260989199039297	0.00312660217650518	0.00502903241891128	-0.00299570757673573	4.0721144139888e-05
-327.466666831026	0.003880339919621	0.00194497436123042	0.00255066103122026	0.00377788245976407	0.00182211458589598	0.000846288885627322	0.0019297051110313	0.0060691456581895	0.00214842184930797	0.00139624944711148	0.00341576375736174	0.0040417654482352	0.00386599847122471	0.0022676623822061	0.00247799568355422	0.00114411178990248	0.00460849889195791	0.00448484651223946	0.00405942035206508	0.00192503409519629	0.00290530283709101	0.00122495037662651	0.00343404777981826	0.00254261932843458	-0.000173098804809091	0.00230436712791171	0.000817679016375195	0.00268368531130614	0.00188913143927871	0.00152859539953987	0.00152859539953987	0.00235082004238329	0.00425155723418291	0.00519857904362098	0.00261521724169278	0.00336089454390953	0.00332558690299978	0.0041860140856872	0.00111742281626104	0.00153282673102195	0.00161946948027114	0.0051036599330242	0.00380667548578761	0.00440557395740393	0.00335791159244092	0.00218436442338266	0.00476782133893283	0.000983427076600485	0.00171865316380093
-327.433333497578	0.00198527225506751	0.00113079308535002	0.00459598358318658	0.00503960872238673	0.00586931164538362	0.00253476006796849	0.00365155620565949	0.00478774440546048	0.0028288211749582	0.00279867678893697	0.00134176424379073	5.00704924988327e-05	0.00411730886174333	0.00348125826803347	0.001780129465628	0.000250185057773633	0.00342369597102699	0.00504549095609808	0.00126087432855804	0.00452966528523879	0.0021087535453207	0.00392806502079313	0.00241001096082283	0.00339464880821583	0.00195836282905648	0.00303117444133094	0.00387907493872464	0.00108257642687348	0.00512007913800128	0.00293993443107898	0.00293993443107898	0.000550222826496194	0.00480303671134652	0.00690609135561215	0.00304193784362439	0.00613473606690995	0.00378752380988912	0.00484689038576591	0.00283873497516218	0.00283694027121084	0.00291395827524832	0.00205884782592036	0.00266489852337892	0.00363776074768118	0.0058973336862056	0.00214876268559627	0.00276120509421718	-8.79190640878935e-06	0.000530995036767123
-327.40000016413	0.00447498159247695	0.00271909957109906	0.00138236987909268	0.00369322849871667	0.00304867707923184	0.000574411429469013	0.00279787548039157	0.00405332197043284	0.00384335571593764	0.00314191943507169	0.000497148072676645	0.00412887712736698	0.00396058831884927	-0.000844874959782693	0.00212789153178006	0.00343111262886253	0.00042081865665422	0.00410093544762613	0.00292828711413484	0.00293071219355678	0.00292716229402457	0.00385842248438595	0.00217443185788513	0.00502166837339413	0.00167892336699316	0.00337918280080896	0.00273324924007534	0.00171765888655362	0.00116071773838788	0.00372003388760866	0.00372003388760866	0.00216053095266278	0.00490640062012326	0.00178200881151414	0.00335069800590304	0.00467918299389558	0.00617369051624173	0.00293891220798981	0.00322868574029977	0.000884874605636576	0.00253719937560326	0.00266387848053029	0.00329180685043762	0.000903220426147877	0.00687309561531468	0.00204595221096093	0.00225085771554534	0.00101698454765664	0.0046341886058876
-327.366666830682	0.00134917133950019	0.00184013235658786	0.000981791389074615	0.00285538644192207	0.0019544493412722	0.0016063358967584	0.00315215737996999	0.00535114166794481	0.002135597869663	0.00319074186994173	0.00319053354769705	0.00233203971881912	0.00226611058809911	0.00206852869663943	0.00235896728969276	0.00294761484351957	0.000435470067059796	0.0048198138481097	0.000744143637067873	0.00287994174279238	0.00146518013017516	0.00573306035362831	0.00396817646471581	0.00423854490286912	0.00345360584987764	0.0056642238967316	0.00225820015903622	0.000128308196316373	0.00389585193045938	0.00282887014152866	0.00282887014152866	0.00391883289423944	0.00417221349907559	0.00142458748484575	0.00189276542311168	0.00226481090209929	0.00820435586560864	0.00213272820877286	0.00257307641664528	0.00279065991587013	0.00403520594226436	0.00333037819572513	0.00351987971643419	0.0012397860178055	0.00271051317455551	0.00376057035753952	0.00141036153985596	-0.000738750280472766	0.00318276478606461
-327.333333497234	0.00280092384869279	0.00453268593051981	0.00172692893384285	0.00455699881035609	-0.000455864609431145	0.00503009024501466	0.00602079296348568	0.00377146124017158	0.00235250618777594	0.000409588259796978	0.00315524407250034	0.00214901055753847	0.00408762176393707	0.00418612367051074	0.00122528385721221	0.00421377041168947	0.0036949705656758	0.00285332511226843	0.00274065382878963	0.00190589931360863	0.00327100664822166	0.00467285581700616	0.00383211187542454	0.00107105537375862	0.00432473875923367	0.00360626591654967	0.00314066902728094	0.000122548829533775	0.00229698865650763	0.00444877230204832	0.00444877230204832	0.00204603212303367	0.00403275776677781	0.00250337915872245	0.00315866679925003	0.00145844856467814	0.0011809907432816	0.00194084494204294	0.0019051396459876	0.00258727570796624	0.00222754122523749	0.00417977961095728	0.0023299599409693	0.00218423021791314	0.00307240484655458	0.00309031614718791	0.00367497746490286	0.000296526679891107	0.00091157095091865
-327.300000163785	0.00239700847554281	0.00414939313136364	0.00267952674704164	0.00252679221601282	0.00277493576535381	0.00298043205682275	0.00621549745793892	0.0022960353441468	0.00203958552383732	0.00267693028691474	0.00212003680504702	0.00318578196054731	0.00516674391416239	0.00609925600030436	0.00310600265156424	0.00452525808499693	0.00507441988587298	0.00521505553560231	0.00345823949339785	0.00338168541927386	0.00242462630984464	0.00242618713788079	0.0046278556875109	0.00317162048361797	0.00242325256178377	0.00149441635304137	0.00294867413079791	0.00271684259640748	0.00325554167035302	0.00234182908352765	0.00234182908352765	0.00256948243015354	0.00394526059795131	0.000485439883421646	0.00376154655036909	0.00580538029388444	0.00289430723872797	0.00347892120127391	0.000969683729418969	0.00166162810087267	0.00202646655566341	0.00395242474646962	0.00448300162252246	0.00465620346265927	0.00262124049892387	0.00495427882445854	0.00495782671327216	-0.00256862384249146	0.000848122280513675
-327.266666830337	0.00260886253413761	0.00319993292592402	0.00187968309009001	0.00310698112564056	0.00309664994145231	0.00285475370855293	0.00604195602794788	0.00391318026700282	-0.000711250965885979	0.00276165007282847	0.00242342201867585	0.00244173414077964	0.00451894954465437	0.00301790384497558	0.00227176013400487	0.00404826022738769	0.00230995009351753	0.00201113614739412	0.00383276231122021	0.00543295248258679	0.00386976400678885	0.00427168828226576	0.00391436778506837	0.00485101000486199	0.00188796580530626	0.00173478447076325	0.00481616909223315	0.00451827288075279	0.0043013217065877	0.00468008934964825	0.00468008934964825	0.00631310746382341	0.00555847603923498	0.00136400934037384	0.00690915062006059	0.00271308752038779	0.00335597505784846	0.00573533270780113	0.00185262029893218	0.00417870722942637	0.00564068021942266	0.0025362460860161	0.00292596777956544	0.000771955861866624	0.00505713249329021	0.00290227073853644	0.00337542490161091	0.00319157020274707	0.00179012296580683
-327.233333496889	0.00276192063449954	0.0051309171861178	0.00268419487864424	0.00277807432548272	0.0033360431118914	0.00242463145885663	0.00531120136696117	0.00313404605458123	0.00449118765485967	0.0027125036727832	-0.00145382951132056	0.00354840943071033	0.00516234523358894	0.00354992537934884	0.00176028329516442	-0.000531742957557424	0.00292903076456441	0.00215740356348215	0.00260820595646216	0.00280608627902124	0.0027069141838707	0.00482001012388822	0.00355488955448724	0.0068133860385533	0.00279802973841037	0.00225041275685234	0.0012735397624879	0.000978459517895103	0.00406429198279201	0.00349892121659523	0.00349892121659523	0.00390252398396851	0.00404463106206643	0.00324587104860896	0.00217981656505639	0.00351031336441554	0.00545913249414531	0.00331144285005747	0.0002454717852447	0.00152780795046636	0.00282861594254125	0.00457952206898016	0.00378717309309162	0.00289469014559218	0.00373607684586608	0.00258445726111023	0.00703945890657232	0.00363846055270889	0.000157610753472537
-327.200000163441	0.00208667395285722	0.00332806621802417	0.00382623855189079	0.00258149846914213	0.00332120392449642	0.000653666046028567	0.00134034377426839	0.00162034703257685	0.00186250682322875	0.00475098564755294	0.00370159865629505	-0.000239765049091289	0.00553028625403629	0.00639518721302412	0.000759965504956606	0.00179237605683424	0.00418812858298223	0.00135784505042991	0.00462894428166705	-0.000142177179445091	0.00143404160033656	0.00546128733954043	0.00137398794565979	0.00235455012411823	0.000548822822865169	0.00509480412704388	0.00188067194164676	-0.00181853923426478	0.00472574127166148	0.00422855142042522	0.00422855142042522	0.00563415789765132	0.00445685610384383	0.00225246520104661	0.00300674817170721	0.0037691684631167	0.00420334771646591	0.00418085802311197	0.00045894339638719	0.00345628711934154	0.0025881309306921	0.0054640080277053	0.00146937881536546	0.00208745646467956	0.00229139675722789	0.00110626759393329	0.00126690284426434	0.00191435862068967	0.00197611116288754
-327.166666829992	0.00319981537019076	0.0043803238424599	0.00407134275240761	0.00569266805077184	0.00316010141180645	0.00160364397462875	0.00123383499609753	0.00134703705191075	-0.000493701197368801	0.00707901570549274	0.00358345246035641	0.00222735623778436	0.00459495285545708	0.0035396262927978	0.00589062998580536	0.00319986757418622	0.00278017378802997	0.0050265733410223	0.0036467742059253	0.00161439166460009	-0.000536375165279379	0.000986830851334997	0.00475494005654131	0.00267753043607244	0.00280618843998515	0.0039152887774232	0.0054822440172847	0.00500255971323516	0.00359928009380861	0.00497125775024143	0.00497125775024143	0.00404820584315335	0.00598809055268745	0.00655017410558056	0.00688343889467213	0.00314223351255216	0.0043255773639892	0.00267885751809405	0.00442589930632353	0.00230312723524706	0.00309366966991342	0.00630599898663597	0.00165121087514597	0.00114212831254079	0.00469019385285652	0.00171450810737894	0.00287187941790856	0.000556749127025191	0.000935811661290753
-327.133333496544	0.00117404007152144	0.00488881638730831	0.00229047663989057	0.0026361187955084	0.00269441924763592	0.00422351372904528	0.00268827235838365	0.00102439883504635	0.00266153112317957	0.00580096815517317	0.00269771188462742	0.00357407871498228	0.00448676918718227	0.00343445591718339	0.00363609615909799	0.00489269563051953	0.00244659706424022	0.00490713640340812	0.00509128779013923	0.00544366163430143	0.00176969937341476	0.00253055048968376	0.00533792777453579	0.00358589521666408	0.00274135498675265	0.00325777192730992	0.00384474725762352	0.00188426253120166	-2.35741354346342e-05	0.00160455882030908	0.00160455882030908	0.00255307045003927	0.00325026560772457	0.00388245204784932	0.00530022262191965	0.00106306025362923	0.00503810273557914	0.00515825414235749	0.00188020518665943	0.00559691739234991	0.00501301658741171	0.00550186572636213	0.00467558823118297	0.00485726621001292	-0.000209128847873274	0.00208825619411679	0.00557600303276495	0.000817967968719135	0.00470369922744818
-327.100000163096	0.00472341367709561	0.00401347418674769	0.0017089155567529	0.00624557054439701	0.000426111816539509	0.00129615511442871	0.00762421102221267	0.00297239375380309	0.00254235324489738	0.0023803699588486	0.00392236213193153	0.00362264108015919	0.00124348910799021	0.00463770275073272	0.00315407730315653	0.00141109595850353	0.00453661910753289	0.00122432503973735	0.00433489299801115	0.00385706905588412	0.00418832939548996	0.00595144668322001	0.00475455285208826	0.00256719675367401	0.000789331402705873	0.00637625965404864	-6.64245282203657e-05	0.00018959447451361	0.00408133423701995	0.00357629308652674	0.00357629308652674	0.00418698410544649	0.00466389325204286	0.00139574789973995	0.00293946319828353	0.00168882021993966	0.00301578049426232	0.00188407275192226	0.00351023961987995	0.00322052104339055	0.0038893304403933	0.0070228441726361	0.00345292770480443	0.00215406375538463	0.00499064793936976	0.00111407009448339	0.00366564701368188	0.00389155278308162	0.000161348519730375
-327.066666829648	0.00197199334484199	0.00482600320748772	0.00169107690301851	0.00676251124611427	0.00248360438169659	0.00454806414159548	0.0048192492533401	0.00645000145185204	0.00565683182422871	0.000486914289547946	0.00303791656658225	0.00159116017163519	0.00367432531811218	0.00251098646489911	0.00421003538346487	0.00295312868118058	0.0025994634852764	0.00500542976292784	0.00321856891100125	0.00405561578741209	0.00290536898467353	0.00337017196294409	0.0057336528497216	0.00304126508770974	0.00113024165374409	0.00387861423375946	0.00681462322234183	0.00294266053329162	0.00149498203288023	0.00319000172491235	0.00319000172491235	0.0045592457656255	0.00451106953769442	0.00235555081097549	0.0052404511288725	0.00188409228001818	0.00342056158752801	0.00469533810240208	0.00402040764586931	0.000274689568777187	0.00419720822169001	0.00761737710994348	0.00472268817303712	0.003911991185784	0.0021409673513223	0.00325643421968291	0.00376604498686006	0.000959896679230132	0.00199714266050921
-327.033333496199	0.00206144024913191	0.00331401873607973	0.00481709815345754	0.00547696993041635	0.00352626713795312	0.00195596816840693	0.00413620893112276	0.00210103205068513	0.00401287942543371	0.000192644202710479	-0.000261315415831631	0.0033434609597609	0.0087247347793965	0.00517861850337842	0.00429341654921411	0.00703842386469711	0.000107733525341436	0.00280942961787223	0.00257840904661644	0.00432840853575356	0.0045359063733692	0.00477120931230601	0.00140460068160864	0.000998271164111109	0.00141303239947688	0.00475135486705458	0.00221028709172411	0.00197312242268644	0.00498571374092571	0.00691672354467388	0.00691672354467388	0.00455291868964691	0.00482901892383836	0.00339061007280228	0.00507872080465988	0.00401546601566904	0.00380521019057734	0.00131006443664294	0.00471960584698261	0.00400521763922801	0.00315217378551291	0.00302034491293857	0.00443036167877942	0.00431182992403711	0.00339332539312542	0.00539787085069932	0.00544079906229611	0.00324359496572002	0.00119102891480805
-327.000000162751	0.00814028719910942	0.00375970949879678	0.00278605674225085	0.00376257182264528	0.00559131069624552	0.00385866231861198	0.00639432630697168	0.00492313941649225	0.0055091347881806	0.00236511462259337	0.00124757997185243	0.0043929244503913	0.00281797512628579	0.00264225512578897	0.00360140112171992	0.00598559636168605	0.00299287547221594	0.00130613997936435	0.00638696089766844	0.00602992992241724	0.00370585116711664	0.00619802445249618	0.00483911836014705	-7.18813389884998e-05	0.00266760422200329	0.00138243304754138	0.00331892311790949	0.00315954435493582	0.00295167106104965	0.00196977270842047	0.00196977270842047	0.00533986798098796	0.00215107898440503	0.00401926441563738	0.00310135136170553	0.00180900336118706	0.00417260763166449	0.00432234938047837	0.00414745482552414	0.00489196660294877	0.00292836368156923	0.00687422001426252	0.00381242916776503	0.00246756008443028	0.00411115880118429	0.0014611203069349	0.00283525521936701	0.00188880799356028	0.00187892277757429
-326.966666829303	0.00317125902662951	0.00368899308262682	0.00397627025732539	0.00418174903630342	0.00643661084673175	0.00358393823737502	0.00623560152192959	0.00422536194990075	0.00263735102595142	0.00545350357012941	0.00062517532478723	0.00156774901739898	0.00573116909371985	0.00448842957398021	0.00577912057994501	0.00302619018828432	0.00317470022585187	0.00362889276743139	0.00518328716625149	0.00770856127781527	0.00493900280260384	0.00537458708337801	0.00540334854066071	0.0010719923225847	0.00398431883799222	0.00298193638717592	0.00416743326270652	0.00165842133476102	0.00470573419875098	0.00531019422421186	0.00531019422421186	0.0068623276462848	0.00313671147607375	0.0063390864334727	0.00438668516385909	0.00192852714644953	0.00617974931872434	0.00330444100420735	0.00266345599940176	0.00515517500766993	0.00540128248577421	0.00492461164815361	0.00597643036246676	0.00506157798020912	0.00374358058584712	0.000641866215452924	0.00212636627715146	0.0030857046019428	0.00569611854612584
-326.933333495855	0.00577645339551736	0.00371073804517674	0.0035539045706966	0.00695467477546352	0.00478089598770914	0.00375961345221743	0.00472767160044685	0.00646189371688644	0.002411564874786	0.00264378608770788	0.00366972335754689	0.00310934687982034	0.00892112832190406	0.00392140719250256	0.0053829268831761	0.00542414829118654	0.00155380379568992	0.00254676363571249	0.00362082871092817	0.00419969326074376	0.00481773276519493	0.00594708744232764	0.00758264806719644	0.00432750928180503	0.00271845596728248	0.00502426761501673	0.00483740169438196	0.00109165233011932	0.00307040663887548	0.0067666922926406	0.0067666922926406	0.00334109192724452	0.0043068168420608	0.00479255155609959	0.00483305446527604	0.00251261620340071	0.00692789539998917	0.00500712465795827	0.00281504144070455	0.00678447102104263	0.00266327274320322	0.00620857300891231	0.00691732027014214	0.00124286605761759	0.00329351514064835	0.00178311074657567	0.00334134361215299	0.00441320808571299	0.000530100878350814
-326.900000162407	0.00494758906621717	0.00524777180772507	0.0018773700781668	0.00794258174115359	0.00195203060504912	0.00639227547340571	0.00424983739049711	0.00376519611278703	0.0032204295545013	0.00190720625116725	0.00158580884964132	0.001831972534861	0.00627044821911815	0.00269763561157388	0.00534079037746915	0.00180744816005651	0.00154199051529758	0.00395395105688656	0.00402311542868161	0.00443626250457008	0.00445735924532153	0.00538997959271292	0.00536219959286577	0.00182737455754545	0.00246012522668337	0.00536231510991181	0.00692841621937534	0.00231124124714854	0.00265697193100922	0.00518583428713493	0.00518583428713493	0.00579674908044536	0.00786598607276456	0.00314146280444993	0.00325219446928493	0.00707013389265632	0.0036355973698724	0.00665577212655444	0.00235249030664209	0.00420245641193939	0.00259299755838593	0.00443575004142061	0.0047536379508637	0.0038088733994287	0.00555904044595168	0.00269157816860521	0.00375774633462422	0.00446788284415989	0.00204353097107723
-326.866666828958	0.00354220460844468	0.002375610359313	0.00402485178119683	0.00560975652949125	0.00433023651341224	0.00434168496897214	0.00732261521374589	0.0076080006040149	0.00541775819510726	0.00344997636263589	0.00234997885136201	0.00157511642906116	0.00528094512699084	0.00634047036297469	0.00221931959470578	0.00436729915862744	0.00290536992660084	0.00544628618832743	0.00524240604950732	0.00603653542985449	0.00322309459870285	0.00508149257146273	0.00710910882664562	0.00393717138178917	0.000648083170127767	0.00214511985548038	0.00217721842588681	0.00314670633100333	0.00396678173963161	0.00346854125692331	0.00346854125692331	0.00368680230432883	0.00593854018132012	0.00701111659280218	0.00477209168314974	0.00260122105823324	0.00509413632180045	0.00301773795125271	0.00507717939846308	0.00610895508120102	0.0030398135333608	0.00733228219474036	0.00640684664472202	0.00565994559771577	0.00489419031658334	0.00360503569082593	0.00540508610708712	0.00454497992819003	0.00244960227935509
-326.83333349551	0.00667179025885267	0.00703833484350591	0.00523814481385354	0.00674310132687361	0.00457331694970431	0.00304632962903861	0.00554288507172984	0.00502432705522482	0.00495568436426552	0.00200391005028233	0.00418184468389515	0.00447798452713555	0.00835630105122742	0.00783066203240501	0.00389739233621422	0.00381152936061624	0.000787620319714799	0.00513080537531407	0.0056472715193554	0.00807686195824064	0.00491074177002482	0.00666921067700244	0.00531013030297967	0.00519553630438918	0.00360806705710592	0.00504021732806303	0.0055047357677166	0.00537623966261269	0.00308816920084376	0.00394439587196582	0.00394439587196582	0.00219940553790776	0.00421114638049336	0.0049370024200428	0.00534334838832251	0.000158519552553082	0.00328700267027249	0.00542809946719081	0.00626867829425626	0.00644500085016975	0.00639764159719691	0.00432851832870673	0.00884100690748979	0.00316198285657354	0.0055679421284156	0.00302268610776779	0.00623115287084819	0.00382608477924296	0.00285186390722658
-326.800000162062	0.00721987680591385	0.00439946823748327	0.00439589008287	0.00400735600181157	0.00748913849084443	0.00344682414615149	0.0053092673081111	0.00760456844349489	0.00487219782083126	0.00201917983397537	0.00252041805163072	0.00516033932309312	0.00479531377163112	0.00648857215171539	0.00569790866125131	0.00503159758730154	0.000888271211386571	0.00569349580493306	0.00525372248086287	0.00469254502632643	0.00393470734628565	0.00487484024355167	0.00101462233416949	0.00440841694782801	0.00421194767065936	0.00286440436155722	0.00468455919078181	0.00692282715945269	0.00581586726046035	0.00351417472402715	0.00351417472402715	0.00475634380808021	0.00779101889362022	0.00230813929321538	0.00555333170794403	0.00580417475400941	0.00373030900245519	0.00561503121213536	0.00348761264741648	0.00264725479424843	0.00253866697853344	0.00310089514286549	0.00334583809204791	0.00332287022236843	0.00768241513032897	0.00600596764219274	0.00518681030215862	0.00142092181669629	0.0049339714269836
-326.766666828614	0.00550982105111752	0.00533868487029665	0.00408649564822716	0.00607381533398843	0.00411968472574442	0.00430787169200586	0.00510267174627577	0.00383755196469349	0.00471763350423926	0.00333468673967974	0.00483991739073741	0.00598601160734891	0.00348757191154392	0.00779981133687468	0.00535758097207983	0.00656035633275742	0.0017195265859401	0.00520365241897935	0.00609260642484943	0.00449824104437679	0.00360000027021379	0.00536246055536449	0.00378336314327021	0.00451482746174958	0.00246095147703818	0.00423669495001333	0.00319139600333695	0.00665586008638774	0.00428918079815399	-0.00018949576264371	-0.00018949576264371	0.00488505029861686	0.00407299876253298	0.00504769017199613	0.00679363394881138	0.00331366723459969	0.00285034388697158	0.00295801860919476	0.00463593065886381	0.00696620673277437	0.00494558091877739	0.00522310777959101	0.00416563975707174	0.00212746032188171	0.00362703627082583	0.00492053242130119	0.00564511365907927	0.00373427817468408	0.00124614813517332
-326.733333495165	0.0059797915443307	0.00482835211096322	0.005414146746757	0.00519955241126835	0.00756340571327585	0.00849209595072042	0.00893864290922952	0.00526168699128737	0.0047929425037565	0.00446235637916359	0.00388926725030281	0.00357589266749281	0.00321382964035755	0.00248639276026286	0.00721320398893455	0.00513870374052861	0.00473350483531987	0.00329331509739861	0.00629187907524253	0.006410937506243	0.00390392301426667	0.00686086691724408	0.00390827062905408	0.00177203971165019	0.00195895586046035	0.00248896038092128	0.00403530217489234	0.00645114170637762	0.00748717733915794	0.005694194787914	0.005694194787914	0.00486469596263617	0.00600650281900073	0.00520253575322771	0.00421770370512231	0.00512375117439534	0.00439690258019898	0.00448089993211986	0.0042677225843798	0.00662055434555875	0.00363317716229616	0.00677614068030319	0.00408490956255936	0.00412409550042514	0.00290693103262285	0.00349037260772644	0.00661207388616458	0.00496051791800567	0.00525284173358098
-326.700000161717	0.0052563428027832	0.0050059586611354	0.00228749301861442	0.00617687021935309	0.00314443505222894	0.00407804877307483	0.00661921044272096	0.00611754218913352	0.00437082611329465	0.00289106167588526	0.00525937313998559	0.00357680537716243	0.0057143222983248	0.00500927877604396	0.00551279472401223	0.00491706283590276	0.00387797526275058	0.00547345937467036	0.00638107182474001	0.00622177612759955	0.0034290367143488	0.0050381799091459	0.00545214788052972	0.00329200351818681	0.0045995125098669	0.00966262146809416	0.000359379025050455	0.0054578840981957	0.00498076141208881	0.00513704639408663	0.00513704639408663	0.00608154678606621	0.00699718930259363	0.00603616725127687	0.00694776076294945	0.00473139248714916	0.0056622238316637	0.00405540728016918	0.00393713299766685	0.0053381907529193	0.00445244874459327	0.00525032692772742	0.00763199636674083	0.00595435748197815	0.00394903565636229	0.00687861594736161	0.00773896372512173	0.00490887318096334	0.00221619854507871
-326.666666828269	0.00677139476646704	0.00582382463953179	0.00315767957743684	0.00816354704507216	0.00477380389112725	0.00642116161697837	0.00565163628305332	0.0054440720264326	0.0029281862085162	0.00459910354296789	0.00300811185471495	0.0038205206944748	0.00483608321945206	0.00892330687587062	0.00453699752988923	0.00429548178177341	0.00451393743832795	0.00478891864113984	0.00624232899354749	0.00545290414295108	0.00572582052431247	0.00555011515305914	0.0067811955137862	0.00562888222840063	0.00669894382872493	0.0022008120015744	0.00272787085300319	0.0027738308370252	0.00237266295677085	0.00694631967025394	0.00694631967025394	0.00542456470249109	0.0068916825869183	0.00752716990261448	0.0064543306253172	0.00786179925476338	0.00388513576306426	0.00556320916837449	0.0043363694091556	0.00494783464516202	0.00508458089124586	0.00556573611885625	0.00618206906825736	0.00588511550141813	0.00666992392148624	0.00332723456567441	0.00733669369265821	0.0042144840408308	0.00453065292563415
-326.633333494821	0.00742182220373133	0.00727246353200539	0.0055593543180551	0.00662795375720737	0.00450938526850608	0.00404949809784283	0.00742168649675035	0.00682760122972625	0.00357169078446529	0.00417354409047921	0.00691814972631311	0.00462626059488014	0.00702703979268327	0.00865289030002525	0.00744438259287017	0.00597631429262935	0.00394678459989228	0.00433008112567967	0.00525481086486568	0.00316308696494938	0.00467928559967135	0.00523896065632956	0.00546434678144847	0.00638511757017457	0.00481967327932986	0.00624359307862909	0.00380728102428785	0.00492595938434492	0.00766414597331744	0.0066182603114695	0.0066182603114695	0.0130432041353378	0.00595514279001896	0.00699141442506979	0.00645599991110546	0.0054984910216147	0.00696315739398901	0.00608289808445217	0.00537958840005126	0.00752954835475217	0.00471582686764882	0.00413782306862176	0.00726196934464263	0.0109527741094776	0.00312334855801732	0.0040423888439709	0.00815753732775315	0.00694427017436894	0.00117700469491522
-326.600000161372	0.00614395373238519	0.00761398376091948	0.00435876429750415	0.0071382390077398	0.00300106040309156	0.00306640141357806	0.00260602760514606	0.00816842736545242	0.00630808678320061	0.00541976553078694	0.00711164785430296	0.00391738108542194	0.00711999545014075	0.00527213789794856	0.00706558901386967	0.00559376217088658	0.00364410275701355	0.00424004838704539	0.00602917377565459	0.00348704304658509	0.00619481741776629	0.00685139649643041	0.00557289874690492	0.00373863722624912	0.00573812309317467	0.0049170909129812	0.00310664369895786	0.00328653785686173	0.00718651526059388	0.0051708110481854	0.0051708110481854	0.00729163815155753	0.00674452376342205	0.00568881798530285	0.00482024680343196	0.0045771306422272	0.00849175452740258	0.0060108186783786	0.00449113040921911	0.00517080339472642	0.00326353245561573	0.00588053345083506	0.00819657939472973	0.00599388527493872	0.00490499524298094	0.00533573722755798	0.00799942442719215	0.00483728736371114	0.0050184622529621
-326.566666827924	0.00533105442412596	0.00731260406840706	0.00654662174003162	0.00828422535844353	0.00611837089635126	0.00538306027574376	0.00561014254216685	0.00892969738755856	0.00389347394290507	0.00574140584159077	0.00485746920326058	0.00176187995230948	0.00583477516181574	0.00766718213796258	0.00847808189614707	0.00654310634655153	0.00516548938308181	0.00361028831726495	0.00670379715669611	0.0031258622628545	0.00392215869737111	0.00426039774736386	0.0065757432666389	0.0040940270323494	0.00570010366327722	0.0060112126724855	0.00606334798463815	0.00652872376320335	0.00630589961452599	0.00799554562013949	0.00799554562013949	0.00903389760182538	0.00588453847635362	0.0048193124077005	0.00336251872025317	0.00539881450790758	0.00359620645838443	0.00891753648519644	0.0036234964766505	0.00575638056557293	0.0066398676725391	0.00703376625258822	0.007688544629876	0.00724463658212415	0.00747974328145473	0.00206214359848578	0.00288778660730038	0.00786713979715581	0.00337831564992197
-326.533333494476	0.00947554711385223	0.00641846232610743	0.00740071479467508	0.00956580603688251	0.0068516473932948	0.00530028411845818	0.00622891538659731	0.0060013886557323	0.00520426603135382	0.00498127957326211	0.0061958858131419	0.00660936880802654	0.00829626161972163	0.00314929204917946	0.00870259575199894	0.00763046617728524	0.00449139887135785	0.0043335197498019	0.005397490576876	0.00731163220931408	0.00273789575652794	0.00988546178481775	0.00882938576821612	0.00415554655306749	0.00630176723420683	0.00815904788437138	0.00909502358926795	0.00342460863417293	0.00686556241172998	0.00750459412581983	0.00750459412581983	0.00619698001352831	0.00837364230212001	0.00771984450602303	0.00773383150710272	0.0064264354782414	0.00674839003156125	0.00563883150242661	0.00626222748341176	0.00397205913490617	0.00831827639655347	0.00711208751025327	0.00700293417902675	0.00697405037759946	0.00599652010865737	0.00525232516388019	0.00519238432085845	0.00534693252057195	0.00225856088743193
-326.500000161028	0.0115141921970819	0.0073153283421562	0.00685122923386172	0.0052242418566486	0.00581193025067561	0.00743656430582462	0.00886078281941882	0.00790731911444276	0.00408528255588403	0.00641176655619669	0.00667430528596014	0.00893025259299074	0.00377093513845983	0.00382716981021725	0.0068276398851147	0.00934165186497415	0.00415437403747954	0.00449100652295553	0.00820401381985592	0.00484501138550708	0.00558166424840145	0.00812638059797199	0.00832973584398689	0.00772801761798447	0.0108000233275044	0.00783249744393633	0.00919246943467789	0.00660234162008588	0.00695112738237924	0.00628803011935675	0.00628803011935675	0.00511260856631424	0.00831522854312672	0.00987222294914492	0.0102206438111105	0.00662146883266379	0.0100128092573689	0.00723068587214482	0.0047372204620596	0.0048213637436294	0.00651046757745266	0.00764534779710557	0.00694441896430664	0.00653835833357463	0.0066659774793455	0.00180844673003955	0.00887662666172251	0.00628652299022303	0.00456338563287684
-326.46666682758	0.00906078819207468	0.00810170791785048	0.00571775997449075	0.00563193711471921	0.00822068715239654	0.00786143389635996	0.00820531684277581	0.00590484710215022	0.00416168711498255	0.0022092573173883	0.00878043668992712	0.0059434993383074	0.00835751979559107	0.00612404405989198	0.00824958635598039	0.00829945396965737	0.0075437640839171	0.00624560364007087	0.00608103206038924	0.00693473034018666	0.00450586617802717	0.00868439248069908	0.00583713213562742	0.00984586769249973	0.00662562714313197	0.00541605103029807	0.00732773799670861	0.00554160756904087	0.00605651303352095	0.0083695358898489	0.0083695358898489	0.0059406418343102	0.00875156518474141	0.00710870042974054	0.00867511981349767	0.00704026049163942	0.00617071585551821	0.00858288680975983	0.00561585857477975	0.0060681308789563	0.00648689761436827	0.00766101193962609	0.00719371173319272	0.00742844645564711	0.00578372625452861	0.00220427670869039	0.00644187357345305	0.00788797727610846	0.00526373479731967
-326.433333494131	0.00858496450985213	0.00524271169889412	0.00766155583715511	0.00723327846912991	0.00474697651125433	0.0096149808040823	0.0069079549280463	0.00897038698483055	0.00599304475831786	0.00863988403879079	0.00916122016377086	0.0101913107335507	0.0107417831812673	0.00903755375527526	0.00672513014006837	0.00801601465976221	0.00913191811156489	0.00643101971206617	0.00608725204866278	0.00705133458186857	0.00707822744128572	0.00777613148776968	0.00790998601552473	0.00379083857298479	0.00631950574129803	0.00783803883197021	0.00481748351728695	0.00850088896616052	0.00876022000722287	0.00852252692818589	0.00852252692818589	0.00784499124725424	0.010273131866436	0.00625453108188545	0.00645208641220785	0.00519872409289945	0.00911721802815391	0.00936310654704864	0.00665027008589214	0.00731378564822893	0.00754768109453319	0.00748788042100001	0.0110127721241154	0.0103917580307261	0.0068814939504851	0.00691446747429636	0.00966516629692704	0.00685800281213811	0.00479732027970781
-326.400000160683	0.0105862485794638	0.00824040411181082	0.0108457453678332	0.00855264931195798	0.00572927964843284	0.0053038268522333	0.00778068052492009	0.00986482767960051	0.00600065334259658	0.00648086523056413	0.00433216733875252	0.00460408523022515	0.00855641163338716	0.00801824711227417	0.00617588226302146	0.010534496895354	0.00527388915731908	0.00566586839379413	0.00900673127149898	0.00933544889206495	0.00931158730818427	0.00763164740685573	0.00831480151908537	0.00638992081785528	0.00768478473378176	0.00854133849235406	0.00441660617527484	0.0071286314603991	0.00927817740675918	0.0103530366538787	0.0103530366538787	0.00706905302462613	0.00873051007076331	0.00824780748567477	0.00742287411807052	0.00669779921008207	0.0105781982883383	0.00999608799768958	0.00806263414745756	0.0045156847635458	0.00869684958600059	0.00614311564550574	0.00475957921786418	0.00875657585797007	0.00861177619329845	0.00399095672859662	0.0117704518216383	0.00498442987116143	0.00428603201720834
-326.366666827235	0.009047633962327	0.00522062718071559	0.00718517933619389	0.00680739715481204	0.00548301104354698	0.00732820038958371	0.00863829994493548	0.01085306610186	0.00565653265755939	0.00890989896912153	0.00732924942331736	0.00994242580264881	0.00855120395142295	0.0106145044545075	0.00953334489946978	0.00773484398670321	0.0049350672068913	0.00933520901867713	0.00815098821959259	0.0100463025844819	0.00745829983677071	0.00796212411186248	0.00821966612943781	0.00661976853561019	0.00627435621066208	0.00862406798397342	0.00715311843870503	0.00694841574358462	0.00981385606350704	0.0090719257566988	0.0090719257566988	0.00940056955652413	0.00704499544680948	0.00855553050550451	0.0107191075693857	0.00835123500867208	0.0088465146439265	0.0096956188450591	0.00823688571741965	0.00776142195491258	0.00509102125745342	0.00789888054527954	0.00854917795358168	0.00958802195138941	0.00843429670118878	0.004619346591624	0.00581567354993051	0.00851623019622527	0.00620063860692721
-326.333333493787	0.00734295522760231	0.0096478656337774	0.0073812478973303	0.0104812781469034	0.0103585272476697	0.00848546777126447	0.00573066551447809	0.00733109260300235	0.00723620293674299	0.00873579676071479	0.00757066032697962	0.00861269165120604	0.010859234344833	0.00470380090381461	0.00926524179572852	0.0100432139193138	0.00731536724700999	0.00735968633065365	0.00795745681152937	0.00701471377957275	0.00787249136169765	0.0097953164554091	0.00844051919822753	0.00433085917521492	0.00570739742840121	0.00763212950867764	0.00529401627678583	0.00764988935031519	0.0094072622092527	0.0100906121776351	0.0100906121776351	0.00902651797560927	0.00892738772388157	0.00943256040111884	0.00553501721962635	0.00849012553829254	0.0101519714052229	0.00724729096026455	0.00913422566808741	0.00392387664498539	0.00943315451007631	0.00957640962424433	0.0104176121133124	0.00925205307254229	0.00843737940393918	0.00590284220681669	0.0117500959701599	0.00772541887172118	0.00700845664717442
-326.300000160338	0.00989257293290913	0.00881932767393823	0.00922520232972512	0.0105817744446952	0.0104317085530693	0.00922675314898358	0.00972313230702482	0.00700227296447986	0.00815162647002943	0.00988510173694523	0.00846672828358153	0.00838415308237705	0.0112446326327331	0.00815091556996705	0.00723324198155861	0.00923433543204122	0.00459623936098774	0.00682833440479091	0.005463940383854	0.00711107847726578	0.00980620848313118	0.00820546263691091	0.0106172618030173	0.0079169612354737	0.00825358141180443	0.0114490536609086	0.006510850300396	0.00652737183696006	0.00753294901055701	0.0106929463737274	0.0106929463737274	0.00888089141214365	0.0078825609097547	0.00752084082355198	0.00764027470762696	0.00801432144580316	0.0107781321009481	0.00877903740605279	0.00506700708154106	0.0080152348790814	0.0080358770722071	0.00916917070688428	0.00834465620703639	0.00892587407985412	0.0083579998977813	0.00481363664217982	0.0106387732074302	0.00663022988988682	0.00784019725448015
-326.26666682689	0.00751271184060331	0.00808140348595299	0.00849929249652936	0.00960476216199613	0.00860853490357283	0.00634035390459731	0.00767265421968466	0.0120389729450414	0.00929944230697266	0.00519028903293117	0.0104621235928946	0.00685448579785541	0.0110091257372321	0.00709697520364705	0.0104256914698795	0.00551185624996842	0.00720605152026887	0.00819995147551178	0.00817641941294134	0.00862983121349803	0.00739424274072331	0.00882193495274719	0.00423149514031429	0.00899405803831799	0.0083230371175399	0.00856064193149519	0.00650037185240881	0.00667907126085576	0.00994396524686436	0.00982742578097662	0.00982742578097662	0.00991945647997805	0.0096378043516181	0.0083585573417766	0.00967541423276908	0.0112729092102357	0.0118403987675676	0.0102024291859719	0.00739981121123845	0.0075587058148181	0.00867630827122967	0.00765589490652741	0.0098797016027774	0.0108608524666546	0.00962240941458092	0.00824954812443834	0.00934382343511786	0.00877334266042684	0.00545471197633751
-326.233333493442	0.0117920718529658	0.00987667483018095	0.00803289427080511	0.0107464591463748	0.00945319732935468	0.00706211450886618	0.0078666975956897	0.0102748659336211	0.00587351501666544	0.00722769806534007	0.00841202701988464	0.00882611106993336	0.00744938250500127	0.0117185236254068	0.0084357054975992	0.00867151686185219	0.00713438541479017	0.00998501201373214	0.012037526680263	0.00860347585626209	0.0101197068304623	0.00858098507216554	0.0107230304797773	0.00699161803066117	0.00913482206991734	0.0111097662180485	0.00912227158927936	0.00908203492708859	0.0085990470909868	0.012162196999241	0.012162196999241	0.00913962019973935	0.00851327437569427	0.0091421953197427	0.00888157711981974	0.0114116590960107	0.00915740308555779	0.0109766872297805	0.00833483541105395	0.00630028661285276	0.00932091022181736	0.00981552435845445	0.0129923345963948	0.00802006011091982	0.010633083898711	0.0078441356871759	0.00874986389437205	0.0101069232834536	0.0062264313388346
-326.200000159994	0.0102516999417893	0.0110544404066069	0.0102049281799991	0.0118043821620585	0.0111377980071073	0.00857257410188916	0.00799870083398102	0.0119069978346019	0.0110207665345994	0.00946533522389836	0.00902098993498346	0.00840018636376305	0.0108796517214427	0.00959204943312864	0.0108376885079123	0.0098053964200937	0.00508305831313205	0.00721336793228655	0.0117369836121316	0.0108391800319545	0.0095346685808847	0.00994072156342241	0.0100280392483056	0.00788430438328025	0.00783707951390833	0.0100001308350028	0.00930009311266555	0.00785399135846543	0.00974954848626375	0.0105758906570496	0.0105758906570496	0.00981567829615937	0.0102415248706474	0.0103978302562322	0.0108515224145379	0.00968683901734835	0.0129217603518649	0.00868738518858903	0.00907255762220061	0.00972517155899644	0.0100630067355658	0.0122514125968887	0.012426471686186	0.00657203818932228	0.00787865713115321	0.00643160940492749	0.00754527597186239	0.0112314804195732	0.00865660035131532
-326.166666826545	0.0102136280455097	0.0101381271529291	0.00965245408915238	0.009890627899519	0.0115978541701408	0.00822526819021108	0.0100947237281701	0.0125502467655871	0.00887383623192106	0.00858401417569066	0.0106232378594568	0.00958720344530362	0.00953698748802467	0.00929856214811087	0.0107466177743484	0.00792897605420595	0.00980583411597591	0.00569737375456081	0.0123267808804578	0.0103993656386188	0.0101401536575637	0.011084750429875	0.010227661867528	0.00904568550429108	0.00975000661386327	0.00977099703556494	0.010291674366153	0.00795624365977177	0.0101333877509275	0.0108329766730748	0.0108329766730748	0.0124421824401257	0.0110078156698324	0.00966781301366304	0.00830261018155409	0.00877148565292518	0.0110033908195469	0.0112257164684825	0.011433344938987	0.0115453722069943	0.0127472480029429	0.0133527933750691	0.0149337276269028	0.0110033121611257	0.0104317971502313	0.0106324307902469	0.0131569083145767	0.00662644762170572	0.00652420502624396
-326.133333493097	0.0123866467162653	0.00946396917166015	0.0139174865424772	0.00993208849362115	0.0124522193642147	0.0114747804085643	0.0115679164391429	0.0118380132451282	0.0120610044750205	0.0106548209669374	0.00931540687761034	0.0122294754658578	0.0119103784285006	0.0099644745415205	0.00915787377082278	0.0113435612174562	0.00721384623888333	0.00997404787448275	0.00956128031119918	0.0109414600300671	0.0119755008543996	0.0123826184416026	0.00747346175507246	0.0118710704605619	0.0107143036052511	0.0116638881400761	0.00942184108808486	0.00995258352512018	0.011905901827161	0.0109916871771946	0.0109916871771946	0.0132052138978056	0.0126194281818366	0.0103834616010244	0.012058373330088	0.0109315346955451	0.00910340534957665	0.0111150879071592	0.0136582105818774	0.0108814077895883	0.0112107379714282	0.0125970051392681	0.0150991183746104	0.0111009255699197	0.0101369655229618	0.00788304998500444	0.0125700743152137	0.0102382679603344	0.0104224790386834
-326.100000159649	0.0150046152441033	0.012247842444408	0.00875498191352619	0.0115091479857345	0.0113152801714952	0.0111216296515012	0.0106579019256166	0.0119173175698836	0.00976451479177609	0.0110685544877462	0.00933585227485401	0.0110243658422033	0.0140049356466946	0.0112698180498281	0.0110897736731376	0.0075639691635937	0.00670918619276772	0.0129173396696159	0.0119483807725849	0.00935438479438389	0.0112956053157725	0.014525256638545	0.0120378926259068	0.0115332059012516	0.0142005514063185	0.0110694895248742	0.00843815416956406	0.0109350668901352	0.0124847945124271	0.0147274777937381	0.0147274777937381	0.0141753923903671	0.00867693615921616	0.0116118669934211	0.010204516892148	0.0110590590867644	0.0122761794802291	0.0131854599212399	0.0130691217516555	0.0104966462180808	0.00886433729899327	0.0129084802817101	0.0133707488153192	0.00999249054098672	0.0123183616013014	0.00729091052452135	0.010541943839924	0.0079113985785183	0.00872975628361627
-326.066666826201	0.0115543497055345	0.011506453492746	0.0109973146361982	0.0121765627257906	0.0106627470453637	0.0116235213238993	0.00867152515324277	0.0114028990552585	0.00855814601480231	0.0106497209735804	0.0115598440884813	0.0128088020981892	0.0150836269677816	0.0101585060809731	0.0109163695336985	0.0100879635462209	0.00958351256539847	0.0133551291295141	0.0121669301041702	0.0119004716163243	0.0130136510707588	0.0132523159882642	0.0108025467503421	0.0136465827280854	0.0137086890805875	0.0138977732091362	0.0105004639229356	0.0102968354823648	0.0131218601681629	0.0128775078195993	0.0128775078195993	0.0171466398579269	0.0139231447479018	0.0131644350712954	0.00841895241416946	0.0109482785377458	0.0110633179588443	0.0114530381821055	0.0144634571884005	0.0115747010849601	0.0124508425216123	0.0142532672327577	0.0135731744714116	0.0138824609385368	0.0134848581329744	0.00810222432852203	0.0125432458712958	0.0146589467004515	0.0121623270738195
-326.033333492753	0.0118972767731176	0.01352594715384	0.0111086580964359	0.0128754754806388	0.0140455066178597	0.0123204512150631	0.0104874605898979	0.0118881386149313	0.0129285744303451	0.0109163954803898	0.0114339458949673	0.0136517196800494	0.012955731253995	0.0139379516942999	0.00970816540708186	0.0113484055017919	0.0123559479449574	0.00871919492876194	0.0150981135986445	0.011436855950818	0.011873686398354	0.0152471768343494	0.0112414758319328	0.0139663622588949	0.0105888510517033	0.00970777651956056	0.0112856937608095	0.0111324727895528	0.0141377172785287	0.0128148037763357	0.0128148037763357	0.015606483958687	0.0113973158801779	0.0111965883709825	0.0120797757768437	0.0125074327597016	0.0112964822434756	0.0158186589739123	0.0149209541000868	0.0136426513894142	0.0126005391485167	0.0149579694269469	0.0147582081908221	0.00970663275958261	0.0148147823317971	0.0101582600135496	0.011315523741763	0.0121860840165267	0.00982501033467575
-326.000000159304	0.0129574956684355	0.0112997904287014	0.0138050470967382	0.0153854232286393	0.0130795549568195	0.013650370981886	0.0121351660950191	0.0166124522088864	0.0129419818708791	0.0116205666913305	0.0129773079658957	0.0126897679026204	0.0122540764647596	0.0155540922203093	0.011214909524811	0.0126585890624834	0.012336073301517	0.0123930961176772	0.0139775099482455	0.0153478254362699	0.0125141553939316	0.013896208134813	0.0132155904331661	0.0130850327437446	0.0120245002743788	0.0164982609616776	0.012853304051752	0.0135244351666111	0.0149033199552104	0.0161410397573598	0.0161410397573598	0.017050194207166	0.0133043302282384	0.0137362313569689	0.0141188499617235	0.00971454536091709	0.0160780819604943	0.014292163657369	0.0116614430027798	0.0129841747733432	0.0147501128252037	0.0140021640839926	0.0157987854188063	0.0122822618472419	0.0163577979276908	0.0111811516258975	0.0145917938497523	0.0127644438309688	0.0118598048114769
-325.966666825856	0.0119747736823392	0.0139265958642117	0.0129203040954804	0.0144410602385765	0.0153530655332746	0.0112032355871096	0.0113952375885168	0.0172488432776268	0.0119232832476659	0.0116785111291936	0.0135830813948659	0.0130901476962602	0.0170220609610107	0.0140863392866432	0.0135540435304595	0.0138675747782104	0.0139950062171488	0.0104663877041027	0.0160728357885931	0.0151903275471106	0.0128867245869183	0.0147631689741077	0.014141666438813	0.0156198706701872	0.0123701271937432	0.0142498357771983	0.0139576175910731	0.0133980303236421	0.0141204071383879	0.0160379200183305	0.0160379200183305	0.0153140917816945	0.0150023208427451	0.0131825814008484	0.0153456003908158	0.0144957719455454	0.0146320383144641	0.0156449408916027	0.0131300774226886	0.0149121125048035	0.0161884614835482	0.0150072852043286	0.0161239638494411	0.0126280463240611	0.015466448189191	0.0128152579534515	0.0141578671676292	0.0138482546547621	0.0142539451107383
-325.933333492408	0.0139853164266343	0.0126757059456624	0.0150925760261255	0.0137959256035249	0.014723225794009	0.0134718484877757	0.0162012413238724	0.0129206061195853	0.0138426294566121	0.0139513272880571	0.0110883354404597	0.0158807865999425	0.0128219879951631	0.014874294310345	0.015798405040116	0.0129668374924965	0.0114464506013264	0.00977219600187496	0.0159819791985869	0.0151249301422244	0.0163803561013286	0.0160477483460453	0.0152837288744256	0.0143070724951023	0.0141656850570818	0.016167814163291	0.0167422314126933	0.012698269090936	0.0170391639584155	0.0167587954442339	0.0167587954442339	0.0156583092629162	0.0168335754829605	0.015910562842533	0.0139516859190543	0.0169546735698359	0.0163158090432842	0.016842788323627	0.0142041906241537	0.0174084905260028	0.0140411626561675	0.0171200739485727	0.0191481824597677	0.0136458805282558	0.0157420686823678	0.0140723189948965	0.0164545678530121	0.0129774374325982	0.0121403446818894
-325.90000015896	0.0160679994464584	0.0143082922588441	0.01542379027233	0.0193669240882208	0.012475065579538	0.0172785587140828	0.0163189628196859	0.0183247808433044	0.018618752654145	0.0167703329988547	0.0145854856023701	0.015192138550574	0.0177845942359335	0.0130288679009547	0.0159265107032266	0.0155665234640024	0.0131694775058769	0.010585714804035	0.0162297630963523	0.0155440896221853	0.0146938114587478	0.0154914319631911	0.0188040686615063	0.01812223450677	0.0157665768888419	0.0154952504762647	0.0172244601393561	0.0136803390852547	0.0144363801833176	0.0157016603556024	0.0157016603556024	0.0141303726553377	0.0167441907156984	0.0186394272121969	0.0122885450743931	0.0169177301597158	0.0166201313149898	0.0196746408735567	0.0164848968555302	0.0187974213803984	0.0151973795348975	0.0187457435491667	0.0185196580578618	0.0158245325428862	0.0181935508743567	0.0137675674898522	0.0148142204914266	0.0135440576201381	0.0144030875703812
-325.866666825511	0.0172473331428376	0.0146619499878909	0.0166170227116393	0.0173720549967944	0.0166901017779809	0.0151974498433636	0.0148736155267717	0.019132031826801	0.0156900131705934	0.0173920595225141	0.0152589868721339	0.0163897928815722	0.0209447246781147	0.0165403472411293	0.0161812268732104	0.0158256996099456	0.0126393108598791	0.0142878782496104	0.0150958684694047	0.0190918493869848	0.0158678055195978	0.0163629797990147	0.0161903227073859	0.0185027870734048	0.0155208492140019	0.016139627113422	0.0186627779096915	0.0164935417253821	0.0167638717693172	0.0165397092983222	0.0165397092983222	0.0205322079329853	0.0198236758277813	0.0167585170013003	0.0161738747750311	0.0129211088206966	0.0166248749200633	0.0175976956418704	0.0170255245937965	0.0173917695038514	0.0175080101527291	0.016880787792374	0.017798634989127	0.0153535737106665	0.0171711438071944	0.0145063144259555	0.0159434812473226	0.0159901336970821	0.0131945836362699
-325.833333492063	0.0151683225925566	0.0150026011791621	0.0165049056207874	0.0169955462518778	0.0166240304832539	0.0193934384402834	0.0177884563649214	0.0191154023051364	0.014102427220785	0.0169810451542817	0.0153115535899155	0.0147438013314605	0.0180036001570765	0.0173097176687063	0.0175439354766378	0.0156876277553686	0.0146860262286492	0.0166305309057695	0.0190634567850225	0.0195321942812202	0.0167021170631878	0.0203899757343662	0.0181901395082755	0.0185848038716525	0.018828651629697	0.0172830692587141	0.0160498920592937	0.0156645475639144	0.017585416107784	0.0168483960534088	0.0168483960534088	0.0179831056262316	0.0197319445095776	0.0162013811453355	0.0182393173974613	0.0186323533481811	0.0174726115293486	0.0185771074869165	0.0180343910838007	0.0190109937619448	0.0168646963125975	0.0194441427717426	0.0184263696245626	0.0176235295366237	0.0167979217601912	0.0153381476735039	0.019373243626239	0.0136519425308903	0.0169241131682661
-325.800000158615	0.0194517578731402	0.0181665229554974	0.0219127005609918	0.0196434879106727	0.0163907026310778	0.0157762322454472	0.0204014174495283	0.0213714966402244	0.0179629681626691	0.0170655802982023	0.0175101991262344	0.0149383460729889	0.0190191236805842	0.0188865805744927	0.0152385858266634	0.0166924020962196	0.0157783242448986	0.0174680683549836	0.0206263224649812	0.0199500243629269	0.0189568566122751	0.019255337304265	0.0199651210776909	0.0181571459585707	0.0177300521309091	0.0196217789139016	0.016877558277035	0.0175570051240084	0.0192850776628947	0.0189607159825569	0.0189607159825569	0.0195878917220675	0.0198582596772903	0.0199771371173711	0.0180656129890449	0.0167105166088017	0.0207778747220001	0.0188205880169343	0.0167838896812474	0.0158356339099192	0.018313178600306	0.0209096806268377	0.0202440638923801	0.0203100069850306	0.0193950125195509	0.0142608294536337	0.0211392898172387	0.0180844662385768	0.0162755760083576
-325.766666825167	0.0177884438581375	0.0181893479757367	0.0185348933719101	0.0188188679819409	0.0192108340054663	0.0159842149384771	0.0173678746180741	0.0170964011491638	0.0177497903876394	0.0178047862872086	0.0169761522741451	0.0173629234557141	0.0181387137459537	0.0186023183612111	0.0174854294356936	0.0191852614962688	0.01797086404245	0.0173851123037684	0.0188917563345319	0.0223636891306914	0.020808289274663	0.0206776382728274	0.0148449209569832	0.018198316300682	0.0175730173299469	0.0200807134023706	0.0173474592499409	0.019512555719687	0.0179958521145334	0.0205198934792304	0.0205198934792304	0.0195811139690226	0.0182829434639497	0.0194289760558459	0.0193984586058566	0.022380323913001	0.0179036478492438	0.0215147778832216	0.0171018598670531	0.019011883785884	0.0160133596493851	0.0224704094765144	0.0220361498513034	0.0170777468524916	0.0194929687265286	0.0168626239847754	0.018465546234017	0.0172081948914119	0.0193215449067153
-325.733333491718	0.0181148924458339	0.0196806593999294	0.0229143062298274	0.0210081513513541	0.0196438586711707	0.0202126728878081	0.019016753209096	0.0194605174309138	0.0191502325312221	0.0216605043429329	0.0226329969517696	0.0178288413756371	0.0184281337406131	0.0203739738308982	0.0174803996404651	0.018879646667651	0.0162538409766315	0.0189813874856267	0.0196445574664151	0.0216167382949584	0.0181989059893046	0.0223926559089103	0.0187353209672185	0.0204085376718708	0.0193161155788683	0.0198073489356461	0.0195597332338487	0.0226970855123052	0.0194760873564628	0.0217961382506098	0.0217961382506098	0.0202826655374428	0.0197669936636771	0.0213138116333891	0.0196771739231245	0.0224838726690507	0.0212560060718926	0.0186548284695448	0.0211626808705501	0.0200110953181309	0.0209846301464021	0.0207228100904562	0.0237725488014675	0.0177462472854419	0.0208177700192158	0.0171687789673564	0.0203490962348358	0.0202325373829026	0.0192778599243659
-325.70000015827	0.0192154636141608	0.0203445320124441	0.023253130331928	0.0221213607686495	0.0219628515284734	0.0225500275717666	0.0209899180237166	0.0211269195143916	0.0216231409707319	0.0197916559687284	0.0220590561766839	0.0190954291024682	0.0198067569362116	0.0212579551220342	0.0185091063241868	0.0190190096097546	0.0167385186338531	0.020887761056153	0.0214793977545585	0.0206718567260079	0.0198242865696965	0.0254009821825526	0.0218082262982128	0.019659336474956	0.0214326289512315	0.0216013720111254	0.0188756414457645	0.0191918457429223	0.0213962486377623	0.0188569048822543	0.0188569048822543	0.0235534257821995	0.0232678061777759	0.024155026917574	0.0201325428173136	0.0219344380930478	0.0205196980614781	0.0197508819383058	0.0208497470638951	0.0181946569471758	0.0232416630342395	0.0227796063945326	0.0240788313061273	0.017463637246085	0.0227797149268008	0.0170011920155191	0.0198972607520728	0.0180136869557229	0.0203130835303895
-325.666666824822	0.0216055396213285	0.0221916398683367	0.0239838145564361	0.0233027659849367	0.0233532362379466	0.0236332042945775	0.0233972849250194	0.021148714029499	0.0196033969137945	0.0220093479379614	0.020392990770032	0.0223174919210475	0.0243620191119461	0.0225058577095392	0.0194618050211829	0.0219432651355466	0.0207806579750001	0.0201169494189288	0.0218450709754408	0.0247058365708901	0.0212166227017286	0.0245129025097949	0.0245859998672372	0.0206690436843276	0.0224473431321616	0.0241486032404115	0.0243801706556264	0.0231068574979374	0.0236017126311359	0.0221435449275958	0.0221435449275958	0.0206872777245111	0.0206173118057815	0.0230660561940182	0.0215567654424651	0.0246509370021792	0.0256219560126045	0.0229208099426913	0.0224264415928443	0.0252108617001503	0.0237373870117807	0.0241725001134597	0.0242780005994775	0.0244349675952897	0.0212491992898732	0.020324264838141	0.018843575765945	0.0207085798756617	0.0201414402041102
-325.633333491374	0.0237091608771954	0.0218175835797252	0.0219691287288336	0.0233861847114532	0.0249582257633951	0.0231498104920371	0.020802233861717	0.0238700189428471	0.0226305648642966	0.0257944393471579	0.0215563686158855	0.0207347454619053	0.0239555925126447	0.0222581145555437	0.02380953448309	0.0256966853532803	0.0196804285100549	0.0210212599652395	0.0221124863011474	0.0268194713321585	0.0221875386327284	0.0279735406859438	0.017853362453932	0.0240209691973962	0.0260998587761714	0.0227846390664831	0.0249764447019012	0.0228648214525126	0.0234936838328406	0.0253320614920911	0.0253320614920911	0.0257456464066906	0.0231474551507925	0.0246320260694112	0.023897344655297	0.0255759488060813	0.0230443347128753	0.0249590924965414	0.0250008926540332	0.0227711606985542	0.0232685061741414	0.0250107575587281	0.0267225957603074	0.0251831896849076	0.0240875295635266	0.0230137283611529	0.0242500528751096	0.0202976437499406	0.0232073630114672
-325.600000157926	0.0243100222511394	0.0252568190685536	0.0269695347578767	0.0249603567482739	0.0248227455815266	0.0248837601746515	0.0273508077511673	0.0263516598024045	0.0237121826938718	0.0230028016662298	0.0235162877091886	0.0231378856509332	0.0249622844918054	0.0276828856977204	0.0225105378601255	0.0249785215922289	0.0253820645865814	0.0232281513857829	0.0252507502946291	0.0253055542644204	0.0258749777048491	0.0246508228697934	0.0249200000861804	0.0270789035510585	0.0269821013901832	0.0245843483741763	0.0232540299684642	0.0224786513020636	0.0237884816964594	0.0241448066922363	0.0241448066922363	0.0256195916557638	0.0237091610957809	0.0257844518701194	0.026696937659061	0.0264390759303396	0.0234023121817171	0.0246291362927727	0.0227325508095005	0.0258216244097176	0.0229392545328628	0.0263429259996752	0.0250706365379378	0.0221576248326297	0.0268362560875738	0.0238407896271036	0.0226352456155602	0.0244039727445909	0.0227119855934347
-325.566666824477	0.0259691437100852	0.0241104311834334	0.0290269035626806	0.023040400234194	0.0278069390437906	0.027165064146193	0.0248762212841552	0.0267962121948482	0.0239326509730463	0.0252284650096316	0.0226899447791515	0.0230062070914503	0.0265756446178711	0.025280248923752	0.0262379964983682	0.0250950463832659	0.024290880974957	0.0273373394094606	0.0249899070630094	0.0257291148568521	0.0279050741183802	0.0247802441073937	0.0267434549574317	0.0254809962470434	0.024403582769009	0.0281749910449635	0.0257587160378812	0.0249062263703911	0.0266892724301766	0.0285519346025497	0.0285519346025497	0.0257930872518997	0.0287468000512084	0.0265025544955495	0.0279957352513561	0.0265648454130203	0.0265629848258793	0.0272510699012261	0.0218739430722626	0.0286871123493634	0.0263195483544657	0.0268593933782758	0.0265110580335092	0.0275661489712494	0.0270506678085811	0.0266869270111794	0.0259558427602307	0.0253603043558435	0.0244042011167294
-325.533333491029	0.02648602545528	0.0260599677975434	0.02807518281816	0.0283791050932871	0.0272670575422286	0.0278770047494949	0.0273824977930978	0.0269777159794178	0.0248359069919387	0.0274470173700925	0.0260926040042021	0.0278787320026016	0.0301421049649877	0.0266060361050436	0.0254647168133102	0.0283842125366486	0.0248002088984941	0.0252426834345448	0.0285248263167184	0.0292504798812335	0.0288507596725229	0.0264280407499881	0.0293208678582063	0.027312637034985	0.0252531614488088	0.0264853024175506	0.0277874319896249	0.0257252085116094	0.026794372788834	0.0273282787625835	0.0273282787625835	0.0300811433365801	0.0285419487522259	0.0290125014006878	0.0245856935102309	0.0242896542981434	0.0304904949049609	0.0280710350183749	0.0263384488163698	0.0284803265280544	0.0281816646796696	0.0290072308385815	0.0319311515342393	0.0275617600813864	0.0288630229872207	0.0269961301756074	0.0294401527838797	0.0236171727176553	0.0272819862878073
-325.500000157581	0.0289633788142862	0.0259426041032924	0.0270289740741262	0.0301147092326398	0.0279934665047806	0.0318433429514607	0.0289464823164493	0.0321302484920456	0.0307710857601114	0.0289238254574554	0.029304992255377	0.0284993319680318	0.0293347002315993	0.0298046282916239	0.0291748607970098	0.0287051511083488	0.027332084564442	0.0273306250628451	0.0303169625213956	0.0298985362735126	0.0283878500803415	0.0296301968693725	0.0295387439396227	0.0285948507976487	0.027507215771309	0.0287091900330928	0.0294848231495333	0.0283793156698032	0.0269359751557967	0.0295078600787387	0.0295078600787387	0.0285081829561512	0.0283410137586459	0.0283422266206701	0.0296113816530509	0.0290544166750741	0.0274842485432781	0.0289825494162841	0.0297474489241316	0.0264973651516921	0.0300698631283463	0.0288226029357361	0.0291809041738627	0.0272462024360756	0.0275831913467536	0.0234517502053309	0.0274992294658948	0.0283488226845797	0.0298630466288303
-325.466666824133	0.0325733242568701	0.0303546754686681	0.0295076103799548	0.0314346805644535	0.0272826309682648	0.0316357032891755	0.0312783962810914	0.028915116154268	0.0289140837600844	0.0285893665874566	0.0325272581709413	0.0326340767810137	0.0279461419935453	0.0293161569176432	0.0297256827915842	0.0316836267774322	0.0287282636813551	0.0290671375747239	0.0290440606689769	0.0326351816941461	0.030027665534249	0.0321897569702672	0.029173095604161	0.0288762204240157	0.0289518612050546	0.0300564085430077	0.0315139623769746	0.0290342275464669	0.0298332303169654	0.0282091827139129	0.0282091827139129	0.0322887535482929	0.030138106351001	0.030382464882699	0.0320140085690386	0.0295771815482836	0.0329444637881634	0.0296692174888753	0.0318184179288743	0.0293631884386477	0.0300519732931149	0.0291094081067832	0.0326537735533323	0.0316350070800336	0.0302004204896074	0.0269031669896121	0.031805324340901	0.0292964670581934	0.0297062284805238
-325.433333490684	0.0302767796767111	0.0292398525354468	0.0313212858596827	0.0320810226803315	0.0323122995089353	0.0328598180544175	0.0318331046282325	0.0320306226078609	0.0316903970572397	0.0312956044553657	0.0325535219864418	0.0290847588449672	0.0315614727987413	0.0277625309633053	0.0319195384924414	0.0309282379822783	0.0259359496315972	0.0312503657662426	0.0293338638933568	0.0333316829980841	0.0305771062801307	0.0333188847024346	0.0286193417555755	0.0301980757794174	0.0323573582536161	0.0335216299653326	0.0336574697083823	0.0312447886842594	0.0308186535029968	0.0309145707745805	0.0309145707745805	0.0336707022887595	0.0309889844534144	0.0312204329179888	0.03148446911639	0.0319419353395833	0.0319328455323599	0.0319266509085622	0.0307001098239558	0.0307576745175551	0.0355085322315228	0.0319805885353175	0.0330165664258136	0.0300983993127941	0.0324753070411169	0.0282925534111466	0.0312462732414822	0.0299748007576925	0.0276564310393721
-325.400000157236	0.0319464895811487	0.0311712837227532	0.0340568799087241	0.0330296227400844	0.0302062067640935	0.0318440512704596	0.0321319056959847	0.0360307262561906	0.0326045447267574	0.0321980595920772	0.0347502285759484	0.0307681020653027	0.0344172635952837	0.0358983102201116	0.0338124501272461	0.0305641153570703	0.0306182354100553	0.0319577769054772	0.0344812877970153	0.0336088226800529	0.0314969810612225	0.0370572016905216	0.0341867633713597	0.0309966065401488	0.0301097939333296	0.0345827243850678	0.0304952036706875	0.0331265052885376	0.0339729035172514	0.0326526524353163	0.0326526524353163	0.0306321273458552	0.0307706788913615	0.0363478855256862	0.0335009669196584	0.031674411702813	0.0347822329251657	0.0327999291175143	0.0332260603891636	0.0383468559219131	0.0332839759298614	0.033514045610061	0.0333568005563166	0.0314319311395419	0.0317417483957471	0.0310680770752749	0.0291554006336886	0.0318756520886263	0.0332540659611349
-325.366666823788	0.0329916431633195	0.0325323393785945	0.0327760621140557	0.0358792736795041	0.0351853134795654	0.0364512587465678	0.0335107885407252	0.0333238448455927	0.036303548035412	0.0342781389267908	0.0345563658799711	0.0361828135268271	0.0322684098954295	0.0338648251719454	0.0349457700804109	0.0354853550413147	0.0329205495377116	0.0340832276286077	0.0342412172605673	0.0366808722746217	0.0324827177085822	0.0370966590310765	0.0360984972436869	0.0341946196423474	0.0340103024951214	0.0343204795394829	0.0358409930291014	0.0333331503460633	0.0333494669449084	0.035635388383958	0.035635388383958	0.0351688959978037	0.0375959635840279	0.0360954708132517	0.0341034291118066	0.0364376182841104	0.0364523314165833	0.0354963470826145	0.0323791728432886	0.0373850112052579	0.0330711377085244	0.0378127859426542	0.0365144194353644	0.0336964992497031	0.0358405707598033	0.034795651343413	0.0356902585099541	0.0349078686601986	0.034428324275156
-325.33333349034	0.0374800816397888	0.0371841817345504	0.0347524651800882	0.037943442753441	0.0365018986876933	0.0372990429305624	0.03648963362872	0.0377657058770756	0.0365390975926801	0.0360327856733383	0.036160497676315	0.0378061885835971	0.0372772014062444	0.0383461889875539	0.0375751740997461	0.0375513852864207	0.0364007211703499	0.0364493003095081	0.0383234237058575	0.0351424527057155	0.0373114324995445	0.0372095049973311	0.0384264141795378	0.0370563484804632	0.0350730946353387	0.0382942244428238	0.0360347553412823	0.034401039027257	0.0378159020763686	0.0366399805872697	0.0366399805872697	0.0344658727052481	0.0372761093097413	0.0374227950891254	0.0358908477023726	0.0390111164221502	0.0384696342977345	0.0380845978125831	0.0369304195585527	0.0418018130343105	0.0363701348638141	0.0384374043895904	0.0374924643906273	0.0348296546147067	0.0378323981442208	0.0338717976786631	0.0362533425550172	0.0336222139764499	0.032580038581016
-325.300000156891	0.0375672819978463	0.036528869874372	0.0389184781179863	0.0369440223427964	0.0354233362206461	0.0352406824904233	0.0349543012322358	0.0385318347328154	0.0378766381152104	0.0390356630270825	0.0341714293953016	0.0386917341084678	0.038128883959083	0.0375537143406077	0.0374785315858955	0.0373370856351773	0.0355805321208843	0.0353438300059533	0.0370534076732725	0.0390416737910375	0.0358075320858223	0.0380244147666926	0.0361683298717748	0.036697386085483	0.0375383240012545	0.0390267654159003	0.0349456274782797	0.0341100113018741	0.0364446294782119	0.0386338719223405	0.0386338719223405	0.0370324712182089	0.0387563543454635	0.0385870004547785	0.040002901403162	0.0386100107898758	0.0402256750853184	0.0390589978818514	0.0374210837053045	0.0368679918117457	0.0376949802856108	0.0353729226928016	0.0377999262098391	0.0370499011634031	0.0387406658347971	0.0365619962367562	0.0375817751283432	0.0380167661389289	0.0377910778570699
-325.266666823443	0.0402643346173546	0.0385935019366022	0.0386516011913288	0.0403773475839518	0.03974793882421	0.038202016661344	0.038555174737661	0.0412626266143312	0.0378992874142356	0.037889212942404	0.0376216631899025	0.0359412637052404	0.0411079943430446	0.0400155136786091	0.0378863084356901	0.0382781293099889	0.0359398746607227	0.0383941499562268	0.037586200646059	0.0400311370185198	0.0378932174870036	0.0410080033390846	0.0422769832890681	0.0369270348926518	0.0402038874446841	0.0426340788628138	0.0395035910001188	0.0403621609418275	0.0425470068208693	0.0439589943353071	0.0439589943353071	0.0445063742543723	0.0421429903299788	0.0389609321022616	0.0410138374110095	0.0423769275890746	0.0381696238847553	0.0399865007858029	0.0389106038879939	0.0411844140292242	0.040257321562317	0.0423846491193314	0.040998809232675	0.0358438872024631	0.0424597434296807	0.0381217923490536	0.038571590065246	0.0385150794487408	0.0396846691430905
-325.233333489995	0.0391838060380002	0.0397799062090961	0.0394614375125774	0.0430357619307227	0.0424728141614579	0.0442255261073046	0.0422934627534477	0.0440678363743924	0.0408960280099675	0.0409850740317093	0.041778902718835	0.0397905699096885	0.0402820837205338	0.0413113523178549	0.0406173208832764	0.0378972957826282	0.0421073743879699	0.0410561025831313	0.0417176187602357	0.0411381740438848	0.0415523390180897	0.043191597211257	0.0416842706739876	0.0414011833379285	0.0399014800445492	0.0423336174274539	0.0425515510304106	0.0399368962151514	0.0403024192381455	0.0420849568107221	0.0420849568107221	0.0450289145054634	0.0408523492827515	0.0432312542748284	0.0456443098960569	0.0386635388826027	0.0409638997724519	0.0446989299529308	0.0430953390366868	0.0415582878306007	0.0419204563809424	0.0415671533588989	0.0407931752431345	0.0383386263062919	0.0428673939641588	0.0374309135543024	0.0429734785027127	0.0390358935215449	0.0419602573420772
-325.200000156547	0.0426578710696142	0.0434817640285216	0.0411355959496649	0.0432383582664583	0.0421605219891463	0.0440751477580986	0.0423219844490067	0.0402800370115205	0.0436857058944962	0.0435590146067424	0.0407333492915365	0.0455851599200494	0.043904528335617	0.0410850271172314	0.0420373477775605	0.0431244295666411	0.0430223429446407	0.0417450767278752	0.0433458547682516	0.0433655164315889	0.0426087740528642	0.0420712397381348	0.0426546104269652	0.0441571614231793	0.0451280961697123	0.0429839565283368	0.041351589432902	0.0425053634652944	0.0446835938387481	0.0474238612504139	0.0474238612504139	0.0443540359862828	0.0420927361483405	0.0437275168506082	0.0463203720474393	0.0416620523490111	0.0429983216273035	0.0452590130614384	0.0406875674766819	0.0435917755010355	0.0458432774369257	0.0433669431097907	0.0414413013749092	0.0423129057229383	0.0432562978276065	0.0402388376912159	0.0447454230733997	0.0436923108722063	0.0443445375926526
-325.166666823099	0.0428716784202057	0.0408043315266647	0.0432109796236548	0.044638656312076	0.0436200859001903	0.0431583560929503	0.0426358828287374	0.0452038829179157	0.0441143992308806	0.0442915634120759	0.0405036114016187	0.0437038659926166	0.0428420638286567	0.0435006393649805	0.0449150028691736	0.0424601050816019	0.039554058031376	0.0420045803566808	0.0462382662736034	0.0448477960159246	0.0435636442024944	0.0468240960750835	0.0465460025865777	0.043958758340009	0.0445142951591793	0.0455359086963889	0.0441662434429341	0.0452544533259345	0.0437595822809694	0.0447288450881016	0.0447288450881016	0.0449699040267024	0.0448342561327454	0.044860961385199	0.0446547607446355	0.0438121906767908	0.0454575484080629	0.0435206133488205	0.0435511183788461	0.0437398035896182	0.0475130027192713	0.0472418930581822	0.0416214966591633	0.0442063025713454	0.0452689589098448	0.0422071190434827	0.0440973081829206	0.0425722301979564	0.0427445898816797
-325.13333348965	0.0434194261377916	0.0435529254360881	0.0460561226048055	0.0466390876264933	0.0483332003329976	0.0472746985577281	0.0434454624337335	0.0491977154539863	0.0455250907174375	0.0445220826986131	0.044395133729114	0.0445226405194732	0.0502283144060311	0.0462003861921227	0.0467137692510192	0.0471319064468745	0.0447318163875206	0.0460991974808908	0.0464081894754078	0.0462166291604237	0.0441749592157649	0.046963991754115	0.0469587161434892	0.0433321085900972	0.0474041374369008	0.0476102519390815	0.0410645317426589	0.0478481460635878	0.0471998052958423	0.045877017317289	0.045877017317289	0.0505132616961032	0.0485104592492094	0.0482296196464322	0.0498266023470963	0.0478835844223718	0.0475316501086211	0.0468604111529116	0.0463974178586167	0.0478225966935373	0.0480663031642453	0.0483401946925752	0.0479909478429672	0.0452207707735353	0.0463413412879282	0.0463224868210143	0.0451192063711318	0.0477415134410933	0.0430039542320345
-325.100000156202	0.0481159304959679	0.0464025136304383	0.0496700607490463	0.048306515103702	0.047825788704371	0.0515310972795662	0.0465397850707477	0.0467555688071188	0.0482196110636333	0.0450898712866254	0.0507606177378316	0.0493914336856304	0.0517540827004599	0.044843562816365	0.046404199050381	0.0448502911860454	0.0450070639469246	0.0472483523411958	0.0479613934263573	0.0491883457121715	0.0485104144670404	0.0491387688901084	0.0517855006061143	0.048023773683783	0.0478755665189307	0.0492626810924812	0.047323564516039	0.0484056664014109	0.0478169785251985	0.0502301628150353	0.0502301628150353	0.0485231779537166	0.0499293998187408	0.0485449033509308	0.0497140250504453	0.0485643808526589	0.0514593822480733	0.0457813096628999	0.0443843974277656	0.0497436513057461	0.0464608523387123	0.0494912780053197	0.0470403755993647	0.0447077551984597	0.0497123552315741	0.0457350802152029	0.0465395759393401	0.0487506912673519	0.0457598157234596
-325.066666822754	0.0488457323716844	0.0458151808816726	0.0493645013060164	0.0500028028931512	0.0486885028739534	0.0491789516074361	0.04737046667307	0.0514213694239386	0.0477099001552715	0.0445924740338015	0.046769021084903	0.0510955044611883	0.0502343470397179	0.0503191714450477	0.0499516128446195	0.050759251609493	0.0440615647763267	0.0495213146656643	0.0490777640042278	0.0512112699162226	0.0499241773285415	0.0506442787023766	0.050152812438894	0.0457542938691339	0.0460427697317795	0.0507530949431642	0.0462309230393628	0.048677164770768	0.0498881850612307	0.0483263505172227	0.0483263505172227	0.0519302697188389	0.0497404436464277	0.0494022863418832	0.0508217425281466	0.0544594544351765	0.0491964859552864	0.04956778601751	0.0502172917183774	0.0516562395593561	0.0502450386032559	0.0507853520280168	0.049815219616145	0.048788537945054	0.0511300925225638	0.0493858831592594	0.0518277761209019	0.0478339270993828	0.0507983096617969
-325.033333489306	0.0491780990811356	0.04880780662692	0.0498880306974664	0.0535801242331917	0.0512462061634437	0.0503746528269784	0.0519440348518539	0.0518613770919737	0.0519274262388522	0.0494925874062236	0.0483430061887249	0.0518503601338463	0.0515238825986393	0.0513029102718643	0.0530333657050781	0.0515126142580276	0.050959106947994	0.0494939553067875	0.0517801357938228	0.051099869320159	0.0500641472198926	0.0498513325872807	0.0511091687218803	0.0486641584177165	0.0494141509948297	0.0504673856467002	0.0480192261106783	0.0515430295081003	0.0502801386537048	0.0523604130961492	0.0523604130961492	0.0519157612495721	0.0539244194443903	0.0499127924721448	0.0524933197090162	0.050786912341909	0.0507178319535075	0.0516089696191723	0.0490413953777077	0.0503091520527272	0.0537635116845485	0.0514513934323774	0.05135834845313	0.0529336426168225	0.0510376292505306	0.0506025834858205	0.0540999764519907	0.050869147011836	0.0489220942057781
-325.000000155857	0.0543765750740866	0.0519977713174939	0.0515260931809618	0.0513463835491835	0.0529461298039605	0.0520233630370691	0.0499934520486121	0.0535674689499783	0.0505782845671398	0.0506835976080021	0.0503033443324952	0.0520981099075253	0.053075771084763	0.0511929737721047	0.0518858581300315	0.0496432732207446	0.0504337321355556	0.0538997408390177	0.053234466874216	0.0510718849335777	0.0511497168074764	0.0516357152048877	0.0556559396061884	0.051272390369931	0.0474462352685528	0.0526384117341886	0.0499731279788843	0.0495751455190988	0.0512398003154014	0.0527033050973567	0.0527033050973567	0.0475798701144718	0.0527495533582767	0.0557465315591011	0.0530014763305146	0.0528105905711262	0.0520348167341087	0.0550744361989667	0.0541214585749527	0.0523305117694324	0.0539260710873085	0.0538233017173542	0.0545885533846084	0.0533871364547319	0.0531760595403981	0.0519198572678374	0.0560221251066668	0.0540616961759355	0.0511071945980635
-324.966666822409	0.0518170801060206	0.0533504787811495	0.0551979838737613	0.0548789887764769	0.0513611734697361	0.0543277435912741	0.0542519308473767	0.0518633576601737	0.054297163330297	0.0531834287551421	0.0538104845468691	0.0505880077887134	0.0529803215986671	0.0534044632208106	0.0514012988832612	0.0517488294511894	0.0510271876883653	0.0524232941982297	0.0529797493375893	0.0553917609918674	0.0494007047803483	0.0541148367226293	0.0518552777159565	0.0530085252113829	0.0528444789244034	0.0531590397904568	0.0517137295654246	0.0537010690132366	0.0540280070306337	0.0549721483757958	0.0549721483757958	0.0532099507751536	0.0509073315327384	0.0534872112737922	0.0533859954553715	0.0541447651869662	0.050579167965192	0.052012874441867	0.053312312292085	0.0519950586288621	0.0517762388663845	0.0542562519815885	0.0560170096990752	0.0537792919865057	0.0550606331308504	0.0522690926195457	0.0584502949737075	0.0527755801026691	0.0511092937478402
-324.933333488961	0.053668226591279	0.0533020097692168	0.0514069699209354	0.0551869037965774	0.0548566146333644	0.0558991971731159	0.0510498801702304	0.053271458831726	0.0525190163349818	0.0520746852106783	0.0496148035560598	0.0548735035187684	0.0533936492399998	0.0503398839155019	0.0526385616694398	0.053734211094779	0.0541651276616677	0.0519091726548729	0.0540382075808719	0.0550937762324122	0.0556533002661959	0.057121643675622	0.0551197847277092	0.0544261910478291	0.0532640781452012	0.0548256064472269	0.0548738314899246	0.0527716895651125	0.0530838194501936	0.0541596221459991	0.0541596221459991	0.0557420240411742	0.0546904348491251	0.0560832157249926	0.0531282840957009	0.0548862204123665	0.0531363203786541	0.0559778407212964	0.0524641820111844	0.052581430758129	0.0553648473853835	0.056804060042246	0.0546238952201236	0.0543483008237073	0.05698408663446	0.051496225385203	0.0568425904056798	0.0528414180329574	0.052841145521483
-324.900000155513	0.054288679890146	0.0544062666389596	0.05402649092309	0.0578710052580151	0.0557343857740206	0.0556542585193001	0.0550903527595662	0.0546487066169097	0.0532518323196869	0.0556701509531121	0.0502077924712936	0.0536263446214766	0.0549804183368152	0.0528701542286654	0.0526273612169753	0.0522757057878159	0.0559471065654317	0.0520514714958161	0.0549605575500776	0.0555652085954688	0.0551772121882681	0.0573823805776336	0.0567719480381944	0.0558267539991341	0.0538306256608724	0.0560475985569616	0.0525280312124861	0.0556177113212348	0.0549352694231972	0.0578308335452759	0.0578308335452759	0.0538269064584718	0.0583757741316453	0.0561722423298743	0.05548712963744	0.0572984143685471	0.0574251756925235	0.0590126789399279	0.052387144650671	0.0577372934142232	0.0546988890714299	0.0583525070948612	0.053752906400744	0.0544171923606929	0.0532142835843352	0.0521100868717406	0.0566290261049611	0.0543758581042596	0.0537814941665786
-324.866666822064	0.0571328697687629	0.0526253671110984	0.0545673365805018	0.0600230314183663	0.0561081216030518	0.056872045707041	0.0558251195312837	0.0564297826696916	0.0595795458448959	0.0560258581367412	0.0545829127571458	0.0533485748699625	0.0546268806452997	0.0554104489708143	0.0532722273278303	0.0554998972120931	0.0541721567561638	0.0537611959943333	0.0583805891152499	0.0572080694521421	0.0540865864764888	0.0573739020936499	0.0572594207772222	0.0520951284593906	0.0562177163122473	0.0547608714177625	0.0528895521685437	0.0533809321914114	0.0527145137506473	0.0560089733979185	0.0560089733979185	0.0569242182596604	0.0595387045437762	0.0587593233346809	0.0566331092557997	0.0574016153273262	0.052908454457483	0.0560186074370396	0.0569567637340247	0.0540805825991875	0.0548915680568113	0.0561316115989766	0.05789501163725	0.0567732110944764	0.0586683583441686	0.0539382381788834	0.0544754934793835	0.0557231587742683	0.0561786871775006
-324.833333488616	0.0573094831457315	0.0534225832704777	0.05679078785598	0.0566161733700979	0.0590653517126867	0.0553144411428885	0.0541802152558762	0.0582402952244775	0.0556350508998814	0.0547136754315674	0.05523836689966	0.0521281659871612	0.0587609679997719	0.0551701983401244	0.0527292450372417	0.0527633280859909	0.0521523754688037	0.053625594569552	0.0595465431468707	0.0577363834174045	0.0539799796135844	0.0577117477012183	0.0571771578401287	0.053652954693004	0.0547833111153123	0.0544328225653652	0.0539440567565012	0.0551997027330323	0.0550542004936734	0.0578851916097951	0.0578851916097951	0.0535261350518724	0.059005503161756	0.058189581837462	0.0580670747120062	0.0597596364973417	0.0571935190211811	0.0564531421777896	0.053423527732556	0.0561840155550399	0.0559507160405254	0.0562156161900981	0.0588908488624811	0.053053197744951	0.0559399725868502	0.0540601233564968	0.0581904479188365	0.0519736702489245	0.0561279633309278
-324.800000155168	0.0561367270553805	0.0524488044411016	0.0524127154280091	0.0586939669850627	0.0536934985336126	0.0558543030777646	0.0543828443565955	0.0568132942599995	0.0544363378778018	0.0536912960560298	0.0543191153117177	0.0569895842591831	0.0556818008154583	0.0535838656007165	0.0525945260282125	0.0570979953757037	0.0542536627289851	0.0523060688045066	0.0566393676994605	0.0558534954738524	0.0564919041812069	0.0580595882531796	0.0572591897109936	0.0560880884049301	0.0553777698865054	0.0538288552916144	0.053876723790573	0.0568010270784979	0.0568891971631061	0.0548641699638833	0.0548641699638833	0.0535293028012066	0.0567709542237135	0.057269881920561	0.0533343639038276	0.058008848645713	0.0540757215436776	0.0553468087560578	0.055043068801793	0.0555147490871373	0.055116047097919	0.056680632756022	0.0577186622813388	0.0554083952098132	0.0576275969931104	0.0550161908829009	0.0564119002858492	0.0546756268027041	0.055719270995652
-324.76666682172	0.0549204262988078	0.0541476954098807	0.0555463754228431	0.0581440834662675	0.0540360477145007	0.0570448852050873	0.0517985149735818	0.0538707630317783	0.0525948619706922	0.0543726077406134	0.0563220418762148	0.056627819695295	0.0543402014814286	0.0551874260365076	0.05364370511711	0.0522085451363585	0.0521274705347126	0.053493646161543	0.0531153900849293	0.0562513338897421	0.0562595826238105	0.0562082700051865	0.056020581688798	0.0528729898109151	0.0518945853440781	0.054286472449195	0.0535875500931303	0.0524031954646447	0.053856113714414	0.0591263623389581	0.0591263623389581	0.0547180514348045	0.0555314620644389	0.0562708198952316	0.0560967013126294	0.0560289374969067	0.0555878031000755	0.0536249432244512	0.0528138461465416	0.056331652087761	0.052671775757107	0.054717209779318	0.0548219774288282	0.0551994441726249	0.0547025706511817	0.057887569660241	0.0569178106971029	0.0560138144926395	0.0504718483855066
-324.733333488272	0.0553993185652401	0.0509660316454197	0.0549680290206553	0.0553577614250345	0.0538975150167442	0.0552853078842983	0.052945085258294	0.0540115324353252	0.0563231543747201	0.0508856250381559	0.0504964046448415	0.0546180609946871	0.0547330023382996	0.055004435226926	0.0502004935614442	0.0531311185453158	0.0532009275142576	0.0537498251055897	0.0571531697292991	0.0583737483516389	0.0555917532989808	0.0540732470014352	0.053637790670916	0.055603366080601	0.0549241347517266	0.0586865363964093	0.0555117094745129	0.0514454829882134	0.0576643067426996	0.0552592417176346	0.0552592417176346	0.0522149220424203	0.056094060787941	0.0576490403677172	0.0576320454022095	0.0560649703655037	0.0566643255920632	0.0558080889802097	0.0549484178270622	0.0536582335747798	0.053538460774466	0.0588628008714585	0.0555482282809611	0.0536310145948126	0.0532789494080712	0.0530376691929516	0.0558074147297513	0.0546882866651678	0.0519267778878205
-324.700000154823	0.0535785952554628	0.0519942631695707	0.0530669944172194	0.0542913535034957	0.0570614454625018	0.0579080570248779	0.053698009756652	0.054433968219725	0.0551917565464246	0.0529632958508874	0.0514781930641474	0.0540460564270131	0.0586212695459208	0.0547233318144451	0.0558536939841733	0.0535686086057697	0.0520522857571855	0.0531477362551858	0.0549569082484003	0.0564018612844222	0.0530684572720206	0.0532658170313814	0.0547705084723598	0.0534512968599326	0.0527683348976405	0.0556139933019888	0.0518969449865462	0.0509499957124399	0.0534986096862383	0.0526224257632976	0.0526224257632976	0.0550038043532048	0.0550638520254365	0.0546113035684983	0.0563415692919682	0.0563140275045704	0.0535466291161971	0.0556661827763888	0.0540052689357501	0.0545137018833382	0.0531485801594236	0.0580481539714988	0.0549726631205548	0.0536635936864162	0.0558027916782126	0.0555823529590725	0.0561977287914346	0.0553278657394239	0.054147235016092
-324.666666821375	0.0524599342798371	0.053735198044244	0.0517564624771601	0.054441711981825	0.0524048455875261	0.0546899836344963	0.0529086821943001	0.052117854590459	0.0536684372207955	0.0530052967759327	0.0525192190225968	0.0532333233100186	0.0554154183349266	0.0519501644962272	0.0519345030591272	0.0515564319534567	0.0489765568725165	0.0514363072496236	0.0550869190247911	0.0549509020610253	0.0527897255396839	0.055573650527391	0.0525401812105346	0.0504811593362936	0.0536448932295339	0.0540306043251918	0.0508574241575448	0.0529879086279611	0.0535822225502479	0.053120962809154	0.053120962809154	0.0550578905696988	0.0528592913497619	0.0529048022629063	0.0547695708755318	0.0544748938197676	0.0514047769374596	0.0532561939165623	0.0496041581473233	0.054953891262985	0.054267604500285	0.0527487758384937	0.0536856077735857	0.0507482252244812	0.0557671137628644	0.0514192431385567	0.0547793065163924	0.052560802122478	0.0545766087631967
-324.633333487927	0.054067879442201	0.0542283958798883	0.0508605066102443	0.0552728738260984	0.0519318713364746	0.0548818903179088	0.0536102583432074	0.0546072104995002	0.0500699639974589	0.0518894521366793	0.0531591283191153	0.0525130261804505	0.0533720449093892	0.0502276136951247	0.0492057129610878	0.049302616892029	0.0487978590909289	0.0520905598680818	0.0510309916367827	0.0567985724660083	0.0524477663906467	0.0517246943182922	0.0493884435497192	0.051018967639866	0.0540139554201307	0.0538391350163367	0.0482604945029321	0.050756825220224	0.0529869467146331	0.0522171094740896	0.0522171094740896	0.0519988373376266	0.0522607770693438	0.0509043968494127	0.0532213958147344	0.0511197787774386	0.049387486894668	0.0517861443820693	0.0522382312974	0.0540228392574783	0.0520893458417026	0.0541817582729389	0.0539942901145494	0.0528379938670869	0.0536323967425771	0.0484132939061458	0.0524411629897925	0.051598420751588	0.0496618671257357
-324.600000154479	0.050755477249419	0.0503049445166405	0.0498014180363565	0.0505520095213929	0.050490328755185	0.0522049171716712	0.0498136041468664	0.0510118711463163	0.0523802879263987	0.0498285074736395	0.0529161159203761	0.052431752834351	0.0536741145484012	0.0509516314040289	0.049836913954912	0.0535714846577726	0.048403983851619	0.0499162738051437	0.0524202649407749	0.0522964919489295	0.0487932113847978	0.0519231157667019	0.0492205913620083	0.0474665457885058	0.0496078937939828	0.0504314392323362	0.0493385353283755	0.0494471025994581	0.0492052210849266	0.0505352652144888	0.0505352652144888	0.0510818726568031	0.0513667859790449	0.0488397835926714	0.0526639371353906	0.0511540061744937	0.0501094633106998	0.0516389145953815	0.0488183510508682	0.0507670994864969	0.0497767067163531	0.0529322579187046	0.0497915593043003	0.0484562425881337	0.0506558315099246	0.0482853487828873	0.0505051022008131	0.0488237692317784	0.0528595798818331
-324.56666682103	0.0525215790697584	0.0473888699927286	0.0473209437159997	0.0523834189493851	0.0482549357664007	0.0520170404708546	0.0473117265918518	0.0501824453680295	0.0492653650022293	0.0470248877723686	0.0443011922544349	0.0490591509743444	0.0507274653549741	0.0509772080089859	0.0481548215292501	0.0485442781040416	0.0465466570388933	0.0499764697237428	0.0519416347436952	0.0498127780466637	0.048903565378023	0.0498629751004499	0.0509288530538757	0.0477954205898408	0.0498906320566184	0.0503626462896469	0.044774441195802	0.0473732686251184	0.0473107404161355	0.0487679989629656	0.0487679989629656	0.047627080171495	0.0513953084155702	0.0492930794816566	0.0502572218706164	0.0518382363295358	0.0473609307808673	0.0478680048323591	0.050077613040615	0.0496700517673904	0.0489382300609522	0.0487556918430743	0.0526513404827396	0.0458698800179866	0.0508638953680066	0.0478862468222621	0.0480261760360214	0.0514895808558934	0.0471144195341004
-324.533333487582	0.0492994332881779	0.046628980437487	0.0422514500768159	0.0504305064747147	0.0490457246295972	0.048238614450737	0.0459261499362795	0.0459410355175387	0.0468347268533401	0.0479675753647539	0.0456272335328979	0.0468186997222739	0.0496054850147895	0.0455403527358409	0.0457572654464474	0.0475575703256623	0.0466071367613146	0.0464824505007438	0.0510397023636339	0.05091020213542	0.047759444835804	0.0511210431062905	0.0469586215293167	0.0477535343551916	0.0465992226344853	0.049708990046211	0.0453820198672046	0.0460685036379579	0.0478772939129739	0.0491477759619083	0.0491477759619083	0.0458831228307129	0.0477627458970845	0.0463229514419875	0.047192155683584	0.049817542684608	0.0478698432207914	0.0503894078101126	0.0453829120780258	0.0459931038326161	0.0460088623653333	0.0465816391121842	0.0478505382738982	0.0483270215631376	0.0467983157158962	0.0456934677574101	0.0490483924643383	0.0471310475248803	0.0459476079777092
-324.500000154134	0.0452738723908552	0.0479838943537044	0.0462667806081337	0.0500417849975004	0.0445762626872438	0.0461163280712992	0.0454676569009402	0.0443556084878436	0.0469706825466479	0.043931287597374	0.0425882037333003	0.0479354949142338	0.0501337162030452	0.0467137788872765	0.046546275348739	0.0459139585769776	0.04422154696096	0.0444069869015543	0.0458586692140875	0.0474971041298808	0.0437143335037589	0.0439185699111951	0.0466938491359569	0.0443886576166515	0.0450904264836629	0.0469712149032481	0.0456613549432066	0.0470544981302183	0.043551307123893	0.0480948165394555	0.0480948165394555	0.0465820640478464	0.0474251280617329	0.0467438676981096	0.0442546238700485	0.0477192933599987	0.045736016148914	0.0447107559351021	0.0442209365949644	0.0447193359963286	0.0455618316182468	0.0433830482475738	0.0460802398271138	0.0475184461855259	0.0460015201135173	0.0446218017043	0.0443743359103217	0.0457753304967967	0.0463143460839214
-324.466666820686	0.0425388789536765	0.0443080823971883	0.0412195148158987	0.0438354687622626	0.040506338805438	0.0470360130896665	0.0454018568780595	0.0454158187761728	0.0421447338145691	0.043978333817548	0.0422417881826017	0.043678610779337	0.0458126302047934	0.0456374450474898	0.0422567092283357	0.0452312879584881	0.0415956046468735	0.0400235041267157	0.0450636948841776	0.0424727883975671	0.0456719643667883	0.0462368487780321	0.0469270503351014	0.0455779256420189	0.0437795647037041	0.0455450592978909	0.0407292672756419	0.0431798929650661	0.0407826187816864	0.0444428521650434	0.0444428521650434	0.0420253517175766	0.0433431743425956	0.0427287925144998	0.0417024969663964	0.0454212868239648	0.041812400821171	0.0431982764060799	0.0434729306823581	0.0429385503822411	0.0453297900092832	0.0441829970926032	0.0458036019930025	0.0418415888318411	0.0434636245230446	0.0424191781702462	0.0450028933202228	0.0403410682888924	0.0435032221132962
-324.433333487237	0.0401773397666391	0.0406352720418098	0.0384765608387023	0.043080708880203	0.0433704429146317	0.0400782567030264	0.0393497655097472	0.0449480821543081	0.0390804507426841	0.0396706905157201	0.042850621547749	0.0445549377260673	0.0442983508530056	0.0432677897281279	0.0424826174591885	0.0430219454631366	0.0404530925351538	0.0394806641723165	0.0438127890543752	0.0417928572303905	0.042961596493271	0.0421500552473008	0.0411964088682879	0.0414974767935357	0.0371821521527389	0.0406824651024368	0.0387731582894396	0.0390373840729954	0.0426763094238516	0.0426087633085523	0.0426087633085523	0.0401986111187345	0.0415946145540456	0.0419554437330086	0.043430186496182	0.0409431204405509	0.0421851259558781	0.042771746432489	0.0421049656495486	0.0412491129243396	0.0412808761541031	0.0419448017162474	0.0431271225975537	0.039789558076725	0.0432107435408629	0.0413636958204634	0.0407574441653124	0.0412615052405342	0.0435329953583695
-324.400000153789	0.0364548785069775	0.0370490785483826	0.039283067077347	0.0421642947020476	0.0390872555429124	0.0399048670245179	0.039047081634867	0.0385011255724109	0.0401298227610318	0.0389986528653435	0.0381107052086198	0.0377950317735462	0.0414818654681396	0.0387026287942522	0.0395789956634499	0.0352212627027947	0.0388898840867159	0.0357487629285204	0.0413074939199126	0.0400089718204572	0.0399591516085454	0.0419090439198105	0.0389267895321819	0.0388580767804653	0.0384518475316638	0.0406596226660567	0.0369548966574917	0.0376055071997414	0.0378082246967251	0.0387295154005146	0.0387295154005146	0.0379710717796653	0.0409223849389385	0.0393591046741355	0.0423736879580263	0.0437736975218526	0.038966168939916	0.0371208827914572	0.0383602202648781	0.0408650165799119	0.039024761543088	0.0405664006646126	0.0391055845227128	0.0390559115266269	0.0394202295299008	0.0383792462352496	0.0400101090485141	0.0372129922914591	0.0385566936503892
-324.366666820341	0.0360759157423498	0.0374564132622753	0.0366842795204391	0.0369260600828603	0.0360275816120891	0.0390444335819543	0.0363460918737586	0.0390030649967512	0.0347463057349832	0.0345551515564442	0.036214418500619	0.0368527457745218	0.0397621086116109	0.0375724146737821	0.0388882726204822	0.0347916134517646	0.036361913693298	0.0365237429951839	0.0382291008533108	0.038641663542024	0.0374506439353803	0.0396803550347694	0.0383990782468835	0.0366839534772283	0.0363518734205364	0.0384093945057227	0.0342431273075596	0.034934284600022	0.0375153418363422	0.0407130967139077	0.0407130967139077	0.0386295658556169	0.0369027455761317	0.0378350133867579	0.03817937796463	0.0380073257321389	0.0363249121108018	0.0395312059009776	0.0331966214697959	0.035699876800223	0.037448626288643	0.0381961116648551	0.0333420698501772	0.0372994463355146	0.0392641868399702	0.0361438769424558	0.0345430906313725	0.0349151919035143	0.0349581101042338
-324.333333486893	0.0355387514213416	0.033140270148649	0.0331595139611098	0.0373257521507168	0.0329586666065452	0.0372566036289772	0.0313062200379236	0.0355470941562284	0.034868472635437	0.0353302577493964	0.0327305657486145	0.0330853472063535	0.032762217497446	0.0329450413604851	0.0369629621016495	0.0327860393637556	0.0305201741316214	0.0311497995791151	0.0353619429714687	0.034597281205022	0.034108357460662	0.0371251982693014	0.0354131603921255	0.0346256222570271	0.0332331524044766	0.0342535254436777	0.0330524868731619	0.0337837829085451	0.0323318068381018	0.036117433497569	0.036117433497569	0.0347579860418574	0.0356755964984095	0.0346243136955342	0.0315188274712467	0.0355964114160371	0.0354752845162036	0.0340380880208081	0.0282338043882802	0.0329755636678032	0.0308389992610477	0.0349433457468802	0.0315060376583688	0.0301817165339241	0.0315625653638146	0.0322145444237231	0.0339292432552403	0.0319629704167634	0.0326347474748472
-324.300000153445	0.0329038794516079	0.0313242832751299	0.030716454361057	0.0341717069096691	0.0297493437552959	0.0297580863390992	0.0299921436535121	0.0329366376013192	0.0308623488729116	0.0315161572796973	0.0284469297865599	0.0312038129109197	0.0318638189032092	0.0282362531716397	0.0312538053079293	0.0298698596835265	0.0246977317576987	0.0318042748476994	0.0320852802672543	0.036019161905684	0.0305877156758593	0.0323370665261771	0.0333815973160072	0.0307903695518498	0.0306683688275551	0.0318658960659672	0.0303003258889658	0.0301525228063607	0.0291508879742693	0.030728672483596	0.030728672483596	0.0307116476633074	0.0319767260454705	0.0310871476297236	0.0285719752949432	0.0314094798780066	0.0308064105310903	0.0276664186426077	0.0270074322006566	0.0313478097046533	0.0268849562652419	0.0327601206996534	0.0329046017723298	0.0291710282789531	0.0336060025491358	0.0298204955865717	0.0332543522422662	0.0279664550905174	0.0297434952676415
-324.266666819996	0.0300175890371571	0.0288721865033075	0.0282139541868223	0.0293467963291628	0.0302481232313893	0.0324924385732367	0.0273239084239146	0.0285811579252911	0.0271419950143448	0.026288366141424	0.0262185900560185	0.0255194731134408	0.0321764386043082	0.0290475338314057	0.0271375391444084	0.0307180144795219	0.0283796623253326	0.0275611529549145	0.0294716571813678	0.0285548116716131	0.0293114703564947	0.0279246588947225	0.0281414036807027	0.0292705046125231	0.028184963617539	0.0267685650023843	0.0233069034573343	0.0245000016652577	0.0254410785518236	0.0286940625106746	0.0286940625106746	0.026111620362534	0.0275968203078814	0.0283294163640506	0.0263128920664059	0.0279394314654368	0.0271149821196346	0.0269171177125398	0.026799624352543	0.0292204690551346	0.0270453881434483	0.0284870148838574	0.0271891423641151	0.0258125890518881	0.0267426683615926	0.0270650944023016	0.0280021298772185	0.0273738515499906	0.0241852476581583
-324.233333486548	0.0241854997707145	0.0236353143213845	0.0239471563029441	0.0258288175837371	0.023556490432223	0.0245839630834987	0.0239920399077452	0.02543733946069	0.0223620413351714	0.0235605462022483	0.0242572397322354	0.0223392428634266	0.0251672084235692	0.023091355644975	0.0214515750057134	0.0240553502168969	0.0228184396004207	0.0205926325105017	0.0257949239088754	0.0259652082605171	0.0254562788381011	0.0266072115056515	0.0261552085213401	0.021129832664936	0.0218545297509478	0.0241032279449942	0.0218934807711721	0.0219970400764449	0.0228692103736066	0.0251193426024408	0.0251193426024408	0.024257751202391	0.0267924472530122	0.0232302163203558	0.0244915565143174	0.0249369613564627	0.0222872579540239	0.021464699998584	0.0208211162992652	0.0232333930889954	0.0236097903263012	0.0244570233243536	0.0242188861293314	0.0227120793210468	0.0244511585910507	0.0217339091305194	0.0248925160704002	0.0227535033707655	0.021900643408581
-324.2000001531	0.0221459256781841	0.0212879386799982	0.0200991935099948	0.0217963060911427	0.0195652759875493	0.0213945727764484	0.0194362183804339	0.0228232033460056	0.02049676307194	0.019777968428615	0.0182320035244073	0.0236559297464267	0.0243874549822365	0.0181940960192545	0.016940034922883	0.0218193837362397	0.0201337403683074	0.020257886926962	0.0240845041121557	0.0220985521671515	0.0184319824236233	0.0209516654096273	0.0194658307754518	0.0199272422026001	0.0198977734057522	0.0198672758354389	0.0181858966725451	0.0174704207105564	0.0204162173672248	0.0186342102766613	0.0186342102766613	0.0221208201742926	0.0188073267935176	0.0234659436028873	0.0184918754777958	0.020500487457657	0.0174558716325404	0.0228164239195385	0.0175359731294134	0.0179884379831793	0.0186748670317511	0.0206408667793009	0.0193169477470301	0.0176085757624538	0.0237551634342543	0.0191487086680054	0.0184228227063423	0.0174945790904184	0.0186958249003226
-324.166666819652	0.0164290944091527	0.0153905364712954	0.0140294619839083	0.0156633867325753	0.0148490227618857	0.0176070473026206	0.0175431261910134	0.016928049290289	0.0152599970065733	0.0141445473833811	0.0159879302225122	0.0162526982524116	0.0204358914116203	0.0136596642380377	0.0152530265845232	0.0159147215444161	0.0136292069803733	0.0131122582129727	0.0191983217991717	0.0183688850790835	0.0149255245455397	0.0152056340995189	0.0163232717285415	0.0153597565353886	0.0126624305947199	0.0128052622975217	0.0154167157898109	0.012139165021802	0.0143357052241264	0.017234525286393	0.017234525286393	0.0127103167642426	0.0165172147875458	0.0158959000568129	0.0135563607662765	0.0166993752769511	0.0142590397772809	0.0136967864432124	0.010169859728392	0.0129726242510251	0.0132969975587756	0.0146083476584339	0.0152109764455249	0.0140540955559715	0.0162527438374067	0.0162994391096951	0.0158459694503327	0.0127508995549651	0.0141929687783576
-324.133333486203	0.0137851013543748	0.00842528275244825	0.0117436498262165	0.0136523492974033	0.0125720294665023	0.0130024257103993	0.0112131819366471	0.0121692314838103	0.0109042048606839	0.00906399095600685	0.0102921638634674	0.0109023487289691	0.0164574684659485	0.00992978139148692	0.00784854418171077	0.0127313844731004	0.0100276658090939	0.00577320958439609	0.011076928290894	0.0124337190940117	0.0135465171883595	0.0110111236350914	0.0086264316741308	0.0097675302800514	0.00759207486552715	0.0107366685341133	0.00837898743363286	0.00770082855956289	0.00936611981854918	0.00953066140789849	0.00953066140789849	0.0088372933575469	0.00936789558137796	0.0121888351706448	0.00765957396057382	0.0113038406717032	0.00892248405704787	0.0128902486054113	0.00906247637579549	0.00736408585233483	0.0114754969876577	0.0111059054350269	0.00914634557934357	0.010511459970765	0.011238761744068	0.00672997488532046	0.0131435652237288	0.00596873669329889	0.00701414167673209
-324.100000152755	0.00412947863346991	0.00588465676330996	0.00652011764138005	0.00868344422583367	0.00641496854468881	0.00637944827309345	0.00548796731985324	0.00603973884879705	0.00471366801150808	0.00798028326641476	0.00507262739186631	0.00700263392675238	0.010639589485367	0.00588372600143772	0.00521411568008767	0.00703291238010173	0.00380480202722977	0.00209050049180237	0.00681990690957646	0.0105057627512768	0.00612397590293123	0.00626479414234082	0.00833476838812552	0.00265204992978307	0.00552717623001286	0.00549679275502013	0.00300317685541318	0.00348467282489751	0.00686865353495225	0.00456007204516251	0.00456007204516251	0.00492581917721391	0.00733513078617565	0.00572079521996993	0.00579339149353897	0.0064138423979464	0.00355903582642481	0.00629169816697517	0.00392986526757488	0.0037989787218915	0.00381026423969733	0.00654677514578661	0.00516249539014479	0.00448726198569782	0.0034653889008085	0.00243400890817713	0.00543417343628705	0.00191596059181875	0.00288635264454218
-324.066666819307	0.00112647304129188	-0.00124185282749456	-0.00136416733041012	0.000429311661400589	-0.00120688510918454	0.00184625650171477	-0.00294234495498014	0.00189535801034846	-5.83341407248694e-05	0.000793010746716782	-0.000169502577754499	-0.00056163935322695	0.000639043614516721	-0.00139891177770557	-0.00289946150525777	0.00187629696440417	-0.00207410908325534	-0.00324536639862716	0.00186693809861949	0.000419893062249765	-0.000994653063401296	-0.000486773246703098	-0.00135238573048457	-0.00105978865376111	-0.00153337176087853	-0.00304210038952069	-0.00151169754724612	-0.00378866216883078	-0.0027955446268233	-0.00170451125961324	-0.00170451125961324	-0.00111879422272254	0.000125843435466955	-0.00100859473573578	-0.00399287125750714	0.000878295833882881	-1.37609806148964e-05	-0.00103379107100598	-0.00394112828419835	-0.00366936127570006	-0.000345078575152424	-0.00102141271913692	0.000598012383300262	-0.00408482355909323	-0.0015681576364035	-0.000630848317155319	0.000165690380748984	-0.00291095406317365	-0.00234344735505065
-324.033333485859	-0.00536052229201622	-0.00277789423552977	-0.00628061373857591	-0.00599272443624521	-0.00619053368012878	-0.00509576796445188	-0.00704368717075499	-0.00658382588560635	-0.00806475975253584	-0.00598932587024692	-0.0089075502294339	-0.0059985605778049	-0.00502167899465555	-0.00684094501327936	-0.0100198355850004	-0.00665353116615142	-0.00521975337731173	-0.00988640411666808	-0.00778106062387729	-0.0048816294829962	-0.00521625875199905	-0.00669053967884314	-0.00504465678620003	-0.00764307368141592	-0.00540540321578464	-0.00706786440743656	-0.00455860711816281	-0.00862136789495282	-0.00874290501391461	-0.0102041090035851	-0.0102041090035851	-0.00972706862957429	-0.00726343075777791	-0.00978203437167802	-0.00801184955855616	-0.00927747971032311	-0.00827705148672286	-0.00728245848070286	-0.00893362751602722	-0.0100947404635298	-0.0104592265734877	-0.0082414448530953	-0.00530717008515003	-0.00822235079619704	-0.00949913747433018	-0.0045616181495175	-0.00738032005714662	-0.0110227971710006	-0.00848256783221957
-324.00000015241	-0.0133295722472684	-0.0152395903760143	-0.0134234800539392	-0.0165964047925707	-0.0145908701701092	-0.015256400096157	-0.0157996100832234	-0.010790705686925	-0.0114852261650882	-0.0138643288516955	-0.01577069179059	-0.0120335814769705	-0.00896149096512633	-0.0113634953221643	-0.0160789884090856	-0.0151121129496992	-0.0126928054349166	-0.0135987759514961	-0.0154250813017451	-0.012118026306064	-0.0146137051304154	-0.0162393952987221	-0.0142476119323112	-0.0132281161765576	-0.0154956669758317	-0.0153305850388679	-0.0165553936893884	-0.0186816145345179	-0.0176645024226747	-0.0152230718982547	-0.0152230718982547	-0.0176854797622196	-0.0154446725343128	-0.0180896190956537	-0.0157992701480995	-0.0142692796057601	-0.0128429481891501	-0.0162443307761387	-0.0171201955179059	-0.0154753134300837	-0.0180328201682648	-0.0162599977396841	-0.0152034884567822	-0.0161692295365429	-0.0161241552309563	-0.01566286339721	-0.0143684532377514	-0.0172141168965245	-0.0170312160812429
-323.966666818962	-0.0193477862561161	-0.0229309780739329	-0.0188913395737106	-0.0234512058200105	-0.0221447919859251	-0.0174218595311056	-0.02048855146199	-0.0188772774602587	-0.019175963379321	-0.0211733358261466	-0.0214845278871365	-0.021052623856936	-0.0138786852586252	-0.015468077773338	-0.0202903345462138	-0.0236923833894945	-0.0221970900925165	-0.0205197728587585	-0.0177602339675649	-0.0221047624269077	-0.0210607708199115	-0.0222400295568672	-0.020583081937366	-0.0249810408143869	-0.0267167794468879	-0.0241528456901516	-0.0226327106048911	-0.0252141535381512	-0.0263850020374921	-0.0225791375097555	-0.0225791375097555	-0.0233810609369726	-0.0233767046080815	-0.0227509091387534	-0.0246801276962503	-0.0229541432040343	-0.0224792037498824	-0.0241823420040376	-0.0256956395801469	-0.0251412393331869	-0.0249271102827531	-0.0213802176591584	-0.0222147060639426	-0.0276853454217756	-0.0237770155214385	-0.0244343365937481	-0.024317236884851	-0.0279599753852547	-0.0261167393600062
-323.933333485514	-0.0275561727009376	-0.0297134469591932	-0.0315745628621494	-0.0271898382631225	-0.030436357886764	-0.0276075731404555	-0.0294875516865442	-0.0280123743099956	-0.0301316082010634	-0.0279085478538774	-0.0294206379138239	-0.0311847130882358	-0.0291100358859375	-0.0308339887078818	-0.0302325135940499	-0.0286347066657869	-0.0316126243821602	-0.0328190404109715	-0.026276556097886	-0.0279936984631841	-0.032277957888875	-0.0297109650054844	-0.0300759882115154	-0.0318449525429901	-0.0321635573767883	-0.0342473258965642	-0.0320313726704919	-0.0351197672989999	-0.0352700275834456	-0.03010384540998	-0.03010384540998	-0.0326138568196057	-0.031701767592328	-0.0339485295359735	-0.0326415630068078	-0.0314695140701755	-0.0343540065394881	-0.0306235694721898	-0.0352195068054669	-0.0349130615819675	-0.0351742084315575	-0.0318238301154569	-0.0347366847915879	-0.0323922119269174	-0.0340692965756442	-0.0351754536391911	-0.0335344676034837	-0.0359590050379305	-0.0357456154547673
-323.900000152066	-0.0377148915728384	-0.0386561301826309	-0.0378768050567971	-0.0399236959522467	-0.0415245583696984	-0.0383339092608653	-0.0395317844096836	-0.037935836169871	-0.0383012644179015	-0.0400235764270828	-0.0411530710399738	-0.0410629643272589	-0.0384019931402901	-0.038374209263545	-0.0410916078890747	-0.0405341261744974	-0.0410985163869639	-0.0408975093609142	-0.0422269206866215	-0.0355042027666264	-0.0391776203195384	-0.0376849190870132	-0.0397463337511546	-0.0399904302910902	-0.0395613011848481	-0.0440134427691572	-0.0402307728464097	-0.0433645170980368	-0.0434393918201353	-0.0396141293392748	-0.0396141293392748	-0.0445146295778913	-0.0420144764439955	-0.0402628269509799	-0.0461830274694667	-0.0426268167148787	-0.0429093462383239	-0.0434155053022961	-0.0445758088702108	-0.0429781909843893	-0.0449352229954374	-0.0411730961158167	-0.0411390112273674	-0.0468297669496072	-0.0429130681203668	-0.0410484219763599	-0.0456293026592678	-0.0465309388285355	-0.0446404157301461
-323.866666818617	-0.0487223654510636	-0.0503025067682589	-0.049391726932181	-0.0448134269258254	-0.0520812907514493	-0.049796214469528	-0.0490597934658451	-0.0498269813131175	-0.0489938023620612	-0.0496810106592602	-0.0470467666369603	-0.0512517555987282	-0.0464705047399483	-0.0512607776891143	-0.0508675266646653	-0.049224393115436	-0.0508426519694304	-0.0510047204840621	-0.0504215682846497	-0.0497607790985971	-0.0522396195614875	-0.0504540635572911	-0.0481764857687292	-0.0555151557815617	-0.0531955179512646	-0.057048866827199	-0.0482514540464434	-0.0510553135783119	-0.054233681994639	-0.0534832874163287	-0.0534832874163287	-0.0537182977374139	-0.0547243654263474	-0.0564555551333104	-0.0565413427589465	-0.0542452359228504	-0.0548393014200972	-0.0566815331862839	-0.0552271146096291	-0.0543252092928541	-0.0532895554716447	-0.0527940268340915	-0.0529933262628908	-0.0568595129425964	-0.0525815853231634	-0.0536345025721102	-0.0551468613339703	-0.0570785754645642	-0.0545862627642051
-323.833333485169	-0.0599152959871915	-0.0603869628895459	-0.0617138362843377	-0.0582561886994242	-0.0620838059899173	-0.0609407745085342	-0.0610698989911952	-0.0609497123848324	-0.0597219102327096	-0.059552181928208	-0.060226490094074	-0.0618882569991349	-0.0577085353674416	-0.0618437292836072	-0.0628949666761386	-0.06465851208074	-0.0626209329995924	-0.0675964746046794	-0.0603576057492529	-0.0579830761407458	-0.0642969770145928	-0.0630269028780537	-0.0635851583633762	-0.0647684078196111	-0.0636520281394614	-0.0677593513864505	-0.0667309223232782	-0.0661974281809734	-0.0705223481637517	-0.0658806227397031	-0.0658806227397031	-0.066630842477671	-0.0632482473081021	-0.0685029158481445	-0.0648975482880794	-0.0636595814601641	-0.0671391738497911	-0.067902553717378	-0.0700148661026558	-0.0655439070857278	-0.0667216140730406	-0.0670242642066575	-0.0647794170896632	-0.0682976975141789	-0.0674318854760254	-0.0671569788167543	-0.0679889184912467	-0.0682624086784543	-0.0674680376494012
-323.800000151721	-0.0732593202296402	-0.072536438720825	-0.0745611353166565	-0.0700243273384964	-0.0749784384776564	-0.0742991973364118	-0.0732615384947798	-0.0718496180985978	-0.0744850996569043	-0.0746224816433021	-0.070916629885771	-0.0743309074308303	-0.0726442507520076	-0.0730698966886913	-0.0750417648200018	-0.0765260484276931	-0.0746593809959875	-0.077179700712444	-0.0757108013251555	-0.0775397131144415	-0.0759058643090368	-0.0764444491714406	-0.0785779430474705	-0.0765584789561883	-0.0788118509954011	-0.077729521685811	-0.0765494785438597	-0.081579985376889	-0.0811838715542814	-0.0811321408724485	-0.0811321408724485	-0.0808035176255649	-0.0794953490381143	-0.0810071652480497	-0.0798835064561493	-0.0764844854598112	-0.0794368888595539	-0.0808860513700971	-0.0812666242333772	-0.0813282096007449	-0.0808329644426098	-0.081239661143978	-0.0775413896134985	-0.0826956706180828	-0.0827631079815304	-0.0814958931042342	-0.0814579566579461	-0.0815101427831432	-0.0798635084712987
-323.766666818273	-0.084593606976506	-0.0874698108488973	-0.09041181372854	-0.0859135165337713	-0.0898288812473231	-0.0887249381178519	-0.0890021461041384	-0.0880533217749077	-0.0902474840145678	-0.0905170160647781	-0.0864008161584875	-0.0887291238639359	-0.0850337663284694	-0.0883982179222156	-0.0923076251266437	-0.0907404472186061	-0.0912720884306712	-0.0916859178542416	-0.0891098428900471	-0.0888711774852835	-0.0920674770857387	-0.0902409417784892	-0.0927278606733395	-0.0920249990520715	-0.0929958591879226	-0.0917643873424207	-0.0938678625019693	-0.0971601236215823	-0.0959532858620461	-0.0944392866607074	-0.0944392866607074	-0.0967822877591836	-0.0982622527746703	-0.095090095180106	-0.0948403407021656	-0.0933996452448032	-0.0949280879821656	-0.0948031516694209	-0.0980974130175961	-0.0961135108740959	-0.0963213550492631	-0.0940249499864664	-0.0931574365205905	-0.100849941809135	-0.0960586938383593	-0.0954185879755928	-0.0974569104614031	-0.096583235505518	-0.0959798915270329
-323.733333484825	-0.0991331476449983	-0.104697115785975	-0.104915502976766	-0.100599427550731	-0.106434141388094	-0.102911590365194	-0.100538221086004	-0.104646569006159	-0.103896622364334	-0.102903000974618	-0.105085518175326	-0.105962307993004	-0.102794486446778	-0.106034014510493	-0.10919951680341	-0.107236019533281	-0.10660579214414	-0.107086302464613	-0.104042444046669	-0.102612012192296	-0.107785160197096	-0.103407876657081	-0.107971435606752	-0.111091113924071	-0.109522406629056	-0.111965112893717	-0.10839512804405	-0.113147391593955	-0.111792366992021	-0.113895603557041	-0.113895603557041	-0.114490792858044	-0.107997223984552	-0.112191824206547	-0.114599309246273	-0.112413726043218	-0.112711103184977	-0.110365893012993	-0.112839870599773	-0.114394470975224	-0.112198205963461	-0.109187300350134	-0.108581347488632	-0.112793946296803	-0.112932371361645	-0.112281765231851	-0.1137390752371	-0.113314211843921	-0.112993914729464
-323.700000151376	-0.121821959914561	-0.12235807288706	-0.124711979330209	-0.120046980813506	-0.121841632898049	-0.118509755441052	-0.122360410155154	-0.120611048514793	-0.1217163928682	-0.125169340492075	-0.122711527466601	-0.122369111589905	-0.120540670610184	-0.124274593530972	-0.126165563940984	-0.121447456984703	-0.126067731858635	-0.126439106894559	-0.123089861932389	-0.120576690889099	-0.126524265131964	-0.124600603290263	-0.124891047578973	-0.126064502310254	-0.126715742372338	-0.125461708070481	-0.130987630921495	-0.130781358618361	-0.129970748144679	-0.13290008869235	-0.13290008869235	-0.134471884555463	-0.128005085234203	-0.131332428304569	-0.131921235923465	-0.129893012543082	-0.130785025652128	-0.131352033075802	-0.133578335080207	-0.13112805992025	-0.131512528968814	-0.129732694907369	-0.130089262945742	-0.130483694642397	-0.13144648337868	-0.129997200064153	-0.131259960893532	-0.132816867706529	-0.132838648919567
-323.666666817928	-0.141457307907281	-0.140834409636036	-0.142753482266903	-0.138694054492743	-0.140028469888158	-0.140910325513798	-0.141615453520004	-0.141794763590683	-0.142909822632246	-0.141147349107233	-0.143736954872909	-0.141770893752553	-0.137116247715229	-0.145491335397249	-0.14374160103692	-0.146144365662652	-0.144060866968562	-0.147575469597287	-0.141414080908517	-0.141934517377792	-0.14712765204648	-0.145043448291787	-0.146212676615134	-0.151154381335351	-0.150919466408082	-0.148223751061397	-0.150531587568245	-0.149590741959474	-0.15430502700277	-0.152002546202292	-0.152002546202292	-0.153694861088137	-0.148303023503108	-0.152913320633584	-0.15545095606616	-0.152612840001942	-0.149800617044831	-0.15154505928259	-0.15524743206797	-0.15219380411156	-0.153626838282493	-0.152853518867473	-0.148225439554741	-0.150536764340075	-0.152582255549369	-0.152465992122761	-0.149838128040277	-0.153454806059768	-0.151294036713945
-323.63333348448	-0.164157980393995	-0.160178097880703	-0.168955196702906	-0.159308106925135	-0.163667785581815	-0.163801289594216	-0.163271494044606	-0.163154597872278	-0.167328432692978	-0.165455464976737	-0.163719960657735	-0.162447150522047	-0.161151758041456	-0.162380187594965	-0.165168550998158	-0.168652363221264	-0.169690812407284	-0.168374818187256	-0.165659951246456	-0.16330664366814	-0.172570005066522	-0.167034331791386	-0.168431280350813	-0.172511144698137	-0.169418869797635	-0.168434210277207	-0.171430442005909	-0.175362460623529	-0.174697921853219	-0.17314447378762	-0.17314447378762	-0.175889426099164	-0.173849870334036	-0.175817471474706	-0.172502442788999	-0.17421895689238	-0.175351237424213	-0.17462760698687	-0.178204263150283	-0.17478197176892	-0.174352644291461	-0.173733148062476	-0.173955325720288	-0.176061883531637	-0.173834312898168	-0.175160064132312	-0.172125171217019	-0.17527548004024	-0.173144827616017
-323.600000151032	-0.185594440728407	-0.187401439674292	-0.189043904026626	-0.18507486795211	-0.189748138426931	-0.185869887735703	-0.189033009594248	-0.187361173284116	-0.187227508488871	-0.18935792812607	-0.18575691138823	-0.184297348753404	-0.183287380430709	-0.189768342196633	-0.191338874204588	-0.190866177646183	-0.191462368394323	-0.190595598173994	-0.189413241171878	-0.189549246668212	-0.194302430395538	-0.1929166134462	-0.192681504008025	-0.195102291624428	-0.195026899470107	-0.19796432987369	-0.196464530683156	-0.200839311433587	-0.200979519775281	-0.195858456219231	-0.195858456219231	-0.199945965339767	-0.198781023576766	-0.199621042314429	-0.198554822285121	-0.19780232987473	-0.198897099398269	-0.198400385284529	-0.202941779455747	-0.200046046277809	-0.200223003093242	-0.198976588796854	-0.194428567525265	-0.201448306703198	-0.203098297751264	-0.196402064956703	-0.197802147274471	-0.200579744787623	-0.200079620032193
-323.566666817583	-0.209107208135825	-0.214792824128721	-0.214572598415755	-0.211102983842864	-0.212204196849981	-0.21065092713843	-0.213750063766393	-0.210694745667612	-0.215058765701432	-0.214927886550799	-0.211844674753526	-0.214212853955515	-0.209312846872968	-0.214711157725779	-0.217180239910101	-0.214758634537228	-0.216279169705315	-0.216648581608382	-0.214851178653818	-0.212576633815129	-0.220515015222776	-0.22060956612723	-0.218045310381818	-0.220105673324725	-0.222362426098959	-0.222259092516027	-0.226007222897533	-0.223768185393207	-0.223102804488071	-0.226907373441029	-0.226907373441029	-0.22933973600589	-0.226168830947249	-0.226114971868293	-0.226747900241077	-0.224589609358134	-0.22644580965125	-0.226344439473701	-0.22864602092129	-0.228171269619904	-0.225271433063499	-0.223197065680255	-0.224797126264614	-0.230355356046141	-0.226632188416662	-0.225253216507227	-0.227542546426818	-0.225700767634371	-0.226046213365175
-323.533333484135	-0.240131760742263	-0.238613045422142	-0.240900390856737	-0.240704028870056	-0.240708462671955	-0.242150909081288	-0.245335408680217	-0.239460466411903	-0.242373084175629	-0.243371483588461	-0.242774993163768	-0.241471898034843	-0.238685395899296	-0.240902770624437	-0.24400341176167	-0.244367379422364	-0.244658676469374	-0.245770907339992	-0.243551551858448	-0.245723285845677	-0.247199546650794	-0.245254788586338	-0.252706064721643	-0.249783107418608	-0.252002394756209	-0.250904650372752	-0.252047364270008	-0.255234486740722	-0.253783535621559	-0.254801595081946	-0.254801595081946	-0.256227365048989	-0.251018801228954	-0.253591950729325	-0.25285768563266	-0.254165355614045	-0.255817312955099	-0.254720685821499	-0.259653295505943	-0.253986977994437	-0.253955153291481	-0.257600604653286	-0.250292774773553	-0.255899404328984	-0.25445910322451	-0.256060757951564	-0.25325717422671	-0.255783322414904	-0.25316101594981
-323.500000150687	-0.26644046440061	-0.269868621223977	-0.272967744401062	-0.265947000469052	-0.268119413207034	-0.270751292226129	-0.268193403421538	-0.26799286092188	-0.268620665238525	-0.273004877216864	-0.27124290038879	-0.271418912765876	-0.265720734080601	-0.268103430479826	-0.275462384734379	-0.272383433432704	-0.274438508646216	-0.275338236977195	-0.27348603576696	-0.271333259420233	-0.275538633617387	-0.277048475756635	-0.277203898581919	-0.278727922922334	-0.280562319257657	-0.28052575633175	-0.283102511300387	-0.287351577144516	-0.280513832685196	-0.282977312065672	-0.282977312065672	-0.284519929619654	-0.282339201613906	-0.287391123217103	-0.286859361412736	-0.285007572733998	-0.286123861870465	-0.286336301528851	-0.287123320654613	-0.285392178189208	-0.283381065181758	-0.286123541765814	-0.284195456005789	-0.285340760058349	-0.283980372648897	-0.284862452685156	-0.286904881382868	-0.285516662050128	-0.285067768703744
-323.466666817239	-0.296775267054699	-0.298351041398557	-0.303411497262102	-0.299563501592918	-0.301036760529086	-0.300306498955547	-0.301299601409988	-0.299482965112874	-0.302740116234529	-0.300270716516785	-0.301306802714794	-0.297956724186393	-0.298607858079105	-0.302863032455204	-0.304330352506548	-0.301575368452682	-0.304350441481147	-0.305890357280977	-0.300739753243446	-0.30361967944539	-0.308325579836831	-0.304717226472831	-0.308636333427649	-0.309722974674505	-0.312038377276389	-0.312808779484758	-0.312479706608618	-0.31765015007398	-0.313134100523397	-0.312900679407991	-0.312900679407991	-0.31672904658193	-0.311351999973906	-0.314088916454511	-0.313850785442219	-0.312179417586385	-0.314330222668844	-0.314893143532558	-0.315227318931541	-0.315308258362009	-0.312095651900679	-0.315344766199242	-0.311389921008407	-0.315256353424685	-0.315410479480065	-0.312899941010922	-0.312579472107677	-0.316587066361184	-0.316067549597305
-323.43333348379	-0.32837081170231	-0.329188832897404	-0.332485804429888	-0.326413774576774	-0.33042918369053	-0.329951981573674	-0.332817098958593	-0.330382333779518	-0.32920203542772	-0.328812846264629	-0.328949252148241	-0.329302957721859	-0.324508804816001	-0.328851241144297	-0.333102847810984	-0.334172147841275	-0.332381356329415	-0.336334132798075	-0.332126106542355	-0.332792943336342	-0.337043919436165	-0.332553936240907	-0.335919584673804	-0.339092478778617	-0.340685949046942	-0.343169400056828	-0.342030694289673	-0.346293967231659	-0.342624874139893	-0.344816649773187	-0.344816649773187	-0.347698278862393	-0.344535646416526	-0.344920031519133	-0.34495299768131	-0.346290501142902	-0.342402746333683	-0.344732625370236	-0.345850692320201	-0.344817955464926	-0.341298113679509	-0.347175480434033	-0.346046562410028	-0.347800562280541	-0.34345362068053	-0.345427965818343	-0.340631403556823	-0.347118978844476	-0.343904865643802
-323.400000150342	-0.355972651295766	-0.359519276027146	-0.360939290537488	-0.357260232104265	-0.358853982685736	-0.359205444605326	-0.359901877123902	-0.36068209383353	-0.359049591792012	-0.36233644595995	-0.360190444601193	-0.360479645089349	-0.356481737966295	-0.356507457911276	-0.365102535841792	-0.362227060495851	-0.36246232814361	-0.3666083402998	-0.36352638653276	-0.359278918504051	-0.364228891887736	-0.365070789828304	-0.368666213321387	-0.365355034513173	-0.371516863160328	-0.36971189170853	-0.369790629449863	-0.370454346275771	-0.373738228726721	-0.373029301222378	-0.373029301222378	-0.372100828219957	-0.373835830884667	-0.373152863437727	-0.371994908009219	-0.369857396178671	-0.375711260797418	-0.374614821466998	-0.375197761458102	-0.372145884574923	-0.372440752353121	-0.373282193021972	-0.373622761550214	-0.374296835044955	-0.373358446682132	-0.371437796395507	-0.371591502510777	-0.374330518881153	-0.373252356450471
-323.366666816894	-0.381712264678456	-0.385163148365531	-0.386396174021329	-0.383736839987883	-0.385881129547767	-0.383795921613299	-0.388004633060865	-0.386004295117857	-0.384859425828044	-0.385711319441843	-0.38571860361599	-0.386756387944059	-0.380080045842076	-0.383551624091105	-0.386951513646015	-0.388973879648426	-0.390477526526968	-0.389895358292124	-0.38835142497262	-0.390192031734665	-0.390768743401093	-0.391316768652932	-0.392798008368192	-0.393115249194606	-0.392068693188631	-0.395972276624787	-0.39950203093824	-0.401070608958839	-0.399375288478348	-0.399065570688433	-0.399065570688433	-0.397806117744363	-0.399795746256412	-0.400236418606776	-0.396311673946944	-0.395466793292534	-0.401032401290848	-0.397124710637783	-0.398114218161925	-0.398493868217254	-0.397148010935179	-0.394820692997103	-0.396467434811094	-0.401433880351171	-0.398816515501972	-0.397483069744997	-0.39791471064651	-0.401230098786569	-0.398842586743902
-323.333333483446	-0.407526799268635	-0.409978990971831	-0.411790215072377	-0.40423081995037	-0.411714780888367	-0.409950491154318	-0.412265515915907	-0.409472198787826	-0.410820138788492	-0.409856193371437	-0.410872640684352	-0.407670976771856	-0.406572753834348	-0.409685970742958	-0.413765716759924	-0.412617585991895	-0.412883468552243	-0.416486492502828	-0.409490799293419	-0.409754840247515	-0.412007663639882	-0.413319824800732	-0.414844310340686	-0.41684990096403	-0.419192913681839	-0.418249922735399	-0.418711315527173	-0.42010214022869	-0.419459053659633	-0.422381114947551	-0.422381114947551	-0.4199122542602	-0.421756714958298	-0.420457573986936	-0.419621975483869	-0.42177225992975	-0.420323862731551	-0.419461279206141	-0.420580035819084	-0.422816487362965	-0.419429775000523	-0.418178200963864	-0.420948857408532	-0.423687858441825	-0.41991558021987	-0.422828833337848	-0.42201298729538	-0.42333609198089	-0.422224162800477
-323.300000149998	-0.427933038095372	-0.431249400465007	-0.432169148147812	-0.426733734376568	-0.430692890093865	-0.428830026971152	-0.431803923475517	-0.428987891394942	-0.427528497798574	-0.426181400191407	-0.430389790565819	-0.429434410344277	-0.425161579011569	-0.428242389815887	-0.432108504414891	-0.427983182874513	-0.431415201548118	-0.434273383698997	-0.432035422915206	-0.430399428297775	-0.433212556298342	-0.432178273088552	-0.434538377179361	-0.436843652232111	-0.434511935310674	-0.43586140549562	-0.437683889933269	-0.441326579285269	-0.43987947012564	-0.436432661225106	-0.436432661225106	-0.43973535435749	-0.43889330427555	-0.438909316810841	-0.435936530020642	-0.438300873300562	-0.438657030714267	-0.439044115913541	-0.44002106026019	-0.439658523951697	-0.43912304259335	-0.437453686970238	-0.436011440468538	-0.441066345905028	-0.436486897934965	-0.439871019116917	-0.438220766798982	-0.44038486016837	-0.439240859662082
-323.266666816549	-0.443698352250365	-0.446101899274378	-0.444324529449513	-0.440593023443697	-0.443124886548533	-0.445141568357892	-0.442778099858742	-0.445948573212348	-0.441715438348605	-0.447393029279099	-0.443826838955346	-0.444365346544017	-0.444003361459754	-0.441532733081062	-0.449483958764723	-0.447708309221445	-0.447211709494983	-0.448738855224473	-0.444427936903038	-0.443385494823417	-0.446562885672145	-0.445172001355086	-0.447835145576247	-0.448689574371109	-0.446382856343682	-0.445553919089569	-0.450354857364669	-0.451948101865483	-0.449481776374055	-0.449438803905716	-0.449438803905716	-0.449644631760116	-0.449222446297621	-0.448140354071167	-0.449451274488922	-0.447350337448587	-0.450133210564394	-0.44863994310397	-0.449132056706716	-0.452041427768028	-0.448212817934999	-0.447957818341768	-0.447865887537042	-0.450666123714103	-0.451761808062821	-0.451151113194905	-0.448964279405945	-0.44972454142489	-0.451215941547435
-323.233333483101	-0.450400650973755	-0.450970277429436	-0.457009673415693	-0.449955877093327	-0.452999422036726	-0.450911690737506	-0.451991251829031	-0.45157822234886	-0.450875554815645	-0.451385517424325	-0.450724906751116	-0.451063339795363	-0.452020627240484	-0.452826268051507	-0.455158658650914	-0.451370616579573	-0.452287646320589	-0.454758983388205	-0.452616909601424	-0.45023157826076	-0.452687770200822	-0.449867157430292	-0.451431236341479	-0.454166190982292	-0.453924750155143	-0.453561197091709	-0.456407730958934	-0.454248479360762	-0.45210543813686	-0.451424108714877	-0.451424108714877	-0.454915297985476	-0.451485601715868	-0.452281338041024	-0.452984646055446	-0.451405364892227	-0.456136565150474	-0.452804017348621	-0.452821935128234	-0.454337666398411	-0.45353373112725	-0.450867521278432	-0.455509308401031	-0.454077500563157	-0.454449079824052	-0.454509803407512	-0.452977278017443	-0.451270777590103	-0.454273160898869
-323.200000149653	-0.453580583865584	-0.453956231963297	-0.454824399936412	-0.451217731814028	-0.453397550131738	-0.451549320124623	-0.45126190163961	-0.45129277683429	-0.451908716187958	-0.453085997946161	-0.447940705371411	-0.452285915788312	-0.449679148613571	-0.454250009645845	-0.45469282314804	-0.447386332269876	-0.449655534528469	-0.455140946312655	-0.452322891784964	-0.449369379669629	-0.449917141173998	-0.44977483448553	-0.449656077862652	-0.44894552333623	-0.452554804074967	-0.445931999184954	-0.451330222327853	-0.449693696236104	-0.449658793394931	-0.450186151199977	-0.450186151199977	-0.449485767850728	-0.448649085998026	-0.450456064179797	-0.447373079418384	-0.450373082732283	-0.449821920866177	-0.449019042120947	-0.450857832649067	-0.450083724888907	-0.449278214976033	-0.450822324107358	-0.445026662529933	-0.448935652862908	-0.448710655412602	-0.451767320646476	-0.450051296677837	-0.452402104476091	-0.450543824422539
-323.166666816205	-0.444654098076056	-0.444867788662462	-0.444505942517328	-0.442351487096804	-0.443833817221581	-0.441476701367866	-0.441693410903734	-0.44268190180637	-0.444332282560064	-0.443466807616893	-0.443047829870509	-0.442341089236669	-0.442754725734959	-0.445637331805789	-0.442390568437322	-0.440023863731152	-0.444991685216766	-0.446203584502318	-0.443003946292035	-0.438789050256804	-0.443095426737534	-0.440720373679437	-0.438119657614453	-0.439257011441664	-0.440087715224683	-0.438814979137859	-0.436808433818244	-0.437653609197361	-0.43822211450531	-0.435323185119043	-0.435323185119043	-0.437620862304405	-0.438255645805105	-0.437378914182035	-0.439368251911507	-0.437363895239295	-0.435953235794577	-0.435853030328693	-0.438249598218307	-0.437079354108049	-0.435798668999343	-0.436754668575567	-0.433531564773413	-0.439346345293976	-0.44016203216133	-0.439343441330185	-0.43466590103451	-0.43817293256578	-0.44213022013588
-323.133333482756	-0.427286071035535	-0.427759893118792	-0.428232777865383	-0.424193867112848	-0.426145731423135	-0.424233985012381	-0.426851936482135	-0.425440225888133	-0.422600327951384	-0.426106692959024	-0.424799368299801	-0.427519803318636	-0.427544899271418	-0.426991523255957	-0.426924482368548	-0.423268779752481	-0.428380154428414	-0.424568383210759	-0.423050569383535	-0.423459837754336	-0.420159138565244	-0.419892214641652	-0.416860189539131	-0.420933247228901	-0.419683274725103	-0.414915187033974	-0.416846132331673	-0.417645875190928	-0.417689321126882	-0.414505665206351	-0.414505665206351	-0.416076866101847	-0.418765839198345	-0.41237925681406	-0.416426172131468	-0.4152072798828	-0.41506764228012	-0.41285086048815	-0.416532700208776	-0.416230052459698	-0.413607933939436	-0.41439179797136	-0.414965290718751	-0.416517514006106	-0.414788734725912	-0.417899844594174	-0.415572097069399	-0.418529654948125	-0.419921700578255
-323.100000149308	-0.403537146027279	-0.402655855860694	-0.401567823775439	-0.40059244069849	-0.400675195697699	-0.399609842455974	-0.400386250215332	-0.397873470041169	-0.395427921256237	-0.399545124096482	-0.400210697676529	-0.399841943277387	-0.398844097335998	-0.401588305086078	-0.397258952104316	-0.397238237732787	-0.400346341507253	-0.398065729712911	-0.393815547166638	-0.394072441555818	-0.394520861510696	-0.393543025401403	-0.390004973871332	-0.392374257379688	-0.391878932367097	-0.385485375583252	-0.388840301994331	-0.390867847612008	-0.3891560471264	-0.383290739161772	-0.383290739161772	-0.387327484934925	-0.382694273665403	-0.385042001521234	-0.385050456242258	-0.38571811262809	-0.384505527887412	-0.385542458673316	-0.387144150453523	-0.386825363019979	-0.387964936247773	-0.384210860756424	-0.383185252063347	-0.385356402265561	-0.387255289813503	-0.387470491749454	-0.387068656214611	-0.387727883286212	-0.388964021313571
-323.06666681586	-0.367628538756383	-0.371344782109688	-0.366328362292337	-0.36507445940161	-0.367188332787519	-0.365494195753378	-0.36638371909508	-0.362306695047539	-0.36491496675184	-0.367071638348561	-0.365925486766543	-0.368910324948399	-0.365750206892602	-0.366977699308198	-0.364893168061642	-0.360921497818191	-0.365616928628052	-0.362840620476706	-0.360586096916325	-0.357656445608631	-0.356444860890649	-0.356561325748019	-0.349996371788675	-0.354865483240446	-0.354040081032954	-0.348110278874807	-0.350949059700164	-0.350851370280393	-0.351005463870528	-0.348852090701942	-0.348852090701942	-0.350258546705371	-0.346752756849072	-0.347465930766868	-0.348193803209714	-0.349391224384226	-0.345704857311139	-0.348834054318056	-0.349555447871042	-0.349253915403058	-0.347778643142226	-0.345096222727261	-0.347218360858974	-0.351470987603369	-0.349598914069463	-0.350495172210788	-0.346881604629012	-0.347397916765356	-0.352893798114625
-323.033333482412	-0.327385700958575	-0.328964977392909	-0.327025987023829	-0.322681316470696	-0.325392405584232	-0.325439257177404	-0.325623400185568	-0.324869326597756	-0.321277155513091	-0.328239761357479	-0.324227504021175	-0.326466554906636	-0.322551722704551	-0.32594422536277	-0.324564485460256	-0.31930323909008	-0.322184398005163	-0.319353600478748	-0.317104066088856	-0.315894439378157	-0.310346289591899	-0.313310083039664	-0.311886448548693	-0.31162129943607	-0.310476722229852	-0.304689505982639	-0.307067943504916	-0.307156802898281	-0.305426706847632	-0.303746790598414	-0.303746790598414	-0.305244057364721	-0.299889895166938	-0.302471950019605	-0.300802398710218	-0.302549069104681	-0.303180230047754	-0.300732942368232	-0.303878275934351	-0.301403487373349	-0.304313515178041	-0.302966369098548	-0.301051747159836	-0.304806457114288	-0.305849809486843	-0.307061883640789	-0.303288609188523	-0.306247852209872	-0.309413738615649
-323.000000148963	-0.279810088982327	-0.280451372787714	-0.278790888252218	-0.276656415771109	-0.277556116704478	-0.276144397456485	-0.274720714175118	-0.275044818540573	-0.272987918713828	-0.27499102081961	-0.272077133420547	-0.279512898357364	-0.2776063724589	-0.277248346678331	-0.276222410735332	-0.27074815887666	-0.272505128929578	-0.272807637791066	-0.267792825300477	-0.2688578516841	-0.263420770299793	-0.266726578807437	-0.258621469509107	-0.261067330182839	-0.260297123608231	-0.250734549567461	-0.254793147944121	-0.254793045916991	-0.255517840602701	-0.252285869676268	-0.252285869676268	-0.253801395843644	-0.254510778822818	-0.250457612452501	-0.252188342772197	-0.250148702314829	-0.249673185572357	-0.251991407849895	-0.252472883839277	-0.254493965065742	-0.254070256062626	-0.247897842463348	-0.250240769023405	-0.254062765411178	-0.253938669048772	-0.253003728595217	-0.252542722185799	-0.254644355507784	-0.256887300712722
-322.966666815515	-0.230286827093716	-0.226791678883119	-0.225703919968819	-0.221154555402015	-0.223760688182409	-0.223563901774683	-0.225484299177565	-0.222094985464228	-0.221152863004006	-0.228042219914331	-0.221086089354016	-0.227585140103376	-0.226409734583585	-0.221807487514215	-0.218832090411889	-0.215321354836851	-0.221071763084192	-0.219175709102211	-0.217677001514744	-0.213801599417645	-0.211126984923248	-0.210163355254315	-0.204380301492763	-0.207531625913638	-0.204611094232333	-0.200563888659993	-0.200907181616615	-0.20149238132951	-0.19681282904916	-0.193917047737939	-0.193917047737939	-0.198806125138844	-0.196690142682396	-0.194332474915054	-0.199835175893097	-0.197676021727438	-0.194717386405658	-0.195112800709738	-0.199265060132535	-0.19614014449774	-0.195558782653676	-0.191451225339846	-0.19343906916365	-0.197812613195259	-0.19706873141116	-0.198960447422478	-0.199771232425985	-0.199637372070087	-0.200447434542134
-322.933333482067	-0.169969811550319	-0.170481330574094	-0.168118045350669	-0.160626693504344	-0.167646631060249	-0.167778964502998	-0.166597231576259	-0.163551122174571	-0.167326319605596	-0.1683869098013	-0.164804578232856	-0.170084103388687	-0.168957687938696	-0.164552054333122	-0.160347018286227	-0.15729215768795	-0.161576486951816	-0.160575477003885	-0.158153941655825	-0.158886494549764	-0.152616164730807	-0.152516513439218	-0.141363041764032	-0.149046059508299	-0.147182205446235	-0.139475300593947	-0.143872760337696	-0.144429316051075	-0.143438975075551	-0.136847894734428	-0.136847894734428	-0.141476701908237	-0.138125741764192	-0.136688405583692	-0.138331932050192	-0.13736115442548	-0.138513938519083	-0.138216082268263	-0.140610378854179	-0.138823978007886	-0.14063179415523	-0.135170792670948	-0.137933974227197	-0.143562487698156	-0.138895911859133	-0.142156750980162	-0.137530764250906	-0.141452467050506	-0.141994081575412
-322.900000148619	-0.112623803597209	-0.110773098991694	-0.108560020497856	-0.108207863720973	-0.104562015358214	-0.107865768889689	-0.109692426082022	-0.104990768924203	-0.103908330285949	-0.107487446344746	-0.10725339425509	-0.108657321157278	-0.109005582224664	-0.108726273332167	-0.106010754435557	-0.0998991382574352	-0.102834690958471	-0.105215490518583	-0.0972143631901566	-0.098570462421968	-0.0961536932571067	-0.0953343187926387	-0.0883644610623061	-0.0932701831097333	-0.0889953646092235	-0.0828511049253515	-0.0834946752554998	-0.0836493890664426	-0.0810426686844451	-0.0763675470393333	-0.0763675470393333	-0.0786734171237788	-0.0791488953526392	-0.078303022475875	-0.079775250900415	-0.0803190550572458	-0.0786586889195993	-0.077429255190924	-0.082346777353833	-0.0797022830744067	-0.0792173672293573	-0.0736339739329843	-0.0806373148969267	-0.079938096267417	-0.0804567962974708	-0.0824160046903122	-0.0793187498546331	-0.0808997340180631	-0.0839662953276471
-322.866666815171	-0.0513069623228912	-0.0511487535517994	-0.0489628032914459	-0.0464389333760074	-0.0474594472081056	-0.0472217914261349	-0.0476451060478235	-0.0481456844797225	-0.0496466652456318	-0.0508227349888881	-0.0468038102395232	-0.0509436623712968	-0.0507734708238393	-0.0483654146525964	-0.045269664242067	-0.0393068130752313	-0.0408837933618317	-0.0443194465255289	-0.039921411738034	-0.0421151133361041	-0.0387021458846124	-0.0374214808393284	-0.0289225611806624	-0.0315221707987575	-0.0337725711170285	-0.0249741139398388	-0.0282519772747231	-0.0243736272357946	-0.0254173623124297	-0.0216112462400825	-0.0216112462400825	-0.0244201115621884	-0.0220160362148344	-0.0193725144204707	-0.0205937745272798	-0.0223174098695941	-0.0192578779545178	-0.0219422484926661	-0.0217160408802003	-0.0233586551791739	-0.0229233565691646	-0.0195340949791982	-0.0222657654802014	-0.0198595399884685	-0.0234570264167907	-0.023111893334383	-0.0198415674265034	-0.0247494746240159	-0.023936871540067
-322.833333481722	0.00490559610766861	0.00280980016857424	0.00552763144923818	0.00928318303352338	0.00635025558150892	0.00657882160106349	0.0109369479049367	0.00655912812644788	0.00888042805094225	0.00469806439887643	0.00904286495095441	0.00491078771775388	0.00497075691812598	0.00374961059533763	0.00964154906849801	0.0162048024487157	0.0129503039243041	0.0123527979020853	0.0158081565670053	0.0155107261120192	0.022340991839901	0.0193746430168846	0.0268917951664703	0.0238872216094727	0.0246905385114206	0.0308956675485795	0.0306424756225598	0.0301915672308162	0.0315669221483632	0.0379579597233034	0.0379579597233034	0.0315336189175909	0.0347955202225901	0.0339562741686944	0.0356052570437465	0.0348343348011783	0.033116222964232	0.0335968470991197	0.0324293217363049	0.0377162971038122	0.0372251875554622	0.0345044951512723	0.0340245551110853	0.0297870748630285	0.0322808570518208	0.0289696535830571	0.0325089483076545	0.0324231045648276	0.0297231392650165
-322.800000148274	0.0601761086234739	0.0581313835887606	0.0575876503097646	0.061728081509113	0.0628947839300743	0.0639921179189002	0.0595688978552585	0.061945275401056	0.0628911661895422	0.0593662728916475	0.0600728197088849	0.0570350086544953	0.0585320911169213	0.0626547488124717	0.0611354486036672	0.0676541784465214	0.064116487058258	0.0639788121229355	0.0717453892137397	0.0690356815116532	0.0717225709897641	0.072282809850716	0.0805857084633171	0.0761309926889434	0.0763362639815161	0.0806594013375723	0.0823303384655527	0.0809881314845474	0.0824386211327331	0.086109316957777	0.086109316957777	0.0839686269010124	0.0895307271160398	0.0895187309879197	0.0853106412290593	0.0889510543726487	0.0861788335408258	0.0880826327101978	0.0846166515706841	0.0890400807398627	0.0832696516707221	0.0855269786054458	0.0875883633226753	0.0860207833391942	0.0840941875672332	0.0803489238814346	0.0861284169433741	0.0822481996694241	0.0819587057655358
-322.766666814826	0.109927412977117	0.107786670200539	0.109964342186631	0.112679842124445	0.111255058287125	0.111298223097818	0.109165058861914	0.110679305940159	0.112913016732431	0.109104687428401	0.107986789240587	0.106911598987951	0.110566990380382	0.108922828342875	0.111563878176658	0.117425626269182	0.115225804188537	0.109911204351486	0.11975924817546	0.117597052084046	0.119966921619917	0.119737298676341	0.125447109408883	0.124038095701848	0.122698460231746	0.129895447009002	0.129344332448188	0.125617433052042	0.130100924497007	0.135761580623355	0.135761580623355	0.130123098428899	0.131319071352262	0.133468988260627	0.13232453468912	0.13437076061885	0.132109054191797	0.133458776248421	0.127714850847748	0.134390147570161	0.133104315517883	0.135675461632108	0.13630819885185	0.130949074484985	0.130115541577397	0.127868077833512	0.134090932210982	0.130447794042892	0.12759867747877
-322.733333481378	0.152333297360254	0.148692522521657	0.155140715052278	0.154280607022945	0.154654629583426	0.153289201785242	0.15248186946329	0.152917908644078	0.155684533763487	0.150071942882359	0.152863846067093	0.152760556791638	0.152387739990147	0.155287425241729	0.155771008781538	0.160687038406927	0.154795983979402	0.155877667492359	0.158701795335266	0.162397538904096	0.163411210369613	0.162054526700787	0.170218810696677	0.165378006774716	0.165436286088691	0.171248017609207	0.169641597311951	0.170528582051906	0.170734132519509	0.17528436570697	0.17528436570697	0.17088371059593	0.174885742463406	0.174709095782803	0.173524530647489	0.174276174684027	0.172752265388506	0.172757644167865	0.169566234526384	0.176405524613335	0.175359964833398	0.174309250448099	0.173729370610067	0.17171012111831	0.172948714783982	0.172486548489383	0.17299323670349	0.173249709652478	0.168172176325164
-322.700000147929	0.189820199214617	0.189923624381381	0.190039903614056	0.193850948644532	0.190531115024042	0.195619617839426	0.192788207280165	0.189857356440063	0.191176878855477	0.190754483399585	0.189849797162957	0.189952896061555	0.189942417513075	0.191177595330033	0.192491156840833	0.195758418640572	0.194021267118845	0.19332830800512	0.195718033688188	0.195882921520866	0.198405790158014	0.19699622069248	0.2005014623132	0.199232698001652	0.202082452662479	0.204754943895216	0.201428058383938	0.203088441591708	0.206249666611545	0.209436800581186	0.209436800581186	0.207545693082981	0.208193914618695	0.208941720504404	0.206368068349601	0.2039552010553	0.208333619559751	0.205865121088929	0.203645180027759	0.207576634927911	0.208022391807372	0.206834672949428	0.208640803535822	0.204982029630533	0.203417490803826	0.204645057939865	0.206907813793984	0.20269066341427	0.206237776310186
-322.666666814481	0.220978171961273	0.219457472242475	0.222123907269033	0.221588494403042	0.223374388548798	0.220155983189155	0.221242204988405	0.222090311273961	0.223010443848431	0.219878641585058	0.221585283177036	0.221608438896929	0.220266699467677	0.221873776955676	0.220577204929032	0.224767261695098	0.223571143618756	0.222004439803515	0.223113766032293	0.226433124473916	0.230961014663566	0.225352869420906	0.2307607710583	0.230293056208221	0.229425056768738	0.235631085365886	0.233302698742437	0.232855271156052	0.233951653956576	0.234287234896218	0.234287234896218	0.231514301859301	0.236408182710248	0.23477428259258	0.233857618851339	0.23275037081733	0.233280437385801	0.236160437054319	0.230761301389154	0.232222735234787	0.23446679908154	0.235927252578058	0.233205476972988	0.232090461856288	0.233519239461289	0.232275317353227	0.237123770848988	0.234289347698767	0.230571619585555
-322.633333481033	0.243594412543733	0.243797074337409	0.243964744476806	0.247735241227143	0.247106676464381	0.245737852906999	0.243058551030839	0.246672000875501	0.244340765433839	0.245382471438925	0.245995412119872	0.244267843899444	0.245370313207667	0.246608155170096	0.248008987489459	0.250602291191816	0.246126770815967	0.245103721823972	0.245174320894899	0.248854791576873	0.249802705281518	0.248277164233768	0.252247148525894	0.253276728343556	0.25137294711892	0.25453506691595	0.254982000391741	0.254693088873092	0.253078153430965	0.253464341768437	0.253464341768437	0.254211988231123	0.256401311850096	0.255034397849198	0.253117956146134	0.254081103152094	0.254940734146288	0.256854920492069	0.252316503212097	0.254786012350756	0.256073570919439	0.254266618528867	0.25815458393916	0.253194092315693	0.250382010086228	0.252944710271878	0.254644883455096	0.250341782966921	0.255190780202694
-322.600000147585	0.264975791106698	0.264377278590014	0.264684210719186	0.261128148694798	0.261352621465969	0.264704722968346	0.268188399059228	0.26147068771985	0.26113047675973	0.261330105349797	0.263647842512298	0.263082664448062	0.263793484917842	0.263174880517197	0.264993343905468	0.261614416235727	0.262518722999675	0.261520164927127	0.26300603608838	0.266644798665678	0.264746552258541	0.261556379834474	0.268183645064453	0.266017107258928	0.268731382245528	0.268815925526056	0.268807058876124	0.268621876216398	0.267840662317091	0.269518688764436	0.269518688764436	0.266633428580971	0.271083965240126	0.271607716953771	0.271665813938852	0.27026802803575	0.267676987787331	0.267941838827736	0.267704212727175	0.270190577661912	0.270251818984594	0.270017192711079	0.270937040602638	0.267537492830684	0.265370157153493	0.26803511215984	0.268511271325082	0.266592372650248	0.267561479736059
-322.566666814136	0.273462822424598	0.272746883904916	0.269406302235562	0.273731701219204	0.274930589065822	0.273627440297331	0.272385992496833	0.273381019806989	0.27282965282432	0.270227806455224	0.273847794302111	0.274011112873694	0.272085177591949	0.272513652376461	0.273265336481009	0.275180822691245	0.274186956416242	0.270855037215301	0.276212596152251	0.277353579144395	0.278258180386857	0.276942411437446	0.276787349049214	0.27371419392203	0.274505388796432	0.277029685735343	0.280006451752686	0.275872572680897	0.275824480604651	0.27651621946342	0.27651621946342	0.276134301590385	0.279518490034992	0.27856885889047	0.278081008216895	0.277479002233897	0.277899714443138	0.27584785361161	0.275341566461291	0.275790730045894	0.276598632758182	0.277248620354967	0.2810830623039	0.275658512984975	0.276426760652621	0.277714956680392	0.279960294715945	0.275568060148815	0.275727700637818
-322.533333480688	0.280381194416101	0.279032422260402	0.277529913383066	0.280939615805822	0.280459070888013	0.279785508463582	0.279623207562282	0.279984524403778	0.278728444147114	0.27710492445195	0.278898773361461	0.279662857316643	0.279142968780548	0.282453929559096	0.278858540741484	0.282232548174173	0.279801415457074	0.277165770913051	0.281104937640536	0.282000093403777	0.279928901908564	0.285311444502208	0.279412249116252	0.282626296738504	0.280443679812537	0.283293076957313	0.279816434767651	0.281085390596429	0.27822358663156	0.281861180597422	0.281861180597422	0.280888524076792	0.282612100556696	0.277246565162955	0.280647258589757	0.281492042686968	0.280147277129213	0.278732877087491	0.279486102804589	0.281577241994255	0.284588866981669	0.283515155241555	0.284297304591986	0.278376836292247	0.279505406345411	0.278901186997043	0.2841574991008	0.279522569357425	0.280411102644053
-322.50000014724	0.279326324534014	0.280794167980757	0.281128775026518	0.282140469843744	0.280737073670812	0.283586349325898	0.279418656479085	0.280729061171963	0.278210438040254	0.279473404698436	0.279654985772943	0.279367602539928	0.279520954504626	0.279655661636795	0.279787898701102	0.280690943120566	0.279597099569113	0.277697661393679	0.281473807716028	0.282551407564253	0.282717408838685	0.277385337715521	0.28433210657103	0.280366689765505	0.279046176024423	0.285174250396878	0.280640754101409	0.27805093420579	0.279921538098211	0.279919630746742	0.279919630746742	0.277876011824866	0.279959620829586	0.281151899232202	0.278816982034938	0.279671354614849	0.279237482527978	0.280295544908419	0.277940753267563	0.278480110365155	0.279785977652487	0.281842380216627	0.282412366099687	0.280451523465856	0.279937144534224	0.278877060672261	0.282849299016398	0.276937413502138	0.277825591922721
-322.466666813792	0.278028377744345	0.278014185820899	0.274986396674771	0.277556666966457	0.278632826420292	0.276393154089312	0.276949339491264	0.274911769144345	0.277164382059788	0.277688863785872	0.275965861987801	0.276416484280841	0.277717166050466	0.277095280847026	0.275417089121014	0.27862261962891	0.2742284984039	0.27762695292722	0.277563203406457	0.278891845090741	0.279047183531422	0.277082873730533	0.280130190663324	0.277496015882823	0.276331776964691	0.277105774795986	0.275463933324528	0.273734748417012	0.27464605224117	0.275862131873496	0.275862131873496	0.273438978847496	0.276464226686702	0.277538033643169	0.274453538506837	0.274160941731851	0.276168936260245	0.278029940885234	0.27583302967002	0.275349159459784	0.276291014419615	0.277357061179867	0.276472551760128	0.275356871477094	0.275834778486766	0.276378075418648	0.279586616702465	0.271023671398744	0.276403670112981
-322.433333480344	0.271878603713193	0.273113410914973	0.271137356698482	0.274561875667046	0.272260739940651	0.273578825551048	0.270090525508789	0.272130545995601	0.27163814272752	0.272706288324716	0.271853213409351	0.272110588009539	0.272383156020922	0.272794389049899	0.269145618412837	0.272976765617882	0.27047588733126	0.270572948981286	0.274711283842175	0.272897655515976	0.270351547901881	0.272795812407587	0.273580603988019	0.268264103355784	0.268153441030395	0.270807286670256	0.270327699743138	0.266106361853103	0.268739277419792	0.269053450824655	0.269053450824655	0.269629047142776	0.27108261254799	0.267514725151364	0.271698301854276	0.271242120654341	0.269341703341186	0.268170398912875	0.270209743833172	0.269498343765711	0.265273468741763	0.269795747724671	0.272594807847675	0.268139763031119	0.269738367070645	0.269960879224052	0.267051621790837	0.266885655912681	0.26794634125013
-322.400000146895	0.263616356943113	0.264900980819798	0.262539532021873	0.269133145161443	0.26244488953465	0.263252492966108	0.260467640740405	0.265345633830548	0.263209416873346	0.260697358116161	0.259443771645812	0.264752237000151	0.266610868579432	0.265220369469857	0.261166361497374	0.263688084823941	0.260975669575483	0.262654331135335	0.262679425085986	0.264631767099082	0.26293690336752	0.262817056137461	0.265190211219943	0.262432439834384	0.262480432467177	0.260575314736344	0.261584149922208	0.258405185308614	0.257794302081924	0.26206946682601	0.26206946682601	0.259323088142358	0.262907247144148	0.260513954749976	0.259047033094295	0.261052469630283	0.261099987426831	0.260952067156947	0.259096144505354	0.263058191364004	0.261801916630869	0.257672368276289	0.262849092462782	0.258280364653389	0.262015353964736	0.2589989157744	0.261743963499071	0.259234627718677	0.257022182137171
-322.366666813447	0.253994826534921	0.256574909099108	0.251491819511812	0.257020122107295	0.252844287963609	0.256702242018594	0.251809997957929	0.255072992789476	0.254941660377237	0.255208712302729	0.252584950921534	0.251833801774956	0.257332747727397	0.255482669742348	0.247823149627309	0.254872400690476	0.252534751562664	0.255349312896397	0.252961883911274	0.257110255907365	0.254804162745895	0.252459162039032	0.255939662198262	0.254467084518249	0.250569123293141	0.25269217929113	0.249280249830591	0.250794425645011	0.247917912172747	0.253733586943652	0.253733586943652	0.246931154893952	0.250786600077241	0.251491961896658	0.249977417478517	0.252514718728316	0.251424020883272	0.250395480546065	0.250853822554203	0.250789188411372	0.248552032942195	0.253335238177506	0.254022804755006	0.246754446874784	0.251002040025359	0.252071216864657	0.251215470137851	0.246168784071938	0.250258774253139
-322.333333479999	0.244833169517696	0.244363838937733	0.241126847983103	0.245977988932365	0.245096704008246	0.246681540529319	0.242649042651539	0.242908527936997	0.240250237762911	0.242840987567433	0.241678354805996	0.245601964711495	0.24709410131361	0.245465342581419	0.243043374017414	0.241577943243314	0.239347629602251	0.240844490966104	0.242899570119321	0.244589183145062	0.242734268383254	0.243482171354701	0.243632559283466	0.242843921438092	0.240707462937409	0.241787444487389	0.240472715972525	0.240432704256931	0.236145861140258	0.241157391233904	0.241157391233904	0.236331445927737	0.241098886170815	0.240420873105917	0.237099388430794	0.242073947805759	0.239184979460422	0.240863330157133	0.238641239595941	0.237020917251399	0.238778117922172	0.24108059942915	0.238245155746079	0.237020123346954	0.237619934496613	0.237760982055393	0.239866522052786	0.238501708972438	0.239707129541811
-322.300000146551	0.233927673516406	0.2331145178401	0.232691910479466	0.234249982792537	0.231572682208539	0.234316192408225	0.234860796678208	0.232645942768419	0.230870396569262	0.231872339387221	0.23067807393435	0.233007366367617	0.236733756111127	0.234540129524659	0.231236965521851	0.229189658797512	0.229420468058263	0.229552506332869	0.232225992850815	0.233069000639619	0.2313352001308	0.232572784341026	0.231059812680095	0.229828458428499	0.22777473287972	0.23269150341629	0.227010148642337	0.227317655552729	0.22687447604646	0.228724792609609	0.228724792609609	0.225197274063973	0.229445970036141	0.229747454443843	0.229136669432689	0.228113402225335	0.229952759677446	0.226739997294593	0.225906017457474	0.229496815812627	0.227148338811162	0.229150010868907	0.228409790675591	0.227480632532641	0.229513414263231	0.227767052262858	0.23104361414576	0.22349843225928	0.223219732974686
-322.266666813102	0.221928458679287	0.22145029782662	0.220777977406687	0.222496749617035	0.221242619643261	0.221720174242968	0.220894232275551	0.22078502843569	0.220124999907982	0.219179554468597	0.220211402805948	0.221420489209752	0.223721997246054	0.221604043099072	0.219550532550247	0.220002207983086	0.219124132630848	0.219534827390622	0.222054188893015	0.221395860809645	0.22302667483946	0.221431319938647	0.221304712175315	0.219584521604209	0.219418584549031	0.218798429083677	0.216288363551416	0.215578834342081	0.214937598972563	0.217141813014852	0.217141813014852	0.214061154953164	0.217853698411116	0.217638329582002	0.213318421253677	0.215680109089865	0.220065099558733	0.216283114330392	0.216470202939759	0.216662990976543	0.217208573406269	0.216736221929865	0.217648163350098	0.217447855052142	0.219636742308715	0.213933697209396	0.218381765083367	0.213498320246261	0.216547330342312
-322.233333479654	0.210417498449316	0.209421410478117	0.210330677278965	0.21128678918896	0.207099613422782	0.210226569166643	0.209024431727271	0.209093405882834	0.206291928078347	0.207437322883508	0.207075343263241	0.208961662083427	0.212377239998032	0.213570923884916	0.209506659138323	0.205548945903571	0.207848907359876	0.205861732188559	0.208723039081143	0.21003417854872	0.208089202366659	0.211473044996101	0.206815755844004	0.206593519444675	0.205638431880992	0.205594920648857	0.205871648851693	0.202871785842578	0.204640071816267	0.202915720542603	0.202915720542603	0.203264906474776	0.207718187519384	0.203022196210748	0.207235970868391	0.206174740067063	0.202327243102714	0.205531472334101	0.202224925733167	0.205045107784338	0.20503176432758	0.207088286841888	0.20892648073888	0.202760111289852	0.205005073374607	0.204640616559071	0.205873722770339	0.200332146924676	0.207589430105344
-322.200000146206	0.199994654945335	0.198158902495162	0.194273062128761	0.202218546668491	0.198654018295513	0.19810995462985	0.199193237741692	0.198104998176528	0.196322326419059	0.196852016720251	0.198313805705243	0.197042312793141	0.199923731656549	0.200077922459807	0.197186512363755	0.19565705799312	0.19574719164699	0.194711440094361	0.197780773675537	0.200195424390781	0.196908970512039	0.196592780759388	0.195180991860578	0.194270073924353	0.194905021459114	0.19384650827049	0.193152104601044	0.192538629803259	0.191901410028208	0.195611028393962	0.195611028393962	0.190076156646138	0.191472975389606	0.191408201502439	0.194124129849797	0.1926801512697	0.194280675194273	0.195607300111024	0.191211068714849	0.194693288142771	0.193900639124222	0.193880475714296	0.195624892295752	0.189020892727785	0.192050201009864	0.193519988421167	0.195997594959104	0.191324670950775	0.191505233350434
-322.166666812758	0.185711657064177	0.184578529598717	0.184244256390389	0.188491509997292	0.184569119695761	0.186443630187715	0.185617038083454	0.187037393765308	0.18683673969981	0.183147582492119	0.188573224627628	0.184915275255219	0.18951086248038	0.190054643969192	0.18534997812901	0.187246458527154	0.187646543559064	0.182463381026392	0.185238683955575	0.188677424895646	0.183049110062056	0.184732567086303	0.182408906236239	0.185067932950345	0.182495567274734	0.184808759012186	0.184010772872647	0.182329763953821	0.179997825480736	0.181483766394515	0.181483766394515	0.181000769720803	0.183603682062538	0.183009830335372	0.183465087746884	0.181617671043905	0.18118144029819	0.182269365286845	0.179914222027263	0.18173003965694	0.184200153115918	0.183033386046822	0.18509861981001	0.181474860757792	0.182713761084422	0.182071402521923	0.185728085866606	0.180891623041196	0.184118871516808
-322.133333479309	0.175686832527187	0.176626977172476	0.173841315987147	0.179779928019616	0.178472922812616	0.175209530917794	0.175696239516738	0.173814534951709	0.176109212259817	0.174625874019986	0.173797583100728	0.174887985224218	0.180722807279983	0.177742642474387	0.173073863868732	0.173646565478678	0.175529336436198	0.171098123194909	0.171045334335063	0.177974136862731	0.172216604424173	0.173488484324391	0.17394796446969	0.17088763436534	0.169331660113895	0.172917827909437	0.168621077637816	0.171265198994798	0.169453524509463	0.17110477102484	0.17110477102484	0.170330755732381	0.171479762382351	0.171142237613148	0.168150570901881	0.172253096777426	0.169919209965761	0.170785368234568	0.167358314322486	0.171763269313884	0.173201592243996	0.171004504540256	0.174196970057829	0.171237169561817	0.171502073678873	0.171188465621505	0.175437494632916	0.169703263436558	0.170513878762043
-322.100000145861	0.162921264052811	0.166288262935175	0.161651358363019	0.168360300509921	0.164421863443916	0.166138947311664	0.165341907920537	0.166123202354083	0.164587001464221	0.163783680205818	0.162843974880254	0.163440875040357	0.168220308097879	0.163280112079187	0.163805777848598	0.163707940326219	0.161439158312341	0.161511714297416	0.164312871949693	0.163224815199209	0.161307175838614	0.160663081774892	0.16279429697566	0.160098094299449	0.159142673504967	0.163839178512371	0.159582862202267	0.158006324059988	0.158734999265388	0.159817732082384	0.159817732082384	0.158566892059128	0.160589914737462	0.158612273171007	0.159201610972183	0.159636672738001	0.158342232365711	0.158617096204689	0.156014463904798	0.160107433078165	0.161939239579631	0.160959906832176	0.161665602913479	0.160636865758636	0.158269391559227	0.158144431097358	0.161596657054688	0.157720167833712	0.158950718698293
-322.066666812413	0.153206584584505	0.151071585044654	0.149596463749316	0.15593381733425	0.151697530068205	0.152466789857123	0.154202680750479	0.150129046739618	0.1546375936197	0.153132085377004	0.152071305974565	0.151945231033297	0.155554651669455	0.155046759515412	0.149586905382557	0.153414473951552	0.153042988365936	0.150438019624415	0.152443151658861	0.151485490681948	0.153850493344813	0.153368509057339	0.152446534982348	0.14788199886167	0.149670688639928	0.150142605689465	0.148802851665913	0.148638676758645	0.149590077828948	0.150755085679337	0.150755085679337	0.149603498717986	0.150708834320926	0.149865926923953	0.149381734817721	0.150358077858805	0.1456437708582	0.147542239545696	0.146128390291566	0.147279163531633	0.150443961820627	0.150442000644299	0.152109576255279	0.149782984967511	0.148836467968292	0.149507661351149	0.150399840610575	0.147289689582841	0.147990784638879
-322.033333478965	0.142322359174519	0.143079616562765	0.141797998898802	0.145355241373506	0.143544356231874	0.143031468456346	0.142285917707998	0.141380744168502	0.14300173876159	0.142727440523056	0.140562931129923	0.14273061057396	0.145627769167012	0.142520693881905	0.140824203225026	0.140872392264536	0.140264478251721	0.138321940082509	0.141596399477883	0.142452656606817	0.141224420870759	0.140831039128253	0.139683562435015	0.139554277542705	0.139802766661964	0.140539057930311	0.138439796931443	0.135317650209172	0.137889851919731	0.141071070992321	0.141071070992321	0.135764797974062	0.13847302822113	0.138085056756224	0.140926989201683	0.139479341217874	0.137586607946917	0.137743361299978	0.133601706709075	0.13727370050465	0.137626115151957	0.136652742345855	0.141613137524127	0.136638056707527	0.140622913835208	0.138723478230048	0.138702141608141	0.135569251867151	0.137485410746618
-322.000000145517	0.132987070640815	0.132954433167316	0.132349337584701	0.138200833708661	0.133883087737179	0.135714391405586	0.130949198867183	0.130440574817818	0.132492511740695	0.132002027713152	0.129450420359015	0.130074117543653	0.13599629434125	0.132984234415644	0.134000133127331	0.131585043466585	0.132807353046896	0.129045174316466	0.131218658315107	0.133302767027946	0.132934129659938	0.131001463680139	0.130999659431885	0.128424701084166	0.128566757984096	0.128743038473237	0.128219805202735	0.124710257131896	0.126533013948467	0.128501831730021	0.128501831730021	0.126638366198117	0.129311248818762	0.12734239317319	0.128979765653924	0.127996213997117	0.126539897337748	0.12827573380033	0.126595074676413	0.127351819769284	0.131391931029307	0.128428642473619	0.130018907487144	0.124838421317533	0.130182065056979	0.128279196592129	0.127130578406685	0.12775959089402	0.125777445157699
-321.966666812068	0.122746432758998	0.124451605399112	0.120574291295337	0.125735780723888	0.120813912959101	0.123886506126868	0.120865444173838	0.125247737476356	0.123831096287739	0.120251223531486	0.11816449482233	0.121166453019545	0.125861220881023	0.125196420551712	0.122803029188198	0.123703056341696	0.12127918781758	0.121010879751549	0.122959856698327	0.122968144040964	0.117698224603364	0.119563834602077	0.118196619013413	0.120332194092499	0.118880099851609	0.120913896186936	0.116680079197787	0.113797100691075	0.114919255996406	0.120521326585561	0.120521326585561	0.115443013435672	0.117122020776592	0.11798546580054	0.116528872972318	0.1200342056211	0.118699591027531	0.120245451092075	0.116494206770646	0.117263069541763	0.117678219096768	0.117210120100538	0.120066264421693	0.119555915966766	0.118835751617037	0.11777550527666	0.120845490608377	0.119027672286551	0.118612717655293
-321.93333347862	0.110761407092357	0.11412306444614	0.10716435215381	0.115545960414898	0.112849669266561	0.112330701285463	0.111082076986302	0.111243381361565	0.111739261038739	0.10774445694471	0.110482817856878	0.110932225883662	0.113583724246215	0.116014732188405	0.111628851002863	0.111849301137827	0.111180126153635	0.110837937999454	0.109623051582667	0.111636327465597	0.108030221292083	0.109391014948166	0.110462965436945	0.110299200161824	0.109116540987273	0.111541178200602	0.107670957001229	0.106045897392133	0.107248665426669	0.108372334712348	0.108372334712348	0.106691806431678	0.108424598736141	0.109643546268418	0.109529880691706	0.109419673919812	0.108407465474662	0.108172269010976	0.105415786909792	0.108545742733191	0.110028550659199	0.108070908490159	0.110567542729462	0.107928453939752	0.106986508699471	0.107804663905327	0.109627672993451	0.107803526455778	0.109302011275701
-321.900000145172	0.104759802451697	0.104874021890678	0.101902349352884	0.108241779670745	0.102249738266048	0.103735859967126	0.105906317926729	0.102830188355639	0.10290716567794	0.100639380758468	0.10075097245706	0.104513467183104	0.106155229328189	0.10350554081864	0.103961109446629	0.103113030663059	0.103556002824146	0.101487157152346	0.103096976989968	0.105587236156707	0.0997794679408518	0.102378243042435	0.103111402546366	0.0999398625269752	0.10067144505524	0.0985161682702935	0.0973848285791188	0.096491136847322	0.098956781913504	0.103356443977911	0.103356443977911	0.0966771652733798	0.0971186593384253	0.098270247167996	0.096068717369678	0.100328446177934	0.0983720421137932	0.100290438395444	0.0973372873001536	0.0977709726187749	0.0971292602573712	0.101165643231796	0.100979006195128	0.0987366732288283	0.0979746812979149	0.0992566755615035	0.102085036633261	0.0992989660167665	0.0949962966826665
-321.866666811724	0.0973769990405017	0.094526347366963	0.0906643438302289	0.0987470994610348	0.0940942918787084	0.0938303985664799	0.0933615000033471	0.0953062975067268	0.0929006618124032	0.0919293196806695	0.0955639221843558	0.0942740063818236	0.0968731758814174	0.0939840434537544	0.0906862010211383	0.0937194289786906	0.0931192389877363	0.0928689451927233	0.0953700722717961	0.0947822612975663	0.0942503924653877	0.0898931677489694	0.0927749559764964	0.0937262080764861	0.0895948453224155	0.0934118435767102	0.0924089057472002	0.0880319120514688	0.0891917927697594	0.0913009003924767	0.0913009003924767	0.0887990559056613	0.0891816289694651	0.0922887050967256	0.0896301485865278	0.0892035832180217	0.0916704193800092	0.0902735010979444	0.0882880890429105	0.0904276215230264	0.0910595207901724	0.0898149699137081	0.0927603799495069	0.0896484634673081	0.0928407323191915	0.0943655324948731	0.0926661730300651	0.089174923592452	0.0919080203076889
-321.833333478275	0.0872415515735029	0.090108560848323	0.0874069344936267	0.0904285254912722	0.0856904283266473	0.0878140228753781	0.0856820380900182	0.0878604399579933	0.0855578245315669	0.0845601506066886	0.0837359657543286	0.0909323725218351	0.0888921068232423	0.0878540767831394	0.0821433824104019	0.084917677098778	0.0873345867926509	0.0841713444792509	0.0850346283572588	0.086830733497314	0.0816118082874542	0.0861985264845488	0.08657610002605	0.0830103882743251	0.0853829556802166	0.0853297143256462	0.0811880937434456	0.0832429493170143	0.0828563465730234	0.0843172659180101	0.0843172659180101	0.082703447206215	0.0844414002762024	0.0836699616695711	0.083541256938133	0.0834728246032832	0.0817349833166731	0.0831536921543974	0.0782210293062193	0.0855925895267795	0.0833271746960373	0.0841452017010115	0.0846375971745169	0.0840446008280508	0.0823729658084792	0.0864650147317502	0.0813341552367611	0.0796987031651587	0.0837808974686727
-321.800000144827	0.0797648326296995	0.0815640526577243	0.078164828953022	0.0792552124623331	0.0785987309246061	0.0814947788083495	0.0831982423152016	0.0831594539059812	0.0787903101224046	0.0798738969362158	0.0791443246433738	0.0818358542767368	0.0811182426444924	0.0781814809524605	0.0775123734235671	0.0802751294694097	0.0784182128310627	0.0787069797761799	0.0816378849702781	0.080680183588642	0.0807907770186062	0.0788702851873705	0.0785134789231264	0.079941139244596	0.0777023387347325	0.0798595445100364	0.0759788439282619	0.0747782460495008	0.0775432410986381	0.0793806282162755	0.0793806282162755	0.0779120321712768	0.0785077271982539	0.0753441776462974	0.0742095525224299	0.0798121905759341	0.0810253711393946	0.0782678587390566	0.0748039279126943	0.0783133067211034	0.0760433067920697	0.0778332100196286	0.0825626504920336	0.0765449248848639	0.0773980535887406	0.0757285529861771	0.0794595747062983	0.0784494054835405	0.0735836982514837
-321.766666811379	0.0748234377870458	0.0746435814383442	0.0707824457424322	0.0751518545697059	0.0714446214534358	0.0772295096321759	0.0762517804136659	0.0742028857451505	0.0726440746646955	0.0702804317553628	0.0734432386598873	0.0732951001297761	0.075413290688904	0.0720041956657473	0.0711003218837279	0.073551481952729	0.0726283813749727	0.0712246126664147	0.0723617314307686	0.0729402196973032	0.0710954855006535	0.0737117049319348	0.0746697597962299	0.0694428482690843	0.0719837768735043	0.0723483183028306	0.0701913891842035	0.0690024805004813	0.0700760000517485	0.0730140804047589	0.0730140804047589	0.0686103537920379	0.0721457588677866	0.072981149883675	0.0723705050319375	0.0721748154057372	0.0706240477071858	0.0715018775359549	0.0700822074472703	0.072096317788782	0.0702701086654627	0.0730924381263167	0.075111811415601	0.0698621799493467	0.0705024278581323	0.0701512364652926	0.0740231139563345	0.0712205960721509	0.0688217414443901
-321.733333477931	0.069043659206853	0.0704702831015384	0.0661332639408211	0.0719433782887083	0.0688855894295305	0.0678932237711921	0.0695740276092065	0.0717829185784625	0.0719243698827884	0.068243235234058	0.0670355073828947	0.0664644561372799	0.0705359830246651	0.0679921483421309	0.0673142009070994	0.0695744362469543	0.0696798710699851	0.0677719480984322	0.068476480343122	0.0685613514957748	0.070288609535431	0.0669401437397928	0.0689528527133082	0.0672094514961278	0.0694472213747379	0.0693423268258949	0.0647655847725698	0.0629052560799478	0.0672551036040711	0.0676227697466167	0.0676227697466167	0.0643161273180122	0.0673423815988418	0.0691902993386541	0.0678531183121399	0.0680822720528957	0.0682926532624683	0.0672901901663908	0.0640286485682394	0.0693868639555539	0.0657174290342513	0.0657280053942997	0.0717918313016616	0.0669504710502021	0.0666946571151601	0.0671961083553271	0.0702808634790709	0.063382006715326	0.0658940194722641
-321.700000144482	0.0655127706691079	0.0664717116066574	0.0622310376198492	0.0685754562000116	0.064431820387933	0.0671979128640167	0.0630109274930627	0.0649956205859725	0.0670788155670423	0.0656874765507991	0.0633938739424718	0.0647003245435437	0.0670677653516845	0.0637716525799675	0.062896953410389	0.0660307420995611	0.0632060689381125	0.0605600081555066	0.0646219492221854	0.0682339277511598	0.0628175732920028	0.0660100265913405	0.0622204493105122	0.0649062666042737	0.0644254280972433	0.0633891555566828	0.0606523228202135	0.0631737424169025	0.0636223494046072	0.0652717141961164	0.0652717141961164	0.0630729047003294	0.0630767274114681	0.0641557530948078	0.0633437785208512	0.0631381005798517	0.0645219581098483	0.0656162230160574	0.0629796392210569	0.0645499840209275	0.0630778159617814	0.0636679416277467	0.0649001032722839	0.0618466921319857	0.0616994333562494	0.0621684595615661	0.0640599026338657	0.0584962951178352	0.0636779997586352
-321.666666811034	0.0644265438946021	0.0617931886791399	0.0596082499029448	0.0641485249175553	0.0608282690754344	0.0647747135025539	0.0604312004593999	0.0623224518994988	0.0624601184325018	0.0603561389507572	0.06302102119262	0.062981687668223	0.0617543287920224	0.0608050197554533	0.060653862136859	0.0642844004577178	0.0630565262615911	0.0589465052295323	0.0644377810128186	0.0647479361240682	0.0613003024055319	0.064694010568105	0.0632520330871398	0.0623748514005554	0.0603910533002879	0.0651690356194018	0.0606266187734829	0.0608689750272352	0.0611238885536546	0.0626954301157604	0.0626954301157604	0.0603567863335422	0.0626719726482893	0.0603541708506954	0.0628060124798787	0.0632081338285836	0.0663446086964194	0.0607474474358085	0.0615413205771822	0.0600768513911177	0.0639741441852356	0.0631133583788617	0.065034580175779	0.0591348081695516	0.0622805797332618	0.0617468286970304	0.0620740146200705	0.0571704922745506	0.0633579011484241
-321.633333477586	0.0609670046474611	0.0614880468392223	0.0577819073460174	0.06498879290117	0.0630698966462649	0.0619997354097651	0.0607333843180253	0.0617447607978965	0.061020666405051	0.0598664726001035	0.060544255976882	0.0569888968348673	0.0617805398354094	0.0581319062137309	0.0601873350435287	0.0603527631758278	0.0596325355383208	0.0582479991451242	0.0589802312271442	0.0611721081436536	0.0622688066636604	0.0597475616579681	0.06067017150541	0.0606227722086671	0.0606338768751001	0.0615578414838296	0.0572021349283841	0.0596150303265874	0.059716758136772	0.061853288704421	0.061853288704421	0.0594987171165232	0.0603750886522527	0.0628364467499051	0.061580891783062	0.0620027383857832	0.0580345502422845	0.0595264213767465	0.05868480224253	0.0624487013378049	0.0617841389377393	0.0624110749889407	0.0602631184096993	0.0576319262777543	0.0595314253683829	0.0587111356744862	0.058714000801674	0.0577313415485615	0.0607657437928671
-321.600000144138	0.0589190531655249	0.0588362107863545	0.0582053112902515	0.0604116996194087	0.0617127530256778	0.0628538748183081	0.0590165427776085	0.0617792294788587	0.0614314725275028	0.0598295356401567	0.0588551480556009	0.0600622854173372	0.0622644209959767	0.0593371210332054	0.0581428234228625	0.0617472300007633	0.0601402011896051	0.0566646269171523	0.0613231321274093	0.0632307902710161	0.0604015813208366	0.0621654721213748	0.0593360146341662	0.0600720059808345	0.0594178042579987	0.0615954973782572	0.0599698622079899	0.0589913932136403	0.0625503646251798	0.0623192595755822	0.0623192595755822	0.0588936717426479	0.0609181633261477	0.0590625890993379	0.0613820692470302	0.0636752240733364	0.0620042436244902	0.0603532336466736	0.0586730788739659	0.0604449175859189	0.0619486202777445	0.0594173553612602	0.0648707076985724	0.0558380802261991	0.0598504276546221	0.0590908455377935	0.0603022915910998	0.0570247711964423	0.0575003374692332
-321.56666681069	0.0584201515312075	0.0573359990642518	0.0560255111057235	0.0631745150459282	0.0601299437491689	0.0585342722832222	0.0598492256287129	0.0591717292523459	0.0614158500132096	0.0571943533639363	0.0608962640766474	0.0568513889626637	0.0617900819000162	0.0599920579572302	0.0613075328390932	0.0619823878159776	0.0570819304117153	0.0594533754382205	0.060032549914133	0.0640666598221632	0.0610414725153001	0.0608729595023094	0.0604600860703829	0.0599234624293429	0.060785160738177	0.061343485962373	0.059482677163371	0.0597193001799269	0.0602277068711347	0.0625851358384588	0.0625851358384588	0.0582931640256694	0.0627458774970725	0.0645870518488438	0.0601437851823584	0.0630038337871563	0.060399123963467	0.0606189270271068	0.0567978717508516	0.0589686955536766	0.0592145264055309	0.0595095402058621	0.064927443477235	0.0572436206342279	0.0608278131416676	0.0595318637806184	0.0647640263443825	0.0574272063371831	0.0552019877765162
-321.533333477241	0.0616923829777251	0.061125285668741	0.0571385783901436	0.0625715959459254	0.0606814407215146	0.0613540964317928	0.0608929991866052	0.0620987773772966	0.0620647161793948	0.0586759669366662	0.0623597677039452	0.0590389137569568	0.0609029301906452	0.0595403916490832	0.0604138287909954	0.0619668467789167	0.0591851587110759	0.0585619510421054	0.061489632502431	0.0633481850986526	0.0604235559619034	0.0621087191039238	0.0633421909974172	0.0592802925965331	0.0626352061401542	0.0604321573252036	0.0572626559563197	0.0603262248976778	0.0599673994129774	0.059849845454117	0.059849845454117	0.0599437257445532	0.0627685261215128	0.0608842112495857	0.0634084831423393	0.0607559557823965	0.061336553392889	0.0616371909635103	0.0585228103896971	0.0601703542220213	0.0623693738611844	0.0601694116588993	0.0644022183817271	0.0608402936200345	0.0603727287558286	0.0610044705698786	0.0634324250614836	0.0587997365317467	0.0618432026072784
-321.500000143793	0.0613000880622288	0.0591957681961971	0.05635969633801	0.0604685865042114	0.0631888563939028	0.0584320630726655	0.0602961051831158	0.0610119552369242	0.0615589287471315	0.0594403725293835	0.0606135955887797	0.0585331214087799	0.0614750712214027	0.0621005968899963	0.0600622045410552	0.0611552406061027	0.0599768077972644	0.0586222667540065	0.0602210813049803	0.0642185465418433	0.0626443656493595	0.0624989484435604	0.0628236677087977	0.0602959511551713	0.0596493519261515	0.0606166844772517	0.0576931415476266	0.0611816993214032	0.0607356700007554	0.0625182192832717	0.0625182192832717	0.0605802144646513	0.0620580372793107	0.0586959598249341	0.0612178826904686	0.0629830568858023	0.0625191957056027	0.0609220291470742	0.0603990634918418	0.059356298018668	0.0603421232313047	0.0620624233262687	0.0629835285478569	0.0583906223483254	0.0631132624297458	0.0601392282280337	0.0622375657108206	0.058149027279281	0.0612715248947104
-321.466666810345	0.0616474011806496	0.0593244917023855	0.0599448622753916	0.0618729663863093	0.0618508706719839	0.0634512502125516	0.0637801130659531	0.0626994725892379	0.0613465084249972	0.06418614486379	0.0584476037285306	0.0597230667119735	0.0611454687674589	0.0585517825554492	0.0610136564443474	0.0608573497598331	0.0594541222477957	0.0613414027988155	0.0639096806139799	0.0628432767429371	0.0592912453189686	0.0590002700619993	0.0624479814343112	0.0600754211876628	0.0591163899915489	0.062995192602354	0.0590486828512611	0.058645703883047	0.0581076234395967	0.0617553755806638	0.0617553755806638	0.059265809622678	0.0648243390069019	0.063958813587642	0.0621501669793576	0.0581576845644511	0.0634427801005132	0.0611715007925783	0.0591649921781638	0.0601355697805093	0.0604314820084098	0.0623346184230004	0.063863672750037	0.0587790222558053	0.0624217690182134	0.0639764647638771	0.0605534679692302	0.0569054384459279	0.0588442650204863
-321.433333476897	0.0605709966070471	0.0613230365012822	0.0597689113487281	0.0617075684088296	0.0594849326485671	0.0616699763778995	0.0621160075174328	0.0602014017255528	0.0604356064248179	0.0614157727700111	0.0585369840655924	0.0581418783043061	0.061180568674614	0.0598480323868706	0.0567207107354535	0.0590180492999349	0.0612680490143831	0.0596863313565856	0.0581842600807075	0.0612776426019275	0.0594905331464963	0.0601321231121258	0.0632420758549705	0.0581304501877252	0.0615585716015579	0.0614315366268843	0.0585853284848837	0.0582546940754617	0.058602863825051	0.0597718963499122	0.0597718963499122	0.0587150208700176	0.0612847839420824	0.0624158271242353	0.0596988842840706	0.063013250784239	0.0608795981172751	0.0606483891828377	0.0565721376317793	0.05976102713807	0.0584176683024528	0.060600408699666	0.0624540858117437	0.05364555924387	0.0585581124923216	0.0612444111489795	0.0630184971212877	0.0564999027574391	0.0601294265831739
-321.400000143448	0.0583292407847349	0.0605820281703591	0.0596685940579126	0.0599005947300116	0.0563015602903871	0.0610571518813936	0.0590229393836215	0.058808565151534	0.0597918266840489	0.0582987272146956	0.0586031221388462	0.056980002026477	0.0604911107142396	0.0595197295700379	0.0577809470396144	0.0583245587532993	0.0560714592839433	0.0592125270891343	0.0587504838657229	0.0625999811469017	0.0622344755413368	0.0596864860241493	0.0612881752889983	0.0579427508556077	0.0574624180414035	0.0582185186255423	0.0565000140153425	0.0574408289495265	0.0587704866739711	0.0600672835728265	0.0600672835728265	0.0545928294702601	0.0590519230099087	0.0585924272376221	0.0607934412128915	0.059168639636943	0.0569831317178275	0.0583500414511494	0.0555298154506354	0.0591984795146825	0.0573892263881156	0.0574712924876462	0.0632568429487225	0.0555182665215783	0.0573662022044718	0.0577333763022295	0.0580604452630022	0.0582319468295572	0.057211791556056
-321.36666681	0.0569879966352786	0.0558558549770067	0.0526298533384598	0.0575055085657419	0.0536550073511304	0.0587293591324098	0.0557512140080967	0.0563454791352266	0.0569896792936255	0.0550857995133797	0.0547236109005025	0.0541878665307239	0.0602887292275209	0.0560882769181597	0.054205585394892	0.0554437583622323	0.0546526198978425	0.0549869603612724	0.0548474985027687	0.0561458550487819	0.0571298879357949	0.0557929976337759	0.0550677359487382	0.055322691692643	0.0585159526530059	0.0553164579854252	0.0533582553546641	0.0522451952113866	0.0549358418673697	0.0545799658193783	0.0545799658193783	0.0525435863089252	0.0580956633303296	0.0550239629139474	0.05533586643063	0.0579156333180602	0.0550591655974473	0.0556899761652337	0.0537627775214586	0.0546766506423427	0.0563759931234319	0.0571922501954983	0.0545832178715557	0.0545653361531674	0.0527709750398209	0.0568978210584019	0.0598282824189511	0.0568266395352736	0.0548277410774313
-321.333333476552	0.054133625750316	0.0535333792325233	0.053084434514995	0.0550464827724978	0.0515455468640368	0.053119536918896	0.051250494638858	0.0533588988584539	0.0524138483490577	0.052587576547289	0.0514355271165631	0.0536087277315619	0.0536068499332008	0.0532844561209408	0.0537458337455458	0.0507479246683058	0.0518882494508748	0.052283521726773	0.0511163157041421	0.054518523252277	0.0511270229040518	0.0517791184543015	0.0549275866295402	0.0530918613913292	0.0534907424751834	0.0551339156590928	0.0506922666839075	0.048936880487748	0.0505986944612635	0.0516172819795958	0.0516172819795958	0.0495390362297689	0.0507832787199304	0.0516083015955147	0.0518739712891143	0.0544181525724294	0.0514949605919306	0.051939515694403	0.0485597015713894	0.0518817742682842	0.0514512155332867	0.0529288971627684	0.0535464415138013	0.0471977979596555	0.0503354254482016	0.0508592233351951	0.0524374904643216	0.0450647957491864	0.0509470480824997
-321.300000143104	0.0482785974300666	0.0482833487317657	0.0479723130237258	0.0499666291167115	0.0466797710173468	0.049079683884661	0.0496728361063439	0.0496082140537772	0.0510990495286107	0.0461977298162165	0.0491637312683569	0.0498740360070984	0.0485057753247419	0.0502079816324549	0.0468718006098828	0.0491896247545413	0.0456587279395074	0.0461860195196292	0.0489488335543382	0.0497631443526405	0.0467871850180996	0.0458359180617213	0.0472093336743707	0.0494624094519746	0.0460538646033003	0.0454971995824172	0.0465076413747223	0.0469980940241531	0.0442785266241417	0.0475878319523122	0.0475878319523122	0.0447686085268347	0.0511820350122596	0.0467384394433283	0.0483952984601638	0.0492299326170335	0.0468010657973116	0.0458528306997995	0.0438594145730933	0.045943569442958	0.0475474775347444	0.0457547987282323	0.0474231588851954	0.0440734869920981	0.0451466019771575	0.0451351191790131	0.0499403143895213	0.0450770342182231	0.045435165438248
-321.266666809655	0.04483831370345	0.0424878173829031	0.0436282013022002	0.0435915256861683	0.0415942993228374	0.0443211328966693	0.0430367880320965	0.0452394256396537	0.0431384774187481	0.0421154919421906	0.0420955025169923	0.0403336034184311	0.0423797434079325	0.0441530054334169	0.041540258054551	0.0418183105158209	0.041650432297488	0.0374561025959822	0.0431923349742995	0.0431503687794692	0.0396549842346707	0.0444599363533478	0.0403881239795379	0.0417040424506872	0.0390878195407328	0.0420166412721515	0.0406898243825464	0.0428408784808607	0.0403062844862204	0.0436761525486073	0.0436761525486073	0.0402051963529104	0.0394434909922065	0.0424815973442084	0.0436105299038149	0.039918991609547	0.03810871127868	0.0398089713410102	0.0398936822919039	0.0417678059690761	0.0395755094768574	0.0419647381691085	0.0444308444276993	0.0372049403909168	0.0406745465735369	0.0426990852686213	0.0441400621969169	0.0398809203463053	0.0414218944403406
-321.233333476207	0.0372576147389678	0.0389151393214979	0.0357308219588026	0.0406604005626106	0.0341326125559414	0.038394003444862	0.0372442059575132	0.0401233148681834	0.0385474422112324	0.0354911896190904	0.0361376102363685	0.0374401289874097	0.0371011129852892	0.0386946746369585	0.0342224586783768	0.0389968237977428	0.0346786430734444	0.0356656746388921	0.0353256786191588	0.0380691813260365	0.0361020566581504	0.0367268255795455	0.0343154046940529	0.0355706616731406	0.0342150793290946	0.0350401251021967	0.0350028591836963	0.0318498524353944	0.0319183572455453	0.0366280108027298	0.0366280108027298	0.0329137652948898	0.0375350804490244	0.0358665730637282	0.0354268484105026	0.0366591800160195	0.0340289782410816	0.0364706848147568	0.0311614539647678	0.0363817903474735	0.0349186237630408	0.0342731753914198	0.0358243943766938	0.0344975614572083	0.0371927321115924	0.0346864872669423	0.0367019069833888	0.0328851153159682	0.0339219113612839
-321.200000142759	0.0324762769546487	0.0295712817883057	0.026912595806503	0.0343170067429678	0.0275534430622153	0.0320543203610836	0.0316555998301365	0.0302557815177116	0.0305812497034667	0.029269100498953	0.0312955852305136	0.0313602905227434	0.032724148827685	0.0306830402582401	0.0271890888902387	0.0299178466184663	0.0285340195532184	0.02837256164488	0.032216482773996	0.0331246641534018	0.0316281434975129	0.0268072011855625	0.0273027324930719	0.0301752308847124	0.0304131748279526	0.028645736451174	0.0271264189354651	0.0272382822014499	0.0258179363943585	0.0308882865068598	0.0308882865068598	0.0303471335835599	0.0297247419637086	0.0284223901098891	0.0278105348687565	0.0294908873158366	0.0279377311018397	0.0284498154412475	0.0282521633353175	0.0274772578006832	0.0295281094966422	0.0293632744773215	0.0300497131642464	0.0228975737619476	0.0281279708573486	0.0291849121812052	0.0291103630511982	0.0256872181692676	0.0265850200484018
-321.166666809311	0.0250971729179684	0.0224196575180436	0.0226415319686867	0.0277155954285555	0.0248532160168179	0.0245097735587368	0.0260244476304251	0.0261899526725139	0.0252203525538556	0.0248054448105869	0.0232412893711225	0.0235298840320305	0.0260342216841011	0.0263724130117048	0.0199096442813858	0.0237784064134017	0.0234191319187056	0.0201030477242807	0.0224565410223782	0.0249739503997083	0.0211817340904475	0.0261700710104457	0.0207550770980739	0.0214922631160357	0.0203911557513013	0.0225323692283601	0.022343318399798	0.019377794444991	0.0199397278277436	0.0251058369023259	0.0251058369023259	0.0225779863140146	0.0240573887037369	0.0213672377561727	0.0204161741282387	0.0229378081186553	0.0227192912764602	0.0209534892015256	0.0209020326709568	0.0206937104186503	0.0208374587054938	0.0234538336851846	0.0191416842914436	0.0202584283301018	0.022268494630593	0.0228877658019974	0.0225738203802955	0.0208026357506859	0.0214766826729273
-321.133333475863	0.0208146917334154	0.0189887389425815	0.0125849223798464	0.0201981503495531	0.0157651541624965	0.0175387542316239	0.0178202818817442	0.0180308400407787	0.0171682407836729	0.0179658425553357	0.0166716040116105	0.0168698238272015	0.0185299085276164	0.018548938644441	0.0165855531161255	0.0173760791711061	0.0160443111274226	0.0179090696239043	0.0164054328919172	0.0171317965783047	0.0161017931149308	0.0178368561090677	0.0162486866035132	0.0148804611387475	0.0158228934739157	0.0146314016762381	0.0145087706017221	0.0124244899006133	0.0163212929456586	0.0165946069260851	0.0165946069260851	0.0150501012711223	0.0154861700873868	0.0124098623689074	0.0182250127985512	0.0157823854363935	0.0161332058322377	0.0134969037101111	0.0130377844575095	0.0133146984418954	0.0156677530295064	0.0194611903856616	0.0149653565417898	0.0137893249123873	0.015166497928403	0.0147072751995978	0.0170447512590745	0.0131341598772765	0.0156330070688169
-321.100000142414	0.0127690882755203	0.0134411046286613	0.00960126580139309	0.0168130360567585	0.011867399583341	0.0131568902954895	0.0119587669957832	0.0110226547096567	0.0137465859918742	0.00862659254339404	0.0120550205487635	0.011127495564941	0.011501524820739	0.0131741098547348	0.0122527154244055	0.00835385979526393	0.0120182242019878	0.0101678135436257	0.013327449092875	0.0111300912010982	0.0113443730196356	0.0123836727700333	0.0120522426676243	0.0117970274701522	0.0120351188860217	0.0107022393072732	0.00954614962637856	0.0119933482252338	0.00732369522460607	0.00888386074743797	0.00888386074743797	0.00953771442996321	0.00924553090326152	0.00927892012275988	0.0101075133782953	0.0115223691602839	0.00996390285645776	0.00800221827004255	0.00844005346394205	0.0103096021273871	0.00875900494726267	0.0130130115795493	0.0115756548122434	0.00861306943576334	0.0105676093472643	0.00920944075185548	0.01037518416261	0.00719888859806084	0.0070555038981005
-321.066666808966	0.0102698706400829	0.00816742885284849	0.0062220848307144	0.0113391681315504	0.006411908406873	0.0122963535384806	0.00398073381631259	0.00881708455719998	0.00727596387528917	0.00784006560844441	0.00669199844853929	0.00927189714327226	0.00741595044917964	0.0121597012732658	0.00665398042448107	0.00501541482601009	0.00507148537873348	0.00486451091412854	0.0050870099118161	0.00703672915707798	0.00843715788871413	0.00738743227487182	0.00779536276416171	0.00640538546809044	0.0075058109317373	0.00654283502711828	0.00373780040586902	0.00728991263279022	0.00459138287317851	0.00770852742811157	0.00770852742811157	0.00464554472889323	0.00692796949857066	0.00666282918835914	0.00460683479188573	0.00878840177156515	0.00647972165934774	0.00347527646562917	0.00343121917376632	0.00667194664876292	0.00483189973477693	0.00726393822664839	0.0102682074186496	0.00437530720515711	0.00330716790123387	0.00501194010694983	0.00495174907473439	0.00413250422234412	0.00445398436305822
-321.033333475518	0.00397202021345644	0.00347857358867365	0.000479631956121773	0.00639668006331096	0.00589604044949188	0.00539499431543322	-0.000829261035201201	0.00119589509845452	0.00483707844619863	0.00172479333126563	0.00265020039097952	0.00507606212654121	0.00461253412161444	0.00389234345955358	0.00478999210066156	0.00612299912731451	0.00153120770495829	-0.00137315817690875	0.00403424564197308	0.00629111478388633	0.00245553861170222	0.00356387119302448	0.00460517969810892	0.00345682581005868	0.00369341806929269	0.000903351491495008	0.00400389826704017	0.000445165445324913	0.00130627744072132	0.00593108386531394	0.00593108386531394	0.00256037344153326	0.00576682380273841	0.00225843274113635	0.00372374357704852	0.00224966043095975	0.00154071986610149	0.00219741318531474	0.00118255200939477	0.0014430061859374	0.00406545871697106	0.00343839172828209	0.00360452730848426	-0.000809245362704325	0.00114330377046723	0.00114039946196687	0.00291067124017763	-0.000289404212105993	0.00271114704645203
-321.00000014207	-0.000128401759147856	-0.000855366458061502	0.00181883757051327	0.00382141600982144	0.0012707281519786	0.00225824410417386	0.000674809474428772	0.00134412536862971	0.00158121173612491	-0.00128289313141783	0.00214280065731043	0.000746670418276696	0.00115311801637485	0.00311072650222033	-0.00058995752192359	-0.0004627295643026	0.000665101100979726	-0.00415778281081547	0.0018245872597985	-0.000110507376296032	-0.000398224546615089	0.00279289647332959	0.0025296996113493	0.000728785226285389	0.00183984324472863	0.000361459158645383	-0.00107503429470479	-0.000171090250040029	-0.00230000648277873	0.00149516863274091	0.00149516863274091	-0.00217650596392283	0.00253548399674808	-0.00229471644752821	-0.000503036834391568	-0.000419151883828905	0.000854743512326395	0.00148825693495258	-0.000711478173642255	0.001286760598607	0.00145288199076665	-0.000431935880442547	0.00347925437958974	-0.00323980708726523	0.000562459676488714	-0.00267152575721186	0.00156648676887483	-0.00293654440763991	0.000222185811547537
-320.966666808621	0.000634061066026148	-0.00264104796744113	-0.00338178977944781	-0.00119392650434103	-0.00113811608464998	0.001419284853174	-0.00224002429215286	2.77208355921044e-05	-0.00302796004728734	-0.00161708365586855	-0.00249877247143426	0.00113053052484113	-0.00150314857181433	0.00262578981379369	-0.00111497627051371	-0.000615674114189613	-0.00221749371335289	-0.0012516964955176	-0.00184742404209814	0.00155811531316485	-0.000478794896935031	0.00404374587485701	0.00429649327480186	-0.00187744939631274	0.000804663880379919	-0.00165086411428128	-0.0019095756423394	-0.0022791922648181	-0.00297656078467279	0.000718161668091244	0.000718161668091244	-0.00166580795780502	0.000231958971563806	-0.001151263452986	-0.00147616558617558	-0.00053443577114376	-0.00114689493310993	-0.000406994419221429	-0.005100541589656	-0.000428440121219453	0.00133987502767663	0.00197818653029347	0.00154268123913237	-0.00315086637728912	-0.00240817981152952	-0.00365865954688382	0.00366306357198143	0.000775202109092321	-0.00236331775516563
-320.933333475173	-0.000628156502584631	0.000291347690103971	-0.00581145491261248	0.000724360301919136	-0.000374371820963892	-8.13252220931426e-05	-0.00344097327325033	-2.63860737459432e-06	-0.00165276771825795	-0.00411734950338594	-0.00206190311857957	0.000577378435325904	-0.000293596369390414	-0.000777372884490424	-0.000381978336753908	-0.00250587628119214	-0.00198214254590745	-0.00352156264439007	-0.00370353764843601	0.0030238399691358	0.0026171171826439	0.00195928610288421	-0.000639509534231975	-0.00286979027763357	-0.00312666191100608	-0.000456892773031847	-0.00215406116247552	-0.00110615334324937	-0.00459827316864703	-0.000539847135674787	-0.000539847135674787	-0.000844237017281202	0.000590414938607453	-0.000368372527378091	0.00220208085168305	0.000767932131031879	-0.000909885257982856	-0.000181439691507745	-0.00180785209069834	-0.000167613586180781	0.00135576649786384	-0.000991062688303512	0.00269401549145587	-0.00224010631291693	-0.00292257585738465	0.000972118582065584	0.0020332407993171	-0.00353439287209856	-0.000395270972917139
-320.900000141725	0.00398209324061516	0.000481153403649071	-0.000838143558376081	0.00243240794668897	-0.00283798672756641	0.000908862338236061	-0.000324529257823336	0.00147002271096619	0.000415448231875781	6.91361548464942e-05	0.000768410416417509	-0.0026011169385215	-0.000703674742543736	0.00219528037839334	0.000200087759759993	0.000791145414540506	0.00163452048537327	-0.0014476284765641	-0.000104226256391726	-0.000792080776278015	0.00281135855027814	-0.0007254613970612	0.00134337583629218	0.00111283515437632	0.000683427812917636	-0.000224613719354005	-0.000773639857949981	-0.000573529103209958	0.00248076688285515	0.0025664397051165	0.0025664397051165	0.00255096493839979	-0.00057064968639442	0.00101480959628442	-0.000331681391603555	0.00352971116864231	-0.000711741039437608	0.00365168580929842	0.000544905813704477	0.00247192769797366	0.000606150254013782	0.00311616422611283	0.00243160052445568	0.000818137784890816	0.000714593654743356	-0.00236035998658368	0.00301869542647726	-0.000210162908570233	0.00137567627878732
-320.866666808277	0.00191187037389562	0.00236202641911387	0.00203516830261685	0.00557842418313292	0.00229026799770282	0.00430427841886694	0.00168257795229654	0.00259418859505212	0.00246984448934007	0.000558215728239997	-0.00122433566768532	0.00151145971736411	0.00440802251953831	0.00671926910627707	0.00323753248143177	0.00318779824658222	0.00049195345304387	0.00179043933654477	0.00257151344994433	0.00605344997382995	0.000361180702696529	0.00530515738970072	0.0016148507188537	0.00459169890372424	0.00230067508526866	0.00450329878298261	0.00105454522196957	-0.0019818413687096	0.00160608086173331	0.00257699975235093	0.00257699975235093	0.00367332679279564	0.00234648773249591	0.0022804087298739	0.00382759960071832	0.0025537085159516	0.00204854841335511	0.0036684326698968	0.00127075030729151	0.00567843101864718	0.00535834417075931	0.00523320518297621	0.00404201061835718	0.000285490705928093	0.00405405036828099	0.000352169080677256	0.00548598346963347	0.00339524593206608	0.00432502744626639
-320.833333474828	0.00861243300449044	0.00655988301633803	0.00224108271963475	0.00450346897381826	-0.000102508950080571	0.00493726372100245	0.00650733974574758	0.00691155591615822	0.00344126843647263	0.00489424236419655	0.000620365220320496	0.00369582440860661	0.00661120077047017	0.00591899367337212	0.0050365525403947	0.00607631130671271	0.00450454472305872	0.00570826824080284	0.00584671026815675	0.00688632474869222	0.00333524992291223	0.00768660221217543	0.0065205075368393	0.00448381561973898	0.00580217057114762	0.00840408234022472	0.00703144185024906	0.00604958671141476	0.00486110103985993	0.00974554615437995	0.00974554615437995	0.00426301039883337	0.00728202141093137	0.00576241416490353	0.00937528286873535	0.00934116093392234	0.00991095985351387	0.00574010750788922	0.00701071742263015	0.00774110274677864	0.00525080558011337	0.00701125139728309	0.00902863471775961	0.00338452201454298	0.00686276230270066	0.00341764930098176	0.00588911483438703	0.00529195641465152	0.00703806684616393
-320.80000014138	0.00384382155401564	0.00668663479965392	0.0091132279126912	0.0103602625404523	0.00680267141500401	0.00718753249379434	0.00664464491653349	0.0100847598984281	0.00923598505090939	0.00238500365433658	0.00357317968074744	0.00595628208451882	0.00999524317064659	0.008663036241087	0.00608883538763938	0.00882410458060356	0.00938693272130975	0.00622139865055105	0.00709369011299144	0.0111914362613783	0.00889563988733599	0.00849481312466571	0.0106766527405929	0.00647162504178411	0.0080537824982041	0.0113746169188608	0.0074693658718028	0.00631809913360881	0.00976494408036721	0.0126792360078271	0.0126792360078271	0.00757572641593163	0.0103839800391891	0.00923513073253557	0.00807938386567975	0.010346123088078	0.0102843151825786	0.0112472633426028	0.00929878083078384	0.0110010136696916	0.00996410936066028	0.0107016412359049	0.0117598089361518	0.00857099652156923	0.00827456567730034	0.00846234316740047	0.00711766360990695	0.00838967344617159	0.00817972001776646
-320.766666807932	0.0102591726298723	0.0117318327156187	0.0113388941319889	0.0127274511289016	0.00588918140450689	0.00948312967361364	0.0140900145635067	0.0098625584064882	0.0111379996450961	0.00984646242349285	0.0102207231416478	0.00975413514435253	0.0124037005694089	0.0116973729287541	0.00886033863546387	0.00837160283234772	0.00904132196889751	0.0104261565426144	0.00913563580826249	0.00872165867391483	0.0112633145217708	0.011246871705347	0.0126426332704715	0.0107085316302643	0.012029028157271	0.0141792012188122	0.00945777294315808	0.0111217220257053	0.0107247233037941	0.0113084066098235	0.0113084066098235	0.0109620586338185	0.0120297974029363	0.0115926046564867	0.0122875098397615	0.0127052319913509	0.0114073969606544	0.00932981380160336	0.0102849858453976	0.0141138819951993	0.0102975038083207	0.0141452567825719	0.0129479576608208	0.00948139143482685	0.00993678972761725	0.0104692801739374	0.0138637269453431	0.0107555725231082	0.0123209595432467
-320.733333474484	0.0159370235013144	0.0129327822687996	0.013123922662266	0.0126181879678186	0.0112366337230102	0.0138587986348876	0.0129941811188262	0.0155053271460636	0.014048796783651	0.0112205891953654	0.00831453667312776	0.0143676648352946	0.0150954992099466	0.0133611363323942	0.0124342990415629	0.012992790894286	0.00931049709113796	0.0123287856698885	0.0121188374599039	0.0140607800200816	0.0138265486017369	0.0166983866272929	0.0151380105923529	0.0135379748771666	0.0127330252128386	0.0164707478156678	0.0146920302719566	0.0144115184138931	0.0132630314237163	0.0132646332504387	0.0132646332504387	0.0130145873042775	0.0141638767326033	0.0180174423393996	0.0172456263655961	0.0197211571614655	0.0173235766151399	0.0128791907158758	0.0150889996962185	0.0191459782040995	0.0165352465864523	0.0157017042893841	0.0150664654728437	0.0138886425862543	0.0155649085619596	0.0144321032972142	0.0166212647762631	0.0148336027524586	0.017359639606029
-320.700000141036	0.0166443630353967	0.0163672295801515	0.0145911240493222	0.0163955984581683	0.0147133519581728	0.0152728687819167	0.0143603504896337	0.0202299473015046	0.016345067242328	0.0131505486874298	0.013011875823898	0.0154632432557719	0.0158596056753195	0.0137409010246686	0.0148354109870463	0.0167595361006051	0.0173797011984107	0.0122095149250295	0.0176151330588409	0.0155850082998109	0.0176959105916081	0.0141102919058118	0.0168021613823424	0.0164517276664966	0.0181720733079409	0.019183992511096	0.018311236216061	0.0134985840255379	0.0178665918791979	0.0187508057876395	0.0187508057876395	0.0151195637093028	0.0183829244722464	0.0176331805276533	0.0185612611495635	0.0194847857615145	0.017732814214373	0.0185634943787264	0.0174886337099194	0.0160217565406227	0.0126832936975471	0.0198674178171357	0.0158876058462211	0.0119708046086864	0.0208350163874905	0.0169763692879116	0.0172004701051514	0.0144794456580087	0.0182442639021078
-320.666666807587	0.0208135544688504	0.0170534192803279	0.0179517192937022	0.0197377444541111	0.0165021540337688	0.0174277589618285	0.020152996759476	0.0195187880954983	0.0193200950550894	0.0162233113981729	0.0160674759470484	0.0193083140830131	0.0190418183611181	0.0188815406554466	0.0163855365215984	0.0174501071904734	0.0158172633399544	0.017206025677537	0.016606418479859	0.0157650708641617	0.0200159636443157	0.0168886731804953	0.0204858108749614	0.0194539328087557	0.0181155612170276	0.0180226212430213	0.0171965564001902	0.0152043101966316	0.0161975384130112	0.0231492963806871	0.0231492963806871	0.0194737196501706	0.019721873924653	0.02155024159757	0.0183396164943861	0.0210140390517104	0.0226268726979848	0.0193297659698777	0.019608716677967	0.0191017777574999	0.0178220204721239	0.0208821832076479	0.020968886765759	0.0143222084689549	0.0207952884598686	0.0171887738269145	0.0210328206771407	0.01545227575624	0.0157986377026766
-320.633333474139	0.0198607198910338	0.0191477117239547	0.0169778874363268	0.0203763646431346	0.0173540116300177	0.0191723923123435	0.0211479508473026	0.019878710431261	0.0186925494476576	0.0154562880043299	0.0157995713641906	0.0178968518411156	0.0198801107702881	0.0201191064332714	0.0173759488370427	0.0216118179358084	0.017971003543933	0.016691827075444	0.0204604232159108	0.0191449710091015	0.0170859103085024	0.0150844625143737	0.0208819254673422	0.0180336632916158	0.020920611033684	0.0225764180920023	0.0180676673304686	0.0163775410172592	0.0214440071392384	0.0190670879301256	0.0190670879301256	0.0175284253783955	0.0195338906845559	0.020297950191506	0.0165059745748805	0.0189804382888837	0.0190961614449002	0.017814818200711	0.0187102003023514	0.0168096073490022	0.0184257344984402	0.0219300418535283	0.0182376983274152	0.0166436326862638	0.0201386312115781	0.0205434198905484	0.0218125443011244	0.0161064615168489	0.0172128717954562
-320.600000140691	0.0240584991443274	0.0177174361048416	0.020849155632976	0.0233022971186595	0.0203696487536638	0.017293476597912	0.0211362082673321	0.0197529546418933	0.0185218331418667	0.0178846824392739	0.0194937856161655	0.0205833249756079	0.0202231759703774	0.0194478486557726	0.0181092194839262	0.0200791527987109	0.0166315947156253	0.0168375268672173	0.0211540451401505	0.0211160359601985	0.0199732953403312	0.0176256769200314	0.023129490999357	0.0191536020840124	0.0197741801217702	0.0171836136845714	0.0192523699476661	0.0194097225624832	0.018559226551321	0.0245146141558406	0.0245146141558406	0.0186658159132564	0.0209974476060976	0.017539916307551	0.0194579333314318	0.0224298178965038	0.0215773469504199	0.0199071179920387	0.0177152549564431	0.0160947021837268	0.0203575401469531	0.0178715805283207	0.0171441733004164	0.017175097772707	0.0185062878808114	0.0204590211295645	0.0204247270528249	0.0186260105718058	0.0200750710162754
-320.566666807243	0.0204928089823975	0.0204550348382919	0.0181829626044676	0.0200206058891698	0.018689406435982	0.0205927010836771	0.0183579366231269	0.0181963459497011	0.0175133323004246	0.0185258040680014	0.0166491870281339	0.0196914863151579	0.0186162738682184	0.0193815722279423	0.0181203696483859	0.0184856528601242	0.0190970827104885	0.0161728405931435	0.0180682545050573	0.0233710442290561	0.0187423920602541	0.0166831343045447	0.0218026577075042	0.0186722623651137	0.0204623708241657	0.0179104079224258	0.016422360363329	0.0166257445505628	0.0172475587093865	0.0210380166827095	0.0210380166827095	0.0187599725973082	0.020214308842302	0.0185504652526192	0.0183509084917015	0.0213336033557092	0.0179805941600757	0.0188656170339842	0.0175416756877576	0.0158042042424454	0.0188009992579345	0.0191867389773109	0.0176510603623793	0.0172038360737564	0.0176684275141551	0.0183889476342535	0.0205419049884962	0.0164655826422361	0.0166402175205033
-320.533333473794	0.0179830800703283	0.0178811698692162	0.0157411383996676	0.02235679662587	0.0169750126442846	0.019035669444087	0.0220693502648441	0.0176434737651462	0.018485158259031	0.0142539664901233	0.0179398839556345	0.018627393966186	0.0170769069703409	0.0166329279488086	0.0156064096197053	0.0194473125952691	0.016248996104085	0.0190655152380222	0.0201337418636711	0.0206512096124183	0.0183952172584259	0.0168198988091265	0.0179769234908602	0.0150857066717609	0.0158599472514263	0.0166135991517554	0.0164486241145396	0.0154942246119624	0.0120488549615515	0.0184855374574967	0.0184855374574967	0.0172361707102369	0.0199639967974153	0.0181223474697938	0.0174351550504743	0.0173216692238461	0.0163313067557358	0.0191542958418756	0.015830832021233	0.0142630876569104	0.0173342129037136	0.0188970565411329	0.0164462486484638	0.0151153701518835	0.0171954107978696	0.0150503886148343	0.0207946918394643	0.0144430545891017	0.0188574111280044
-320.500000140346	0.017422847222335	0.01640546767508	0.013068434482251	0.0170531603986702	0.0145781698652703	0.0181298388138761	0.0155601469029	0.0157627251966087	0.0156894753959853	0.0151671144047554	0.0146553695476839	0.0141523252178311	0.0161650590956898	0.0159555902457366	0.0132354630845614	0.0168820443426753	0.0155413409054357	0.015059700033045	0.0159908113913323	0.0186668493823955	0.0153711877337215	0.0141749026990319	0.017769046206801	0.0148201152799569	0.0184963187690328	0.0163437737276422	0.0158178971264864	0.016755044383383	0.0120180588826332	0.0163859487380731	0.0163859487380731	0.0135781937453583	0.0187420362003389	0.0120956935756317	0.0165299677559558	0.0169601354507777	0.0135331639430625	0.0159581701131006	0.014112662598495	0.0134447570072068	0.0179639493722922	0.0180489801124087	0.0154762179094539	0.0123570768145286	0.0123665245570461	0.0167721490913769	0.018236441280002	0.0119959728075264	0.0124072894368851
-320.466666806898	0.0154226478042251	0.0123428841475213	0.0139537352997768	0.0193151010322753	0.0134020701583627	0.0153569211072826	0.0162967407939264	0.0163110507506324	0.0153513916483548	0.0100219752646287	0.0139808459652877	0.0116400282674864	0.0142202301987141	0.0122956781832507	0.0103168498489928	0.0127344123087988	0.0114097234171819	0.01300611606341	0.0123474610064822	0.0160679892559865	0.0120581042328952	0.0144440382211833	0.0163883520521297	0.010454779229549	0.013384783184882	0.0135201307698084	0.0133849712173424	0.0120625731408872	0.0122054642468178	0.0124049437421768	0.0124049437421768	0.0109449384384529	0.0167036858201431	0.013123962959787	0.01318473136049	0.0151709699931408	0.0135783718526211	0.0136900264774659	0.0105961918319111	0.0114474661094952	0.0150957296379972	0.00994457045124797	0.0138261424706521	0.00946273987277524	0.015410320573809	0.011263602059169	0.0129845565857993	0.0131120938525378	0.0139482232539311
-320.43333347345	0.0104465205560569	0.0125480743105483	0.010990594157946	0.0138444093825268	0.00787428943092183	0.0130836946002977	0.0123569375724909	0.0128785770880333	0.012168747040028	0.011099046424607	0.0101507649665514	0.0110146938453458	0.0125102199892502	0.0116262783010621	0.00997077727868634	0.0101545035655101	0.010322663059772	0.0108794886837179	0.0102501333277414	0.010376962604761	0.00863079525709454	0.0101053843495249	0.0138929440072439	0.0108226934900404	0.0103187571638904	0.0112578796226273	0.0101547800269101	0.0112736834849991	0.00711629222815957	0.00979174829119189	0.00979174829119189	0.00984676368570914	0.0114373483031347	0.0107392361182259	0.0102074441646087	0.0127355880475759	0.0126362845847416	0.0081004432668923	0.0109437578957394	0.00838958188433836	0.00960349760184187	0.00804109315079515	0.00900659001259063	0.00488817606556735	0.00965491176711442	0.011568889799259	0.0106604594999077	0.00884932733674093	0.00739038695112104
-320.400000140001	0.0106918547268513	0.00715670042052807	0.00666060136955149	0.0102496777869555	0.00644601986929016	0.00843553592818513	0.00797898842783085	0.00975781562097744	0.00907016794316251	0.00638866534910076	0.00692299156082021	0.00770826555123671	0.00919712533559014	0.0107139242317108	0.00525586297627856	0.00992090723904149	0.00617285901002573	0.00727091290589432	0.00612478643082481	0.00699077622618449	0.00666903942924491	0.00699627065063146	0.0089646121665885	0.00519869551373453	0.00972815196393972	0.00851926874488373	0.00676091562870917	0.00485231375245032	0.00516607147735348	0.00626242982235437	0.00626242982235437	0.0038640642588299	0.00849779643947401	0.00879527264778091	0.00760622803259059	0.00954887806228455	0.0062442620517722	0.00472956018107207	0.00588535709397708	0.00637780496615359	0.0048552650934699	0.00987007691616526	0.00943768468256723	0.00527658440776424	0.0064385537578221	0.00748340160255767	0.00635917997598878	0.00228735458958285	0.00589566346126258
-320.366666806553	0.00647815993336343	0.00482816422890686	0.00381269285723695	0.0100043925950051	0.00521234873090604	0.0058957193127972	0.002855842647836	0.00431471844457354	0.00487617149128905	0.00256048501991135	0.00402390603603076	0.00548642944010125	0.00963396479905454	0.00465353071361796	0.00416565156159099	0.00252791041058387	0.0044831289294327	-0.00057395300856411	0.00671400458633609	0.00326302546134138	0.00520301025702241	0.00421844990313458	0.00590150774218678	0.000516309339549825	0.00306618151696469	0.00542418820627533	0.00125223400644681	0.00167087012974332	0.00177237172144307	0.00210750157276185	0.00210750157276185	0.00238602968892809	0.00381751370294103	0.00507458839335373	0.00372082942369967	0.00832065540306748	0.00456304400586383	0.00320460313361759	0.00182732411027564	0.00211014858865954	0.00375580708521506	0.002575653076485	0.00303153896932262	-0.00102634346397823	0.00315117115854557	0.00236941068075802	0.0010224210311075	0.00323733179413632	0.00406356024722132
-320.333333473105	0.0044439674075214	0.00181783464420293	-0.000387128985893215	0.00320608958771351	5.32635623836653e-05	0.000743069118187001	0.00347876436367489	0.000268732103015368	0.00286348936551517	0.000137727247013331	0.000876605965648758	0.00228916024284365	0.00518867968953918	0.00257711795257842	-0.00111008454298656	0.00040661857210722	0.000267957358530357	-0.00102749654796352	-0.00036068443926407	-0.000331673586102088	0.00127849640137201	0.00291833225314164	-0.00030347262509145	0.00064667823461162	0.00253194491990805	0.00342311429061037	0.00023159303018061	-0.00013882569698187	-0.00390029220436394	0.00153218420738888	0.00153218420738888	-0.00191572976301158	0.000404272063994626	8.69299184250716e-05	-0.00197623471760133	0.000814248832026077	0.000443339893631656	-0.000361808154800469	0.000703470761983849	-0.00107686289563103	0.000795876867991874	0.000385113631409473	0.00165561721783636	-0.0039762090630926	0.000490180721390843	-0.00200120369839385	-0.000504952598277653	0.000238691697490356	0.00263431155780669
-320.300000139657	-0.00103866714631906	-0.00330181673625829	-0.00292162022667775	0.00181840813759138	-0.00206151139447797	-0.00234729197350936	0.000829156066414982	-0.00433509051993219	-0.00130520226543174	-0.00372149821061318	-0.00573021059499257	-0.0017562773143851	-0.00392992051492946	-0.00170246282999753	-0.00510817332136693	-0.00265910429364302	-0.00343213217047811	-0.00410280258611295	-0.00235907355661358	0.0024338490776098	-0.00382453075584654	-0.00234896756689151	-0.00117642496107662	-0.00209290927753281	-0.00415262751456347	-0.00174575227610452	-0.00673070649533147	-0.00660970639086267	-0.00494080522123308	-0.0015552595274787	-0.0015552595274787	-0.00525919038435874	-0.00453355836731628	-0.00138564630550331	-0.00129813446866611	-9.71609279435404e-05	-0.00374352205033079	-0.00385044508373855	-0.00547018182090508	-0.00456325773496735	-0.0024509483687184	-0.0027539490852353	-0.00277646069541981	-0.00712823737224322	-0.00402959499773015	-0.00129243389085709	-0.00258964047220078	-0.00577885549970236	-0.0053090586915876
-320.266666806208	-0.00323910195057953	-0.00613466066866075	-0.0078158266931676	-0.000875756530117733	-0.00521422241478409	-0.0070019997427484	-0.00334169905641657	-0.003152923391326	-0.00339203029810942	-0.00808613521705681	-0.00451246820752083	-0.00627349993235504	-0.00358832448517132	-0.0044670952149044	-0.00690659538948502	-0.00519358677159609	-0.00597003564038001	-0.00766808794889196	-0.00624575180071041	-0.0062153786571022	-0.00666907564685781	-0.0070541192670236	-0.0059825875634919	-0.00815186778785926	-0.00497491329049193	-0.00548838882637914	-0.00875904531773797	-0.0092261440996253	-0.00894779288114644	-0.00320992910159246	-0.00320992910159246	-0.00921713941300073	-0.00655941762062173	-0.00825070361876101	-0.0050627447312388	-0.00424156181467061	-0.00505140001223725	-0.00725775360102043	-0.00817884574651162	-0.00667254465824774	-0.00576286922360747	-0.000867672105984929	-0.00621751559253225	-0.00844288374740154	-0.00706900137023314	-0.00597936314114766	-0.00855812921150012	-0.00694925363351717	-0.00703341775687372
-320.23333347276	-0.00775176641044772	-0.0087087819249424	-0.0118027443212394	-0.00583543399380648	-0.0075806453490247	-0.00803399421392814	-0.0090927966548241	-0.0105297883620624	-0.00979665723462542	-0.010589019938078	-0.00995932137398226	-0.0124558571250867	-0.00799398317546463	-0.00840664213018316	-0.0105204673245497	-0.0104415181597172	-0.00719707449426754	-0.00992926859780419	-0.00957340673967777	-0.00389373831823947	-0.00867659736725113	-0.00725077830007792	-0.00939219193709717	-0.00878604536172056	-0.00845770516711442	-0.00810672206406227	-0.0108386958348125	-0.014169551411101	-0.0112877226596757	-0.00834144523572722	-0.00834144523572722	-0.0125292820815301	-0.00935079193819155	-0.00966607595363655	-0.00782441772358589	-0.00927606303582218	-0.0104087482221844	-0.00735723412396716	-0.0109902339035122	-0.00953325795002147	-0.0076463756501467	-0.00761094704799448	-0.0124740718495192	-0.0112984041101766	-0.00989440336373715	-0.00832142928882462	-0.0093487999332833	-0.0130955169466723	-0.00769153045309623
-320.200000139312	-0.00878905738624658	-0.00951076876069079	-0.0146895403744969	-0.0100431736688964	-0.0127437220826857	-0.0138713115344299	-0.0108149227929732	-0.011620040102243	-0.00991260356542178	-0.0132421943142496	-0.0134807168879439	-0.0101131074447701	-0.0121676887486941	-0.0093516991083179	-0.0110069391650615	-0.0122391945498969	-0.0102534237267625	-0.0132496561648089	-0.0138047038531787	-0.0150391429334956	-0.010044240956091	-0.0121208629876008	-0.0117199518252851	-0.0124527877605127	-0.0147807083624262	-0.0111116304201798	-0.0121736528463765	-0.012620708051534	-0.0154480132083989	-0.0114057648415534	-0.0114057648415534	-0.0148466820900307	-0.0127232163450801	-0.0127143531861641	-0.0121858372557062	-0.00871203054038927	-0.0107644671440345	-0.0138776790536533	-0.0145682964830983	-0.0128337886637019	-0.0119967916165925	-0.00795918341217028	-0.00818407930915832	-0.0187703664107534	-0.0141747231889525	-0.016382269846403	-0.0129140813680249	-0.0149003978982813	-0.013427034513068
-320.166666805864	-0.0122630227407324	-0.0144948481631534	-0.0161772293565542	-0.0123028985505305	-0.0177034477138274	-0.0123205087303027	-0.012556058882021	-0.0157190744212108	-0.0143973683184732	-0.0146936402057413	-0.0146917172610487	-0.0141058494119262	-0.0132157032169354	-0.0113886244110101	-0.0147951863395642	-0.0142072322167184	-0.011730450691625	-0.0184266655769154	-0.0155515854093277	-0.0142175628310725	-0.0156178784818207	-0.015551672486568	-0.0123086997698344	-0.0158576336146992	-0.0160612680823958	-0.0123043166169308	-0.0178405977764754	-0.0163556908250844	-0.0150686414051431	-0.0122406719095445	-0.0122406719095445	-0.0161065519307596	-0.0119046204814627	-0.0153500164542598	-0.0139037242828449	-0.0104901098349064	-0.0134982526799352	-0.0159292183927826	-0.0182553945820503	-0.0144373238297433	-0.0162223011447543	-0.0132768831576762	-0.011912136223507	-0.0182440659521851	-0.0164944319152206	-0.0173951070097229	-0.0158825601537516	-0.0190857671657551	-0.0145178449232093
-320.133333472416	-0.0164678739998574	-0.0188243412174576	-0.0152801681965168	-0.0135369244560524	-0.0179083158871245	-0.0136765226374819	-0.016865231739654	-0.0155009635298518	-0.0163541982073866	-0.0164277424924477	-0.0181444149444236	-0.0180458566916125	-0.0147444406230018	-0.0133054500421744	-0.0185416105697599	-0.0153258122924235	-0.017424352942217	-0.0165991368131851	-0.0168388554252563	-0.0160604712878183	-0.0144930279198464	-0.0167880354415098	-0.0161557924147452	-0.0152824435264965	-0.0173684201585641	-0.0150659444880719	-0.0159191664893359	-0.019489542130543	-0.0192306527363866	-0.0159407312730895	-0.0159407312730895	-0.0199182251049668	-0.0163282082389894	-0.0167808317341104	-0.014919043136048	-0.0126041811897237	-0.0149589223483592	-0.0164517570482895	-0.0164671693459036	-0.0157590733785037	-0.0185551171933438	-0.0140402927113128	-0.0131038433926084	-0.0185730720749788	-0.0177877428998282	-0.0181875834161783	-0.0141183321237519	-0.0198180377288802	-0.0169331107146928
-320.100000138967	-0.018075670784329	-0.0176853277719665	-0.0202490136774376	-0.0175782950478006	-0.0166839252805679	-0.0194687939440518	-0.0186764394213755	-0.0223873225763777	-0.0161797736264832	-0.0163874057207082	-0.017513994343762	-0.0157165199719747	-0.0184282191739065	-0.0179522284886792	-0.0173547078500985	-0.0153054007438861	-0.0154989854056664	-0.0216383740470593	-0.0181336730833418	-0.0174058593719744	-0.0156558951594756	-0.0165631186455507	-0.0187207790153261	-0.0154403051627198	-0.0174570904129826	-0.0179571912672801	-0.0154919530864085	-0.0210831871189623	-0.0220894475637922	-0.0156245721725086	-0.0156245721725086	-0.0189886133449735	-0.0161914942928528	-0.0158463559871264	-0.0180086874617152	-0.0141431677997488	-0.0177998200126743	-0.0171633412570549	-0.0216365724324831	-0.0212199478068628	-0.0198186374181311	-0.0152784506334249	-0.0172344736789887	-0.0216995339889529	-0.0194194595579003	-0.0180568208596072	-0.0173161315255869	-0.0225711955829875	-0.0168273016064164
-320.066666805519	-0.021114628296567	-0.0197208946583295	-0.019930353431902	-0.018251884647587	-0.018419196930568	-0.0182106244120396	-0.0164566855066632	-0.020649400217336	-0.0182652562053522	-0.0196809859581166	-0.0189642955090068	-0.0187572146323849	-0.0173165844621846	-0.0175110448855912	-0.0197283305443875	-0.0197276343179783	-0.019024914996159	-0.0208964349461458	-0.0182980515259644	-0.0161952278566193	-0.0181511361004497	-0.016786488271626	-0.0170873214396838	-0.0209538088383024	-0.020632223952212	-0.0173310330278138	-0.017498952977828	-0.0217792252799975	-0.019732908639108	-0.0155819199510333	-0.0155819199510333	-0.0209884023803867	-0.0171113869429055	-0.0193048028416171	-0.0203328767416824	-0.0152143953170053	-0.0151809398849072	-0.0207598008914492	-0.0238641034134864	-0.0196887804296908	-0.0195995030925973	-0.0176705019206131	-0.0194367178070153	-0.0191125635445694	-0.0195670559325959	-0.0202130458571436	-0.0191443267256008	-0.0206554346349889	-0.0192836955806313
-320.033333472071	-0.0205044136635703	-0.0196255306093714	-0.0197472052262103	-0.0195625613894753	-0.0187404424970733	-0.022334059803592	-0.0193853670512794	-0.0204284226177349	-0.015162016426424	-0.021198226308665	-0.0203177552877003	-0.017712441938962	-0.0156749534901369	-0.0176059538238117	-0.0188401573809733	-0.0199595253845669	-0.0188119526097399	-0.0218976605720238	-0.0171001916768174	-0.0184361853093818	-0.0203152275782735	-0.017430751580827	-0.0202364716425344	-0.0177567388309423	-0.0189550591467565	-0.0177402058858287	-0.0191175857451914	-0.0234526577601202	-0.0234358276718502	-0.0181515594745045	-0.0181515594745045	-0.020718562241394	-0.018676414492496	-0.0205748160087916	-0.0177084369592804	-0.0150465593577955	-0.0193381999567667	-0.0191042366582852	-0.0197644028592426	-0.0183246814426565	-0.019514814407953	-0.0175798307059571	-0.0187243502835901	-0.0242507931226922	-0.0170795928934874	-0.0170153746388725	-0.0165641542178434	-0.0206571980769713	-0.0181235791275212
-320.000000138623	-0.0206452710632228	-0.0206648133354715	-0.0203931794430043	-0.0152265390581336	-0.0207702847247572	-0.0174387978801223	-0.0188082792167356	-0.0187584472596685	-0.0196808046861738	-0.0222440274890822	-0.0205878029615042	-0.0197998556614922	-0.0164702762021497	-0.0200183297556153	-0.0176077555713526	-0.020525718736002	-0.0197035843521007	-0.0181220590842294	-0.0181364761580003	-0.0156914945793195	-0.0165380856404859	-0.0178384187429517	-0.0174975283726166	-0.0170057748062681	-0.0182677606122362	-0.0152522547723823	-0.020003843350974	-0.0184805865367551	-0.0215211488566405	-0.0186380641779326	-0.0186380641779326	-0.0198642997475511	-0.0154528483897756	-0.0163794226837747	-0.0176796116067924	-0.0182618797359259	-0.0189500083908167	-0.0205395268557083	-0.0186642446637196	-0.0199425546421215	-0.019038926238193	-0.0179919752759264	-0.0179134823608416	-0.0213728339000032	-0.0188407551614331	-0.0181867559030158	-0.0179732222813838	-0.0188326935724364	-0.0166485938469711
-319.966666805174	-0.0179832533039228	-0.0185650795484117	-0.0174091201462307	-0.0160329129414725	-0.0192082673249875	-0.0149124326251823	-0.0174082916167067	-0.0198803700873927	-0.0178079142995432	-0.0194581067395863	-0.0174120427795132	-0.0202076883072637	-0.0170217473253169	-0.0195018789941758	-0.0172932120014073	-0.0180549872053876	-0.0171110283503407	-0.0189937857181266	-0.0164246944850885	-0.0163575932136815	-0.0171968973171265	-0.0167937928873645	-0.0159174323215729	-0.0174343010595079	-0.0157704050442521	-0.0186173175642187	-0.0179952718620705	-0.0177383328045707	-0.0195929775613228	-0.0141335584499028	-0.0141335584499028	-0.0171232468666547	-0.0137914139473717	-0.0170094495149365	-0.0156704145251443	-0.0172038006018189	-0.0158848524309466	-0.0175175018675241	-0.019644697548029	-0.0172972696999201	-0.0180779721320391	-0.0143991980088138	-0.0150194340154719	-0.0170427369031131	-0.0196307240751017	-0.0165177155188908	-0.0179592830544428	-0.0197044668719284	-0.0189771022410972
-319.933333471726	-0.0142588940057167	-0.0140072221287114	-0.0143851214219295	-0.01551942771717	-0.015823254079258	-0.0145783783518414	-0.0121818050767314	-0.0171374427377706	-0.0147615725192348	-0.0154193573464229	-0.0145696436037253	-0.0154070853158061	-0.0132187688981256	-0.0147577286558146	-0.0144833428931697	-0.0145962871407911	-0.0184877510457228	-0.0169229704089688	-0.0153577662704381	-0.0143421293684132	-0.0149795869910845	-0.0134202032627817	-0.0127026040816628	-0.0144005415957695	-0.0178923202711474	-0.0150354387058543	-0.0182386800904109	-0.0157250812981369	-0.0155977846601301	-0.0136000110300207	-0.0136000110300207	-0.0144450943078002	-0.0113931831682148	-0.0127620590161874	-0.0155028246130123	-0.0164467649849993	-0.013786853987886	-0.0146931255682121	-0.0124898966655554	-0.0146345349307089	-0.0159118202653811	-0.0121897318017473	-0.015694241636801	-0.0174650942639881	-0.0143908863522322	-0.0159497421959273	-0.0136174473673771	-0.0166291930148852	-0.0162397851730318
-319.900000138278	-0.0100096377486044	-0.012569222844322	-0.0145806120261636	-0.011581381768508	-0.013039623567763	-0.0134579916290898	-0.0116708112162546	-0.0126427269016722	-0.0113006597451174	-0.0158220174311562	-0.0131925134887667	-0.0159334760683845	-0.00975110243743649	-0.0129010627242047	-0.0127947820259992	-0.0119483782470804	-0.0118995301720145	-0.0129747647717864	-0.0119220012830015	-0.0110713846829738	-0.0119477227716016	-0.0119545095215793	-0.0130624929944329	-0.00865050362943476	-0.0113773077041729	-0.0122355063990087	-0.0151620041147078	-0.0139466357303935	-0.0112533208029593	-0.0120901188604763	-0.0120901188604763	-0.0123635614286846	-0.00953914473370454	-0.0107489802862207	-0.0111669909284536	-0.0108781539790348	-0.0127441223943254	-0.0136427995028754	-0.011734927857325	-0.0104605528565193	-0.0126185198016192	-0.00905526668609602	-0.0134749492992179	-0.0131708201594458	-0.00973719099991732	-0.0131340575925235	-0.0125450442617153	-0.0126711783052884	-0.0102594252926217
-319.86666680483	-0.0080599326937133	-0.0108904612710036	-0.00841770780493678	-0.00966439378100314	-0.0111764298802157	-0.008499598420314	-0.00872542277488852	-0.00916877918691728	-0.00757878943653256	-0.00937507596353748	-0.0102085217075	-0.0135587130592244	-0.00507747651068979	-0.00423427540384269	-0.00972485972410431	-0.0107939411464499	-0.0112430008674115	-0.010287958331584	-0.00808545831040808	-0.00745545251820046	-0.00650922626834538	-0.0071444265911087	-0.0075873600311811	-0.00784867352807495	-0.00532273406970252	-0.00506032964864156	-0.00876714718415805	-0.00940817394739968	-0.00986883660672511	-0.00673366174641099	-0.00673366174641099	-0.0096496020928416	-0.00676491403357993	-0.00737755522860617	-0.00689377250816725	-0.00555269376232925	-0.00799093827923436	-0.0077751320533247	-0.00807844934370816	-0.00827599788390754	-0.00938386114156531	-0.00514134752009887	-0.00590985179849501	-0.0103123067385118	-0.00631139992871843	-0.00912466592684003	-0.00834683460897601	-0.00951300521482557	-0.00949903768033722
-319.833333471381	-0.0050288740987724	-0.00346465252309247	-0.00867087305657543	-0.00565769505788327	-0.00706140238884079	-0.00322461281825348	-0.00520370636097089	-0.00662795730083121	-0.00258705348289068	-0.00731183959515924	-0.00732443096620727	-0.00663449231437507	-0.00155372996659198	-0.00297359876722447	-0.00379992468846291	-0.00141736506345391	-0.00494026854691121	-0.00992339880497417	-0.00291105425865579	-0.00678670078077037	-0.0049514502895478	-0.00574367702780398	-0.00449546347868068	-0.00399296220296819	-0.00330630066145965	-0.00467702289876548	-0.00633800594636758	-0.00335336729177749	-0.00461132011575938	-0.000743636241050005	-0.000743636241050005	-0.00496387208075288	-0.000571895375810372	-0.0046253521818227	-0.00310547690138985	-0.00542439359850355	-0.00492390542375287	-0.00319976055437354	-0.00438074341429007	-0.00256169310342291	-0.000734568652084322	-0.00247321945006385	-0.00503509145165815	-0.00762524983718504	-0.00351173006704242	-0.00604016568821397	-0.00175950822295345	-0.00326926914989911	-0.0032310235292351
-319.800000137933	0.000421201603924448	-0.00103139673648389	-0.0018235757285574	0.00062952255533022	-0.00203124143884692	-0.00338620626906572	0.000156819315511147	-9.37508930738407e-05	0.000685580044800238	0.000551601523056888	-0.00218595904552243	-0.0022904519450615	0.00159167188992415	0.000101210068620183	-0.00211756290248843	-0.00128805892008399	-0.00349322970189436	-0.00461725609631858	0.00197181992794515	0.00111586633423799	-0.0013683281291369	0.00018079865031595	0.000864924258398236	-0.000936686958329047	0.00142637500749931	0.00259189714716823	-0.000220135848177705	0.0011835621710371	0.000336018473246713	0.00483718407169553	0.00483718407169553	0.000236038371550507	0.00191484213268389	0.00291224717630778	0.000229915593009333	0.00185996125587651	0.000422898426498119	0.00248935504864356	0.00446257105160774	0.00132486553217892	0.000135229517403745	0.00347204920664412	0.00157401218085129	-0.000734901226372098	0.000973197234530598	0.00221638606382246	0.00251895679717418	-0.00189872135766256	-0.00175694099551715
-319.766666804485	0.0051725676155594	0.00575112934921407	-0.00166956637815718	0.00265771255462754	0.0037274338915837	0.00230552679117646	0.00473648850622965	0.00293028677412832	0.0021843144914041	0.00165634920793689	-0.00050058027777411	0.00534940688927799	0.00610083693314045	0.00427302236514726	0.00311895656497052	0.00349347004545963	0.00531220324944637	-0.00037557973012603	0.0056423281895861	0.00596583916982663	0.00607279161128016	0.00233156567985848	0.0050008759204665	0.00491584099884401	0.00504413640881585	0.0046776393828788	0.00474753282265117	0.00745007508580786	0.00301797809528925	0.00835459308117725	0.00835459308117725	0.00179421400703517	0.0081766957580065	0.00545470707561146	0.00767812105358423	0.00708864599772085	0.00492367973409635	0.00577777516598021	0.00432086730926506	0.00437921930783192	0.00552465399321156	0.00776864019952328	0.00577220042137372	0.00384061143446857	0.00517718348815366	0.00401537114339101	0.0051598665321434	0.00232774613145581	0.00561060722112561
-319.733333471037	0.00612945502684115	0.00692766067472772	0.0060066332884493	0.0107945606118031	0.00799530984460584	0.00842242881674637	0.00776835337786486	0.00651098349280088	0.00785082257204495	0.00823721148063872	0.00511581380451975	0.00890548586077233	0.00962400818438303	0.00844330262788229	0.00677120472050863	0.00835799982009888	0.00538316420096729	0.00563233925282658	0.00851480798103776	0.00747715629867529	0.00760376831569387	0.00881055917745266	0.00828327711686605	0.0106630848521228	0.00859808923243743	0.0106031210147781	0.00628762972479302	0.011553441248717	0.00905442821552838	0.00848737930876531	0.00848737930876531	0.00585920866074607	0.00937411811975175	0.0101386447319773	0.0111503438952032	0.0117946988153116	0.00884144132329612	0.0107439474891539	0.00798985005623221	0.0121286154439095	0.00801201672463225	0.010019960326233	0.0120255638701029	0.00931121450010175	0.00918803328997364	0.00726455132862858	0.0110157353100822	0.00934437363609475	0.0108618010848606
-319.700000137589	0.0131760238097832	0.0127339090201722	0.00937186004019674	0.0169314269633997	0.00975226076837066	0.0122562446021285	0.013198852600385	0.0113918981555865	0.0117924364201405	0.0110573853899695	0.00985526053955266	0.0142101380552984	0.0117909222126179	0.0122001836610087	0.00928089552120026	0.0121436107176869	0.0127935680806538	0.00854791573424474	0.0122622061740713	0.0168596151022661	0.011206156423646	0.0145871101517282	0.0139876463266841	0.0124319694806589	0.0158588401372558	0.0125953688533872	0.0106692859244567	0.0132948081474711	0.0133163941330663	0.0161845732667177	0.0161845732667177	0.0133919697123782	0.0162739698057951	0.014257436957844	0.0145957232294082	0.0146662603895895	0.0135763288628338	0.0134703275478405	0.0144194377721929	0.0133956935704372	0.0139534294251098	0.0123467589245694	0.0144012163334913	0.00995226321258347	0.013395090978862	0.0113644868934245	0.0123820956162395	0.0123670148881352	0.0151218605624068
-319.66666680414	0.0150232873210583	0.0148603217557159	0.0131768950194461	0.0161251865895317	0.0170758885725109	0.0163151888133745	0.0162052216495808	0.0152802139720315	0.0153113333067624	0.0141489632459576	0.0127564040162308	0.0148642298358651	0.0172825594331039	0.0146713941243041	0.0148984720941091	0.0175686040178321	0.0141096649732211	0.0149982861359295	0.0176694969793482	0.0143978868444793	0.0173074592722053	0.0169679098142795	0.0153654464089735	0.0167286923266584	0.0126713697640389	0.0156625856511751	0.0146386145452535	0.0158428644084505	0.0181893254117871	0.0179106476755608	0.0179106476755608	0.0166475168866826	0.0146657208009533	0.0150801486885124	0.0163472751930891	0.0168843912436244	0.0187352141143741	0.0179454111991533	0.0137263338586462	0.015272744226101	0.0159812481029477	0.0207068233608982	0.0159161050860388	0.0146551855207941	0.01363230029808	0.0152607723034768	0.0156655806039748	0.0152999237866394	0.0157536691094816
-319.633333470692	0.0185381217397915	0.019353801646562	0.0164545008711774	0.0193416462500138	0.0185599406099741	0.0159576234998582	0.0160016975483624	0.0183928701280746	0.0186035531871569	0.0168997304473658	0.0149060665052393	0.017898719502892	0.01798941696477	0.0169268911264293	0.0179761137558516	0.0187456591176033	0.0192773514876182	0.015308990614097	0.0183974861281316	0.0196648340977253	0.0178877198899435	0.0192512324290252	0.0153640477598257	0.0206484985489529	0.0204701550993864	0.0224564772868483	0.0200185476033971	0.0194424790022859	0.0159702148815303	0.0238446111451469	0.0238446111451469	0.0161704732830766	0.0222628899914636	0.0199776100657577	0.0199222916280034	0.0217031791957938	0.0168748778650121	0.0185492908658402	0.0171858457425552	0.0166056619833861	0.0167068370244877	0.0209706219850677	0.0176649946659566	0.0165551086250956	0.0191642387026115	0.016684773954478	0.0167083930227713	0.0191933096387894	0.0168241242673278
-319.600000137244	0.0195192978283237	0.0200769866603896	0.0145087464451971	0.0194783976059715	0.0176542668477915	0.0193864377912952	0.0182989617828371	0.0215942097242433	0.0218289912936307	0.0182882290076331	0.0188864979364094	0.0205552846917165	0.0203538153726318	0.0192973351104571	0.0191825740361736	0.0205751212674038	0.0203600453637517	0.0151179568251695	0.0194350374470277	0.0223817135186378	0.020405383647412	0.0184562429796657	0.0203313684051859	0.0239727669727202	0.0187099006245538	0.0202440934389987	0.0207740899667161	0.0172880606681642	0.0183809631106194	0.0237558073759402	0.0237558073759402	0.0183946170727785	0.0205399482267486	0.0207967131868	0.0206770874854052	0.021604550309811	0.019631302035058	0.0190342562281189	0.0193394456786815	0.017589678012665	0.0174118564363848	0.0201394062403781	0.0203115682086704	0.0186974548516718	0.0192515839877119	0.018695596141728	0.0182225142912589	0.0176111356680806	0.0201035426617845
-319.566666803796	0.0195714371452307	0.0200555871313629	0.0157663458442777	0.0251197076042302	0.0192099656939627	0.0196475242343285	0.0215783708516176	0.0230282516230635	0.021274453075351	0.0170680742475909	0.0174482822269721	0.0185606059692262	0.0223734289050751	0.0186928748948317	0.020825732405242	0.0201615231425684	0.0195677912356162	0.019876834764356	0.0205113899675277	0.0222975466531933	0.0177659683722343	0.0207017738216626	0.0223349834381663	0.0199921619564319	0.0195773496728394	0.020689572277977	0.0202665042836926	0.017428136255773	0.019846668914029	0.0228085038649635	0.0228085038649635	0.0169377979746234	0.0218943690140962	0.0202789747294617	0.019528125533733	0.0210085225202679	0.0176002808474197	0.0197201007409775	0.0189553977846665	0.0195951652747064	0.0169087603381597	0.0193568733318038	0.0213461779469513	0.0175397279171712	0.0196531077447373	0.0198713985203208	0.0212653350601953	0.0183499782106918	0.0201329935707162
-319.533333470347	0.0216933470892866	0.0225488119198269	0.01766953769181	0.0232886812576022	0.0212315506186536	0.0199670714632711	0.0185612923154496	0.0186091708941238	0.0198476304257452	0.0186724765630009	0.0213755824793004	0.018391884782935	0.017510148137056	0.0207645386852249	0.0171432973078882	0.0231349214109909	0.0187135712132519	0.0149000394984349	0.0205214081189161	0.0208333491161899	0.0212783272723082	0.0192344739578512	0.0165694702817364	0.0202780428806094	0.0209007787172496	0.0194610454593701	0.0169556356769587	0.0189843387940698	0.020842704426107	0.0232518005131179	0.0232518005131179	0.0172990931711311	0.018425228282424	0.0196670730172002	0.0233458736074776	0.0201911793389281	0.0194950857836402	0.0218308142171055	0.0168219150467315	0.020005835348434	0.0180696517856265	0.0224751510217155	0.0193189016860659	0.0163498675925566	0.0170112331481471	0.0202977513055875	0.0205791409044245	0.0146991344783857	0.0194143046796151
-319.500000136899	0.0185091165098107	0.018770653933586	0.0163918426565616	0.0175622155478403	0.0182852429004648	0.0201064166156415	0.0167727149235664	0.018300551095	0.0206618765144542	0.0186043591063698	0.0148502162004926	0.0176843081882834	0.022815072321181	0.0212636364641898	0.0175607082816523	0.0194319479279784	0.018505939601971	0.0140064992158627	0.0193160554084342	0.0209502844167208	0.0153165933836453	0.0180399551572284	0.0191256816226029	0.0166915830681927	0.0182804161136544	0.0168963988601301	0.0177169927899435	0.0148351077987956	0.0173115321165327	0.018998562524268	0.018998562524268	0.018315859973942	0.0172206228197671	0.016665718753516	0.0191674147386911	0.0171470245315454	0.0157447019595733	0.0182118809713274	0.0150126312758886	0.0181825427705302	0.017212385834494	0.0200609809435198	0.0173290676966684	0.0146306869064102	0.0166153889306222	0.0179958152856652	0.016597415192019	0.0147908096593417	0.0162714380112667
-319.466666803451	0.0181597433888223	0.0158212440017026	0.0103086229086093	0.0190118435096285	0.0171251960874664	0.0152684924703951	0.0163657609363802	0.0139846924946468	0.0182262747102894	0.0148739044810368	0.015428751680413	0.0154166961123955	0.017916281818927	0.0170841057265918	0.0160566044062215	0.0164830250245057	0.0156855701013879	0.0116485078192177	0.0181182288578938	0.0188197437165987	0.0124592049398505	0.014928646986651	0.0155603274630941	0.0124684423054029	0.011913049701534	0.0145989118608709	0.0169620430136609	0.0122222843398067	0.0102859615402866	0.016760329853826	0.016760329853826	0.0134376310651441	0.0170891226631337	0.0119031616049762	0.0155032984893366	0.0132951586660702	0.0137271495575505	0.014067965628543	0.012905394727609	0.0148347272234897	0.0120927892362167	0.0142116948925025	0.0169264157492637	0.0136389030953616	0.0124665078957656	0.0120733107672256	0.0134711648144642	0.0134453675530867	0.01349294350552
-319.433333470003	0.0124958798320359	0.0119023284734112	0.00771712349404707	0.0177885682590433	0.011554029860909	0.0140353268933004	0.0101986975967862	0.0141591840906954	0.0110090877349418	0.00848360762550482	0.0125021898643662	0.0107438354216314	0.0146110278353305	0.013578818860792	0.00869563799058459	0.0102587102666239	0.0111075866406691	0.00932599944370804	0.0138777491259772	0.0136777893814377	0.0108941789501759	0.0131002252644442	0.0126805767629006	0.0115769503322393	0.0120835219357042	0.0110580514953175	0.00900977363142963	0.00879990880956327	0.00880984096809589	0.0123229714729894	0.0123229714729894	0.00770359476565086	0.0113925383746234	0.0127113813188183	0.00933758317552746	0.0124056562594007	0.0079033419979524	0.0116105819946344	0.0122582797631113	0.0125763364714163	0.00922915620309794	0.0136691289937836	0.0115858046543694	0.00576646315167328	0.00990374954016404	0.00919333461370109	0.0107641823602911	0.00696256877469237	0.0113986033481396
-319.400000136554	0.0125076571501216	0.0114487429047049	0.00707472677371324	0.0130994815819064	0.00735307021250475	0.00720291731762523	0.00387426047060391	0.0109119381262924	0.0110294656443649	0.00608835111548167	0.00874373011745311	0.0099588290885978	0.0097115546868709	0.00990656249863731	0.00880212174182082	0.00799967398905232	0.00936872057634985	0.00559266357869637	0.0105418597879238	0.00824068984419701	0.00883849545255999	0.00878573239255276	0.00818033684854069	0.00805707923244214	0.00553536996990123	0.0086032949344832	0.00710546527514733	0.00658970683365201	0.00339808151354726	0.0119058108776444	0.0119058108776444	0.00389938697615466	0.00773637088415047	0.00775471541360695	0.00552660111554693	0.00628045235145847	0.00750493583002276	0.00628227535031034	0.00409398016649754	0.00739248003028836	0.00483923443598278	0.00804234008985716	0.00925250723479754	0.00633083763414788	0.00617953748641076	0.00771465613248434	0.00762596364229839	0.00437874214864842	0.00620397874694267
-319.366666803106	0.00782395967501526	0.00469839229322844	0.0022126492881458	0.00598480217637021	0.00203565715777432	0.00394478464099823	0.00498270520119626	0.00353135945023431	0.00401354034922341	0.00281838502740961	0.00221397645483457	0.00389309129311355	0.00592406563096992	0.00647835913076911	0.00338623833675367	0.00696068931653226	0.00149080140775182	0.00392263014491512	0.00304946297130193	0.00481122786225052	0.00145794220689566	0.00192682224765817	0.00452470072292466	0.00185616258267385	0.000412982962717523	0.00739682320335866	0.000176688331606556	9.23929311869021e-06	-0.00134476999840027	0.0047622881681344	0.0047622881681344	-0.000371125160828378	0.00253390349005367	0.00105239590571926	0.00202452928202079	0.00270711181384087	0.00583795606455728	0.00251659104580182	0.00101503214149334	0.00159149802013547	0.00148843608925409	0.00298850394314853	0.000997856935813224	-0.000255895258820527	0.000738532331967301	-3.11590055345201e-05	0.00285858963315888	-0.000310731681034904	0.00317792108921311
-319.333333469658	-0.0002990842503654	0.000885078207847112	-0.00482246535846431	0.000286639065544603	-0.000640649573954599	1.61544718064732e-05	0.00116485148332812	-0.00191704895308931	-0.00015514043223952	0.000574558969393846	0.00231619231965874	0.000956229714083268	0.00302317624355541	0.00147527151642135	0.00128149674800471	0.00188820799221801	-0.00149778161071867	-0.00330963176223165	0.000741477524331513	0.00131317718103729	0.000881245012838816	-0.0021190288266475	0.00531322480508234	-0.00469561414068853	-0.00086020615779292	-0.000552372660948208	-0.000513652500168216	-0.00352956221016054	-0.00437147151617567	0.000566478578005292	0.000566478578005292	-0.00256071319452233	0.000350060400769903	-0.00238947240475496	-0.00204146270575611	0.000850899306899633	-0.00270888331733787	-0.0018635868918836	-0.00530049711255343	-0.00214237107756432	-0.00128071819199571	-0.0018182790491974	-0.000406375666605285	-0.0040249867149792	-0.00452457187176003	-0.00336682122406617	-0.00182668915127249	-0.00445031274501073	-0.00152391256048934
-319.30000013621	-0.00400287475609029	-0.00602196834435265	-0.0063208906978196	-0.00127236659305852	-0.00485474175363276	-0.00368951946840523	-0.00281972233135142	-0.0015218535153102	-0.00126582642210171	-0.00447470770198999	-0.00349448891676463	-0.00540767512120832	-0.00439216480211591	-0.00580360464377361	-0.0061076874015602	-0.00444535055554673	-0.00263590143392123	-0.0102630255732432	-0.00183718402668398	-0.00428002015087947	-0.00395569365978732	-0.00231754719317423	-0.00539893663820268	-0.00684771595047973	-0.00432564613619357	-0.00204599910393966	-0.00626707295081563	-0.00639669982428159	-0.00875648065722345	-0.00365948905466917	-0.00365948905466917	-0.00562514009178283	-0.00425610768943163	-0.00562956523739033	-0.00827869732933173	-0.00173479987809	-0.00770748922869602	-0.0042089438589985	-0.00839714930144064	-0.00615578291281038	-0.00673414590260446	-0.0066046757678101	-0.00638724806918167	-0.0089044845748667	-0.00815834007287408	-0.00575411508246815	-0.00163139754421238	-0.00466086568186308	-0.00638791710229658
-319.266666802762	-0.00491822927989516	-0.00808905393925852	-0.0120487647787612	-0.00279617992647996	-0.00996459550678153	-0.00479590432978527	-0.0069342888366023	-0.00808655221060151	-0.00413940930193191	-0.00882301573543864	-0.00418118843411719	-0.00821512480910702	-0.00693335925490246	-0.00766113364151677	-0.00817518538734052	-0.00754013554716049	-0.00954096395212134	-0.0117321554129927	-0.00695825834051089	-0.00808955325527561	-0.00919716311859409	-0.00911307532930483	-0.00476899085382598	-0.00851470309647762	-0.00822857127583521	-0.00921979265725659	-0.00647932819138242	-0.00913551546928004	-0.0117103215967839	-0.00934596500494655	-0.00934596500494655	-0.0100249812161127	-0.00621548197481514	-0.0090394343953466	-0.00852987995658627	-0.00458880458277855	-0.00762289734205956	-0.0100556475525362	-0.00981745563569558	-0.00939475241535215	-0.011018629645809	-0.00693637702771543	-0.0101973538593494	-0.015087235385346	-0.0136991929767102	-0.00804064528339443	-0.00900276009652901	-0.0119052457255573	-0.0099327445983125
-319.233333469313	-0.00602217595321841	-0.0100788557603756	-0.0123364787639729	-0.00622911013301652	-0.0101270693283275	-0.010510209998478	-0.0122235830444626	-0.00917001123844308	-0.0088780098322232	-0.0101656632144584	-0.0111897154926544	-0.0131710291725663	-0.0100941811277032	-0.0107127618659558	-0.0125892430339491	-0.0106398395111464	-0.00854177247575483	-0.0103833026580046	-0.0120499956064126	-0.0130480536680549	-0.0118137050073228	-0.00938495577601628	-0.0125755999893525	-0.0124519033533552	-0.0124314619293188	-0.0108129095259352	-0.0122198995263774	-0.0143079000108912	-0.011946754951214	-0.00718638485298584	-0.00718638485298584	-0.0139421288479235	-0.0108631410290398	-0.00930160259008928	-0.0115255295091637	-0.00759017072231072	-0.01145914621531	-0.0142704280314788	-0.0137433685946594	-0.0119328066752634	-0.0097249324480323	-0.0116441018926228	-0.012094254141059	-0.015292484259276	-0.0140011815268259	-0.0120073973806354	-0.0125098971149583	-0.013519798843645	-0.0103371327400598
-319.200000135865	-0.0107845156307447	-0.0116758361407274	-0.01256199104178	-0.012606351590581	-0.0132111308995299	-0.0128718881973134	-0.0100561232673857	-0.0121971170963947	-0.0122453033618709	-0.0126241197798463	-0.0127638932707579	-0.0129605381900498	-0.0137047022562818	-0.00988518866276955	-0.0127600915846755	-0.0143196976320542	-0.0126399482180788	-0.0164921446696499	-0.0110187030576637	-0.012837732555911	-0.0156424491831524	-0.00806266187553517	-0.011912832795834	-0.0109623000553519	-0.0163305112132496	-0.00972378696836929	-0.0142577898986832	-0.0140540227170184	-0.0141414335213684	-0.0118829238245466	-0.0118829238245466	-0.0181981299565287	-0.014779908526217	-0.0134509926706086	-0.0138933604639971	-0.0093744258052203	-0.0109480679098455	-0.0138840281665202	-0.0134925751115798	-0.0121616868364229	-0.0152661591733231	-0.0110771985802633	-0.0151917909999539	-0.0153140958644506	-0.0124146836068121	-0.0143092030106746	-0.013991922712037	-0.0168680526093564	-0.0126476058018063
-319.166666802417	-0.0107631895600422	-0.0124792110789607	-0.0145749608759161	-0.0107623726478551	-0.0171238780235067	-0.0140339860912764	-0.0140738637340511	-0.0099395633944187	-0.0116896673433898	-0.014645751757816	-0.013019507781427	-0.0163271924587304	-0.0134298821926455	-0.0118538908115535	-0.0153138573669012	-0.0140355530153253	-0.0167933126124924	-0.0174713776648302	-0.0121732810281318	-0.0139468819165084	-0.0154829239748318	-0.0125781729452047	-0.0134458413008708	-0.0132722549684182	-0.013993907967242	-0.0117498696756516	-0.0122210758568915	-0.0153295303076686	-0.0162741092520738	-0.0137506452691918	-0.0137506452691918	-0.0160291496300168	-0.010706258528914	-0.0132443816447178	-0.0146057258435146	-0.0101037500017541	-0.0157987929533864	-0.0148816087386135	-0.0175785112583914	-0.0152102018946977	-0.0142120295971004	-0.0132953474322108	-0.0158971303427203	-0.0189267908549809	-0.0144453401578158	-0.0148615949724638	-0.0136176930708303	-0.0163549557487909	-0.0149468705325647
-319.133333468969	-0.0113052323722334	-0.0132211838901651	-0.016423547264656	-0.0129694606416191	-0.0162971773226678	-0.0164077107477809	-0.014641465973651	-0.012813475210495	-0.0123880547865075	-0.0142862403665573	-0.0142237021837278	-0.0158816350230782	-0.0113117281430116	-0.0144546254375565	-0.0144615926749032	-0.0167132294260505	-0.0137650784373192	-0.0197891865447771	-0.0136696378813846	-0.0121838586381398	-0.014336006561102	-0.0135732935615778	-0.0145894156326114	-0.0147369834092899	-0.0141713331426252	-0.0146883968832812	-0.0153789120553542	-0.0153315000795762	-0.0158502861977289	-0.0100544275064887	-0.0100544275064887	-0.0175397543638064	-0.0126775135889735	-0.0140998172180837	-0.014692415015667	-0.0141608297941699	-0.0155437343414214	-0.0154034825650261	-0.0190635306160712	-0.0132217498534866	-0.0152311065723336	-0.014085878355786	-0.0153762326836078	-0.0154959335688278	-0.0152852040500248	-0.0152883500900706	-0.0120501192310628	-0.0160436041376556	-0.0153435123628055
-319.10000013552	-0.0131109568874392	-0.0142483348413291	-0.0171403777754903	-0.0118965866254347	-0.0148255456547065	-0.0170960690741154	-0.0148208708700207	-0.0146797599941668	-0.0134811913812845	-0.0157707468233724	-0.0172521367989337	-0.0146081647411147	-0.013224832400742	-0.0121718725251068	-0.0138400232493658	-0.0120414324919528	-0.0153505086840533	-0.0119620760355398	-0.0117768100542655	-0.0151122024277992	-0.0169087152831903	-0.0122303717586915	-0.0139520015824255	-0.014335406245896	-0.015802267016561	-0.0129320810259501	-0.0140665358597108	-0.015560519074164	-0.0172318967641626	-0.0116216219295971	-0.0116216219295971	-0.0178103852543926	-0.0146091847232334	-0.0125837232032959	-0.0136333942010689	-0.0143760456825047	-0.0134366700119524	-0.0139698070082875	-0.0177391547493968	-0.015256660395039	-0.0126903091497292	-0.0156788363452401	-0.0176901788794644	-0.0208646635577544	-0.0180590284141526	-0.014324510970251	-0.0144409948412092	-0.0142147940694753	-0.0130998721755797
-319.066666802072	-0.0147834732766772	-0.0135256242966835	-0.0180555438375635	-0.0109366465724041	-0.0132063239007995	-0.0118917571400927	-0.0145341775501784	-0.0142843751024696	-0.0126518390479571	-0.0150305043346655	-0.0141950407481791	-0.0146502199302845	-0.0103605577982204	-0.0167221270824627	-0.0132151682665884	-0.0127713031071337	-0.0168797299726571	-0.0164470976784158	-0.0131285342342432	-0.0101472816974819	-0.0143435777040083	-0.0133502284349493	-0.0141260008052617	-0.0138803827650452	-0.0150334778609325	-0.0133472334073859	-0.0121493285976534	-0.0135166831301654	-0.0151829775864238	-0.0114802240081254	-0.0114802240081254	-0.0155605714486364	-0.0140522144567303	-0.0129779450133171	-0.0151818261930892	-0.00969717119470215	-0.0131914101730944	-0.0150350080888367	-0.0145232068718225	-0.0147234406336267	-0.0140635450408454	-0.0122885542873449	-0.0163133173925782	-0.0145793195321634	-0.0144112571548101	-0.0133932553755393	-0.0140703902435307	-0.0128846610717738	-0.0117160596851223
-319.033333468624	-0.0126989682638106	-0.0142120823059874	-0.0148715808174991	-0.00816481630088606	-0.0110238483677166	-0.0111347666456831	-0.0114122841287779	-0.012689991713884	-0.00980217200063704	-0.011549709909395	-0.0129487725514187	-0.0116590249504845	-0.0121520826851006	-0.0135992929425187	-0.01095634629181	-0.0136851159584662	-0.0144536978938727	-0.0144158877574967	-0.0128325572325219	-0.0119206008358735	-0.0122421331989111	-0.0136795062847076	-0.0111761173986187	-0.0103535407636716	-0.0136092149908412	-0.0104854756133965	-0.0132307019309479	-0.0133456907096812	-0.0144732839173179	-0.00854655572570373	-0.00854655572570373	-0.0124603065243162	-0.0123602218955309	-0.0105731640120613	-0.0119783468756601	-0.013263995203623	-0.0138383252024027	-0.0122045934306793	-0.0170207916144177	-0.0133967748146739	-0.0119841991917576	-0.00986460086446572	-0.0122420605709671	-0.0175681465386524	-0.0130158777268153	-0.0104848530060023	-0.012509093937751	-0.0113561221365793	-0.0140574454966395
-319.000000135176	-0.0108675379250756	-0.0110649897850408	-0.0142240480065412	-0.00777826764173284	-0.0145195177998391	-0.0134569971952098	-0.0111860931152505	-0.0121604920083518	-0.011765763966829	-0.0115619929495971	-0.0104809857347085	-0.0136952925091217	-0.00938091332636437	-0.011223258698121	-0.0128520496344717	-0.0137465802714641	-0.0100788100092988	-0.0147361212522128	-0.0120245689620538	-0.00732952044598723	-0.0130482195146839	-0.0128184228338587	-0.0112692606353584	-0.0119681655210881	-0.0113704584817201	-0.00808941569524479	-0.0123428160677084	-0.0106567933223699	-0.0130149683376858	-0.00732474197951372	-0.00732474197951372	-0.0132249797535212	-0.0107815009134411	-0.0102758674772158	-0.0110086130882284	-0.0131100651917243	-0.0130114506543596	-0.0149269579004331	-0.0110485567184919	-0.0129010122532033	-0.0132506048107609	-0.00940513729218562	-0.0109517292921276	-0.0126164178357376	-0.00998445846692075	-0.0129102961589499	-0.0106763016194907	-0.0140574903351669	-0.0108345302047469
-318.966666801727	-0.00539188853466244	-0.00754201346967331	-0.0135569964168936	-0.00758476069674496	-0.0131926581823922	-0.0096245374462457	-0.0111036807495156	-0.0105552113868569	-0.0104568515934876	-0.009391777713321	-0.0102041061053015	-0.0120866391884075	-0.00853797286414326	-0.0102740720277184	-0.0109511270851486	-0.00877722164456574	-0.00983859896260519	-0.0131629262057249	-0.0122102958067524	-0.010483348208039	-0.0125356688021758	-0.011357176141008	-0.00910951299191642	-0.0108952659205093	-0.00865763381700146	-0.00843881253975876	-0.0104774600176447	-0.015687618293626	-0.0105796641331132	-0.00705404224352435	-0.00705404224352435	-0.0121847214251737	-0.00613164091137031	-0.00858842627636613	-0.0102105338666226	-0.0120016069073253	-0.0127143827797638	-0.0115154606943427	-0.0124971088475883	-0.0109023102057038	-0.0123613364240637	-0.00971034140696936	-0.0104368617443513	-0.0121925486118787	-0.0126088809265987	-0.0114651037490048	-0.0114061321958023	-0.0126612469085753	-0.00921756836651855
-318.933333468279	-0.00540153688445544	-0.0114529109284603	-0.0111336803125356	-0.00888940526936077	-0.0107824446125743	-0.0119997766526134	-0.00984885896943266	-0.0124034476172197	-0.00990530861342931	-0.007921115072134	-0.0102357694149201	-0.0119091289150021	-0.0070262785477796	-0.00917299764864832	-0.00876961224120143	-0.0100339270114363	-0.00858695818957234	-0.0124420155235142	-0.00849973002823112	-0.00678650313386153	-0.0112707371697979	-0.00906061208209485	-0.0111354624848675	-0.00853521004226487	-0.0105442843983607	-0.00986679399843471	-0.0116784637183162	-0.0108017525897269	-0.0108346672243382	-0.00967392155994062	-0.00967392155994062	-0.0131406402318152	-0.00895920526512006	-0.0103428822676498	-0.00908197807757094	-0.00840807382350184	-0.00850810755656717	-0.010545689497062	-0.0131990689873425	-0.0128086022741476	-0.010041700846383	-0.00866747908815002	-0.00821848372244949	-0.0108543293305078	-0.0115613148776704	-0.0128188087882835	-0.0079765843057078	-0.0118050314866887	-0.00779218602775344
-318.900000134831	-0.00602254351364384	-0.00970918743713967	-0.0105595507508627	-0.00580946966824469	-0.0118221246686208	-0.00952136807470816	-0.00887002492248767	-0.00960917042734544	-0.0104529641015492	-0.00784857129832672	-0.0109405341066561	-0.00884022632432946	-0.00763434333334978	-0.00883282123721818	-0.0125242455038184	-0.00596792574319693	-0.00940642384905732	-0.0100570916619971	-0.00973128658885081	-0.0118726224449272	-0.0109618783539105	-0.0105142438152864	-0.00613814328662532	-0.0100549142648082	-0.0105282407793773	-0.00708476042899253	-0.00928290738601067	-0.011648685561385	-0.0108524276136502	-0.00688314808271528	-0.00688314808271528	-0.0112125879989605	-0.00694991171492221	-0.00893243006301536	-0.0103106494408876	-0.00623136794067103	-0.00891888603888036	-0.00829208611378041	-0.0134867610920238	-0.0101725113217803	-0.00996884030166123	-0.00795316266994262	-0.00798951630345324	-0.0129814924902353	-0.00997221666885717	-0.0109001731658609	-0.00844367237583399	-0.0115864910383278	-0.00857791990566048
-318.866666801383	-0.00958663760073053	-0.00998169283183425	-0.0112808033141125	-0.00855028289004278	-0.00918542971203296	-0.00905053834830005	-0.00912408649413665	-0.0110706686569718	-0.00782974093714528	-0.00718672142134147	-0.00888059849835121	-0.011003989206792	-0.00854644219043554	-0.0120259168887049	-0.0129795405149689	-0.0135574321196851	-0.0115992473173867	-0.0128688057263334	-0.00868422176646633	-0.00672763026704026	-0.0103945676607553	-0.0126097737531267	-0.00977491131088737	-0.0126181765382889	-0.0101345581760843	-0.00582183943958436	-0.0108748001530803	-0.0148504994492016	-0.00984429340707349	-0.00873637753156575	-0.00873637753156575	-0.0110495508654338	-0.00811405613033245	-0.0094204134120065	-0.0105094917700312	-0.0114470326131272	-0.0118222576223765	-0.0110934516070997	-0.0119226507021503	-0.0116382602583429	-0.0116883464148845	-0.00880713838426861	-0.0100239671940493	-0.0145520826923086	-0.0113931034953353	-0.0100368484913825	-0.00747775807026718	-0.00899662339913121	-0.0105980202532302
-318.833333467934	-0.0091148281187774	-0.0108003807167325	-0.00947401841134465	-0.0109225760616083	-0.0127295365877348	-0.011943984253511	-0.00949439019279918	-0.0091506806913233	-0.00908787849108528	-0.00923474173582517	-0.0127009851685943	-0.00930496425717953	-0.0084237403734686	-0.0113067338348924	-0.010318576764798	-0.012060831513701	-0.0111035664998075	-0.0129129098584145	-0.0116862401357902	-0.0100849854071448	-0.0124386244569146	-0.00997925038974967	-0.0111521015845413	-0.0094582042083744	-0.0122422669181694	-0.0122516376268809	-0.0109328521776896	-0.0115018186992321	-0.0127793216990802	-0.00922114399586238	-0.00922114399586238	-0.013330431426152	-0.00975156301471558	-0.00775141428552306	-0.0100277660031345	-0.00665401226667361	-0.0139658063104589	-0.0114672301481809	-0.016274187975729	-0.0135755222983652	-0.0124273710588879	-0.00965434135803223	-0.0101886823903312	-0.016454600212758	-0.011457943039089	-0.0132062209362631	-0.00930900461619566	-0.0132118812433635	-0.0100796618156738
-318.800000134486	-0.00756887346420132	-0.0127703517064002	-0.015929298937161	-0.0115440131846946	-0.0127787071455373	-0.0112893691068866	-0.0102449443328713	-0.0107346000972222	-0.0127168940525244	-0.0101031587808449	-0.011164756087323	-0.012200703839777	-0.0103956100462844	-0.0125307448028422	-0.0135910191551528	-0.0124389193596067	-0.0115741367993295	-0.0158596223511746	-0.0114767853866564	-0.0110859278935278	-0.0128531173618539	-0.0122092569017135	-0.0128136810420958	-0.0143298706216762	-0.0139672024881609	-0.0145569133614716	-0.0128266129941856	-0.0135228295927582	-0.014366415959426	-0.0120876034671081	-0.0120876034671081	-0.0145385026837285	-0.0126758777234545	-0.0122627190300251	-0.0143184275798018	-0.0107665081583129	-0.0124389004329	-0.0145044873037076	-0.0132453915754009	-0.0124826318153818	-0.0159095409869452	-0.0101991378209881	-0.0129145056864329	-0.0157152621042934	-0.0129793663131789	-0.0145019063513115	-0.013578748872123	-0.0141726875511632	-0.0144892421728959
-318.766666801038	-0.0088477378797841	-0.0153169528001303	-0.0164717136772328	-0.0127275752345366	-0.0145168516647759	-0.0144721883647342	-0.0140533315400085	-0.0111164981968388	-0.0145473456696698	-0.012553984103915	-0.0146352114971321	-0.0104930806045707	-0.0125910588274885	-0.012451493676405	-0.016028369444154	-0.0131495759739756	-0.0140404080583562	-0.0163465484885421	-0.0108645691248268	-0.0105618472168851	-0.0174911039080963	-0.0143367762672316	-0.0143063195807529	-0.0111075681159952	-0.0115312668711	-0.0126476822060839	-0.0136878267663663	-0.015120970621946	-0.0146642242229109	-0.0113645959201553	-0.0113645959201553	-0.0135561831011137	-0.0143682210578825	-0.0146774325603264	-0.0133927698662094	-0.0143551092846868	-0.0140727967030702	-0.0140428433826473	-0.016604157187189	-0.0171406786218402	-0.0159618777028936	-0.0125122840045445	-0.0142235472851485	-0.019112597879878	-0.0147435911528888	-0.0150817021600986	-0.0160254755190775	-0.016027590058637	-0.0161496407158106
-318.73333346759	-0.0109533374677047	-0.016759246814019	-0.0171793828414558	-0.0137698545571119	-0.0151711020092585	-0.013577136344624	-0.0129151220845983	-0.0166215589147952	-0.012522509160806	-0.0166405665508983	-0.0158243398808001	-0.0174401156586791	-0.0140173371809892	-0.0149832303032421	-0.0201630555277592	-0.0139598493825052	-0.0187409743578034	-0.0158388735759653	-0.0153457300347869	-0.0138187111774232	-0.0156641714005277	-0.0129975070778009	-0.0165195784411158	-0.0174542371982015	-0.0187475635464948	-0.0169729865504455	-0.0194761796215639	-0.0193193228400732	-0.0189597042036443	-0.0135514930010253	-0.0135514930010253	-0.0171585677307124	-0.016359279246714	-0.0167243220048412	-0.0136947478810659	-0.0156514677335384	-0.0169148051096607	-0.0191509657989227	-0.0201733687322861	-0.0182690064861589	-0.0189432451189763	-0.0130244348845453	-0.0153454982128982	-0.02176761191136	-0.0207142206195083	-0.0198835035372688	-0.0159010617184305	-0.0159431446801566	-0.0157457392018283
-318.700000134142	-0.0132417046482737	-0.0184166624610399	-0.0177828583954439	-0.0147070171782475	-0.0187395334703853	-0.0166550637837598	-0.0176092704422105	-0.0170402584358949	-0.017776016020679	-0.0191381333371973	-0.0197349072740933	-0.020800931160072	-0.0165489323348617	-0.0197346999134823	-0.0213051472500361	-0.0183566706598796	-0.0174881313890474	-0.0183372124294345	-0.0164998299256475	-0.0200150628538422	-0.0183921061695517	-0.0182341070967147	-0.0175682978764294	-0.0176930280566926	-0.0192605901618647	-0.0182745419886279	-0.0176048415852961	-0.0173828868379323	-0.0217456898484115	-0.0175633701564489	-0.0175633701564489	-0.0206783643334408	-0.0180932466852579	-0.0184876980739093	-0.018832678826151	-0.018553420304408	-0.01934207666236	-0.0217286167212383	-0.0202244215987858	-0.019959215897294	-0.0175088982932304	-0.0166685917985732	-0.0172652972269506	-0.0217219978296466	-0.0187422217523032	-0.0180464027944012	-0.0172375598049694	-0.0218628032588082	-0.0179059931599899
-318.666666800693	-0.0172727363983303	-0.0186033886292382	-0.0218356034230119	-0.0180139961178302	-0.019796905523957	-0.0173100659681439	-0.0207495842863391	-0.0166916499415358	-0.0204768270837509	-0.0210017001389585	-0.0229364874372348	-0.0210954970413333	-0.0187509766987376	-0.020661663555456	-0.0228768062132236	-0.0201234580115701	-0.0198902448826955	-0.0228662644284889	-0.0221925559549574	-0.0200267474975502	-0.0201619798055048	-0.0165122728205971	-0.0180046412426221	-0.0214376761021934	-0.0197753958725513	-0.0181606831913846	-0.0205768800193808	-0.0233476895430608	-0.0201467700335388	-0.0210003121486864	-0.0210003121486864	-0.0226983730379833	-0.020387936240353	-0.0195957638462718	-0.0209488535884491	-0.0188313618049176	-0.0223300371234905	-0.0228294581397372	-0.0238980326671132	-0.0220215762461772	-0.0219581028938755	-0.0199941326865501	-0.0214039431864763	-0.0219264790341958	-0.0214467899606614	-0.0202094226511226	-0.0228438414672067	-0.0222087280996485	-0.0202573709385206
-318.633333467245	-0.0184458948366848	-0.0224953023400061	-0.0225852840589474	-0.0182375945631637	-0.0229809977125445	-0.0225215264645677	-0.0184913075339498	-0.0200763200368536	-0.0223723561938617	-0.0241650648538692	-0.0234012455777756	-0.0218732998654713	-0.0213601499182577	-0.020087397373261	-0.0216347345720306	-0.0205815349690577	-0.0225891327421101	-0.0221355967310032	-0.0237878670763203	-0.0212657521243927	-0.0207320712584844	-0.0217206468256065	-0.0200635191475406	-0.0206745796036076	-0.0257029648118479	-0.0209564658826009	-0.0226508008080634	-0.0258243235607216	-0.0286290690834717	-0.0211112667474046	-0.0211112667474046	-0.0217773231535832	-0.0212935624534533	-0.0219158071017231	-0.0225230772148719	-0.0220185108700034	-0.0226978664106635	-0.0198091980129576	-0.0254853151041403	-0.0206937899353213	-0.0233621170885862	-0.0217531389260198	-0.0205549797076801	-0.0243774002309766	-0.0266646271530693	-0.0256953518863862	-0.0261323146028714	-0.0240476003871349	-0.0248738556955845
-318.600000133797	-0.0190920769443113	-0.022542190296339	-0.0283386308153837	-0.0211574116507574	-0.0252621672907752	-0.0217003681312186	-0.0228021055368535	-0.0244859425239051	-0.0247367599831622	-0.0230983157580896	-0.0232808674358647	-0.0257376230953879	-0.0226640843522744	-0.025821772381815	-0.025161145792763	-0.0239027847196535	-0.0228008001141324	-0.0261054931259418	-0.0216155345956301	-0.0238027092741655	-0.0255854055750048	-0.0220933824523358	-0.0215633754627588	-0.0231468944300272	-0.0222736001119673	-0.023570022673558	-0.0250554059916592	-0.0271118183303409	-0.0264009136996504	-0.0214787178469571	-0.0214787178469571	-0.0275765299853178	-0.0239303123065747	-0.0219127567753654	-0.0244430343621225	-0.0256729705903396	-0.0253719447795726	-0.0255458779858948	-0.0257850544882071	-0.0221114980520613	-0.0279334080643514	-0.0223358058513204	-0.0249091374527769	-0.0251523903936481	-0.0251104402195336	-0.0254030880716503	-0.0226950103730708	-0.0256397357149766	-0.0253196235532778
-318.566666800349	-0.021723723736912	-0.0247619860500812	-0.0256961323248804	-0.0199439861862694	-0.025812932229915	-0.0249415071402371	-0.0230303149334852	-0.0219556051707447	-0.0254372878721979	-0.0263315253022331	-0.0265456602424665	-0.0270914229589243	-0.0228075777034042	-0.0234150904317711	-0.0259505942704051	-0.0241258827004857	-0.023121001130386	-0.0246030436280416	-0.023301614343879	-0.0226679444788457	-0.0233445732982375	-0.0223825182715885	-0.0250105324839862	-0.0228785333504047	-0.0240055943518515	-0.0227457852940859	-0.0254332836544124	-0.0252372073422164	-0.0249459395312266	-0.0226644467301996	-0.0226644467301996	-0.0248531109330987	-0.022610607924976	-0.0236511183325556	-0.0237588542433957	-0.0205214548829633	-0.0248706138234294	-0.0230775454080016	-0.0269285410102068	-0.0259277682158831	-0.025930285392453	-0.0215182556511175	-0.0248626052376355	-0.0274289149715224	-0.0268127961373105	-0.026685293430965	-0.0264388900693503	-0.0253543084974448	-0.0270185428962674
-318.5333334669	-0.022932582710919	-0.0241046568211152	-0.0270072232607902	-0.0226415767202066	-0.0252011571021994	-0.0260248542295373	-0.0247393235848457	-0.0229034812596627	-0.0238117523258145	-0.0258538889124036	-0.023766664410943	-0.0260602944650192	-0.023119989909351	-0.0215595862678617	-0.0245405939882922	-0.0248050753304839	-0.0227141024771165	-0.0280463804571407	-0.025842723807678	-0.0238641610916251	-0.0247259995843893	-0.0243933451665965	-0.0212615384303235	-0.0258622227040419	-0.0257235235600827	-0.0218826090722974	-0.0242445236914418	-0.0235827451682327	-0.0269251004837651	-0.0229805956872894	-0.0229805956872894	-0.0246037309241607	-0.0249405753352484	-0.0201531659129779	-0.0265111479945789	-0.0238938855613943	-0.0265523123491352	-0.0259002821672371	-0.0301721643666371	-0.0224808090869322	-0.0264308886799836	-0.0238947858010448	-0.023288593903004	-0.0268367889742462	-0.0248847430697283	-0.0253153033935301	-0.0242544428233324	-0.025328689129707	-0.0251331375718441
-318.500000133452	-0.0207336230065792	-0.02614653495073	-0.025741593227255	-0.0208628175842134	-0.0252656870519173	-0.0215607601474435	-0.0253490611358881	-0.0240688907186358	-0.0226739367132425	-0.0226793124219196	-0.025771667794119	-0.0243883192938656	-0.0217775146586638	-0.0243427425756073	-0.0265004524969829	-0.0257520934116603	-0.0239397878655798	-0.0289382819019015	-0.0244754349497084	-0.0226549044608578	-0.0226547401493777	-0.0227809920515464	-0.0214830467237552	-0.0232810567769414	-0.0227090482044178	-0.0226938347425942	-0.0236914823752854	-0.0264375568498907	-0.0261300823037829	-0.0206404291294116	-0.0206404291294116	-0.0252184763860855	-0.0200979471861757	-0.0217627885532776	-0.022386343697066	-0.0208803923392245	-0.0239917559875822	-0.0216436985364764	-0.0282210526118234	-0.0244345571707631	-0.0232172111883124	-0.0212805422012603	-0.0228742900808383	-0.0249294921616493	-0.0240027134454994	-0.0256248391906678	-0.0237298168278431	-0.0268309633270936	-0.0247615436361487
-318.466666800004	-0.0192105651255576	-0.0251215038621365	-0.0231483213663177	-0.0195791014297981	-0.0234160953115887	-0.022026196065654	-0.024376437040678	-0.0252506327976045	-0.0217159020337057	-0.0226904043807986	-0.02433669391936	-0.0213353051875015	-0.018868075932987	-0.0229156768996317	-0.022109228042097	-0.0234444600002847	-0.0245580231408679	-0.0254465620733404	-0.0220870596847841	-0.0206386485835321	-0.0235612506265227	-0.021167895643377	-0.021591069770752	-0.0243230126517515	-0.022826838444307	-0.0219721151849024	-0.0232689097525158	-0.0239643261394272	-0.0229853921258883	-0.0188966712953003	-0.0188966712953003	-0.025548957926634	-0.0208163064250412	-0.0210178162759523	-0.0219835097840477	-0.0224943197675165	-0.0233423891988251	-0.0195787106827999	-0.0251640838359726	-0.0219353745450137	-0.0233284749515498	-0.0220283471300458	-0.0234568095133755	-0.0250279031177081	-0.0236543952893201	-0.0250607350424905	-0.0234116483568646	-0.0230758360021075	-0.0237692953656909
-318.433333466556	-0.0209702451968845	-0.0202117897171448	-0.0223760777247937	-0.0185248500043977	-0.0222557780221985	-0.0203730350892575	-0.0191634811557758	-0.0218758185848282	-0.0209427694795282	-0.0182650830772186	-0.023478736702002	-0.0230044305970096	-0.021821574701807	-0.0208022524423553	-0.0231109616370182	-0.0204229974556193	-0.0211271689913582	-0.0217822590165011	-0.0220159257660798	-0.0201276497680949	-0.0203666917279168	-0.0188054547264126	-0.0190551360651078	-0.0210409655581081	-0.0198421981325529	-0.0215846995859597	-0.0210721361755821	-0.0229713252901294	-0.0212028753634955	-0.016650341815195	-0.016650341815195	-0.0191923293819115	-0.0172788057343786	-0.0213689600517285	-0.0178153388421424	-0.0169745811417858	-0.0223274522362744	-0.019602932760003	-0.023895832998302	-0.0196359727427113	-0.0222011338972707	-0.0175609192146867	-0.0211598424620092	-0.0239902589189458	-0.0220608292059024	-0.0193521770825146	-0.0228623843851565	-0.0239802904348783	-0.0203948455749883
-318.400000133107	-0.0172377024536339	-0.021534147129422	-0.0196204523642249	-0.0208325601873252	-0.0187101733783755	-0.0195743254032587	-0.0170467397519493	-0.0204495032069705	-0.0184745302506008	-0.0189482460904047	-0.0206440769472563	-0.0210353129807561	-0.0199322408568592	-0.0164264178013713	-0.0180437117956562	-0.0205170409683225	-0.017421885877641	-0.0239489092198276	-0.0197793054001473	-0.0212077090102245	-0.0198406634833383	-0.0172847896982725	-0.0181150675863119	-0.0201339852740496	-0.0207231018308287	-0.0177351409379651	-0.0208596071290159	-0.018478223531295	-0.0193890560015586	-0.0147998862170015	-0.0147998862170015	-0.0196300124244061	-0.0166380752172259	-0.0169286537487667	-0.0168593688020804	-0.0148017588786348	-0.0187897917157797	-0.0174444353332819	-0.0212128378487871	-0.0182780871935867	-0.0197687179431566	-0.0134702849144093	-0.0170950704895707	-0.0235017544341601	-0.0216876202105837	-0.0188749390834816	-0.0203499159199013	-0.0202434853970839	-0.020768248063691
-318.366666799659	-0.0161259831382479	-0.0178151828963762	-0.0180510268660197	-0.0175217798090628	-0.0206660167538661	-0.0166815571694852	-0.015008574035311	-0.0197083869594601	-0.0155321920660598	-0.0147470382129021	-0.0187194724555969	-0.0171651290107061	-0.0141886771914016	-0.0190009809984251	-0.0164647886898295	-0.0188284897703693	-0.0172927113984782	-0.0203484027580834	-0.0162955049268959	-0.0152441135444805	-0.0184003513319471	-0.0134678123341681	-0.0174293596770547	-0.0146407547769	-0.0146439068295198	-0.0148453137873445	-0.0183850797856872	-0.0170236548417153	-0.0165806182887478	-0.0161962943547326	-0.0161962943547326	-0.0167564905280102	-0.0138068973680975	-0.0136331633823618	-0.0137888144434077	-0.0121626162106107	-0.0160154843591105	-0.0169670088816661	-0.0180938844802063	-0.014524300347962	-0.0179405995099419	-0.0120000026913536	-0.0178281083401417	-0.018183990863164	-0.0160379239088929	-0.0182300512193614	-0.0141241076805617	-0.0173063679005736	-0.0145128513596144
-318.333333466211	-0.0143460963089412	-0.0159412584254814	-0.0172049924240586	-0.0136108897721431	-0.0155993228901721	-0.0112005705253316	-0.0111671324828372	-0.0153223042973586	-0.0133371813486478	-0.0153021768324113	-0.0175019738112181	-0.0141907067467653	-0.0150307582038109	-0.015000059871575	-0.0135072177266643	-0.0126311867518404	-0.0120652360712008	-0.0181415960536252	-0.0122957797131267	-0.013558320548152	-0.0137772275453186	-0.0146723158902951	-0.0126798488873495	-0.0120387387694552	-0.0100223759280471	-0.0094753480478641	-0.015641153837501	-0.0131766588104728	-0.0122483085778318	-0.0117588079783127	-0.0117588079783127	-0.0160445879381279	-0.0129418254313595	-0.0105341210164094	-0.0109963475796145	-0.011357993250566	-0.0110666910271611	-0.0120597754236511	-0.0148396422971588	-0.0140858556458547	-0.013665535547086	-0.00858275817261278	-0.0126276442341893	-0.0158919355538362	-0.0109188953618173	-0.0108691587080368	-0.0113365216436156	-0.0107546796707262	-0.013644395572995
-318.300000132763	-0.00941784521482236	-0.0107772018267142	-0.00912028691361655	-0.00818209074983989	-0.0130201212677209	-0.0129187768472923	-0.0105327791091525	-0.0114878803445139	-0.00956592187392913	-0.01164700028984	-0.0121150496204374	-0.0131848597202339	-0.0111772758901332	-0.01076164407803	-0.0134470558213748	-0.00910657383373059	-0.0117641286167184	-0.0158006825726976	-0.0108116820456523	-0.0100123067467077	-0.0106918255204632	-0.0106647876277354	-0.0108116412966919	-0.00769105624362143	-0.010568771870347	-0.00714985312388872	-0.0119506466183202	-0.0155545344315726	-0.00977635461372073	-0.00877299328677428	-0.00877299328677428	-0.0138130713046688	-0.00674621671757958	-0.00835307251578399	-0.00963133289417006	-0.010020254085836	-0.00964185867520195	-0.0105347904712733	-0.0132267474991893	-0.0101696081275127	-0.0113010426174318	-0.00544716870865714	-0.00957838668175715	-0.0130543836867623	-0.00913684515762525	-0.0119428877784016	-0.00683547534399809	-0.0116343795816379	-0.0114960575666885
-318.266666799315	-0.00772762637018853	-0.00802100865510924	-0.011661701621498	-0.00633000365944547	-0.0118397244979318	-0.00664619832525704	-0.00842819964309449	-0.0108239236947143	-0.00598595502059962	-0.00761124066409735	-0.00846906301817996	-0.00746375297337598	-0.0060764206057099	-0.00884304492843535	-0.011591940339421	-0.00770186145270657	-0.0078683573320415	-0.0090355431824598	-0.0086367067622638	-0.00650528064580969	-0.00891499418058139	-0.00850299373121399	-0.00473471572444839	-0.00335168481270998	-0.00443608958911168	-0.00684576274297921	-0.0063261448048032	-0.00859573620200238	-0.010122794950436	-0.00590881653343311	-0.00590881653343311	-0.00913503208805844	-0.00778669905037244	-0.00561800627682263	-0.00786647311333044	-0.00660938929033905	-0.00861785842113316	-0.00790276401204071	-0.0105488098700506	-0.00554661107871479	-0.00848439983854143	-0.00561425285523764	-0.00636215197290957	-0.0109134486888858	-0.00846524963824191	-0.00984896284294101	-0.00816896099589759	-0.0110466020922578	-0.00660510489523569
-318.233333465866	-0.00311391516991055	-0.00400896897260727	-0.00630011850498746	-0.000385805317353105	-0.00501725631770022	-0.00497559697949046	-0.00357608198532233	-0.00749976953474019	-0.00547734001566613	-0.00964703501409092	-0.00581032078569266	-0.00876144980064564	-0.00547749330368719	-0.0035709017843838	-0.00529016230225721	-0.0037753152525638	-0.00280756360407874	-0.00687016128922757	-0.00601284671275526	-0.00457667973228992	-0.00460824132257542	-0.00286821346362498	-0.00204482548728213	-0.00391696162282162	-0.00587358350630651	-0.00395570622872365	-0.00538676840572572	-0.00545730841878111	-0.00749101172411049	-0.0065501380284041	-0.0065501380284041	-0.00629364905402197	-0.000640432700592886	-0.00423117991917477	-0.00371681038554084	-0.00232213615141785	-0.00442424125518304	-0.00791002959281417	-0.00729162421127794	-0.0039578380821963	-0.00599224572617651	-0.00167773182079167	-0.00313053776694194	-0.00727365920875023	-0.00571851172838944	-0.00561318344911144	-0.000800882328562902	-0.00733993343744654	-0.00853412764553863
-318.200000132418	-0.000437032335265153	-0.0014061716198458	-0.00599586654017226	-0.0019417951145817	-0.00323729819164287	-0.00454523025591647	-0.000497119033223026	-0.00636233537400244	-0.00150009066054468	-0.00285934806337851	-0.00319358809000014	-0.00466689717726898	8.28590388439743e-05	-0.00498538369215273	-0.00365765689007147	-0.00199993247235219	-0.00157535262208586	-0.00384325012517928	-0.00213622210729869	-0.00118970926075035	-0.0024979900014882	-0.0028031133154317	-0.000535105279638293	-0.00199701559136745	-0.000200409843338134	0.00103919794470164	-0.00119433524303336	-0.00636413184377915	-0.00481796720658789	0.00109833855305252	0.00109833855305252	-0.000787530380735313	-0.00132928451047487	-0.000894903115638557	-0.0010698666796658	0.00125231465200459	-0.00145743283847277	-0.00134549156316244	-0.00302864569247363	-0.000716661371960026	-0.00350500520174291	0.000345620961147763	-0.00318025678656664	-0.00484278360305246	-0.00134528809030565	-0.00257084226660742	-0.00255178643683218	-0.00167211892526309	-0.00191654141294217
-318.16666679897	0.00164871562392577	0.000527150770881391	-0.00123170608054479	0.000663036767835523	-0.00179962615342699	0.00127872024659037	0.00146836214723378	0.000555986231951966	0.00190502812465221	-0.00290345697305483	-0.000500726812676988	0.000623071665670771	0.00563343504936453	0.000770489640722127	-0.000232738782045439	-0.00107214358698116	-7.28727914516281e-05	-0.000942331692809328	0.00194310221142457	-0.00131028138238576	0.000549816045166462	0.00110210742365058	0.00210828396363527	0.00165556635877551	-0.000512905083682069	-0.000402825522997086	-0.00104854086606598	0.000456943201319282	0.000617738941022128	0.00230829680953692	0.00230829680953692	-0.00161192694546253	0.00294731301701201	0.00226936424514257	-0.00170900786801043	0.00216534076075559	-0.00151324573905021	0.00108099635848558	-0.00298050617700185	0.00160532445859318	-0.00218757806631675	0.00328275847747539	-0.000756320766316487	-0.00324839931176335	-0.00163887678980312	-0.00133912757075905	0.00291802627905724	0.000148692677521933	-0.000483052882254031
-318.133333465522	0.00475182960813458	0.00216520506078088	-0.000519791219668497	0.00616999130116225	0.00140672505673478	0.00128098875743576	0.000148920053486878	0.00289280593298347	0.00150799762316056	-0.00199698152490202	-0.000446967890346373	0.00285726723319568	0.0034365253912273	0.000307300254198672	0.00411353175886431	-0.00119924846150687	0.00381926866803739	-0.00080671208874028	0.00261997824029414	0.00352764043939635	-1.64198971508434e-05	0.000420353360700343	0.00304639966611153	0.00113489020981783	0.00184370410046497	0.00389947603016139	0.00231978150917567	0.00540258230604851	0.000751429997578046	0.00194442798130201	0.00194442798130201	0.00349939397337751	0.00296959415602793	0.0067243806660765	0.00454443722255804	0.00352568249993923	0.00313589616002607	0.00414773164764948	0.00204647676490544	0.00197730477277758	1.70615886342373e-05	0.00314324038866165	0.00532360507511243	0.000952574002619389	0.000695779039019628	0.00148690787659489	0.00376400123795473	0.00270477421372961	0.00283182818695926
-318.100000132073	0.00679769841891154	0.00226256398594493	0.00363193527973638	0.00547550615175219	0.00293348430773677	0.00350088596308407	0.00508173881999352	0.00437650869360018	0.00314967361346064	-0.00138849243998795	0.00199622441049707	0.00256926426727933	0.00808933001728163	0.00301624390612254	0.00374728096992338	0.00385982569962062	0.00353371448697726	0.00159730012686077	0.00501987592641395	0.00500816648414082	0.00292634404834646	0.0054476671645044	0.00807119315356997	0.00438030453991445	0.00432992352097228	0.0046361045548905	0.00667276186165422	0.00581736200638061	0.00067920815764233	0.0044800622694241	0.0044800622694241	0.0040723250685113	0.00541545766457352	0.00769860267183553	0.00549032671845029	0.00566699123258374	0.004616172944235	0.00232091001560575	0.00664832204448962	0.00701271327306652	0.000955999560034448	0.00913822679184972	0.00470409101248792	0.00325404652691674	0.00654605916933459	0.00308041189871133	0.00223560673911183	0.00130529795157863	0.00482618295401605
-318.066666798625	0.00779629784495595	0.00701124244773277	0.00550569142727253	0.00915958585737264	0.00378521713417812	0.00669292333513782	0.00528334018813659	0.00400662150171804	0.00661825548479278	0.00633227753018406	0.00477554296807126	0.00724246101331927	0.00628907852398575	0.00502186814816219	0.00221146255636151	0.00327044550052591	0.00467910860270127	0.00536650909413439	0.00406595959794509	0.00642979558387768	0.00328253183141103	0.00613391559003174	0.00882502645419214	0.00782483158409586	0.00184856799091015	0.00853587992189619	0.0086778232170005	0.00608476905327671	0.00513417111404812	0.0087976671064085	0.0087976671064085	0.00546082931232106	0.00963271188474391	0.0071944798945448	0.00597227810080481	0.00602224824855124	0.00511173686481492	0.00851077415604395	0.0045604774847926	0.00373141443827307	0.00617423990650223	0.00914681955415131	0.00524055499755105	0.00368988125472869	0.00475754434159004	0.00528720075012878	0.00523095106317295	0.00468744523378384	0.00924926091526945
-318.033333465177	0.0103976112427433	0.00635692297426005	0.00660651088493824	0.00573001234571735	0.00731755378808996	0.00804720294751771	0.00979183523040905	0.00853016795503159	0.0104524441668383	0.00688036860184094	0.00621394495421645	0.00844560002156036	0.00708856840885785	0.00723472184169371	0.00448337419214928	0.00673247272074728	0.00912425225332669	0.0053677868268015	0.00838838945270937	0.00684599438240141	0.00606639182921886	0.00833616303932738	0.00639299987209618	0.00786797588985422	0.00652459337214761	0.00743128839907659	0.00650298077028399	0.00719875156676186	0.00708375899446223	0.00801952009619367	0.00801952009619367	0.00587833103404489	0.0066726428503131	0.011186506581585	0.00847423998855146	0.00798049742586882	0.00864908015898036	0.00743277157562328	0.00475531993375344	0.00623912258517045	0.00642036041527594	0.00937588618460461	0.0089201300288877	0.00756264589461308	0.00654624104721002	0.0065557076058651	0.00813820596197568	0.00550079321860331	0.00947280826313057
-318.000000131729	0.0107805536889882	0.009727670648909	0.00996582515308253	0.0117832805985126	0.00565919472866316	0.00868185709195046	0.0126924315124535	0.00767511227871365	0.0100424561821059	0.00541881979813419	0.00593888037089851	0.00412842969148297	0.0122391220264084	0.00798097940176301	0.00587431984873787	0.0112025691079789	0.00996264558130378	0.00379487369852305	0.00949827229148503	0.00984797803207726	0.00591580268631109	0.0101202995448659	0.00888864468544526	0.0109894113174673	0.00570831899509938	0.0108680415955054	0.0103706321259238	0.00821309188258068	0.00806372161152613	0.0122758241240269	0.0122758241240269	0.0048004547516286	0.0106528136556426	0.00774947250703151	0.0110046937468176	0.0116726035678864	0.00909943797829549	0.00896653998496411	0.00497997104418901	0.00836611375325891	0.00376700305896871	0.00949833464462768	0.0084881075017923	0.00613244513149414	0.00603390988445751	0.00369883402711968	0.00651279461062093	0.00793635904274836	0.00782600258072574
-317.96666679828	0.0124670639181675	0.0120191806956055	0.00892380545216342	0.0107691884027499	0.00734436290189266	0.0100887158339171	0.0113331305062939	0.00753174308033977	0.0101493449793415	0.00855088920427272	0.00888449836980199	0.00836340815513825	0.0111573878691479	0.00820304305596675	0.00886295367119416	0.00846675426751076	0.00816320386157365	0.0080291022298985	0.0095165620143538	0.0109649368026421	0.00549090801621988	0.00793562889587685	0.010136480461731	0.00898201513561769	0.00761170316684945	0.0123624122359446	0.00912364322384973	0.00823065067558049	0.00703040510996178	0.00895019016685294	0.00895019016685294	0.00730258326854716	0.01141704199104	0.0119986190376725	0.00879896848132133	0.0101248773805354	0.00958247004595392	0.0113664163808953	0.00651102118544344	0.00959036104201894	0.0089292506198968	0.0101434056442763	0.00822882588270579	0.00815356626691699	0.0099454157704012	0.00845124486371329	0.0105414485682888	0.00773852273826869	0.0092007719109517
-317.933333464832	0.0112629310626133	0.0112184904960944	0.0102914145136477	0.0152854279563587	0.00660300035374406	0.0110507614089239	0.0124459502798772	0.0101458124490447	0.0115914667139903	0.00897224049082057	0.00797106086301314	0.00721192722863795	0.0134405003046795	0.00962247791491111	0.00841172700924309	0.00836753315633487	0.0110000364254416	0.00735934375828706	0.00932848166072098	0.00990333546925115	0.00833739884287255	0.00822845711566678	0.011595405670086	0.0105959191478561	0.0135750588441511	0.00939189183478539	0.00848308047463708	0.0101034634760461	0.00801626772759079	0.0115017753310229	0.0115017753310229	0.00890703125248549	0.012921189745924	0.0141566493268295	0.0131697106243953	0.0117106653384347	0.0123261112108468	0.0119086073927213	0.00920876317694286	0.00937188118768117	0.0102445569719616	0.0165401847949875	0.00979576795384074	0.00745054015254687	0.00842347273229094	0.00840322361958579	0.0121406234229842	0.00776594347923887	0.0110204134588565
-317.900000131384	0.0130968758208025	0.0127650393301519	0.00893426647054474	0.0106498065578794	0.00824998943366573	0.0131150464366162	0.0103113143319015	0.0109130335746532	0.0125434531721174	0.00944506387961397	0.00965919820356531	0.0118160311111651	0.0117214025439309	0.0124689070664494	0.00561060690848358	0.0124117062444639	0.0121511269438221	0.00814413097790045	0.0110480491385191	0.00955262654310451	0.010529896641005	0.0112689625998507	0.012808941198264	0.0109903019266243	0.00989006991017427	0.0134156018455575	0.0120869912350126	0.00814750025782418	0.00855168172161336	0.0129246906368112	0.0129246906368112	0.00830048282913343	0.0118733869351597	0.0123249095892038	0.00895493090155097	0.0120456812423775	0.0136514075346514	0.0108700641018603	0.00759396559332537	0.0105194953155021	0.00876298042514678	0.0134090090512555	0.0129594374620019	0.0110026168571816	0.0115000749544033	0.00926235272779508	0.0118158669490325	0.0110462865331559	0.0129373441741695
-317.866666797936	0.0137602885745938	0.0136859773015411	0.0112425271754797	0.0131138553007615	0.00802719259442652	0.010654433823847	0.0119481458480877	0.00987524290088493	0.012845755404886	0.00866002233937813	0.0108882334720953	0.0098148334132564	0.0101590348226095	0.00853505445905955	0.00825394844998539	0.0103945231727361	0.0105586439525678	0.0092199591568578	0.0116366775987569	0.0121523075483008	0.00979392747790586	0.0147074286730987	0.0120051907047329	0.0116981573115882	0.0102604999783754	0.0138361347494945	0.012757592007496	0.0124270156401975	0.00774531348815932	0.00962620301203443	0.00962620301203443	0.0122469090774345	0.0152021908280161	0.0147190505369273	0.00978629984027801	0.0159091110242918	0.0100224592014542	0.0129048899643042	0.00889202300889991	0.0131502181415997	0.0101184099804701	0.0127871642631547	0.0121097971699726	0.00998854482053535	0.00916410525911682	0.00895103133437469	0.012532680861969	0.0114110248507114	0.010294809153071
-317.833333464488	0.0142771936989994	0.0118755860584346	0.00898847973557326	0.0154785864337351	0.00886191030218686	0.0123278447498761	0.0134727828970156	0.012572333271231	0.0106396544323774	0.0102321244847178	0.0120655775031059	0.00707678899925268	0.0135443977619191	0.0125636751858927	0.0112116884968687	0.0143565061164991	0.0109365227619999	0.00830601851907342	0.0112564180712674	0.0123232749211828	0.0110513741350573	0.0115021077074376	0.0113811321446484	0.0115988979330779	0.0112948132541423	0.014058139233413	0.0129929744216664	0.0100798986878115	0.00623275553847213	0.0145902258189896	0.0145902258189896	0.0103764624887276	0.0134371261420689	0.0124516375949721	0.0140894791699372	0.0112171732008923	0.0112074464475842	0.00909829032578202	0.0109274869719147	0.00941891255441896	0.00962543280267869	0.0136092202674316	0.0105795379516747	0.0116849970282288	0.0125937718867682	0.00994592990931853	0.0118332761466673	0.00869787826909429	0.0125370742222767
-317.800000131039	0.0119319007159232	0.0113098940704154	0.00924031661765945	0.0128721693691457	0.0103453598568233	0.011157193112996	0.0101038187204212	0.0121872422040605	0.0108701056885222	0.0109197400249181	0.00892307709183016	0.0117058766043759	0.0143565635720181	0.0141223076159422	0.0101494066214287	0.0112823877919166	0.0118668021743769	0.00846231363278838	0.0141550693608841	0.0093217377838829	0.0120147497838701	0.0133461398572476	0.0139471211426142	0.0127912808416307	0.01066125094995	0.0158727598900085	0.0113886087388495	0.00991162791397815	0.0108062430368827	0.0123649402968243	0.0123649402968243	0.00718307810445518	0.011860553639934	0.0145010311790366	0.00896477435468612	0.0126582948808462	0.0119573062861652	0.00972698457355392	0.00796590614038717	0.0105002055275046	0.011715143667083	0.0120079452032372	0.010582365523139	0.00642355300094388	0.0108615551988113	0.0116351689352769	0.012945607902748	0.009051565630396	0.00822943458017811
-317.766666797591	0.0164808360111196	0.0115327210595138	0.00856711881485672	0.0121731522887368	0.0074245972514756	0.0134650992960597	0.00994288480026329	0.0114371646354812	0.0141650650769453	0.0106995525396445	0.0106016449315007	0.0128217001424058	0.0137256357061265	0.0111741900890882	0.00936912871091877	0.00959956242015703	0.011746997871249	0.0115062772979959	0.0136792589106501	0.010891632282269	0.0109006134839315	0.0124781795434915	0.0113248327689738	0.0110404140197995	0.0115290101280054	0.0125767301764744	0.00841162257679162	0.0102154447336285	0.00900119902383334	0.0109200112505619	0.0109200112505619	0.0109753689210981	0.0154860262391937	0.0137552668186322	0.0147289639232477	0.0134890770085317	0.0105287707974286	0.00938425599721759	0.00658839320601734	0.00792454494870698	0.00808942650165545	0.0107863982845474	0.0121933992799571	0.00577910737445508	0.00615830149048346	0.00884223796207884	0.0107261488983076	0.00730013536994656	0.0120857436335049
-317.733333464143	0.0130412700278522	0.0110575684822984	0.0101700333012928	0.012753827040703	0.00845924161348255	0.01242483271118	0.0110120881662088	0.0115014211733194	0.0117518384982763	0.00881369833190104	0.00931566003783002	0.00978574254384723	0.0145453382170645	0.0108087746493484	0.00743035500627254	0.0112146853349021	0.00762315441854466	0.00738334107724681	0.0102907746815915	0.011175469517775	0.0111569611973139	0.0102249919047809	0.00879392045648442	0.0113841526118447	0.0108078575250012	0.0126403838093394	0.00854460281523095	0.00920740906122997	0.00746859737501782	0.0121296562164996	0.0121296562164996	0.00849281060309215	0.012058035718385	0.0146092809361833	0.0114041161856089	0.0103049590880688	0.0127291279250965	0.00885642144391097	0.00854755022836484	0.00898375586966182	0.00744929002192152	0.0102023044653764	0.0123413418621708	0.00733432891146257	0.0086156061621433	0.0102474548801219	0.00805793436969604	0.0100218187268811	0.00858607937556533
-317.700000130695	0.0146646058619352	0.0115060273520065	0.00900681006571191	0.0105395143410487	0.00829565256589859	0.0131934785959453	0.0109237550645219	0.0104686196288172	0.0128167163038639	0.00855968761639936	0.00634794498012081	0.00708452980800889	0.0147342538129536	0.0105801924997206	0.0111601696436749	0.0124971666712123	0.0105034446204542	0.00665430029292013	0.0114497099763979	0.0125322242577437	0.0104891506798706	0.0107765856376838	0.0105665301345024	0.00959615050939655	0.0111804461621229	0.0117389350567306	0.0109855543353021	0.00579589935821923	0.00598391904316276	0.0099265783823258	0.0099265783823258	0.0103008431489618	0.0122592180336085	0.0107298066893895	0.00909489951779019	0.0104019673364557	0.0104324097762473	0.00871797896554816	0.00891262313740315	0.00784405858852688	0.00744403680795669	0.0113824686363437	0.0112567772556468	0.00621309088046584	0.00768991814081543	0.0081207830507497	0.00886350048259776	0.00859056435092242	0.00802532157559532
-317.666666797246	0.00863535228231138	0.0116295174846258	0.00563988663808046	0.0091149815068432	0.00722501841779677	0.0101560571976057	0.0110657139037939	0.0110675034640767	0.00949924772956678	0.00901272852453117	0.00492762179626427	0.00741751636071475	0.0106199779698933	0.00770501074601482	0.00829342775540665	0.00892940235351036	0.0077408806663456	0.00496736413351506	0.00765173098170824	0.00972437710471885	0.00822709196486016	0.00978891872847532	0.00981051294982038	0.0118390463831129	0.00807303924804226	0.0138264130287822	0.00944458684826421	0.008045967252018	0.00879119607619738	0.011009933355752	0.011009933355752	0.00776091092926134	0.0113589929407218	0.00831261493325386	0.0104293357733952	0.0106751471561783	0.0051869145194503	0.00648602065685711	0.00772473330660151	0.00450764103580248	0.00563968982539254	0.00990800524251778	0.00935873267630671	0.0032874252506081	0.00543095949902439	0.00710937613259233	0.0107428388686265	0.00593661510891619	0.00542088518379447
-317.633333463798	0.0105381610526118	0.00742660236460246	0.00668060741572385	0.00730437706052789	0.00375362983759819	0.00881073767834262	0.00857896518008394	0.00673075914654919	0.00871130804479681	0.00683120196014719	0.00585686544512931	0.0063795983450583	0.0102929395726067	0.00780485217989435	0.00506340400117933	0.00774070538441118	0.006217875614138	0.00429174316486702	0.0102531907139828	0.0103089779008301	0.00611222132713596	0.0113958656440841	0.00785756640152346	0.00937908362757134	0.00759132769766457	0.00932098476571597	0.00937154110322758	0.00421809379939964	0.00479936108310652	0.0108577822392766	0.0108577822392766	0.00632945887485847	0.010360696890605	0.00823147801017721	0.00888264387581883	0.00919885864743608	0.00653103679204736	0.00372854852890514	0.00302817450903969	0.00522344055092228	0.00655104964672026	0.0112007875344333	0.00866891606319209	0.00260515623877744	0.00479220253345503	0.00777606032953126	0.00723140328335781	0.00420083220149725	0.0084692488025957
-317.60000013035	0.00790338700581072	0.00700628865080943	0.00522784575883417	0.00706661564116895	0.00323893288678956	0.0084115061267116	0.00633369606410761	0.00710999006007107	0.0076090747786467	0.00401600350824882	0.0035257845890766	0.00499772288836275	0.00978164855910091	0.00318911884693407	0.00200010291209396	0.00775301248158233	0.00724309907411846	0.00521359374085018	0.00430130790980399	0.00894608577527423	0.00674213450674588	0.00833544203566561	0.00673676063529749	0.00810714017313907	0.00593536512290982	0.00804719021323741	0.00670322076386143	0.00570998486941554	0.00206805323895209	0.00977416102193918	0.00977416102193918	0.0044841793415894	0.00870650070147272	0.00595249032221257	0.0051288706548881	0.00711513239459838	0.00451897367511478	0.00540404130202199	0.0038766360944007	0.00159233827180261	0.0037472241851918	0.00702917260364888	0.00718242746557063	0.00190915025138361	0.00719214623040954	0.0070080715789882	0.00644675824160545	0.00390247609876815	0.00674060182016079
-317.566666796902	0.00786868765299642	0.00473534398866959	0.00557053544777519	0.00503983512580775	0.00271356351052043	0.00465528157999684	0.00843546505049142	0.00577445331365867	0.00602697532657837	0.00577167421549962	0.00246747718916862	0.00376775327264212	0.0092420124045075	0.00665472753814333	0.00404249683633662	0.00414115153062722	0.0046912171310336	7.22439886102766e-05	0.00587862424324892	0.00569466733637036	0.002252979394884	0.00438832131505995	0.00334168547134106	0.00255505820637991	0.00581477555002152	0.00630471203377758	0.00398857020577581	-0.00199515028485509	0.00309054895861749	0.00887403405915421	0.00887403405915421	0.00137627637408488	0.00627319485860045	0.00520981980495139	0.00540972074537216	0.0051371510343432	0.0048181035665773	0.004097012116969	0.00598535873920303	0.00293700826109633	0.00370118244101703	0.00454126004985489	0.00199596890570652	0.00107400975717775	0.00278726296938336	0.0022603470827125	0.00409620816671485	0.00373242715888733	0.00326600967808222
-317.533333463453	0.00503098529338353	0.00656736554124504	0.00164412413352744	0.00616699858550029	0.00219198924105335	0.00301985048855846	0.0046835803547699	0.00486823309630813	0.00494249206981656	0.00468892895659156	0.00172526350295354	0.00180383408278328	0.00673197130698766	0.00100402505907682	0.00301685323066014	0.0025129334860019	-0.0018647517310767	-0.00219090611721151	0.00254700825650722	0.0046318648461412	0.00241266070979529	0.00327367509288712	0.00448955642837379	2.61088303310508e-06	0.00328800318887268	0.00371006015108988	0.00448242068132443	0.00189718700307562	-2.96536324499996e-05	0.00404177327405231	0.00404177327405231	-0.000485357105231898	0.0062866846030194	0.00270212192008368	0.00536815877214714	0.00165974151684334	-7.52325562612954e-05	0.0036894690530227	-0.000172627770731348	0.00162427511824292	0.00385064913462407	0.00563185804664723	0.00223128112906701	0.000826980584369141	0.00522252095461051	0.00146848598901561	0.00325991203094345	0.00128747661694784	0.00290048981974689
-317.500000130005	0.00491197442018521	0.00309562397512553	0.00154334246499965	0.002905779922595	0.00159138118105384	0.00270054600317471	0.00158650196312604	0.000252876831213777	0.000719130756752118	-0.000538126355808632	0.00271140232774114	-6.36592217256871e-05	0.00102086736434537	0.000699168542893869	-0.00200620277364638	0.000667184964107226	5.86458212178398e-05	-0.00296095323893031	0.00116492450167249	0.00385699949661911	-0.00193257643617872	0.00374295501131472	0.000579215459454274	0.000988860304997008	0.00144578315861177	0.00673496313841015	0.00117230255521839	0.000317353807307019	-0.0021222679198708	0.00320848987886979	0.00320848987886979	-0.000744594434412882	-0.000643198415431145	0.00144228339964425	0.00130357531666847	0.00345735591183505	0.00175913548973416	4.31279569496068e-05	-0.00404056392838592	-0.00120861243195347	-0.000377276216631639	0.00453916759616224	0.000346316406981129	-0.00142913887699025	0.000116921140410287	0.00259127940143322	0.000752668126208111	-0.000400260934402263	0.00162729539482587
-317.466666796557	0.00178002146663736	0.000339267839569168	4.45063917615673e-05	0.00335158477548236	-0.00140301115142238	0.00152613785319933	0.000500159450572135	-0.00122127052540488	-0.000356264730549727	-0.000468219895795263	-0.00348876443788759	-0.00331864311812358	-0.000133843641113129	-0.00210934856624234	-0.00117891461111086	0.000148129720566659	-0.00203885437249085	-0.0042819094229074	0.000683309717343983	0.000343006815021196	-0.00259283412140665	-0.000642143402258211	-0.00209466320956631	0.00338263710502573	-0.000112088113138231	0.00415983459057667	-0.00266462063843731	-0.00336269516710441	-0.00303413465027558	0.00384989140145575	0.00384989140145575	-0.0041194016888314	0.00159104944322519	-0.00340488799715133	-0.00166354966413629	0.00140059502926271	0.00189191901834951	-0.000535147718771944	-0.001420680207883	-0.000652079735499744	-0.00418970686388154	0.00166694661335576	0.00271720439740797	-0.00318294663294749	-0.00190899000093325	-0.00225402945039477	-8.04210598198685e-05	-0.0033479302949555	0.000705492767383964
-317.433333463109	0.00167852414913972	-0.00132349184499769	-0.00141109070318868	0.00248585353146069	-0.00524940055927192	0.00128318681678063	-0.00120921914047367	-0.00117494322505596	0.000312042168911453	-0.0043742745330706	-0.00319829361861423	-0.00544033680038747	-0.00155481691284043	-0.00261903957549192	-0.00214175426256513	-0.00138813615732847	-0.0039671179107732	-0.00501683532757125	-0.00305994910972773	-0.00100089955520666	-0.00238704508760557	-0.00149324015679053	-0.000776955987688011	0.000403026211027724	-0.00139969086390079	1.17426147087096e-05	-0.00167367816123498	-0.0047513511366406	-0.00828633554403324	-0.00146287043008442	-0.00146287043008442	-0.00504773958977622	-0.000282055836699713	-0.00369175960405443	0.000334270926202418	-0.00227430362051595	-0.00284139176545406	-0.00107200597263768	-0.00422883249353656	-0.00126395175029315	-0.00317362612443939	0.000506850531010739	0.00088882314800165	-0.00372318316462061	-0.00459245721170909	-0.00216285650287973	-0.00273904422540694	-0.00291801975284234	-0.00202803156659637
-317.400000129661	-0.00275711031829018	-0.00327826508932294	-0.00737928395590781	0.000943056505450235	-0.00279030299462801	-0.0034768904347291	-0.00595012907509551	-0.00278580921110305	-0.00118626346604389	-0.00349444332594329	-0.00539306509651583	-0.0048275043124274	-0.00124667487376162	-0.000496881696737561	-0.00556747916920741	-0.00311899952316752	-0.00329000073173535	-0.00528222249690846	-0.00235964199538174	0.000925695412153038	-0.00604650382134497	-0.00298787908224563	-0.00399889495352868	-0.00309185647201504	-0.00335913977562419	-0.00166101168814659	-0.00372090344139264	-0.00555141104559631	-0.00774104349109084	-0.0024236607199899	-0.0024236607199899	-0.0051938186549485	-0.00130990465147529	-0.00532228178312999	-0.00492392902966232	-0.00399782661607606	-0.00436109580212451	-0.00432127782076852	-0.0066580099025515	-0.00280584600861256	-0.00342781085036958	-0.00353365325007027	-0.00565155347233826	-0.00469883395851323	-0.00777169389874688	-0.0038602918389764	-0.00677371191958154	-0.00680605463184869	-0.00372675939227707
-317.366666796212	-0.00330180441274452	-0.00308852512297175	-0.00583975572568229	0.000580728891739879	-0.00565556528220135	-0.00421122845511568	-0.00280364629653962	-0.00651383291077223	-0.00438264085987905	-0.00711753279916905	-0.00279049521245722	-0.00445366622703347	-0.00262636563236673	-0.00387369120465797	-0.00807348918796347	-0.0054482836607066	-0.00461433481656393	-0.0063842744108612	-0.00437118188633356	-0.00563161476595642	-0.0103889656362987	-0.00650101399278813	-0.00337824829193889	-0.00539702028327227	-0.00457395735944965	-0.00258782620672904	-0.005021191861042	-0.00724861867696669	-0.00907894774504658	-0.0043059801095543	-0.0043059801095543	-0.00504752529228458	-0.00248912067937535	-0.00544509981685359	-0.00664422188986624	-0.00395134308608103	-0.00618228047070257	-0.00353839295350999	-0.00704017566673676	-0.0042278454800394	-0.00768831215388799	-0.00203093613362826	-0.00629921076707662	-0.00765479915391154	-0.00406441959940262	-0.00638717560422963	-0.00763978339314364	-0.00609437360607978	-0.0071550928120967
-317.333333462764	-0.00461066591904979	-0.00688596825512189	-0.00762257793989674	-0.00199613550745514	-0.00789502493470484	-0.00583879252536257	-0.00493346453346721	-0.00970620477116957	-0.00405230248118249	-0.001987889487854	-0.00807525145079691	-0.0077264685938252	-0.00458722897226449	-0.00741688855867628	-0.00683975073683063	-0.0061272722365755	-0.00937712839613813	-0.00967863822048931	-0.00639455786216958	-0.0059645092551599	-0.00774617706913927	-0.00670953211319247	-0.00517852010204256	-0.00552305760825023	-0.00620968105863307	-0.0028226529976666	-0.00438489948348064	-0.00696139446691646	-0.00974939098113781	-0.00315496954075167	-0.00315496954075167	-0.00908443401463366	-0.00371837724214907	-0.00391875967355182	-0.00771716137393763	-0.00574661177880564	-0.0069679101627167	-0.00530446152857422	-0.00833587112183987	-0.00741579289537087	-0.0125179646823713	-0.00434544752183563	-0.00768416689983742	-0.0093247922339057	-0.0071078652352089	-0.0041751204452869	-0.00745358703925891	-0.00782145194497796	-0.00480416058173239
-317.300000129316	-0.00918854008332615	-0.00527455125201315	-0.00869101655298332	-0.00531611672369681	-0.00757462807317466	-0.00432085271792848	-0.00840835120992711	-0.00792459888330699	-0.00211792273430289	-0.00802428677794143	-0.00708282568498153	-0.00891467863127482	-0.00514519235311739	-0.00690274348640108	-0.00912320025010849	-0.0088508189397859	-0.0103676375213521	-0.0117346226877886	-0.00853091816092955	-0.00522310109638757	-0.0109163052131122	-0.0073470972930576	-0.00542454985345575	-0.0070186413373855	-0.00813092766082313	-0.00426132563114257	-0.00630660156708762	-0.00972979807561558	-0.0114148752886037	-0.0057004344210394	-0.0057004344210394	-0.0105384432810574	-0.00685960596395074	-0.00833840890559845	-0.00692023165665279	-0.00776199890754148	-0.00514791443203322	-0.00882399351640095	-0.0101063266509531	-0.00783181982687187	-0.00759917210885552	-0.00452812810395953	-0.00708070893672841	-0.0115811413323694	-0.011288431804354	-0.0084559537063299	-0.00581179548424471	-0.00873654753144093	-0.00873976139398225
-317.266666795868	-0.00734482560750038	-0.0119546325513563	-0.00718727777809991	-0.00827686686428908	-0.0105230059477416	-0.0073372653322783	-0.00742006211777457	-0.0114847006162725	-0.00808613193327945	-0.0109395019091946	-0.00966726906806481	-0.0107091575529746	-0.00662032287275605	-0.00965262935879341	-0.00820535278614976	-0.00791801430380168	-0.00958715914561548	-0.0153361649891643	-0.00513988165379042	-0.00444568331990025	-0.0115141078534265	-0.0075359531489928	-0.00840283830848787	-0.00957004815621298	-0.0105414229253979	-0.00840192243057669	-0.0108038369950428	-0.00789212189320965	-0.0110723223031809	-0.00504022844952978	-0.00504022844952978	-0.0119048006477925	-0.00815195788270351	-0.0104653416308367	-0.00926406182983919	-0.00736336778377567	-0.0085027064582881	-0.0106594451309431	-0.0103152560866127	-0.0112706986504341	-0.00860918129545163	-0.00806112343819987	-0.0055188066000732	-0.00980576545818834	-0.00706942571230318	-0.0128343699818511	-0.00591206516653309	-0.00987020898411972	-0.00889692716604895
-317.233333462419	-0.00527638837456323	-0.0095270179228043	-0.0114873793032529	-0.00808494066080445	-0.0119783141492749	-0.0097700084168677	-0.00984091323054848	-0.00987855549702865	-0.00981240948561546	-0.0113644176423752	-0.0126233433336133	-0.0103044311870013	-0.00579966275246457	-0.0104746189546949	-0.0124677058601058	-0.00712721027017693	-0.0100505748810228	-0.0115856934437396	-0.00800644218938729	-0.00911035020823359	-0.0119779237739128	-0.0101432902823293	-0.00841111024045649	-0.00926625110463331	-0.00767452192127738	-0.00758081747082207	-0.00966157487379149	-0.0114452478719227	-0.012903874357085	-0.00564454435565476	-0.00564454435565476	-0.00799867434965451	-0.00836843262405829	-0.00932146309831738	-0.0136743104521954	-0.0100929461742676	-0.00998662260305383	-0.0129770101632799	-0.0117956930744315	-0.0118594323548824	-0.0112453202425906	-0.0093714636432306	-0.00879443262979096	-0.0116442965407605	-0.00631048139592705	-0.0104309802890556	-0.0109933158925131	-0.0115546294567005	-0.0130228657589209
-317.200000128971	-0.00887497628910383	-0.0125235645617533	-0.0110088367308413	-0.00553028200524608	-0.0121983695906075	-0.00865103951285928	-0.0100751176914814	-0.00736440469165978	-0.00818793217777536	-0.0105012985624466	-0.0112721196132283	-0.0128855991815687	-0.00774865640667566	-0.00867108981784237	-0.00988570896412699	-0.0120411155376493	-0.0118663914593643	-0.0132043733427155	-0.00724372236943904	-0.00744228050823459	-0.0116245421457327	-0.0104807695753326	-0.00732290185964368	-0.0080473756152788	-0.0092243653548123	-0.00707697678446761	-0.00883978044567546	-0.0101265783519348	-0.0139302245195784	-0.00720303958150059	-0.00720303958150059	-0.00906110243845615	-0.00888596239055728	-0.00674522457236526	-0.0105935186044215	-0.00849966126957302	-0.0124712174738473	-0.00902419275312982	-0.0115298155105021	-0.0128030580411824	-0.0140717071488994	-0.00819472183748249	-0.00910745397652457	-0.011399565984723	-0.00935392602948903	-0.011695694300657	-0.00622642112244198	-0.0108014661566532	-0.0154667880989683
-317.166666795523	-0.00835884095453177	-0.0108756965261106	-0.0141546957675486	-0.00906775057487152	-0.0117504349280448	-0.0105173828852495	-0.0104539489011868	-0.0122375164632347	-0.00724742622880159	-0.0138953781990367	-0.0110795806585361	-0.013765129606097	-0.0116581906299946	-0.0102994885800509	-0.0108150631397789	-0.0103115126756176	-0.00931462485396439	-0.0107904271188278	-0.00911281371900208	-0.00875097227225308	-0.0129911876252958	-0.00913395611108458	-0.0102100393603628	-0.0118766173251273	-0.011508256054539	-0.0068713257803269	-0.00724130402144307	-0.0124405928312757	-0.0107952846012418	-0.0088184617992082	-0.0088184617992082	-0.0112548690221705	-0.00636859200363837	-0.0101090163950887	-0.0114725906030403	-0.00940664054557949	-0.00969950017349008	-0.0106810052448124	-0.0127852891402322	-0.0111772243214794	-0.0113129043390766	-0.00852354412977241	-0.0111610334603577	-0.0138924259549319	-0.0112015007205886	-0.0124269171606405	-0.0100967941363543	-0.0111056533350707	-0.012246463414752
-317.133333462075	-0.0100712761260806	-0.0121019845204642	-0.0105865341955569	-0.00897660136314515	-0.0162761784623755	-0.0116442892381254	-0.0107943549817859	-0.0106864017799236	-0.00955254093376601	-0.0125918430987484	-0.0130989875323483	-0.0124324535844595	-0.0100245942405969	-0.0112963825333214	-0.0122103166044107	-0.0112729561643156	-0.0144205776436218	-0.011126106243339	-0.00843911946791642	-0.00721956677492408	-0.0109160211049082	-0.0117691159702078	-0.0110009816333853	-0.00938088062896747	-0.0121004207895589	-0.00895101251212105	-0.00972591809101764	-0.0120143248827842	-0.015842710316692	-0.00729290049982889	-0.00729290049982889	-0.0118856518428739	-0.00806702677314886	-0.0117667681297317	-0.00898808945687435	-0.0066477352911043	-0.0114120294678477	-0.009811596296883	-0.0127233383626325	-0.00784117035804355	-0.0117445209719188	-0.00545793826800289	-0.0155860756518634	-0.0116469704898515	-0.0121667626666009	-0.0124364236018156	-0.00932013512124152	-0.0146252934037849	-0.01322004335663
-317.100000128626	-0.00928040300308486	-0.0091956941977096	-0.0116318679404419	-0.00505473392612976	-0.0119401081022245	-0.00888889020531736	-0.0102986099475729	-0.0128613664327485	-0.0070288028002623	-0.0133519666448668	-0.0126392138380615	-0.0114292948053336	-0.0103597082729259	-0.00924439886879536	-0.0106361945102793	-0.0110772411686879	-0.0103487420505328	-0.0134882978357708	-0.00881771735027093	-0.00915251501795	-0.0111056111684316	-0.0100502803550436	-0.00890118051967737	-0.0125656929404552	-0.00951787362906698	-0.00814341328478951	-0.0110491389599426	-0.0116422666480571	-0.0131337095914508	-0.00967489672250821	-0.00967489672250821	-0.0127692689943935	-0.00965886493035761	-0.00791984770437826	-0.011977215407293	-0.00719414850281741	-0.00962243485697023	-0.0112612482523168	-0.0135990652700243	-0.012343191569501	-0.0128002206881636	-0.00810638161927346	-0.0115830421704139	-0.011908209052455	-0.0106801556296083	-0.0113229593607723	-0.00919031849295726	-0.0101443409982164	-0.0137994249689442
-317.066666795178	-0.00794910437613738	-0.00961152137211041	-0.0106992926256431	-0.00774623671961094	-0.00996535997254067	-0.00870266002123243	-0.0102115236233287	-0.0135573427150092	-0.00914611322005099	-0.0135309441018854	-0.0124788512916308	-0.0110163517933644	-0.00698079057731549	-0.0100235431577342	-0.0129293851308649	-0.00857637305664349	-0.0119257248982664	-0.0134052698874091	-0.0096660269974328	-0.00671363828752802	-0.0103042939862065	-0.00813938842372453	-0.0101171062822507	-0.011084445022561	-0.00784354274076249	-0.00682060840786725	-0.0106249026452603	-0.0106357402749775	-0.00941509919436578	-0.00673487062461564	-0.00673487062461564	-0.0104339887764437	-0.012211404574086	-0.0123154296911606	-0.00925955941232037	-0.0108962368387642	-0.0129318780530072	-0.0109441025952863	-0.0146192116971812	-0.00729241401439962	-0.0121098216400369	-0.00970592213144206	-0.00981431013363587	-0.0119945859561092	-0.010479851479348	-0.00986100548476032	-0.00779612653517181	-0.0135416994477042	-0.0137776055575189
-317.03333346173	-0.0089007554743421	-0.00930018329076998	-0.00878288193037702	-0.00633249829823201	-0.0109377764169615	-0.010313693331474	-0.00809161833169458	-0.0117924108162594	-0.00939630972444794	-0.0112626589753034	-0.0127155006619601	-0.0111745156562624	-0.00729849641229219	-0.00882644516311903	-0.013834837210337	-0.00626719654471719	-0.0127526335965941	-0.0110199952046599	-0.00965412824893863	-0.00683779367441639	-0.0122680500872268	-0.00574991553551918	-0.0112314219296481	-0.00846967936236476	-0.00748230970633468	-0.0053029589725806	-0.00968890699408298	-0.0102219978947449	-0.0106967679295172	-0.0080909460977997	-0.0080909460977997	-0.00986581721170499	-0.00607266135451445	-0.0089352049782333	-0.0108079090403516	-0.007529031811081	-0.00847199922564157	-0.0111912025666066	-0.0123064271365303	-0.0127067172744492	-0.0105651789771446	-0.00883556988794909	-0.00827730871847299	-0.0111912855960332	-0.00854115147814105	-0.0115535908175726	-0.0073148759940711	-0.0117241295120399	-0.00985942556986918
-317.000000128282	-0.00700491823661276	-0.00911038935591013	-0.00949779520507277	-0.00776731113972273	-0.00990082480718468	-0.00864965894518532	-0.00780242504511963	-0.0110537147789095	-0.0090405629140804	-0.0096309893012293	-0.00892241445470499	-0.00884132352026512	-0.00525203334025071	-0.00949708027490703	-0.0126294042108369	-0.00831731172904104	-0.0135172354446726	-0.0140190445130686	-0.00803445951916781	-0.00842524615566786	-0.0127920565892816	-0.00575550381460943	-0.0107544005930096	-0.00826606784249106	-0.00531960647768148	-0.00377894093260656	-0.00958622881064564	-0.0104540678976419	-0.0115490408887465	-0.00900735078693926	-0.00900735078693926	-0.00892122707805598	-0.00701003247059429	-0.00928255140518897	-0.00909277670968422	-0.00584714232378247	-0.00707552285931556	-0.0109738090439107	-0.0116499761128114	-0.00769532498781345	-0.00991446142796149	-0.00889962243881737	-0.00439165835018052	-0.0125311499042677	-0.00998352502458699	-0.0125783730513082	-0.00249186297261939	-0.00850351507202352	-0.010560270530494
-316.966666794834	-0.00657335438402695	-0.00787002048953633	-0.0113944101249662	-0.00613522790885102	-0.00947648751192387	-0.00817666829520713	-0.008269201216352	-0.00995107258836891	-0.00662853432212529	-0.00612263830581716	-0.0102968576336648	-0.00934295436065735	-0.00919939906780742	-0.00713581537616381	-0.0103309947782997	-0.0078330747736447	-0.00913806368313108	-0.0105135384148566	-0.00483733868761838	-0.0053431506989442	-0.00782715500748044	-0.00549832209423673	-0.00946190578263906	-0.00922477675187483	-0.0054515260399306	-0.00783664880899826	-0.00928571708311876	-0.00954073459363469	-0.00961655656928639	-0.00464893158090751	-0.00464893158090751	-0.00743848301484118	-0.00722379108536852	-0.0068145491380226	-0.00547858360702047	-0.00912702417032618	-0.00639190779038057	-0.007411666565594	-0.00812934101423191	-0.00831791336380228	-0.0101364504667896	-0.00625516614029509	-0.00754225748682624	-0.0102819333025083	-0.00768783293532749	-0.00830730198990015	-0.00667834928227817	-0.0092951725218795	-0.00606919144201001
-316.933333461385	-0.00345702465419095	-0.00652242387569546	-0.00830028936319693	-0.0063223175275674	-0.0063494029131691	-0.00215654413971056	-0.00685824281075131	-0.0105478093652331	-0.00509599216386902	-0.00691004379818405	-0.0102104457984143	-0.00976091199964702	-0.0079126032283563	-0.0079914981661291	-0.00888710565490192	-0.00762360271129203	-0.00861817210847127	-0.00905816088192957	-0.00661428114460361	-0.0057988482557263	-0.0072125550283797	-0.00578121786640273	-0.00561936422498288	-0.00445458416080369	-0.003819506327853	-0.00441325554261152	-0.00913189817991245	-0.011161794303575	-0.0093454825711965	-0.00418975436314251	-0.00418975436314251	-0.00567319577835357	-0.00371488204489423	-0.00544760399570865	-0.0038614894076614	-0.00701498018334956	-0.0067028822446259	-0.0078045311592686	-0.00966403457752019	-0.00763396173796305	-0.00824368700473921	-0.00661390986384702	-0.00567947814604575	-0.00812306954141717	-0.00811146081068703	-0.00753013244254441	-0.00716812778567233	-0.0079419158233377	-0.00536805175466459
-316.900000127937	-0.00404950662874293	-0.00496111775771146	-0.0104055390120839	-0.00559055931774854	-0.00490207907699902	-0.00638719940120314	-0.006100845350687	-0.00806848422116269	-0.00498555066434114	-0.00661510613830041	-0.0102877186788259	-0.00753304343904682	-0.00303976443068144	-0.00781975121741763	-0.00693810398934402	-0.00621106541297589	-0.00867245328790223	-0.00511978456388429	-0.0069189377854656	-0.00540530396508765	-0.00857326454953777	-0.00683293347698799	-0.00757579946837883	-0.00634354743964782	-0.00129715081590942	0.00082964552133602	-0.00613736698568101	-0.00798168578935954	-0.00550638969606621	-0.000437797926702621	-0.000437797926702621	-0.00763341673814888	-0.00188403009103222	-0.0013344214710197	-0.0030756601011861	-0.00451475582324945	-0.00288102131157242	-0.00616284745654938	-0.00769333768139213	-0.0053426104376515	-0.00887903244964861	-0.00456109826941298	-0.00535346325268937	-0.00906175388252206	-0.00969950349947812	-0.00621943853677098	-0.00717805751671574	-0.00882889582359248	-0.00698412664635117
-316.866666794489	-0.00515215615866593	-0.00513164402798816	-0.00565925918652355	-0.00128321321697178	-0.0038257489901069	-0.00596107818575342	-0.00242888364845639	-0.00489790304176507	-0.00442690268563672	-0.00622636326811021	-0.00846610047402441	-0.00749465476541222	-0.00510992021817747	-0.00696772680016777	-0.0079750191244965	-0.00393115726765891	-0.00513078051773508	-0.00789700518294634	-0.00582907169633329	-0.00397497688130588	-0.00573784610576999	-0.00283528045575032	-0.00537876148775507	-0.00175657444678878	-0.00465853391328808	-0.00226475490383682	-0.00469473398635722	-0.00550565240755985	-0.00947936361854462	-0.00166839606183034	-0.00166839606183034	-0.00517216302658885	-0.000121347298692176	-0.00641623427007609	-0.00339784071591598	-0.00264723993548521	-0.003059351088332	-0.00627212401398569	-0.00471318946481813	-0.00475914557809842	-0.00632619478100127	-0.00469526470605697	-0.00119417386554044	-0.00780950224916666	-0.00506249802943348	-0.00580502135194727	-0.00321217303242949	-0.00727877650331554	-0.00459275351891186
-316.833333461041	-0.00413370641634048	-0.000553585188960093	-0.00720245776733741	-0.00344434335272459	-0.00616174322964014	-0.00296789364199079	-0.00268609419974575	-0.00361265846099623	-0.00402216971315339	-0.00439189163300324	-0.00815310523690627	-0.00420380180615898	-0.00193391017280808	-0.00436799369325247	-0.00398698166204325	-0.0043007097944725	-0.00310207059133316	-0.00558433253969592	-0.0041724796427326	-0.00218126941090402	-0.00408798175053204	-0.00151511363982237	-0.00237079921266048	-0.00465567157304814	-0.00521236701627303	-0.000955420652067329	-0.00559441050659748	-0.00080770753754289	-0.00421296899245238	0.00294016137549302	0.00294016137549302	-0.0051625500443806	-0.000383035623555905	-0.00109806989850603	-0.0025616528494864	-0.00293203601457337	-0.00100860229373145	-0.00446804667139777	-0.00678027386377889	-0.00598007692242275	-0.00335953641934583	-0.000204120834232047	0.00151314788402501	-0.00409075527484148	-0.00166799416945851	-0.00629683299400485	-0.000376145964644081	-0.00650388882963104	-0.00634670484817812
-316.800000127592	-0.00324934355883622	-0.00338025759828997	-0.00103630622563455	-0.00129246400038363	-0.0059819682167167	-0.00352326206535669	-0.00454173481692066	0.00156528539797041	0.000223990961125686	-0.00400420531531354	-0.00511739295972957	-0.00774622619666765	0.00037460271933687	-0.00614092720936599	-0.00457510712868459	-0.00126315830186918	-0.00209333592248839	-0.00607266913649529	-0.00100981897694008	-0.00118096681230673	-0.00255956602388352	-0.00198004910231064	-0.00585854050105439	-0.00303483215249356	-0.00538252785180393	0.000388223328643966	-0.00377183833477268	-1.42861700247465e-06	-0.00117486064661942	0.000296504818660615	0.000296504818660615	-0.00195467405344474	0.000515876887484779	-0.0014792577946573	-0.000436535271565175	-0.000588956445188304	-0.00219587416872657	-0.00439849266272552	-0.00509419646038978	-0.00256105641735271	-0.00551710639612102	-0.000265383551911191	-0.00123233143430412	-0.00319017452806603	-0.00225488583322841	-0.00213028432831375	0.00139751055193005	-0.00681795487326253	-0.00063061529578845
-316.766666794144	-0.000604150705657336	-0.000794479387886682	-0.00255314655626537	0.00131876958626398	-0.0010211478587473	-0.00242584319208439	-0.00295457803406474	-0.00156634038894032	-0.00172649478551579	-0.00350558134714329	-0.00297156756709738	-0.00616291751691977	0.0022656170234544	-8.30602921179091e-05	-0.00333438028765898	-0.00226432539631294	-0.00333044391951709	-0.00196233380694766	-0.00189203495523826	3.22965941923492e-06	-0.00549139015821032	-0.000683198015281938	-0.00151067323681009	-0.00177330981967161	-0.00287671921606747	0.00174380982370892	0.00058195426473262	-0.00251676929947797	-0.00103369174588375	-0.000495156133197838	-0.000495156133197838	-0.00190543224618811	-0.000449771202757798	0.00196752445393644	-0.00156081527881613	0.00126015347756725	-0.00451961852299676	-0.00128352882026406	-0.00259888962072374	-0.000732964327818331	-0.00108288473187856	0.00024502950985561	0.00218410934459723	-0.00163692831786466	-0.00340866805909379	-0.0015331055118647	0.000646282800411457	0.000335579697134714	-0.00260185417074454
-316.733333460696	0.00205262260604344	-0.00306342313973929	-0.00127099236776529	0.00199076980636459	-0.00166557332327111	-0.00153780428805339	0.000402050721416081	-0.000785467720254895	-0.00267415807467819	-0.0016407431925396	-0.00323721297611634	-0.00215946784749166	0.000209921911291655	-0.00265808210566976	0.000891636095329162	-7.63300800482591e-05	-0.00137565842518905	-0.00326055681115278	-0.00044047611248621	0.000949696931408672	0.00237014295502791	0.000108381494683507	-0.00185159827234749	0.00265304694555391	0.000946548076203424	0.000445669892712885	0.000662679248499609	0.00105883347258384	-0.0039643695521494	0.00399816270859099	0.00399816270859099	-0.000651339343438417	-0.00045824808096484	-0.000236232640773992	0.00187826858477891	0.00121274242345915	-0.000815962741247511	-0.000663308228618265	-0.00386247731645739	-0.0019962286664168	-0.00213549596807161	-0.00114352274214524	-0.00150615242154295	-0.00305259883623143	0.0010583938768165	0.000321526199945854	0.000129666261235672	-0.00177842911841108	0.000271880880069353
[truncated: 1,101 more rows]
[truncated: 192 more columns]
