# Supplementary material for: Towards autonomous robotic THz-based in vivo skin sensing: the PicoBot
Source: Sci Rep. 2025 Feb 7;15:4568. doi: 10.1038/s41598-025-88718-6 (PMC11803113; doi:10.1038/s41598-025-88718-6)
Supplement: Supplementary file 4 — Supplementary Information 3. [file 41598_2025_88718_MOESM4_ESM.zip › Data/Stability_test/O1]

-330.100000	0.001459	-0.000605	-0.000435	0.000696	-0.002900	-0.002840	0.000052	0.001023	0.000848	-0.001919	-0.001543	0.000541	-0.000589	-0.000515	-0.000102	0.000427	-0.001074	0.001536	-0.001782	-0.001344	-0.003543	-0.000910	-0.000506	0.000619	-0.000859	-0.001339	-0.001198	-0.000497	-0.001202	0.002543	0.000608	-0.003069	-0.003013	-0.000829	-0.004093	0.002378	-0.002304	-0.000794	0.001154	-0.000367	0.002395	-0.001688	-0.000230	-0.000023	0.000330	-0.001840	-0.002457	0.003424	0.000597
-330.066666	0.000730	-0.000555	0.000120	-0.001381	-0.000854	0.001160	-0.001250	-0.000743	-0.002180	-0.000460	0.000259	-0.000773	-0.000263	0.002556	0.000403	0.001670	0.000454	0.001501	0.000501	0.001254	0.001081	-0.001804	-0.001116	0.001898	-0.004298	-0.001231	0.000092	0.000127	-0.002662	-0.000369	-0.000115	-0.000261	0.000857	0.000529	-0.000430	-0.000881	-0.002088	0.001056	-0.000374	0.001602	-0.001463	-0.000713	0.000732	0.002774	0.000390	0.000084	-0.001004	-0.002135	-0.002920
-330.033333	-0.000554	0.001137	-0.000018	-0.000789	-0.000231	-0.000201	-0.000106	0.000332	-0.000021	-0.001036	0.002119	0.002534	0.000483	-0.001174	-0.001745	-0.001152	0.000238	-0.002093	-0.000915	0.002551	-0.001636	0.001058	-0.001727	-0.000047	-0.002401	-0.000245	0.000769	-0.003505	-0.000032	0.002722	-0.001735	0.001352	0.000770	-0.001157	-0.002480	0.003018	0.002262	0.000570	-0.001649	-0.001946	-0.000928	0.000001	0.001853	-0.000428	-0.000185	0.001145	0.000914	-0.001426	0.001787
-330.000000	-0.000524	-0.003997	0.001225	-0.000679	0.000600	0.000691	0.000835	0.003599	0.000568	-0.000330	-0.000200	-0.000980	0.000106	0.000538	-0.001035	0.000315	-0.000702	0.001004	-0.001212	-0.002685	0.000031	-0.000234	0.001623	-0.002337	-0.000807	0.000450	-0.002824	-0.000755	0.000636	-0.000654	-0.002528	0.000287	0.000467	-0.001464	0.000711	-0.000957	-0.000739	0.000608	0.001239	0.000578	-0.002518	-0.000345	0.002255	0.000942	0.000982	-0.001789	-0.000161	-0.001208	0.000647
-329.966666	0.001226	-0.000841	-0.001806	-0.000953	-0.002304	-0.000222	-0.000642	0.001792	0.001904	0.000493	0.001589	-0.000955	-0.004031	-0.001291	0.000631	-0.000587	-0.001944	-0.000253	0.000757	0.001333	0.000395	0.000147	-0.000660	0.000135	0.000663	0.001743	-0.000397	0.002123	-0.001927	-0.000583	-0.001636	0.001580	-0.000674	0.000213	0.000985	-0.002999	0.000740	-0.001395	-0.001031	0.001184	0.000437	0.000786	0.000426	0.002383	-0.000608	0.001966	-0.003256	-0.001626	0.000407
-329.933333	0.000262	-0.001188	0.000496	0.000958	-0.001377	-0.000744	-0.000278	-0.000695	-0.000154	0.000966	0.002072	0.000337	0.000212	-0.000527	-0.001948	-0.000519	-0.001849	-0.001249	0.002525	0.000877	-0.000425	0.002324	-0.001793	-0.003007	-0.000434	-0.000941	0.003057	-0.001838	-0.000056	-0.001612	-0.002594	-0.001133	0.000272	-0.000111	-0.001850	-0.002085	0.000716	-0.000702	0.002818	0.000640	-0.000603	0.000229	0.000062	-0.000564	-0.000131	-0.000514	0.000357	-0.000153	-0.001741
-329.900000	-0.000220	0.001594	-0.000784	-0.002252	-0.003112	-0.000241	-0.000372	-0.000981	0.000190	-0.000963	0.001397	0.001178	0.002165	-0.000679	-0.000432	-0.000710	-0.003450	-0.002454	-0.001140	-0.000867	-0.001776	0.002201	-0.000506	-0.000516	-0.000572	0.002867	0.002223	0.001213	-0.002904	-0.000471	-0.002380	-0.002749	0.002078	0.001493	0.000076	0.003100	-0.000390	0.001059	-0.001123	0.002447	0.000539	0.000831	0.001574	-0.000610	-0.002179	0.001288	0.000835	0.001931	0.000670
-329.866666	-0.000135	0.000733	-0.002517	0.002217	-0.001859	0.001716	0.000168	-0.003866	-0.000967	0.000170	-0.000284	0.000417	0.003144	0.000139	-0.000728	0.002140	-0.002621	0.000096	0.002016	0.000661	0.001426	-0.000321	0.001624	-0.000300	-0.002302	-0.000220	0.000883	-0.000199	0.000571	0.000087	-0.000516	0.001820	0.001357	-0.000556	-0.001085	-0.000578	0.000368	-0.000666	0.001531	-0.000041	-0.000188	-0.001479	-0.001531	0.001710	-0.001613	0.001646	-0.000507	-0.001702	-0.001762
-329.833333	-0.002871	0.000889	0.004869	-0.003622	-0.000498	-0.001396	-0.002279	0.000225	-0.003241	-0.000645	0.000066	-0.000999	0.000492	-0.000121	-0.001688	-0.002390	-0.000787	-0.004636	0.000694	-0.001103	-0.001143	-0.000610	-0.001096	0.000640	-0.000425	-0.002430	0.000734	0.000343	-0.002065	-0.001703	0.000502	-0.002446	-0.000045	-0.001796	0.002222	0.001254	0.001379	-0.000746	0.001115	-0.000292	0.000151	-0.000725	0.001254	0.002950	0.001283	0.000046	-0.000494	0.001845	0.000344
-329.800000	-0.000196	-0.001196	0.000722	-0.002664	-0.001723	0.000191	-0.000412	0.002051	0.001281	-0.001279	-0.000604	-0.000892	0.000210	0.001157	0.002316	0.000997	0.001604	0.000870	-0.001242	0.000428	0.001515	-0.001035	0.000401	-0.002288	-0.000386	-0.002312	-0.002048	-0.002334	0.001857	0.000007	0.001498	-0.001416	0.001873	-0.001402	-0.002190	-0.000426	0.000174	-0.001971	-0.001981	-0.000592	-0.000417	-0.002361	0.000982	-0.000951	0.003362	-0.001386	0.000283	0.000124	0.002028
-329.766666	-0.000569	-0.001159	-0.001300	0.000632	-0.002418	-0.001618	-0.000429	0.000825	-0.001509	0.000137	-0.001461	-0.000257	-0.000667	0.000327	-0.002576	-0.000856	0.003018	0.000933	-0.003680	-0.002253	-0.000253	0.000917	-0.000112	-0.001110	-0.001019	0.001381	-0.001209	0.000224	-0.000640	0.000306	0.000691	-0.002097	-0.000196	-0.001802	-0.000339	-0.002698	-0.001091	0.001368	-0.000280	0.000920	-0.000080	-0.002966	-0.001864	-0.000174	-0.000218	-0.003122	-0.001115	-0.000752	-0.001312
-329.733333	-0.001018	-0.000682	0.000482	-0.002562	-0.001304	-0.003273	0.000853	0.000373	-0.000991	0.000766	0.000061	-0.000327	-0.001313	-0.001768	-0.000481	0.001375	-0.001199	0.000550	0.000695	-0.000693	-0.000735	-0.002511	-0.000612	0.000137	-0.000767	-0.002366	0.000295	-0.002442	0.001334	0.000559	0.000834	-0.000508	-0.000628	-0.001416	0.000243	-0.002082	-0.002443	-0.001361	-0.000931	0.000524	-0.000169	-0.000145	0.001443	0.000874	0.000105	-0.000789	-0.001655	-0.000720	-0.000084
-329.700000	-0.000849	-0.001182	-0.003640	-0.001452	-0.001625	0.000451	0.000853	-0.001127	-0.000665	-0.002039	-0.001975	-0.001571	-0.000914	-0.001290	0.001336	-0.001355	0.000154	-0.001830	-0.002250	0.001775	-0.001148	0.000191	0.002209	0.000448	-0.000635	0.000003	-0.002241	0.001954	0.000697	-0.003703	-0.003046	-0.002908	-0.001894	0.002869	-0.000248	-0.000349	-0.003321	-0.000128	0.000809	0.000403	-0.001516	0.001524	-0.001912	-0.001274	-0.003073	0.000536	-0.002219	0.000133	-0.001038
-329.666666	-0.003099	0.000400	0.000230	0.000406	0.000106	-0.000809	-0.001780	-0.002830	-0.001034	0.001783	-0.002106	0.000651	-0.001539	0.000247	-0.000171	0.000756	-0.000954	0.000693	0.000613	-0.001076	0.000254	-0.001958	-0.000310	0.001014	-0.000070	-0.001264	0.001234	-0.000809	0.000678	-0.003655	-0.002718	0.000110	0.000056	-0.002143	-0.000001	0.000454	-0.002998	0.000077	0.000149	0.001841	-0.001392	0.000215	0.001527	-0.000458	-0.001194	-0.003714	-0.001593	-0.001223	-0.001540
-329.633333	-0.000992	-0.000947	-0.000435	-0.003111	0.002471	-0.000652	0.000516	-0.004653	0.001406	-0.002379	-0.002822	-0.001774	-0.001697	0.000616	0.000750	-0.000813	-0.000432	-0.000749	-0.002573	-0.001109	0.002220	-0.001022	0.000197	-0.000431	0.000090	-0.001650	-0.000036	0.000313	-0.000626	-0.000981	-0.001858	0.000434	-0.000634	-0.002197	-0.000255	0.000003	0.000075	0.000951	-0.000282	0.001087	-0.000719	0.000230	-0.002521	-0.001057	0.001208	0.002291	-0.001575	0.000361	-0.000306
-329.600000	-0.000494	-0.003538	-0.000749	-0.000489	-0.000009	-0.000197	0.000499	-0.001301	0.000692	0.000501	-0.003387	0.001686	-0.003286	0.001171	0.003483	-0.001715	-0.001231	-0.001864	0.001032	-0.001584	0.001042	0.001339	0.000733	-0.003143	0.001560	-0.002833	-0.000749	-0.003141	-0.001073	0.000653	-0.000290	-0.001496	-0.003243	-0.001473	0.000088	0.000216	0.000397	0.001874	-0.001960	-0.000128	0.000156	0.000253	-0.001768	-0.001057	-0.000869	-0.001688	-0.001122	-0.000977	-0.000960
-329.566666	-0.000939	-0.000546	0.000655	0.000470	-0.000657	-0.000868	0.000301	-0.001314	-0.001463	0.000152	-0.002977	-0.000201	-0.000738	-0.000887	-0.000104	-0.001812	0.000135	-0.000717	0.000574	-0.001034	-0.000428	-0.001891	-0.001611	0.001289	0.000251	-0.000535	-0.001285	-0.002903	-0.001726	0.000277	-0.000328	-0.001549	0.000000	0.001260	-0.002328	0.001503	-0.000226	0.001852	-0.000285	-0.000137	-0.000739	-0.001196	-0.002247	-0.001226	-0.002824	-0.000662	-0.002891	-0.002089	-0.002766
-329.533333	-0.000383	-0.000524	-0.002008	0.001622	-0.000448	-0.000906	0.000660	-0.000811	0.000212	-0.000415	-0.002432	0.003822	-0.001531	0.000189	0.001202	-0.006144	0.000889	-0.002149	-0.002394	-0.001570	-0.001682	-0.001609	-0.001174	-0.000799	-0.001128	-0.000955	-0.000874	-0.000685	0.000591	-0.000904	-0.002435	0.001502	0.001727	0.000182	0.000801	-0.000970	-0.000394	-0.000341	-0.001550	-0.002363	-0.000566	0.000755	-0.001769	-0.001498	-0.000222	0.000146	-0.002829	0.001024	-0.000958
-329.500000	-0.000985	-0.000792	-0.001925	0.003043	0.001195	-0.000419	-0.001676	-0.000257	-0.000918	0.001236	-0.001585	-0.002369	-0.001299	0.001240	-0.002029	-0.001635	0.001890	-0.000986	0.001632	-0.000069	-0.001524	0.000877	0.001490	-0.000248	0.000573	0.000502	0.000275	-0.000656	-0.002324	-0.000284	-0.000565	0.000433	-0.000314	-0.001162	-0.000189	0.002081	0.000343	0.000247	-0.000176	-0.000362	-0.001184	-0.003302	-0.000541	-0.000515	-0.000310	0.000483	0.001766	-0.002158	-0.000903
-329.466666	-0.001664	-0.001789	0.002060	-0.000467	0.001955	-0.001705	0.002837	-0.001083	0.001305	0.001022	0.000371	-0.002947	-0.000230	-0.001040	-0.001230	-0.001578	0.000199	-0.000707	0.000591	-0.000290	-0.000345	0.002062	-0.002619	-0.000969	-0.000996	-0.000857	0.001604	0.002237	0.000033	-0.002104	0.001088	-0.000664	-0.002099	-0.001608	-0.000300	-0.002871	0.000095	-0.000880	0.001382	-0.002014	0.000233	0.000317	-0.001017	-0.002706	-0.001176	-0.000705	0.001005	-0.000748	-0.002918
-329.433333	-0.000857	0.003563	-0.000968	0.000063	0.000062	0.000431	-0.000651	-0.002561	0.000609	-0.002304	-0.000181	-0.000617	0.002643	-0.002050	0.002226	-0.002290	-0.001474	-0.000114	0.000596	0.000817	-0.000990	-0.002427	0.001011	-0.001149	0.002320	0.000182	0.000345	0.002472	-0.001123	0.000187	-0.000135	0.000497	-0.002055	0.001735	0.002492	-0.000319	0.000997	0.000165	-0.001727	-0.001726	-0.001361	0.000463	-0.001015	0.000698	-0.002480	-0.001682	0.000464	0.000993	-0.000776
-329.400000	-0.001586	0.001706	-0.000873	-0.002143	-0.000694	-0.000303	-0.001233	-0.002228	-0.002064	0.001729	0.001675	0.000890	0.001315	-0.001557	0.000059	0.001654	-0.000144	0.000955	0.000860	-0.000106	-0.001068	0.001009	0.000392	0.001237	-0.003097	-0.002286	0.000441	0.000544	0.001658	0.000879	0.002282	0.000933	0.000265	-0.000877	0.001596	-0.000027	0.000247	-0.000225	0.002043	-0.002181	0.000452	0.000037	0.000201	-0.003002	0.000755	0.000131	-0.000078	0.001261	-0.002210
-329.366666	0.001167	0.000967	-0.000762	-0.000703	0.000855	0.001479	-0.001137	0.000995	-0.001794	0.000485	0.004313	0.000744	-0.000642	-0.002001	-0.001144	0.002679	0.001887	-0.000626	-0.001421	-0.000067	-0.000492	-0.000656	-0.003072	0.000771	0.002278	0.000458	-0.001176	0.001979	0.000940	0.001657	0.002371	-0.000651	0.000760	-0.001170	-0.000890	0.000770	-0.002856	-0.000369	-0.000020	-0.001280	0.000363	0.001516	-0.001045	-0.001078	-0.000845	-0.001013	0.002033	0.001058	-0.001625
-329.333333	0.003248	0.000907	-0.000114	0.000635	0.000618	-0.000448	0.000371	0.003288	-0.000288	0.001316	0.002997	-0.001542	0.002237	0.000781	-0.000455	0.000892	0.000760	0.001111	-0.000507	0.000103	-0.000049	0.000537	0.000577	0.000413	-0.000599	0.002276	-0.001387	0.000777	-0.002405	0.001178	0.002325	0.001145	-0.000128	0.000796	0.000225	-0.000292	0.001102	-0.002316	-0.001913	0.003169	-0.001233	0.000300	0.003136	-0.002278	-0.000045	-0.001165	0.000190	-0.000101	0.000764
-329.300000	0.000335	-0.002129	-0.000248	0.003259	0.001355	0.000151	-0.001617	0.002028	0.000930	-0.004236	0.001099	0.000358	-0.002032	0.000883	0.000224	0.001406	0.000890	0.001143	0.002065	-0.000686	-0.000538	-0.000603	0.000476	-0.001217	-0.000280	0.002575	0.001051	0.000740	0.000956	0.003415	-0.000198	0.003411	-0.000890	0.001750	0.001442	-0.000551	0.000823	-0.001234	-0.002049	-0.000828	-0.000091	0.000655	-0.000898	-0.000797	0.001777	0.002239	0.000710	0.000596	0.002548
-329.266666	0.003226	0.000552	0.001002	0.001034	0.002798	0.003553	-0.001896	0.001202	0.000060	-0.001092	0.001877	-0.000014	0.000911	0.001553	-0.000621	0.001388	-0.000986	0.002733	-0.001013	-0.003274	0.002403	0.000452	-0.003085	-0.000559	0.005891	0.001567	-0.000359	-0.001061	0.003900	-0.000277	0.001144	0.000679	0.002498	0.001740	-0.000814	0.001426	0.000855	-0.003453	0.000349	-0.002698	0.002468	0.001258	-0.000308	0.001718	0.000890	0.000997	0.004385	-0.000914	0.003091
-329.233333	0.003542	0.000597	0.000687	0.001658	0.000482	0.002278	0.002645	0.000542	0.001568	0.001482	-0.001096	0.000174	-0.000239	-0.001949	0.002018	0.002269	-0.000165	0.000842	0.000729	0.002682	0.001489	0.000048	0.000943	0.000907	0.001860	0.000265	-0.000097	0.001279	0.003754	0.001876	0.002795	0.000194	0.000821	0.001828	0.000821	-0.000191	0.002047	0.000093	-0.000439	0.000223	0.004291	0.002545	-0.002241	0.002298	0.001771	-0.000859	0.003921	0.001590	0.003062
-329.200000	0.002807	0.002711	0.002409	0.000523	0.004207	0.001736	0.004076	0.001182	0.000287	0.002488	-0.000889	0.002096	0.000708	0.001235	-0.002024	0.001547	0.001270	0.001374	0.005176	0.003047	0.003346	0.000679	-0.000455	0.002040	0.000728	0.002348	0.000324	0.002577	0.000827	-0.000538	0.004935	0.001981	-0.001415	0.004081	0.000717	0.002220	-0.000061	-0.000845	0.001683	0.000381	0.000178	-0.000083	-0.000458	0.001632	0.000998	0.003137	0.002996	-0.000077	0.004747
-329.166666	-0.001701	0.002599	0.004102	0.002053	0.002337	-0.000632	-0.000131	0.001041	0.002111	0.001290	-0.001911	0.001037	0.004437	0.001096	0.002056	0.002270	0.001776	0.002514	0.000877	0.001381	0.000827	0.001167	0.005086	0.003344	0.002193	0.003980	-0.000132	0.002869	0.000365	-0.000889	0.001355	0.002462	0.001327	0.002541	0.001437	-0.000409	0.002648	0.003413	0.000911	0.001718	0.000574	0.002383	0.002982	0.000708	0.003138	0.002854	0.002343	0.000418	0.000642
-329.133333	0.001636	0.003315	-0.000477	0.003996	0.002972	0.003637	0.001224	0.003951	0.003319	0.003080	0.005559	-0.000248	0.001947	0.003123	0.001809	0.001771	0.003847	0.002575	-0.001802	0.002903	0.001745	0.002582	0.003691	0.003224	0.002665	0.000865	0.002685	-0.000947	0.001969	0.002382	0.000649	0.002129	0.002100	0.000147	0.003636	0.000263	0.003643	0.004091	0.002590	0.000239	0.002930	0.000704	0.002939	0.001010	0.000983	0.001935	0.000755	0.003250	0.002480
-329.100000	0.005963	0.002830	0.004404	0.000852	0.003645	0.002599	0.000656	0.003513	0.003097	0.002825	0.003173	0.000073	0.002450	0.002859	0.004039	0.004543	0.001221	0.000484	0.005035	0.003825	0.004749	0.000391	0.003102	0.002474	0.001509	0.000904	0.001901	0.000691	0.002493	-0.000362	0.002006	0.000428	0.002087	0.001573	0.006097	0.003791	0.000178	0.004496	0.001609	0.000998	0.003519	0.003747	0.000735	0.001573	0.003122	0.004569	0.000790	0.003790	0.001625
-329.066666	0.001646	0.002063	0.001323	0.002744	0.001142	0.004277	0.002874	0.002860	0.001487	0.002405	0.001260	-0.000009	0.002534	0.001258	0.002513	0.003484	0.001429	0.002876	0.003720	0.001375	0.001112	0.002666	0.001096	0.002265	-0.001418	0.005728	0.004391	0.002223	0.000154	0.001744	0.003198	0.003174	0.001546	0.005501	0.000626	0.003140	0.004081	0.002889	-0.000263	0.000524	-0.000228	0.002318	0.001216	0.002458	0.003598	0.001466	-0.001908	0.002017	0.003710
-329.033333	0.003065	0.003977	0.001799	0.005279	0.001819	0.004834	-0.000348	0.001164	0.002895	0.002808	0.002812	0.002637	0.005154	0.003538	0.001185	0.002806	0.002108	0.001672	0.001891	0.003894	0.005429	0.003218	0.002366	0.001154	0.004014	0.003324	0.003206	0.001104	-0.000230	0.003825	0.002068	0.002377	0.005167	0.003168	0.001182	0.002855	0.004490	0.002179	0.002366	0.002080	0.000630	0.004091	-0.000786	0.001010	0.001723	0.000966	0.005851	0.005026	0.002228
-329.000000	0.005049	0.002780	0.002030	0.007152	0.003181	0.001660	0.002630	0.001217	0.002950	0.002060	0.005105	0.001574	-0.000671	0.002888	0.002762	0.005192	0.003436	0.001295	0.002171	0.004510	0.003880	0.001558	0.000728	0.002034	0.004588	0.001986	0.003046	0.002068	0.000551	0.002169	-0.000190	0.004059	0.001546	0.005635	0.001980	0.001524	0.002593	0.003767	0.000400	0.002513	0.004156	0.003646	0.004270	0.002013	0.006068	0.004661	0.003471	0.004164	0.003149
-328.966666	0.002179	0.003385	-0.000911	0.001929	0.002560	0.003629	0.001493	0.002881	0.001711	0.000896	0.002761	0.004864	0.000044	0.001816	-0.000274	0.004946	0.000589	0.001940	0.004048	0.004259	0.003130	0.004615	0.004290	0.002802	0.002021	0.000593	0.003451	0.001528	0.000557	0.001571	0.003510	0.004054	0.000349	0.004578	0.004557	0.005484	0.003979	0.002335	0.001904	0.002676	0.002154	0.000460	0.002720	0.003016	0.003898	0.001568	0.001154	0.004376	0.003477
-328.933333	0.004766	0.003939	0.001996	0.005446	0.001917	0.002464	0.003626	0.002644	0.003881	0.002786	0.001913	0.000584	0.002022	0.001807	0.001670	0.001919	0.000245	0.003142	0.000190	0.004976	0.005471	-0.001011	0.004033	-0.000739	0.002892	0.001235	0.004239	0.002404	0.004644	0.003028	0.002510	0.002531	0.000888	0.001754	0.002475	0.000577	-0.000118	0.004266	0.002945	0.002879	0.003427	0.002031	0.002250	0.001514	0.001707	0.001238	0.002080	0.005582	0.004042
-328.900000	0.003437	0.006031	0.003257	0.003484	0.001181	0.000685	0.003634	0.004113	0.003329	0.003681	0.003158	0.001679	0.002920	0.003020	0.000121	-0.000315	0.004227	0.002729	0.000965	0.005149	0.004891	0.001619	0.006199	0.001572	0.000323	0.001695	0.001582	-0.001098	0.000546	0.000304	0.002888	0.003689	0.003260	0.002305	0.004974	0.003833	0.002190	0.002260	0.004705	0.003580	0.000052	0.003713	0.001613	-0.000405	0.003795	0.002634	0.003403	0.002768	0.003249
-328.866666	0.003555	0.004015	0.002058	0.002457	0.002543	0.002132	0.002469	0.003915	0.004933	0.003471	0.002776	0.002403	0.002802	0.003336	0.003293	0.004003	0.006313	0.001603	0.003865	0.004021	0.001102	0.003664	0.005250	0.000920	0.001227	0.004835	0.001923	0.001310	0.001216	0.001653	0.004842	0.006506	0.003259	0.003838	0.003930	0.003475	0.004336	0.001309	0.001234	0.002406	0.001666	0.005072	0.003433	0.001039	0.004565	0.002025	0.001175	0.003054	0.003766
-328.833333	0.002740	-0.001564	0.002275	0.002916	0.002302	0.002690	0.003200	0.004078	0.002278	0.002965	0.003762	0.000223	0.002340	-0.000127	0.003746	0.003326	0.003070	0.001217	0.000376	0.005381	0.003670	0.002101	0.007309	0.002613	0.000602	0.001477	0.004746	0.002295	0.003602	0.002860	0.001537	0.001239	0.004998	0.002134	0.003267	0.004020	0.004559	0.006339	0.001029	0.004693	0.002954	0.001331	0.000821	0.003007	0.007523	0.001637	0.001307	0.000903	0.005140
-328.800000	0.003964	0.002957	0.003123	0.004763	0.002656	0.005203	0.003885	0.003154	0.001344	0.003906	0.003477	0.002921	0.002850	0.001909	0.001737	0.003892	0.001926	0.002653	0.004823	0.004978	0.001267	0.000128	0.005894	0.002199	0.004584	0.001895	0.004071	0.002536	0.002405	0.002561	0.002396	0.001173	0.002800	0.004013	0.002642	0.004832	0.007779	0.002643	0.002755	0.002097	0.001657	0.002007	0.002350	0.001091	0.004720	0.001383	0.000930	0.000908	0.000787
-328.766666	0.003922	0.002828	0.002956	0.006491	-0.000695	0.003257	0.002925	0.003660	0.006061	0.004595	0.002385	0.003477	-0.001105	0.001422	0.003290	0.003837	0.003025	0.004948	0.002250	0.005598	0.004502	0.000525	0.004280	0.003595	0.001061	0.001950	0.002086	0.002502	0.004349	0.000838	0.003650	0.003529	0.002086	0.003660	0.003429	0.002368	0.003932	0.006263	0.004710	0.003699	0.000314	0.003473	0.001864	0.003211	0.003302	0.004294	0.003533	0.003659	0.003288
-328.733333	0.001456	0.003203	0.001814	0.003917	0.001851	0.003471	0.003770	0.005963	0.004212	0.001832	0.003013	0.002327	0.000632	0.003251	0.003192	-0.000381	0.002523	0.005253	0.002505	0.001914	0.004150	-0.001073	0.004561	0.001062	0.004839	0.002508	0.003519	0.005534	0.003831	0.002547	0.002770	0.003984	0.004929	0.004122	0.000555	0.003258	0.003636	0.004896	0.004410	0.000463	0.002951	0.002658	0.004945	0.005024	0.005168	0.000620	0.006411	0.002003	0.001848
-328.700000	0.002562	0.000971	0.003209	0.005340	0.001481	0.004309	0.004435	0.002450	0.003587	0.003210	0.001743	0.005908	0.000063	0.001556	0.003303	0.003624	0.003207	0.002769	0.004773	0.002064	0.005187	0.003051	0.004930	0.004829	0.002592	0.002346	0.004066	0.004875	0.001844	0.004624	0.004366	0.003880	0.005121	0.001814	0.001334	0.001661	0.003955	0.005329	0.002835	0.000767	0.001524	0.001424	0.001048	0.004641	0.007140	0.003151	0.002725	0.005093	0.003131
-328.666666	0.003736	0.004818	0.005238	0.002812	0.001328	0.001946	0.001334	0.004550	-0.000343	0.001601	0.004936	0.002402	0.001893	0.002703	-0.000517	0.002587	0.002871	0.003496	0.001256	0.002761	0.002320	0.004501	0.003982	0.002330	0.002888	0.003755	0.005339	0.000884	0.003391	0.003057	0.003254	0.004599	0.003381	0.002907	0.002579	0.003129	0.004582	0.002015	0.003097	0.001796	0.002490	0.003265	0.004802	0.001758	0.004129	0.001838	0.003857	-0.000023	0.004184
-328.633333	0.001269	0.003287	0.002179	0.002629	0.004492	0.001855	0.003256	0.004870	0.002171	0.001929	0.003732	0.002092	0.000122	0.002522	0.000848	0.005435	-0.000520	0.004033	0.000421	0.003903	0.003235	0.003056	0.005186	0.001177	0.003167	0.005545	0.002751	0.003008	0.005381	0.002715	0.002107	0.002827	0.002902	0.003406	0.002694	0.004864	0.003936	0.005469	0.000723	0.003721	0.002241	0.003615	0.002871	-0.000967	0.004597	0.000410	0.006581	0.002460	0.001079
-328.600000	0.005318	0.004596	0.001001	0.004280	0.003751	0.004271	0.001104	0.004883	0.001493	0.000562	0.005709	0.000148	0.002798	0.001070	0.003091	0.006560	0.002957	0.004287	0.003313	0.004905	0.003582	0.002823	0.003643	0.001927	0.002062	0.004735	0.001818	0.003374	0.003825	0.003108	0.000760	0.002921	0.004486	0.000539	0.003728	0.003347	0.006186	0.003468	0.004239	0.001684	0.004596	0.002910	0.002860	0.002002	0.005505	0.000833	0.005225	-0.000331	0.004211
-328.566666	0.003996	0.004757	0.003342	0.003575	0.002654	0.001326	0.003137	0.004132	0.002959	0.002361	0.001781	0.003942	-0.000983	0.003873	0.002487	0.004136	0.007147	0.002334	0.002389	0.001075	0.004253	0.003331	0.005989	0.005956	0.002032	0.005950	0.001195	-0.000333	0.005686	0.000395	0.001973	0.004371	0.003424	0.003347	0.003346	0.002941	0.003911	0.003937	0.001627	0.001486	0.001526	0.001355	0.002810	0.003170	0.003367	0.002029	0.003588	0.002198	0.005076
-328.533333	0.001053	0.005602	0.004811	0.004616	0.001240	0.004170	0.002116	0.004685	0.002604	0.002587	0.004245	-0.001302	0.003560	0.002623	0.001780	0.004334	0.001471	0.004935	0.004690	0.003215	0.005107	0.002065	0.003321	0.000912	0.002499	0.004443	0.003598	0.004269	0.002530	0.002043	0.001412	0.003929	0.000832	0.003702	0.002868	0.003526	0.004163	0.001801	0.003331	0.000588	0.003086	0.003483	0.002732	0.006763	0.002470	-0.001601	0.001788	0.000107	0.002068
-328.500000	0.002764	0.003256	0.001846	0.002677	0.001599	0.002367	0.001341	0.002165	0.002853	0.003604	0.003456	0.004667	0.002442	0.003062	0.001121	0.002650	0.003274	0.005858	0.004298	0.004480	0.003768	0.000944	0.005266	0.004548	0.002379	0.004778	0.002926	0.002426	0.002169	0.002219	0.002248	0.003612	0.002637	0.004212	0.004465	0.001532	0.001696	0.002839	0.003751	0.002078	0.002129	0.005031	0.003719	0.004981	0.003136	0.002909	0.003054	0.001682	0.001398
-328.466666	0.000767	0.003094	0.001314	0.002586	0.002382	0.004950	-0.000050	0.004149	0.004494	0.001446	0.000207	0.004144	-0.000950	0.004563	0.004141	0.002507	0.002558	0.004825	0.004947	0.003304	0.003493	-0.000014	0.006133	0.001835	0.003814	0.005065	0.002157	0.002860	0.004641	0.001988	0.002108	0.005661	0.002192	0.005969	0.005038	0.001744	0.002303	0.003137	0.004262	0.006136	0.002070	0.003054	0.001052	0.003986	0.005452	0.004866	0.002523	0.003629	0.002615
-328.433333	0.000212	0.003810	0.003983	0.005723	0.003089	0.004548	0.002939	0.005322	0.004658	0.003042	0.001104	0.003223	0.003218	0.004679	0.001987	0.002858	0.000908	0.002744	0.003568	0.004517	0.003358	0.002374	0.006119	0.003735	0.004107	0.003869	0.004109	0.000257	0.001717	0.001546	0.000448	0.003511	0.002756	0.002695	0.004719	0.002456	0.002895	0.001539	0.000370	0.003450	0.002047	0.001587	0.004414	0.001399	0.002446	0.002064	0.000507	0.005711	0.004466
-328.400000	0.006817	0.002647	0.003749	0.005338	0.003430	0.004066	0.003016	0.003746	0.003575	0.000709	0.004386	0.000701	0.001257	0.001674	0.004240	0.004059	0.000838	0.005076	0.001257	0.003043	0.004483	0.004450	0.005020	0.000774	0.004017	0.004757	0.000797	0.001432	0.001330	0.003017	0.002829	0.001685	0.001516	0.005689	0.004017	0.002308	-0.000135	0.000731	0.003132	0.004038	-0.000389	0.000256	0.000950	0.004907	0.002963	0.002472	0.002088	-0.000442	0.000198
-328.366666	0.004237	0.005007	0.001077	0.005211	0.003194	0.004196	-0.001329	0.005497	0.005196	0.001345	0.000596	0.000056	0.002542	0.001740	0.002867	0.005004	0.000019	0.008026	0.002230	0.006430	0.002097	0.003302	0.006004	0.002413	0.003430	0.004425	0.003653	0.003749	0.000082	0.001877	0.004680	0.003980	0.001053	0.004137	0.003254	0.003334	0.004054	0.002126	0.003392	0.002211	0.003494	0.004126	0.002933	0.004429	0.001688	0.002218	0.002113	0.004509	0.001966
-328.333333	0.004583	0.001919	0.004735	0.002475	0.002843	0.001821	0.003170	0.004034	0.001826	0.001970	0.002273	0.000569	0.003404	0.003399	0.003754	0.002461	0.002753	0.005367	0.001285	0.001500	0.003650	0.002223	0.004216	0.002772	-0.001236	0.004810	0.003372	0.001532	0.002910	0.005842	0.001086	0.000319	0.003127	0.005911	0.002157	0.002955	0.002059	0.003203	0.004880	0.000826	0.001621	0.002410	0.002513	0.002238	0.004532	0.001363	0.003570	0.004269	0.002200
-328.300000	0.003719	0.000035	0.001778	0.002766	0.003910	0.002774	0.000694	0.005083	0.003802	0.002647	0.002301	0.001657	0.001672	0.000528	0.002383	0.001713	0.000851	0.005873	0.005892	0.003879	0.002921	0.000582	0.006496	0.003416	0.000705	0.002666	0.004249	0.002464	0.002211	0.003192	0.004150	-0.001848	0.002119	0.002924	0.003406	0.000296	0.000093	0.001280	0.004122	0.001331	0.003591	0.002862	0.002545	0.002870	0.003532	0.002570	-0.001420	0.002908	0.001455
-328.266666	0.005081	0.003733	0.002148	0.004371	0.004030	0.001790	0.003737	0.005087	0.006238	0.001578	0.003377	0.002258	0.001803	0.002262	0.004171	0.004467	0.002460	0.005682	0.002220	0.001855	0.001740	0.001026	0.005458	0.003863	0.002985	0.005973	0.002765	0.000853	0.000955	0.001405	0.000250	0.002379	0.002584	0.003540	0.005198	0.003706	0.001877	0.003787	0.002040	0.000202	0.002174	0.003892	0.000675	0.000835	0.004198	0.002986	0.001380	-0.001440	0.003417
-328.233333	0.001668	0.001953	0.005085	0.002299	0.005106	0.005234	0.000749	0.003920	0.001662	0.001686	0.003239	0.003670	0.001259	0.001644	0.003348	0.005059	0.001408	0.003269	0.001456	0.005017	0.002577	0.004501	0.002290	0.005091	0.002525	0.008033	0.003594	0.002900	0.001583	0.001582	0.002248	0.001347	0.002238	0.005001	0.003780	0.004992	0.001859	0.001935	0.001229	0.002463	0.002873	0.005707	0.006243	0.002492	0.002181	-0.000322	0.001955	0.004907	0.001931
-328.200000	0.003846	0.002377	0.002618	0.002605	0.003443	0.004006	0.004146	0.003344	0.007537	0.001593	0.001676	0.004554	0.002902	0.001901	0.004189	0.004001	0.003630	0.002977	0.001738	0.003141	0.003723	0.002680	0.002220	0.002458	0.003787	0.003388	0.005904	0.003693	-0.000010	0.001924	0.000833	0.004342	0.004994	0.001955	0.003587	0.000092	0.005361	0.002667	0.002921	0.003083	0.005373	0.003438	0.002912	0.003943	0.005399	-0.000261	0.002196	0.001347	-0.000921
-328.166666	0.002809	0.003140	0.004557	0.006464	0.003821	0.001924	0.004378	0.003203	0.002712	0.002572	0.001903	0.003010	-0.000452	0.000334	0.000688	0.006280	0.000532	0.002988	0.002116	0.004199	-0.000496	0.002955	0.002328	0.004536	0.002757	0.004824	0.002666	0.002219	0.002008	0.002542	-0.001111	0.003822	0.001858	0.005179	0.005186	0.002947	0.001063	0.002950	0.001254	0.003412	0.001275	0.005584	0.003719	0.000553	0.004294	0.002692	0.000418	0.001495	0.002794
-328.133333	0.000882	0.003946	0.003282	0.002967	0.001413	0.004547	0.004154	0.001891	0.002505	0.003482	0.000130	0.001232	0.004239	0.003250	0.002924	0.003739	0.002449	0.003623	0.004878	0.000818	0.001910	0.004456	0.003417	0.003274	0.002994	0.003818	0.002661	0.003514	0.000481	0.002365	0.004338	0.005329	0.001634	0.001467	0.003286	0.002894	0.002143	0.004413	0.000918	0.002271	0.002937	0.003909	0.003240	0.002625	0.001611	0.002813	0.002001	0.005266	0.004770
-328.100000	0.003560	0.002598	0.002909	0.005084	0.003504	0.000659	0.001729	0.002990	0.002368	0.004009	0.001104	0.003505	0.001651	0.000119	0.001420	0.001791	0.002868	0.002690	-0.000283	0.004033	0.004046	0.003131	0.003059	0.006780	0.000516	0.003992	0.002418	0.004217	0.002986	0.001980	0.005325	0.004460	0.000945	0.003078	0.003829	0.004627	0.002642	0.003150	0.000998	0.002551	0.000934	0.003698	0.002336	0.001178	0.003701	0.002889	0.001589	0.001019	0.001888
-328.066666	0.002498	0.003945	0.004557	0.004846	0.002785	0.003671	0.004206	0.006309	0.002671	0.003271	-0.001133	0.000249	0.000353	0.001249	0.003274	0.003156	0.000918	0.003260	0.003314	0.002745	0.003748	0.002900	0.002914	0.005849	0.003312	0.007373	0.001612	-0.000457	0.004179	0.002530	0.003219	0.005925	0.001739	0.005618	0.002551	0.001862	0.004831	0.003615	0.001449	0.003479	0.005711	0.002844	0.002456	0.003325	0.003842	0.002249	-0.001393	-0.001244	0.004186
-328.033333	0.003458	0.002484	0.001802	0.003329	0.002510	0.005493	0.001761	0.002436	0.003011	0.002625	-0.000554	0.001065	0.004139	0.002196	0.000625	0.001710	0.001211	0.004501	0.000861	0.004176	0.003982	0.001441	0.004059	0.001995	0.004321	0.006050	0.001049	0.002975	0.004295	0.001943	0.000152	0.005147	0.004829	0.002818	0.003917	0.004143	-0.001149	0.001927	0.003702	0.003350	0.000274	0.004832	0.005461	0.003022	0.004888	0.000469	0.000801	0.004635	0.002036
-328.000000	0.000320	0.002518	0.003633	0.000861	0.004212	0.002660	0.003179	0.005641	0.002501	0.004156	0.002077	0.002506	0.001475	0.003268	0.002531	0.003245	0.003169	0.005048	0.003843	0.003488	0.002137	0.004268	0.002945	0.003984	0.000806	0.003991	0.003796	0.003081	0.006947	0.000785	0.000069	0.001815	0.001527	0.003421	0.003248	0.003912	0.003409	0.000924	0.000658	0.004437	0.004254	0.005159	0.005032	0.004088	0.005491	0.003853	0.002844	0.002617	0.002795
-327.966666	0.002681	0.003068	0.003409	0.004203	0.000596	0.004239	0.001332	0.005492	0.001762	0.001944	0.003105	-0.000282	0.004055	0.006100	0.003522	0.002472	0.004970	0.005094	0.001144	0.006181	-0.000584	0.000522	0.004038	0.001678	0.002369	0.006816	0.001581	0.001244	0.002095	0.000696	0.002673	0.004188	0.004081	0.003205	0.005857	0.001532	0.003850	0.005823	0.003997	-0.001161	0.003002	0.001346	0.002249	0.003823	0.007237	0.000605	0.002813	-0.000742	0.003981
-327.933333	0.002911	0.002277	0.001781	0.003362	0.003390	0.003894	0.000875	0.001572	0.003011	0.004796	0.002180	0.004135	0.002932	0.005092	0.001900	0.002428	0.000949	0.006810	0.000772	0.000429	0.002404	0.002034	0.001751	0.002949	-0.000708	0.006714	0.002141	0.002504	0.002744	0.000030	0.004495	0.003418	0.002760	0.001926	0.002553	0.005276	0.003358	0.002288	0.003127	0.003047	0.004814	0.004485	0.003206	0.004059	0.003632	0.000637	0.002358	0.001938	0.005096
-327.900000	0.005172	0.002839	0.000354	0.003821	0.002937	0.000833	0.003253	0.004631	0.001155	0.001862	0.000622	0.001844	0.004368	0.001074	0.003627	0.002178	0.000766	0.002321	0.001345	0.003292	0.000655	0.003602	0.001845	0.001779	0.001991	0.001884	0.003423	0.004148	0.004876	-0.000418	0.000772	0.004865	0.002272	0.005561	0.005315	0.001930	0.000260	0.003849	-0.000770	0.002123	0.006077	0.003061	0.002414	0.003325	0.004759	0.000812	0.002444	0.003040	0.002213
-327.866666	0.003748	0.002462	0.001637	0.004623	0.002839	0.002764	-0.002591	0.005184	-0.001317	-0.000790	0.002818	0.000565	0.003100	0.002375	0.003695	0.002179	0.001367	0.002921	0.001053	0.003786	0.001810	0.001644	0.004090	0.001663	0.003181	0.002996	0.004570	0.003197	0.000265	0.000459	0.005316	0.004276	0.003614	0.004671	0.003784	0.003659	0.003169	0.003813	0.002102	0.001248	0.002754	0.002478	0.004939	0.003417	0.004593	0.001866	0.005551	0.003652	0.005303
-327.833333	0.002661	0.004774	0.001328	0.004232	0.004201	0.002933	-0.000534	0.006066	0.000916	0.004432	0.002328	0.000669	0.004232	0.003584	0.002858	0.004885	0.004032	0.004340	-0.000373	0.003129	0.001746	0.004055	0.003299	0.001019	0.000581	0.002144	0.004310	0.004061	0.002197	0.004122	0.002621	0.004181	0.007253	0.002757	0.004789	0.003780	0.001845	0.002246	0.001241	0.000674	0.003822	0.004344	-0.000220	0.003027	0.003729	0.001396	0.005517	0.003647	0.001122
-327.800000	0.003083	0.004714	0.002391	0.004297	0.000246	0.002530	0.003232	0.004308	0.002289	0.002696	0.001987	0.003819	0.004000	0.002142	0.003759	0.003693	0.000012	0.003534	0.004876	0.002781	0.003250	0.000823	0.002443	0.001252	0.001785	0.003056	0.003891	0.001010	0.004069	0.004861	0.000409	0.004740	0.000340	0.002867	0.005080	0.001383	0.003571	0.005773	0.002943	0.002109	0.004092	0.001005	0.003557	0.002026	0.007358	0.000198	0.002000	0.001047	0.003673
-327.766666	0.002885	0.001629	0.001558	0.003826	0.001206	0.001491	0.002223	0.004117	0.004181	0.002601	0.002069	0.003110	0.001458	0.003878	0.000746	0.001536	0.001959	0.004353	0.003140	0.004317	0.004010	0.000894	0.003008	0.002150	0.002026	0.005371	0.004101	0.005014	0.004245	0.000937	0.003890	0.001980	0.003122	0.002877	0.006765	0.004542	0.000582	0.003791	0.004195	0.003731	-0.000499	0.003626	0.003515	0.003742	0.005508	0.000980	0.007233	0.002155	0.003480
-327.733333	0.005637	0.001695	0.005684	0.002881	0.002292	0.002879	0.001162	0.004598	0.005903	0.004769	0.004466	0.004091	0.002082	0.004038	0.002546	0.002765	0.001571	0.003131	0.002545	0.004265	0.002910	0.001567	0.006613	0.000002	0.002460	0.004702	-0.000563	0.003342	0.003516	0.004022	0.001068	0.004551	0.002837	0.005318	0.004132	0.004180	0.006493	0.003009	0.002149	0.000139	0.005208	0.003288	0.001087	0.004694	0.004771	0.003083	0.003827	-0.000395	0.003860
-327.700000	0.001862	0.000767	0.003933	0.006164	0.002173	0.002577	0.000746	0.004047	0.004001	0.003881	0.002147	0.001786	0.002941	0.000264	0.002317	0.005649	0.006958	0.002952	0.002144	0.004105	0.002644	0.002611	0.001950	0.005926	0.003059	0.004114	0.004166	0.003306	0.001633	0.001217	0.001689	0.005013	0.002599	0.001892	0.008104	0.004399	-0.000384	0.002883	0.000374	0.000992	0.003354	0.005365	0.005208	0.006722	0.003250	0.003944	0.003408	0.000303	0.001018
-327.666666	0.005634	0.004521	0.001733	0.003443	0.005522	0.002441	0.004135	0.005271	0.001648	0.002530	0.001860	0.003778	0.000847	0.005419	0.002215	0.003677	0.003989	-0.000710	0.003754	0.002345	0.001824	0.005103	0.004849	0.004985	0.002497	0.002671	0.000858	-0.000420	0.005267	0.001742	0.002774	0.004095	0.003553	0.006634	0.004284	0.004773	0.003251	0.006586	0.003337	-0.001584	0.006183	0.005505	0.004635	0.004870	0.005231	0.003888	0.003535	0.002483	0.001236
-327.633333	0.004721	0.001027	0.002060	0.001132	0.001474	0.003636	0.001656	0.002780	0.003498	0.006410	0.003826	-0.001301	0.002168	0.002648	0.003984	0.003312	0.004067	0.004115	0.003483	0.004520	0.003015	0.003619	0.004736	0.000538	-0.000945	0.006296	0.001243	0.002942	0.000648	0.000782	0.002182	0.002719	0.002344	0.004339	0.004558	0.005902	0.001888	0.002518	0.004936	0.003389	0.003138	0.002748	0.004692	0.003576	0.002200	0.001615	0.003426	0.003116	0.003402
-327.600000	0.004425	0.003140	0.004938	0.001167	0.001735	0.005078	0.003926	0.004418	0.003363	0.003589	0.006640	0.003931	0.003414	0.003516	0.002347	0.002988	0.003000	0.005115	0.000415	0.003615	0.000952	0.003014	0.002678	0.000861	0.002015	0.005668	0.003386	0.001915	0.001934	0.002576	0.001524	0.004480	0.002765	0.003496	0.002874	0.004703	0.003575	0.004238	0.004050	0.003399	0.000123	0.003340	0.002699	0.005097	0.003752	0.000510	0.005063	0.002874	0.004017
-327.566666	0.004344	0.005164	0.003504	0.001952	0.003349	0.001320	0.000389	0.005223	0.005597	0.004017	0.002470	0.001053	0.002912	0.002790	0.002535	0.004269	0.001252	0.001632	-0.000781	0.004289	0.004038	0.002878	0.001277	-0.000199	0.003101	0.002540	0.003203	0.001936	0.000755	0.003347	0.000671	0.003290	0.003240	0.003073	0.002964	0.006140	0.004601	0.004092	0.001999	0.004180	0.001915	0.004152	0.002995	0.004942	0.006657	0.005199	0.003674	0.000696	0.003395
-327.533333	0.004493	0.005252	0.005120	0.003737	0.003399	0.004714	0.003685	0.002852	0.000785	0.004004	0.002774	0.002046	0.004262	0.003453	0.006729	0.005635	0.002577	0.001377	0.004447	0.002668	0.003542	0.002222	0.006403	0.000560	0.001913	0.002111	0.003995	0.003954	0.003832	0.002908	0.002886	0.002765	0.003210	0.002073	0.004157	0.004125	0.001944	0.001371	0.004680	0.000558	0.005190	0.004331	0.001554	0.003553	0.006809	0.001948	0.002772	0.002822	0.003897
-327.500000	0.004377	0.003216	0.003407	0.003020	0.004681	0.004142	0.001582	0.005465	0.004001	0.005916	0.002368	0.002493	0.003632	0.004933	0.006364	0.005308	0.002632	0.003931	0.002839	0.004300	0.004183	0.003092	0.003420	0.004286	0.001752	0.005419	0.004776	0.004004	0.001232	0.002699	0.003899	0.000127	0.002686	0.003158	0.004623	0.004782	0.002260	0.004421	0.001104	0.003019	0.002655	0.002948	0.002731	0.003559	0.003927	0.004067	0.002463	0.002692	0.001218
-327.466666	0.003889	0.001462	0.002044	0.004621	-0.000454	0.005247	0.000354	0.004766	0.005060	0.002358	0.001027	0.002622	0.002310	0.003014	0.002665	0.004423	0.001649	0.001522	0.001664	0.003639	0.004463	0.004932	0.004544	0.001626	0.003140	0.004824	0.000917	0.002903	0.002943	0.004786	0.002637	0.002828	0.004515	0.005677	0.002845	0.004314	-0.001017	0.003122	0.001386	0.001950	0.003195	0.006158	0.003785	-0.001132	0.005151	0.002897	0.005205	0.003717	-0.001309
-327.433333	0.004874	0.000509	0.006289	0.007025	0.000732	0.003362	0.003024	0.004799	0.001301	0.003944	0.002287	0.004846	0.001188	0.001653	0.001484	0.003797	0.002396	0.003236	0.003439	0.003181	0.004214	0.003563	0.002942	0.002213	0.004400	0.005131	0.002287	0.002292	0.001285	0.002126	0.001567	0.000244	0.003454	0.004081	0.002747	0.007196	0.004761	0.004271	0.003911	0.002917	0.006256	0.003304	0.002578	0.006953	0.005772	0.003207	0.003043	0.002591	-0.000945
-327.400000	0.002724	0.001102	0.002417	0.005982	0.001586	0.003335	-0.000362	0.004851	0.003727	0.002771	-0.000744	0.002901	0.002476	0.003992	0.001798	0.005558	0.002590	0.002238	0.002731	0.003707	0.003814	0.003822	0.005056	-0.000304	0.002737	0.002895	0.002806	0.005816	0.000303	0.001583	0.002659	-0.001543	0.006917	0.001724	0.004561	0.006062	0.003856	0.006489	0.000416	0.001219	0.001307	0.002936	-0.000462	0.004066	0.004655	0.001553	0.001173	0.004469	0.000616
-327.366666	0.003618	0.003637	0.004128	0.003422	0.001262	0.002722	0.004064	0.002529	0.003536	0.005771	0.001663	0.006096	0.002489	0.004032	0.003466	0.005152	0.004442	0.001774	-0.000134	0.001631	0.003584	0.000320	0.004016	-0.000554	0.003441	0.004363	0.003470	0.003277	0.004419	0.004346	0.003663	0.002420	0.003613	0.002546	0.003345	0.002623	0.003143	0.003210	0.002357	0.000677	0.002748	0.004180	0.002574	0.006680	0.005296	0.005409	0.004420	0.002086	0.003231
-327.333333	0.003091	0.000677	0.001972	0.004607	0.001668	0.001919	0.002233	0.002064	0.003015	0.004617	-0.000422	0.003701	0.003104	0.002923	0.002495	0.004837	0.003470	0.002424	-0.000604	0.006402	0.003584	0.002388	0.001950	0.003192	0.001451	0.006031	0.005534	0.002770	0.000052	-0.000225	0.002131	0.002606	0.003009	0.003739	0.003760	0.004136	0.003700	0.006731	0.003736	0.002427	0.003009	0.002537	0.000964	0.007216	0.005127	0.002472	0.002721	0.002838	0.002216
-327.300000	0.006833	0.002114	0.004369	0.005348	0.004472	0.004283	0.001013	0.004770	0.003205	0.002588	0.002280	0.005186	-0.000155	0.003340	-0.000130	0.003392	0.001092	0.004982	0.001764	0.005990	0.003230	0.004158	0.000453	0.002551	0.003020	0.004268	0.004813	0.003333	0.001662	0.001614	0.001634	0.000704	0.000552	0.006201	0.003515	0.003494	0.003804	0.003250	0.003112	0.003657	0.006636	0.005872	0.004432	0.005727	0.005832	0.002639	0.001494	0.003729	0.003460
-327.266666	0.004708	0.001389	0.001967	0.004474	0.001761	0.003771	0.001740	0.004960	0.002212	0.005410	0.002904	0.005232	0.004487	0.003027	0.003347	0.003442	0.002664	0.002356	0.004464	0.002566	0.002287	0.004122	0.001001	0.000913	0.003540	0.005562	0.003570	0.003365	0.002124	0.002801	0.002206	0.003942	0.002776	0.006518	0.003618	0.007841	0.001517	0.004434	-0.000490	0.001464	0.003003	0.003898	0.003559	0.002925	0.000244	0.002317	0.004932	0.004230	0.000780
-327.233333	0.003951	0.003310	0.006039	0.005183	0.003629	0.002620	0.003705	0.004333	0.003427	0.003511	0.000019	0.004872	0.003961	0.001574	0.004375	0.000883	0.001904	0.003586	0.004047	0.005805	0.001744	0.002435	0.002269	0.004899	0.003869	0.003021	0.001067	0.002609	0.003780	0.004787	0.002407	0.001482	0.006119	0.002544	0.002885	0.003557	0.005503	0.005514	0.005105	0.003665	0.006139	0.003263	0.001923	0.003091	0.003417	0.004730	0.001220	0.003810	0.004863
-327.200000	0.002861	0.001733	0.003064	0.005871	0.002778	0.004529	0.004026	0.003933	0.005094	0.004006	0.003904	0.004288	0.003495	0.003425	0.005041	0.007825	0.002793	0.003896	0.001672	0.004763	0.002772	0.001012	0.002820	0.003874	0.003397	0.004221	0.006381	0.002575	0.005037	0.001173	0.004208	0.002377	0.003310	0.006114	0.002553	0.006623	0.003262	0.005675	0.004814	0.000494	0.003405	0.006731	0.002334	0.005197	0.008101	0.003281	0.003201	0.004160	0.001800
-327.166666	0.002915	0.002526	0.003515	0.001012	0.001332	0.002376	0.001254	0.004771	0.007346	0.002011	-0.000702	0.001244	0.002078	0.003004	0.006157	0.004341	0.003351	0.004268	0.002306	0.001704	0.005726	0.001411	0.000436	0.004618	0.000592	0.003612	0.004817	0.005025	0.006571	-0.000603	0.002447	0.001161	0.005766	0.006591	0.002986	0.004440	0.003035	0.004063	0.003598	0.003265	0.003071	0.004652	0.002607	0.004786	0.005041	0.005487	0.004076	0.002171	0.001629
-327.133333	0.003400	0.004694	0.004130	0.005573	0.001587	0.004146	0.003887	0.002862	0.003866	0.003497	0.000291	0.006173	0.001538	0.002449	0.006797	0.003546	0.004377	0.000045	0.003792	0.004574	0.006093	0.000789	0.005930	0.002995	0.002746	0.004192	0.003922	0.001296	0.003062	0.003762	0.004781	0.003230	0.001441	0.005906	0.003516	0.006292	0.004582	0.002570	0.002747	0.002122	0.005473	0.004924	0.004028	0.005832	0.005696	0.002409	0.003312	0.005034	0.002283
-327.100000	0.004185	0.003959	0.001492	0.005622	0.002387	0.005413	0.001618	0.004119	0.005048	0.003340	0.003426	0.000597	0.000182	0.002965	0.003157	0.003057	0.000955	-0.000547	0.004377	0.004971	0.004982	0.001246	0.006451	0.002381	0.003499	0.006118	0.003448	0.002857	0.001955	0.001265	0.002012	0.004987	0.002431	0.006959	0.002536	0.004648	0.003784	0.003969	0.002595	0.002359	0.001434	0.005552	0.005606	0.003248	0.004200	0.004802	0.004552	0.002453	0.001617
-327.066666	0.004258	0.004760	0.004881	0.004277	0.006212	0.004664	0.001261	0.005452	0.006655	0.002959	0.002775	0.006240	0.005493	0.007878	0.003553	0.005763	0.003083	0.000445	0.003269	0.005646	0.004313	0.003349	0.002358	0.001832	0.002113	0.003328	0.004044	0.003383	0.000166	-0.000018	0.003920	0.001695	0.001624	0.003372	0.001417	0.008064	0.005114	0.005335	0.001662	0.006207	0.006259	0.003509	0.003386	0.003515	0.004512	0.001285	0.005228	0.003074	0.002053
-327.033333	0.005047	0.004447	0.006371	0.004135	0.004151	0.003399	0.001182	0.004995	0.003076	0.003134	0.004673	0.003626	0.003546	0.004248	0.005628	0.004321	0.005608	0.002927	0.003490	0.008337	0.005272	0.002531	0.007565	0.000772	0.003949	0.002260	0.006675	0.005514	0.004287	0.000938	0.003412	0.001391	0.005764	0.004159	0.004666	0.003787	0.000467	0.005427	0.000945	0.003210	0.006189	0.004241	0.003944	0.006389	0.004410	0.003906	0.002155	0.005055	0.004370
-327.000000	0.005007	0.004525	0.006081	0.003819	0.003137	0.002352	0.001411	0.003415	0.003239	0.004184	0.003871	0.001520	0.002684	0.004327	0.002201	0.004535	0.005886	0.000244	0.004066	0.006541	0.005519	0.002688	0.004922	-0.000392	0.002637	0.005057	0.005645	0.003661	0.002656	0.000525	0.004286	0.005786	0.004596	0.005888	0.004010	0.003444	0.006823	0.003611	0.003924	0.004279	0.003388	0.002959	0.005354	0.004309	0.004694	0.006345	0.001586	0.001628	0.002189
-326.966666	0.004911	0.003998	0.004525	0.003726	0.001186	0.004202	0.002734	0.002286	0.004639	0.002955	0.003497	0.000343	0.004347	0.004130	0.004893	0.004011	0.004639	0.003137	0.005824	0.004537	0.004195	0.003276	0.004292	0.003021	0.000914	0.005509	0.003285	0.000840	0.003336	0.002444	0.003672	0.003502	0.000887	0.004571	0.004877	0.007424	0.005226	0.005418	0.006140	0.002454	0.004638	0.004162	0.002525	0.005134	0.007355	0.003983	0.003389	0.002032	0.005027
-326.933333	0.006023	0.003967	0.003819	0.001450	0.004793	0.002324	0.004176	0.004422	0.007517	0.007738	0.001978	0.002811	0.004207	0.004743	0.005142	0.006194	0.004304	0.000966	0.005137	0.007066	0.002990	0.004772	0.004996	0.001116	0.004887	0.001153	0.005596	0.006185	0.005950	0.004941	0.004230	0.003100	0.008687	0.008524	0.004469	0.004072	0.004311	0.004515	0.002396	0.003142	0.003849	0.002957	0.002029	0.007821	0.003521	0.001891	0.004844	0.004547	0.003435
-326.900000	0.004742	0.004671	0.004695	0.006139	0.005364	0.002124	0.005430	0.003248	0.002449	0.005772	0.003716	0.002146	0.004864	0.004728	0.004382	0.001594	0.004855	0.002972	0.002009	0.004170	0.001904	0.002939	0.004486	0.006135	0.004048	0.006082	0.004699	0.003295	0.001543	0.004672	0.005170	0.003473	0.003766	0.003072	0.007906	0.003994	0.003805	0.003934	0.001880	0.001801	0.005102	0.004563	0.004735	0.005807	0.006780	0.003217	0.002762	0.002531	0.002032
-326.866666	0.003373	0.002244	0.002834	0.006649	0.005419	0.003374	0.006482	0.002851	0.007386	0.005666	0.003575	0.004736	0.006025	0.003373	0.004011	0.003607	0.005328	0.000493	0.000865	0.005699	0.002761	0.002815	0.006937	0.004224	0.000926	0.005288	0.003776	0.003296	0.003700	0.000857	0.004165	0.004914	0.004104	0.002650	0.003909	0.004372	0.004904	0.007225	0.002718	0.004181	0.010485	0.003790	0.001844	0.006721	0.006705	0.005533	0.006004	0.003974	0.002936
-326.833333	0.004463	0.004175	0.002819	0.003712	0.001726	0.003393	0.004255	0.003477	0.003200	0.002710	0.002783	0.005768	0.002489	0.002851	0.001285	0.004263	0.006181	0.003035	0.000889	0.006502	0.002819	0.003673	0.003885	0.003658	0.004072	0.003616	0.003739	0.003768	0.003023	0.003663	0.004070	0.003016	0.001028	0.003223	0.004847	0.005087	0.003826	0.004533	0.003328	0.002431	0.007233	0.007196	0.002030	0.003088	0.006578	0.004979	0.006633	0.001655	0.004349
-326.800000	0.007393	0.006439	0.005959	0.004454	0.002232	0.003007	0.004297	0.002384	0.005564	0.004491	0.002744	0.005902	0.003736	0.004091	0.002484	0.007330	0.003736	0.005228	0.002473	0.004894	0.002073	0.003896	0.000932	0.003241	0.003003	0.004003	0.006379	0.005734	0.005863	0.002163	0.004808	0.004308	0.002741	0.006353	0.005159	0.004545	0.007029	0.005532	0.004559	0.001966	0.006077	0.004678	0.003970	0.004505	0.006421	0.005031	0.004295	0.002589	0.004286
-326.766666	0.005210	0.005173	0.005965	0.004232	0.005505	0.003798	0.002815	0.005385	0.005506	0.003974	0.001338	0.004380	0.002715	0.005557	0.004766	0.006526	0.004487	0.005051	0.004297	0.006657	0.005811	0.004236	0.006728	0.001534	0.001612	0.008448	0.001060	0.005427	0.002556	0.003790	0.001512	0.001817	0.004604	0.007261	0.006812	0.006980	0.005744	0.004764	0.006835	0.005057	0.005763	0.005364	0.007069	0.005348	0.006072	0.003303	0.006834	0.003704	0.004762
-326.733333	0.005997	0.002839	0.006407	0.005137	0.005567	0.003298	0.002396	0.003160	0.005258	0.006833	0.004062	0.005900	0.003828	0.005096	0.003977	0.002673	0.005462	0.006051	0.003637	0.004835	0.003331	0.005985	0.008056	0.000559	0.002790	0.006116	0.005405	0.005444	0.005028	0.004074	0.004031	0.002537	0.003106	0.004536	0.003367	0.005655	0.003686	0.004572	0.004685	0.003196	0.005538	0.002422	0.003879	0.005042	0.005513	0.002772	0.003942	0.004458	0.004925
-326.700000	0.006015	0.002144	0.003590	0.008167	0.004230	0.003003	0.002273	0.001345	0.001612	0.005691	0.004792	0.003470	0.005269	0.005286	0.003729	0.002780	0.007096	0.001365	0.005382	0.005669	0.005552	0.002485	0.005704	0.004619	0.002640	0.008629	0.003298	0.002179	0.005354	0.002876	0.002278	0.003618	0.004096	0.004843	0.006412	0.004050	0.005384	0.004638	0.005958	0.002761	0.005355	0.002242	0.003408	0.004659	0.008305	0.004570	0.004523	0.002650	0.006924
-326.666666	0.005055	0.005564	0.005546	0.007227	0.004970	0.003587	0.004168	0.006509	0.003268	0.006857	0.005873	0.001626	0.003552	0.002808	0.005281	0.005576	0.004856	0.004395	0.005252	0.006020	0.005933	0.003090	0.007900	0.002807	0.005032	0.006777	0.006218	0.004622	0.001837	0.001898	0.002865	0.005118	0.004206	0.004781	0.005345	0.008716	0.004656	0.005448	0.006176	0.002291	0.006786	0.004353	0.006506	0.003655	0.005813	0.006851	0.004584	0.003365	0.005214
-326.633333	0.006756	0.002144	0.005300	0.004864	0.003356	0.004123	0.003818	0.007134	0.006445	0.004164	0.005038	0.004144	0.003710	0.003148	0.004545	0.005010	0.003288	0.008178	0.004135	0.007807	0.003833	0.002042	0.002245	0.006064	0.004950	0.007873	0.007071	0.004859	0.005267	0.005098	0.004978	0.006515	0.005678	0.006719	0.006138	0.005780	0.005062	0.004572	0.005695	0.003395	0.007286	0.005351	0.001696	0.006194	0.004052	0.006407	0.004925	0.004050	0.008044
-326.600000	0.005387	0.002483	0.002700	0.008391	0.005347	0.005235	0.003188	0.004147	0.005724	0.005347	0.002077	0.001989	0.003819	0.005123	0.004069	0.005509	0.006923	0.004884	0.004383	0.004185	0.003090	0.005335	0.004517	0.003763	0.003479	0.005255	0.003300	0.002860	0.005458	0.004544	0.006695	0.006777	0.005718	0.006776	0.003599	0.007014	0.004743	0.005548	0.005364	0.003270	0.004646	0.002372	0.003861	0.005902	0.006796	0.005614	0.006152	0.004595	0.003697
-326.566666	0.005893	0.003157	0.006396	0.005549	0.003232	0.006537	0.004210	0.006243	0.006293	0.004812	0.002905	0.002058	0.006871	0.004852	0.002539	0.002902	0.005943	0.005318	0.003524	0.007168	0.001086	0.004949	0.007088	0.004383	0.005527	0.002177	0.003687	0.006039	0.005107	0.004926	0.005635	0.006004	0.006078	0.003983	0.006037	0.010551	0.008824	0.004600	0.007145	0.005231	0.004474	0.004175	0.004724	0.006023	0.006810	0.003288	0.007295	0.002867	0.003407
-326.533333	0.005471	0.004632	0.008785	0.006230	0.002889	0.004306	0.004043	0.005016	0.005811	0.006517	0.003736	0.003213	0.002875	0.004654	0.005213	0.005395	0.002757	0.004231	0.005022	0.010032	0.006870	0.003694	0.004958	0.003150	0.004819	0.003737	0.003597	0.004342	0.004307	0.003905	0.005730	0.005167	0.003742	0.008702	0.005762	0.006720	0.003371	0.002947	0.004239	0.005630	0.005071	0.006976	0.005371	0.001893	0.006076	0.006383	0.005165	0.003852	0.004714
-326.500000	0.003492	0.007092	0.007223	0.007596	0.002435	0.004122	0.003739	0.007576	0.006061	0.006969	0.003866	0.003583	0.004671	0.003501	0.001181	0.002700	0.004518	-0.000473	0.004505	0.007382	0.003944	0.002388	0.006083	0.003261	0.002787	0.005069	0.007041	0.003697	0.006017	0.005231	0.003400	0.003959	0.003885	0.003564	0.006870	0.003659	0.006983	0.003703	0.006116	0.004933	0.006612	0.003518	0.005394	0.007290	0.003639	0.007140	0.006733	0.003113	0.004683
-326.466666	0.005183	0.004009	0.005309	0.006545	0.007442	0.004684	0.004329	0.003875	0.004527	0.005559	0.000621	0.004561	0.004323	0.004704	0.005024	0.004234	0.004103	0.003163	0.005852	0.005631	0.003843	0.002164	0.006380	0.002411	0.007459	0.004983	0.004538	0.005720	0.005741	0.005461	0.003329	0.005379	0.004050	0.004833	0.007156	0.005589	0.006365	0.007174	0.004938	0.004139	0.007465	0.007200	0.009014	0.007123	0.007692	0.004489	0.006623	0.001306	0.003582
-326.433333	0.007843	0.005640	0.007565	0.006746	0.005739	0.004830	0.006169	0.005193	0.003204	0.003366	0.003410	0.007404	0.003834	0.005730	0.005504	0.003526	0.005275	0.004418	0.003909	0.003926	0.005098	0.002875	0.007018	0.001225	0.002821	0.007305	0.004941	0.004770	0.006967	0.007580	0.004020	0.003307	0.004023	0.007976	0.005434	0.005905	0.007470	0.006033	0.003826	0.006557	0.004315	0.005073	0.002268	0.008437	0.004099	0.002727	0.006275	0.001574	0.002564
-326.400000	0.005289	0.003879	0.001799	0.004233	0.005225	0.006130	0.002838	0.004831	0.006951	0.006673	0.002480	0.006370	0.006912	0.004873	0.006044	0.007808	0.003015	0.004913	0.007699	0.004064	0.001460	0.001412	0.007123	0.004982	0.004070	0.005953	0.005453	0.002454	0.004004	0.005045	0.005801	0.004451	0.005900	0.004492	0.006271	0.006739	0.006285	0.004086	0.003157	0.006574	0.004961	0.004953	0.005630	0.009711	0.007331	0.004024	0.006830	0.002648	0.006118
-326.366666	0.008515	0.006142	0.006236	0.005824	0.005533	0.004339	0.004249	0.006956	0.007159	0.007298	0.003150	0.005759	0.002733	0.006214	0.004841	0.004951	0.006836	0.001633	0.004498	0.004347	0.008390	0.003239	0.004117	0.006354	0.004834	0.008589	0.007481	0.004358	0.004138	0.003846	0.005409	0.004793	0.006219	0.004189	0.005688	0.009002	0.007571	0.006344	0.004860	0.004601	0.008891	0.003836	0.004386	0.005107	0.007576	0.005295	0.005775	0.003139	0.003727
-326.333333	0.006315	0.005550	0.004143	0.005106	0.003696	0.004291	0.003336	0.004286	0.004068	0.006508	0.005235	0.005761	0.007660	0.005513	0.007521	0.005224	0.008140	0.003728	0.003830	0.003166	0.004550	0.003918	0.006139	0.005570	0.003307	0.008005	0.006752	0.006011	0.006456	0.006599	0.005113	0.005992	0.007150	0.006400	0.005166	0.006327	0.003464	0.005255	0.004979	0.006276	0.005751	0.005200	0.006898	0.005166	0.003934	0.004355	0.005248	0.004443	0.008687
-326.300000	0.008171	0.004180	0.006057	0.006822	0.007359	0.007845	0.004808	0.004279	0.005094	0.008551	0.005268	0.003209	0.003646	0.006377	0.006072	0.006817	0.004048	0.004777	0.004425	0.006390	0.008757	0.003967	0.005156	0.007162	0.005476	0.006356	0.005587	0.006363	0.008691	0.005832	0.003179	0.005109	0.007318	0.007568	0.007311	0.007346	0.008536	0.007456	0.006836	0.005623	0.006006	0.006384	0.008901	0.007237	0.006628	0.003365	0.006960	0.005956	0.005818
-326.266666	0.006956	0.004747	0.007812	0.006462	0.005999	0.006151	0.004691	0.003397	0.004516	0.006986	0.006748	0.001954	0.005719	0.002919	0.005901	0.007788	0.004485	0.005931	0.002243	0.007626	0.006200	0.003637	0.005459	0.003314	0.003866	0.008923	0.003837	0.005433	0.005705	0.006724	0.003864	0.004685	0.006800	0.008585	0.004317	0.007211	0.007058	0.005517	0.005790	0.004806	0.007832	0.007811	0.007098	0.007507	0.005411	0.004838	0.006832	0.002455	0.006142
-326.233333	0.005855	0.006262	0.005331	0.004602	0.006202	0.006854	0.005086	0.007216	0.008097	0.006025	0.007329	0.004367	0.008294	0.002993	0.006835	0.006606	0.006383	0.005682	0.003582	0.005180	0.006710	0.006882	0.006305	0.004274	0.006217	0.006570	0.007820	0.005333	0.005758	0.006608	0.006753	0.004020	0.005649	0.004935	0.007519	0.009319	0.005057	0.007399	0.005146	0.002675	0.006096	0.003995	0.005968	0.008078	0.005618	0.008019	0.007978	0.004968	0.003879
-326.200000	0.006280	0.006964	0.008798	0.009231	0.005935	0.005838	0.003228	0.007245	0.006072	0.006620	0.008292	0.004975	0.005382	0.004551	0.008325	0.007539	0.006958	0.004272	0.004698	0.008608	0.005498	0.007866	0.005512	0.005507	0.006513	0.006977	0.006704	0.004409	0.004759	0.005567	0.007940	0.006819	0.005879	0.006276	0.006501	0.007487	0.004198	0.007811	0.001933	0.005677	0.007470	0.004696	0.008595	0.007129	0.007333	0.005149	0.008458	0.003931	0.005276
-326.166666	0.005316	0.004931	0.008182	0.006172	0.005512	0.006586	0.006403	0.006715	0.003999	0.004799	0.006197	0.006201	0.007596	0.006016	0.007097	0.007391	0.008000	0.005498	0.004605	0.007317	0.005624	0.006017	0.005801	0.004541	0.005906	0.008458	0.008709	0.008106	0.007587	0.007670	0.003980	0.008548	0.005561	0.008079	0.004390	0.005261	0.006474	0.007788	0.006676	0.007151	0.007509	0.003981	0.002633	0.007651	0.009042	0.006022	0.007490	0.006049	0.006513
-326.133333	0.008797	0.005340	0.008284	0.007834	0.006413	0.007903	0.007096	0.006552	0.007354	0.009190	0.007025	0.006085	0.008301	0.003088	0.009422	0.005890	0.005975	0.007064	0.006029	0.007226	0.007665	0.008501	0.004327	0.003397	0.002412	0.010738	0.004968	0.008051	0.006307	0.006062	0.008127	0.005906	0.006371	0.006859	0.008402	0.007626	0.005476	0.008229	0.007568	0.007393	0.008209	0.005992	0.008295	0.009103	0.008889	0.007230	0.006991	0.007961	0.006446
-326.100000	0.007356	0.005634	0.010489	0.007895	0.008979	0.008782	0.006189	0.006147	0.007077	0.008224	0.006784	0.006947	0.006724	0.005780	0.005700	0.005047	0.007075	0.006051	0.007030	0.006825	0.009153	0.006483	0.008052	0.003501	0.004155	0.007212	0.007351	0.005443	0.005381	0.006784	0.006069	0.005812	0.006668	0.008139	0.004178	0.007944	0.005595	0.006756	0.004266	0.008044	0.012474	0.005937	0.008995	0.007301	0.010262	0.007431	0.006710	0.007141	0.007583
-326.066666	0.006812	0.006473	0.010995	0.008271	0.007476	0.007758	0.006330	0.005715	0.005737	0.006578	0.005721	0.006537	0.005668	0.008067	0.005342	0.009375	0.004952	0.004217	0.006584	0.008108	0.010886	0.006137	0.010563	0.003751	0.004159	0.005906	0.007533	0.008242	0.006760	0.004361	0.007817	0.007098	0.009267	0.007257	0.005141	0.006857	0.009446	0.006814	0.005921	0.008474	0.009820	0.009304	0.006173	0.007475	0.008352	0.007183	0.008427	0.003752	0.009992
-326.033333	0.007618	0.009970	0.009697	0.009118	0.006070	0.005572	0.008078	0.005280	0.007049	0.007456	0.009291	0.006336	0.009079	0.006294	0.006860	0.006832	0.008016	0.004331	0.009042	0.010043	0.010075	0.006180	0.006446	0.005632	0.006510	0.009132	0.007559	0.007314	0.007375	0.008635	0.006378	0.007024	0.010841	0.007845	0.007601	0.007960	0.007812	0.006808	0.006557	0.010484	0.008082	0.010544	0.008651	0.008607	0.004455	0.008413	0.006609	0.007729	0.005659
-326.000000	0.006155	0.007886	0.009326	0.007760	0.007192	0.007940	0.005018	0.008594	0.009323	0.008316	0.006652	0.007503	0.007107	0.007716	0.008097	0.006300	0.007578	0.005293	0.003948	0.006898	0.011115	0.008195	0.006976	0.006350	0.005536	0.009230	0.005186	0.006308	0.007456	0.005455	0.008674	0.007774	0.009950	0.008812	0.008734	0.008067	0.006355	0.005358	0.007628	0.009566	0.008877	0.009307	0.007048	0.009429	0.006680	0.007939	0.007712	0.008251	0.010530
-325.966666	0.011017	0.009984	0.011402	0.008226	0.008757	0.009961	0.008007	0.007376	0.007533	0.007238	0.007828	0.006421	0.006722	0.008697	0.010094	0.007932	0.008548	0.008284	0.007748	0.007645	0.009940	0.005820	0.008367	0.004951	0.006935	0.008245	0.006334	0.008402	0.010082	0.006212	0.008256	0.008178	0.008303	0.008984	0.009317	0.005507	0.006109	0.004106	0.005999	0.007573	0.007399	0.008256	0.005944	0.008538	0.009614	0.009661	0.008287	0.007192	0.008672
-325.933333	0.010103	0.007019	0.008747	0.009888	0.010348	0.007713	0.006009	0.006540	0.010979	0.010126	0.006373	0.005822	0.008258	0.005357	0.007523	0.007184	0.008131	0.008302	0.007203	0.007348	0.007039	0.007972	0.009991	0.006046	0.008872	0.008070	0.005040	0.007641	0.007302	0.004965	0.007516	0.007023	0.011092	0.008177	0.009949	0.008867	0.007083	0.011562	0.005713	0.008126	0.008742	0.006408	0.007365	0.008339	0.008418	0.004736	0.010321	0.006671	0.006653
-325.900000	0.008988	0.008688	0.014087	0.008078	0.005597	0.010306	0.008389	0.007037	0.009127	0.008633	0.008359	0.007193	0.006449	0.007581	0.007824	0.006935	0.006822	0.009300	0.007431	0.007892	0.009632	0.006689	0.008358	0.005912	0.005575	0.009008	0.007530	0.008942	0.009750	0.006118	0.006698	0.008677	0.008185	0.011085	0.008204	0.008359	0.008657	0.012219	0.007201	0.007404	0.011523	0.010264	0.008174	0.008000	0.010488	0.005881	0.012819	0.009505	0.006684
-325.866666	0.009856	0.006908	0.010367	0.011094	0.012136	0.007175	0.009317	0.007844	0.008544	0.007116	0.006933	0.007999	0.009823	0.009961	0.010948	0.005847	0.006758	0.005662	0.006551	0.011529	0.010725	0.010146	0.008436	0.005750	0.006588	0.009094	0.005577	0.006187	0.007354	0.008219	0.007660	0.009987	0.009929	0.009224	0.008060	0.007045	0.010920	0.008175	0.011006	0.009080	0.012036	0.006411	0.008466	0.010922	0.010502	0.007673	0.008059	0.008405	0.006536
-325.833333	0.011472	0.008437	0.011254	0.010861	0.008939	0.010699	0.010324	0.009082	0.007193	0.012757	0.008906	0.008983	0.011256	0.007010	0.009248	0.007214	0.008741	0.006347	0.009458	0.010348	0.008651	0.007799	0.011166	0.009059	0.007326	0.009604	0.010714	0.011170	0.007970	0.010054	0.009587	0.009440	0.009141	0.008218	0.009650	0.010785	0.005773	0.008844	0.007717	0.007163	0.010689	0.006461	0.009780	0.011185	0.010028	0.008793	0.006007	0.006122	0.008398
-325.800000	0.011222	0.009384	0.010939	0.011621	0.010719	0.010134	0.006862	0.011302	0.011670	0.013691	0.009638	0.009602	0.007274	0.006530	0.010954	0.010519	0.009431	0.007286	0.010142	0.011867	0.009579	0.009169	0.010880	0.009316	0.009494	0.008807	0.010552	0.012582	0.006836	0.005815	0.009177	0.011669	0.009498	0.010955	0.009604	0.009291	0.011087	0.010578	0.008286	0.010142	0.011469	0.012088	0.009595	0.010215	0.011641	0.009981	0.010549	0.008509	0.009182
-325.766666	0.010445	0.010271	0.011669	0.011964	0.008947	0.011940	0.009120	0.010504	0.007996	0.013388	0.008870	0.007156	0.009573	0.007045	0.010565	0.012035	0.008374	0.008980	0.009005	0.011220	0.011993	0.011826	0.009190	0.007331	0.008970	0.011357	0.010609	0.010338	0.005914	0.009010	0.009922	0.009382	0.009539	0.013987	0.012024	0.010581	0.011239	0.009537	0.008465	0.010734	0.011598	0.010925	0.012807	0.012546	0.011857	0.011599	0.011883	0.011753	0.009915
-325.733333	0.012769	0.011161	0.012428	0.013183	0.013684	0.013090	0.010956	0.009783	0.008655	0.013761	0.009587	0.008726	0.010145	0.010443	0.012462	0.009532	0.010463	0.008338	0.008660	0.013238	0.009354	0.010205	0.012224	0.008614	0.009115	0.010770	0.009339	0.009513	0.010654	0.008534	0.010484	0.010134	0.013807	0.011903	0.012866	0.012141	0.011553	0.010773	0.011245	0.007188	0.007898	0.010715	0.009948	0.011991	0.011975	0.011244	0.010676	0.009264	0.011069
-325.700000	0.012191	0.011568	0.014308	0.012943	0.010941	0.013009	0.011507	0.011605	0.009547	0.011893	0.009831	0.010558	0.011508	0.010293	0.009323	0.009183	0.010045	0.005948	0.009803	0.010270	0.012427	0.010477	0.007799	0.010356	0.010067	0.012412	0.014727	0.011356	0.007284	0.009669	0.011037	0.011655	0.012192	0.013511	0.009911	0.011913	0.012600	0.011029	0.008581	0.011032	0.013156	0.012484	0.013184	0.011905	0.014148	0.009050	0.009803	0.011732	0.012311
-325.666666	0.013001	0.010256	0.011950	0.014764	0.011988	0.016098	0.011350	0.011379	0.012610	0.010951	0.010408	0.012351	0.010477	0.009021	0.010299	0.010790	0.008758	0.010251	0.007640	0.013476	0.011903	0.007717	0.010549	0.009822	0.009008	0.011511	0.012392	0.014321	0.011029	0.011066	0.010786	0.010770	0.011432	0.011195	0.011889	0.012065	0.011768	0.011737	0.010120	0.008817	0.011629	0.013068	0.010683	0.009972	0.014208	0.011599	0.011480	0.012469	0.011157
-325.633333	0.011860	0.013605	0.011292	0.016392	0.012953	0.012600	0.011169	0.009409	0.012856	0.010488	0.010166	0.012222	0.010232	0.008879	0.011976	0.007794	0.012449	0.012273	0.010946	0.011881	0.012514	0.012209	0.013901	0.008922	0.012252	0.012397	0.009610	0.011746	0.011115	0.013034	0.013121	0.010612	0.008619	0.011563	0.013205	0.012303	0.006504	0.010662	0.012947	0.011174	0.012942	0.012017	0.010939	0.010555	0.013035	0.011934	0.011981	0.012719	0.012617
-325.600000	0.013369	0.013525	0.015821	0.016153	0.012745	0.014019	0.010315	0.011818	0.013226	0.013541	0.012820	0.010582	0.010531	0.011865	0.010910	0.011703	0.014361	0.012436	0.011268	0.016763	0.013650	0.013666	0.010602	0.009550	0.010710	0.015493	0.010597	0.012011	0.010174	0.016235	0.010768	0.013474	0.012915	0.016519	0.012736	0.012184	0.011526	0.014044	0.013324	0.014092	0.013084	0.015144	0.010525	0.011055	0.015260	0.012351	0.013959	0.012579	0.010906
-325.566666	0.016942	0.016677	0.013155	0.017200	0.016675	0.011238	0.012771	0.011843	0.011373	0.014407	0.012025	0.012413	0.009852	0.011925	0.013422	0.012738	0.011466	0.012987	0.011849	0.013063	0.011369	0.010780	0.012025	0.007780	0.013595	0.016863	0.014109	0.014325	0.011144	0.011302	0.013357	0.012359	0.011997	0.015946	0.013932	0.010569	0.012431	0.011217	0.012527	0.011459	0.014537	0.013999	0.010367	0.015074	0.010664	0.010779	0.012618	0.013816	0.012523
-325.533333	0.016339	0.016592	0.017822	0.017832	0.017278	0.015934	0.014860	0.012730	0.011600	0.013871	0.009447	0.010990	0.014810	0.013256	0.011647	0.011343	0.012103	0.012679	0.012405	0.014037	0.014996	0.012712	0.014234	0.012511	0.011804	0.016905	0.013702	0.013921	0.011449	0.012535	0.013602	0.013354	0.014419	0.011749	0.013372	0.013002	0.013003	0.012997	0.013086	0.015346	0.015105	0.013292	0.016103	0.016463	0.015676	0.012971	0.016298	0.014321	0.013226
-325.500000	0.014918	0.016026	0.017163	0.019091	0.016405	0.012741	0.013526	0.013164	0.013127	0.015419	0.013395	0.011550	0.013096	0.012157	0.016936	0.016776	0.013241	0.014591	0.013038	0.014592	0.015039	0.011618	0.013029	0.015358	0.013595	0.015549	0.014740	0.015281	0.011137	0.012658	0.014472	0.014763	0.011520	0.017021	0.014167	0.013270	0.013229	0.015013	0.012860	0.014602	0.016397	0.014173	0.015519	0.013675	0.014654	0.012576	0.014357	0.013789	0.011624
-325.466666	0.016359	0.014900	0.019834	0.020977	0.017998	0.016394	0.016641	0.015616	0.016835	0.017340	0.014333	0.012251	0.010458	0.014113	0.015245	0.015180	0.012359	0.012989	0.013600	0.016995	0.016330	0.015467	0.013986	0.013739	0.013330	0.015965	0.011943	0.015681	0.014885	0.015339	0.013835	0.015057	0.018866	0.018028	0.012324	0.012099	0.011546	0.013207	0.012855	0.018079	0.016860	0.014815	0.014027	0.017665	0.014749	0.016761	0.014914	0.013856	0.012506
-325.433333	0.015362	0.014666	0.016447	0.018178	0.018488	0.019362	0.014786	0.015709	0.013835	0.018570	0.016318	0.014651	0.016098	0.013978	0.016522	0.012752	0.017951	0.015068	0.015915	0.015716	0.017685	0.014778	0.015741	0.013435	0.016496	0.018908	0.014215	0.016082	0.015719	0.014064	0.014635	0.013384	0.016780	0.014708	0.015664	0.017296	0.017209	0.017790	0.016560	0.016698	0.015139	0.014239	0.015059	0.019668	0.016337	0.012342	0.018208	0.016829	0.016415
-325.400000	0.020510	0.016499	0.017231	0.020687	0.017654	0.017687	0.015822	0.019142	0.019320	0.015001	0.014635	0.014763	0.017012	0.015254	0.018306	0.015908	0.016811	0.013478	0.014730	0.018063	0.016515	0.014465	0.016388	0.015029	0.014912	0.018403	0.016775	0.016521	0.013465	0.013779	0.016125	0.016646	0.017607	0.018711	0.015761	0.016996	0.016680	0.018301	0.016257	0.015655	0.014624	0.016779	0.015956	0.019967	0.017774	0.019289	0.016124	0.016074	0.017326
-325.366666	0.017814	0.021361	0.017605	0.022795	0.016833	0.019462	0.016987	0.014907	0.016145	0.017931	0.016790	0.014605	0.013070	0.016343	0.015277	0.016760	0.018880	0.015702	0.016224	0.018497	0.019129	0.014851	0.017076	0.015183	0.018059	0.017970	0.014409	0.018369	0.015091	0.016104	0.017340	0.015356	0.014080	0.019735	0.017786	0.017847	0.019096	0.020197	0.018925	0.016503	0.015947	0.017270	0.015066	0.016943	0.018714	0.014620	0.019982	0.015031	0.018858
-325.333333	0.024045	0.023171	0.020943	0.019602	0.022588	0.021068	0.021921	0.013952	0.016911	0.016363	0.016486	0.017544	0.015223	0.015748	0.019486	0.016802	0.018550	0.017609	0.018710	0.017141	0.016926	0.017235	0.019166	0.016684	0.018406	0.020198	0.020539	0.014975	0.015634	0.018103	0.016563	0.018158	0.021066	0.014379	0.018463	0.018871	0.019512	0.018746	0.019256	0.018796	0.019121	0.018310	0.015772	0.020147	0.019868	0.019015	0.021872	0.019046	0.018400
-325.300000	0.019703	0.021452	0.023596	0.022331	0.020779	0.024151	0.017701	0.018955	0.017525	0.017240	0.017026	0.016489	0.018111	0.019359	0.020409	0.016185	0.019748	0.018809	0.016169	0.020504	0.021447	0.017977	0.021464	0.017239	0.017141	0.018207	0.016528	0.017149	0.017540	0.018352	0.019676	0.018467	0.021974	0.019139	0.018234	0.021508	0.019324	0.020771	0.019252	0.017633	0.019591	0.016643	0.016080	0.018258	0.019171	0.019155	0.018775	0.018353	0.021305
-325.266666	0.021798	0.020808	0.025284	0.021264	0.022600	0.020395	0.020169	0.022476	0.019698	0.017513	0.018047	0.019296	0.018694	0.017541	0.020551	0.020362	0.019044	0.020202	0.016186	0.019859	0.021894	0.020332	0.020872	0.018330	0.017765	0.020757	0.022441	0.019641	0.020536	0.020251	0.020708	0.020231	0.019240	0.019674	0.020737	0.020712	0.022828	0.021715	0.018286	0.018068	0.020735	0.017959	0.021750	0.019703	0.020521	0.020026	0.021844	0.021048	0.019868
-325.233333	0.022921	0.023114	0.024796	0.027868	0.024485	0.024001	0.021721	0.019963	0.022868	0.022023	0.018542	0.020715	0.021432	0.022458	0.020443	0.022535	0.019732	0.019639	0.018245	0.020366	0.020798	0.022178	0.020961	0.017834	0.020607	0.020434	0.020721	0.020648	0.016665	0.019683	0.021267	0.020584	0.020940	0.021487	0.019540	0.022625	0.022750	0.021604	0.019976	0.020449	0.019502	0.019149	0.019634	0.023705	0.020533	0.022904	0.021658	0.020991	0.021237
-325.200000	0.022443	0.022624	0.025679	0.026501	0.025007	0.025004	0.020344	0.021661	0.023362	0.022291	0.017758	0.021586	0.018082	0.023284	0.020997	0.022458	0.021743	0.020981	0.020526	0.024179	0.021608	0.021585	0.021327	0.018966	0.018759	0.022163	0.021630	0.020754	0.021789	0.020888	0.021376	0.026000	0.023169	0.022893	0.024992	0.023471	0.020930	0.024916	0.019525	0.020764	0.020562	0.023270	0.021104	0.023127	0.023875	0.020651	0.024538	0.023908	0.024069
-325.166666	0.024919	0.023886	0.026073	0.027207	0.022760	0.026815	0.023363	0.024254	0.023908	0.024114	0.019583	0.021418	0.019666	0.024395	0.026086	0.022662	0.020213	0.020977	0.022593	0.023656	0.024793	0.019425	0.024949	0.022753	0.022617	0.022813	0.023623	0.026204	0.022430	0.019601	0.021823	0.023598	0.022631	0.023894	0.026606	0.025684	0.020985	0.025861	0.024441	0.023077	0.024830	0.023111	0.023204	0.023688	0.022403	0.022520	0.022047	0.026106	0.024070
-325.133333	0.028913	0.025536	0.027685	0.026223	0.027160	0.026768	0.021572	0.022311	0.026537	0.021072	0.023453	0.025755	0.023432	0.021784	0.021845	0.024213	0.022740	0.019406	0.023692	0.024861	0.024308	0.022635	0.025654	0.024344	0.023112	0.026689	0.023460	0.025592	0.022768	0.021801	0.021876	0.022402	0.023753	0.027684	0.025789	0.026096	0.028487	0.026087	0.022923	0.024136	0.026139	0.023267	0.023180	0.023306	0.027298	0.022982	0.026025	0.026980	0.024731
-325.100000	0.027294	0.027915	0.030640	0.029234	0.027776	0.027607	0.025902	0.026352	0.022847	0.026272	0.023289	0.025770	0.021769	0.027754	0.027469	0.025517	0.023927	0.023132	0.024728	0.025752	0.027410	0.023656	0.025556	0.023211	0.023623	0.024674	0.024776	0.022820	0.022221	0.024246	0.026386	0.023842	0.026232	0.024709	0.025420	0.026111	0.026580	0.025823	0.021299	0.023355	0.026049	0.027962	0.023894	0.026803	0.027644	0.025664	0.027778	0.025527	0.026295
-325.066666	0.030557	0.029141	0.028516	0.032269	0.028783	0.032113	0.026721	0.027392	0.025268	0.023838	0.023816	0.026613	0.025949	0.026978	0.027290	0.026930	0.027928	0.023800	0.023831	0.028899	0.029786	0.026331	0.029033	0.025589	0.026336	0.027583	0.025238	0.026081	0.026978	0.028492	0.027113	0.028701	0.026050	0.026008	0.023684	0.028292	0.027187	0.030570	0.025167	0.029416	0.028023	0.025941	0.027206	0.028435	0.025803	0.029376	0.030162	0.027926	0.026004
-325.033333	0.030512	0.029334	0.031399	0.033766	0.031485	0.030064	0.030362	0.028418	0.027714	0.027280	0.023827	0.028699	0.025551	0.027613	0.026926	0.028046	0.024242	0.025897	0.026963	0.030982	0.028905	0.024731	0.028725	0.028681	0.027151	0.024542	0.026923	0.024491	0.026993	0.027319	0.026303	0.030864	0.028981	0.029949	0.030827	0.030237	0.027492	0.031310	0.027823	0.029400	0.026591	0.031197	0.027228	0.031509	0.028917	0.023238	0.026432	0.029243	0.028973
-325.000000	0.035222	0.029986	0.037370	0.034296	0.032265	0.033429	0.030246	0.027857	0.030152	0.029648	0.028764	0.028068	0.028079	0.027546	0.030868	0.027182	0.027502	0.028273	0.029403	0.031011	0.029029	0.026032	0.029538	0.024279	0.025866	0.026948	0.031159	0.027867	0.028139	0.029566	0.028572	0.028805	0.032266	0.028894	0.028771	0.032598	0.029065	0.032916	0.032147	0.026526	0.029826	0.030566	0.027656	0.032183	0.032328	0.032559	0.031750	0.029537	0.030568
-324.966666	0.034928	0.036869	0.033874	0.035586	0.032183	0.030412	0.032786	0.029350	0.028658	0.029047	0.026972	0.027604	0.029315	0.030177	0.031983	0.029718	0.030423	0.029261	0.031497	0.032312	0.032365	0.027897	0.030021	0.030303	0.028128	0.031323	0.028679	0.030577	0.030239	0.028241	0.027120	0.032611	0.032551	0.030176	0.029149	0.032853	0.032782	0.032316	0.030047	0.033405	0.030829	0.031401	0.029510	0.032767	0.036047	0.031262	0.029491	0.030620	0.029866
-324.933333	0.039120	0.033241	0.037253	0.037549	0.033296	0.036813	0.035778	0.031708	0.032220	0.033711	0.029795	0.030331	0.030890	0.031833	0.030345	0.033904	0.032138	0.030431	0.034157	0.035530	0.033796	0.029926	0.033486	0.030896	0.026486	0.032691	0.032271	0.029733	0.030027	0.029589	0.029284	0.030851	0.033726	0.031798	0.035544	0.031293	0.030937	0.037231	0.032355	0.031635	0.031348	0.031384	0.033766	0.034499	0.032243	0.034357	0.028783	0.034179	0.032569
-324.900000	0.038144	0.039619	0.039130	0.039297	0.037211	0.037679	0.036973	0.031370	0.033156	0.033405	0.030848	0.032679	0.032242	0.032757	0.032748	0.031094	0.034909	0.032618	0.033854	0.032576	0.034581	0.031338	0.031932	0.031769	0.031510	0.033593	0.033002	0.030652	0.030644	0.033010	0.033275	0.032831	0.037003	0.033533	0.031989	0.033479	0.035263	0.035232	0.032629	0.034371	0.033784	0.033976	0.034794	0.036557	0.032932	0.037338	0.033978	0.032579	0.033867
-324.866666	0.040659	0.037924	0.039657	0.038668	0.037537	0.042187	0.035363	0.035665	0.035270	0.034523	0.032904	0.037137	0.032201	0.034237	0.034283	0.032811	0.037878	0.033737	0.033628	0.037214	0.035140	0.032747	0.036533	0.031481	0.034956	0.032891	0.034727	0.034382	0.034697	0.035783	0.035752	0.036232	0.037294	0.038283	0.035481	0.035019	0.035078	0.039372	0.035589	0.035320	0.035581	0.036960	0.037085	0.036023	0.036756	0.034938	0.035666	0.035493	0.036687
-324.833333	0.042666	0.038775	0.044572	0.040380	0.043137	0.041528	0.038263	0.037518	0.034561	0.034431	0.034256	0.035808	0.034492	0.034358	0.037034	0.035085	0.037293	0.034118	0.033698	0.035922	0.038041	0.035773	0.035769	0.034734	0.038089	0.035916	0.035299	0.035010	0.036453	0.036888	0.035508	0.035476	0.036969	0.037179	0.034909	0.039378	0.038062	0.038477	0.037174	0.036808	0.037102	0.036197	0.035779	0.035862	0.035157	0.037276	0.035269	0.037455	0.036175
-324.800000	0.046191	0.039345	0.041379	0.043680	0.044935	0.045584	0.039381	0.039311	0.038188	0.039823	0.035006	0.038023	0.036397	0.038543	0.036434	0.037486	0.040235	0.038310	0.036903	0.037577	0.037778	0.036599	0.039161	0.039384	0.037912	0.039756	0.037031	0.036727	0.036910	0.041039	0.038266	0.037460	0.041043	0.039127	0.038969	0.038634	0.040316	0.038562	0.038877	0.039762	0.037710	0.038786	0.036935	0.039744	0.040614	0.037165	0.040430	0.040835	0.040498
-324.766666	0.047064	0.043044	0.047127	0.043644	0.049168	0.046978	0.040864	0.037498	0.037709	0.040213	0.038253	0.040129	0.035653	0.038693	0.040545	0.040513	0.044831	0.039344	0.040255	0.038555	0.041621	0.035896	0.040421	0.040448	0.039884	0.038584	0.040932	0.034141	0.039326	0.040729	0.036745	0.041464	0.038700	0.041989	0.040945	0.038818	0.040361	0.041529	0.039249	0.039006	0.040021	0.041765	0.039578	0.040413	0.042299	0.039230	0.041289	0.041945	0.040398
-324.733333	0.048078	0.048591	0.049283	0.046616	0.048363	0.047121	0.044986	0.040088	0.041240	0.041807	0.040648	0.038189	0.039504	0.040936	0.041686	0.041703	0.042111	0.040499	0.040788	0.041830	0.042376	0.039588	0.041814	0.042163	0.041419	0.043048	0.041602	0.038877	0.042866	0.041119	0.040892	0.042678	0.043861	0.043803	0.042187	0.043983	0.044440	0.042962	0.043721	0.045213	0.042797	0.042921	0.041913	0.044730	0.042386	0.042958	0.040768	0.045518	0.042623
-324.700000	0.048490	0.051176	0.046351	0.051314	0.046538	0.050068	0.046105	0.045776	0.044642	0.043338	0.042256	0.041363	0.040927	0.042008	0.044752	0.041737	0.043800	0.044427	0.044399	0.045762	0.044185	0.040950	0.042049	0.043573	0.039407	0.043669	0.043995	0.042604	0.043521	0.043671	0.042612	0.044142	0.045031	0.044643	0.043929	0.044598	0.044456	0.046668	0.044477	0.044957	0.045181	0.043546	0.042026	0.044864	0.043998	0.044860	0.042919	0.047266	0.046807
-324.666666	0.052670	0.050888	0.053109	0.049183	0.049447	0.052290	0.047146	0.045693	0.045073	0.042490	0.044394	0.044721	0.045243	0.045294	0.046341	0.046725	0.044675	0.045430	0.044671	0.044541	0.044389	0.043666	0.045526	0.044116	0.046033	0.045333	0.047401	0.044871	0.046246	0.044453	0.043935	0.047614	0.047016	0.046509	0.047259	0.046201	0.044633	0.048307	0.046242	0.048084	0.048290	0.045572	0.044927	0.047588	0.044773	0.044145	0.046201	0.048998	0.046092
-324.633333	0.055691	0.051192	0.053948	0.054155	0.051675	0.054511	0.049511	0.048617	0.047569	0.045332	0.048225	0.045260	0.047156	0.046174	0.046700	0.044283	0.046759	0.045508	0.049142	0.050840	0.047048	0.047996	0.049042	0.047620	0.047520	0.047095	0.046120	0.045478	0.046041	0.050850	0.045325	0.048358	0.047367	0.049369	0.048153	0.048541	0.045231	0.049098	0.049566	0.047213	0.050356	0.047258	0.046044	0.050223	0.050728	0.046881	0.049283	0.048535	0.047501
-324.600000	0.053974	0.054337	0.055805	0.054709	0.055828	0.053600	0.052406	0.048561	0.048778	0.048561	0.048183	0.048104	0.046724	0.045562	0.048957	0.050398	0.050848	0.046094	0.047956	0.053129	0.051800	0.046358	0.049312	0.050935	0.045620	0.051600	0.047396	0.046531	0.049549	0.052153	0.048598	0.052226	0.050422	0.051469	0.051412	0.049797	0.050107	0.053714	0.051479	0.047800	0.051769	0.052043	0.049302	0.051937	0.050875	0.051165	0.052953	0.052257	0.048427
-324.566666	0.057339	0.056751	0.057947	0.059954	0.059758	0.057514	0.052667	0.051851	0.051519	0.052658	0.048413	0.052040	0.049736	0.046903	0.051486	0.053071	0.051792	0.048591	0.052584	0.048340	0.053486	0.048036	0.051462	0.046760	0.049262	0.053198	0.048802	0.051532	0.052786	0.054009	0.051351	0.049349	0.055797	0.052437	0.053406	0.052780	0.050078	0.057101	0.051780	0.052205	0.052534	0.050870	0.052303	0.053385	0.052879	0.051344	0.053048	0.054714	0.053504
-324.533333	0.058760	0.056038	0.059505	0.061667	0.057599	0.057404	0.055611	0.052098	0.052739	0.054951	0.052519	0.050626	0.050881	0.052005	0.054202	0.057122	0.053603	0.050415	0.052405	0.056536	0.055309	0.052071	0.056666	0.048537	0.052298	0.055680	0.051126	0.052441	0.051843	0.054702	0.051973	0.057900	0.056144	0.052418	0.054035	0.053112	0.051619	0.056464	0.052271	0.054664	0.054681	0.056929	0.053346	0.054765	0.054745	0.054617	0.056484	0.057940	0.055639
-324.500000	0.059451	0.056534	0.060229	0.064054	0.062987	0.059921	0.056608	0.055337	0.055069	0.054349	0.053885	0.056498	0.053596	0.054445	0.054824	0.055822	0.057345	0.055400	0.056423	0.057690	0.056923	0.051691	0.056466	0.054923	0.053747	0.056406	0.055235	0.054912	0.057096	0.055929	0.055759	0.054630	0.059014	0.057487	0.057952	0.052670	0.052329	0.057416	0.057160	0.057419	0.057746	0.056987	0.056065	0.057086	0.056405	0.058723	0.057690	0.058055	0.056041
-324.466666	0.059961	0.058403	0.063986	0.062371	0.062028	0.062571	0.057794	0.053791	0.054974	0.056395	0.053231	0.056975	0.054589	0.057334	0.057024	0.053479	0.056755	0.056052	0.058335	0.060964	0.058928	0.056231	0.057068	0.057946	0.056355	0.058081	0.055600	0.057890	0.057099	0.058393	0.057810	0.056613	0.060043	0.057713	0.059803	0.059336	0.056636	0.059360	0.060191	0.059467	0.058506	0.057928	0.057189	0.056514	0.059696	0.058082	0.060257	0.061263	0.057623
-324.433333	0.063371	0.062257	0.063726	0.065119	0.062120	0.062297	0.061755	0.059651	0.058112	0.057327	0.058789	0.057358	0.057245	0.057043	0.059084	0.057634	0.058587	0.059481	0.056687	0.060870	0.059647	0.055896	0.061891	0.056073	0.059038	0.059601	0.057305	0.057710	0.060392	0.061332	0.057723	0.058483	0.059080	0.058604	0.057914	0.059133	0.059072	0.062206	0.058850	0.058426	0.060795	0.059358	0.056949	0.059730	0.062318	0.057455	0.060371	0.060353	0.061792
-324.400000	0.062278	0.061717	0.061220	0.066635	0.063219	0.061126	0.062532	0.059816	0.058952	0.062809	0.058946	0.064158	0.054980	0.061926	0.062163	0.061515	0.059482	0.059819	0.059263	0.058196	0.059175	0.056078	0.061324	0.060409	0.060970	0.061188	0.058996	0.060922	0.058410	0.058933	0.056687	0.059655	0.062953	0.059937	0.059052	0.063980	0.062208	0.064154	0.059398	0.060556	0.063752	0.060966	0.059682	0.057853	0.060654	0.062543	0.060092	0.060736	0.060757
-324.366666	0.065357	0.064001	0.064800	0.065164	0.065295	0.063948	0.064549	0.061132	0.060680	0.060354	0.060552	0.059306	0.058908	0.061740	0.063310	0.061542	0.060320	0.059644	0.060830	0.062576	0.060396	0.060888	0.064056	0.059627	0.059064	0.062713	0.061027	0.061599	0.062515	0.058481	0.060117	0.059680	0.063626	0.063070	0.060305	0.063212	0.062578	0.062112	0.059981	0.062421	0.062388	0.061326	0.060865	0.062265	0.059480	0.061833	0.064232	0.062994	0.063184
-324.333333	0.066142	0.063174	0.062640	0.064616	0.065712	0.063975	0.061646	0.061167	0.063217	0.063050	0.064321	0.063035	0.064830	0.060647	0.064055	0.062562	0.065641	0.062672	0.062742	0.063750	0.064523	0.060764	0.061419	0.062424	0.059233	0.064764	0.060371	0.062188	0.063494	0.062946	0.062684	0.063701	0.063517	0.065688	0.065293	0.062546	0.063183	0.062944	0.063117	0.060751	0.066131	0.060158	0.062342	0.061270	0.064001	0.062493	0.065402	0.064750	0.063326
-324.300000	0.066834	0.064551	0.065283	0.064452	0.062283	0.067273	0.061312	0.063673	0.064686	0.064213	0.065657	0.065157	0.061431	0.064429	0.063651	0.063552	0.064176	0.061894	0.062808	0.064787	0.067424	0.060431	0.064743	0.059729	0.062802	0.067984	0.062193	0.066161	0.062711	0.065132	0.061586	0.065591	0.065217	0.067022	0.065882	0.064398	0.064497	0.066800	0.064336	0.065799	0.064574	0.065177	0.061341	0.065119	0.066125	0.063521	0.064398	0.066831	0.066334
-324.266666	0.065407	0.065069	0.065014	0.064644	0.065997	0.062068	0.063409	0.065674	0.064201	0.064885	0.063030	0.062127	0.063876	0.063965	0.064134	0.062996	0.064111	0.065896	0.065743	0.065381	0.066450	0.061675	0.066952	0.061098	0.062702	0.067460	0.063145	0.066370	0.063940	0.063267	0.065149	0.060552	0.067233	0.066231	0.067755	0.065908	0.063215	0.064565	0.065077	0.065920	0.063154	0.065841	0.064274	0.065198	0.063756	0.063336	0.068961	0.064615	0.063731
-324.233333	0.067869	0.064384	0.064527	0.067338	0.063965	0.064609	0.061929	0.064306	0.064763	0.064084	0.063490	0.064180	0.063726	0.064803	0.063277	0.064688	0.067622	0.065815	0.063168	0.065262	0.068776	0.062309	0.065753	0.063866	0.061897	0.067000	0.066368	0.063352	0.064627	0.065654	0.065644	0.064409	0.065730	0.067967	0.065326	0.066646	0.062854	0.067019	0.065398	0.066263	0.066105	0.064821	0.063527	0.067471	0.064714	0.065673	0.065094	0.067968	0.063300
-324.200000	0.065016	0.063191	0.064531	0.064929	0.065509	0.063431	0.061817	0.066733	0.064842	0.065564	0.064166	0.065259	0.063095	0.062886	0.065168	0.064504	0.063587	0.063852	0.064134	0.064815	0.065596	0.061494	0.067977	0.062745	0.062822	0.064914	0.067594	0.066929	0.065841	0.063021	0.065060	0.064799	0.066033	0.065571	0.064627	0.067017	0.064633	0.065619	0.063218	0.067063	0.066949	0.063955	0.062331	0.065255	0.065687	0.064663	0.064800	0.066386	0.062639
-324.166666	0.064260	0.060591	0.064055	0.064924	0.061736	0.059197	0.060500	0.066078	0.064765	0.067228	0.065092	0.065139	0.064242	0.063230	0.065312	0.067764	0.064850	0.065502	0.065005	0.066638	0.065582	0.064721	0.064446	0.060400	0.066471	0.065827	0.063581	0.065409	0.064776	0.063421	0.062700	0.065977	0.065083	0.065463	0.065202	0.066857	0.065877	0.065500	0.064864	0.065661	0.066116	0.067310	0.062219	0.068730	0.067921	0.063140	0.063625	0.065550	0.064366
-324.133333	0.062808	0.058886	0.064853	0.065647	0.061516	0.059157	0.059695	0.063303	0.064841	0.067356	0.065192	0.063804	0.064272	0.063222	0.063716	0.066390	0.063306	0.064773	0.063689	0.067754	0.064759	0.062016	0.062435	0.063993	0.064869	0.066766	0.066396	0.062434	0.064396	0.059644	0.065957	0.064259	0.064191	0.066094	0.063924	0.066644	0.065122	0.063659	0.059888	0.065555	0.063963	0.066418	0.064401	0.065493	0.067453	0.063383	0.065195	0.061667	0.063005
-324.100000	0.059001	0.057822	0.062805	0.063439	0.059396	0.058903	0.059003	0.066796	0.064222	0.064969	0.066226	0.065666	0.060349	0.062429	0.061738	0.064296	0.065975	0.062471	0.062354	0.067133	0.064313	0.060792	0.066323	0.061985	0.062770	0.063951	0.064200	0.066055	0.064035	0.063598	0.063511	0.063630	0.064079	0.063245	0.060468	0.064341	0.062014	0.065286	0.063612	0.064902	0.061238	0.064630	0.063044	0.063876	0.063375	0.064400	0.064777	0.062050	0.060506
-324.066666	0.060353	0.056641	0.061090	0.058585	0.059021	0.059788	0.058190	0.061968	0.063882	0.064916	0.063674	0.063325	0.062057	0.063393	0.062856	0.061107	0.062133	0.062149	0.059794	0.059803	0.062123	0.061743	0.066006	0.059543	0.060089	0.062318	0.064394	0.063202	0.061979	0.060787	0.061360	0.060184	0.062994	0.064460	0.064230	0.062643	0.063224	0.065148	0.062634	0.063787	0.061583	0.066042	0.063228	0.061627	0.066461	0.060675	0.062583	0.060710	0.062605
-324.033333	0.056456	0.056144	0.062555	0.056861	0.057460	0.059629	0.058553	0.061648	0.062922	0.062382	0.059564	0.060426	0.061555	0.060775	0.059258	0.062173	0.058513	0.059528	0.059745	0.061533	0.063984	0.059581	0.059949	0.060812	0.061412	0.063519	0.063186	0.064182	0.064875	0.059636	0.062435	0.063521	0.063309	0.060065	0.063880	0.064237	0.059238	0.059060	0.060296	0.064614	0.061338	0.061061	0.058990	0.061810	0.060198	0.061901	0.061235	0.060276	0.058712
-324.000000	0.057619	0.054822	0.053776	0.055843	0.053036	0.058102	0.055197	0.058732	0.063056	0.065283	0.061740	0.062259	0.061041	0.060129	0.062267	0.061805	0.060894	0.059933	0.058285	0.059324	0.061330	0.058381	0.059885	0.063341	0.061076	0.061882	0.061026	0.060786	0.063820	0.060678	0.058362	0.060496	0.061185	0.061630	0.060819	0.060593	0.060726	0.059443	0.060272	0.060866	0.060610	0.060388	0.057449	0.061077	0.058965	0.062052	0.060461	0.058967	0.055067
-323.966666	0.054603	0.053782	0.053380	0.051568	0.051253	0.051811	0.052501	0.060778	0.059878	0.061392	0.058285	0.055063	0.057264	0.058153	0.060597	0.060537	0.056870	0.058243	0.058602	0.062679	0.060696	0.059262	0.059241	0.056909	0.055535	0.057485	0.059135	0.062555	0.057050	0.057477	0.060179	0.058894	0.060199	0.056978	0.057834	0.061842	0.056427	0.059339	0.057874	0.057921	0.058225	0.058444	0.059646	0.059713	0.057502	0.057840	0.056552	0.057128	0.055852
-323.933333	0.050921	0.048913	0.054266	0.049275	0.046126	0.046435	0.050238	0.058165	0.059456	0.058501	0.057135	0.060544	0.057455	0.056935	0.056215	0.062026	0.057960	0.054778	0.056318	0.057448	0.056834	0.055902	0.058897	0.056854	0.054560	0.057170	0.058210	0.060122	0.057512	0.055179	0.055649	0.056231	0.056432	0.055815	0.058046	0.057400	0.054011	0.057889	0.055276	0.056755	0.057348	0.058336	0.055579	0.057579	0.054797	0.059255	0.056912	0.053775	0.052941
-323.900000	0.050377	0.050905	0.049364	0.048467	0.048343	0.045839	0.047185	0.055029	0.057617	0.056166	0.054126	0.056601	0.059183	0.055641	0.056974	0.052779	0.054667	0.052910	0.051726	0.057036	0.055963	0.053343	0.055585	0.053343	0.056069	0.054701	0.054864	0.057132	0.056078	0.054495	0.053887	0.055616	0.055112	0.054186	0.057103	0.054974	0.053484	0.054476	0.055495	0.056830	0.054302	0.054545	0.055040	0.057388	0.055678	0.054238	0.053189	0.053087	0.050036
-323.866666	0.046611	0.046607	0.046061	0.044691	0.043308	0.042267	0.042871	0.054625	0.056523	0.054852	0.050514	0.053931	0.054984	0.053109	0.052916	0.052600	0.048290	0.051784	0.049015	0.051743	0.053079	0.050405	0.054238	0.053382	0.050495	0.052639	0.051707	0.053428	0.053390	0.050248	0.051085	0.051128	0.053173	0.054104	0.050676	0.050810	0.049724	0.054113	0.051512	0.051353	0.055436	0.053439	0.052633	0.053471	0.053460	0.050166	0.052568	0.051664	0.048973
-323.833333	0.041366	0.041454	0.043744	0.040069	0.041407	0.040019	0.039547	0.051220	0.054097	0.053463	0.054550	0.052242	0.052098	0.048744	0.051504	0.051781	0.051397	0.049732	0.046906	0.052886	0.054061	0.047942	0.051643	0.048554	0.051890	0.050723	0.050456	0.049874	0.048706	0.045981	0.048478	0.048827	0.051226	0.051606	0.052305	0.049586	0.048899	0.050759	0.049243	0.050892	0.048823	0.049109	0.047858	0.052505	0.050637	0.049563	0.050077	0.049914	0.047735
-323.800000	0.039644	0.041525	0.037211	0.038767	0.037208	0.036485	0.040562	0.051509	0.048670	0.049983	0.050973	0.049037	0.051019	0.050846	0.047980	0.047794	0.048002	0.045852	0.047618	0.047608	0.047674	0.048955	0.051591	0.042977	0.046248	0.050787	0.048562	0.049763	0.046582	0.042424	0.048430	0.045908	0.050088	0.045198	0.047445	0.047838	0.046625	0.047910	0.047732	0.049547	0.047919	0.045989	0.047709	0.048359	0.049301	0.046458	0.047129	0.047846	0.042303
-323.766666	0.037134	0.035443	0.037422	0.036112	0.029518	0.035654	0.035527	0.045774	0.047631	0.046609	0.047586	0.049353	0.047536	0.044255	0.046846	0.046684	0.044043	0.045282	0.041958	0.045497	0.045929	0.041435	0.042972	0.043151	0.045469	0.044780	0.045161	0.046305	0.042362	0.043404	0.046246	0.045335	0.044015	0.042502	0.043003	0.045497	0.044088	0.043048	0.045985	0.049241	0.047114	0.044171	0.044010	0.044212	0.045324	0.043856	0.045942	0.041233	0.041511
-323.733333	0.031341	0.030338	0.030709	0.029932	0.029890	0.030119	0.030346	0.040979	0.045691	0.044229	0.042200	0.041714	0.043005	0.043789	0.043390	0.044546	0.040514	0.040409	0.039894	0.042776	0.042895	0.040825	0.045072	0.040844	0.041161	0.041536	0.043126	0.043024	0.040029	0.040669	0.039953	0.039722	0.040648	0.039787	0.039450	0.042012	0.041148	0.040152	0.039617	0.042257	0.039560	0.039572	0.042039	0.039984	0.043171	0.038092	0.043436	0.039235	0.033991
-323.700000	0.026933	0.026959	0.024377	0.028429	0.023803	0.024805	0.024178	0.038423	0.040637	0.041602	0.040140	0.041040	0.040596	0.038746	0.040024	0.041195	0.037182	0.039378	0.035215	0.039742	0.040352	0.039161	0.040333	0.035913	0.038584	0.037962	0.036634	0.039802	0.036603	0.034749	0.036579	0.038579	0.037838	0.038544	0.037549	0.039892	0.038550	0.037375	0.034031	0.039545	0.034912	0.035982	0.038694	0.034556	0.038377	0.034448	0.037695	0.033376	0.031680
-323.666666	0.022585	0.022874	0.022500	0.022251	0.018382	0.019105	0.022236	0.038459	0.038116	0.038304	0.036372	0.035940	0.034555	0.034628	0.033822	0.036970	0.036026	0.033802	0.032273	0.036791	0.035800	0.031928	0.036756	0.031136	0.033964	0.035411	0.035972	0.037425	0.035230	0.032336	0.032432	0.033615	0.033741	0.033643	0.031775	0.035105	0.032852	0.032008	0.033987	0.035592	0.035398	0.032000	0.032919	0.031333	0.034355	0.034855	0.036907	0.030546	0.028638
-323.633333	0.016128	0.016621	0.017440	0.015045	0.011122	0.012588	0.018240	0.032331	0.033659	0.032431	0.033097	0.032809	0.031817	0.030267	0.031067	0.029913	0.029716	0.030530	0.028736	0.032026	0.031908	0.030461	0.030077	0.027199	0.031789	0.029891	0.028803	0.030819	0.027919	0.028548	0.027758	0.027881	0.027890	0.029637	0.030499	0.031573	0.030932	0.030665	0.027452	0.032634	0.027924	0.029454	0.028502	0.026346	0.028924	0.026853	0.030269	0.026337	0.023579
-323.600000	0.012164	0.009480	0.009669	0.007326	0.004953	0.006463	0.010295	0.025849	0.028417	0.028257	0.027202	0.029928	0.028877	0.026196	0.028130	0.029081	0.022975	0.024310	0.022957	0.025017	0.024623	0.024401	0.025372	0.022475	0.025426	0.024240	0.025435	0.027934	0.022760	0.023941	0.026059	0.024259	0.024504	0.025131	0.023739	0.025952	0.023868	0.024118	0.024704	0.028601	0.023738	0.025745	0.022018	0.019598	0.025558	0.023212	0.023370	0.025057	0.018083
-323.566666	0.004760	0.005831	0.004924	0.004223	0.000537	-0.001436	0.004437	0.020863	0.025226	0.023497	0.022532	0.024630	0.024074	0.022529	0.020381	0.023786	0.018127	0.018098	0.018543	0.022156	0.021410	0.017805	0.016482	0.017126	0.020421	0.019915	0.018928	0.019728	0.017216	0.019909	0.018225	0.018363	0.019205	0.020071	0.018604	0.021156	0.018133	0.019494	0.018374	0.021354	0.017377	0.019749	0.017296	0.018610	0.019602	0.017611	0.015386	0.013310	0.011370
-323.533333	-0.000657	-0.002922	-0.006707	-0.004090	-0.007831	-0.008235	-0.001537	0.015551	0.019967	0.019201	0.015660	0.016387	0.019594	0.016849	0.014237	0.016290	0.011042	0.013819	0.011114	0.018760	0.012732	0.013868	0.011162	0.014376	0.014578	0.015389	0.015792	0.015529	0.013196	0.010818	0.012425	0.014523	0.009505	0.013956	0.011604	0.011710	0.011876	0.015198	0.009782	0.015194	0.011325	0.011319	0.013687	0.010049	0.013370	0.010408	0.011451	0.007852	0.006421
-323.500000	-0.011704	-0.013040	-0.013589	-0.016101	-0.015887	-0.019924	-0.013169	0.010393	0.011789	0.008374	0.016292	0.011442	0.012900	0.008473	0.010852	0.012609	0.006551	0.008800	0.001133	0.009407	0.008462	0.005849	0.007025	0.008032	0.007292	0.009338	0.007484	0.008295	0.004369	0.006451	0.005761	0.007132	0.005607	0.005673	0.006701	0.008182	0.008917	0.007253	0.004948	0.009869	0.003775	0.004243	0.003770	0.005012	0.005959	0.001536	0.004153	0.000917	-0.004756
-323.466666	-0.021475	-0.023901	-0.020537	-0.023229	-0.029520	-0.030948	-0.021941	0.002719	0.005934	0.006500	0.006110	0.005605	0.005359	0.001011	0.002995	0.005378	-0.000019	-0.001273	-0.005119	-0.000016	-0.000405	0.001053	0.000970	-0.001200	0.002148	-0.000204	0.001863	0.005503	-0.001747	-0.002569	0.000068	-0.000367	-0.000848	-0.001572	-0.002817	0.002591	-0.002883	-0.001855	-0.001005	0.000809	-0.001324	-0.000715	-0.002120	-0.003988	0.000711	-0.003788	-0.002164	-0.007693	-0.014144
-323.433333	-0.032764	-0.033869	-0.035945	-0.032763	-0.041199	-0.039423	-0.031176	-0.004836	-0.004457	-0.000823	-0.001222	-0.000178	-0.002244	-0.007720	-0.008089	-0.002462	-0.010235	-0.008172	-0.011999	-0.008641	-0.006029	-0.008917	-0.009406	-0.009934	-0.006225	-0.007029	-0.003334	-0.002177	-0.007211	-0.013226	-0.009596	-0.009799	-0.008780	-0.009105	-0.010538	-0.006705	-0.007373	-0.009161	-0.007777	-0.007632	-0.011761	-0.010130	-0.009655	-0.014444	-0.009164	-0.010774	-0.009415	-0.015888	-0.022818
-323.400000	-0.039862	-0.047304	-0.046704	-0.046875	-0.056073	-0.051701	-0.040884	-0.013587	-0.011624	-0.010147	-0.009850	-0.009381	-0.011732	-0.015307	-0.014256	-0.009657	-0.020330	-0.015956	-0.017594	-0.013314	-0.013352	-0.016145	-0.017174	-0.019273	-0.015820	-0.013753	-0.013745	-0.012719	-0.015013	-0.018183	-0.019035	-0.021472	-0.016775	-0.016578	-0.020455	-0.016693	-0.018946	-0.020838	-0.017210	-0.014931	-0.020713	-0.019355	-0.020696	-0.022849	-0.017284	-0.020319	-0.022005	-0.029512	-0.031279
-323.366666	-0.057163	-0.058375	-0.061186	-0.058120	-0.067938	-0.066822	-0.052575	-0.023154	-0.021104	-0.015779	-0.017770	-0.019223	-0.022536	-0.020556	-0.022911	-0.019966	-0.030059	-0.027457	-0.028263	-0.023668	-0.026459	-0.026446	-0.026492	-0.027368	-0.025633	-0.028589	-0.021468	-0.020826	-0.027575	-0.030041	-0.030388	-0.026528	-0.029960	-0.030955	-0.031348	-0.023011	-0.028920	-0.032068	-0.030308	-0.026212	-0.030313	-0.031871	-0.028915	-0.033962	-0.027079	-0.031985	-0.029480	-0.039047	-0.043145
-323.333333	-0.069150	-0.071779	-0.075602	-0.072412	-0.083667	-0.084674	-0.068457	-0.034522	-0.030887	-0.029237	-0.030765	-0.030330	-0.028401	-0.032092	-0.034452	-0.033377	-0.038752	-0.037015	-0.041121	-0.036898	-0.038333	-0.037608	-0.038748	-0.039018	-0.035608	-0.036851	-0.032196	-0.031155	-0.037781	-0.041622	-0.039800	-0.041350	-0.042349	-0.039126	-0.042954	-0.033107	-0.040736	-0.043853	-0.039831	-0.036242	-0.041290	-0.040748	-0.044081	-0.043067	-0.041188	-0.042521	-0.044193	-0.050165	-0.053702
-323.300000	-0.086405	-0.087579	-0.093342	-0.090877	-0.099998	-0.101542	-0.083798	-0.046573	-0.041056	-0.040770	-0.043685	-0.041604	-0.040103	-0.044156	-0.047931	-0.041995	-0.051566	-0.047780	-0.053939	-0.047503	-0.051203	-0.050130	-0.052191	-0.051199	-0.047730	-0.050386	-0.045230	-0.044860	-0.052548	-0.054256	-0.049926	-0.052849	-0.051850	-0.052632	-0.054014	-0.047321	-0.048949	-0.057453	-0.054919	-0.046104	-0.056029	-0.054488	-0.052890	-0.055343	-0.051826	-0.056484	-0.055161	-0.065226	-0.072985
-323.266666	-0.105241	-0.107693	-0.111662	-0.106437	-0.120730	-0.119628	-0.102226	-0.056664	-0.054786	-0.056935	-0.053367	-0.056698	-0.054199	-0.058796	-0.061948	-0.059378	-0.065758	-0.061915	-0.066472	-0.063043	-0.064999	-0.063250	-0.062651	-0.064155	-0.059126	-0.064473	-0.058808	-0.058149	-0.066116	-0.067582	-0.064672	-0.065479	-0.066448	-0.065305	-0.069898	-0.060358	-0.064132	-0.070929	-0.066636	-0.062995	-0.070062	-0.067958	-0.070888	-0.070010	-0.066318	-0.072508	-0.067735	-0.080196	-0.085270
-323.233333	-0.124004	-0.127503	-0.132885	-0.130885	-0.141279	-0.140021	-0.122576	-0.073630	-0.069784	-0.069683	-0.068428	-0.069907	-0.067361	-0.074314	-0.077766	-0.070579	-0.079978	-0.072774	-0.083659	-0.078897	-0.077830	-0.079334	-0.078967	-0.079746	-0.074018	-0.079203	-0.073876	-0.070405	-0.080535	-0.084424	-0.082834	-0.079746	-0.086856	-0.083395	-0.085404	-0.075965	-0.080884	-0.086627	-0.086551	-0.078520	-0.087246	-0.085769	-0.086686	-0.087989	-0.081163	-0.084409	-0.085767	-0.099500	-0.105393
-323.200000	-0.145792	-0.151494	-0.154666	-0.154917	-0.165467	-0.168689	-0.145854	-0.091230	-0.087371	-0.084686	-0.083680	-0.085614	-0.082681	-0.088729	-0.093631	-0.085909	-0.094064	-0.095223	-0.099381	-0.094608	-0.097520	-0.093550	-0.096681	-0.095834	-0.091373	-0.098103	-0.091976	-0.091164	-0.099656	-0.103636	-0.100598	-0.100336	-0.104457	-0.100043	-0.102937	-0.095483	-0.097282	-0.105246	-0.100141	-0.092258	-0.101004	-0.101937	-0.102484	-0.106547	-0.098176	-0.102382	-0.103594	-0.116408	-0.124419
-323.166666	-0.172514	-0.176535	-0.183702	-0.177040	-0.191920	-0.193788	-0.168331	-0.112250	-0.106003	-0.105595	-0.099371	-0.105141	-0.099339	-0.105768	-0.112070	-0.108254	-0.118054	-0.112953	-0.117898	-0.115749	-0.113966	-0.114728	-0.117203	-0.115641	-0.110824	-0.116818	-0.108216	-0.106171	-0.117037	-0.123947	-0.119302	-0.120550	-0.120604	-0.122943	-0.124511	-0.111773	-0.116162	-0.125293	-0.121516	-0.114757	-0.125468	-0.120864	-0.122951	-0.124207	-0.117969	-0.127615	-0.127982	-0.139314	-0.146405
-323.133333	-0.195993	-0.208178	-0.210058	-0.205445	-0.221519	-0.222132	-0.196392	-0.129238	-0.124836	-0.126310	-0.121668	-0.124340	-0.120543	-0.126296	-0.134344	-0.127574	-0.142495	-0.131073	-0.142744	-0.136422	-0.138141	-0.138777	-0.138827	-0.140034	-0.132676	-0.137453	-0.133607	-0.128169	-0.137313	-0.144062	-0.138970	-0.143036	-0.143884	-0.143207	-0.145421	-0.134092	-0.141473	-0.147783	-0.142453	-0.131638	-0.148845	-0.146060	-0.144828	-0.148076	-0.141607	-0.148543	-0.150519	-0.162628	-0.167458
-323.100000	-0.225865	-0.234970	-0.241457	-0.235609	-0.250586	-0.249189	-0.224924	-0.153331	-0.144653	-0.144884	-0.144714	-0.146075	-0.143930	-0.150747	-0.161600	-0.151449	-0.162940	-0.157739	-0.166949	-0.162058	-0.161748	-0.160171	-0.160758	-0.162471	-0.154355	-0.159089	-0.154364	-0.147458	-0.163814	-0.167411	-0.163850	-0.166136	-0.171105	-0.171129	-0.173573	-0.157032	-0.162317	-0.172896	-0.170689	-0.159142	-0.170847	-0.167413	-0.168365	-0.174679	-0.162739	-0.171166	-0.176259	-0.190157	-0.195008
-323.066666	-0.257469	-0.265298	-0.272739	-0.268247	-0.281843	-0.284840	-0.255906	-0.178186	-0.173339	-0.172061	-0.168152	-0.171426	-0.167018	-0.174930	-0.184658	-0.178511	-0.187926	-0.181968	-0.193712	-0.187441	-0.187751	-0.187892	-0.189266	-0.189924	-0.179149	-0.185349	-0.180712	-0.175517	-0.191064	-0.193003	-0.189595	-0.192031	-0.193154	-0.197005	-0.201138	-0.183896	-0.187182	-0.201312	-0.195767	-0.185171	-0.201738	-0.197752	-0.196599	-0.200142	-0.192351	-0.199675	-0.200099	-0.219412	-0.226016
-323.033333	-0.288731	-0.297285	-0.305181	-0.297895	-0.314705	-0.318526	-0.286660	-0.205254	-0.200841	-0.200444	-0.197018	-0.195319	-0.194907	-0.205193	-0.212206	-0.203333	-0.219148	-0.209057	-0.222090	-0.216887	-0.215099	-0.213748	-0.218327	-0.217789	-0.208458	-0.212945	-0.209108	-0.202156	-0.217258	-0.223483	-0.219579	-0.218952	-0.227488	-0.221912	-0.227651	-0.211880	-0.219357	-0.229838	-0.224111	-0.215103	-0.227219	-0.225670	-0.224586	-0.229205	-0.223169	-0.226752	-0.230774	-0.247662	-0.255441
-323.000000	-0.325094	-0.326391	-0.338246	-0.334313	-0.346557	-0.350816	-0.321469	-0.235434	-0.225007	-0.226714	-0.224779	-0.226743	-0.222390	-0.230958	-0.243369	-0.235891	-0.247557	-0.240563	-0.256362	-0.244212	-0.247720	-0.243493	-0.249366	-0.248620	-0.237202	-0.244648	-0.235462	-0.232315	-0.249056	-0.252861	-0.251035	-0.250009	-0.254887	-0.252539	-0.257014	-0.243834	-0.247138	-0.263314	-0.255105	-0.245020	-0.259516	-0.256118	-0.253441	-0.262970	-0.253832	-0.260523	-0.262380	-0.280726	-0.289323
-322.966666	-0.356157	-0.363548	-0.371518	-0.367373	-0.381170	-0.381731	-0.352435	-0.268420	-0.258916	-0.260156	-0.255293	-0.258949	-0.251429	-0.264578	-0.275704	-0.262370	-0.280899	-0.276007	-0.283795	-0.277913	-0.279057	-0.275725	-0.280294	-0.277769	-0.265237	-0.276950	-0.265972	-0.265133	-0.281925	-0.284222	-0.284817	-0.283829	-0.290953	-0.285122	-0.290747	-0.272375	-0.276747	-0.294535	-0.285403	-0.278101	-0.291918	-0.286813	-0.285419	-0.293166	-0.285112	-0.292770	-0.292478	-0.312980	-0.320104
-322.933333	-0.385864	-0.392804	-0.399535	-0.397819	-0.408571	-0.413167	-0.384249	-0.301227	-0.290458	-0.291173	-0.290865	-0.290225	-0.285963	-0.298119	-0.307272	-0.295589	-0.312709	-0.303367	-0.319108	-0.312441	-0.312354	-0.308968	-0.312794	-0.310606	-0.300222	-0.307446	-0.302000	-0.293948	-0.314422	-0.316786	-0.315255	-0.315245	-0.323088	-0.320433	-0.324359	-0.306800	-0.312431	-0.327242	-0.322324	-0.307128	-0.325454	-0.323766	-0.319948	-0.328103	-0.320000	-0.326947	-0.328133	-0.347488	-0.350518
-322.900000	-0.416441	-0.420428	-0.427564	-0.425964	-0.435003	-0.437710	-0.410998	-0.333662	-0.322963	-0.322922	-0.319113	-0.322021	-0.319176	-0.333624	-0.344321	-0.326613	-0.346579	-0.339443	-0.351286	-0.341308	-0.345624	-0.343961	-0.346054	-0.345492	-0.334835	-0.343041	-0.330078	-0.327366	-0.347769	-0.354806	-0.347411	-0.348428	-0.354152	-0.351287	-0.356205	-0.337847	-0.348296	-0.357969	-0.353407	-0.340049	-0.357669	-0.354385	-0.352197	-0.359845	-0.351677	-0.356467	-0.359635	-0.378761	-0.388578
-322.866666	-0.442893	-0.446854	-0.451390	-0.449339	-0.457147	-0.460279	-0.439030	-0.366624	-0.357077	-0.355440	-0.351536	-0.356344	-0.350414	-0.362781	-0.375262	-0.362888	-0.377924	-0.372414	-0.382495	-0.377052	-0.377295	-0.377870	-0.378320	-0.375081	-0.365592	-0.374924	-0.365975	-0.362759	-0.378844	-0.382795	-0.382788	-0.383996	-0.384377	-0.382895	-0.388780	-0.371716	-0.377061	-0.390970	-0.383578	-0.373519	-0.390625	-0.385846	-0.385819	-0.392975	-0.382153	-0.389582	-0.394146	-0.407828	-0.418534
-322.833333	-0.462585	-0.465576	-0.467047	-0.467995	-0.472859	-0.473139	-0.460695	-0.397385	-0.386863	-0.386778	-0.384446	-0.382699	-0.384035	-0.394588	-0.403337	-0.391338	-0.412184	-0.401354	-0.412237	-0.405625	-0.406074	-0.402132	-0.407774	-0.407875	-0.397809	-0.406305	-0.395398	-0.394708	-0.409919	-0.415556	-0.416539	-0.409884	-0.416682	-0.411686	-0.417363	-0.403388	-0.406994	-0.420545	-0.414273	-0.406336	-0.418352	-0.415808	-0.413813	-0.418660	-0.411093	-0.418593	-0.420641	-0.435003	-0.439431
-322.800000	-0.473024	-0.478891	-0.478179	-0.479935	-0.481447	-0.485288	-0.475705	-0.426247	-0.418794	-0.416844	-0.412939	-0.418514	-0.410363	-0.424653	-0.433262	-0.421352	-0.435961	-0.427401	-0.439671	-0.431457	-0.434666	-0.432440	-0.432663	-0.435472	-0.427481	-0.436367	-0.427073	-0.418924	-0.437092	-0.441881	-0.436588	-0.436977	-0.442847	-0.437796	-0.442124	-0.427812	-0.436612	-0.446857	-0.441023	-0.434218	-0.444560	-0.442886	-0.440305	-0.446503	-0.435116	-0.446360	-0.445872	-0.456350	-0.464903
-322.766666	-0.481957	-0.483003	-0.481120	-0.481727	-0.482969	-0.481611	-0.481374	-0.447888	-0.443615	-0.441507	-0.440312	-0.442152	-0.437902	-0.448248	-0.454344	-0.446047	-0.458134	-0.454683	-0.459583	-0.454861	-0.452720	-0.456795	-0.454675	-0.456120	-0.450838	-0.457146	-0.450543	-0.445653	-0.456114	-0.461560	-0.457834	-0.456414	-0.460642	-0.460896	-0.459169	-0.452962	-0.458937	-0.464239	-0.460361	-0.454880	-0.464980	-0.465730	-0.460356	-0.464897	-0.462267	-0.465906	-0.466420	-0.471766	-0.477675
-322.733333	-0.480821	-0.477490	-0.477064	-0.478064	-0.472647	-0.474066	-0.479757	-0.468132	-0.461523	-0.461652	-0.456519	-0.464407	-0.460590	-0.468579	-0.468298	-0.467241	-0.474787	-0.470076	-0.475385	-0.472788	-0.471292	-0.472702	-0.472052	-0.471619	-0.469583	-0.472273	-0.467023	-0.467064	-0.473115	-0.476623	-0.473498	-0.475461	-0.474097	-0.472156	-0.474292	-0.470190	-0.471762	-0.477876	-0.475900	-0.471645	-0.476543	-0.474335	-0.475193	-0.477208	-0.476433	-0.479932	-0.474909	-0.481498	-0.480266
-322.700000	-0.468974	-0.465272	-0.458157	-0.463299	-0.453670	-0.451581	-0.470401	-0.478844	-0.477758	-0.474620	-0.474313	-0.475489	-0.474209	-0.480350	-0.477546	-0.476980	-0.480149	-0.479152	-0.484564	-0.484187	-0.481614	-0.482672	-0.482425	-0.483341	-0.482118	-0.481072	-0.478021	-0.475823	-0.483521	-0.485565	-0.483941	-0.481839	-0.481410	-0.482308	-0.483460	-0.481989	-0.482022	-0.482763	-0.482131	-0.481308	-0.480713	-0.485794	-0.482982	-0.486426	-0.482418	-0.485780	-0.482741	-0.483397	-0.481543
-322.666666	-0.450546	-0.437591	-0.436566	-0.440381	-0.427120	-0.424816	-0.454615	-0.482732	-0.486123	-0.479631	-0.483760	-0.480669	-0.481093	-0.484469	-0.481961	-0.482085	-0.482098	-0.482900	-0.484216	-0.481421	-0.480423	-0.482776	-0.482381	-0.484563	-0.484896	-0.481583	-0.481449	-0.482539	-0.485903	-0.480996	-0.485331	-0.481128	-0.483038	-0.480467	-0.478624	-0.481213	-0.483734	-0.478427	-0.483673	-0.478972	-0.479468	-0.480276	-0.482184	-0.479322	-0.479639	-0.480299	-0.480801	-0.476103	-0.475473
-322.633333	-0.417413	-0.411400	-0.402325	-0.405565	-0.390084	-0.388490	-0.424809	-0.477320	-0.481455	-0.476266	-0.480327	-0.482114	-0.483722	-0.480266	-0.476233	-0.476699	-0.474600	-0.475267	-0.470494	-0.471763	-0.471783	-0.473407	-0.473186	-0.477701	-0.481474	-0.475219	-0.480726	-0.478278	-0.479040	-0.471855	-0.472018	-0.471621	-0.467375	-0.470452	-0.465093	-0.473830	-0.473729	-0.465621	-0.471516	-0.475522	-0.467721	-0.473526	-0.473022	-0.466866	-0.470882	-0.471832	-0.467018	-0.458144	-0.453374
-322.600000	-0.377100	-0.370054	-0.358603	-0.364633	-0.346988	-0.344968	-0.387190	-0.458810	-0.469901	-0.468160	-0.473006	-0.471160	-0.472105	-0.467768	-0.461870	-0.465579	-0.455848	-0.462841	-0.451819	-0.453288	-0.454705	-0.459968	-0.455811	-0.460719	-0.466074	-0.457288	-0.464530	-0.465216	-0.458300	-0.451013	-0.458319	-0.451260	-0.448716	-0.452026	-0.448345	-0.454001	-0.459356	-0.442544	-0.452168	-0.456519	-0.444959	-0.451332	-0.451510	-0.443258	-0.450940	-0.447458	-0.445835	-0.432023	-0.422535
-322.566666	-0.331603	-0.321224	-0.310505	-0.316036	-0.293406	-0.294221	-0.341146	-0.438691	-0.446031	-0.445185	-0.451861	-0.447778	-0.455605	-0.442014	-0.433756	-0.438041	-0.429951	-0.436895	-0.425378	-0.428462	-0.426748	-0.432273	-0.427019	-0.436450	-0.441602	-0.430829	-0.441794	-0.443219	-0.429073	-0.421728	-0.429105	-0.421858	-0.420485	-0.422000	-0.417233	-0.430727	-0.433305	-0.414427	-0.423571	-0.430569	-0.412730	-0.423359	-0.423012	-0.414716	-0.418618	-0.418078	-0.413968	-0.396439	-0.386566
-322.533333	-0.282191	-0.270030	-0.255338	-0.262896	-0.240240	-0.238292	-0.290021	-0.407114	-0.418687	-0.419101	-0.420569	-0.418068	-0.426896	-0.413193	-0.398304	-0.410701	-0.394145	-0.404148	-0.388563	-0.395182	-0.393053	-0.395561	-0.395184	-0.399819	-0.410223	-0.399676	-0.408708	-0.413790	-0.392691	-0.382156	-0.391420	-0.387354	-0.380999	-0.384952	-0.376777	-0.394079	-0.394347	-0.373919	-0.389644	-0.393606	-0.374872	-0.383633	-0.385695	-0.375910	-0.382929	-0.377226	-0.371533	-0.350868	-0.338309
-322.500000	-0.223780	-0.207080	-0.200229	-0.203256	-0.175700	-0.173875	-0.229936	-0.368295	-0.380305	-0.374937	-0.386198	-0.377286	-0.388684	-0.371672	-0.355253	-0.370361	-0.352737	-0.360664	-0.341343	-0.348899	-0.348010	-0.353401	-0.350776	-0.356443	-0.371920	-0.352078	-0.367049	-0.369900	-0.349273	-0.337932	-0.346006	-0.342070	-0.339540	-0.338141	-0.332542	-0.353592	-0.349104	-0.325008	-0.343747	-0.353437	-0.326444	-0.338636	-0.340847	-0.328511	-0.334588	-0.333104	-0.326007	-0.298658	-0.289492
-322.466666	-0.165225	-0.150427	-0.135572	-0.145055	-0.117476	-0.113953	-0.172284	-0.317115	-0.332358	-0.330815	-0.340830	-0.334102	-0.341609	-0.325202	-0.308989	-0.321300	-0.298843	-0.312235	-0.292486	-0.299194	-0.295718	-0.303397	-0.302221	-0.304155	-0.320538	-0.300980	-0.314254	-0.322630	-0.302775	-0.287980	-0.297737	-0.291660	-0.284105	-0.283624	-0.276590	-0.303598	-0.301782	-0.272174	-0.290533	-0.305071	-0.277837	-0.285165	-0.290722	-0.277332	-0.282685	-0.278030	-0.271820	-0.243922	-0.231539
-322.433333	-0.103371	-0.088330	-0.074015	-0.081402	-0.055227	-0.052626	-0.110920	-0.264812	-0.278021	-0.277727	-0.290938	-0.281365	-0.291294	-0.268885	-0.252666	-0.269707	-0.239389	-0.259988	-0.234506	-0.243045	-0.241284	-0.248946	-0.242105	-0.246072	-0.268627	-0.246021	-0.262428	-0.268237	-0.241953	-0.230303	-0.238616	-0.235432	-0.223464	-0.229545	-0.222249	-0.248301	-0.243324	-0.214986	-0.230387	-0.246677	-0.218221	-0.226571	-0.234369	-0.217763	-0.227246	-0.223719	-0.215826	-0.182247	-0.169042
-322.400000	-0.041362	-0.028838	-0.013110	-0.021221	0.003279	0.004402	-0.049117	-0.203880	-0.221710	-0.219541	-0.231504	-0.225098	-0.235391	-0.212553	-0.190782	-0.207671	-0.183368	-0.198624	-0.174339	-0.181146	-0.180425	-0.186847	-0.182983	-0.190555	-0.208431	-0.186355	-0.206591	-0.211609	-0.180804	-0.169805	-0.180098	-0.173930	-0.165653	-0.169055	-0.161457	-0.187865	-0.182357	-0.153328	-0.170767	-0.187469	-0.154660	-0.167836	-0.173618	-0.159323	-0.164334	-0.158644	-0.156070	-0.122688	-0.110541
-322.366666	0.018489	0.031849	0.041911	0.035512	0.061112	0.059673	0.009292	-0.145006	-0.160814	-0.162319	-0.169456	-0.163090	-0.175753	-0.153136	-0.129301	-0.146622	-0.122516	-0.137584	-0.113425	-0.118132	-0.117811	-0.124586	-0.120847	-0.130933	-0.146886	-0.124879	-0.145076	-0.151635	-0.123086	-0.107948	-0.120856	-0.112128	-0.103409	-0.105878	-0.098627	-0.125555	-0.123419	-0.094109	-0.107370	-0.128497	-0.097362	-0.104749	-0.110049	-0.095626	-0.105786	-0.101699	-0.093252	-0.061448	-0.050463
-322.333333	0.073744	0.086091	0.093662	0.088316	0.111680	0.110192	0.066946	-0.081452	-0.100429	-0.097470	-0.111111	-0.101224	-0.112116	-0.090213	-0.067354	-0.083544	-0.060974	-0.076072	-0.053443	-0.058361	-0.058652	-0.065914	-0.058312	-0.069563	-0.085291	-0.063691	-0.084037	-0.085411	-0.059055	-0.042864	-0.056350	-0.053953	-0.039572	-0.044779	-0.036902	-0.064513	-0.063240	-0.034669	-0.049642	-0.063830	-0.035804	-0.045179	-0.051730	-0.035328	-0.042974	-0.041425	-0.032417	-0.000448	0.010756
-322.300000	0.119665	0.129818	0.143083	0.138424	0.154018	0.155963	0.115774	-0.021295	-0.039132	-0.038127	-0.049967	-0.039440	-0.052982	-0.030694	-0.009448	-0.024356	-0.002579	-0.015412	0.004207	0.001190	0.003183	-0.006504	-0.002417	-0.007980	-0.028900	-0.001824	-0.023626	-0.028333	-0.001780	0.013402	0.004042	0.006733	0.015922	0.012917	0.020037	-0.005703	-0.000990	0.026729	0.009344	-0.005532	0.024054	0.010007	0.008008	0.023615	0.014756	0.017220	0.026754	0.057004	0.064743
-322.266666	0.169687	0.172318	0.181714	0.176263	0.191648	0.193288	0.158116	0.034759	0.019182	0.018905	0.012280	0.016171	0.004467	0.028981	0.050929	0.032260	0.057005	0.042535	0.061249	0.058138	0.059448	0.051377	0.055923	0.047406	0.032895	0.052811	0.036029	0.030514	0.051615	0.065276	0.059435	0.063283	0.071972	0.066293	0.075181	0.052352	0.056911	0.081233	0.064379	0.052361	0.078495	0.067224	0.064031	0.076111	0.070519	0.073480	0.076327	0.105690	0.114765
-322.233333	0.201113	0.208085	0.216703	0.211710	0.220809	0.225380	0.194916	0.087576	0.070936	0.075234	0.064530	0.073696	0.061881	0.081080	0.095498	0.085772	0.105912	0.096335	0.111080	0.111081	0.108742	0.101399	0.107123	0.101941	0.084622	0.105844	0.089066	0.084749	0.108197	0.114643	0.109400	0.114528	0.118026	0.114893	0.123266	0.100234	0.103683	0.125920	0.113999	0.105152	0.128333	0.115985	0.112395	0.122465	0.116181	0.122934	0.128206	0.151958	0.159385
-322.200000	0.231398	0.234264	0.244550	0.240519	0.247510	0.248986	0.225924	0.133980	0.122723	0.122134	0.113243	0.121591	0.109786	0.130301	0.143947	0.133243	0.153090	0.143666	0.157725	0.154001	0.152256	0.147807	0.149242	0.143189	0.135276	0.149532	0.135496	0.130148	0.152417	0.160933	0.154557	0.158190	0.165724	0.159949	0.166750	0.148273	0.149126	0.170125	0.155984	0.149764	0.170169	0.163362	0.158971	0.167434	0.164377	0.167405	0.166660	0.194592	0.192647
-322.166666	0.255347	0.259868	0.262688	0.260053	0.269286	0.267320	0.248509	0.176188	0.163462	0.166255	0.160282	0.164659	0.155507	0.171411	0.185943	0.177735	0.190124	0.183039	0.195816	0.190716	0.195505	0.186107	0.191338	0.186235	0.173611	0.189961	0.179264	0.173283	0.191281	0.196205	0.191291	0.195959	0.201816	0.197981	0.202958	0.190536	0.188116	0.204810	0.196149	0.189167	0.201457	0.201391	0.194258	0.206546	0.200663	0.201848	0.205560	0.220917	0.227220
-322.133333	0.270273	0.273758	0.274741	0.272943	0.280346	0.279260	0.269884	0.210484	0.199695	0.204927	0.192707	0.203215	0.194093	0.206987	0.216741	0.212965	0.220538	0.214192	0.225668	0.224439	0.223753	0.219255	0.223191	0.219147	0.206747	0.222135	0.213778	0.205551	0.222106	0.229606	0.223779	0.226253	0.231748	0.228746	0.233073	0.223339	0.221368	0.235059	0.229341	0.221949	0.236538	0.228461	0.225971	0.233467	0.228551	0.231887	0.234340	0.248169	0.250616
-322.100000	0.281897	0.283844	0.282157	0.283155	0.287351	0.284478	0.278072	0.235773	0.232067	0.230106	0.226614	0.227171	0.224860	0.237403	0.245719	0.239727	0.245337	0.242870	0.250260	0.249524	0.250304	0.245358	0.245758	0.245137	0.237504	0.247585	0.239981	0.236183	0.248641	0.251893	0.246612	0.251285	0.253489	0.253115	0.254093	0.247523	0.247201	0.259374	0.252356	0.245833	0.255827	0.254234	0.252443	0.259536	0.255676	0.255691	0.254599	0.264678	0.270324
-322.066666	0.288327	0.287929	0.288231	0.287503	0.287096	0.284274	0.283710	0.259984	0.254364	0.256169	0.250582	0.253962	0.249858	0.257188	0.268049	0.263653	0.266601	0.263122	0.269277	0.266933	0.267941	0.263811	0.266243	0.263640	0.258724	0.267187	0.259978	0.261066	0.267482	0.268311	0.267552	0.271278	0.274393	0.268402	0.272466	0.262985	0.269626	0.273736	0.267655	0.264325	0.271214	0.272853	0.268358	0.271306	0.268796	0.274121	0.273262	0.279657	0.280871
-322.033333	0.289495	0.290113	0.289705	0.287230	0.285887	0.287828	0.289615	0.274788	0.270647	0.270143	0.268163	0.269861	0.265954	0.272297	0.276501	0.274609	0.279723	0.274684	0.280992	0.279689	0.281971	0.277676	0.277952	0.275440	0.275856	0.276943	0.272891	0.274400	0.281562	0.282382	0.283096	0.283791	0.283893	0.281746	0.282106	0.278923	0.279019	0.285144	0.283037	0.276975	0.283485	0.278207	0.280232	0.283508	0.280435	0.282253	0.284563	0.284525	0.286666
-322.000000	0.288258	0.286059	0.286671	0.284838	0.280865	0.283770	0.284047	0.285513	0.286313	0.283003	0.279785	0.281496	0.280179	0.282700	0.284019	0.282906	0.283902	0.284699	0.288740	0.289291	0.286940	0.283570	0.285127	0.282576	0.283157	0.285293	0.285532	0.284301	0.284761	0.287197	0.287837	0.289640	0.289327	0.286500	0.285730	0.288633	0.284888	0.290056	0.287711	0.285669	0.287380	0.285056	0.286022	0.287525	0.289356	0.289023	0.288893	0.291398	0.285270
-321.966666	0.282642	0.280655	0.279995	0.277733	0.274118	0.274361	0.279362	0.289556	0.288563	0.287053	0.285590	0.286247	0.284625	0.286524	0.288939	0.287704	0.288413	0.288622	0.289737	0.290472	0.289680	0.287063	0.289088	0.287452	0.286572	0.288714	0.289028	0.288074	0.287771	0.287780	0.287955	0.290325	0.290771	0.288867	0.291217	0.289836	0.287174	0.290590	0.288800	0.290563	0.288888	0.288116	0.287883	0.288228	0.290162	0.286873	0.288247	0.291724	0.284656
-321.933333	0.276100	0.273558	0.266667	0.268360	0.262704	0.266492	0.273513	0.289405	0.288875	0.290073	0.285585	0.286487	0.289214	0.286719	0.289136	0.290145	0.284613	0.286324	0.284486	0.290020	0.290188	0.287197	0.286352	0.283069	0.288506	0.289571	0.286167	0.288058	0.285255	0.283722	0.288689	0.290009	0.289816	0.286732	0.289377	0.288781	0.286355	0.287790	0.284773	0.288338	0.287897	0.285112	0.285726	0.287250	0.284892	0.286195	0.284083	0.282256	0.279221
-321.900000	0.263975	0.262409	0.257229	0.258875	0.255083	0.256255	0.261619	0.284492	0.287529	0.288399	0.285373	0.286060	0.283918	0.285624	0.285436	0.284369	0.281658	0.282000	0.282175	0.285029	0.283528	0.280751	0.279155	0.279977	0.282078	0.285889	0.282636	0.283690	0.280462	0.281864	0.279651	0.282618	0.281536	0.279621	0.279267	0.285242	0.282709	0.281837	0.280943	0.282658	0.281692	0.280298	0.278984	0.279395	0.282895	0.280717	0.279122	0.275373	0.279055
-321.866666	0.252250	0.249341	0.248989	0.246826	0.243865	0.243732	0.251776	0.277160	0.281481	0.281981	0.282409	0.279658	0.279418	0.278131	0.278508	0.279905	0.272601	0.275773	0.274620	0.276301	0.277148	0.276107	0.273033	0.274924	0.277579	0.277985	0.277903	0.276827	0.277023	0.273401	0.274115	0.273179	0.271971	0.277230	0.270823	0.279085	0.277375	0.272793	0.273545	0.279522	0.270232	0.274804	0.272029	0.274030	0.273047	0.272417	0.272791	0.267480	0.267213
-321.833333	0.242795	0.238839	0.236293	0.239711	0.231770	0.232772	0.240186	0.267364	0.275063	0.271306	0.271463	0.271855	0.271032	0.270292	0.269497	0.271201	0.264405	0.266498	0.266563	0.267663	0.266278	0.268270	0.267261	0.265149	0.267946	0.269393	0.271252	0.271553	0.263674	0.261020	0.266940	0.266559	0.266810	0.265098	0.262916	0.268102	0.264447	0.264495	0.263426	0.268411	0.261728	0.265059	0.262544	0.263168	0.265392	0.263368	0.262642	0.257929	0.255855
-321.800000	0.231148	0.227886	0.226084	0.229529	0.222942	0.220680	0.230379	0.259955	0.266598	0.265012	0.260544	0.263031	0.265159	0.262756	0.260149	0.261982	0.255451	0.257486	0.252998	0.260354	0.257466	0.256368	0.254349	0.253878	0.258446	0.257560	0.261147	0.258893	0.254503	0.255439	0.253554	0.250979	0.256356	0.253602	0.252769	0.256961	0.257690	0.253638	0.252941	0.257967	0.253734	0.253524	0.252326	0.252984	0.257446	0.250670	0.253482	0.245259	0.242900
-321.766666	0.217934	0.218738	0.214199	0.212279	0.208057	0.209356	0.217206	0.250721	0.255784	0.251587	0.252569	0.252074	0.252370	0.248456	0.248703	0.251484	0.244503	0.244379	0.242918	0.247766	0.245775	0.245614	0.245203	0.246757	0.249331	0.245222	0.249126	0.251044	0.243204	0.242301	0.244847	0.242688	0.244885	0.245033	0.241374	0.248602	0.243834	0.242240	0.240183	0.246196	0.244197	0.242554	0.243665	0.241040	0.245288	0.244558	0.241667	0.232781	0.229236
-321.733333	0.207090	0.205049	0.202166	0.200864	0.195792	0.198011	0.206756	0.239241	0.242344	0.243331	0.240517	0.243284	0.242718	0.238753	0.235247	0.238945	0.233844	0.236168	0.229115	0.235934	0.236487	0.233800	0.233302	0.231345	0.237952	0.236387	0.237721	0.238586	0.231852	0.229438	0.231097	0.234337	0.232967	0.234478	0.228771	0.235120	0.233883	0.232424	0.229251	0.236356	0.228014	0.229153	0.230611	0.231718	0.234095	0.228522	0.231535	0.223312	0.218675
-321.700000	0.198120	0.191828	0.191747	0.192416	0.185431	0.186986	0.192736	0.225025	0.232723	0.233146	0.228845	0.231814	0.233954	0.228020	0.224505	0.227933	0.219902	0.222140	0.219058	0.218588	0.221524	0.221780	0.223572	0.220773	0.223075	0.225138	0.227529	0.227624	0.219515	0.218897	0.221341	0.222643	0.221151	0.223201	0.218341	0.226248	0.220370	0.216359	0.218665	0.225660	0.220407	0.221506	0.217467	0.218567	0.217268	0.220793	0.218995	0.210151	0.209578
-321.666666	0.182134	0.180976	0.180055	0.178407	0.174674	0.173098	0.185562	0.213677	0.221109	0.217544	0.216671	0.219080	0.218792	0.216481	0.212867	0.216481	0.212454	0.211077	0.206242	0.211805	0.211346	0.210690	0.211624	0.209416	0.213477	0.213423	0.212269	0.214340	0.208906	0.208962	0.210226	0.209566	0.207006	0.206864	0.205827	0.214548	0.212403	0.209583	0.209115	0.211241	0.205921	0.208105	0.208798	0.205837	0.208405	0.205194	0.206042	0.202074	0.195436
-321.633333	0.174608	0.171013	0.169414	0.169816	0.163477	0.165171	0.172575	0.204097	0.207800	0.207063	0.206627	0.206299	0.208510	0.204091	0.201723	0.203701	0.201110	0.199173	0.197376	0.198726	0.200770	0.198706	0.203661	0.197899	0.205547	0.201086	0.203182	0.205593	0.197929	0.197017	0.199374	0.197560	0.198008	0.197500	0.197448	0.202539	0.199098	0.193868	0.197448	0.201545	0.197488	0.196618	0.195517	0.194477	0.197303	0.194547	0.195834	0.189048	0.186006
-321.600000	0.163338	0.159748	0.156592	0.158711	0.150532	0.155214	0.161053	0.194731	0.200014	0.196055	0.197199	0.195091	0.194297	0.195225	0.193042	0.192000	0.187429	0.187518	0.185073	0.188655	0.187735	0.184423	0.186354	0.186348	0.191037	0.191100	0.190179	0.192224	0.186824	0.182866	0.188495	0.187385	0.183271	0.184304	0.185722	0.192515	0.186512	0.185166	0.184434	0.189062	0.185575	0.185464	0.183729	0.184560	0.187067	0.183858	0.184057	0.176909	0.174401
-321.566666	0.152776	0.150323	0.148460	0.151292	0.144784	0.143467	0.149988	0.182812	0.184526	0.187090	0.182545	0.183266	0.183466	0.179411	0.180409	0.179490	0.175860	0.178142	0.173657	0.177593	0.177463	0.176424	0.175230	0.174998	0.179773	0.178310	0.182989	0.183657	0.174738	0.171042	0.175092	0.174653	0.173827	0.175149	0.172882	0.176925	0.176171	0.173483	0.173346	0.176915	0.172973	0.171248	0.171694	0.174052	0.176327	0.171115	0.170893	0.165344	0.162781
-321.533333	0.146474	0.141735	0.138406	0.137008	0.133440	0.130835	0.139974	0.170722	0.173744	0.173700	0.171679	0.173398	0.176321	0.171503	0.168911	0.169476	0.165767	0.166036	0.162591	0.166569	0.166096	0.162986	0.162694	0.166696	0.166904	0.167103	0.169526	0.170622	0.166338	0.163937	0.162226	0.163748	0.163161	0.163574	0.164862	0.166666	0.167042	0.161707	0.163081	0.165721	0.162379	0.164285	0.165604	0.160118	0.165937	0.164178	0.160178	0.152391	0.154542
-321.500000	0.130453	0.129703	0.125433	0.128113	0.122702	0.123040	0.131155	0.155122	0.161050	0.163063	0.164081	0.159778	0.161840	0.161116	0.160083	0.161497	0.155357	0.155819	0.153977	0.155885	0.156636	0.154628	0.152930	0.154238	0.158661	0.155725	0.161463	0.161407	0.155066	0.151427	0.156139	0.156393	0.151553	0.152941	0.151134	0.155308	0.153287	0.151284	0.151549	0.159720	0.149676	0.150528	0.152916	0.151519	0.152945	0.152086	0.148041	0.143648	0.141373
-321.466666	0.122963	0.120606	0.116221	0.121083	0.113124	0.111083	0.119539	0.148830	0.154000	0.155924	0.150279	0.154249	0.153125	0.151513	0.146370	0.152272	0.143746	0.145600	0.143096	0.145351	0.145000	0.146553	0.143288	0.145479	0.147638	0.147079	0.146820	0.150332	0.142225	0.141820	0.141899	0.141552	0.143612	0.143652	0.141020	0.148537	0.144693	0.141599	0.143604	0.144629	0.140898	0.139277	0.138713	0.139378	0.141699	0.140266	0.141248	0.134423	0.128707
-321.433333	0.111749	0.109831	0.109935	0.110011	0.104145	0.104350	0.110625	0.139017	0.142390	0.140639	0.142249	0.140157	0.143487	0.138560	0.139503	0.142318	0.134777	0.134974	0.130887	0.135881	0.134401	0.135385	0.135540	0.132568	0.137472	0.135190	0.139143	0.139579	0.133827	0.131827	0.134188	0.133186	0.132283	0.133488	0.129698	0.137376	0.134656	0.130749	0.130083	0.138066	0.128783	0.132477	0.127943	0.131368	0.133320	0.128130	0.127943	0.124542	0.121005
-321.400000	0.102537	0.102294	0.103068	0.100352	0.094714	0.097918	0.100503	0.127785	0.130084	0.132787	0.131529	0.131659	0.132526	0.130139	0.125930	0.128410	0.124566	0.125592	0.123970	0.128163	0.125714	0.125361	0.121963	0.125819	0.129283	0.124090	0.130412	0.128835	0.122678	0.122682	0.126886	0.124070	0.123617	0.121881	0.118610	0.127551	0.123961	0.120382	0.123718	0.127482	0.119714	0.120349	0.122845	0.121019	0.121259	0.121799	0.124792	0.116099	0.113942
-321.366666	0.096802	0.097680	0.093105	0.093859	0.090084	0.088475	0.094613	0.119854	0.125866	0.124633	0.121341	0.119205	0.125435	0.120390	0.119554	0.119665	0.113869	0.117301	0.111511	0.115710	0.118042	0.115230	0.116698	0.115283	0.114642	0.118919	0.116009	0.119587	0.115996	0.114261	0.116426	0.115800	0.113264	0.113473	0.111738	0.116253	0.115139	0.110077	0.113158	0.116665	0.113546	0.112408	0.111436	0.108970	0.113569	0.112638	0.112141	0.105793	0.105700
-321.333333	0.089474	0.086496	0.084476	0.084174	0.078977	0.081786	0.087888	0.108539	0.111637	0.114300	0.112262	0.110716	0.115840	0.107456	0.109267	0.108729	0.105424	0.107335	0.104346	0.105709	0.106556	0.105895	0.105427	0.106108	0.108924	0.108631	0.110693	0.109499	0.104271	0.100479	0.105685	0.105515	0.106273	0.104769	0.102254	0.108360	0.105748	0.102973	0.103624	0.106218	0.104675	0.102627	0.103064	0.103680	0.105161	0.098922	0.105856	0.098568	0.095717
-321.300000	0.083539	0.080162	0.083017	0.080840	0.076799	0.076029	0.080358	0.099907	0.104003	0.103630	0.102906	0.102072	0.105952	0.098862	0.102574	0.101730	0.096956	0.101325	0.099078	0.101008	0.101310	0.098180	0.097023	0.097689	0.100970	0.099984	0.102192	0.102586	0.095111	0.096771	0.098160	0.097163	0.097194	0.096043	0.096506	0.100561	0.097531	0.094380	0.096295	0.098876	0.095474	0.095604	0.096380	0.094524	0.097379	0.092238	0.096029	0.090526	0.087818
-321.266666	0.079045	0.075804	0.075451	0.075150	0.073719	0.069348	0.074566	0.092400	0.095542	0.097214	0.097158	0.093846	0.095882	0.095232	0.092739	0.093869	0.089828	0.092056	0.088401	0.092868	0.090598	0.090003	0.089786	0.087559	0.090929	0.089226	0.092883	0.093891	0.089336	0.087166	0.088122	0.091050	0.089317	0.091861	0.086880	0.088905	0.092375	0.086910	0.090416	0.089427	0.086128	0.088325	0.087790	0.088620	0.086065	0.087146	0.086414	0.085687	0.080754
-321.233333	0.071570	0.072468	0.068611	0.070538	0.067668	0.067085	0.071633	0.085074	0.085136	0.090258	0.087746	0.088064	0.085682	0.088196	0.086547	0.085117	0.084014	0.085445	0.080984	0.084670	0.086310	0.084277	0.081925	0.081543	0.088915	0.085031	0.088753	0.090145	0.083384	0.082672	0.082732	0.083994	0.084538	0.083697	0.081014	0.084647	0.083265	0.081720	0.083833	0.084719	0.084116	0.080911	0.081890	0.081999	0.084214	0.078633	0.081641	0.078477	0.075480
-321.200000	0.067772	0.066399	0.068244	0.065038	0.066174	0.066447	0.065964	0.079304	0.083330	0.082426	0.081513	0.081494	0.078731	0.082513	0.080725	0.079342	0.072895	0.075736	0.076949	0.081077	0.076680	0.078054	0.079866	0.076649	0.081041	0.077006	0.080964	0.083994	0.076584	0.075732	0.078106	0.076576	0.078042	0.081392	0.077598	0.079048	0.077225	0.077307	0.077653	0.080093	0.077354	0.076359	0.077779	0.073814	0.080315	0.076330	0.077562	0.074412	0.069902
-321.166666	0.068208	0.065652	0.063583	0.064475	0.064223	0.065947	0.064657	0.075176	0.077272	0.078532	0.076329	0.076930	0.076575	0.076516	0.075756	0.078477	0.069490	0.071501	0.070557	0.074188	0.072174	0.072687	0.075420	0.071687	0.075920	0.075005	0.073027	0.074471	0.072475	0.070727	0.073837	0.071449	0.074669	0.071381	0.073155	0.075027	0.073735	0.072902	0.071745	0.073708	0.069515	0.070147	0.070880	0.072882	0.074568	0.070674	0.072194	0.070091	0.070242
-321.133333	0.062496	0.063706	0.062361	0.065137	0.061655	0.061738	0.060960	0.069065	0.072433	0.074074	0.072995	0.066587	0.072804	0.069847	0.070804	0.072921	0.066916	0.070973	0.069334	0.071475	0.069517	0.068782	0.070694	0.067797	0.070959	0.072844	0.069968	0.070267	0.067379	0.066963	0.068309	0.069816	0.069378	0.067252	0.068804	0.071361	0.070259	0.067800	0.067074	0.071470	0.069925	0.067183	0.067667	0.066528	0.068948	0.068213	0.069868	0.066252	0.064750
-321.100000	0.060245	0.061068	0.061576	0.057295	0.058542	0.058745	0.060127	0.066743	0.067278	0.067804	0.065114	0.068272	0.068885	0.066532	0.064745	0.070487	0.063783	0.067929	0.065347	0.066411	0.067902	0.064442	0.064127	0.065677	0.065325	0.066294	0.066253	0.068175	0.064139	0.066526	0.062780	0.065154	0.068490	0.067714	0.064267	0.066440	0.065964	0.068325	0.064174	0.066726	0.068800	0.068183	0.062124	0.063040	0.066753	0.064534	0.063864	0.064471	0.065394
-321.066666	0.060902	0.058872	0.058618	0.057864	0.058129	0.058560	0.059185	0.064100	0.066761	0.066669	0.066152	0.064587	0.066258	0.064087	0.064336	0.066180	0.061964	0.061255	0.063500	0.067563	0.063823	0.061067	0.065054	0.061223	0.065617	0.065694	0.062927	0.064502	0.061932	0.062243	0.061764	0.061242	0.062812	0.063383	0.061516	0.062818	0.063624	0.062913	0.062918	0.063398	0.064295	0.060661	0.064079	0.062721	0.063849	0.063969	0.064500	0.060541	0.061712
-321.033333	0.057933	0.057012	0.058003	0.058481	0.059586	0.056833	0.057137	0.062764	0.063178	0.062690	0.060644	0.061517	0.062571	0.061478	0.062131	0.061047	0.062420	0.060530	0.063429	0.061029	0.062578	0.061204	0.060607	0.057752	0.062012	0.062581	0.060930	0.062947	0.061813	0.062018	0.059584	0.061423	0.064870	0.061794	0.062895	0.061765	0.062027	0.063410	0.058309	0.064079	0.062679	0.060403	0.060657	0.059409	0.063056	0.061282	0.063661	0.059596	0.057845
-321.000000	0.058890	0.056818	0.053254	0.056953	0.055725	0.056974	0.055798	0.061938	0.059802	0.061844	0.060290	0.059572	0.058754	0.059186	0.063263	0.059903	0.059967	0.060716	0.059236	0.059091	0.059022	0.059529	0.058102	0.056794	0.055759	0.059225	0.060197	0.061804	0.062169	0.059862	0.058075	0.057805	0.062032	0.058655	0.060458	0.062531	0.060591	0.060201	0.058658	0.060505	0.061907	0.059523	0.058936	0.062268	0.061101	0.059793	0.059823	0.058455	0.058050
-320.966666	0.053657	0.055550	0.053593	0.053842	0.052336	0.050879	0.052394	0.059625	0.057752	0.060656	0.057943	0.059972	0.058814	0.058917	0.057743	0.059958	0.056396	0.055715	0.058695	0.056471	0.060212	0.054179	0.058130	0.057816	0.057106	0.061851	0.057710	0.058949	0.055435	0.058506	0.059576	0.055575	0.060035	0.059650	0.060280	0.059743	0.059065	0.057439	0.058039	0.058359	0.059797	0.058991	0.056118	0.059250	0.058890	0.057064	0.057321	0.059007	0.057868
-320.933333	0.053162	0.053180	0.049588	0.048999	0.049293	0.050647	0.051741	0.057634	0.054847	0.058745	0.054820	0.058532	0.059414	0.056761	0.057857	0.055663	0.055393	0.058033	0.056042	0.057063	0.059624	0.057162	0.056616	0.055041	0.056324	0.058242	0.056867	0.059643	0.057290	0.057230	0.056551	0.056689	0.057817	0.055249	0.053206	0.057651	0.057145	0.053101	0.055611	0.054728	0.057989	0.054880	0.053702	0.054895	0.059270	0.056637	0.055959	0.053362	0.057265
-320.900000	0.049374	0.047061	0.046637	0.047097	0.048160	0.046991	0.047802	0.053717	0.055874	0.057931	0.055045	0.055192	0.051885	0.054352	0.058148	0.058009	0.055397	0.055847	0.055553	0.054231	0.054152	0.052713	0.055720	0.051347	0.052947	0.056984	0.055880	0.056864	0.056999	0.052351	0.055669	0.054105	0.055961	0.053509	0.053422	0.057434	0.052208	0.054132	0.052991	0.054922	0.056890	0.054702	0.054639	0.053242	0.057258	0.055600	0.055457	0.052071	0.052458
-320.866666	0.046561	0.045851	0.046137	0.045703	0.039898	0.040904	0.045390	0.052511	0.056723	0.053147	0.051360	0.050925	0.052016	0.054344	0.052937	0.054980	0.052294	0.052999	0.052288	0.053114	0.052769	0.053510	0.055919	0.052545	0.051917	0.054100	0.051805	0.054270	0.052424	0.051805	0.048567	0.051328	0.056598	0.050404	0.053174	0.054418	0.052572	0.053850	0.052141	0.055099	0.053951	0.052254	0.049136	0.053325	0.054072	0.050131	0.054138	0.050362	0.047114
-320.833333	0.041587	0.041734	0.040562	0.040570	0.037218	0.039281	0.040095	0.053997	0.052323	0.052474	0.050725	0.052736	0.050155	0.050916	0.052089	0.052909	0.051662	0.046682	0.048165	0.048126	0.051778	0.047352	0.052024	0.050554	0.051165	0.053119	0.050865	0.052489	0.048715	0.050177	0.051561	0.046679	0.049065	0.049758	0.048905	0.053478	0.050033	0.047301	0.048908	0.050895	0.050456	0.045714	0.049124	0.048177	0.048789	0.050473	0.046715	0.047849	0.045087
-320.800000	0.039511	0.036921	0.037285	0.036756	0.033119	0.031264	0.037121	0.047483	0.049633	0.050851	0.048352	0.047057	0.049439	0.048490	0.046914	0.048703	0.045418	0.046548	0.044478	0.045467	0.048064	0.046277	0.046509	0.045568	0.046215	0.048355	0.049808	0.048451	0.043373	0.047170	0.044543	0.045417	0.046224	0.045464	0.046993	0.048856	0.046512	0.045765	0.045843	0.050092	0.047616	0.045376	0.045918	0.044402	0.048534	0.044915	0.043899	0.041117	0.042416
-320.766666	0.035117	0.032848	0.031277	0.031798	0.026953	0.028154	0.029604	0.045710	0.044779	0.043429	0.047196	0.046485	0.044231	0.047499	0.046359	0.045802	0.039844	0.042175	0.040934	0.044034	0.045036	0.040366	0.041264	0.041414	0.043475	0.043943	0.043879	0.044691	0.040144	0.041550	0.040194	0.042969	0.041764	0.039396	0.037551	0.045667	0.042521	0.042429	0.041021	0.044846	0.041728	0.040904	0.044002	0.042136	0.042710	0.041661	0.040225	0.038761	0.038042
-320.733333	0.028650	0.026340	0.026268	0.026069	0.021990	0.024438	0.026623	0.039752	0.042356	0.045019	0.039570	0.038737	0.041893	0.038943	0.036451	0.039681	0.040041	0.038589	0.039042	0.040728	0.038771	0.037409	0.040837	0.034432	0.038263	0.041468	0.042552	0.041061	0.039754	0.038985	0.039328	0.037599	0.040704	0.037622	0.033145	0.040941	0.038231	0.037139	0.039208	0.038664	0.038091	0.037881	0.037846	0.037784	0.038937	0.037504	0.036217	0.034266	0.033036
-320.700000	0.023662	0.023687	0.022573	0.022583	0.018563	0.020008	0.020901	0.034319	0.039956	0.036135	0.035398	0.039118	0.036046	0.033159	0.036370	0.035194	0.031828	0.035163	0.031621	0.032008	0.032366	0.031267	0.036241	0.030920	0.036592	0.035176	0.036117	0.039271	0.035139	0.030944	0.034817	0.032316	0.035330	0.036064	0.030012	0.037242	0.037108	0.032195	0.034357	0.037226	0.033731	0.034411	0.030753	0.031536	0.032015	0.030725	0.032733	0.030435	0.029601
-320.666666	0.020333	0.018617	0.017665	0.018278	0.014627	0.015706	0.017349	0.029619	0.032827	0.030598	0.032427	0.027860	0.034553	0.031472	0.033801	0.031664	0.032282	0.029944	0.029634	0.029214	0.029251	0.027230	0.031796	0.025552	0.030137	0.031659	0.028990	0.034387	0.029984	0.026354	0.027665	0.028142	0.029333	0.030595	0.028223	0.032470	0.029647	0.028899	0.030106	0.029330	0.027006	0.030596	0.027121	0.029735	0.029556	0.028984	0.030856	0.026552	0.024518
-320.633333	0.020241	0.015825	0.016158	0.015925	0.011436	0.013024	0.016147	0.023506	0.029655	0.031139	0.028167	0.027242	0.029357	0.024979	0.026329	0.025497	0.027120	0.023072	0.022664	0.026277	0.024526	0.024982	0.027053	0.022915	0.026090	0.026177	0.027223	0.029278	0.023298	0.025512	0.022636	0.023551	0.024944	0.024353	0.019982	0.028428	0.025120	0.023643	0.022052	0.029958	0.019478	0.021284	0.023707	0.021922	0.023629	0.023135	0.025579	0.020660	0.018865
-320.600000	0.013861	0.012616	0.012135	0.014312	0.011595	0.010249	0.011044	0.020000	0.025835	0.023200	0.024123	0.021135	0.021709	0.024233	0.022948	0.023093	0.022020	0.019773	0.018034	0.026584	0.020090	0.017723	0.018805	0.019699	0.020793	0.020869	0.020797	0.024908	0.018536	0.019602	0.020477	0.018954	0.020889	0.020945	0.016652	0.019678	0.021809	0.020950	0.020405	0.020423	0.018693	0.020624	0.017454	0.016988	0.019813	0.020842	0.021168	0.019035	0.014922
-320.566666	0.012116	0.011185	0.010087	0.011366	0.011604	0.010296	0.009560	0.016707	0.020506	0.019145	0.019673	0.017876	0.019046	0.018240	0.019934	0.022780	0.015968	0.015315	0.014260	0.019777	0.014943	0.015530	0.017548	0.016440	0.016158	0.016498	0.017173	0.019804	0.016611	0.016563	0.016590	0.019909	0.016063	0.017279	0.015417	0.020155	0.015964	0.017473	0.014621	0.017224	0.016286	0.016678	0.013949	0.014156	0.013152	0.016091	0.018260	0.018423	0.013255
-320.533333	0.012107	0.009767	0.009170	0.009102	0.006441	0.008160	0.011366	0.015814	0.016157	0.014206	0.017142	0.016893	0.017774	0.015374	0.015870	0.016463	0.014544	0.013461	0.014527	0.017281	0.012000	0.011872	0.013361	0.012336	0.012999	0.014254	0.012675	0.013472	0.016314	0.011710	0.011857	0.013683	0.015921	0.011921	0.013183	0.016287	0.017526	0.012401	0.011324	0.014815	0.013313	0.013350	0.013542	0.010429	0.013150	0.014054	0.015892	0.011698	0.006195
-320.500000	0.013482	0.006522	0.010318	0.008638	0.008400	0.011300	0.010610	0.012123	0.012072	0.014117	0.011946	0.012300	0.014679	0.011090	0.013081	0.012065	0.012505	0.012296	0.008784	0.015186	0.012966	0.008621	0.011995	0.007518	0.011532	0.010338	0.011785	0.012373	0.012567	0.011142	0.008044	0.012525	0.013247	0.010857	0.009618	0.013223	0.012415	0.011567	0.009883	0.011898	0.013370	0.010166	0.009526	0.008022	0.012339	0.009927	0.009988	0.009840	0.010824
-320.466666	0.011482	0.009763	0.013823	0.009327	0.010392	0.009962	0.007173	0.010110	0.011320	0.009362	0.011775	0.008184	0.011423	0.008828	0.010518	0.012523	0.010203	0.008704	0.007633	0.013162	0.011258	0.011891	0.011381	0.010339	0.012427	0.012182	0.011813	0.010775	0.009442	0.011775	0.008330	0.009039	0.011529	0.011167	0.005530	0.011427	0.009446	0.013660	0.010000	0.010247	0.011852	0.009375	0.010183	0.008448	0.013144	0.011869	0.011591	0.011785	0.007326
-320.433333	0.009447	0.011018	0.011838	0.009586	0.010422	0.009989	0.010241	0.007610	0.008290	0.008951	0.009012	0.009990	0.006932	0.005973	0.008251	0.010978	0.012223	0.007210	0.009729	0.010723	0.009342	0.007925	0.008723	0.005194	0.008588	0.010763	0.013696	0.011055	0.013311	0.009223	0.010878	0.009139	0.010920	0.012442	0.008060	0.012791	0.005928	0.011815	0.008891	0.008970	0.008944	0.011899	0.009605	0.008505	0.013011	0.007401	0.010779	0.008489	0.010691
-320.400000	0.014129	0.012379	0.014335	0.010450	0.013752	0.011408	0.008726	0.008135	0.009526	0.008909	0.009892	0.009220	0.006635	0.008102	0.010995	0.009953	0.010003	0.006704	0.006766	0.010877	0.011667	0.009254	0.012289	0.004807	0.009080	0.008919	0.009181	0.008956	0.009445	0.007562	0.010595	0.012405	0.010926	0.010036	0.009532	0.013203	0.008836	0.009143	0.011734	0.007726	0.010814	0.011082	0.009791	0.006292	0.015451	0.009522	0.010598	0.010043	0.007081
-320.366666	0.010993	0.015957	0.011260	0.015812	0.017726	0.016653	0.012803	0.008548	0.011951	0.006898	0.008307	0.008795	0.006495	0.008190	0.009825	0.010200	0.011101	0.007041	0.010105	0.010903	0.009389	0.009102	0.012310	0.006022	0.008049	0.010497	0.009485	0.011831	0.010741	0.006727	0.010389	0.010704	0.010290	0.011656	0.009051	0.011891	0.010114	0.012468	0.010865	0.008492	0.010716	0.009748	0.009622	0.010434	0.014610	0.011854	0.011200	0.010913	0.010049
-320.333333	0.015185	0.017447	0.016254	0.015437	0.018785	0.015030	0.015612	0.008959	0.011578	0.009656	0.010381	0.011470	0.012422	0.009892	0.012968	0.010421	0.012943	0.010742	0.011256	0.015684	0.013410	0.010095	0.013421	0.010656	0.011733	0.009328	0.010622	0.013049	0.014221	0.009822	0.009984	0.011686	0.014670	0.011130	0.009362	0.012180	0.010688	0.013397	0.013503	0.013611	0.014151	0.008631	0.010234	0.010583	0.014580	0.011421	0.013454	0.012885	0.012291
-320.300000	0.015065	0.019482	0.017676	0.013773	0.016482	0.015632	0.014226	0.013204	0.011027	0.010974	0.009690	0.008847	0.012485	0.010266	0.014072	0.012775	0.012089	0.010624	0.010268	0.014336	0.012745	0.010776	0.013968	0.011569	0.011593	0.011416	0.010902	0.013126	0.016261	0.012642	0.011654	0.015381	0.011343	0.013892	0.012834	0.014939	0.012226	0.014402	0.014130	0.011017	0.015771	0.013343	0.012838	0.013812	0.017705	0.014347	0.013215	0.014716	0.016579
-320.266666	0.018927	0.019639	0.019087	0.015599	0.019083	0.016963	0.016431	0.014326	0.012300	0.012261	0.011144	0.010622	0.012630	0.014059	0.014389	0.011975	0.014717	0.011662	0.017086	0.018025	0.016875	0.012360	0.014779	0.011102	0.011927	0.016182	0.011000	0.016296	0.014551	0.013522	0.015097	0.016127	0.013823	0.015826	0.016152	0.014484	0.013557	0.019520	0.014609	0.013552	0.017029	0.011941	0.016179	0.016781	0.019460	0.013911	0.017472	0.017434	0.014530
-320.233333	0.020357	0.023219	0.024021	0.020360	0.018543	0.018831	0.016370	0.016367	0.014936	0.015260	0.013371	0.011607	0.013392	0.017922	0.015470	0.016189	0.014550	0.015146	0.013490	0.017605	0.015367	0.015380	0.014865	0.013945	0.018244	0.015170	0.013444	0.015882	0.015698	0.016532	0.018078	0.018272	0.017592	0.015593	0.016351	0.017815	0.013898	0.018829	0.016053	0.015447	0.018211	0.019354	0.015197	0.011354	0.019796	0.018155	0.019817	0.016331	0.016026
-320.200000	0.018833	0.018074	0.019517	0.020960	0.016405	0.019169	0.015296	0.016763	0.016341	0.013656	0.014492	0.016986	0.016459	0.014620	0.016807	0.016054	0.015627	0.013247	0.017609	0.018292	0.017607	0.014526	0.015084	0.015695	0.016519	0.017874	0.013458	0.016689	0.018572	0.016217	0.020148	0.019201	0.018124	0.017502	0.019241	0.013979	0.015836	0.020640	0.022455	0.018706	0.017040	0.018675	0.015528	0.017967	0.021105	0.020350	0.018868	0.019123	0.019240
-320.166666	0.021076	0.022026	0.017357	0.020923	0.017990	0.019669	0.019425	0.018151	0.017536	0.020971	0.015247	0.015395	0.015273	0.018564	0.016462	0.019346	0.018853	0.018474	0.022843	0.021632	0.017937	0.017769	0.019632	0.018560	0.016357	0.019667	0.014753	0.018805	0.017137	0.021037	0.019237	0.020990	0.019264	0.018880	0.018021	0.017375	0.019064	0.020350	0.017369	0.020701	0.020390	0.021213	0.019491	0.018187	0.021777	0.019056	0.019010	0.018726	0.017270
-320.133333	0.018395	0.020580	0.018737	0.018560	0.017609	0.017370	0.016882	0.019304	0.017887	0.019251	0.017750	0.017067	0.017579	0.019415	0.019235	0.021893	0.020514	0.016033	0.017763	0.020602	0.019096	0.018349	0.018479	0.019435	0.018407	0.020628	0.017387	0.017450	0.018155	0.021862	0.021423	0.020960	0.020475	0.019313	0.020791	0.021144	0.018068	0.020123	0.019192	0.019876	0.020403	0.019000	0.019609	0.017346	0.022038	0.020284	0.019456	0.019530	0.016572
-320.100000	0.019566	0.018810	0.017923	0.015598	0.017601	0.016196	0.017370	0.019590	0.019347	0.022893	0.018529	0.019119	0.017514	0.017747	0.022249	0.016043	0.019111	0.018304	0.017735	0.022244	0.019667	0.017166	0.020511	0.019121	0.019805	0.023286	0.018461	0.020057	0.019570	0.019885	0.020054	0.020740	0.020458	0.021590	0.022649	0.020168	0.015502	0.020390	0.019351	0.020474	0.018804	0.017454	0.016180	0.019869	0.018732	0.020872	0.021254	0.019010	0.018808
-320.066666	0.016916	0.016794	0.017189	0.015649	0.016643	0.014880	0.016570	0.018006	0.017757	0.019630	0.021275	0.019245	0.018844	0.018515	0.019348	0.019209	0.020703	0.016863	0.018398	0.021345	0.020972	0.018716	0.019696	0.018337	0.020504	0.024007	0.017061	0.021493	0.019895	0.018678	0.019776	0.018429	0.020845	0.017600	0.020315	0.017618	0.018936	0.018780	0.019493	0.022056	0.020008	0.018089	0.018823	0.018713	0.018077	0.018136	0.019593	0.017303	0.018014
-320.033333	0.015215	0.016776	0.014735	0.014969	0.014290	0.014376	0.014508	0.019285	0.019323	0.019160	0.016806	0.018599	0.020701	0.019179	0.016803	0.018675	0.019889	0.017353	0.016306	0.020525	0.019416	0.016572	0.016878	0.013328	0.016457	0.019780	0.019097	0.019178	0.016802	0.015407	0.020566	0.018939	0.020598	0.019441	0.018984	0.018630	0.017971	0.017705	0.019437	0.021008	0.015992	0.017617	0.016662	0.015257	0.016778	0.019620	0.019404	0.013844	0.015887
-320.000000	0.012832	0.013152	0.009090	0.012223	0.009371	0.011759	0.012539	0.018124	0.018007	0.020892	0.017041	0.017427	0.017876	0.016332	0.017606	0.018226	0.017228	0.014031	0.018374	0.016659	0.017910	0.017303	0.018637	0.015874	0.015662	0.016154	0.018501	0.017936	0.015471	0.016284	0.018612	0.019384	0.015600	0.015751	0.018345	0.017477	0.016984	0.015365	0.017314	0.019708	0.015629	0.016511	0.019526	0.018159	0.015759	0.016406	0.016997	0.018261	0.012802
-319.966666	0.009627	0.011418	0.009097	0.009665	0.008728	0.007568	0.008071	0.016894	0.016453	0.015854	0.014850	0.015437	0.017333	0.016385	0.016560	0.017087	0.016321	0.014307	0.012760	0.017791	0.016261	0.015944	0.015779	0.018200	0.016216	0.016999	0.015846	0.015487	0.016437	0.015508	0.014856	0.016167	0.015474	0.014714	0.015079	0.015186	0.015912	0.015118	0.014831	0.017669	0.013647	0.012486	0.013290	0.013622	0.011459	0.014709	0.014485	0.013235	0.015048
-319.933333	0.009628	0.010929	0.008385	0.008675	0.008377	0.007538	0.007540	0.015467	0.015689	0.013227	0.014396	0.017763	0.017211	0.014507	0.014538	0.017453	0.012921	0.010678	0.013691	0.012320	0.015920	0.012491	0.013353	0.013270	0.013282	0.015048	0.013329	0.015184	0.014141	0.012511	0.012561	0.015720	0.015661	0.012794	0.012802	0.016178	0.014929	0.011588	0.012769	0.011927	0.012330	0.011545	0.013593	0.010592	0.014049	0.011859	0.012262	0.010320	0.008319
-319.900000	0.000944	0.004166	0.008167	0.007490	0.004105	0.003236	0.004348	0.013440	0.014470	0.014805	0.011671	0.014560	0.012965	0.011358	0.013134	0.013350	0.012757	0.011141	0.010263	0.010270	0.013371	0.012625	0.011692	0.009577	0.012625	0.011899	0.010947	0.015754	0.008329	0.009495	0.014003	0.011836	0.013361	0.014718	0.008177	0.013198	0.013496	0.011549	0.012656	0.012224	0.011972	0.013778	0.012069	0.010228	0.011592	0.010524	0.009638	0.010232	0.008768
-319.866666	0.003061	-0.000269	0.001464	0.005826	-0.000940	0.001729	-0.000268	0.007847	0.013632	0.011407	0.012233	0.011884	0.010491	0.008686	0.010759	0.009179	0.007273	0.008193	0.008434	0.010052	0.006612	0.010184	0.010209	0.004796	0.009784	0.011368	0.007792	0.012224	0.009082	0.008998	0.010520	0.009633	0.009416	0.011166	0.007357	0.009900	0.009375	0.007885	0.007402	0.011716	0.006500	0.009546	0.008232	0.009117	0.010789	0.007308	0.008559	0.009063	0.005931
-319.833333	0.002162	-0.000711	-0.001722	-0.001450	-0.003145	-0.002327	0.001580	0.007751	0.005722	0.008028	0.009760	0.009206	0.012972	0.003725	0.007481	0.010043	0.005707	0.008482	0.005225	0.006085	0.006823	0.005637	0.005650	0.003284	0.008654	0.010451	0.007095	0.009515	0.008199	0.006754	0.009973	0.006987	0.008713	0.005811	0.007092	0.007549	0.002410	0.006679	0.007789	0.008167	0.005146	0.005729	0.005568	0.004814	0.007050	0.006544	0.005657	0.005729	0.004075
-319.800000	-0.000274	-0.001180	-0.002533	-0.002201	-0.002461	-0.002424	-0.001961	0.003573	0.003082	0.004827	0.004127	0.008127	0.010409	0.006800	0.007081	0.005923	0.007009	0.004286	0.004816	0.006287	0.006344	0.003676	0.004995	0.002634	0.006936	0.009163	0.004899	0.006158	0.004546	0.004396	0.002479	0.002338	0.004099	0.004521	0.003375	0.006260	0.005954	0.004409	0.004158	0.006536	0.002631	0.003068	0.000697	0.002438	0.007195	0.001065	0.003154	0.004511	-0.001305
-319.766666	-0.001782	-0.005578	-0.005734	-0.002979	-0.003602	-0.004984	-0.005982	0.000732	0.003014	0.003675	0.002784	0.002450	0.003086	0.002798	0.000997	0.003964	0.001848	0.001920	0.002598	0.006002	0.002191	-0.002717	0.001217	0.000858	0.002513	0.004052	0.001621	0.004264	0.004428	0.001225	0.000183	0.000407	0.002341	0.001476	0.000537	0.002871	0.001865	0.002850	0.004053	0.005633	-0.000306	0.002955	0.000225	-0.000313	0.003182	0.000313	0.000599	0.000309	-0.002861
-319.733333	-0.007770	-0.005528	-0.006430	-0.002551	-0.008519	-0.007849	-0.006694	-0.001715	-0.000369	0.002470	-0.000742	0.002737	-0.000033	-0.001946	0.003883	0.000434	-0.001064	-0.000595	-0.000182	-0.000085	0.000970	-0.000112	-0.000560	-0.003332	-0.000905	0.002524	-0.000111	0.000529	0.000389	-0.001145	-0.002664	-0.002772	-0.001127	0.000738	-0.001124	-0.001334	-0.002687	-0.000563	-0.002420	0.003121	-0.002860	-0.000796	-0.003165	-0.004348	0.002465	0.002319	-0.003090	-0.004811	-0.005798
-319.700000	-0.005828	-0.004656	-0.003558	-0.004790	-0.008980	-0.010617	-0.010841	-0.002838	-0.001473	0.001352	-0.002736	-0.001254	-0.000287	-0.005153	-0.000514	0.000867	-0.004239	-0.005262	-0.003169	-0.000706	0.001018	-0.003299	-0.002207	-0.003343	-0.001900	-0.003147	-0.003060	-0.001900	-0.003230	-0.003581	-0.004953	-0.000980	-0.000457	-0.004888	-0.005759	-0.002824	-0.003337	-0.003448	-0.002151	-0.001603	-0.003922	0.000550	-0.003518	-0.006760	-0.001972	-0.001800	-0.002220	-0.003020	-0.005092
-319.666666	-0.009261	-0.006662	-0.007214	-0.005952	-0.011154	-0.011877	-0.007544	-0.003968	-0.003300	-0.003714	-0.004525	-0.004808	-0.003202	-0.006703	-0.006798	-0.004144	-0.004457	-0.004471	-0.004702	-0.005492	-0.003876	-0.006312	-0.006424	-0.008325	-0.003870	-0.003955	-0.003209	0.000073	-0.003412	-0.005202	-0.003424	-0.004797	-0.003205	-0.003912	-0.006252	-0.004502	-0.002990	-0.003098	-0.007749	-0.003630	-0.006811	-0.005139	-0.007918	-0.008370	-0.001606	-0.006510	-0.005689	-0.004327	-0.008841
-319.633333	-0.010229	-0.005983	-0.009273	-0.007113	-0.009517	-0.010713	-0.010786	-0.007965	-0.006713	-0.005285	-0.006007	-0.006602	-0.007967	-0.007296	-0.005782	-0.005761	-0.011267	-0.007147	-0.010832	-0.003560	-0.003459	-0.006897	-0.007752	-0.007386	-0.006702	-0.006290	-0.009019	-0.007950	-0.005683	-0.007366	-0.008568	-0.007712	-0.006374	-0.004995	-0.006333	-0.003108	-0.006463	-0.006672	-0.006490	-0.003967	-0.005448	-0.007123	-0.009554	-0.006753	-0.008195	-0.004738	-0.008517	-0.006705	-0.010706
-319.600000	-0.010629	-0.006401	-0.009462	-0.009464	-0.010702	-0.010371	-0.011339	-0.011034	-0.002923	-0.004637	-0.008813	-0.008114	-0.007582	-0.007060	-0.004932	-0.007136	-0.009425	-0.008931	-0.008931	-0.006110	-0.006885	-0.009596	-0.004469	-0.010184	-0.007284	-0.006871	-0.007890	-0.006352	-0.005684	-0.009897	-0.009487	-0.006371	-0.005345	-0.007065	-0.006926	-0.006785	-0.008140	-0.007166	-0.007250	-0.005612	-0.008261	-0.010407	-0.007527	-0.010209	-0.009614	-0.007727	-0.006484	-0.009208	-0.010359
-319.566666	-0.010559	-0.009793	-0.008628	-0.009917	-0.011747	-0.009059	-0.009676	-0.006509	-0.008763	-0.005024	-0.010490	-0.010048	-0.011218	-0.010893	-0.008596	-0.007824	-0.009729	-0.006031	-0.008109	-0.006550	-0.009536	-0.011948	-0.009375	-0.011486	-0.005959	-0.007500	-0.007046	-0.006538	-0.006711	-0.012098	-0.010195	-0.008633	-0.008015	-0.009254	-0.009977	-0.006190	-0.007865	-0.005600	-0.009130	-0.009662	-0.006001	-0.011654	-0.010221	-0.007914	-0.010733	-0.007526	-0.009732	-0.009229	-0.010081
-319.533333	-0.009588	-0.008291	-0.008213	-0.007895	-0.006981	-0.006790	-0.009641	-0.009908	-0.011605	-0.008648	-0.008108	-0.006869	-0.010399	-0.009570	-0.009096	-0.010253	-0.010521	-0.012732	-0.009531	-0.007218	-0.007705	-0.010890	-0.008408	-0.012554	-0.008890	-0.006696	-0.007705	-0.009306	-0.007691	-0.016416	-0.009276	-0.007993	-0.007249	-0.009019	-0.009218	-0.005143	-0.010732	-0.007461	-0.010026	-0.010393	-0.008508	-0.010332	-0.011793	-0.009812	-0.011914	-0.006304	-0.009619	-0.007627	-0.009192
-319.500000	-0.006513	-0.004508	-0.007403	-0.004773	-0.007147	-0.007195	-0.008933	-0.008701	-0.007732	-0.009669	-0.010736	-0.011755	-0.005852	-0.011100	-0.012051	-0.009028	-0.010366	-0.008929	-0.010034	-0.010250	-0.009830	-0.010442	-0.009184	-0.014060	-0.010312	-0.007872	-0.010774	-0.008274	-0.007922	-0.008063	-0.011508	-0.009983	-0.008553	-0.006586	-0.010270	-0.006570	-0.008386	-0.007727	-0.007808	-0.010366	-0.009430	-0.010623	-0.013540	-0.011231	-0.011153	-0.007419	-0.007937	-0.008370	-0.009322
-319.466666	-0.005089	-0.007050	-0.005586	-0.004511	-0.004503	-0.002948	-0.007797	-0.009277	-0.008544	-0.010051	-0.009633	-0.009634	-0.009625	-0.010669	-0.006657	-0.003900	-0.009738	-0.009116	-0.009465	-0.008103	-0.008318	-0.013077	-0.010369	-0.011270	-0.008765	-0.007840	-0.009473	-0.009991	-0.008147	-0.010791	-0.009355	-0.006129	-0.006250	-0.008737	-0.008098	-0.007715	-0.007357	-0.004810	-0.010595	-0.010778	-0.009252	-0.005693	-0.010157	-0.009668	-0.009044	-0.006977	-0.005581	-0.005466	-0.009416
-319.433333	-0.004007	0.000094	-0.000725	-0.002244	-0.000938	-0.001215	-0.006077	-0.008875	-0.009310	-0.008425	-0.010037	-0.011142	-0.006642	-0.009865	-0.006449	-0.006871	-0.006091	-0.008545	-0.007865	-0.004859	-0.006585	-0.009759	-0.007952	-0.008575	-0.007592	-0.008389	-0.007270	-0.009971	-0.003637	-0.007752	-0.004909	-0.007160	-0.006458	-0.006385	-0.009126	-0.006557	-0.008428	-0.007458	-0.003234	-0.009455	-0.004170	-0.008231	-0.010056	-0.005254	-0.008066	-0.008133	-0.007495	-0.006308	-0.004635
-319.400000	-0.001250	0.001956	0.004481	-0.000320	0.002330	0.001675	-0.001823	-0.006021	-0.008163	-0.006715	-0.009113	-0.006996	-0.005829	-0.006988	-0.007007	-0.004260	-0.003989	-0.007903	-0.009074	-0.004880	-0.007353	-0.009537	-0.007120	-0.011076	-0.008188	-0.006801	-0.009654	-0.006827	-0.005977	-0.006257	-0.007575	-0.005660	-0.004356	-0.003652	-0.005092	-0.003944	-0.008464	-0.004947	-0.005573	-0.005172	-0.002811	-0.001196	-0.005682	-0.006037	-0.006182	-0.006082	-0.005022	-0.001370	-0.003800
-319.366666	0.002120	0.002994	0.006440	0.004833	0.006778	0.003619	0.001861	-0.005383	-0.007152	-0.005345	-0.006410	-0.006296	-0.006795	-0.006072	-0.007192	-0.004158	-0.001823	-0.006441	-0.005755	-0.002334	-0.001925	-0.003397	-0.003224	-0.008004	-0.006194	-0.002422	-0.004654	-0.002632	-0.003281	-0.001937	-0.001540	-0.003671	-0.000407	-0.007039	-0.002305	-0.004065	-0.005047	-0.003752	-0.001154	-0.003400	-0.002083	-0.001764	-0.002528	-0.002504	-0.003468	-0.000484	-0.006724	-0.000972	-0.005677
-319.333333	0.003497	0.007418	0.006439	0.005776	0.009182	0.006476	0.001968	-0.003804	-0.002922	-0.004421	-0.002221	-0.003598	-0.002531	-0.003159	-0.003838	-0.000859	-0.001296	-0.002074	-0.000990	0.002447	-0.001113	-0.000031	-0.001491	-0.006284	-0.003597	0.001417	-0.002411	-0.000097	-0.000696	-0.002540	-0.001426	-0.001831	0.001476	0.001608	-0.001258	0.002041	-0.003498	0.001571	-0.000185	-0.001165	0.001728	0.000791	-0.002332	-0.000804	0.000166	-0.003919	-0.000682	0.002998	0.001951
-319.300000	0.008585	0.010713	0.009280	0.008792	0.009681	0.012575	0.005365	0.001801	-0.002320	-0.001477	-0.002500	-0.002775	-0.002032	-0.000943	0.001994	-0.000775	0.000302	0.002111	0.000909	0.004083	0.000847	-0.001303	0.001262	-0.001964	0.001819	0.001993	0.000336	0.002188	0.002692	0.000457	0.004340	0.003798	0.005776	0.003577	0.004689	0.002885	-0.000404	0.006386	0.003078	0.002677	0.005014	0.001405	0.002292	0.001899	0.003212	0.000197	0.003780	0.003765	0.004369
-319.266666	0.010144	0.013224	0.014816	0.015263	0.010473	0.011631	0.008437	0.002376	0.001806	0.001701	0.004608	-0.000598	0.000393	0.003029	0.001694	0.004105	0.004965	0.005237	0.003007	0.002601	0.002768	0.000869	0.005631	0.000933	0.001746	0.005053	0.006145	0.002095	0.005464	0.006443	0.002832	0.006215	0.008302	0.004881	0.007062	0.003278	0.003703	0.010149	0.004451	0.001168	0.007785	0.006030	0.004008	0.000974	0.007676	0.003326	0.005756	0.008535	0.007853
-319.233333	0.015372	0.018497	0.013066	0.016034	0.016310	0.015079	0.013288	0.004767	0.005658	0.003456	0.003430	0.003923	0.007267	0.003857	0.007556	0.009493	0.008154	0.006656	0.007305	0.006764	0.008386	0.005548	0.005626	0.004481	0.008510	0.007612	0.003780	0.002888	0.006760	0.003756	0.010497	0.009927	0.011758	0.007638	0.009347	0.006552	0.008090	0.010581	0.004948	0.009114	0.012390	0.010282	0.006302	0.008656	0.009519	0.008168	0.010623	0.012549	0.011452
-319.200000	0.017807	0.017316	0.021768	0.020307	0.021049	0.017264	0.015825	0.010798	0.011129	0.010790	0.007557	0.007100	0.007055	0.009882	0.010491	0.010757	0.011391	0.006503	0.010973	0.012204	0.011194	0.010556	0.006843	0.007721	0.009326	0.011915	0.008993	0.013607	0.010537	0.011034	0.012305	0.011713	0.015041	0.010949	0.009660	0.010260	0.010198	0.012202	0.011737	0.010665	0.013625	0.013638	0.012114	0.011770	0.011662	0.012874	0.010992	0.013216	0.013006
-319.166666	0.019055	0.021571	0.022808	0.019199	0.019121	0.018579	0.016380	0.012855	0.011044	0.012570	0.012720	0.009370	0.011166	0.013071	0.014808	0.016695	0.013729	0.008386	0.011238	0.013534	0.015024	0.010717	0.014918	0.011727	0.012408	0.013311	0.015082	0.012243	0.011439	0.012290	0.015756	0.015578	0.013946	0.014304	0.014484	0.015027	0.015252	0.018154	0.017143	0.013791	0.017112	0.015681	0.011662	0.012998	0.016820	0.012975	0.014432	0.018144	0.014298
-319.133333	0.015636	0.019488	0.020777	0.021126	0.019141	0.016257	0.013910	0.016053	0.014148	0.013779	0.011605	0.012849	0.015542	0.015588	0.013911	0.016376	0.016949	0.015473	0.014987	0.015418	0.019314	0.013434	0.015128	0.010399	0.013614	0.014804	0.016332	0.016353	0.016519	0.017687	0.016856	0.017439	0.017233	0.016392	0.016978	0.016886	0.014051	0.018516	0.017668	0.015365	0.018075	0.020146	0.016884	0.017310	0.019229	0.016210	0.018933	0.019408	0.014536
-319.100000	0.019157	0.017968	0.019225	0.019665	0.015087	0.017191	0.017306	0.018619	0.015693	0.014349	0.015705	0.016084	0.018838	0.013829	0.019681	0.017002	0.016159	0.015493	0.017520	0.018221	0.024169	0.016255	0.014818	0.012362	0.016839	0.016734	0.014666	0.014121	0.020969	0.020521	0.017403	0.020894	0.020027	0.018592	0.017880	0.018307	0.018382	0.020245	0.021158	0.017878	0.019369	0.019243	0.016260	0.018248	0.017314	0.015818	0.016751	0.021742	0.015628
-319.066666	0.018780	0.017584	0.019685	0.019832	0.019219	0.016234	0.018941	0.018813	0.018813	0.016783	0.017917	0.018473	0.015915	0.016210	0.017894	0.020374	0.019525	0.015641	0.016881	0.020492	0.020819	0.018613	0.021993	0.015085	0.017861	0.019630	0.018727	0.016043	0.017773	0.018999	0.017612	0.020705	0.021279	0.018838	0.020195	0.016899	0.019862	0.020990	0.021543	0.019376	0.020514	0.017772	0.020384	0.020793	0.019913	0.019539	0.018335	0.021110	0.018247
-319.033333	0.017105	0.017184	0.020542	0.017574	0.011392	0.016680	0.014442	0.019057	0.019751	0.018579	0.017690	0.016314	0.019854	0.018791	0.019951	0.019662	0.018655	0.021329	0.017437	0.021416	0.020808	0.018090	0.017674	0.018884	0.014017	0.023016	0.018340	0.018514	0.019606	0.014090	0.016917	0.019507	0.018616	0.019765	0.018999	0.019938	0.019090	0.020267	0.019803	0.019862	0.017821	0.019459	0.017716	0.019902	0.019502	0.017724	0.019565	0.018889	0.017409
-319.000000	0.015396	0.013656	0.013691	0.013836	0.011691	0.012521	0.016802	0.018555	0.022237	0.016828	0.021188	0.017071	0.020160	0.017651	0.018207	0.022639	0.021686	0.018012	0.015318	0.018306	0.019954	0.015932	0.016962	0.014152	0.020701	0.022505	0.016621	0.017051	0.019363	0.016007	0.019289	0.018631	0.020376	0.017301	0.017751	0.017465	0.020761	0.018603	0.021980	0.016732	0.021767	0.017779	0.020510	0.018522	0.017887	0.019430	0.019159	0.017453	0.016593
-318.966666	0.013910	0.013761	0.006156	0.012562	0.008108	0.011205	0.011613	0.019145	0.019181	0.016992	0.016811	0.016762	0.019524	0.016611	0.017053	0.017763	0.016356	0.017551	0.013793	0.019483	0.016073	0.016996	0.017447	0.014626	0.016438	0.015066	0.020274	0.020184	0.013042	0.017723	0.015030	0.017475	0.017884	0.020858	0.019716	0.016661	0.017177	0.017864	0.018492	0.016996	0.016969	0.020656	0.015914	0.016990	0.019381	0.018559	0.020854	0.017227	0.013207
-318.933333	0.010552	0.007671	0.008289	0.008919	0.007606	0.007131	0.007846	0.016363	0.016433	0.015642	0.013088	0.016114	0.017192	0.015908	0.019266	0.017217	0.014580	0.013197	0.015474	0.017209	0.017277	0.015929	0.017719	0.009819	0.016482	0.019424	0.015724	0.016458	0.014461	0.014321	0.017750	0.019609	0.017162	0.016946	0.014356	0.015098	0.017542	0.019596	0.014469	0.017193	0.013526	0.014846	0.011973	0.015247	0.014032	0.014468	0.016434	0.013982	0.011080
-318.900000	0.006081	0.005208	0.005491	0.006362	0.004727	0.002855	0.007490	0.014327	0.013576	0.014150	0.013604	0.014782	0.017663	0.014992	0.014983	0.013045	0.012980	0.012087	0.013755	0.013257	0.013711	0.010291	0.010935	0.012165	0.010638	0.014925	0.015947	0.016489	0.014825	0.011124	0.012523	0.012288	0.014466	0.015882	0.010944	0.013581	0.012717	0.012704	0.010529	0.013432	0.014572	0.011443	0.008286	0.011320	0.012684	0.011708	0.012353	0.008968	0.007786
-318.866666	0.003131	0.000213	0.002039	0.003180	0.002243	-0.000530	0.002589	0.012164	0.015826	0.013332	0.010342	0.012452	0.013805	0.009658	0.009373	0.013156	0.014003	0.012168	0.006642	0.010055	0.010902	0.009109	0.007604	0.009373	0.010119	0.014081	0.011457	0.010074	0.012847	0.011133	0.009072	0.011103	0.010726	0.009342	0.010539	0.014929	0.012409	0.010642	0.009724	0.010612	0.009025	0.011185	0.008700	0.008171	0.009377	0.011137	0.007501	0.007748	0.004666
-318.833333	0.003096	0.001091	0.001398	0.001745	-0.001545	-0.005478	0.002505	0.006222	0.006504	0.011560	0.007906	0.009331	0.012749	0.009861	0.007459	0.010118	0.005993	0.007619	0.005320	0.013367	0.006911	0.006664	0.009802	0.005241	0.007003	0.009575	0.007844	0.009835	0.007543	0.004754	0.004658	0.005366	0.009220	0.007296	0.005597	0.005640	0.008133	0.006517	0.008594	0.008127	0.006720	0.006907	0.003887	0.005444	0.006680	0.008830	0.005032	0.005814	0.004433
-318.800000	-0.001895	-0.001748	-0.001127	-0.001823	-0.003221	-0.000734	0.001425	0.006141	0.006874	0.009108	0.001457	0.008377	0.007520	0.005849	0.006445	0.005584	0.006608	0.005181	0.003066	0.006735	0.005544	0.002251	0.004468	0.003756	0.004348	0.004806	0.004400	0.007811	0.006812	0.002940	0.003167	0.006692	0.003173	0.003400	0.002741	0.004108	0.006283	0.004593	0.004103	0.004199	0.006048	0.003818	0.001130	0.002552	0.005569	0.001530	0.001446	0.003056	-0.002166
-318.766666	-0.001463	-0.005561	-0.004366	-0.006112	-0.003749	-0.003369	-0.003343	0.002447	0.006013	0.003537	0.002261	0.003151	0.005635	0.001942	0.002854	0.004420	0.002697	0.000774	-0.000098	0.004853	0.001018	0.000954	0.002248	-0.003148	0.003468	0.002272	0.003034	0.004390	0.003699	-0.001954	0.002590	0.002656	0.001880	0.001731	-0.000943	0.001928	-0.000096	0.002223	0.000809	0.003317	0.001153	0.002946	0.001713	0.000396	0.001977	0.001608	0.000189	-0.001321	-0.003152
-318.733333	-0.005312	-0.006861	-0.002766	-0.004641	-0.008334	-0.006123	-0.004957	0.001496	0.001652	0.003064	0.000970	-0.001828	0.002813	0.000267	0.000452	0.002764	-0.001462	-0.001664	-0.002067	-0.000178	-0.002538	-0.004825	-0.002472	-0.004036	-0.002218	0.001115	-0.001298	0.000201	0.000420	-0.002696	0.000337	0.000066	0.002278	0.001141	-0.001250	0.000408	-0.000921	-0.004592	-0.004947	-0.001486	-0.000500	0.001017	-0.001964	-0.003920	0.000730	-0.004391	-0.001580	-0.000668	-0.004783
-318.700000	-0.006621	-0.008362	-0.005302	-0.004192	-0.005595	-0.009570	-0.007707	-0.003644	0.000588	-0.002539	-0.002088	-0.000878	-0.001021	-0.003315	-0.003532	-0.000996	-0.004511	-0.001507	-0.004413	-0.002240	-0.003776	-0.003953	-0.004519	-0.003278	-0.003181	-0.002340	-0.003686	-0.001995	-0.003340	-0.006008	-0.002337	-0.001339	-0.002553	-0.004231	-0.005434	-0.003284	-0.003333	-0.002045	-0.004371	-0.005571	-0.004452	-0.002514	-0.003010	-0.005954	-0.001904	-0.004815	-0.002606	-0.005299	-0.006971
-318.666666	-0.006881	-0.004716	-0.007093	-0.006753	-0.009495	-0.006226	-0.012244	-0.003383	-0.002568	-0.002592	-0.003681	-0.004350	-0.001741	-0.004677	-0.005838	-0.003658	-0.002441	-0.003499	-0.006700	-0.002959	-0.002820	-0.006278	-0.005419	-0.007988	-0.005334	-0.002526	-0.004969	-0.002434	-0.005653	-0.004198	-0.006394	-0.004382	-0.005071	-0.003802	-0.007047	-0.001856	-0.005891	-0.003129	-0.005821	-0.004614	-0.006108	-0.004861	-0.007158	-0.004284	-0.002762	-0.002873	-0.006492	-0.006435	-0.008310
-318.633333	-0.005582	-0.007491	-0.007170	-0.008377	-0.005272	-0.004999	-0.009373	-0.006196	-0.005914	-0.002337	-0.004456	-0.004828	-0.004361	-0.005180	-0.006469	-0.002543	-0.003372	-0.007910	-0.005896	-0.003596	-0.005230	-0.003557	-0.008212	-0.007245	-0.007497	-0.006246	-0.007446	-0.005623	-0.007790	-0.006744	-0.006268	-0.003967	-0.005973	-0.008477	-0.006677	-0.005804	-0.005014	-0.006154	-0.006134	-0.005251	-0.007460	-0.009684	-0.008339	-0.005635	-0.004030	-0.006845	-0.006802	-0.006989	-0.008038
-318.600000	-0.003914	-0.007208	-0.007472	-0.002985	-0.005435	-0.005600	-0.010189	-0.008030	-0.007651	-0.004104	-0.006479	-0.005889	-0.003488	-0.008668	-0.007131	-0.004627	-0.007149	-0.008078	-0.006033	-0.003741	-0.008712	-0.006021	-0.007453	-0.009638	-0.008151	-0.004548	-0.006410	-0.008160	-0.004291	-0.007552	-0.005380	-0.005552	-0.004433	-0.006938	-0.007603	-0.002807	-0.005571	-0.004199	-0.006056	-0.004846	-0.007299	-0.001996	-0.006782	-0.009349	-0.005250	-0.008881	-0.004842	-0.005915	-0.007634
-318.566666	-0.005539	-0.005645	-0.005680	-0.004791	-0.005055	-0.008648	-0.009161	-0.004309	-0.007060	-0.007040	-0.006495	-0.007474	-0.006445	-0.006611	-0.006594	-0.003981	-0.006468	-0.008075	-0.008467	-0.003435	-0.002782	-0.006995	-0.004590	-0.006943	-0.007445	-0.006967	-0.005757	-0.005075	-0.005170	-0.004348	-0.003796	-0.004187	-0.002377	-0.005531	-0.005467	-0.005977	-0.004171	-0.004430	-0.006938	-0.007202	-0.008100	-0.004000	-0.009664	-0.004390	-0.007404	-0.007822	-0.006206	-0.004922	-0.007353
-318.533333	-0.006117	-0.001776	-0.004958	-0.004865	-0.005372	-0.008640	-0.010002	-0.006726	-0.005245	-0.004612	-0.008391	-0.006763	-0.004666	-0.006266	-0.004283	-0.005582	-0.006249	-0.007449	-0.008046	-0.005818	-0.005598	-0.007246	-0.006672	-0.006022	-0.007337	-0.004796	-0.007362	-0.006460	-0.006246	-0.006380	-0.005087	-0.005738	-0.004624	-0.007095	-0.003738	-0.006331	-0.004455	-0.006709	-0.005489	-0.008944	-0.005633	-0.007536	-0.007612	-0.006092	-0.005274	-0.004652	-0.007651	-0.006175	-0.008113
-318.500000	-0.006607	-0.004667	-0.007301	-0.009347	-0.004868	-0.004235	-0.007634	-0.007233	-0.007811	-0.005369	-0.007019	-0.007134	-0.005074	-0.008759	-0.006475	-0.003979	-0.007634	-0.005040	-0.009779	-0.009590	-0.007210	-0.006503	-0.005797	-0.005720	-0.008059	-0.002431	-0.005729	-0.005338	-0.006922	-0.007512	-0.005157	-0.005282	-0.006305	-0.002996	-0.003322	-0.005893	-0.006233	-0.006671	-0.008373	-0.004835	-0.004887	-0.004380	-0.006165	-0.006575	-0.006424	-0.006756	-0.005537	-0.004520	-0.006357
-318.466666	-0.003742	-0.004655	-0.003210	-0.005532	-0.006618	-0.003606	-0.007180	-0.006453	-0.007401	-0.003796	-0.005621	-0.004059	-0.003873	-0.004718	-0.004571	-0.003094	-0.004933	-0.005979	-0.009082	-0.005525	-0.004713	-0.008054	-0.005875	-0.006941	-0.007913	-0.002346	-0.005122	-0.005498	-0.005113	-0.003878	-0.004070	-0.003469	-0.006488	-0.003860	-0.005196	-0.005012	-0.005785	-0.002498	-0.005230	-0.005798	-0.005687	-0.002783	-0.006756	-0.006403	-0.001762	-0.006658	-0.004338	-0.007952	-0.007148
-318.433333	-0.002541	-0.004214	-0.006706	-0.004051	-0.007283	-0.006624	-0.006685	-0.005209	-0.007241	-0.003167	-0.006703	-0.005533	-0.005544	-0.007673	-0.003128	-0.004303	-0.005988	-0.006226	-0.004053	-0.004302	-0.007868	-0.005428	-0.004698	-0.006249	-0.007408	-0.005116	-0.009667	-0.004307	-0.004611	-0.006710	-0.005785	-0.004379	-0.004258	-0.005399	-0.004091	-0.002503	-0.002305	-0.003443	-0.003381	-0.007486	-0.005466	-0.005933	-0.007843	-0.002943	-0.004470	-0.006677	-0.003641	-0.006325	-0.005856
-318.400000	-0.005184	-0.004680	-0.006039	-0.005614	-0.006951	-0.008612	-0.009131	-0.007127	-0.004358	-0.006816	-0.006567	-0.003678	-0.007659	-0.005496	-0.004220	-0.003081	-0.006052	-0.006651	-0.004583	-0.003025	-0.004026	-0.007208	-0.004378	-0.005480	-0.005664	-0.003894	-0.006582	-0.005481	-0.004157	-0.004134	-0.005780	-0.007236	-0.003967	-0.004232	-0.005715	-0.005397	-0.005428	-0.006147	-0.006648	-0.003934	-0.005094	-0.007582	-0.006831	-0.006894	-0.004583	-0.005134	-0.002383	-0.004989	-0.004372
-318.366666	-0.005776	-0.007390	-0.006523	-0.008011	-0.009971	-0.010527	-0.009028	-0.006318	-0.006599	-0.004377	-0.005822	-0.005114	-0.003154	-0.007386	-0.004447	-0.006583	-0.007166	-0.006220	-0.005778	-0.003507	-0.008145	-0.009148	-0.006809	-0.008618	-0.007226	-0.004711	-0.006487	-0.002265	-0.007165	-0.005670	-0.004455	-0.005234	-0.004253	-0.004583	-0.006505	-0.007622	-0.005334	-0.006138	-0.005878	-0.006344	-0.004424	-0.006413	-0.007837	-0.005255	-0.003470	-0.005636	-0.005019	-0.006351	-0.006224
-318.333333	-0.007303	-0.009081	-0.007215	-0.009900	-0.009472	-0.010216	-0.010861	-0.006761	-0.004367	-0.005311	-0.005277	-0.006737	-0.008039	-0.007687	-0.005850	-0.005635	-0.007344	-0.008839	-0.005429	-0.003405	-0.008621	-0.008291	-0.004363	-0.011556	-0.006035	-0.004945	-0.004520	-0.006342	-0.006756	-0.005959	-0.005746	-0.005777	-0.006928	-0.009597	-0.007617	-0.005465	-0.005933	-0.006110	-0.004685	-0.007036	-0.005895	-0.002856	-0.009938	-0.008905	-0.003513	-0.007688	-0.003979	-0.004572	-0.008133
-318.300000	-0.008592	-0.009132	-0.011799	-0.010685	-0.012205	-0.010984	-0.009939	-0.005780	-0.006400	-0.008256	-0.007910	-0.005622	-0.007548	-0.007629	-0.007748	-0.004391	-0.010125	-0.005279	-0.008577	-0.009167	-0.006934	-0.007910	-0.007301	-0.009011	-0.005554	-0.003405	-0.010033	-0.006888	-0.010144	-0.007074	-0.009723	-0.007394	-0.003895	-0.009959	-0.006815	-0.006757	-0.007442	-0.007202	-0.005574	-0.008189	-0.009351	-0.006824	-0.006494	-0.008757	-0.007367	-0.005951	-0.006718	-0.009249	-0.010831
-318.266666	-0.011206	-0.014036	-0.009748	-0.010589	-0.014754	-0.015436	-0.010965	-0.007058	-0.006440	-0.007841	-0.008136	-0.006949	-0.006336	-0.010101	-0.009367	-0.005200	-0.007330	-0.008282	-0.010056	-0.007659	-0.008822	-0.009315	-0.010620	-0.008010	-0.010544	-0.008972	-0.008973	-0.005866	-0.010879	-0.008118	-0.007256	-0.007014	-0.007969	-0.010988	-0.008879	-0.006989	-0.008553	-0.006818	-0.007189	-0.008578	-0.006595	-0.006048	-0.007901	-0.009544	-0.007876	-0.006294	-0.010316	-0.010039	-0.014441
-318.233333	-0.011679	-0.012001	-0.013485	-0.009876	-0.013939	-0.015223	-0.015167	-0.007778	-0.003919	-0.006885	-0.009875	-0.007886	-0.008527	-0.011867	-0.012126	-0.004930	-0.008320	-0.011463	-0.011828	-0.008477	-0.011890	-0.010302	-0.012853	-0.010872	-0.009650	-0.008838	-0.010802	-0.008010	-0.008972	-0.013457	-0.010668	-0.009890	-0.007792	-0.012765	-0.010244	-0.009299	-0.009989	-0.009136	-0.009213	-0.007789	-0.010393	-0.009629	-0.010148	-0.008938	-0.006261	-0.008702	-0.011232	-0.010695	-0.013685
-318.200000	-0.015584	-0.012719	-0.012733	-0.015131	-0.016885	-0.014855	-0.012920	-0.008554	-0.013365	-0.008875	-0.008953	-0.010079	-0.009605	-0.011893	-0.011158	-0.007164	-0.011855	-0.015005	-0.013317	-0.007626	-0.006777	-0.010306	-0.010038	-0.011961	-0.011150	-0.008008	-0.009297	-0.010394	-0.012863	-0.012679	-0.009659	-0.010718	-0.013032	-0.011861	-0.011206	-0.009851	-0.009220	-0.010649	-0.011655	-0.012265	-0.009877	-0.011350	-0.016177	-0.014334	-0.010327	-0.012636	-0.012619	-0.013371	-0.014518
-318.166666	-0.016155	-0.017858	-0.010785	-0.016606	-0.017153	-0.018257	-0.016977	-0.011818	-0.010454	-0.010883	-0.012607	-0.014598	-0.012505	-0.014194	-0.012993	-0.012535	-0.011638	-0.013950	-0.012280	-0.011906	-0.012463	-0.014732	-0.015187	-0.015544	-0.014655	-0.011761	-0.014919	-0.011802	-0.014826	-0.015070	-0.011704	-0.012384	-0.013132	-0.014097	-0.012035	-0.011412	-0.009474	-0.015451	-0.015148	-0.013025	-0.014221	-0.012906	-0.014822	-0.012674	-0.011768	-0.015632	-0.012115	-0.015754	-0.017724
-318.133333	-0.018026	-0.017668	-0.015273	-0.017123	-0.021168	-0.019223	-0.016663	-0.011756	-0.013066	-0.011340	-0.014272	-0.011714	-0.012203	-0.014473	-0.014425	-0.011371	-0.013550	-0.017094	-0.017307	-0.013611	-0.014539	-0.013055	-0.015137	-0.016363	-0.016326	-0.014013	-0.012732	-0.010876	-0.014068	-0.016678	-0.012464	-0.013620	-0.013707	-0.013739	-0.014229	-0.010770	-0.015348	-0.012632	-0.015951	-0.014793	-0.014022	-0.013340	-0.012730	-0.016267	-0.013921	-0.015536	-0.014785	-0.017630	-0.015641
-318.100000	-0.019180	-0.018388	-0.019621	-0.019714	-0.016905	-0.019586	-0.019678	-0.016284	-0.015515	-0.013624	-0.015414	-0.016053	-0.013956	-0.016338	-0.015931	-0.014425	-0.015702	-0.016299	-0.016679	-0.012485	-0.012674	-0.013989	-0.015255	-0.018798	-0.013734	-0.015073	-0.015248	-0.014368	-0.016091	-0.016848	-0.014228	-0.017185	-0.015131	-0.017144	-0.014163	-0.016264	-0.015394	-0.017966	-0.018944	-0.017423	-0.014327	-0.018270	-0.014823	-0.014230	-0.013305	-0.014963	-0.017993	-0.016020	-0.016163
-318.066666	-0.016657	-0.014472	-0.017913	-0.019716	-0.016932	-0.015997	-0.019065	-0.014039	-0.015369	-0.012094	-0.014373	-0.018122	-0.016786	-0.017421	-0.016111	-0.013690	-0.018093	-0.015363	-0.019190	-0.016159	-0.014710	-0.018529	-0.018466	-0.017950	-0.018715	-0.013452	-0.019705	-0.017420	-0.014741	-0.019098	-0.016368	-0.015994	-0.013929	-0.016818	-0.017374	-0.013848	-0.013270	-0.015493	-0.014792	-0.016176	-0.018013	-0.016432	-0.016489	-0.018932	-0.012644	-0.017128	-0.018599	-0.015906	-0.018717
-318.033333	-0.017909	-0.016277	-0.016471	-0.016885	-0.016874	-0.015986	-0.020949	-0.016637	-0.017155	-0.018237	-0.020322	-0.017714	-0.015962	-0.017415	-0.014009	-0.015744	-0.017289	-0.015445	-0.019677	-0.015044	-0.014500	-0.015720	-0.013099	-0.018369	-0.018810	-0.016696	-0.016524	-0.016777	-0.019319	-0.017444	-0.018175	-0.018924	-0.016304	-0.019480	-0.016468	-0.018230	-0.015869	-0.016988	-0.017029	-0.014805	-0.016680	-0.018018	-0.018089	-0.014945	-0.013074	-0.016270	-0.015337	-0.013416	-0.017584
-318.000000	-0.014965	-0.015835	-0.019100	-0.013866	-0.018428	-0.016217	-0.018098	-0.016253	-0.017743	-0.018523	-0.021011	-0.017390	-0.013966	-0.017495	-0.016893	-0.011912	-0.015720	-0.015981	-0.018601	-0.017566	-0.012822	-0.015685	-0.017678	-0.019237	-0.019542	-0.018157	-0.018464	-0.018868	-0.018970	-0.017659	-0.017951	-0.014690	-0.016185	-0.016365	-0.015872	-0.015234	-0.019782	-0.015371	-0.018577	-0.014673	-0.017232	-0.016643	-0.017989	-0.013433	-0.013116	-0.017646	-0.015422	-0.018135	-0.018307
-317.966666	-0.012753	-0.015549	-0.014986	-0.013093	-0.015620	-0.015280	-0.015110	-0.014326	-0.017464	-0.017568	-0.018047	-0.016109	-0.016146	-0.017504	-0.015265	-0.015375	-0.016291	-0.018414	-0.017577	-0.017103	-0.017997	-0.016958	-0.017180	-0.021674	-0.017088	-0.016727	-0.019488	-0.017857	-0.017338	-0.018843	-0.015341	-0.014829	-0.015373	-0.019714	-0.016108	-0.016845	-0.018728	-0.016982	-0.021080	-0.015581	-0.015650	-0.015717	-0.019872	-0.015100	-0.012552	-0.017588	-0.016889	-0.017975	-0.015064
-317.933333	-0.011060	-0.012377	-0.014071	-0.013178	-0.014115	-0.010904	-0.016022	-0.016711	-0.015395	-0.015022	-0.019529	-0.019346	-0.017637	-0.017002	-0.014433	-0.016017	-0.018375	-0.016328	-0.018062	-0.014145	-0.016284	-0.015378	-0.015877	-0.017400	-0.018146	-0.015324	-0.015279	-0.014776	-0.018684	-0.018217	-0.017549	-0.014340	-0.017082	-0.019322	-0.014974	-0.012485	-0.017693	-0.014559	-0.019511	-0.015428	-0.014341	-0.015763	-0.015964	-0.014663	-0.011384	-0.019853	-0.014743	-0.016704	-0.014928
-317.900000	-0.009977	-0.009532	-0.011720	-0.012756	-0.011039	-0.010811	-0.012472	-0.014808	-0.015730	-0.014325	-0.014707	-0.016851	-0.014427	-0.017977	-0.012770	-0.014531	-0.013802	-0.018052	-0.018324	-0.013944	-0.014283	-0.017525	-0.014399	-0.018752	-0.016368	-0.012651	-0.013448	-0.016883	-0.014895	-0.017810	-0.017126	-0.012145	-0.012715	-0.014469	-0.015958	-0.016243	-0.016327	-0.013393	-0.016170	-0.016824	-0.014015	-0.016192	-0.012904	-0.014051	-0.010908	-0.014009	-0.015506	-0.015576	-0.018354
-317.866666	-0.009276	-0.009422	-0.008810	-0.007389	-0.009484	-0.011075	-0.009160	-0.014006	-0.013579	-0.013360	-0.015643	-0.015627	-0.017040	-0.016514	-0.015416	-0.011228	-0.014803	-0.014293	-0.015836	-0.011539	-0.012804	-0.013887	-0.012741	-0.017895	-0.015597	-0.013267	-0.012831	-0.015237	-0.014319	-0.016398	-0.012976	-0.011823	-0.010409	-0.013485	-0.010597	-0.009440	-0.012667	-0.010327	-0.013852	-0.013485	-0.009660	-0.014587	-0.013324	-0.012953	-0.006864	-0.014022	-0.013906	-0.015066	-0.012454
-317.833333	-0.009917	-0.005780	-0.009034	-0.009884	-0.007532	-0.008396	-0.010066	-0.015607	-0.014287	-0.012333	-0.015441	-0.014119	-0.012009	-0.014875	-0.010135	-0.013268	-0.012543	-0.014986	-0.013374	-0.012371	-0.013850	-0.013652	-0.010690	-0.014086	-0.014817	-0.009559	-0.014252	-0.010979	-0.014079	-0.012317	-0.010768	-0.008445	-0.009220	-0.011940	-0.014468	-0.012479	-0.011730	-0.012728	-0.011627	-0.014061	-0.009618	-0.008972	-0.010339	-0.016079	-0.006489	-0.013971	-0.012099	-0.011815	-0.008300
-317.800000	-0.007606	-0.004297	-0.005657	-0.003397	-0.008344	-0.006054	-0.006591	-0.008854	-0.012590	-0.011286	-0.011962	-0.012331	-0.012545	-0.013630	-0.013356	-0.012799	-0.010336	-0.013287	-0.008932	-0.009554	-0.009051	-0.012938	-0.008915	-0.015169	-0.012782	-0.009677	-0.011095	-0.012003	-0.008505	-0.011192	-0.010379	-0.011159	-0.010693	-0.007484	-0.009687	-0.010719	-0.009534	-0.009891	-0.009182	-0.009531	-0.008012	-0.008174	-0.008543	-0.010445	-0.004169	-0.009902	-0.009479	-0.007955	-0.006658
-317.766666	-0.003246	-0.004762	-0.003702	-0.002564	-0.003701	-0.003342	-0.006180	-0.009187	-0.010563	-0.006220	-0.011073	-0.008486	-0.011381	-0.012085	-0.006797	-0.007020	-0.009530	-0.009649	-0.007531	-0.007730	-0.011632	-0.010143	-0.010078	-0.013668	-0.010019	-0.007842	-0.008340	-0.011840	-0.010695	-0.008884	-0.005117	-0.007291	-0.004614	-0.007473	-0.007111	-0.007210	-0.004822	-0.008683	-0.009050	-0.009340	-0.009046	-0.007142	-0.007502	-0.007106	-0.006478	-0.009737	-0.006885	-0.006772	-0.005412
-317.733333	-0.002424	-0.001669	-0.000302	-0.000808	-0.001824	-0.000193	-0.002861	-0.008639	-0.009521	-0.007228	-0.009658	-0.007878	-0.007826	-0.007565	-0.005525	-0.005761	-0.006114	-0.007363	-0.006206	-0.006537	-0.006709	-0.008277	-0.008509	-0.009181	-0.006609	-0.003817	-0.005999	-0.008490	-0.005430	-0.007315	-0.008696	-0.005483	-0.007167	-0.005954	-0.005288	-0.006596	-0.005030	-0.003960	-0.006720	-0.004810	-0.002815	-0.004981	-0.010147	-0.006421	-0.007045	-0.006257	-0.006325	-0.003774	-0.007194
-317.700000	-0.000820	0.000473	0.002563	-0.000045	0.003727	0.001046	-0.002805	-0.003304	-0.005597	-0.007355	-0.005021	-0.002628	-0.004380	-0.006361	-0.003181	-0.003471	-0.003897	-0.005324	-0.006011	-0.003771	-0.002564	-0.006745	-0.004902	-0.007202	-0.005398	-0.003806	-0.005888	-0.004171	-0.003842	-0.005925	-0.005665	-0.003768	-0.002315	-0.004551	-0.002833	-0.004537	-0.005533	-0.002173	-0.006660	-0.004111	0.000634	-0.004736	-0.003524	-0.005230	0.000341	-0.006800	-0.004262	-0.003791	-0.002355
-317.666666	0.001538	0.002685	0.003715	0.001222	0.003094	0.005109	0.000368	-0.003342	-0.006283	-0.003938	-0.004907	-0.005995	-0.004761	-0.006004	-0.001544	-0.002772	-0.002550	-0.002463	-0.003198	-0.001750	-0.001324	-0.003635	-0.003499	-0.005453	-0.002638	-0.003817	0.000516	-0.007130	-0.001729	-0.006981	-0.003929	-0.001907	-0.001094	-0.001752	-0.001221	-0.003488	-0.002381	-0.000227	-0.001609	-0.003437	-0.001096	-0.003375	-0.003590	-0.002495	0.001791	-0.004143	-0.001586	0.000803	-0.000130
-317.633333	0.006105	0.004072	0.003870	0.005277	0.006413	0.004497	-0.000530	-0.001394	-0.004291	-0.001917	-0.004530	-0.002921	-0.002825	-0.003085	-0.002052	-0.000213	-0.001150	-0.000688	-0.000879	0.001570	-0.002468	-0.002412	-0.001947	-0.002770	-0.001572	0.000981	-0.002881	-0.000022	0.000951	0.000669	-0.001785	-0.001472	0.001335	-0.001625	0.002774	0.001154	-0.001238	0.001046	0.000819	-0.000429	-0.001043	0.000952	0.000999	0.001217	0.004576	-0.000425	-0.000476	0.001652	0.001565
-317.600000	0.002830	0.005227	0.004996	0.005241	0.007236	0.005363	0.002896	0.003573	-0.002486	0.000919	-0.003052	-0.000743	-0.000629	-0.000366	0.001113	0.001416	0.000950	0.002113	-0.000494	0.000358	0.004531	0.000039	-0.000636	-0.001924	-0.003000	0.004195	0.001413	0.000166	0.000210	-0.001185	0.003171	0.001672	0.002860	0.001594	0.001774	0.004261	0.000926	0.002687	-0.000849	0.000579	-0.000027	0.000708	0.002662	0.000338	0.004227	0.002100	0.002681	0.002874	0.000345
-317.566666	0.006605	0.007171	0.007773	0.009534	0.005878	0.007566	0.003780	0.002686	0.000500	0.002966	-0.001210	0.001282	0.000895	-0.001325	0.001304	0.003386	0.002721	0.001158	0.000937	0.001216	0.004371	0.000731	0.003447	-0.000902	0.003127	0.002470	0.003738	0.003467	0.002150	0.001469	0.001247	0.005101	0.002592	0.003357	0.000225	0.004210	0.003940	0.004685	0.002029	0.002521	0.002569	0.003156	0.004483	0.001771	0.007646	0.004240	0.002606	0.004121	0.000910
-317.533333	0.007419	0.006840	0.009500	0.008918	0.005840	0.006300	0.005599	0.001831	0.002623	0.004621	0.002039	0.003826	0.003979	0.003126	0.004101	0.003852	0.002844	0.004263	0.001319	0.005244	0.004303	0.003507	0.006121	-0.001544	0.006238	0.003736	0.002206	0.003829	0.000245	0.003733	0.004732	0.003290	0.007097	0.004855	0.004803	0.004051	0.006506	0.004882	0.005981	0.003214	0.004449	0.005390	0.004480	0.004985	0.007569	0.005355	0.003234	0.006213	0.002537
-317.500000	0.007637	0.009037	0.008005	0.012057	0.009154	0.009403	0.006218	0.004535	0.004758	0.003573	0.006467	0.002107	0.002263	0.002689	0.005891	0.005231	0.002686	0.004678	0.006212	0.006209	0.005461	0.005179	0.007517	0.005114	0.005396	0.008714	0.004114	0.005127	0.003602	0.005904	0.005615	0.007593	0.004600	0.005025	0.002542	0.006517	0.004906	0.003346	0.007122	0.006093	0.006218	0.005536	0.005849	0.005825	0.011587	0.004407	0.008634	0.008552	0.004927
-317.466666	0.012120	0.009780	0.008544	0.011578	0.010181	0.007876	0.009045	0.005629	0.005885	0.007878	0.003443	0.003909	0.007038	0.005775	0.005020	0.006966	0.005260	0.007837	0.006178	0.006343	0.008427	0.004873	0.004473	0.001885	0.003154	0.008873	0.009213	0.008297	0.005286	0.007802	0.007868	0.004936	0.008190	0.008464	0.007233	0.008160	0.006873	0.008894	0.003734	0.006217	0.005311	0.007668	0.006845	0.006982	0.010262	0.006182	0.007612	0.007981	0.005594
-317.433333	0.010900	0.012028	0.008721	0.011978	0.011501	0.008966	0.008390	0.007996	0.004371	0.008442	0.005132	0.006970	0.006606	0.006195	0.009724	0.010306	0.008080	0.006289	0.008069	0.010488	0.009411	0.006776	0.009240	0.002530	0.007824	0.007164	0.007047	0.007376	0.005945	0.009252	0.009896	0.011494	0.007532	0.008677	0.006650	0.008596	0.007646	0.008883	0.008759	0.008984	0.009598	0.009352	0.008031	0.009222	0.012563	0.008416	0.008676	0.010165	0.007598
-317.400000	0.013922	0.009420	0.010953	0.013118	0.014237	0.011551	0.009183	0.006067	0.007290	0.006330	0.004804	0.008634	0.006454	0.007814	0.007862	0.009939	0.008569	0.008701	0.006150	0.009778	0.011566	0.006606	0.008058	0.007308	0.007774	0.012828	0.010767	0.008833	0.010301	0.006839	0.010445	0.010481	0.010657	0.011696	0.010982	0.012389	0.009566	0.011257	0.009297	0.010720	0.007464	0.009403	0.008984	0.006333	0.012613	0.006388	0.009504	0.010786	0.009271
-317.366666	0.011858	0.013254	0.006372	0.011806	0.010235	0.011642	0.008132	0.012913	0.011244	0.008601	0.006226	0.007951	0.005411	0.008641	0.012443	0.011664	0.009832	0.010734	0.007322	0.010969	0.011675	0.008308	0.011350	0.005823	0.010362	0.010725	0.010359	0.011035	0.008019	0.007894	0.007991	0.011234	0.009122	0.007400	0.010605	0.010473	0.010020	0.010421	0.008144	0.012111	0.013291	0.010828	0.007750	0.009550	0.012516	0.007732	0.008285	0.010945	0.006139
-317.333333	0.013266	0.010700	0.010551	0.012103	0.009288	0.011168	0.008700	0.010089	0.010942	0.010326	0.008305	0.010460	0.008265	0.009336	0.010034	0.008979	0.009418	0.008340	0.007991	0.013793	0.013067	0.009129	0.011651	0.009104	0.011315	0.011699	0.009778	0.012335	0.011690	0.009636	0.014841	0.015600	0.012889	0.009892	0.008880	0.012199	0.008403	0.011702	0.012640	0.010857	0.010889	0.010889	0.007825	0.011428	0.014208	0.013653	0.011088	0.010960	0.012300
-317.300000	0.013473	0.012878	0.009550	0.012710	0.008115	0.013116	0.009079	0.012515	0.009264	0.012737	0.005654	0.010076	0.007971	0.009394	0.012226	0.012980	0.010266	0.010487	0.010707	0.012597	0.014807	0.009905	0.011510	0.008521	0.010996	0.012776	0.010798	0.010585	0.008949	0.006947	0.013570	0.013928	0.011242	0.012231	0.010850	0.011120	0.010864	0.010501	0.009378	0.008764	0.010485	0.012543	0.010754	0.010076	0.014509	0.014260	0.009078	0.013558	0.010800
-317.266666	0.013608	0.010640	0.007741	0.010646	0.008675	0.010157	0.008844	0.013986	0.010542	0.009951	0.009254	0.012101	0.010896	0.012066	0.013734	0.010385	0.010985	0.009300	0.010700	0.013537	0.014616	0.009817	0.012135	0.007201	0.010958	0.011806	0.012782	0.011223	0.009583	0.010062	0.010970	0.012933	0.009882	0.011185	0.010443	0.011135	0.010702	0.011836	0.010175	0.010789	0.010682	0.012731	0.008814	0.011276	0.016516	0.008668	0.011322	0.014032	0.009334
-317.233333	0.009858	0.010829	0.009113	0.011365	0.009269	0.009404	0.004074	0.014024	0.009316	0.011766	0.008774	0.014407	0.010869	0.009692	0.010734	0.010917	0.009602	0.014449	0.009673	0.011660	0.010615	0.010710	0.012087	0.007913	0.011919	0.013357	0.012612	0.010944	0.009785	0.010392	0.009956	0.011502	0.010664	0.011671	0.009640	0.012472	0.012107	0.011454	0.011122	0.011955	0.012527	0.012885	0.009988	0.011579	0.013395	0.007972	0.008295	0.012643	0.008908
-317.200000	0.007701	0.008766	0.008230	0.009830	0.007267	0.008119	0.005669	0.009922	0.012300	0.011130	0.009685	0.011266	0.013840	0.010949	0.013336	0.013406	0.011254	0.010245	0.007848	0.011719	0.011871	0.009639	0.010782	0.005149	0.007630	0.013477	0.011172	0.009611	0.011051	0.009515	0.008485	0.013416	0.011618	0.011268	0.008567	0.013328	0.009877	0.012116	0.009870	0.010547	0.010415	0.010702	0.010132	0.008121	0.010812	0.008854	0.009174	0.010930	0.009219
-317.166666	0.005227	0.009664	0.005903	0.006852	0.007240	0.005530	0.007189	0.011049	0.012646	0.011777	0.010224	0.009145	0.009249	0.009015	0.009097	0.011431	0.008156	0.011127	0.010067	0.011170	0.012659	0.010408	0.011105	0.008095	0.008039	0.011843	0.009456	0.008960	0.011191	0.006956	0.011435	0.011488	0.012069	0.007723	0.011187	0.013054	0.009381	0.011465	0.010363	0.009003	0.012080	0.005531	0.005650	0.008690	0.012274	0.010420	0.011557	0.009682	0.009266
-317.133333	0.008540	0.004229	0.007616	0.005011	0.004945	0.004857	0.005168	0.008592	0.010471	0.009872	0.010765	0.009653	0.009859	0.006729	0.009169	0.012160	0.006469	0.010932	0.009650	0.008982	0.010863	0.010442	0.009961	0.003696	0.009133	0.009814	0.009532	0.009224	0.008478	0.006742	0.010883	0.010096	0.008915	0.009372	0.009595	0.010177	0.009905	0.008483	0.009148	0.009611	0.007791	0.009584	0.007009	0.008777	0.012571	0.010446	0.008785	0.008373	0.003750
-317.100000	0.008013	0.008406	0.007836	0.006605	0.004312	0.007016	0.003280	0.009072	0.009107	0.007397	0.006793	0.010317	0.010223	0.006473	0.009471	0.008186	0.006857	0.010481	0.006048	0.010957	0.008691	0.007421	0.012468	0.003977	0.008964	0.008520	0.008819	0.009251	0.009227	0.006872	0.006027	0.007925	0.010530	0.007387	0.009259	0.010144	0.009194	0.007050	0.008310	0.010368	0.009558	0.010490	0.006663	0.006948	0.009105	0.008427	0.009101	0.009435	0.005462
-317.066666	0.007375	0.004774	0.004060	0.004864	0.005406	0.005159	0.005500	0.009267	0.007824	0.010405	0.003961	0.009125	0.010667	0.008256	0.009765	0.007827	0.007705	0.007928	0.006789	0.008758	0.008228	0.006450	0.008631	0.004280	0.005343	0.008827	0.006757	0.006937	0.007505	0.005049	0.009546	0.006175	0.006898	0.006777	0.006799	0.008254	0.003945	0.005340	0.007473	0.006820	0.005515	0.009509	0.006310	0.007896	0.012776	0.007011	0.005368	0.006463	0.005825
-317.033333	0.006414	0.004465	0.003222	0.003176	0.005344	0.005498	0.003792	0.006917	0.008112	0.006626	0.004624	0.008951	0.011530	0.007724	0.006225	0.005062	0.005099	0.002674	0.004922	0.005646	0.005148	0.006548	0.005741	0.004340	0.006270	0.005660	0.005929	0.009323	0.003412	0.002330	0.003885	0.008486	0.005240	0.004870	0.004184	0.007296	0.008001	0.005050	0.006780	0.005080	0.006487	0.004117	0.003676	0.005343	0.009694	0.005372	0.007315	0.008710	0.003864
-317.000000	0.003834	0.004964	0.003757	0.003096	0.002643	0.003914	0.002632	0.006950	0.006578	0.006605	0.004851	0.005119	0.006223	0.004648	0.006756	0.006350	0.005696	0.003828	0.004339	0.003051	0.005338	0.006326	0.008969	-0.000071	0.004243	0.006925	0.006815	0.005683	0.007064	0.003122	0.006379	0.004439	0.006651	0.006543	0.003939	0.004336	0.007295	0.005870	0.003163	0.005605	0.006232	0.005287	0.002645	0.006575	0.010004	0.004463	0.004105	0.004346	0.003247
-316.966666	0.002124	0.000800	0.001717	0.002811	0.000950	0.003996	0.000911	0.005705	0.004850	0.002615	0.001154	0.002395	0.004221	0.004326	0.002929	0.008611	0.002152	0.004704	0.002531	0.005472	0.005136	0.002671	0.005223	0.000584	0.003761	0.006950	0.001888	0.005671	0.003836	0.003760	0.002029	0.005825	0.007326	0.003158	0.001983	0.005186	0.003844	0.004087	0.003846	0.003516	0.002533	0.000893	0.002329	0.001436	0.009387	0.002353	0.003775	0.001462	0.001958
-316.933333	0.001606	0.001767	0.002372	0.001625	0.000850	0.000912	0.000833	0.002236	0.001321	0.004944	0.002027	0.003238	0.005426	0.001956	0.003829	0.004096	0.000931	-0.001038	0.002773	0.005448	0.005986	0.001540	0.006317	0.002827	0.005548	0.004748	0.002814	0.003387	0.004446	-0.000347	0.002147	0.002565	0.001945	0.003287	0.003324	0.005705	0.004273	0.002546	0.001184	0.006034	0.002625	0.002307	0.003597	0.002699	0.006867	0.002409	0.002661	0.001654	-0.000900
-316.900000	0.001787	0.002166	0.000467	0.001420	0.001912	0.001198	0.001605	0.000601	0.002724	0.005982	0.001669	0.004335	0.002392	-0.000115	0.002005	0.002852	0.001933	0.003425	0.001771	0.004041	0.001744	0.000117	-0.000955	-0.000560	-0.000463	0.002964	0.001532	0.003405	0.001458	0.002016	0.000775	0.001740	0.003573	0.002590	0.004090	0.003250	0.001738	0.000900	0.005111	0.002541	0.001194	0.003389	0.004845	0.000611	0.002736	0.001722	0.002682	0.000860	-0.001330
-316.866666	0.003092	-0.001721	-0.000659	0.002319	0.000486	0.002784	-0.002709	0.002043	0.001706	0.000144	-0.003534	0.000691	0.006028	0.000693	0.000612	0.001944	0.002583	0.001684	-0.002613	0.003838	0.001357	-0.001437	0.002455	-0.002299	-0.000248	0.001487	0.002309	0.003110	-0.000516	0.003944	-0.002400	0.003101	0.003646	-0.000481	0.001217	0.003590	0.000727	0.001179	0.002822	0.001828	0.002090	0.001856	0.000399	-0.000412	0.004355	-0.000504	0.000576	0.000959	-0.003046
-316.833333	0.000213	0.000509	-0.000596	0.000396	-0.000505	0.000541	-0.001426	0.001922	0.001006	0.001352	-0.002881	-0.000191	-0.000106	-0.001482	0.001071	0.001045	-0.000670	0.000156	-0.000108	0.003046	-0.000125	-0.002466	0.000598	-0.000572	-0.000709	0.002175	0.000590	0.002535	-0.001988	-0.001787	-0.001530	-0.002773	0.002777	-0.000536	0.002801	0.003662	0.000824	0.001097	-0.000463	-0.001971	0.003107	0.002389	-0.003031	-0.002190	0.004363	-0.000571	0.000280	-0.000889	-0.004132
-316.800000	0.002484	-0.000126	-0.001358	0.001151	-0.000346	-0.001627	-0.000182	-0.003697	0.002185	0.000984	-0.001119	0.000153	0.003556	-0.003750	0.000065	0.002339	0.001899	0.002410	-0.002120	-0.001187	-0.000511	-0.000889	0.002698	-0.003439	-0.001927	-0.004531	-0.002397	0.003031	-0.002481	-0.001448	-0.001635	0.001315	-0.000113	0.001782	-0.001883	0.001941	-0.000560	0.000006	0.001112	0.001241	-0.001079	-0.000726	-0.001387	-0.001540	0.002906	-0.002459	-0.000460	-0.001788	-0.003388
-316.766666	0.001955	-0.002803	-0.003258	-0.001226	-0.002487	-0.001971	-0.004307	-0.001452	0.002027	-0.001199	-0.001013	0.000052	-0.001089	-0.003641	0.001799	-0.000171	-0.001806	-0.001894	-0.001518	0.002323	0.001337	-0.002179	0.000533	-0.004440	-0.003175	-0.000670	0.001028	-0.000229	-0.002747	-0.002655	-0.001846	0.002674	-0.001171	-0.001959	-0.003426	-0.001778	-0.001427	-0.000135	-0.003011	-0.002026	0.000691	-0.002351	-0.001999	-0.002868	0.003968	-0.003617	-0.003873	-0.001703	-0.003167
-316.733333	-0.002307	0.000277	-0.002518	0.000992	-0.000015	-0.001757	-0.002299	-0.000995	0.001153	-0.001678	-0.005068	-0.000662	-0.000721	-0.002820	-0.002334	-0.001381	-0.000870	-0.003638	-0.001702	-0.000360	0.002751	-0.004016	-0.000076	-0.005380	-0.002834	-0.000805	-0.001856	-0.000301	-0.002825	-0.002950	-0.004359	-0.001264	-0.001627	-0.002056	0.001670	-0.001302	-0.001342	-0.004279	-0.001939	-0.003511	-0.000343	-0.001449	-0.001286	-0.001579	-0.000573	-0.001656	-0.002792	-0.001841	-0.003035
-316.700000	-0.001578	-0.002361	-0.002434	-0.001005	-0.003427	-0.001081	-0.002760	-0.000030	-0.000802	-0.002693	-0.003609	0.000188	-0.000701	-0.004235	0.001675	0.001746	-0.003724	-0.003368	-0.002057	0.000419	-0.000325	-0.000538	0.000285	-0.004300	-0.001823	0.001864	-0.001349	0.002169	0.000528	-0.003424	-0.004106	-0.001125	0.001098	-0.002443	-0.000168	-0.001617	-0.002096	-0.001319	-0.001725	-0.002063	-0.002400	-0.002123	-0.002081	-0.000024	0.001322	-0.003284	-0.004619	-0.002146	-0.002755
-316.666666	-0.001039	-0.000822	-0.001741	-0.002278	-0.004988	-0.004177	-0.005732	-0.001636	-0.001875	-0.004435	-0.004978	-0.000053	-0.003468	-0.004124	-0.002061	-0.001254	-0.000169	-0.000765	-0.002238	-0.000253	-0.000915	-0.003335	-0.001656	-0.001246	-0.003326	-0.001734	-0.002043	-0.002022	-0.001220	-0.001381	-0.004118	-0.002803	-0.000710	-0.004596	-0.001898	-0.001433	-0.002951	0.000095	-0.001004	-0.003519	-0.000491	-0.002096	-0.006589	-0.006036	0.000250	-0.004891	-0.002561	-0.000496	-0.005741
-316.633333	-0.003804	-0.002542	-0.000843	-0.002849	-0.004670	-0.001715	-0.004446	-0.002238	-0.003569	0.000850	-0.004505	-0.002011	0.000383	-0.004380	-0.002048	-0.002665	-0.004332	-0.005366	-0.002374	0.000094	-0.001559	-0.005412	-0.001514	-0.004974	-0.004715	-0.003616	-0.003705	-0.002598	0.000313	-0.003865	-0.004157	0.001544	-0.000986	-0.003321	-0.005052	0.000356	-0.005105	-0.001461	-0.001502	0.000501	-0.001415	-0.006332	-0.004074	-0.002204	0.001292	-0.002592	-0.003458	-0.002075	-0.004334
-316.600000	0.000774	-0.003085	-0.002271	-0.001100	-0.003894	-0.000850	-0.004890	-0.003201	-0.002931	-0.001342	-0.002895	-0.001441	-0.003414	-0.002125	-0.002831	0.001451	-0.005136	-0.000402	-0.006004	-0.000547	-0.002072	-0.000025	-0.001035	-0.004484	-0.003331	-0.003618	-0.004087	-0.001267	-0.000584	-0.003622	-0.005591	-0.000587	-0.003817	-0.004326	-0.002716	0.001655	-0.002177	-0.003443	-0.003812	-0.003947	-0.002168	-0.001616	-0.004666	-0.002239	-0.000441	-0.003856	-0.003013	-0.005547	-0.000416
-316.566666	-0.004888	-0.002790	-0.001267	-0.001793	-0.002765	-0.000518	-0.004496	-0.000630	-0.002509	-0.003697	-0.004577	-0.001019	-0.002377	-0.004264	-0.002368	-0.003611	-0.003457	-0.004948	-0.004280	-0.000351	-0.003433	-0.003570	-0.002155	-0.006981	-0.003581	-0.001242	-0.004333	-0.002640	-0.004124	-0.004156	-0.005163	0.000633	-0.001208	-0.002954	-0.005390	-0.006122	-0.004552	-0.001171	-0.000606	-0.004853	-0.004894	-0.000865	-0.005189	-0.003487	-0.000453	-0.001786	-0.002585	-0.002727	-0.004307
-316.533333	-0.002317	-0.000144	-0.001728	-0.001077	-0.001440	-0.000951	-0.005032	-0.001030	-0.001976	-0.003135	-0.005512	-0.002665	-0.001599	-0.005080	-0.000277	-0.000536	-0.002362	-0.004788	-0.003600	0.000858	-0.003894	-0.001889	-0.002762	-0.005873	-0.004264	-0.004096	-0.002959	-0.000104	-0.003522	-0.007092	-0.004173	0.000232	-0.002533	-0.000912	-0.000221	-0.001407	-0.005969	0.001005	-0.003916	-0.004822	-0.002382	-0.002995	-0.003590	-0.004605	0.001891	-0.003126	-0.001275	-0.003172	-0.004082
-316.500000	-0.001888	-0.002606	-0.001558	-0.000688	-0.004173	-0.002235	-0.007435	-0.001728	0.000379	-0.001353	-0.005071	-0.001253	-0.003632	-0.005177	-0.003322	-0.004328	-0.002832	-0.004628	-0.002107	-0.003105	-0.004500	-0.000542	-0.000573	-0.006169	-0.005449	0.000310	-0.001916	-0.002447	-0.005377	-0.005629	-0.000650	0.000427	-0.001268	-0.001505	-0.003669	-0.004486	-0.001595	-0.001629	-0.002254	-0.002113	-0.003155	-0.002625	-0.003942	-0.004307	0.002310	-0.003099	-0.008193	-0.003632	-0.003703
-316.466666	-0.000704	0.001037	-0.001635	-0.000309	0.001031	-0.003457	-0.002553	0.000241	-0.003015	-0.004189	-0.002341	-0.004731	-0.002565	-0.000830	-0.005472	-0.001454	-0.000879	-0.004230	-0.003200	0.001066	-0.002701	-0.003079	-0.001591	-0.005703	-0.005270	-0.001383	-0.003055	-0.003702	-0.002553	-0.006625	-0.002180	0.001333	0.000593	0.000124	-0.001844	-0.003404	-0.001845	-0.001669	-0.000607	-0.004171	-0.001940	0.000608	-0.002378	-0.001841	0.001936	-0.000367	-0.006044	-0.001061	-0.003403
-316.433333	-0.001281	-0.001524	-0.001469	-0.003015	0.000857	0.001276	-0.003812	-0.000611	-0.001943	-0.002724	-0.005151	-0.003384	-0.002972	-0.002791	-0.003390	-0.002537	-0.000141	-0.004008	-0.005365	0.000073	-0.002689	-0.004671	-0.002166	-0.002826	-0.005250	-0.001501	-0.005168	-0.003461	-0.001682	-0.002841	-0.002638	-0.000078	-0.002857	-0.003233	-0.005197	-0.002098	-0.005253	-0.003205	-0.001585	-0.004905	-0.000749	-0.001665	-0.005695	-0.003239	0.001520	-0.000217	-0.002356	-0.001891	-0.005553
-316.400000	0.000493	-0.002205	-0.000998	0.001824	0.003042	-0.000885	-0.000153	-0.002492	-0.003071	-0.003580	-0.004612	-0.002454	-0.001631	-0.005335	-0.001095	-0.001026	0.001086	-0.002519	-0.002333	-0.000614	-0.002413	-0.001712	-0.001385	-0.004333	-0.007899	-0.000136	-0.002227	-0.003414	-0.001585	-0.003935	-0.004890	-0.000018	0.000137	-0.003745	-0.004445	-0.002817	-0.000995	-0.004000	-0.004273	-0.001103	-0.003385	-0.003918	-0.003792	-0.002594	-0.000961	-0.000784	-0.006308	0.000942	-0.002963
-316.366666	-0.001571	-0.001975	-0.000181	0.000750	0.000136	-0.001264	-0.002957	-0.001223	-0.002468	-0.002568	-0.005892	-0.002842	-0.001745	-0.005123	0.000223	-0.003542	-0.001775	-0.000633	-0.001825	0.001362	0.000058	-0.001868	-0.001930	-0.004193	-0.004505	-0.000937	-0.002476	-0.002340	-0.001539	-0.000618	-0.001006	-0.001223	0.000144	-0.002023	-0.002265	-0.004148	-0.003246	-0.002333	-0.004773	0.000307	-0.000925	-0.001874	-0.003379	-0.002650	0.004491	0.001786	-0.002240	0.001108	-0.002929
-316.333333	-0.000085	-0.000794	-0.001555	0.000178	-0.000462	0.004149	-0.000439	-0.002741	-0.001849	-0.000065	-0.001262	-0.000740	0.001885	-0.003947	-0.001247	-0.003141	-0.002506	-0.003080	-0.003265	0.000831	-0.001876	-0.003657	-0.000731	-0.005393	-0.003007	-0.000487	-0.001231	-0.003292	-0.002422	-0.002805	-0.003707	-0.003766	0.002118	-0.000681	-0.000826	-0.001476	-0.000241	0.002744	-0.004486	-0.002456	0.000562	-0.001284	-0.002053	-0.001725	-0.000392	-0.002112	0.001089	-0.000730	-0.002000
-316.300000	0.003583	0.002283	-0.000773	0.002495	0.004517	-0.000853	-0.002861	-0.001229	0.000666	-0.003733	-0.004243	-0.002499	-0.003706	-0.001852	-0.001300	-0.000356	-0.000033	-0.001109	-0.002659	0.002821	-0.000427	-0.001164	0.004136	-0.001292	-0.002251	-0.002058	-0.000555	-0.002033	-0.001715	-0.003069	-0.000251	0.000801	0.000613	-0.000824	-0.001134	-0.000442	-0.001068	-0.000184	-0.000383	-0.001558	-0.001020	-0.001280	-0.001202	-0.004585	0.005254	-0.001764	-0.001644	0.000231	-0.002625
-316.266666	0.003428	0.001217	0.001916	0.001572	0.001137	0.003203	-0.001220	-0.002583	0.000847	0.001501	-0.000992	-0.000628	0.000726	-0.005053	-0.001006	0.000059	-0.002117	0.001373	-0.000917	0.001077	-0.000003	-0.000355	0.001160	-0.002520	-0.004879	0.000281	-0.000888	0.000463	0.001749	-0.000933	-0.001049	0.002288	0.001250	0.000912	0.000225	0.000604	-0.003861	-0.000076	-0.001259	-0.000825	-0.002324	-0.001419	-0.001129	0.002680	0.001191	0.000013	-0.002624	0.000514	-0.003691
-316.233333	0.000625	0.002700	-0.001522	0.001461	0.002061	0.006350	-0.002577	-0.000261	-0.000426	-0.000019	-0.004086	-0.001221	-0.001641	-0.002222	0.000559	0.003241	-0.000771	-0.000543	0.000694	0.003400	0.000232	0.001562	0.000286	-0.001616	-0.000761	0.000838	0.000975	-0.001002	0.002483	0.000226	0.000306	0.002672	0.001401	0.004352	0.000795	-0.002861	-0.002729	0.002681	0.002575	0.001313	0.002511	0.000475	-0.001429	0.003349	0.002958	0.001066	0.001536	0.003825	-0.000864
-316.200000	-0.000380	0.000026	0.000611	-0.000486	0.001130	0.004526	-0.001613	0.001617	0.002063	0.004315	-0.001016	0.001090	0.001829	-0.000339	0.000781	-0.000126	0.001090	0.001328	-0.002592	0.002643	0.004865	0.002158	0.003972	-0.003955	0.000908	0.001702	0.000317	0.001522	0.002465	0.000060	0.001733	0.001010	0.003617	0.002591	0.000421	0.003304	0.000380	0.001849	0.000080	0.000110	-0.001061	0.002389	-0.000634	0.001075	0.003930	0.001682	0.002035	0.001166	-0.000454
-316.166666	0.001730	0.005599	0.004682	0.002301	0.003370	0.005643	-0.002191	0.001985	0.004277	0.000159	-0.000211	0.002322	0.002605	-0.001892	0.000853	0.001793	-0.000143	0.000258	0.002657	0.005922	0.000575	-0.001053	0.001669	-0.001193	0.001642	0.002552	0.000795	0.000457	0.001748	0.000215	-0.000736	0.001913	0.002221	0.003248	-0.000089	-0.000533	0.002903	0.003244	0.001611	0.003546	0.000240	0.001505	-0.000396	0.001140	0.004246	0.001518	0.001756	0.004154	0.001938
-316.133333	0.005157	0.001290	0.003474	0.002072	0.002761	-0.000002	-0.001272	0.002444	0.001946	0.003379	-0.002169	0.002494	0.001272	-0.000503	-0.000747	0.003106	0.000454	-0.000519	-0.000971	0.006338	0.000410	0.000108	0.003206	-0.001525	0.000584	0.003478	-0.001595	0.004098	0.000694	-0.000843	0.000393	0.002099	0.002430	0.001756	0.002073	-0.000573	0.001782	0.004262	0.000991	0.002870	0.001401	0.002155	0.003169	0.003024	0.006633	0.002267	0.000576	0.005477	0.001147
-316.100000	0.003146	0.004043	0.002507	0.001833	0.000758	0.002064	-0.001044	0.001397	0.001007	-0.000329	-0.000182	0.002173	0.004078	-0.000114	0.000998	0.002963	0.000589	-0.002874	0.003646	0.005355	0.003142	0.002175	0.004232	-0.000337	0.002482	-0.000018	0.003031	0.000466	-0.000252	-0.002598	0.000982	0.000462	0.003661	0.000143	-0.001436	0.000737	0.003527	0.004103	-0.001595	0.000869	0.003580	0.002223	0.002730	0.001022	0.006936	0.003509	-0.000285	0.003727	0.001624
-316.066666	0.004075	0.000472	0.000532	0.003231	0.000785	0.002170	0.000214	0.001242	0.001896	0.002188	-0.000838	0.003394	-0.000030	-0.000365	0.002009	0.001472	0.001702	-0.000588	0.000567	0.004412	0.002486	0.002624	0.003084	-0.001144	0.003638	0.006950	-0.000890	0.000413	0.001240	-0.000371	0.003092	0.001248	0.002545	0.003871	0.002289	0.001639	0.003289	0.002898	0.001545	-0.000082	0.003412	0.001196	-0.000776	0.000773	0.003436	0.000193	-0.000022	0.001870	0.001996
-316.033333	0.002938	0.004072	0.003642	0.004163	-0.000679	0.001166	-0.000769	0.002285	0.003415	0.000892	0.002504	0.000089	0.001011	-0.001157	0.000767	0.001014	0.000215	0.000588	0.004590	0.007551	0.000301	0.001960	0.002779	0.000054	0.000731	0.004149	0.002844	0.003306	0.003143	-0.000499	0.001487	0.003125	0.005256	0.001806	0.001808	0.001883	0.000345	0.002512	-0.000851	0.002920	0.000633	0.002841	0.001743	-0.000120	0.003530	0.004238	0.000815	0.001110	0.002199
-316.000000	0.002300	0.003146	0.001829	-0.001247	0.000572	0.003622	0.001345	0.001657	0.000003	0.003468	-0.002569	0.002206	-0.000249	0.001093	0.001140	0.002434	-0.002328	0.000261	0.003921	0.002240	0.002749	0.001812	0.002815	-0.005811	0.001881	0.003175	0.000585	0.002143	0.000761	-0.000252	0.003290	0.003871	0.000342	0.003895	0.001500	0.003792	0.003189	0.005687	0.002519	0.000763	0.002785	0.001631	0.000346	0.004002	0.007458	0.001049	0.001427	0.001820	0.000043
-315.966666	0.004715	0.002035	0.000674	0.002281	0.006299	-0.000274	0.001005	0.000965	0.001891	0.003460	0.001706	0.003502	0.001249	0.000926	0.002756	0.002116	0.002191	0.001750	0.000175	0.004072	0.002256	0.001557	0.003756	-0.001307	0.000241	0.004919	0.001683	0.003238	0.000570	-0.001009	0.002736	0.001500	0.001664	0.001413	0.005681	0.002597	0.003063	0.003426	0.001865	0.002775	0.000914	0.000994	0.000491	0.000820	0.003389	-0.000807	0.000187	0.001841	0.001545
-315.933333	0.000720	0.002121	0.000938	0.002774	0.002009	0.003847	-0.003332	0.000544	-0.000263	0.000141	0.001968	0.001063	0.004520	0.001332	0.003898	0.002085	0.001659	0.001438	-0.000585	0.004580	0.001987	0.004195	0.002996	-0.002151	0.003787	0.003166	0.000152	0.003023	0.003041	-0.001532	0.001130	0.003969	0.003669	0.002054	0.001068	0.000197	-0.000379	0.005429	0.000734	0.001161	0.002307	0.006507	0.000456	0.000827	0.005128	0.000001	0.000792	0.003671	-0.000608
-315.900000	-0.000369	0.001023	0.003637	0.002870	0.002450	0.002956	-0.000251	0.001707	0.002228	0.001848	0.000823	0.000145	0.002832	-0.000137	0.003029	0.001752	0.002017	0.001296	0.001976	0.004615	0.007377	0.000701	-0.000149	-0.001396	0.000310	0.001549	-0.000233	0.003118	0.000498	0.001724	-0.001328	0.003396	0.001730	0.000469	0.001293	0.002483	-0.000550	0.004468	0.000042	0.002386	0.002878	0.001970	-0.000543	-0.001545	0.005976	0.002542	-0.001318	0.002562	0.002126
-315.866666	0.003188	0.001181	0.002017	0.001151	0.003829	0.006296	-0.000005	0.003130	0.003717	0.004926	0.000373	0.004567	0.001332	-0.000734	0.000957	0.005017	-0.000126	0.002077	-0.001805	0.003060	0.002352	0.003545	0.001500	-0.001028	0.001220	0.003181	0.000187	0.001696	0.000123	-0.001932	0.002457	0.003900	0.004416	0.001375	0.002591	0.001500	0.000133	0.000885	-0.000480	0.002533	0.001104	0.002245	0.000889	-0.001346	0.003983	0.000001	0.002055	0.002329	0.001155
-315.833333	0.006194	0.002506	0.005828	0.002062	0.003188	0.006042	-0.001149	0.000783	0.000857	0.001782	0.003261	0.001591	0.001389	0.002463	0.004992	0.002272	-0.000184	0.004742	0.001447	0.004488	0.001369	0.001343	0.001949	-0.001532	-0.000611	0.004501	0.000675	0.001586	0.002408	-0.000649	0.000468	0.003338	0.003658	0.002831	0.003664	0.001647	0.001559	0.003271	-0.001332	0.005773	0.002133	0.003839	0.001411	0.000721	0.005305	0.003589	0.002887	0.000850	-0.000743
-315.800000	0.003929	0.001829	0.004152	0.002382	0.003974	0.004485	0.000253	0.002853	0.002920	0.002956	0.000233	0.001666	0.004618	0.001752	0.002315	0.000703	0.002482	0.002560	0.002775	0.005724	0.003424	0.002085	0.001206	0.001219	0.001795	0.003868	0.002146	0.001946	0.005767	-0.002577	0.000314	0.004109	0.004220	0.003609	0.002324	0.001494	0.003829	0.004277	-0.000253	0.003813	0.002837	0.004698	0.003221	0.000363	0.006736	0.003757	0.003390	0.004113	0.000444
-315.766666	0.005940	0.002135	0.006635	0.005634	0.003748	0.004313	0.002058	0.001605	0.001003	0.002171	-0.001039	0.003334	0.003121	-0.000853	0.004952	0.000951	0.002691	0.002307	0.002697	0.003260	0.004477	0.006306	0.005368	-0.000320	0.003391	0.003304	0.002627	0.003204	0.003339	0.001246	0.002149	0.004052	0.003078	0.003577	0.003920	0.002128	0.000889	0.006251	0.006031	0.004601	0.004958	0.003806	-0.000129	0.002633	0.006409	0.002103	0.002594	0.001890	0.002671
-315.733333	0.002385	0.009510	0.005874	0.005823	0.005050	0.007465	0.001861	0.005154	0.004222	0.003539	0.001756	0.002789	0.004442	0.004264	0.005828	0.004683	0.002729	0.002337	0.002706	0.003758	0.003353	0.003979	0.004101	-0.000121	0.001484	0.005139	0.001610	0.003792	0.004151	0.000663	0.003850	0.005673	0.004636	0.007336	0.007034	0.002057	0.003355	0.004806	0.004518	0.003146	0.003328	0.008035	0.000022	0.004381	0.007957	0.002824	0.003657	0.004246	0.002247
-315.700000	0.006016	0.005165	0.006520	0.006489	0.007604	0.006698	0.003013	0.003825	0.003003	0.002692	0.002239	0.004271	0.005030	0.000748	0.003975	0.004782	0.002213	0.002413	0.005766	0.004899	0.005030	0.005275	0.004918	0.005517	0.003718	0.005149	0.004136	0.006413	0.003343	0.000649	0.004249	0.006864	0.005159	0.003030	0.002814	0.002962	0.002417	0.005716	0.002246	0.004122	0.005941	0.003736	0.001610	0.003744	0.005919	0.003575	0.004525	0.006568	0.005148
-315.666666	0.007042	0.006528	0.006452	0.007096	0.006390	0.007477	0.002193	0.005434	0.003215	0.002616	0.001244	0.004262	0.003901	0.003273	0.006536	0.004019	0.006319	0.003379	0.003373	0.005189	0.005366	0.004078	0.005951	0.003049	0.002376	0.005396	0.003384	0.007041	0.003754	0.002963	0.003259	0.006792	0.004805	0.002779	0.006522	0.001920	0.004407	0.004777	0.002199	0.003766	0.008439	0.007484	0.003456	0.004863	0.009542	0.004656	0.004067	0.005237	0.003863
-315.633333	0.008879	0.007221	0.007001	0.008588	0.007634	0.007728	0.004775	0.002978	0.004160	0.005921	0.006086	0.002948	0.005017	0.002761	0.003572	0.005888	0.007014	0.006756	0.003738	0.006829	0.005617	0.003765	0.007647	0.002153	0.003646	0.005456	0.005911	0.004302	0.004261	0.002750	0.007238	0.006785	0.004500	0.006062	0.005070	0.007340	0.005571	0.010165	0.001991	0.007723	0.004946	0.007588	0.002410	0.005083	0.007079	0.005272	0.006945	0.003467	0.005390
-315.600000	0.008600	0.008044	0.006730	0.008383	0.004767	0.006481	0.005804	0.004474	0.005697	0.006766	0.004983	0.004274	0.003677	0.004109	0.005187	0.004671	0.007366	0.003656	0.006791	0.008001	0.007903	0.004938	0.008652	0.006718	0.006730	0.008104	0.005259	0.004553	0.005285	0.006658	0.004374	0.006961	0.006247	0.006714	0.006821	0.008608	0.006113	0.005524	0.006310	0.004787	0.009201	0.010167	0.004247	0.004451	0.010869	0.008195	0.007539	0.008953	0.004883
-315.566666	0.007634	0.005010	0.003412	0.008732	0.005114	0.007723	0.006848	0.004307	0.006473	0.003274	0.002126	0.006633	0.002305	0.005360	0.006450	0.006840	0.008079	0.003238	0.004774	0.008590	0.007550	0.006099	0.007183	0.005089	0.006511	0.006758	0.008487	0.005035	0.008241	0.006949	0.005716	0.007499	0.004841	0.006181	0.008666	0.007654	0.006292	0.006152	0.008205	0.007596	0.010806	0.007222	0.005753	0.004766	0.010281	0.006812	0.007537	0.007893	0.002998
-315.533333	0.009382	0.008305	0.007227	0.010016	0.006626	0.005524	0.004063	0.005555	0.006203	0.008965	0.004769	0.006973	0.005083	0.006939	0.006818	0.010186	0.009746	0.005762	0.005640	0.008656	0.009473	0.006487	0.009951	0.005811	0.007389	0.006920	0.006375	0.008027	0.007663	0.007097	0.007867	0.008467	0.009129	0.008943	0.006029	0.008789	0.002954	0.010372	0.007629	0.008447	0.007128	0.008042	0.007732	0.008458	0.011389	0.008177	0.009281	0.006188	0.006427
-315.500000	0.005532	0.008529	0.009897	0.007625	0.004336	0.005196	0.004608	0.007985	0.007830	0.007770	0.003447	0.008457	0.005620	0.002664	0.009572	0.010251	0.008304	0.006823	0.008080	0.009333	0.010040	0.006410	0.008221	0.006453	0.006617	0.009037	0.009760	0.007014	0.004957	0.005426	0.007334	0.008377	0.006094	0.006289	0.008220	0.007064	0.006521	0.009598	0.007933	0.008702	0.004751	0.008784	0.006671	0.007408	0.012750	0.006161	0.008601	0.008185	0.005964
-315.466666	0.006493	0.005001	0.002645	0.004682	0.004856	0.001648	0.007255	0.009309	0.006455	0.009808	0.004432	0.005566	0.004490	0.004649	0.009753	0.007803	0.009978	0.006046	0.005967	0.009339	0.008875	0.008305	0.009120	0.003310	0.005642	0.009007	0.007180	0.005524	0.007556	0.007260	0.007993	0.010482	0.007952	0.007099	0.006892	0.005870	0.005193	0.006841	0.005566	0.009329	0.007963	0.006379	0.004112	0.009905	0.011703	0.006661	0.008809	0.005190	0.007671
-315.433333	0.003050	0.003809	0.007822	0.005865	0.003272	0.004120	0.003620	0.006024	0.008831	0.009433	0.005329	0.006212	0.008203	0.008758	0.008989	0.005714	0.008321	0.004278	0.006656	0.008015	0.008883	0.006723	0.007728	0.004954	0.008522	0.009875	0.006108	0.007554	0.007536	0.006149	0.009012	0.006796	0.007845	0.005316	0.004549	0.005957	0.006223	0.009482	0.007361	0.008495	0.006938	0.006486	0.003534	0.005977	0.012665	0.007183	0.007479	0.009122	0.007461
-315.400000	0.004309	0.003563	0.003263	0.005066	0.004488	0.000769	0.004129	0.006258	0.007651	0.008441	0.005428	0.007067	0.007183	0.003784	0.005746	0.006848	0.007976	0.003470	0.004313	0.008580	0.006307	0.006744	0.007610	0.006569	0.003913	0.007037	0.003526	0.008551	0.007153	0.003044	0.007463	0.007905	0.006921	0.006459	0.006303	0.008040	0.006180	0.007568	0.003097	0.007427	0.006000	0.006183	0.003227	0.004210	0.011040	0.004582	0.007391	0.008071	0.004528
-315.366666	0.005297	0.003035	0.003578	0.001214	0.002825	0.001605	0.000609	0.002998	0.007818	0.007685	0.003248	0.003487	0.008030	0.005019	0.006827	0.005531	0.005102	0.004019	0.007004	0.007900	0.004926	0.004527	0.008685	0.005624	0.005666	0.010917	0.004064	0.007150	0.002453	0.003098	0.005545	0.005028	0.007414	0.004575	0.002154	0.004797	0.002042	0.004893	0.004020	0.004506	0.006122	0.007535	0.002659	0.004376	0.009140	0.005756	0.004129	0.005556	0.003295
-315.333333	0.003700	-0.000770	0.002106	0.002567	0.000413	-0.001331	-0.002014	0.004251	0.005637	0.007084	0.006445	0.003576	0.005095	0.001034	0.006663	0.003406	0.003803	0.003289	0.005393	0.006689	0.001827	0.004060	0.005620	0.001165	0.008012	0.004460	0.005666	0.004442	0.002728	0.000426	0.002140	0.006064	0.006358	0.004142	0.005979	0.003838	0.001625	0.005883	0.001745	0.004440	0.005098	0.003601	0.004900	0.003514	0.009376	0.002752	0.003293	0.002998	0.001767
-315.300000	-0.000662	-0.003559	-0.000958	-0.000904	-0.000940	-0.001658	-0.000140	0.003742	0.005995	0.004065	0.004350	0.003499	0.002504	0.001915	0.001810	0.002419	0.002524	0.003366	0.002497	0.005999	0.004516	0.000792	0.004692	-0.000080	0.003647	0.007557	0.000985	0.005506	0.005749	0.002582	0.004046	0.004680	0.003318	0.004233	0.002957	0.003818	0.004102	0.001942	0.002024	0.004576	0.004213	0.001087	0.000551	-0.000262	0.007846	0.001858	0.000430	0.002585	0.002354
-315.266666	-0.003469	-0.002884	-0.002920	0.001019	-0.004911	-0.004027	-0.004936	0.003296	0.003607	0.003449	0.001798	0.000771	0.000160	0.002135	0.002397	0.003612	0.000413	0.002066	0.000649	0.003555	0.001760	0.002289	0.004058	-0.001478	-0.000693	0.002182	0.001360	0.004375	-0.000498	0.002193	0.002710	0.003544	0.002474	0.002694	0.002591	0.001573	0.001436	0.002317	0.001902	0.002658	0.001324	0.002791	0.000362	0.002550	0.005119	0.001901	0.002369	-0.001613	0.001138
-315.233333	-0.001955	-0.003241	-0.002549	-0.006924	-0.001553	-0.001642	-0.005534	-0.003512	0.002454	0.002365	-0.000530	-0.000157	0.001383	-0.000496	-0.001925	0.002226	-0.000255	0.003064	0.000316	0.003663	-0.000407	0.001211	0.000826	-0.001695	-0.000878	0.001662	-0.001906	0.003606	-0.000908	-0.001323	-0.001071	-0.000637	-0.000999	0.000139	-0.001377	0.000848	-0.000613	0.000922	0.000802	0.002278	0.000003	0.000409	-0.001518	0.000015	0.004079	0.002345	0.000616	0.001184	-0.000717
-315.200000	-0.004941	-0.003515	-0.004967	-0.004531	-0.004724	-0.002410	-0.007842	-0.000347	0.001641	0.000324	-0.003580	-0.000498	0.000599	-0.000251	0.001106	0.000397	-0.000914	-0.002728	-0.002176	0.000530	-0.000267	-0.000604	0.001141	-0.002787	-0.001411	-0.002468	-0.000612	-0.000036	-0.001396	-0.003123	-0.004677	-0.000657	-0.001488	0.001154	0.000318	-0.001945	-0.001743	-0.003499	-0.002847	0.001124	-0.000945	0.001498	-0.000947	-0.002080	-0.000743	-0.001011	-0.001816	-0.004220	-0.002351
-315.166666	-0.001530	-0.004976	-0.001561	-0.004475	-0.007012	-0.005615	-0.008480	-0.001936	-0.002064	0.000082	-0.003279	-0.000271	0.000254	-0.003762	-0.002392	-0.000343	-0.001101	-0.001399	-0.000894	-0.002575	-0.001723	-0.000261	-0.002671	-0.004225	-0.004365	-0.002765	-0.001910	-0.002340	-0.002759	-0.003957	-0.005109	-0.001263	-0.002021	-0.001958	0.000772	-0.004026	-0.003817	-0.002800	-0.003308	-0.002867	-0.004074	-0.002181	-0.004724	-0.003679	-0.000470	-0.001054	-0.003321	-0.005956	-0.005470
-315.133333	-0.004950	-0.006307	-0.005873	-0.006775	-0.002937	-0.007315	-0.009941	-0.000609	-0.002966	-0.002807	-0.006428	-0.003408	-0.001103	-0.002823	-0.001194	-0.003676	-0.004083	-0.003716	-0.006164	-0.001426	-0.004003	-0.002739	-0.002884	-0.005629	-0.003254	-0.003429	-0.003139	-0.002211	-0.004867	-0.007632	-0.005879	-0.003243	-0.002943	-0.003959	-0.003475	-0.002185	-0.004556	-0.004391	-0.005567	-0.005176	-0.004251	0.000229	-0.007811	-0.005797	-0.001718	-0.006598	-0.004734	-0.003477	-0.002737
-315.100000	-0.007005	-0.005696	-0.005328	-0.005491	-0.005830	-0.011145	-0.007624	-0.004297	-0.003034	-0.004207	-0.006504	-0.005044	-0.002616	-0.002229	-0.006379	-0.004374	-0.004496	-0.005345	-0.005948	-0.002855	-0.005040	-0.005623	-0.001150	-0.005743	-0.005057	-0.000270	-0.007538	-0.005938	-0.005899	-0.006668	-0.005195	-0.004234	-0.004086	-0.006798	-0.004749	-0.004197	-0.004781	-0.003762	-0.005041	-0.004519	-0.004897	-0.004334	-0.006300	-0.004283	-0.001831	-0.004546	-0.004707	-0.006336	-0.007142
-315.066666	-0.002963	-0.004954	-0.007612	-0.005982	-0.006452	-0.007114	-0.009147	-0.005621	-0.007592	-0.004723	-0.006575	-0.005546	-0.003207	-0.007012	-0.005064	-0.005486	-0.007293	-0.004711	-0.007316	-0.004707	-0.004352	-0.006201	-0.003160	-0.008327	-0.005873	-0.005345	-0.003157	-0.004360	-0.005134	-0.007311	-0.006521	-0.006274	-0.007770	-0.005468	-0.007055	-0.004106	-0.007052	-0.006319	-0.011303	-0.005013	-0.006029	-0.004171	-0.003116	-0.004991	-0.002941	-0.006866	-0.005207	-0.009206	-0.005117
-315.033333	-0.004728	-0.006816	-0.007104	-0.009062	-0.007779	-0.007522	-0.010730	-0.005613	-0.007095	-0.004777	-0.008994	-0.005525	-0.007322	-0.006200	-0.002497	-0.007086	-0.007621	-0.007111	-0.008030	-0.002954	-0.005529	-0.008757	-0.004318	-0.005539	-0.004684	-0.007367	-0.006154	-0.007136	-0.006762	-0.006588	-0.005308	-0.005753	-0.006391	-0.006744	-0.007611	-0.006595	-0.005512	-0.009850	-0.006413	-0.004958	-0.006258	-0.007046	-0.005871	-0.007438	-0.001515	-0.006787	-0.007838	-0.008437	-0.005681
-315.000000	-0.007160	-0.007155	-0.009570	-0.007199	-0.006457	-0.007559	-0.007583	-0.007211	-0.007037	-0.006415	-0.007839	-0.006772	-0.006897	-0.008622	-0.005914	-0.008019	-0.008909	-0.009199	-0.008195	-0.005226	-0.005442	-0.006436	-0.004860	-0.009511	-0.006793	-0.006214	-0.003556	-0.006027	-0.008580	-0.008559	-0.009864	-0.009618	-0.006957	-0.006113	-0.006614	-0.006198	-0.007004	-0.006948	-0.007866	-0.007266	-0.006671	-0.008258	-0.006864	-0.008953	-0.002190	-0.007476	-0.004511	-0.006864	-0.005479
-314.966666	-0.007155	-0.006442	-0.005817	-0.005470	-0.004490	-0.006637	-0.009245	-0.008166	-0.007253	-0.009669	-0.012578	-0.007596	-0.006883	-0.008779	-0.009700	-0.006941	-0.006612	-0.007962	-0.007708	-0.006264	-0.006039	-0.005711	-0.006097	-0.008557	-0.005532	-0.008336	-0.007053	-0.008090	-0.009724	-0.011464	-0.010471	-0.005081	-0.003928	-0.007147	-0.006422	-0.008995	-0.010643	-0.006079	-0.008558	-0.007729	-0.008063	-0.006532	-0.007405	-0.008845	-0.001530	-0.005685	-0.007146	-0.007462	-0.006541
-314.933333	-0.003587	-0.007322	-0.003089	-0.005563	-0.006430	-0.005788	-0.009057	-0.008942	-0.005515	-0.008967	-0.007895	-0.006457	-0.005090	-0.008173	-0.004976	-0.008258	-0.008044	-0.007995	-0.006722	-0.004873	-0.004736	-0.006657	-0.003739	-0.009064	-0.010000	-0.004590	-0.009090	-0.008513	-0.007450	-0.010608	-0.007248	-0.006811	-0.005055	-0.006418	-0.006951	-0.006798	-0.004376	-0.006287	-0.005909	-0.005974	-0.005113	-0.004314	-0.005751	-0.008180	0.000312	-0.008359	-0.006110	-0.007565	-0.007141
-314.900000	-0.004427	-0.005155	-0.005504	-0.002826	-0.004676	-0.005297	-0.007339	-0.006896	-0.005637	-0.005737	-0.007464	-0.009398	-0.007192	-0.010042	-0.006720	-0.006505	-0.005992	-0.007002	-0.006347	-0.003369	-0.006276	-0.008029	-0.005657	-0.011318	-0.005355	-0.007586	-0.009411	-0.007819	-0.009224	-0.007242	-0.009382	-0.006902	-0.005321	-0.006441	-0.006504	-0.006899	-0.004124	-0.007006	-0.006439	-0.006421	-0.007205	-0.007604	-0.007450	-0.008416	-0.001974	-0.008854	-0.006158	-0.004336	-0.009217
-314.866666	-0.006479	-0.003643	-0.006876	-0.004910	-0.005275	-0.006606	-0.007642	-0.009072	-0.006656	-0.007442	-0.010607	-0.004260	-0.004346	-0.008236	-0.007083	-0.003499	-0.006107	-0.006639	-0.005390	-0.003170	-0.006771	-0.007169	-0.006493	-0.008834	-0.005868	-0.007697	-0.006347	-0.004035	-0.005753	-0.007620	-0.008272	-0.004134	-0.006303	-0.005693	-0.009678	-0.008818	-0.007006	-0.004099	-0.007876	-0.005166	-0.010326	-0.006201	-0.005863	-0.008885	-0.001612	-0.005518	-0.004592	-0.008486	-0.002448
-314.833333	-0.004669	-0.005293	-0.004917	-0.002787	-0.003288	-0.005987	-0.008072	-0.006294	-0.009425	-0.005737	-0.008415	-0.008610	-0.005951	-0.006204	-0.005419	-0.007201	-0.005209	-0.005285	-0.007710	-0.005685	-0.003262	-0.004018	-0.003385	-0.007048	-0.006180	-0.005960	-0.007001	-0.005896	-0.004922	-0.006816	-0.006205	-0.004947	-0.005403	-0.005630	-0.010577	-0.006217	-0.006709	-0.006352	-0.008470	-0.006921	-0.005964	-0.002865	-0.006954	-0.007021	-0.000552	-0.008802	-0.004200	-0.005570	-0.005174
-314.800000	-0.003559	-0.007873	-0.003806	-0.004619	-0.004743	-0.007246	-0.006440	-0.005974	-0.004546	-0.004328	-0.008053	-0.005858	-0.003948	-0.007392	-0.004608	-0.002552	-0.007184	-0.007176	-0.005093	-0.006289	-0.005063	-0.008291	-0.003440	-0.007217	-0.004738	-0.006880	-0.008027	-0.008114	-0.006564	-0.008659	-0.007472	-0.005177	-0.004687	-0.006165	-0.005067	-0.005390	-0.006984	-0.005425	-0.006183	-0.004778	-0.007301	-0.003405	-0.008973	-0.006420	-0.001405	-0.003038	-0.003237	-0.006510	-0.003546
-314.766666	-0.006129	-0.004890	-0.004755	-0.004497	-0.003232	-0.005967	-0.006342	-0.007168	-0.005524	-0.004838	-0.008562	-0.007681	-0.005309	-0.007422	-0.003949	-0.006810	-0.006496	-0.006790	-0.006504	-0.003349	-0.002697	-0.006637	-0.005795	-0.005959	-0.002715	-0.005483	-0.003509	-0.006318	-0.004912	-0.006669	-0.005539	-0.004603	-0.003592	-0.003084	-0.006639	-0.005083	-0.005190	-0.001919	-0.004679	-0.006329	-0.005942	-0.002643	-0.007188	-0.006034	-0.002542	-0.004960	-0.002087	-0.007085	-0.002380
-314.733333	-0.004817	-0.005975	-0.004853	-0.005257	-0.004213	-0.004620	-0.005509	-0.005141	-0.006422	-0.006411	-0.005711	-0.005307	-0.003754	-0.005188	-0.004010	0.000037	-0.005499	-0.003955	-0.005394	-0.005749	-0.003943	-0.005539	-0.002537	-0.006611	-0.003627	-0.001240	-0.004704	-0.004691	-0.005191	-0.008650	-0.005934	-0.005255	-0.000788	-0.003267	-0.007713	-0.003937	-0.006536	-0.005375	-0.007046	-0.004482	-0.003173	-0.000968	-0.008098	-0.006676	-0.002282	-0.004306	-0.004461	-0.005041	-0.000421
-314.700000	-0.002962	-0.005641	-0.003084	-0.002995	-0.002432	-0.002445	-0.003359	-0.005580	-0.004021	-0.004869	-0.005984	-0.004645	-0.004986	-0.007648	-0.001781	-0.005472	-0.005170	-0.003016	-0.005061	-0.002675	-0.002645	-0.005043	-0.001857	-0.004919	-0.003360	-0.002693	-0.002129	-0.006337	-0.002699	-0.005865	-0.007398	-0.001383	-0.005410	-0.005848	-0.005541	-0.003926	-0.005048	-0.003121	-0.006966	-0.008878	-0.003472	-0.001016	-0.005308	-0.008301	-0.000919	-0.003771	-0.003942	-0.003433	-0.003882
-314.666666	-0.002851	-0.006340	-0.004325	-0.004911	-0.004206	-0.004814	-0.007260	-0.007155	-0.006902	-0.004519	-0.006342	-0.006200	-0.004105	-0.004562	-0.002972	-0.000084	-0.002201	-0.003507	-0.005462	-0.002772	-0.006570	-0.007336	-0.002864	-0.004436	-0.006061	-0.002772	-0.002086	-0.004887	-0.006802	-0.004479	-0.003049	-0.003536	-0.004219	-0.001719	-0.006475	-0.005122	-0.005179	-0.003514	-0.005882	-0.005798	-0.003139	-0.003855	-0.003214	-0.004825	-0.004059	-0.002978	-0.004364	-0.001311	-0.001315
-314.633333	-0.001837	-0.003503	-0.004603	-0.002281	-0.003266	-0.004743	-0.006640	-0.002516	-0.002650	-0.000831	-0.006588	-0.003606	-0.006998	-0.007297	-0.003384	-0.004698	-0.002197	-0.006217	-0.004686	-0.003508	-0.004078	-0.006429	-0.002861	-0.006630	-0.004792	-0.000170	-0.005841	-0.004810	-0.006529	-0.007287	-0.002736	-0.003736	-0.005953	-0.002801	-0.004722	-0.002924	-0.003491	-0.004636	-0.006623	-0.005169	-0.002613	-0.001044	-0.003441	-0.003772	0.000266	-0.006479	-0.005157	-0.004840	-0.004544
-314.600000	-0.002145	-0.005420	-0.005123	-0.000990	-0.002054	-0.004900	-0.005902	-0.002694	-0.004388	-0.006954	-0.009554	-0.004857	-0.003836	-0.007535	-0.004513	-0.005097	-0.004339	-0.002684	-0.003853	-0.003364	-0.003067	-0.008049	-0.000889	-0.006028	-0.002433	0.001878	-0.006432	-0.002178	-0.001852	-0.005582	-0.005546	-0.000582	-0.001238	-0.006851	-0.005778	-0.004397	-0.003012	-0.004209	-0.007779	-0.003123	-0.002186	-0.001092	-0.004898	-0.005029	0.000486	-0.004295	-0.002857	-0.007584	-0.003328
-314.566666	-0.001845	-0.003810	-0.005584	-0.001180	-0.006193	-0.005561	-0.005990	-0.004939	-0.007150	-0.004399	-0.006940	-0.001942	-0.004370	-0.006472	-0.005480	-0.005272	-0.004201	-0.004733	-0.004391	-0.001986	-0.002138	-0.005953	-0.001658	-0.006792	-0.006466	-0.003150	-0.003560	-0.003041	-0.004943	-0.005393	-0.005791	-0.002739	-0.002962	-0.003903	-0.000670	-0.005017	-0.007498	-0.004290	-0.004043	-0.004194	-0.004873	-0.004030	-0.005908	-0.006313	0.001663	-0.005763	-0.001275	-0.002091	-0.000726
-314.533333	-0.003279	-0.003888	-0.001966	-0.002334	-0.000807	-0.004209	-0.007744	-0.005604	-0.007452	-0.006240	-0.006112	-0.004737	-0.003343	-0.004611	-0.001794	-0.002789	-0.004358	-0.004724	-0.005873	-0.002883	-0.001032	-0.003476	-0.001564	-0.004859	-0.005976	-0.002174	-0.004503	-0.003387	-0.004062	-0.006339	-0.006509	-0.001886	-0.005333	-0.007187	-0.004693	-0.004462	-0.005305	-0.005558	-0.006052	-0.005342	-0.001115	-0.003528	-0.008215	-0.004410	0.002492	-0.004061	-0.002910	-0.000336	-0.003662
-314.500000	-0.004719	-0.003447	-0.005341	-0.001933	-0.002324	-0.002113	-0.002191	-0.007326	-0.005463	-0.002900	-0.005357	-0.003302	-0.002440	-0.006581	-0.005288	-0.002787	-0.002509	-0.003352	-0.004721	-0.001546	-0.004266	-0.006851	-0.003406	-0.006194	-0.004057	-0.001509	-0.005010	-0.003066	-0.003522	-0.004064	-0.005032	-0.002965	-0.004781	-0.001206	-0.004688	-0.002231	-0.002024	-0.001773	-0.000916	-0.005466	-0.003626	-0.002531	-0.007169	-0.004456	0.002315	-0.005251	-0.001096	-0.000771	-0.003372
-314.466666	-0.002726	-0.004771	-0.000908	-0.001330	0.001981	-0.001646	-0.007094	-0.008119	-0.003926	-0.002170	-0.008576	-0.005334	-0.003962	-0.004980	-0.002207	-0.001763	-0.003281	-0.002576	-0.003983	0.000077	-0.001238	-0.004782	-0.003745	-0.005596	-0.004541	-0.001311	-0.004676	-0.003902	-0.003751	-0.002664	-0.005024	0.000628	-0.003043	-0.005089	-0.006169	-0.005390	-0.003659	-0.000661	-0.005044	-0.006271	-0.004797	-0.002015	-0.005005	-0.005148	0.002945	-0.004734	-0.002614	-0.003906	-0.003204
-314.433333	-0.000468	-0.002584	-0.003818	-0.000663	-0.002042	0.000051	-0.002862	-0.003162	-0.002972	-0.002895	-0.007630	-0.005417	-0.001884	-0.001728	-0.004337	-0.001834	-0.004253	-0.003837	-0.004749	-0.003922	-0.000800	-0.005220	-0.002426	-0.003492	-0.003982	0.000740	-0.001437	-0.004336	-0.005069	-0.003854	-0.004358	-0.004221	-0.000366	-0.005329	-0.000757	-0.002188	-0.004855	-0.001700	-0.004965	-0.001872	-0.005132	-0.001685	-0.007862	-0.003503	0.000125	-0.003260	0.000665	-0.001427	-0.002105
-314.400000	-0.002055	-0.001178	-0.001436	0.000062	-0.002792	-0.002627	-0.004521	-0.003786	-0.004773	-0.001009	-0.008173	-0.002934	-0.001333	-0.003580	-0.001389	-0.003158	-0.007684	-0.002234	-0.003070	-0.002365	-0.002634	-0.006012	-0.002757	-0.001617	-0.004339	-0.001230	-0.003165	-0.003210	-0.000256	-0.004593	0.000211	-0.000225	0.000079	-0.001281	-0.003430	-0.000021	-0.001663	-0.002314	-0.003487	-0.004069	-0.003960	-0.001329	-0.003892	-0.003642	0.001880	-0.005207	-0.002601	-0.000892	-0.000572
-314.366666	-0.000301	-0.000927	0.000214	-0.000494	0.000882	0.000589	-0.002492	-0.001819	-0.003891	-0.001365	-0.003486	-0.005348	-0.001801	-0.002731	-0.003188	-0.002622	-0.002307	-0.003237	-0.001274	0.001003	-0.000347	-0.002549	0.000368	-0.003073	-0.001937	-0.000298	-0.002478	-0.003548	0.000274	-0.003274	-0.001404	-0.001340	-0.001941	-0.000223	-0.002102	-0.002927	-0.004332	0.000084	-0.000586	-0.003551	0.000943	0.000492	-0.005221	-0.001008	0.003046	-0.004190	-0.000402	-0.000875	-0.000922
-314.333333	0.001337	-0.000429	-0.000775	-0.000537	-0.002080	0.003715	-0.004635	-0.001547	0.000285	-0.000225	-0.004100	-0.001295	-0.001691	-0.002437	-0.001965	0.000255	0.000020	0.000427	-0.003708	-0.001666	-0.001778	-0.001507	-0.002950	-0.002749	-0.002210	-0.000938	-0.002901	-0.001009	-0.003526	-0.003003	-0.001642	-0.002588	0.001439	0.001894	-0.001757	-0.000992	-0.002017	0.002332	-0.001802	-0.001431	0.000562	0.001192	-0.001114	-0.001507	0.005056	-0.001306	0.001950	0.001016	-0.000287
-314.300000	-0.000951	0.001388	-0.002510	0.001830	-0.001720	0.001007	0.000253	-0.001718	-0.001830	-0.000268	-0.002249	-0.004364	-0.004720	-0.001505	-0.001411	0.000780	0.001734	-0.001837	-0.000674	0.001707	0.000714	0.000772	-0.000653	-0.002913	-0.004260	0.001940	0.000849	0.001423	-0.000081	-0.002185	-0.000781	-0.001249	0.000038	0.000149	-0.001493	-0.001551	-0.000866	0.000961	-0.001880	0.000626	-0.002918	0.001842	-0.001377	-0.002016	0.003875	-0.001220	0.000388	0.003044	-0.001166
-314.266666	0.000362	-0.000887	0.000572	0.002357	0.002465	0.000510	-0.003792	-0.001608	0.000317	0.000638	-0.001736	-0.001460	-0.001568	0.001105	0.001652	0.002522	-0.001165	0.000500	-0.001177	0.002265	0.001585	-0.001143	0.002425	-0.000621	-0.000807	0.001215	0.000618	0.000923	-0.000149	-0.002990	0.001198	0.002571	0.002808	0.000941	0.001047	0.003476	-0.001110	0.001142	0.003200	0.000601	-0.000808	-0.000777	-0.002606	-0.001625	0.006076	-0.002174	-0.000132	0.004563	-0.000339
-314.233333	0.000094	-0.000043	0.003489	0.000448	-0.000339	-0.000966	-0.001029	-0.000633	0.001658	-0.000816	-0.003045	-0.003585	0.001207	-0.002156	0.000456	0.001501	0.000540	-0.001195	-0.002730	0.002073	0.002220	-0.000610	0.001177	-0.000765	0.001095	0.004738	-0.001503	0.000325	-0.000237	-0.001715	0.000694	0.002533	0.001552	0.000628	0.000308	0.002059	0.001210	-0.002326	0.000131	0.001064	-0.001295	0.002763	-0.000128	-0.003156	0.005448	-0.002463	0.001297	0.003436	0.002288
-314.200000	0.002602	-0.002346	0.001233	-0.000639	0.002995	-0.000514	0.000958	-0.001860	0.002162	0.001271	-0.003517	0.000118	-0.000830	-0.001152	0.001469	0.001319	0.001895	0.001700	0.001619	0.002652	0.003904	0.000667	0.001366	0.000811	-0.000276	0.002029	-0.002201	-0.000241	0.002315	0.000214	0.002119	0.003220	0.003884	0.001167	-0.001157	0.004173	0.000358	-0.000563	0.001246	0.000141	0.001044	0.001201	-0.001474	0.001059	0.005660	0.000830	0.000276	0.001453	-0.000450
-314.166666	-0.002174	0.000215	0.001211	-0.001290	-0.000280	-0.000541	-0.001578	0.000570	-0.000050	0.000217	0.000059	-0.001029	0.001972	-0.002351	0.002242	0.001121	0.000056	0.001883	-0.001206	0.002666	0.002538	0.000591	0.003414	-0.003041	0.001761	0.003844	0.001472	0.000038	0.000637	0.001404	-0.000592	0.003105	0.002476	0.002596	-0.000073	0.000795	-0.000587	0.001279	-0.002561	-0.001171	-0.003112	0.001150	-0.001004	0.002172	0.003773	0.001445	-0.000027	0.000839	0.000856
-314.133333	-0.000222	0.001463	-0.002345	0.000766	0.001196	-0.002170	-0.001069	0.000725	-0.000899	0.000960	-0.002992	0.002069	0.000255	0.000743	0.000371	0.002187	0.000410	-0.000433	0.002105	0.003129	0.001327	0.001649	0.002212	-0.002661	0.000029	0.002266	0.003501	0.000540	0.001626	-0.002282	0.001647	0.001209	0.001989	0.001238	-0.001995	0.001563	-0.001154	0.001024	0.000418	0.002493	0.002960	0.001916	0.000230	0.000353	0.005201	0.001075	-0.002015	0.002233	0.002283
-314.100000	0.000854	0.000727	0.001886	-0.000920	-0.000367	-0.003549	-0.002110	-0.001453	0.001110	0.000581	0.000243	-0.001658	-0.000841	-0.000745	0.003075	0.000956	0.001064	-0.001651	0.003734	0.002265	0.001862	-0.000525	0.002721	-0.002581	0.001623	0.004192	-0.001361	0.001194	-0.000958	-0.001141	-0.001268	0.000864	0.003501	-0.000840	0.000261	-0.000570	0.001340	0.000188	0.002336	-0.001544	0.001511	0.000709	-0.000637	-0.000769	0.004097	-0.001218	0.001572	0.001605	-0.001227
-314.066666	-0.000790	0.001550	-0.000613	-0.002706	-0.001759	-0.001733	-0.002069	-0.002163	-0.001668	0.001918	0.001206	-0.001348	-0.001003	-0.000036	0.004608	-0.001194	-0.001696	-0.000247	0.001100	0.001910	-0.001186	-0.001724	0.000856	-0.002034	-0.000052	0.001584	-0.001775	0.000655	0.000900	-0.000971	-0.000357	0.000043	0.000740	0.000065	-0.002894	0.000864	-0.001974	0.000007	-0.002352	0.000760	0.000878	-0.000948	-0.003179	0.000792	0.000601	-0.001745	0.000512	0.001741	0.000015
-314.033333	-0.001540	-0.001612	-0.003208	-0.001065	-0.002464	-0.001002	-0.003189	0.001050	0.001873	-0.000085	-0.001023	-0.001386	-0.000590	-0.002413	-0.003505	0.000396	-0.001883	-0.000379	0.002977	0.001379	0.001983	0.000405	0.002304	-0.002123	0.001008	0.000898	-0.000073	-0.000505	-0.000464	-0.001631	-0.003128	-0.000819	-0.000738	0.000366	-0.000275	-0.000243	0.000280	0.000271	-0.000934	-0.001498	-0.003241	-0.001635	-0.003116	-0.001641	0.004939	-0.000665	-0.001497	0.001491	-0.000274
-314.000000	-0.002150	0.001880	-0.003243	-0.002089	-0.000759	-0.001530	-0.001625	-0.000156	-0.003915	-0.001037	-0.001450	-0.000310	-0.001151	-0.004912	0.002056	-0.003314	-0.000093	0.000708	0.001072	0.002732	-0.001144	-0.004001	0.000281	-0.003404	-0.002544	0.000990	-0.002615	-0.000829	0.000662	-0.002393	-0.000745	-0.000071	-0.001568	-0.001896	-0.001911	-0.000735	-0.000120	-0.000028	-0.001298	0.000914	0.000210	-0.001736	-0.003528	0.000165	0.001928	-0.002704	-0.000371	0.001942	0.001105
-313.966666	-0.001072	-0.001845	-0.002639	0.000035	-0.002419	-0.000515	-0.003235	-0.003931	-0.001720	-0.000949	-0.001620	-0.002746	-0.000819	-0.002992	-0.000508	-0.001098	-0.000822	-0.000789	0.000078	-0.000365	-0.001119	-0.004252	-0.000419	-0.004348	-0.002037	0.001859	0.001217	-0.002580	0.000986	-0.004664	0.001392	-0.000204	-0.000643	-0.000859	-0.001373	-0.002538	-0.003573	-0.002562	-0.003231	-0.000828	-0.000147	0.001917	-0.003531	-0.000179	0.000025	-0.003059	-0.002430	0.002505	-0.000512
-313.933333	-0.000738	0.001323	-0.000551	0.000834	-0.000790	-0.002016	-0.003633	-0.003025	-0.000988	-0.002160	-0.003210	0.000001	-0.002105	-0.004921	0.001867	-0.002817	-0.000856	0.000746	0.001281	-0.000827	-0.003029	-0.002578	0.000087	-0.003518	-0.000943	-0.001158	0.000223	-0.000886	-0.003513	-0.003307	-0.001366	0.000298	0.000854	-0.001079	-0.001787	-0.001959	0.000312	-0.001102	-0.000004	-0.000469	0.000150	-0.001500	-0.002678	-0.002321	0.004342	-0.001531	-0.003431	-0.001910	-0.002227
-313.900000	-0.002386	0.004442	-0.000203	0.002174	-0.002678	-0.001641	-0.003018	-0.001753	-0.002291	-0.002336	-0.003640	-0.001286	-0.001491	-0.002460	-0.001354	-0.001065	-0.003614	-0.001304	-0.000496	0.003783	-0.000991	-0.003107	-0.000529	-0.003454	-0.001625	0.001497	-0.000619	-0.000499	-0.000124	-0.002587	-0.001876	-0.000740	-0.000450	-0.001083	0.001117	-0.002679	-0.002850	-0.002643	-0.003808	-0.000873	-0.000922	0.000347	-0.001943	-0.004484	0.005145	-0.001831	0.001819	-0.000302	0.000872
-313.866666	-0.001297	0.001743	0.002850	0.000223	0.001670	0.001670	-0.004434	-0.000180	-0.001049	-0.001837	-0.002568	-0.001863	0.000306	-0.002522	-0.001691	-0.000604	-0.004218	-0.000547	0.000265	0.001063	-0.000456	0.001727	0.002326	-0.003455	0.000640	0.001713	0.000959	0.002778	0.000896	-0.006117	-0.000831	-0.000640	0.002207	0.001394	-0.002424	-0.003155	0.000015	0.001671	-0.000333	-0.002126	0.001654	-0.000415	-0.003344	-0.004020	0.005882	0.000385	-0.001960	0.000659	0.000114
-313.833333	0.002870	-0.000082	0.000452	0.004097	0.003213	0.003065	-0.002050	-0.001107	0.000592	-0.001376	-0.000910	-0.001885	-0.002182	-0.001139	0.001993	0.000019	-0.000685	-0.001520	-0.000169	0.001619	-0.003196	0.000163	0.001133	-0.001798	0.000443	0.003108	-0.000264	-0.001217	0.000312	-0.003633	-0.001177	0.003215	0.002077	0.000618	0.000910	-0.002918	-0.000242	0.002343	-0.003041	0.001120	-0.003862	0.000054	-0.002176	-0.002684	0.004891	0.000315	0.002106	-0.000710	0.000890
-313.800000	0.005369	0.002615	0.002943	0.004273	0.004550	0.002272	0.000971	0.001083	-0.001168	0.000306	-0.001172	-0.002274	0.001010	-0.001427	0.001982	-0.001543	0.004661	-0.000944	-0.002813	0.000831	0.001736	-0.000586	0.002050	-0.000548	-0.000209	0.003455	0.000013	0.001451	-0.000350	-0.002113	0.000539	0.002052	0.001016	-0.001486	-0.000404	-0.000604	-0.000539	-0.000067	-0.000583	0.001486	0.000958	0.000803	0.000588	0.001272	0.007526	0.001197	0.002952	0.003653	0.000081
-313.766666	0.003405	0.003643	0.003222	0.006198	0.003429	0.004405	0.003175	0.001205	0.001416	-0.000018	-0.004262	0.000245	0.000374	0.000452	0.003860	0.005041	0.001190	-0.000348	0.001987	0.003925	0.003273	0.002430	0.003310	0.002075	0.004908	0.006256	0.000866	0.002908	0.002245	-0.001262	0.000032	0.002848	0.003045	0.001577	0.002829	0.004948	0.002163	0.004687	0.002233	0.002731	0.000792	0.000669	0.002411	0.003378	0.008099	0.000178	0.003049	0.004627	0.004775
-313.733333	0.006945	0.008246	0.007088	0.003659	0.006189	0.005573	0.004681	0.003901	0.002299	0.000044	-0.000369	0.002959	-0.000921	-0.000414	0.003920	0.005386	0.001492	0.003585	0.004291	0.007790	0.001840	0.001816	0.005064	0.001360	0.000572	0.006777	-0.000274	0.005051	0.003605	0.001474	0.001524	0.002581	0.000988	0.005136	0.003327	0.004059	0.002761	0.006327	0.001718	0.003385	0.005038	0.003871	0.002366	0.005060	0.009462	0.002777	0.005870	0.005740	0.005596
-313.700000	0.008912	0.007800	0.004178	0.008596	0.009595	0.008374	0.002529	0.006071	0.005144	0.002325	0.002694	0.003304	0.000509	0.001243	0.006410	0.003388	0.004230	0.002392	0.005401	0.006050	0.004451	0.003527	0.006792	0.004181	0.003132	0.007068	0.003774	0.003285	0.003687	0.002771	0.004138	0.006436	0.005394	0.007297	0.005946	0.004797	0.006042	0.006744	0.003739	0.005856	0.004954	0.005452	0.003566	0.004395	0.009239	0.006168	0.008198	0.009214	0.005475
-313.666666	0.009551	0.008483	0.006653	0.007935	0.008253	0.006399	0.003019	0.003652	0.004718	0.002259	0.004344	0.001895	0.003453	0.000638	0.006827	0.006696	0.004476	0.006605	0.008237	0.008420	0.005948	0.006271	0.008832	0.007746	0.004024	0.006476	0.005606	0.003279	0.006478	0.004066	0.002084	0.004486	0.008300	0.007649	0.006141	0.004387	0.004452	0.006887	0.008380	0.006283	0.004944	0.011044	0.001837	0.004484	0.012742	0.006543	0.009064	0.010429	0.007611
-313.633333	0.009467	0.007475	0.009411	0.009958	0.013099	0.008402	0.007215	0.003836	0.004405	0.008597	0.004732	0.006930	0.001143	0.003084	0.006525	0.008283	0.005525	0.004988	0.007758	0.010030	0.006861	0.009539	0.008155	0.007542	0.003970	0.009747	0.006844	0.007386	0.006407	0.004886	0.008924	0.005464	0.006764	0.006503	0.009821	0.009298	0.004700	0.006349	0.006925	0.006202	0.009589	0.008555	0.006711	0.008566	0.010180	0.005449	0.008380	0.008984	0.007243
-313.600000	0.011651	0.012462	0.008680	0.010637	0.009115	0.008779	0.006622	0.005994	0.006051	0.004144	0.006622	0.004720	0.004791	0.004621	0.008661	0.004671	0.008979	0.007936	0.006952	0.009273	0.007008	0.009695	0.009210	0.004945	0.005734	0.009977	0.007388	0.007996	0.006551	0.007959	0.007066	0.009368	0.010328	0.010633	0.009130	0.007429	0.008521	0.011737	0.008700	0.006554	0.005041	0.008925	0.007907	0.010139	0.013945	0.008275	0.010326	0.008737	0.011090
-313.566666	0.012825	0.010688	0.009002	0.008843	0.008326	0.012265	0.007414	0.006787	0.006842	0.003892	0.004984	0.007310	0.009695	0.007413	0.007967	0.007318	0.007739	0.007847	0.010166	0.009438	0.011767	0.007543	0.010920	0.007520	0.007981	0.012974	0.009615	0.007370	0.009934	0.011964	0.009207	0.007449	0.011766	0.010194	0.007708	0.008133	0.011297	0.008776	0.010508	0.010336	0.011055	0.010989	0.010749	0.012092	0.015060	0.009232	0.010494	0.011139	0.009258
-313.533333	0.009225	0.009558	0.008541	0.008692	0.007821	0.010652	0.004972	0.011184	0.009186	0.007599	0.008493	0.007763	0.009778	0.009749	0.005733	0.007821	0.008228	0.007812	0.006779	0.011087	0.011103	0.010524	0.011870	0.008542	0.010719	0.011956	0.008823	0.009208	0.007947	0.006675	0.008939	0.010299	0.008409	0.009290	0.010322	0.009371	0.009395	0.008857	0.011099	0.008680	0.011007	0.010541	0.009614	0.009332	0.016509	0.008655	0.013042	0.011059	0.012319
-313.500000	0.009056	0.007422	0.007506	0.005897	0.008807	0.010124	0.007935	0.008384	0.008938	0.008631	0.007691	0.010438	0.009487	0.008305	0.009772	0.011083	0.008390	0.008381	0.008917	0.011371	0.012095	0.009534	0.013394	0.007019	0.009450	0.013915	0.010011	0.010877	0.008399	0.005178	0.010612	0.013657	0.009757	0.012694	0.009264	0.014530	0.010687	0.011661	0.013532	0.010184	0.011092	0.010061	0.009136	0.004692	0.015282	0.009424	0.007861	0.008930	0.010697
-313.466666	0.007488	0.005928	0.008640	0.005018	0.004473	0.005047	0.005574	0.010897	0.009063	0.006340	0.005508	0.010072	0.010551	0.010076	0.012147	0.011921	0.009902	0.013068	0.009250	0.010995	0.010869	0.008886	0.009556	0.009102	0.008197	0.013289	0.008814	0.010835	0.009220	0.007471	0.010902	0.010789	0.010443	0.011474	0.010041	0.010198	0.009544	0.007092	0.009718	0.010055	0.009597	0.014497	0.011380	0.010986	0.015630	0.007322	0.007463	0.009450	0.010791
-313.433333	0.006015	0.008854	0.007419	0.005092	0.006625	0.004283	0.006352	0.010072	0.007371	0.011316	0.009090	0.010855	0.009979	0.006251	0.013613	0.010374	0.006903	0.008339	0.007121	0.011132	0.010176	0.010453	0.011084	0.006307	0.010102	0.010645	0.010321	0.012396	0.010590	0.007998	0.008679	0.010384	0.010578	0.010244	0.010248	0.008268	0.009703	0.007689	0.009573	0.010042	0.008671	0.010059	0.008953	0.009233	0.013871	0.007787	0.008282	0.009347	0.010670
-313.400000	0.004570	0.005938	0.005358	0.004642	0.003339	0.000359	0.002108	0.007432	0.007368	0.009586	0.007023	0.009874	0.008580	0.008168	0.010017	0.010685	0.006066	0.008820	0.009993	0.009917	0.009629	0.012141	0.011550	0.007784	0.009842	0.014872	0.010142	0.010317	0.008862	0.010262	0.007596	0.008307	0.010497	0.009700	0.011871	0.010559	0.011234	0.008126	0.009450	0.008947	0.008989	0.008230	0.011268	0.008120	0.015519	0.010540	0.009104	0.010945	0.008944
-313.366666	0.003585	0.004471	0.002635	0.002102	-0.001213	0.000723	0.003089	0.007355	0.008229	0.008216	0.006858	0.007729	0.008079	0.008066	0.010733	0.007694	0.010223	0.010117	0.006908	0.010094	0.008147	0.007046	0.009070	0.009937	0.008268	0.009328	0.009373	0.007740	0.008248	0.007426	0.007352	0.007083	0.007706	0.007073	0.009009	0.007759	0.007907	0.005978	0.008764	0.007345	0.009830	0.008711	0.005171	0.007152	0.014021	0.010242	0.011578	0.010337	0.007924
-313.333333	0.001272	0.000437	-0.000019	0.001511	-0.000055	0.000132	-0.001431	0.004114	0.004492	0.005939	0.004840	0.007281	0.009570	0.006718	0.005244	0.005391	0.004607	0.007155	0.007415	0.010592	0.006891	0.004616	0.006875	0.004825	0.008447	0.008682	0.009904	0.005781	0.007475	0.005601	0.005616	0.007648	0.005467	0.007096	0.006154	0.007775	0.006028	0.006014	0.008494	0.007333	0.005031	0.005759	0.003769	0.005976	0.011347	0.007682	0.005751	0.006950	0.003522
-313.300000	-0.000386	-0.000634	-0.002358	-0.001829	-0.000131	-0.003797	-0.000955	0.004869	0.002455	0.006719	0.008904	0.004604	0.004932	0.005880	0.005218	0.006664	0.002350	0.007994	0.003622	0.009866	0.005375	0.004856	0.005892	0.003315	0.007130	0.006575	0.006990	0.005111	0.006694	0.002185	0.002259	0.002903	0.003737	0.005868	0.005713	0.007813	0.003629	0.004118	0.005545	0.006473	0.006156	0.003093	0.003149	0.003776	0.008708	0.007620	0.005803	0.005861	0.000014
-313.266666	-0.001964	-0.002987	-0.002395	-0.004286	-0.008199	-0.008219	-0.001231	0.002963	0.003576	0.003156	0.007287	0.002716	0.005418	0.003802	0.004835	0.005519	0.000066	0.003489	0.000839	0.006782	0.004949	0.003517	0.005811	0.004438	0.002343	0.006226	0.003799	0.001276	0.006649	-0.000210	0.001794	0.000644	0.002970	0.003569	0.004093	0.004880	0.005688	0.000196	0.004648	0.000979	0.003098	0.002586	0.002228	0.000581	0.008096	0.003876	0.005966	0.003313	0.002679
-313.233333	-0.002895	-0.005295	-0.008526	-0.008449	-0.007515	-0.008422	-0.004696	-0.000918	0.001329	0.000970	0.004803	0.003551	0.002332	0.001758	0.001359	0.002442	-0.001197	0.000899	-0.001150	0.001658	0.002185	-0.000271	0.005503	0.000943	0.002141	0.002144	0.001290	-0.000624	-0.001000	-0.000462	0.001791	-0.000273	0.000293	0.002779	0.003265	0.001541	0.002765	-0.001114	0.000948	0.001732	0.000229	0.004944	-0.001115	0.000213	0.006176	0.000369	0.002874	0.000072	-0.000612
-313.200000	-0.004706	-0.007446	-0.006247	-0.005861	-0.006750	-0.006926	-0.009953	-0.002255	-0.002565	-0.003044	0.001229	-0.000850	-0.002030	-0.001249	0.003319	-0.000873	0.000282	0.000941	-0.001446	-0.000082	-0.000782	-0.001712	0.004627	0.000230	-0.000185	0.001535	0.002803	0.001751	0.000258	-0.001527	-0.000451	-0.001398	-0.000076	-0.003423	-0.003306	-0.002019	-0.002103	-0.000688	-0.000649	0.001341	0.001430	-0.001225	-0.003555	-0.002401	0.004333	-0.002238	-0.000563	-0.001813	-0.000646
-313.166666	-0.004956	-0.011025	-0.008072	-0.007749	-0.007649	-0.007508	-0.012441	-0.005425	-0.004788	-0.000699	-0.002851	-0.001747	-0.002512	-0.003375	-0.002540	0.000890	-0.003844	-0.002335	-0.003892	0.001962	-0.001693	0.000860	0.000345	-0.005574	-0.000205	-0.001248	0.000357	-0.001990	-0.003325	-0.008073	-0.000415	-0.001786	-0.004180	-0.002544	-0.004045	-0.003061	-0.004516	-0.003820	-0.001916	0.000076	-0.001791	-0.003217	-0.005061	-0.003764	0.002407	-0.003545	-0.001083	-0.002884	-0.003951
-313.133333	-0.005140	-0.007611	-0.010250	-0.007891	-0.008479	-0.006787	-0.012639	-0.007941	-0.007208	-0.003089	-0.002553	-0.006606	-0.005058	-0.006012	-0.003974	-0.005986	-0.006024	-0.003249	-0.004346	-0.001738	-0.003271	-0.005604	-0.002811	-0.004905	-0.005182	-0.000635	-0.001874	-0.001729	-0.006736	-0.006166	-0.006217	-0.005986	-0.005450	-0.004077	-0.004246	-0.004563	-0.005075	-0.004717	-0.005387	-0.001909	-0.006771	-0.004311	-0.007043	-0.006632	0.001200	-0.005566	-0.003627	-0.006599	-0.008298
-313.100000	-0.008976	-0.012120	-0.006926	-0.011171	-0.009468	-0.010639	-0.011429	-0.006750	-0.007052	-0.006018	-0.002898	-0.007880	-0.006186	-0.006208	-0.006670	-0.004338	-0.010144	-0.005469	-0.005489	-0.003811	-0.004695	-0.007597	-0.003231	-0.006379	-0.004460	-0.002127	-0.005586	-0.007282	-0.007380	-0.007851	-0.006180	-0.008038	-0.008366	-0.002916	-0.006648	-0.006256	-0.008004	-0.005630	-0.009217	-0.004819	-0.006029	-0.004434	-0.007512	-0.006012	-0.003210	-0.004487	-0.006006	-0.009682	-0.006217
-313.066666	-0.010529	-0.010521	-0.010802	-0.012302	-0.010210	-0.012660	-0.009078	-0.007747	-0.005895	-0.008797	-0.008794	-0.007482	-0.006512	-0.010668	-0.003784	-0.006853	-0.010309	-0.006362	-0.008784	-0.005499	-0.007617	-0.009047	-0.003879	-0.010197	-0.009395	-0.005012	-0.005138	-0.005149	-0.007731	-0.007490	-0.007431	-0.007852	-0.006178	-0.005001	-0.007624	-0.009653	-0.007534	-0.007080	-0.009136	-0.009236	-0.007057	-0.006894	-0.008251	-0.009279	-0.002304	-0.008559	-0.005539	-0.005344	-0.010621
-313.033333	-0.013108	-0.014888	-0.010154	-0.007970	-0.013640	-0.009241	-0.011367	-0.009336	-0.010203	-0.008928	-0.012045	-0.008487	-0.008019	-0.012102	-0.005165	-0.008050	-0.009166	-0.003546	-0.007404	-0.004149	-0.006589	-0.006913	-0.005219	-0.008106	-0.007623	-0.005833	-0.006200	-0.005159	-0.009523	-0.010809	-0.010985	-0.009701	-0.006092	-0.006735	-0.007612	-0.006205	-0.011181	-0.009438	-0.008710	-0.009816	-0.006711	-0.005093	-0.009805	-0.008807	-0.002233	-0.006319	-0.004974	-0.007657	-0.006122
-313.000000	-0.009529	-0.011373	-0.010928	-0.010245	-0.006973	-0.008656	-0.011506	-0.011959	-0.010321	-0.008646	-0.009001	-0.007377	-0.009926	-0.012050	-0.008829	-0.011030	-0.010254	-0.008244	-0.007280	-0.005356	-0.008697	-0.009414	-0.006067	-0.007679	-0.006911	-0.004602	-0.008962	-0.009010	-0.007198	-0.007021	-0.011034	-0.008930	-0.008984	-0.008449	-0.008770	-0.010904	-0.008624	-0.007984	-0.010773	-0.007810	-0.009859	-0.006713	-0.010906	-0.007214	-0.001911	-0.012499	-0.008583	-0.010662	-0.011516
-312.966666	-0.007991	-0.009818	-0.011212	-0.009300	-0.011134	-0.010708	-0.011747	-0.009114	-0.007651	-0.012305	-0.011035	-0.010001	-0.010020	-0.009012	-0.008431	-0.010006	-0.010544	-0.007872	-0.009965	-0.004816	-0.008978	-0.008022	-0.009153	-0.008117	-0.006798	-0.007783	-0.008996	-0.009499	-0.008530	-0.010346	-0.008755	-0.006237	-0.009022	-0.008609	-0.009708	-0.009247	-0.010050	-0.008679	-0.008592	-0.010024	-0.008835	-0.010451	-0.005753	-0.009405	-0.001988	-0.010269	-0.004129	-0.006654	-0.011257
-312.933333	-0.007879	-0.008266	-0.009872	-0.008600	-0.006669	-0.010688	-0.008725	-0.010084	-0.012326	-0.010622	-0.010697	-0.010793	-0.010411	-0.012329	-0.009240	-0.009679	-0.011177	-0.010335	-0.009377	-0.007416	-0.007373	-0.010202	-0.006464	-0.006423	-0.010640	-0.007351	-0.008327	-0.005748	-0.006724	-0.010974	-0.010580	-0.008851	-0.008095	-0.007577	-0.006806	-0.008281	-0.009359	-0.010615	-0.009019	-0.010805	-0.005028	-0.009490	-0.009251	-0.009412	-0.000433	-0.009336	-0.005656	-0.009223	-0.007877
-312.900000	-0.006303	-0.006183	-0.010064	-0.006386	-0.005309	-0.007597	-0.009134	-0.009643	-0.010525	-0.008969	-0.011106	-0.009490	-0.008439	-0.012215	-0.008283	-0.010203	-0.010522	-0.008321	-0.008204	-0.009510	-0.006615	-0.011400	-0.006275	-0.008170	-0.009860	-0.006091	-0.008193	-0.008208	-0.008938	-0.010105	-0.010438	-0.005463	-0.002946	-0.008852	-0.006171	-0.009160	-0.007433	-0.007365	-0.008384	-0.006743	-0.007113	-0.006247	-0.007050	-0.009938	-0.000978	-0.005835	-0.005597	-0.005327	-0.008433
-312.866666	-0.009211	-0.007032	-0.006692	-0.006275	-0.007713	-0.005009	-0.007789	-0.009513	-0.012593	-0.009389	-0.012633	-0.009096	-0.011499	-0.009711	-0.006890	-0.007591	-0.005294	-0.010300	-0.008847	-0.005971	-0.006271	-0.008208	-0.004179	-0.008928	-0.008932	-0.005461	-0.009324	-0.006715	-0.005070	-0.008293	-0.008808	-0.008108	-0.006628	-0.004876	-0.005063	-0.008070	-0.008036	-0.004748	-0.006015	-0.008429	-0.007162	-0.005426	-0.010071	-0.008018	-0.002179	-0.008083	-0.006729	-0.004847	-0.008230
-312.833333	-0.004335	-0.008123	-0.004538	-0.004815	-0.004215	-0.003389	-0.004740	-0.009486	-0.007940	-0.008089	-0.005058	-0.008085	-0.007058	-0.007780	-0.002128	-0.005257	-0.011249	-0.010142	-0.002252	-0.003258	-0.005141	-0.007523	-0.007317	-0.007715	-0.007658	-0.005262	-0.008551	-0.002582	-0.008606	-0.007791	-0.007508	-0.007069	-0.005604	-0.006055	-0.005772	-0.007474	-0.005803	-0.007068	-0.006688	-0.005963	-0.004682	-0.005701	-0.009689	-0.010689	0.000072	-0.006786	-0.004267	-0.003523	-0.003889
-312.800000	-0.004497	-0.004417	-0.004264	-0.005203	-0.006814	-0.004290	-0.005180	-0.007697	-0.007720	-0.007511	-0.009081	-0.005796	-0.009066	-0.009564	-0.006248	-0.005659	-0.008948	-0.006987	-0.005730	-0.002844	-0.001087	-0.005183	-0.003665	-0.008001	-0.008154	-0.004270	-0.004462	-0.006394	-0.006675	-0.007855	-0.007015	-0.003476	-0.007084	-0.005654	-0.004190	-0.006074	-0.005070	-0.005262	-0.005919	-0.003633	-0.002501	-0.002547	-0.007305	-0.004160	0.003063	-0.005538	-0.003182	-0.003234	-0.002263
-312.766666	-0.004829	-0.003088	-0.000752	-0.001515	-0.003998	-0.004260	-0.004862	-0.007871	-0.008556	-0.007417	-0.005956	-0.006827	-0.009721	-0.007840	-0.005862	-0.005296	-0.006856	-0.006698	-0.006183	-0.004791	-0.001737	-0.004800	-0.004247	-0.004229	-0.002196	-0.001179	-0.005314	-0.006611	-0.003336	-0.007024	-0.005461	-0.004498	-0.005348	-0.004164	-0.001562	-0.005138	-0.006860	-0.003199	-0.003825	-0.002581	-0.003937	-0.004619	-0.009593	-0.007521	0.000395	-0.002458	-0.004195	-0.002502	-0.001094
-312.733333	0.000746	-0.000046	-0.001074	0.000734	-0.000535	-0.000007	-0.004273	-0.004035	-0.005991	-0.003686	-0.005467	-0.004906	-0.003493	-0.007852	-0.003376	-0.006560	-0.006388	-0.002834	-0.004180	-0.002762	0.000695	-0.006293	0.000330	-0.005229	-0.004440	-0.003094	-0.004172	-0.004881	-0.001947	-0.005472	-0.005225	-0.002877	-0.004726	-0.002508	-0.000665	-0.003632	-0.003860	-0.003955	-0.005418	-0.002143	-0.002011	-0.004564	-0.007241	-0.003759	0.005456	-0.003637	-0.003708	-0.001553	0.000214
-312.700000	-0.001767	-0.000271	0.001243	-0.002777	0.001214	0.000201	-0.003639	-0.006364	-0.007011	-0.005630	-0.001675	-0.004784	-0.003816	-0.008057	-0.001639	-0.003563	-0.002356	-0.000169	-0.004362	-0.001328	-0.001420	-0.000597	-0.002311	-0.003947	-0.001495	-0.000315	-0.002017	-0.003385	-0.002480	-0.002261	-0.004441	-0.005015	-0.001478	-0.001087	-0.000693	-0.003413	-0.005270	-0.001509	-0.003400	-0.002124	-0.002093	-0.000963	-0.004724	-0.002359	0.006396	-0.003017	0.001374	0.002767	-0.002634
-312.666666	-0.002304	0.000723	0.002842	0.000725	0.002700	0.000588	-0.001470	0.000007	-0.004878	-0.000342	-0.005300	-0.004702	-0.002228	-0.005478	-0.002430	-0.004426	-0.000660	-0.001118	0.000862	-0.000304	-0.001760	-0.001153	0.000818	-0.005341	0.000086	-0.001288	-0.000103	-0.001881	-0.005172	-0.000614	-0.002920	-0.000881	-0.001249	-0.000481	-0.001372	0.000869	-0.004332	-0.002461	-0.003454	-0.002815	-0.001114	-0.000700	-0.001401	-0.004708	0.008105	-0.002544	0.000670	0.000472	-0.001365
-312.633333	-0.001446	-0.000690	-0.000907	0.003100	0.000219	0.000833	-0.004597	-0.002200	-0.002855	-0.002112	-0.001125	0.000696	0.001142	-0.001666	0.001363	-0.000845	-0.003134	0.001737	-0.003511	0.000243	-0.001391	0.000167	0.001475	-0.003731	-0.001503	0.000426	0.002524	-0.001382	-0.000301	-0.000341	-0.000356	0.000638	0.001572	-0.001585	-0.000069	0.000269	-0.001779	-0.002352	-0.000795	0.000225	0.001209	-0.001876	-0.002229	0.001046	0.005843	0.001247	-0.001188	0.001509	0.000787
-312.600000	0.003285	0.002023	0.004042	0.002750	0.001018	0.004331	-0.000098	-0.000536	-0.001076	-0.001009	-0.002808	-0.003531	0.000930	-0.001325	0.004848	0.001221	-0.000742	-0.001935	0.000962	0.004093	-0.000336	-0.000231	0.000677	-0.001728	-0.001088	0.002611	0.001766	0.001152	0.000903	-0.000258	0.000070	0.000271	0.003949	0.005082	0.003933	0.003263	0.000019	0.000783	0.001700	0.000832	0.003948	0.002401	-0.002371	0.002948	0.006034	0.002001	0.003117	0.000942	0.001278
-312.566666	0.004245	0.003573	0.003370	0.002596	0.000293	0.001885	0.001052	0.000869	0.001568	0.000824	-0.002782	-0.000395	0.001338	0.000226	-0.000016	0.000637	0.003559	0.004845	0.000700	0.004716	0.003351	-0.000209	0.003899	-0.000633	0.003321	0.003628	0.002648	0.004270	0.000093	0.000366	0.003874	0.001491	0.002494	0.000050	0.000712	0.002662	0.001756	0.000367	0.004650	0.001477	0.001203	0.002717	0.000081	0.003515	0.009286	0.002561	0.005715	0.004936	0.000651
-312.533333	0.000990	0.004387	0.001638	0.003931	0.002720	0.003661	-0.001236	0.000147	0.001737	0.002247	0.000366	0.000573	0.000910	0.000966	0.004635	0.000084	0.002885	0.002089	0.002719	0.002198	0.005645	0.002258	0.004696	0.001740	0.001937	0.004356	0.001823	0.005430	0.002998	0.002166	0.001242	0.001519	0.003427	0.006865	0.004246	0.002600	0.004824	0.000715	0.004556	0.003009	0.004099	0.003300	0.000415	0.006083	0.007305	0.003071	0.008702	0.007280	0.004460
-312.500000	0.003974	0.002118	0.005650	0.006059	0.001587	0.004594	0.003957	0.000132	0.002093	0.001127	-0.000167	0.004238	0.002761	-0.000875	0.003123	0.005433	0.001498	0.005261	0.003645	0.006890	0.004141	0.004047	0.005705	0.000218	0.004472	0.009252	0.005668	0.005438	0.003889	0.003255	0.002441	0.003845	0.007073	0.003643	0.002448	0.005182	0.003061	0.004306	0.002502	0.005624	-0.000062	0.003697	0.000657	0.003022	0.009575	0.005437	0.006921	0.001394	0.002996
-312.466666	0.005936	0.001309	0.002483	0.003848	0.003461	0.001972	0.002264	-0.000271	0.001162	0.002917	0.002490	0.002240	0.003062	-0.000123	0.006723	0.004158	0.007163	0.002555	0.003826	0.006640	0.005829	0.003983	0.003375	0.003612	0.005015	0.006946	0.004001	0.006437	0.002637	0.004987	0.003947	0.004187	0.003335	0.006738	0.005382	0.003338	0.005123	0.005117	0.005007	0.002660	0.002297	0.004219	0.001207	0.003879	0.009203	0.007308	0.005230	0.001967	0.002430
-312.433333	0.004296	0.001746	0.005984	0.004156	0.002956	0.004066	0.002420	0.002301	0.002961	0.003994	0.002090	-0.001626	0.001783	0.002139	0.005037	0.003277	0.001798	0.004794	0.001594	0.006024	0.004128	0.000692	0.006526	0.005226	0.003334	0.005641	0.006251	0.004622	0.005762	0.005490	0.003848	0.002058	0.003899	0.007251	0.000452	0.005300	0.004433	0.006659	0.003908	0.002765	0.004981	0.005122	0.001800	0.001948	0.007273	0.005450	0.006352	0.006124	0.005683
-312.400000	0.003225	0.003669	0.000677	0.004126	0.001599	0.002368	-0.000203	0.001123	0.002448	0.004653	-0.000582	0.002921	0.004863	0.001146	0.006422	0.007245	0.006147	0.006897	0.001430	0.006260	0.005506	0.003529	0.006144	0.003567	0.007768	0.005497	0.004004	0.007292	0.007160	0.003284	0.002048	0.003371	0.005558	0.007115	0.007322	0.004328	0.004827	0.004739	0.003645	0.005628	0.006671	0.005354	0.005129	0.005984	0.008884	0.006714	0.006092	0.004227	0.005290
-312.366666	0.003468	0.002515	0.003364	0.005249	0.003321	0.004222	-0.001308	0.001390	0.000123	0.005799	0.001862	0.001926	0.005579	0.001429	0.006460	0.000530	0.000947	0.001173	0.004402	0.005854	0.005513	0.002059	0.008249	0.003583	0.007040	0.003743	0.006928	0.008518	0.000223	0.006297	0.003587	0.007307	0.004410	0.005061	0.005391	0.005169	0.002956	0.004281	0.004252	0.005614	0.005540	0.003875	0.002364	0.005975	0.010345	0.007834	0.005598	0.005180	0.005032
-312.333333	0.003903	0.003225	0.001909	0.002647	0.002751	0.003482	0.002358	0.004960	0.006310	0.006031	0.003695	0.004955	0.003293	-0.000017	0.003387	0.001899	0.002529	0.005843	0.000804	0.006279	0.006334	0.004338	0.007670	0.003848	0.004658	0.008378	0.006762	0.003098	0.004365	0.007081	0.005767	0.004627	0.006025	0.003959	0.004504	0.005828	0.003616	0.005629	0.006204	0.002399	0.003994	0.000404	0.001060	0.001867	0.009172	0.005560	0.006661	0.003506	0.004039
-312.300000	0.004281	0.003756	0.003648	0.003557	0.004952	0.004900	0.001831	0.002546	0.004160	0.005307	0.002075	0.000534	0.003977	0.003407	0.004686	0.002022	0.002023	0.004900	0.002621	0.005384	0.008274	0.005028	0.004465	0.004758	0.006487	0.005345	0.006412	0.003940	0.003737	0.004212	0.003959	0.003340	0.004604	0.006716	0.005459	0.002709	0.004438	0.004405	0.005596	0.003000	0.004686	0.003743	0.002859	0.005667	0.007495	0.005688	0.005652	0.005172	0.005418
-312.266666	0.003152	0.003359	0.001407	0.005502	0.003392	0.003599	0.000991	0.000830	0.003901	0.004400	0.003025	0.001474	0.000714	0.001472	0.006415	0.001919	0.001983	0.003926	0.000049	0.007788	0.003768	0.005486	0.006789	0.004260	0.001788	0.007634	0.006253	0.006038	0.002924	0.001720	0.006134	0.004899	0.005393	0.005535	0.002779	0.003913	0.002680	0.005855	0.004873	0.003369	0.002826	0.006074	0.002571	0.002919	0.006978	0.004154	0.004518	0.003827	0.005149
-312.233333	0.002820	0.006275	0.002293	0.004122	0.006504	0.002069	0.002287	0.005631	0.002696	0.003984	0.002148	0.005117	0.002934	0.003129	0.007055	0.003810	0.001803	0.000367	0.004234	0.008557	0.003306	0.002434	0.005782	0.002942	0.002142	0.005085	0.002572	0.007275	0.002846	0.004210	0.002990	0.005915	0.002742	0.002431	0.003591	0.005178	0.001769	0.003911	0.004424	0.002578	0.004059	0.003969	0.002785	0.004152	0.007395	0.005378	0.005731	0.004613	0.004816
-312.200000	0.002551	0.003165	0.001413	0.003617	-0.000451	0.005641	0.000400	0.004670	0.003167	0.005965	0.000685	0.003174	0.002574	0.004260	0.005309	0.003722	0.005968	0.004737	0.006572	0.005874	0.004707	0.006186	0.006189	0.003437	0.004819	0.009560	0.005152	0.007690	0.006328	0.002742	0.005623	0.007060	0.004646	0.003365	0.004541	0.005400	0.006735	0.005241	0.006547	0.005262	0.004649	0.003158	0.000517	0.005254	0.007786	0.005647	0.004728	0.002852	0.003164
-312.166666	0.003525	0.006938	0.003358	0.002048	0.001643	0.006411	0.002575	0.001999	0.002379	0.003847	0.003317	0.005426	0.005523	0.001320	0.004982	0.006995	0.005205	0.003940	0.007645	0.007145	0.003843	0.005717	0.007538	0.003204	0.003946	0.007677	0.007780	0.008794	0.003189	0.001427	0.005447	0.003900	0.003419	0.005458	0.002925	0.003471	0.003873	0.006259	0.007084	0.005482	0.006196	0.004870	0.003698	0.001512	0.007349	0.003767	0.003634	0.004784	0.003710
-312.133333	0.007639	0.006154	0.003992	0.002278	0.003075	0.004603	-0.000035	0.002552	0.002848	0.005280	0.002541	0.002101	0.003383	0.003263	0.001593	0.002270	0.001981	0.002656	0.002560	0.005253	0.005809	0.004410	0.005737	0.002029	0.005538	0.007565	0.003308	0.009435	0.004337	0.005960	0.004373	0.003162	0.003960	0.004318	0.006241	0.003108	0.003602	0.004962	0.004860	0.003628	0.006513	0.004642	0.003157	0.005224	0.007781	0.004692	0.004358	0.005980	0.002417
-312.100000	0.003620	0.005158	0.001675	0.004901	0.006250	0.006530	0.003768	0.006930	0.001729	0.001819	0.003076	0.004605	0.003265	0.001254	0.006498	0.003062	0.006276	0.003747	0.002750	0.009324	0.005808	0.001562	0.009174	0.002615	0.006628	0.006281	0.004525	0.007834	0.003468	0.005903	0.004185	0.002757	0.005193	0.003665	0.003843	0.005900	0.005289	0.007462	0.006694	-0.000174	0.006148	0.005092	0.001351	0.004782	0.009673	0.005568	0.005510	0.005545	0.005626
-312.066666	0.008458	0.004345	0.006134	0.006249	0.005552	0.003997	0.003281	0.000578	0.005726	0.005835	0.000989	0.006013	0.001538	0.003337	0.005686	0.003656	0.004823	0.006020	0.004132	0.008417	0.007413	0.004587	0.000411	0.003408	0.006412	0.008211	0.006364	0.008716	0.005923	0.001991	0.007175	0.005693	0.005615	0.005272	0.007340	0.003851	0.002835	0.005284	0.003421	0.001989	0.001987	0.003459	0.001866	0.005414	0.010381	0.004836	0.006139	0.003115	0.003481
-312.033333	0.007373	0.002281	0.003457	0.006362	0.007530	0.004144	0.001418	0.003957	0.004353	0.004164	0.001945	0.004224	0.003343	0.006150	0.007857	0.006568	0.005454	0.007155	0.004450	0.006753	0.007744	0.004850	0.006765	0.003529	0.002499	0.004676	0.004870	0.006526	0.003137	0.001008	0.006848	0.004479	0.003896	0.006633	0.005381	0.004770	0.005239	0.006736	0.004760	0.002319	0.003385	0.004684	0.006028	0.003499	0.008860	0.007763	0.005456	0.006497	0.006780
-312.000000	0.007157	0.004019	0.005862	0.003919	0.002588	0.003387	0.002820	0.005169	0.003014	0.007293	0.002945	0.004203	0.002921	0.003779	0.008226	0.006804	0.005777	0.004092	0.004201	0.005972	0.006842	0.004402	0.004971	-0.000064	0.005264	0.008463	0.007776	0.007836	0.004071	0.005345	0.007585	0.004258	0.004598	0.005504	0.004228	0.005478	0.004518	0.007150	0.006367	0.007838	0.002443	0.005360	0.004678	0.006077	0.008501	0.006316	0.005950	0.005102	0.007329
-311.966666	0.005296	0.004375	0.004360	0.004166	0.005090	0.006949	0.003900	0.007526	0.003170	0.005075	0.003975	0.002855	0.009815	0.003247	0.006812	0.003884	0.007383	0.006771	0.005360	0.007953	0.006849	0.002934	0.005921	0.003292	0.006118	0.006910	0.004535	0.006307	0.007196	0.004511	0.005107	0.007104	0.005507	0.006222	0.008247	0.005909	0.004347	0.006029	0.006430	0.006390	0.004117	0.006503	0.004427	0.005829	0.010144	0.006448	0.002479	0.007431	0.007518
-311.933333	0.005833	0.006845	0.003397	0.005136	0.005357	0.004215	0.004673	0.006710	0.002868	0.004997	0.003493	0.004187	0.007973	0.000782	0.005168	0.004066	0.007734	0.006834	0.003987	0.006865	0.008284	0.004428	0.006656	0.005037	0.003039	0.008144	0.003373	0.008636	0.003820	0.006951	0.006989	0.004741	0.005889	0.005825	0.005310	0.005198	0.005071	0.007483	0.003481	0.006763	0.007510	0.006242	0.004875	0.003766	0.010761	0.003791	0.007534	0.005145	0.005100
-311.900000	0.003773	0.004213	0.003083	0.003136	0.003803	0.002733	0.001867	0.002266	0.003906	0.005732	0.006105	0.004547	0.005034	0.003944	0.004656	0.004820	0.006219	0.005949	0.006697	0.008963	0.007996	0.004529	0.008253	0.005899	0.006981	0.007894	0.006275	0.007519	0.003978	0.003642	0.001642	0.006802	0.003820	0.006643	0.006706	0.006927	0.006972	0.004606	0.007213	0.005361	0.006373	0.005541	0.002824	0.007155	0.010361	0.004192	0.004139	0.005871	0.002447
-311.866666	0.003938	0.003782	0.002980	0.004667	0.006518	0.004891	0.001151	0.006783	0.003507	0.007764	0.005668	0.004656	0.007273	0.003518	0.002122	0.006513	0.007506	0.006377	0.006610	0.006170	0.005545	0.003417	0.009059	0.005276	0.005775	0.006996	0.006586	0.005544	0.006327	0.004059	0.004245	0.008545	0.004753	0.006673	0.004876	0.004888	0.004467	0.006557	0.002993	0.003875	0.005337	0.009201	0.001020	0.007664	0.011696	0.007211	0.006989	0.004299	0.003130
-311.833333	0.003700	0.004522	0.002137	0.005165	-0.000098	0.005382	0.005979	0.005663	0.004613	0.007323	0.005407	0.005403	0.005004	0.003499	0.007068	0.008728	0.006033	0.008702	0.004509	0.007903	0.005645	0.004907	0.006943	0.005841	0.006297	0.007324	0.005133	0.008593	0.004328	0.005831	0.005824	0.007264	0.005489	0.007662	0.006804	0.005819	0.003554	0.005931	0.008030	0.002713	0.005597	0.006216	0.005160	0.007519	0.012893	0.004333	0.005020	0.006233	0.005851
-311.800000	0.004493	0.004339	0.001429	0.002395	0.001786	0.000574	0.001938	0.006168	0.004735	0.004484	0.003635	0.001990	0.005174	0.005420	0.005062	0.004775	0.005348	0.005579	0.004344	0.010330	0.008428	0.005984	0.005375	0.004069	0.002894	0.006361	0.006626	0.009381	0.002078	0.004417	0.006204	0.004020	0.005667	0.006879	0.005242	0.004269	0.005250	0.007038	0.006567	0.001876	0.006773	0.006254	0.003502	0.006038	0.010795	0.003581	0.004888	0.005204	0.005100
-311.766666	0.006126	0.004863	0.002026	0.003127	0.003719	-0.000687	0.003125	0.007181	0.002882	0.004674	0.002371	0.005244	0.004778	0.003084	0.003994	0.004994	0.003557	0.005588	0.006399	0.006819	0.004745	0.004721	0.009520	0.004285	0.004015	0.009350	0.005070	0.007021	0.003639	0.004622	0.004449	0.005405	0.005502	0.005685	0.007393	0.003717	0.004561	0.007064	0.005699	0.004912	0.002879	0.004511	0.003240	0.006655	0.009436	0.005316	0.006222	0.007313	0.007523
-311.733333	0.001910	0.002552	-0.001221	0.003177	-0.000667	-0.000452	-0.000089	0.004278	0.004078	0.003125	0.003263	0.003949	0.005933	0.002306	0.004566	0.006047	0.002023	0.006069	0.004858	0.006744	0.006155	0.003171	0.006924	0.003141	0.003226	0.008238	0.003721	0.006220	0.003524	0.004538	0.004050	0.003457	0.007878	0.004129	0.003537	0.005708	0.003658	0.004560	0.008328	0.005334	0.003730	0.003284	0.001785	0.006250	0.007332	0.003509	0.004508	0.003762	0.002368
-311.700000	0.002982	-0.000445	0.001108	0.003268	0.001321	-0.000504	0.001263	0.004793	0.005160	0.004728	0.002298	0.002083	0.006081	0.004932	0.007257	0.003693	0.005756	0.001170	0.003929	0.005922	0.006321	0.003489	0.008444	0.004744	0.005241	0.005938	0.002805	0.005724	0.004496	0.004138	0.003819	0.002542	0.006178	0.005188	0.005475	0.002669	0.002819	0.003843	0.004757	0.003060	0.001067	0.002964	0.002579	0.003426	0.005949	0.007060	0.006190	0.006229	0.003602
-311.666666	0.000384	0.003532	0.000930	0.001235	0.001085	-0.002842	0.003818	0.006713	0.005627	0.003214	0.003577	0.001938	0.004272	0.001830	0.002848	0.001835	0.004174	0.004505	0.002576	0.005138	0.006540	0.003327	0.007161	0.001437	0.003447	0.003772	0.004347	0.005428	0.004049	0.003752	0.003340	0.003334	0.005870	0.003588	0.005085	0.003418	0.004301	0.006049	0.005157	0.003498	0.004546	0.001712	0.002967	0.002213	0.006886	0.003592	0.003579	0.003695	0.003649
-311.633333	0.001222	0.001356	-0.001802	0.000501	0.000904	-0.000862	0.001031	0.004427	0.002318	0.003932	0.004998	0.004764	0.004347	0.000882	0.006203	0.001678	0.001894	0.005296	0.000878	0.005399	0.003757	0.004801	0.004351	0.003045	0.002708	0.006744	0.003968	0.005591	0.000156	0.002168	0.004010	0.002059	0.002586	0.006995	0.002217	0.002215	0.001034	0.006350	0.003869	0.002322	0.001210	0.004891	0.001428	0.003422	0.001990	0.000096	0.003578	0.004641	0.001954
-311.600000	0.001446	-0.000592	-0.000723	-0.000311	-0.001531	-0.001416	-0.003438	0.001882	0.003217	0.000014	0.003436	0.001011	0.005629	0.001017	0.002563	0.002065	0.001785	0.002096	0.003735	0.005372	0.004018	0.002463	0.004326	0.002779	0.003858	0.002722	0.002586	0.005266	0.002566	0.001261	0.001039	0.001524	0.002115	0.005170	0.002163	0.003001	0.005276	0.000617	0.003308	-0.000818	0.001434	0.001237	-0.001227	0.001838	0.002650	0.001508	0.001729	0.004076	0.001701
-311.566666	-0.002274	0.001174	-0.003610	0.001310	-0.001996	-0.003706	-0.002299	0.002470	0.002267	0.002908	0.003192	0.000265	0.000563	-0.001665	-0.000960	0.000019	-0.002683	0.004627	0.000389	0.004498	0.000451	0.003005	0.001823	-0.000442	0.003218	0.003018	0.000350	0.004406	-0.001173	-0.000912	0.000649	0.002449	0.001209	0.003258	0.000619	0.000434	0.001145	0.002613	-0.000991	-0.001093	0.000806	-0.000362	0.000818	0.000390	0.003133	-0.001047	0.002190	-0.000883	-0.002682
-311.533333	-0.001504	-0.003123	-0.002037	-0.000767	-0.001273	-0.006427	-0.005399	-0.001283	-0.000016	0.001891	0.000202	0.002326	0.002976	0.001249	-0.001663	0.002803	-0.002060	-0.000609	0.001784	0.002329	0.000910	0.000260	0.001089	-0.001395	0.000537	0.002403	0.000404	0.001573	-0.002804	-0.000264	0.000965	0.002038	0.000331	0.003364	0.000645	-0.001465	-0.000383	0.000608	-0.001470	-0.003109	0.002709	0.002397	-0.002884	-0.001080	0.001492	0.002586	0.000668	0.000823	-0.001951
-311.500000	-0.004120	-0.001468	-0.004359	-0.006448	-0.004698	-0.006018	-0.002352	-0.002937	-0.001114	-0.000115	-0.001698	0.001783	0.000506	-0.004109	0.001457	0.001158	-0.001216	-0.000384	0.000331	0.003878	0.001495	-0.000518	0.001902	-0.001750	-0.000491	0.000124	-0.000075	0.000583	-0.000412	-0.003158	-0.001712	-0.002406	0.001153	-0.000204	0.001296	-0.000746	-0.002380	-0.000639	0.000586	0.000297	0.002302	0.001133	-0.001330	-0.001661	0.003105	-0.002639	-0.000202	-0.001501	-0.005841
-311.466666	-0.004456	-0.006877	-0.003726	-0.003809	-0.005022	-0.005034	-0.006435	-0.002013	0.001665	-0.000221	-0.001243	0.000314	0.002026	-0.002565	0.000305	0.000129	-0.002348	-0.005483	-0.002536	0.001429	0.001074	0.000984	0.002304	-0.004584	-0.000075	-0.000675	-0.000808	0.002148	0.001341	-0.002287	-0.000365	-0.003509	-0.000733	0.000908	-0.005310	-0.001713	0.000208	-0.001582	-0.000721	-0.001786	0.000537	-0.002477	-0.003160	0.000933	-0.000600	-0.005051	-0.000413	-0.000795	-0.002244
-311.433333	-0.005043	-0.005758	-0.005903	-0.004618	-0.003385	-0.009752	-0.005283	-0.003812	-0.003999	-0.001889	-0.002559	-0.001622	0.001423	-0.003080	-0.001759	-0.002927	-0.003353	-0.002754	-0.004664	0.001874	-0.000958	-0.002976	0.000322	-0.002112	-0.003528	0.001783	-0.001219	0.000295	-0.004164	-0.003469	-0.007477	-0.002811	-0.004091	0.001569	0.001252	-0.001391	-0.002232	-0.000213	-0.002619	-0.000817	-0.002855	-0.001794	-0.003070	-0.003238	-0.000418	-0.003371	-0.001688	-0.002370	-0.003571
-311.400000	-0.006686	-0.002686	-0.006430	-0.003578	-0.006971	-0.006389	-0.005440	-0.005385	-0.003628	-0.004500	-0.002428	-0.000862	-0.005811	-0.006468	-0.002472	-0.004218	-0.006703	-0.002490	-0.003077	-0.001037	-0.001861	-0.002104	-0.005368	-0.004950	-0.004865	-0.000834	-0.003561	-0.000570	-0.003845	-0.006815	-0.004835	-0.004031	-0.004391	0.000319	-0.004074	-0.002328	-0.003474	-0.001863	-0.002365	-0.004613	-0.005841	-0.002753	-0.002150	-0.003787	0.001140	-0.000003	-0.003162	-0.004564	-0.005490
-311.366666	-0.007923	-0.005530	-0.005493	-0.003941	-0.007494	-0.009846	-0.008991	-0.004726	-0.002192	-0.005435	-0.001787	-0.004130	-0.002743	-0.002030	-0.005468	-0.004306	-0.005039	-0.005979	-0.003494	-0.001445	-0.005319	-0.003367	-0.002199	-0.003450	-0.004509	-0.000642	-0.003920	-0.003259	-0.005882	-0.004658	-0.003728	-0.003813	-0.003822	-0.003508	-0.004771	-0.002898	-0.005349	-0.004088	-0.005419	-0.004060	-0.002746	-0.005293	-0.004431	-0.004388	0.001412	-0.003083	-0.004305	-0.005632	-0.005024
-311.333333	-0.009605	-0.006100	-0.009246	-0.006572	-0.008909	-0.009540	-0.007729	-0.004892	-0.004967	-0.005353	-0.003150	-0.006111	-0.001336	-0.006363	-0.003226	-0.005776	-0.006398	-0.006016	-0.004587	-0.002719	-0.003870	-0.004889	-0.004847	-0.006711	-0.003026	-0.000762	-0.003427	-0.000697	-0.006121	-0.009757	-0.003877	-0.008075	-0.007946	-0.004749	-0.004014	-0.003705	-0.004948	-0.004000	-0.006936	-0.005825	-0.006030	-0.004150	-0.005486	-0.005203	0.000420	-0.009909	-0.004624	-0.005785	-0.006432
-311.300000	-0.007930	-0.008238	-0.007923	-0.009083	-0.008999	-0.006829	-0.011248	-0.006205	-0.006713	-0.007934	-0.006002	-0.005151	-0.004331	-0.009054	-0.006405	-0.005848	-0.006683	-0.009201	-0.003781	-0.001631	-0.005376	-0.007301	-0.003594	-0.010356	-0.004987	-0.002500	-0.007455	-0.005064	-0.004725	-0.008437	-0.004822	-0.006660	-0.006341	-0.004410	-0.005196	-0.005834	-0.006002	-0.008258	-0.007039	-0.004670	-0.003010	-0.004791	-0.007557	-0.008309	0.003671	-0.007043	-0.004693	-0.005499	-0.004118
-311.266666	-0.005304	-0.008638	-0.007383	-0.009562	-0.008427	-0.009041	-0.008899	-0.004100	-0.009887	-0.007859	-0.008833	-0.006635	-0.006447	-0.008926	-0.007731	-0.004834	-0.006415	-0.005285	-0.005102	-0.001791	-0.002606	-0.006744	-0.003584	-0.006484	-0.006596	-0.005891	-0.003476	-0.006121	-0.006396	-0.007026	-0.008528	-0.009032	-0.004242	-0.007233	-0.007446	-0.006861	-0.006450	-0.005350	-0.008826	-0.007252	-0.006066	-0.006132	-0.009420	-0.010377	0.001552	-0.009211	-0.004322	-0.005626	-0.005745
-311.233333	-0.006977	-0.010946	-0.008411	-0.011495	-0.009697	-0.010972	-0.014126	-0.007744	-0.009738	-0.006992	-0.007074	-0.004901	-0.007305	-0.009477	-0.009004	-0.006521	-0.007310	-0.006483	-0.007401	-0.003829	-0.008477	-0.009167	-0.003601	-0.008208	-0.007031	-0.005468	-0.005802	-0.006349	-0.009188	-0.010436	-0.009269	-0.009460	-0.008710	-0.005083	-0.007533	-0.006236	-0.007466	-0.007325	-0.006347	-0.008134	-0.007215	-0.006715	-0.009362	-0.008203	0.003137	-0.008833	-0.004493	-0.008611	-0.009080
-311.200000	-0.010716	-0.007980	-0.010842	-0.008516	-0.010860	-0.008546	-0.011124	-0.011891	-0.009405	-0.004251	-0.008435	-0.009403	-0.005879	-0.009806	-0.007245	-0.006220	-0.008798	-0.007854	-0.005485	-0.003404	-0.006236	-0.006715	-0.003163	-0.010633	-0.006877	-0.007926	-0.009035	-0.006895	-0.012275	-0.007511	-0.010048	-0.007160	-0.010318	-0.007830	-0.010640	-0.008316	-0.008480	-0.005692	-0.008074	-0.008377	-0.007538	-0.007375	-0.009517	-0.006263	0.003186	-0.007606	-0.006610	-0.008530	-0.007735
-311.166666	-0.008034	-0.011185	-0.008704	-0.009527	-0.008122	-0.010200	-0.012522	-0.011306	-0.007873	-0.007902	-0.007395	-0.008108	-0.007455	-0.010263	-0.007477	-0.007770	-0.009455	-0.006287	-0.007531	-0.002961	-0.006335	-0.005032	-0.008598	-0.007574	-0.008708	-0.007989	-0.009199	-0.009576	-0.005819	-0.008929	-0.004772	-0.008597	-0.009502	-0.007719	-0.006619	-0.007966	-0.005967	-0.007670	-0.009315	-0.008987	-0.008288	-0.006730	-0.008534	-0.008398	0.003181	-0.007089	-0.005811	-0.005048	-0.009136
-311.133333	-0.009120	-0.008142	-0.008057	-0.010545	-0.007680	-0.010595	-0.010908	-0.011845	-0.008901	-0.007298	-0.009063	-0.010351	-0.007765	-0.011579	-0.007440	-0.009159	-0.007471	-0.009018	-0.010071	-0.004191	-0.009020	-0.008516	-0.006031	-0.007121	-0.007527	-0.008224	-0.008495	-0.010563	-0.009032	-0.007507	-0.007016	-0.007776	-0.009900	-0.008374	-0.009407	-0.007002	-0.006483	-0.007762	-0.011172	-0.011345	-0.009329	-0.007513	-0.008235	-0.009867	0.005932	-0.010365	-0.004876	-0.005741	-0.010025
-311.100000	-0.007055	-0.010144	-0.010106	-0.007670	-0.008907	-0.009668	-0.011476	-0.009860	-0.009690	-0.009233	-0.008442	-0.008286	-0.011568	-0.009738	-0.006647	-0.010214	-0.011983	-0.008232	-0.010449	-0.005437	-0.009359	-0.005650	-0.008394	-0.009638	-0.009206	-0.006938	-0.008467	-0.007250	-0.011609	-0.011055	-0.006739	-0.006858	-0.008909	-0.008387	-0.006896	-0.008713	-0.009601	-0.007902	-0.007863	-0.009501	-0.006776	-0.008956	-0.008163	-0.006641	0.001428	-0.008076	-0.006149	-0.007034	-0.005021
-311.066666	-0.007754	-0.008894	-0.010894	-0.005890	-0.007029	-0.010544	-0.009683	-0.008826	-0.010508	-0.009245	-0.008082	-0.011086	-0.009471	-0.012614	-0.009081	-0.008924	-0.008048	-0.008728	-0.005787	-0.003746	-0.006939	-0.007733	-0.004734	-0.010118	-0.007311	-0.007047	-0.005628	-0.007173	-0.007493	-0.008587	-0.010686	-0.005874	-0.008261	-0.006184	-0.006389	-0.008926	-0.006943	-0.006166	-0.009770	-0.009656	-0.007986	-0.006419	-0.009242	-0.004363	0.000969	-0.006347	-0.006002	-0.009658	-0.007836
-311.033333	-0.008846	-0.004290	-0.008328	-0.006195	-0.007499	-0.006843	-0.008297	-0.009636	-0.010842	-0.008560	-0.011690	-0.008196	-0.010975	-0.009472	-0.008833	-0.008927	-0.006557	-0.007635	-0.009890	-0.003127	-0.006671	-0.007655	-0.007349	-0.009897	-0.006225	-0.004385	-0.008069	-0.009078	-0.008684	-0.009374	-0.008472	-0.009372	-0.007223	-0.005922	-0.007610	-0.009039	-0.006599	-0.005434	-0.010319	-0.009256	-0.007837	-0.005310	-0.012172	-0.006573	-0.003639	-0.006706	-0.007441	-0.007906	-0.008150
-311.000000	-0.003690	-0.008033	-0.004417	-0.006851	-0.008953	-0.005494	-0.007975	-0.009900	-0.008707	-0.007807	-0.005481	-0.008814	-0.008024	-0.010909	-0.008918	-0.010215	-0.008126	-0.005115	-0.007123	-0.003718	-0.007882	-0.009140	-0.002405	-0.008533	-0.006594	-0.004814	-0.009705	-0.004531	-0.008574	-0.006624	-0.006477	-0.008831	-0.006236	-0.007210	-0.005444	-0.007202	-0.007749	-0.005905	-0.007276	-0.010062	-0.009408	-0.009537	-0.010252	-0.007246	-0.001594	-0.007821	-0.002003	-0.006937	-0.007601
-310.966666	-0.004031	-0.004563	-0.004980	-0.005409	-0.001894	-0.004936	-0.006836	-0.010415	-0.007690	-0.009365	-0.006918	-0.007725	-0.009140	-0.007421	-0.005000	-0.006366	-0.009250	-0.006779	-0.004898	0.000055	-0.006243	-0.007718	-0.004115	-0.010413	-0.007381	-0.005974	-0.003899	-0.007910	-0.008490	-0.006821	-0.008618	-0.005667	-0.005895	-0.007798	-0.004874	-0.006822	-0.006694	-0.005777	-0.005683	-0.008899	-0.006118	-0.006386	-0.008321	-0.005889	-0.000617	-0.005162	-0.004645	-0.001746	-0.005863
-310.933333	-0.004528	-0.001129	-0.004519	-0.002639	-0.003210	-0.003882	-0.006532	-0.007426	-0.008317	-0.003423	-0.005645	-0.006986	-0.007059	-0.008888	-0.002151	-0.004949	-0.007658	-0.005442	-0.004663	0.000196	-0.004942	-0.006308	-0.005655	-0.005530	-0.004197	-0.004858	-0.003961	-0.003671	-0.005795	-0.005887	-0.005010	-0.003464	-0.006853	-0.005479	-0.004635	-0.007954	-0.004999	-0.003778	-0.003983	-0.005426	-0.005078	-0.005162	-0.007571	-0.002708	0.001365	-0.005790	-0.002841	-0.002563	-0.003227
-310.900000	-0.002627	-0.000531	0.000190	-0.003129	-0.000723	-0.002496	-0.003155	-0.004442	-0.006921	-0.004288	-0.006440	-0.006656	-0.003873	-0.007588	-0.002532	-0.004056	-0.005297	-0.005421	-0.005425	-0.000845	-0.003627	-0.004285	-0.001169	-0.004671	-0.005038	-0.000526	0.000023	-0.002563	-0.004031	-0.005165	-0.004167	-0.003553	-0.004639	-0.002071	-0.001798	-0.005202	-0.002194	-0.000794	-0.002764	-0.005881	-0.002998	-0.003212	-0.000278	-0.000869	0.000874	-0.004082	-0.004112	-0.002468	-0.003708
-310.866666	-0.002950	0.000443	0.002519	-0.002673	0.000246	-0.001212	-0.005656	-0.004670	-0.007963	-0.003913	-0.003286	-0.005713	-0.004533	-0.007082	-0.002429	0.000553	-0.002936	-0.002506	-0.006909	-0.002499	0.000670	-0.002025	-0.002874	-0.000556	-0.002386	-0.002276	0.000594	-0.004427	-0.002065	-0.001182	0.000914	-0.003301	-0.001081	-0.001785	-0.000721	-0.000735	-0.004638	-0.003414	-0.001943	-0.004397	-0.002746	-0.002981	-0.002230	-0.003192	0.004912	-0.000341	0.000215	0.000236	-0.001949
-310.833333	0.003142	0.000861	0.005225	0.000753	0.002540	0.000292	-0.001835	-0.002242	-0.005844	-0.001249	-0.003399	-0.003945	-0.004380	-0.004873	-0.000938	-0.000845	-0.000672	-0.002811	-0.001397	0.005040	0.002547	-0.001966	0.000097	-0.001818	-0.002773	0.001837	0.000307	-0.002816	0.000694	0.000093	-0.000112	-0.001965	0.000646	0.002638	0.000983	-0.000108	-0.000198	-0.002013	-0.001005	-0.003343	0.000448	-0.001466	-0.003325	0.000208	0.003524	-0.001199	0.003416	-0.000170	-0.000229
-310.800000	0.004403	0.002626	0.006295	0.003566	0.005009	0.003984	0.002130	-0.001487	-0.003693	-0.000730	-0.002764	-0.002918	-0.001365	-0.003045	0.003735	0.000937	0.001122	-0.001064	-0.003255	0.004319	0.001788	0.002321	0.004458	-0.000727	-0.000297	0.003025	0.001665	0.001260	-0.000541	-0.001553	-0.000517	0.003129	0.001296	0.001500	0.001639	0.002682	-0.000061	0.004080	-0.000836	0.000455	0.001779	0.001390	-0.000553	0.000431	0.005733	0.000908	0.001319	0.001029	0.004345
-310.766666	0.004502	0.005127	0.004079	0.005097	0.004665	0.003546	0.003769	0.001351	0.002216	0.002140	-0.001284	-0.000905	0.002240	-0.002281	-0.000200	0.002591	0.003693	0.002894	0.001099	0.004577	0.002052	0.003010	0.001817	0.000900	0.001764	0.002870	0.001456	0.001646	0.000059	0.003199	0.002026	0.005018	0.002341	0.003681	0.004250	0.003904	0.002168	0.002380	0.003186	0.000106	0.006341	0.003490	0.001515	0.003653	0.007662	0.000996	0.004290	0.004997	0.003884
-310.733333	0.006205	0.006675	0.004908	0.006644	0.010482	0.006724	0.004984	0.000756	0.001735	0.002913	-0.000155	0.000234	0.003819	-0.000047	0.004176	0.005523	0.006296	0.000337	0.003536	0.008549	0.007031	0.000268	0.004179	0.001597	0.004622	0.006337	0.003537	0.004495	0.006945	0.004525	0.002949	0.005024	0.001074	0.006470	0.009441	0.003339	0.003953	0.009019	0.007634	0.004464	0.007061	0.004937	0.006467	0.005763	0.009785	0.003178	0.005863	0.005236	0.006320
-310.700000	0.004350	0.006966	0.006310	0.007276	0.003905	0.008608	0.003284	-0.000468	0.003396	0.005549	0.002323	0.004945	0.002711	0.001834	0.004401	0.005317	0.004853	0.003351	0.005300	0.007000	0.006928	0.007598	0.005854	0.004719	0.004034	0.007980	0.006374	0.006008	0.004168	0.002842	0.002660	0.006256	0.005859	0.007240	0.010949	0.004854	0.003190	0.007266	0.005156	0.004327	0.005788	0.007030	0.003561	0.005013	0.008490	0.003926	0.008683	0.006728	0.007781
-310.666666	0.006483	0.010201	0.007953	0.006621	0.007592	0.006824	0.004499	0.006640	0.002849	0.006344	0.005102	0.005729	0.002947	0.003491	0.005623	0.003700	0.007298	0.007203	0.005199	0.008426	0.006216	0.006619	0.007984	0.006625	0.005133	0.009797	0.005685	0.005786	0.005923	0.006215	0.006690	0.007558	0.005963	0.002130	0.007114	0.006091	0.005633	0.006984	0.005384	0.007281	0.008670	0.009374	0.006859	0.007939	0.011941	0.005347	0.009771	0.007166	0.009717
-310.633333	0.007228	0.008393	0.005247	0.007505	0.004592	0.006922	0.004388	0.006149	0.006125	0.004649	0.004695	0.007041	0.006085	0.002614	0.007346	0.006010	0.007635	0.009077	0.005415	0.008665	0.007902	0.009571	0.008254	0.005986	0.005953	0.009958	0.007047	0.011202	0.009667	0.006470	0.009032	0.008664	0.007382	0.008998	0.012347	0.008062	0.006431	0.011712	0.004890	0.007244	0.007635	0.011064	0.009387	0.008286	0.014528	0.009700	0.010387	0.008149	0.009503
-310.600000	0.007285	0.003875	0.005776	0.006348	0.003269	0.006298	0.003898	0.005557	0.009012	0.006282	0.004377	0.007195	0.005689	0.005322	0.007428	0.006994	0.006973	0.006448	0.007042	0.009543	0.009117	0.006242	0.007924	0.005505	0.007503	0.010787	0.007058	0.010228	0.008497	0.008210	0.009945	0.009033	0.007475	0.007336	0.009462	0.011941	0.005621	0.008148	0.009765	0.007668	0.006088	0.007677	0.008688	0.009284	0.015777	0.005031	0.011059	0.007833	0.009484
-310.566666	0.005732	0.006644	0.007076	0.004674	0.003358	0.005602	0.003784	0.003721	0.003121	0.006874	0.004238	0.005972	0.007811	0.005968	0.007841	0.007186	0.006947	0.008871	0.007621	0.012239	0.008939	0.010155	0.010838	0.002764	0.009130	0.011881	0.010739	0.010912	0.007829	0.008827	0.010960	0.008164	0.007704	0.010876	0.009525	0.007788	0.005940	0.007230	0.008067	0.009080	0.009969	0.009551	0.006605	0.007105	0.017337	0.007438	0.011858	0.010343	0.009161
-310.533333	0.005307	0.004292	0.003278	0.004347	0.003186	0.000771	0.001717	0.008059	0.004910	0.005909	0.005551	0.004277	0.007942	0.003764	0.007613	0.008840	0.007841	0.011521	0.004738	0.011600	0.008374	0.006512	0.010961	0.009543	0.009812	0.010433	0.007102	0.007478	0.005765	0.003386	0.007934	0.007586	0.010051	0.008498	0.008526	0.008622	0.010578	0.005905	0.009162	0.007769	0.009054	0.009687	0.008549	0.007681	0.014474	0.008068	0.006984	0.009328	0.007225
-310.500000	0.004444	0.002583	0.002608	0.002937	0.002198	0.003901	0.002811	0.007170	0.005400	0.006492	0.007853	0.007481	0.009207	0.006857	0.006320	0.006766	0.004524	0.007419	0.005988	0.011214	0.007399	0.007761	0.008771	0.003801	0.008014	0.009378	0.006959	0.007540	0.007684	0.003679	0.007299	0.009579	0.005287	0.007980	0.008496	0.009567	0.008415	0.008305	0.007931	0.007908	0.007151	0.012738	0.004251	0.007839	0.015187	0.007723	0.010227	0.006669	0.006982
-310.466666	0.001227	0.000823	0.002958	0.001685	0.000616	0.001771	0.001960	0.004274	0.005831	0.006980	0.006670	0.002727	0.005326	0.006234	0.007005	0.004921	0.004141	0.009028	0.006028	0.008683	0.005284	0.004178	0.007853	0.005957	0.009729	0.008441	0.008146	0.007573	0.007725	0.006682	0.005212	0.006517	0.006124	0.007191	0.007847	0.007356	0.006520	0.006920	0.007223	0.006988	0.004677	0.009507	0.001740	0.008182	0.016107	0.008729	0.007093	0.007141	0.005769
-310.433333	0.003382	-0.000985	0.002416	0.001031	-0.001292	0.002711	0.000347	0.004060	0.003320	0.003649	0.001205	0.003097	0.005796	0.004535	0.006346	0.004819	0.004560	0.004736	0.004663	0.009738	0.005712	0.004624	0.010118	0.002984	0.005736	0.006999	0.007522	0.006117	0.006711	0.005523	0.004465	0.005611	0.003963	0.006108	0.007484	0.006844	0.006170	0.003686	0.006834	0.008516	0.005192	0.008204	0.004843	0.006544	0.015440	0.006712	0.008170	0.004923	0.004947
-310.400000	0.000609	-0.001642	-0.001732	0.000059	-0.000694	0.000171	-0.002388	0.003806	0.002523	0.004175	0.001899	0.004412	0.004382	0.002997	0.003908	0.001784	0.003102	0.003456	0.003742	0.007807	0.003025	0.004555	0.007248	0.003737	0.002582	0.005336	0.004838	0.008802	0.004742	0.005508	0.002694	0.004367	0.005797	0.006999	0.004008	0.002583	0.003457	0.005006	0.002583	0.005748	0.004560	0.006116	0.005302	0.004752	0.012407	0.001981	0.006637	0.004092	0.001599
-310.366666	-0.000084	-0.002857	-0.000444	-0.001004	-0.004300	-0.005825	-0.005235	0.000151	0.001083	0.002406	-0.000601	0.000461	0.002960	0.002055	0.003407	0.004270	0.000877	0.003378	0.003981	0.004296	0.005026	0.004722	0.002480	0.002113	0.004505	0.004182	0.004330	0.003720	0.004413	0.003386	0.005127	0.003587	0.003310	0.002792	0.004492	0.002310	0.005622	0.003705	0.002924	-0.000072	0.004565	0.005360	0.001841	0.002476	0.011191	0.001836	0.005873	0.002223	0.001112
-310.333333	-0.001142	-0.003666	-0.003021	-0.002002	-0.005464	-0.003662	-0.004032	-0.001777	-0.001478	0.003433	0.000381	-0.002457	0.000346	-0.000938	0.000991	0.000997	0.000877	0.002125	0.000818	0.004593	0.001481	0.000445	0.003267	-0.001243	0.001398	0.004357	0.002947	0.003009	0.002326	0.000832	0.003858	0.003152	0.002300	0.004217	0.004829	0.002625	0.000591	0.000407	0.001316	0.000117	0.001989	0.005018	0.003038	0.000927	0.014655	0.003118	0.005703	0.003754	-0.003978
-310.300000	-0.002289	-0.003756	-0.003240	-0.001162	-0.006114	-0.006050	-0.006208	-0.005353	-0.001865	-0.000286	-0.001089	-0.003339	-0.000270	-0.001686	0.001079	0.004239	-0.001713	-0.001640	-0.000525	0.003698	0.003305	0.001236	0.003893	-0.000428	0.000517	0.000717	0.000907	0.001871	0.003464	0.000673	0.000960	0.000056	-0.001727	0.001614	0.000734	0.001172	0.000196	0.000330	0.002779	-0.001660	0.001989	0.001895	0.000142	-0.000514	0.008860	0.000081	0.003755	0.002559	-0.002722
-310.266666	-0.004730	-0.002145	-0.003656	-0.005564	-0.005724	-0.006845	-0.008080	-0.003191	-0.004161	-0.002579	-0.000820	-0.001389	-0.000602	-0.003042	-0.000298	-0.001177	-0.001064	-0.000262	-0.001951	0.002385	0.002511	-0.002903	0.001994	-0.002641	0.000335	0.001606	-0.000446	0.003748	-0.001795	-0.001009	0.000727	0.001569	0.001050	0.000867	-0.001597	0.000868	0.000470	-0.001658	-0.003103	-0.004182	-0.002710	0.002073	-0.000882	-0.000173	0.007298	-0.001121	0.002690	-0.000362	-0.000787
-310.233333	-0.001507	-0.004441	-0.005375	-0.005066	-0.003267	-0.007321	-0.007787	-0.003688	-0.005169	-0.001807	-0.003926	-0.004326	-0.002118	-0.003643	-0.000936	-0.000834	-0.001850	0.000255	-0.002975	0.000920	0.002079	0.000299	0.001095	-0.004193	-0.001603	0.002632	0.000744	-0.000781	-0.001163	-0.002531	-0.002535	-0.002147	-0.002702	-0.001473	-0.002189	-0.002095	0.001647	-0.000880	-0.001439	-0.005423	0.002105	-0.001658	-0.003065	-0.000819	0.007217	0.001513	0.001134	-0.001408	0.000782
-310.200000	-0.005204	-0.004339	-0.005421	-0.003858	-0.002875	-0.007034	-0.005719	-0.004773	-0.003348	-0.001580	-0.004974	-0.005972	-0.001777	-0.002200	-0.005274	-0.003289	-0.003567	-0.003839	-0.001201	-0.000384	-0.001035	-0.001849	-0.001017	-0.002885	0.000345	0.000323	-0.001764	0.000115	-0.002037	-0.003611	-0.002011	-0.001128	-0.000969	-0.000558	-0.000524	0.001298	-0.000401	-0.001915	-0.002395	-0.002390	-0.000740	0.000353	-0.003950	-0.002670	0.006343	-0.001861	0.001658	0.000223	-0.000370
-310.166666	-0.001958	-0.002717	-0.001550	-0.004438	-0.005034	-0.007473	-0.003885	-0.003438	-0.003918	-0.003132	-0.005086	-0.004365	-0.004047	-0.004289	-0.005072	-0.002474	-0.003884	0.000142	-0.005919	-0.001384	-0.001658	-0.005168	-0.002100	-0.002241	-0.000983	-0.001557	0.000626	-0.001184	-0.001958	-0.003424	-0.001953	-0.002317	-0.002116	-0.004234	0.001570	0.000239	-0.001158	-0.004027	-0.000520	-0.003907	-0.001247	-0.001596	-0.005513	-0.003692	0.003931	-0.002218	-0.000252	-0.001582	-0.001722
-310.133333	-0.002856	-0.002123	-0.002653	0.000326	-0.000622	-0.000413	-0.004820	-0.007494	-0.005353	-0.005141	-0.003388	-0.004588	-0.001930	-0.005204	-0.000821	-0.002541	-0.003581	-0.001825	-0.002301	-0.001070	0.000755	-0.003488	-0.000928	-0.004102	0.003228	-0.000897	-0.001647	-0.001859	-0.000883	-0.001690	-0.001376	-0.002905	-0.001176	0.001060	-0.003760	-0.001781	-0.002938	0.000987	-0.002918	-0.000935	-0.000329	-0.001458	-0.002265	-0.003565	0.002809	0.000064	0.000235	-0.001009	0.003204
-310.100000	-0.001012	-0.002436	-0.000963	-0.001262	-0.001851	0.000024	-0.005859	-0.003270	-0.005185	-0.000957	-0.006786	-0.003704	-0.004483	-0.005825	-0.004844	-0.001580	-0.003023	0.000275	-0.003066	0.000591	0.001904	-0.006342	-0.002211	-0.003380	-0.001436	0.001136	-0.000651	-0.000956	-0.000655	0.000454	0.000344	-0.001674	-0.001892	-0.002340	0.000280	-0.000202	-0.002782	-0.002481	-0.000143	-0.003173	-0.001441	0.003761	-0.001788	-0.002033	0.003935	0.000724	0.002265	0.000300	-0.003274
-310.066666	-0.002799	0.000132	0.001086	0.000805	-0.001357	-0.000576	-0.001637	-0.001935	-0.004581	-0.004251	-0.005784	-0.004344	-0.000752	-0.003997	-0.002502	-0.003267	-0.003559	0.000222	-0.002626	0.001668	0.001494	-0.004697	0.001153	-0.003487	0.000609	0.001547	0.000246	0.002340	0.001743	-0.002016	-0.002123	0.001535	-0.000061	-0.000317	0.003457	0.000908	-0.002184	0.002049	0.002262	-0.001781	-0.001657	-0.000738	-0.000429	-0.001395	0.006229	0.002387	0.002744	-0.001064	-0.000567
-310.033333	0.001064	-0.001026	-0.002209	0.004052	0.001571	-0.001267	-0.000762	-0.002794	-0.004868	-0.000706	-0.003053	-0.003711	-0.001901	-0.002039	0.000184	-0.001750	-0.002272	-0.000869	0.000378	-0.000113	0.000431	0.000590	0.000690	-0.003810	-0.000554	0.001684	0.001221	0.001799	-0.003720	-0.001822	-0.000064	0.000636	0.003909	0.001845	-0.001389	-0.002799	0.000757	0.002015	-0.000290	-0.000398	0.002723	0.003208	-0.000722	-0.002560	0.006805	-0.000768	0.002882	0.001124	0.001158
-310.000000	-0.000466	-0.000068	0.000186	0.003649	0.003457	0.000231	-0.000886	-0.003333	-0.001063	-0.001078	-0.001906	-0.004309	-0.002141	-0.000061	0.001182	-0.000658	-0.002229	0.000443	0.002056	0.002386	0.000395	-0.000913	0.001039	-0.000958	0.000993	0.000774	0.002190	0.002383	0.000419	0.000704	0.000019	0.001185	0.003026	0.003520	0.003173	0.002936	0.002752	0.002560	0.001723	0.001956	-0.000110	0.003627	0.005675	0.000998	0.008660	0.000769	0.005754	0.003522	0.000692
-309.966666	0.006007	0.000639	0.001049	0.005629	0.003595	0.003889	0.001136	0.001201	-0.001639	-0.001102	-0.000898	-0.001806	0.000208	-0.003422	0.003360	0.000418	0.000916	0.002014	0.003620	0.007447	0.003714	0.002804	0.003941	-0.000143	0.001713	0.004008	0.002724	0.003526	0.003301	0.000028	0.003887	0.001971	0.005995	0.006273	0.004678	0.003529	0.004379	0.005903	-0.000263	0.002642	0.002943	0.003486	0.002011	0.004082	0.007989	0.003045	0.004697	0.003117	0.003261
-309.933333	0.003009	0.001888	0.002656	0.006781	0.003135	0.000752	0.004928	-0.001136	0.000126	-0.000825	0.001516	-0.000021	0.001307	-0.000394	0.002638	0.001818	0.000965	0.001144	0.003390	0.006575	0.002817	0.003428	0.005652	0.001149	0.002244	0.007125	0.001997	0.002385	0.002712	0.005444	0.003876	0.003155	0.006461	0.005461	0.005829	0.005301	0.004517	0.005532	0.001694	0.002202	0.003678	0.007206	0.004090	0.007082	0.012490	0.003489	0.005578	0.005490	0.002699
-309.900000	0.000448	0.003770	0.001790	0.005051	0.000189	0.002117	0.001803	0.002304	0.001553	0.003575	0.002291	0.001730	0.003793	0.000616	0.000671	0.000015	0.003216	0.002529	0.002824	0.005990	0.006118	0.002608	0.007690	0.001789	0.006307	0.005328	0.001201	0.004339	0.004243	0.003376	0.004679	0.003829	0.006947	0.005197	0.004302	0.005083	0.004185	0.007267	0.005554	0.005032	0.004126	0.005700	0.000008	0.005984	0.011632	0.002457	0.008479	0.003912	0.005693
-309.866666	0.004563	0.003350	0.001539	0.004403	0.001680	0.000528	0.001005	0.002805	0.001979	0.001777	0.003503	0.000953	0.002477	0.000816	0.004966	0.003214	0.004086	0.004733	0.006209	0.007645	0.006855	0.003460	0.007442	0.003895	0.004615	0.003989	0.002587	0.006147	0.005202	0.002388	0.006544	0.005238	0.009488	0.004829	0.001753	0.006383	0.004265	0.007855	0.005993	0.004450	0.004500	0.004299	0.003896	0.007727	0.011909	0.005890	0.007355	0.005500	0.007275
-309.833333	0.005735	0.000997	0.002014	0.002253	0.003991	0.002087	0.001884	0.004764	0.004439	0.002748	0.002603	0.001905	0.003630	0.001721	0.007265	0.004039	0.003045	0.005144	0.005807	0.007332	0.007755	0.004467	0.009510	0.003332	0.001550	0.006989	0.005829	0.006147	0.005355	0.004334	0.007393	0.007174	0.005222	0.007177	0.004909	0.004790	0.004599	0.007262	0.004432	0.005702	0.003965	0.006470	0.003957	0.007109	0.013097	0.007128	0.007058	0.005029	0.005575
-309.800000	-0.000234	0.003341	0.000751	0.003415	0.001734	-0.000828	-0.001197	0.001426	0.002855	0.004895	0.003203	0.004778	0.005088	0.001483	0.003967	0.005642	0.003987	0.005700	0.004120	0.008527	0.005979	0.006324	0.007799	0.002974	0.005377	0.004989	0.007291	0.006338	0.006635	0.005318	0.004816	0.005313	0.007850	0.005733	0.007524	0.005676	0.006580	0.006465	0.007576	0.006261	0.007762	0.006159	0.005873	0.007195	0.015770	0.004047	0.008674	0.006411	0.006969
-309.766666	0.002107	0.001770	0.000819	0.003068	0.000979	0.001533	-0.001815	0.004320	0.002875	0.003564	0.007221	0.001333	0.000750	0.003491	0.004929	0.005085	0.002444	0.004596	0.007342	0.006727	0.004547	0.006376	0.008274	0.004773	0.004951	0.006900	0.006137	0.007951	0.006809	0.006719	0.005092	0.006368	0.006687	0.005639	0.006121	0.009141	0.004819	0.008840	0.005978	0.000732	0.004470	0.005437	0.006078	0.008326	0.015223	0.003484	0.007867	0.000534	0.004570
-309.733333	-0.000577	-0.002104	0.001899	-0.002246	-0.001798	-0.001064	-0.003395	0.002463	0.005138	0.003287	0.004642	0.000977	0.003773	0.001962	0.002848	0.005455	0.006133	0.003213	0.000967	0.007409	0.005612	0.004353	0.006776	0.002724	0.002953	0.003993	0.004178	0.007042	0.006565	0.004548	0.003898	0.006231	0.005547	0.003622	0.005804	0.008626	0.006282	0.006268	0.004516	0.004738	0.006641	0.004320	0.006519	0.007648	0.013462	0.004340	0.006588	0.005980	0.005738
-309.700000	0.001109	-0.001660	-0.000670	0.000139	-0.000671	-0.002286	-0.003859	-0.000473	0.004579	0.003132	0.003830	0.001848	0.005606	0.002997	0.004697	0.001871	0.002348	0.004488	0.003787	0.008705	0.006134	0.002292	0.007333	0.003590	0.007757	0.006148	0.004645	0.004220	0.005097	0.000675	0.002539	0.004749	0.004182	0.003914	0.004032	0.004370	0.004166	0.003403	0.004808	0.006148	0.003790	0.001543	0.001687	0.004722	0.013301	0.001661	0.006333	0.004822	0.002191
-309.666666	-0.000528	-0.002997	-0.000947	-0.000080	-0.003256	-0.002023	-0.002831	-0.000856	0.001789	0.002551	0.003145	0.002131	0.002174	0.000185	0.004339	0.002366	0.004127	0.004765	0.002703	0.004520	0.005008	0.003494	0.003505	0.004019	0.003466	0.006335	0.005016	0.006517	0.002726	0.001346	0.001210	0.004214	0.005739	0.004157	0.002398	0.001501	0.002409	0.003781	0.003361	0.002943	0.004757	0.004206	0.004391	0.004841	0.009182	0.003706	0.004179	0.004200	0.000525
-309.633333	-0.003163	-0.002342	-0.003505	-0.002162	-0.004701	-0.004969	-0.007126	-0.001942	0.001773	0.000560	0.001452	-0.000564	0.000386	-0.001991	0.003337	-0.000235	0.000034	0.000853	0.000979	0.003856	0.004001	0.001026	0.002930	0.001959	0.001813	0.003178	0.001563	0.004386	0.002985	-0.000099	0.002967	0.004391	0.003912	0.004595	0.002968	0.002703	0.003171	0.002038	0.002530	0.000181	0.003011	0.000392	-0.000506	0.001269	0.009658	0.003657	0.002144	0.003698	-0.000020
-309.600000	-0.002313	-0.005576	-0.004032	-0.003989	-0.006164	-0.006825	-0.005398	-0.001271	-0.000798	0.002482	0.000064	0.000307	-0.001520	-0.000692	0.000178	-0.000552	0.000788	0.001623	-0.000897	0.002277	0.000992	-0.000374	0.003418	-0.000635	0.000181	0.004143	0.000598	0.002008	0.001376	0.000791	-0.001446	0.002481	0.001472	-0.000622	0.000895	0.001249	-0.000211	0.000733	-0.000979	0.003622	0.000909	0.002460	-0.000178	-0.002457	0.007162	0.004623	0.002042	-0.001632	-0.000542
-309.566666	-0.004248	-0.007660	-0.004071	-0.004473	-0.006424	-0.003150	-0.008065	-0.003953	-0.001687	0.000206	-0.001979	-0.002760	-0.001770	-0.005186	-0.001210	0.001551	-0.001510	-0.001591	-0.000745	0.003697	0.003459	-0.001582	0.003073	-0.002989	0.002029	0.000468	0.002386	0.000785	-0.000317	-0.002348	-0.000592	-0.000189	0.001419	-0.000434	0.000234	0.003276	0.000106	-0.000710	0.000184	-0.001585	0.001843	0.000381	-0.004070	-0.002142	0.009136	-0.001084	-0.000317	-0.002423	-0.003131
-309.533333	-0.006159	-0.004195	-0.006386	-0.004696	-0.007082	-0.006290	-0.009960	-0.004751	-0.006047	-0.002592	-0.006296	-0.003137	-0.004325	-0.004605	-0.003042	0.000127	-0.006492	-0.002788	-0.002465	-0.001717	-0.000024	-0.001776	-0.000308	-0.002479	0.001858	0.000257	-0.000386	0.000536	-0.002687	-0.001552	-0.001838	-0.000445	-0.003878	0.000462	0.000434	0.002611	-0.000591	0.000897	-0.001088	-0.003271	-0.002377	-0.000341	-0.004917	-0.000097	0.009068	-0.001436	-0.000108	-0.002495	-0.003097
-309.500000	-0.002464	-0.005860	-0.007561	-0.002826	-0.008040	-0.006863	-0.009416	-0.003868	-0.004573	0.000643	-0.004443	-0.002787	-0.003003	-0.005172	0.002151	-0.003257	-0.003381	-0.001862	-0.003192	0.001876	0.000917	-0.001576	0.000085	-0.002022	0.000642	0.000906	-0.000767	-0.001167	-0.003473	-0.003545	-0.004140	-0.002357	-0.002222	-0.001135	-0.003331	0.000856	-0.002824	-0.000977	-0.002468	-0.002277	0.000033	-0.002645	-0.003375	-0.004039	0.007230	-0.001622	-0.003602	-0.000098	-0.001110
-309.466666	-0.006219	-0.005374	-0.004343	-0.006372	-0.004210	-0.007738	-0.010058	-0.006715	-0.004609	-0.006499	-0.004553	-0.002347	-0.004022	-0.006539	-0.003081	-0.001442	-0.002500	-0.000561	-0.001758	-0.003050	-0.003995	-0.002556	0.000768	-0.005197	-0.003667	0.000382	-0.002614	-0.002636	-0.000573	-0.002040	0.000306	-0.001028	-0.002491	-0.002913	-0.001064	-0.003215	-0.003070	-0.002893	-0.004141	-0.004133	-0.001718	0.000548	-0.001936	-0.002713	0.002261	-0.003799	-0.000480	-0.001797	-0.003943
-309.433333	-0.006075	-0.002267	-0.005312	-0.002357	-0.007673	-0.007109	-0.007378	-0.007853	-0.004511	-0.005994	-0.005149	-0.005180	-0.004034	-0.006148	-0.004529	-0.003423	-0.002406	-0.002784	-0.001842	-0.002730	-0.001634	-0.002546	0.002168	-0.002579	-0.001935	-0.003326	-0.002328	-0.003890	-0.003330	-0.003660	-0.003076	-0.001996	-0.002832	-0.005484	0.000655	-0.000684	-0.004105	-0.001687	-0.002956	-0.000440	-0.002507	-0.001921	-0.003933	-0.001463	0.007250	-0.004334	-0.000241	-0.000645	-0.004611
-309.400000	-0.003282	-0.003962	-0.006445	-0.005663	-0.002555	-0.007011	-0.008885	-0.006376	-0.004980	-0.003579	-0.004614	-0.003830	-0.005007	-0.004588	-0.002566	-0.000365	-0.004316	-0.004207	-0.000515	0.000048	-0.001970	-0.001321	-0.000746	-0.007259	-0.000286	-0.002987	-0.002070	-0.001093	-0.001632	-0.000630	-0.001117	-0.003829	-0.002680	-0.005392	-0.001943	0.000549	-0.001873	-0.000620	-0.001596	-0.003067	0.000068	-0.001610	-0.004805	-0.002362	0.003751	-0.004264	-0.001990	-0.002386	-0.004545
-309.366666	-0.001751	-0.002223	-0.005884	-0.002149	-0.003973	-0.005857	-0.009741	-0.006347	-0.006875	-0.003395	-0.003811	-0.004015	-0.006589	-0.006344	-0.002867	-0.006228	-0.005472	-0.001198	-0.004843	0.000742	-0.002720	-0.001630	-0.003312	-0.003295	-0.006096	0.000107	0.000483	-0.002404	-0.002395	-0.002803	-0.001503	-0.001350	-0.000429	-0.006390	-0.000971	-0.003392	-0.002211	-0.001519	-0.001815	-0.003294	-0.000191	-0.003318	-0.002483	-0.003661	0.005103	-0.002609	-0.000620	-0.003919	-0.003520
-309.333333	-0.002712	-0.004606	-0.005818	0.000550	-0.003075	-0.002552	-0.003019	-0.008285	-0.005484	-0.005373	-0.003992	-0.004175	-0.004589	-0.005739	-0.003371	-0.002914	-0.005324	-0.000821	-0.004047	-0.000062	-0.000180	-0.001068	-0.001572	-0.002096	-0.002294	0.000582	-0.001056	0.000649	-0.001605	-0.004183	-0.003558	-0.002325	-0.003652	-0.002268	0.000784	0.000344	-0.002219	-0.000629	-0.001805	-0.005914	-0.004105	-0.000240	-0.002238	-0.002792	0.005264	-0.004024	-0.002376	0.000576	-0.002064
-309.300000	-0.003647	-0.004998	-0.003076	-0.000158	-0.003230	-0.000436	-0.006212	-0.002428	-0.001884	-0.002479	-0.008273	-0.005224	-0.005525	-0.002394	-0.003926	-0.002717	-0.003550	-0.003751	-0.002096	-0.000204	-0.001835	-0.000601	-0.002013	-0.002652	-0.002466	-0.001473	0.001536	-0.001986	-0.001618	-0.003555	0.000797	-0.002113	-0.000594	-0.002087	0.000700	-0.000296	-0.002464	-0.002152	-0.003195	-0.000808	-0.002428	0.002419	-0.004040	-0.005176	0.003084	-0.000499	-0.003639	-0.000294	-0.001006
-309.266666	-0.001232	0.001153	-0.002359	-0.000980	-0.000894	-0.001089	-0.008744	-0.004984	-0.004137	-0.003681	-0.004439	-0.003616	-0.003069	-0.005698	-0.003303	0.001148	-0.003397	-0.001173	-0.000095	0.002204	0.000774	-0.001710	-0.001958	-0.003707	-0.000223	-0.001665	-0.003203	0.002727	-0.002601	-0.002016	-0.001625	-0.001625	-0.000915	0.000004	0.002395	0.000191	-0.000136	-0.000703	-0.000794	-0.004222	-0.005145	0.000994	-0.005467	-0.002898	0.006307	-0.004160	-0.000431	-0.001170	-0.000592
-309.233333	0.001825	-0.001803	-0.002869	0.002366	-0.000627	-0.000443	-0.005972	-0.004454	-0.004868	-0.001471	-0.002948	-0.004691	-0.003630	-0.002970	0.000798	-0.002401	-0.002017	-0.001840	-0.000908	0.001337	-0.001977	0.000068	0.000295	-0.002176	-0.000456	0.002176	0.000676	-0.001939	0.001210	-0.000553	0.000997	-0.001235	0.000022	0.000764	0.000213	0.001419	-0.000665	0.001118	-0.002543	-0.002555	-0.002299	-0.000969	-0.001724	-0.001020	0.006980	-0.001272	-0.000888	-0.002088	0.001404
-309.200000	-0.002386	0.001860	-0.002346	0.001424	0.002837	0.002424	-0.004122	-0.003920	-0.001485	-0.001316	-0.004085	-0.002940	0.001697	-0.002185	-0.002164	-0.000304	0.000720	-0.001430	0.000022	0.001446	0.001309	0.001567	-0.000563	-0.001429	0.001484	-0.000521	0.001239	-0.000080	0.000704	0.000357	0.002133	-0.001856	-0.004450	0.001128	0.000028	0.000107	0.002345	-0.000625	-0.001893	-0.000210	-0.001834	0.002090	-0.001646	-0.000279	0.005259	-0.000259	0.002965	0.002157	0.000785
-309.166666	0.001857	-0.003495	0.003245	0.003512	0.001639	0.000444	0.000522	-0.002197	-0.001318	-0.002235	0.000565	0.001025	-0.002395	0.000598	-0.002984	0.002204	-0.002356	-0.000686	0.000187	0.003241	0.004338	0.000057	0.005520	0.001382	0.001188	0.003695	0.004263	0.000795	-0.000797	-0.001069	0.002026	-0.000186	-0.001525	0.002590	0.002504	0.000189	-0.000094	0.002241	0.002505	0.001534	-0.000144	-0.000025	-0.001123	0.003076	0.009256	0.003344	0.002831	0.003148	0.002841
-309.133333	0.000746	0.003260	0.000043	0.003610	-0.000109	0.005303	0.000423	-0.001782	-0.000822	-0.000628	-0.001131	-0.003389	-0.000332	-0.000356	0.000002	0.004622	0.000930	0.003693	-0.000151	0.003256	0.001916	-0.000338	0.002063	0.001225	0.000361	0.003989	0.002416	0.000114	-0.000010	0.000652	-0.000155	0.001335	0.000777	0.000027	0.001691	0.004803	0.002110	0.003218	0.000115	-0.001510	0.002401	0.002933	0.003608	0.004710	0.009079	0.002138	0.000223	0.006151	0.001405
-309.100000	0.006266	0.004419	0.000621	0.002769	0.003021	0.003233	0.000762	0.001022	0.002457	0.001441	-0.000307	0.001774	0.002218	-0.000504	0.001363	0.002071	-0.000107	0.000312	0.001857	0.002644	0.004119	0.003534	0.004769	0.001689	0.004500	0.001148	0.005225	0.002628	-0.000489	0.002597	0.003164	0.002649	0.002245	0.004405	0.002156	0.000087	0.002831	0.004480	0.000827	-0.000192	0.000706	0.001182	0.002993	0.002132	0.011145	0.003207	0.004148	0.003023	0.005273
-309.066666	0.001030	0.003931	0.004472	0.004700	0.002777	0.004651	0.003502	0.002935	-0.001083	0.000043	0.003202	0.001053	0.001008	0.000939	0.001822	0.002510	0.002084	0.003260	0.002877	0.004477	0.003503	0.006860	0.005390	0.003714	0.002936	0.003806	0.006611	0.004637	0.002208	0.004479	0.005466	0.003697	0.003380	0.004692	0.006443	0.004098	0.003440	0.003958	0.000733	0.001217	0.003877	0.005394	0.003300	0.005744	0.011325	0.005862	0.005296	0.007655	0.005575
-309.033333	0.006004	0.005019	0.004230	0.005348	0.005974	0.003898	0.001408	0.000382	0.002332	0.000612	0.003055	0.002348	0.003821	0.001449	0.006864	0.004426	0.002531	0.005286	0.006384	0.006183	0.005349	0.005573	0.004838	0.003466	0.007127	0.007563	0.006153	0.004951	0.007043	0.003128	0.006276	0.005471	0.005403	0.007105	0.006960	0.005183	0.005760	0.005673	0.006509	0.002256	0.005118	0.005925	0.002571	0.003568	0.014274	0.006003	0.005969	0.009907	0.004837
-309.000000	0.006226	0.002975	0.004587	0.006500	0.005974	0.004961	0.003978	0.003158	0.000618	0.003357	0.002590	0.004546	0.005090	0.004042	0.006290	0.007971	0.003656	0.005776	0.003667	0.008695	0.006187	0.009110	0.008746	0.004073	0.006550	0.006084	0.003206	0.005714	0.003463	0.003874	0.005145	0.005967	0.007407	0.007045	0.008553	0.006782	0.004627	0.006653	0.005485	0.004187	0.004878	0.003747	0.005551	0.004894	0.012770	0.005679	0.004584	0.003537	0.007785
-308.966666	0.008706	0.005991	0.007093	0.007055	0.004687	0.005718	0.001336	0.003533	0.003797	0.007526	0.007101	0.001901	0.002840	0.005413	0.007393	0.005657	0.005891	0.006419	0.005617	0.009667	0.010523	0.006737	0.009061	0.006858	0.005760	0.007325	0.009078	0.007628	0.003125	0.006463	0.005246	0.007643	0.006744	0.010025	0.005466	0.005594	0.004856	0.009926	0.007956	0.006281	0.006043	0.005215	0.005051	0.004387	0.015223	0.005373	0.008688	0.006950	0.009281
-308.933333	0.008461	0.005171	0.004998	0.005538	0.007974	0.007084	0.005958	0.005609	0.005413	0.005690	0.005820	0.005606	0.000594	0.006066	0.007797	0.007951	0.003783	0.007224	0.008060	0.007512	0.009100	0.006234	0.006087	0.004660	0.008473	0.009817	0.006741	0.007127	0.005465	0.006383	0.005249	0.008469	0.007473	0.010301	0.008964	0.008154	0.007111	0.006256	0.008000	0.008518	0.008760	0.009481	0.005522	0.003043	0.013635	0.006150	0.007931	0.005804	0.007590
-308.900000	0.006958	0.009361	0.004311	0.008150	0.007275	0.007573	0.007588	0.006507	0.008136	0.008420	0.005418	0.008469	0.004209	0.002639	0.008653	0.009539	0.005375	0.007224	0.005805	0.011484	0.007780	0.006341	0.009395	0.006059	0.006059	0.010775	0.012091	0.006833	0.008680	0.006073	0.007566	0.006552	0.009013	0.012386	0.011702	0.008668	0.008733	0.006190	0.009113	0.004969	0.008892	0.004515	0.004238	0.007916	0.017891	0.008069	0.007766	0.007022	0.008726
-308.866666	0.009274	0.003831	0.006791	0.007830	0.008564	0.005402	0.007005	0.005335	0.006300	0.006948	0.005899	0.006249	0.003780	0.007687	0.006913	0.009653	0.008212	0.008222	0.007097	0.010137	0.009459	0.005709	0.009689	0.004414	0.010677	0.009747	0.010012	0.009475	0.009274	0.007015	0.008920	0.010831	0.008212	0.008214	0.008527	0.008663	0.009072	0.008020	0.007036	0.005356	0.009138	0.009186	0.005624	0.008783	0.015381	0.009299	0.011224	0.005687	0.009645
-308.833333	0.008606	0.005260	0.006066	0.008029	0.009373	0.004792	0.003813	0.006918	0.007453	0.005555	0.011166	0.005313	0.007814	0.007138	0.006927	0.008598	0.006156	0.010369	0.007474	0.010256	0.009066	0.010109	0.011544	0.005761	0.009187	0.009479	0.009727	0.006757	0.005946	0.007783	0.009251	0.006268	0.009119	0.010178	0.006972	0.011955	0.008195	0.006732	0.007861	0.007166	0.006789	0.011134	0.007791	0.011419	0.015938	0.006841	0.009125	0.007781	0.010414
-308.800000	0.008666	0.006447	0.007650	0.005420	0.005731	0.008033	0.004681	0.006633	0.003807	0.008376	0.006066	0.006753	0.004175	0.007230	0.008435	0.009558	0.006164	0.008033	0.009591	0.013268	0.008525	0.008241	0.008410	0.009822	0.010249	0.009613	0.013142	0.011588	0.010372	0.008603	0.009427	0.009074	0.009577	0.008372	0.008002	0.009082	0.006911	0.008725	0.007649	0.007330	0.007355	0.010763	0.007693	0.008791	0.015461	0.011698	0.007809	0.011408	0.013257
-308.766666	0.010989	0.006361	0.007566	0.008302	0.007438	0.009229	0.002948	0.007032	0.008303	0.007803	0.008561	0.008566	0.006600	0.009497	0.010552	0.009878	0.006493	0.008385	0.007061	0.014457	0.007175	0.008739	0.010447	0.008869	0.010055	0.011079	0.009046	0.010663	0.007603	0.009194	0.008306	0.007668	0.008604	0.007709	0.007787	0.006661	0.008997	0.008738	0.007719	0.008159	0.007353	0.010165	0.005764	0.008352	0.017070	0.011072	0.011993	0.009793	0.009487
-308.733333	0.007942	0.008370	0.002082	0.007080	0.005122	0.007382	0.004874	0.005907	0.006180	0.006717	0.007979	0.007328	0.005014	0.007571	0.008060	0.009542	0.007731	0.011890	0.007201	0.008942	0.009308	0.008169	0.009041	0.011183	0.007712	0.008583	0.009401	0.011421	0.006222	0.006515	0.007898	0.006687	0.009002	0.011022	0.011073	0.010388	0.007686	0.009142	0.009333	0.009401	0.010315	0.009547	0.006648	0.009765	0.015865	0.010905	0.011293	0.008458	0.009322
-308.700000	0.005742	0.006304	0.005471	0.004241	0.004659	0.006761	0.003854	0.005516	0.005911	0.007369	0.006352	0.007394	0.007816	0.008846	0.008859	0.008337	0.007405	0.009520	0.010133	0.011608	0.009269	0.008183	0.008227	0.006913	0.011550	0.008281	0.010882	0.011762	0.006067	0.007776	0.008620	0.009169	0.007872	0.009000	0.009805	0.006788	0.007529	0.009460	0.010471	0.010015	0.005249	0.007054	0.008940	0.006709	0.016349	0.008249	0.009679	0.011513	0.007402
-308.666666	0.005126	0.003987	0.004994	0.002579	0.003557	0.003846	0.005075	0.006402	0.006481	0.008561	0.006572	0.009113	0.005489	0.007372	0.006758	0.007929	0.009089	0.009326	0.008863	0.010358	0.008632	0.009097	0.009266	0.007923	0.006723	0.008241	0.009124	0.010153	0.007912	0.007022	0.008465	0.006036	0.007983	0.007032	0.009421	0.008144	0.006953	0.009882	0.011109	0.006890	0.006252	0.011119	0.004848	0.008556	0.015455	0.008320	0.009434	0.009490	0.008267
-308.633333	0.005249	0.006712	0.004039	0.005654	0.006288	0.004581	0.001318	0.005768	0.006459	0.007248	0.006851	0.007087	0.003905	0.009162	0.007893	0.006794	0.007381	0.008602	0.007316	0.008990	0.008954	0.007706	0.008133	0.005793	0.009103	0.006060	0.010094	0.008140	0.005793	0.008183	0.008830	0.006294	0.009503	0.009041	0.007919	0.006971	0.008942	0.010806	0.006891	0.008602	0.008858	0.005780	0.006249	0.009103	0.015360	0.006073	0.008162	0.006221	0.005347
-308.600000	0.006004	0.004541	0.004626	0.004962	0.005663	0.003139	0.002730	0.004077	0.004399	0.006580	0.006322	0.005279	0.005404	0.004955	0.008920	0.006644	0.004862	0.006340	0.002791	0.009902	0.008472	0.006464	0.008571	0.002796	0.007699	0.006842	0.008104	0.007447	0.005850	0.008048	0.006189	0.007117	0.009344	0.006871	0.006852	0.011427	0.006857	0.008630	0.006944	0.006131	0.008111	0.009353	0.005853	0.008123	0.013394	0.007308	0.007566	0.007675	0.005358
-308.566666	0.002581	0.003627	0.002996	0.004546	0.000047	0.004891	0.002615	0.005150	0.005674	0.003073	0.002063	0.004241	0.002400	0.007458	0.008099	0.007506	0.004535	0.008018	0.005815	0.007280	0.008872	0.006853	0.008405	0.004481	0.008593	0.011210	0.006196	0.009219	0.003568	0.005093	0.006782	0.006454	0.008830	0.004297	0.008671	0.006722	0.004872	0.006664	0.009761	0.005653	0.007123	0.007360	0.004303	0.005977	0.011693	0.007507	0.007093	0.006512	0.005273
-308.533333	0.002074	0.004215	0.002554	0.006552	0.002084	0.001495	0.002413	0.004185	0.005770	0.005328	0.001395	0.002707	0.003849	0.002187	0.004401	0.008829	0.002606	0.005888	0.003507	0.007973	0.007419	0.006379	0.006634	0.003148	0.007217	0.007597	0.004824	0.006988	0.007173	0.004343	0.008057	0.007413	0.005762	0.008695	0.009490	0.008284	0.009686	0.005832	0.006944	0.004764	0.007439	0.007532	0.003186	0.003643	0.011869	0.004226	0.006286	0.006444	0.005461
-308.500000	0.003780	0.004470	0.005441	0.006064	0.005990	0.005123	-0.001225	0.002709	0.003935	0.006892	0.003024	0.006709	0.003656	0.004435	0.006803	0.009675	0.003022	0.004422	0.005679	0.007824	0.006886	0.003079	0.005307	0.003153	0.007831	0.006664	0.006287	0.006292	0.006247	0.008385	0.006870	0.006280	0.005189	0.005810	0.005346	0.005216	0.005319	0.005131	0.009690	0.005849	0.006956	0.008105	0.001925	0.007415	0.008691	0.001185	0.005875	0.009206	0.005453
-308.466666	0.003788	0.001988	0.005666	0.005021	0.004146	0.005334	0.001822	0.004500	0.002609	0.005597	0.001823	0.002660	0.004478	0.002296	0.005106	0.003875	0.003576	0.003157	0.005485	0.005819	0.007458	0.003087	0.005768	0.006790	0.005574	0.004807	0.008270	0.004911	0.004237	0.005824	0.005685	0.004814	0.006012	0.005533	0.007661	0.008823	0.003869	0.006375	0.008030	0.006914	0.005364	0.009031	0.003136	0.003051	0.013737	0.004874	0.005793	0.007103	0.001812
-308.433333	0.007488	0.006250	0.005330	0.009433	0.006691	0.005007	0.004395	0.006736	0.003332	0.003753	0.004481	0.002843	0.004724	0.004065	0.003836	0.005227	0.004174	0.006412	0.004458	0.006002	0.003750	0.003453	0.007357	0.007167	0.007174	0.007029	0.004707	0.004395	0.005692	0.006468	0.005469	0.005226	0.006324	0.007427	0.009411	0.004289	0.004090	0.007885	0.006098	0.007547	0.007801	0.007216	0.005472	0.004106	0.013595	0.004178	0.006517	0.006883	0.007653
-308.400000	0.007235	0.006698	0.006115	0.009004	0.008720	0.003904	0.005669	0.003196	0.003097	0.004038	0.003294	0.000610	0.005683	0.006770	0.004537	0.006428	0.005994	0.002866	0.004889	0.007965	0.008402	0.008139	0.005408	0.004393	0.008983	0.005291	0.007735	0.005520	0.003685	0.005684	0.006522	0.009088	0.007287	0.005414	0.005865	0.009316	0.007709	0.005823	0.010906	0.008568	0.008225	0.006386	0.006871	0.005239	0.013376	0.007707	0.009002	0.009175	0.006885
-308.366666	0.009799	0.005366	0.008269	0.010016	0.008158	0.007957	0.005825	0.005887	0.005166	0.004611	0.003053	0.002708	0.005001	0.004511	0.007724	0.006515	0.005492	0.006186	0.005822	0.008872	0.010550	0.004381	0.009318	0.001717	0.006191	0.009621	0.006962	0.006707	0.005608	0.008251	0.005922	0.007359	0.006885	0.005417	0.005240	0.009753	0.005538	0.007506	0.008498	0.005963	0.008220	0.006309	0.007375	0.004651	0.014401	0.006509	0.007947	0.007164	0.008712
-308.333333	0.012191	0.009475	0.010454	0.013661	0.010207	0.009841	0.006408	0.005260	0.003113	0.003265	0.008754	0.003999	0.003488	0.006491	0.006805	0.007146	0.005797	0.008479	0.007343	0.008546	0.009693	0.007191	0.009505	0.001762	0.009297	0.006148	0.009386	0.004277	0.005353	0.007202	0.008652	0.009078	0.005852	0.009346	0.008369	0.010132	0.007658	0.009054	0.004739	0.006688	0.011257	0.007957	0.007299	0.007557	0.016183	0.008983	0.009090	0.008899	0.009678
-308.300000	0.012671	0.011749	0.009898	0.012394	0.013972	0.009775	0.007289	0.008866	0.007361	0.007361	0.005881	0.006953	0.005601	0.009792	0.005588	0.008916	0.004199	0.008653	0.006820	0.012824	0.010550	0.008124	0.011280	0.004889	0.009879	0.009163	0.010337	0.010120	0.008587	0.009582	0.007994	0.011752	0.008954	0.010708	0.009756	0.007330	0.009323	0.011511	0.009361	0.008870	0.012017	0.013416	0.007530	0.009387	0.015791	0.012512	0.010836	0.009055	0.012199
-308.266666	0.013278	0.008771	0.010948	0.012313	0.012693	0.008745	0.009497	0.009995	0.006615	0.008829	0.007790	0.006547	0.007611	0.008193	0.010735	0.006764	0.007134	0.010561	0.009505	0.011990	0.011798	0.010111	0.013723	0.007072	0.010265	0.011443	0.010177	0.011585	0.008098	0.012566	0.009362	0.008385	0.010758	0.010615	0.010965	0.008310	0.009376	0.010991	0.011156	0.012299	0.010992	0.012358	0.008382	0.010769	0.016280	0.009389	0.011030	0.012462	0.011866
-308.233333	0.010621	0.011739	0.013247	0.012796	0.010165	0.011415	0.010357	0.009906	0.011674	0.008688	0.009211	0.008222	0.006309	0.010352	0.010313	0.011025	0.010385	0.008368	0.011155	0.013003	0.013480	0.013737	0.014316	0.009982	0.011056	0.014594	0.011166	0.012822	0.010017	0.009446	0.013230	0.012166	0.012048	0.011908	0.011138	0.010571	0.009621	0.011681	0.014209	0.009995	0.015477	0.009994	0.010882	0.011719	0.020062	0.011682	0.016247	0.014073	0.015645
-308.200000	0.015198	0.014533	0.009658	0.013711	0.013949	0.009430	0.012021	0.009286	0.008586	0.009558	0.011254	0.010080	0.011988	0.011801	0.011837	0.010209	0.011942	0.013665	0.015571	0.015854	0.017816	0.012302	0.014069	0.009509	0.013463	0.014201	0.013486	0.012805	0.008728	0.007041	0.014232	0.011184	0.014705	0.010550	0.013863	0.014244	0.012441	0.013599	0.011641	0.009644	0.015796	0.012754	0.010912	0.013828	0.020414	0.011777	0.012960	0.014148	0.013818
-308.166666	0.011980	0.011831	0.013632	0.014475	0.012051	0.012019	0.012922	0.011417	0.013789	0.009943	0.009979	0.012043	0.010763	0.008443	0.010892	0.013999	0.012100	0.013062	0.013005	0.016179	0.015115	0.014627	0.015834	0.009844	0.015001	0.015630	0.010393	0.010721	0.011128	0.014195	0.011902	0.013319	0.015255	0.014503	0.013038	0.015358	0.012017	0.015868	0.014679	0.014738	0.016167	0.013927	0.009622	0.012954	0.019745	0.012503	0.013633	0.015750	0.013092
-308.133333	0.014602	0.009482	0.012135	0.010078	0.012086	0.010666	0.011464	0.012626	0.011512	0.012641	0.009692	0.011907	0.008235	0.011578	0.013186	0.015987	0.010749	0.012464	0.013548	0.018985	0.013935	0.012543	0.017433	0.012171	0.013311	0.012937	0.015604	0.014872	0.014071	0.014723	0.013035	0.014205	0.016080	0.015688	0.014745	0.015744	0.017114	0.013625	0.016201	0.013137	0.012999	0.013756	0.012274	0.014707	0.021801	0.013496	0.016586	0.016639	0.013095
-308.100000	0.012343	0.010729	0.009727	0.011315	0.009952	0.011051	0.013058	0.011485	0.012094	0.011998	0.010429	0.011265	0.010300	0.012977	0.012945	0.012545	0.013650	0.015157	0.015500	0.019560	0.014036	0.014091	0.014687	0.012397	0.012357	0.017855	0.013387	0.016006	0.015044	0.013647	0.014049	0.012535	0.016405	0.017298	0.016659	0.018239	0.013322	0.016435	0.014179	0.014524	0.014277	0.013278	0.011609	0.016638	0.020520	0.016101	0.016045	0.016095	0.013738
-308.066666	0.011419	0.010784	0.010487	0.010589	0.009911	0.008013	0.009273	0.012382	0.015778	0.010394	0.011367	0.012703	0.010870	0.014089	0.012222	0.014070	0.011681	0.012679	0.015537	0.018757	0.017108	0.015812	0.013693	0.013010	0.013011	0.015495	0.015531	0.016230	0.013699	0.013294	0.011308	0.013579	0.014135	0.016510	0.012423	0.015590	0.012937	0.014826	0.011844	0.016122	0.014537	0.016006	0.010665	0.015580	0.022772	0.013283	0.017069	0.019294	0.012896
-308.033333	0.009110	0.008778	0.008129	0.010224	0.008754	0.005466	0.008356	0.014754	0.016807	0.012511	0.009772	0.012957	0.013214	0.009208	0.013147	0.013698	0.012135	0.014582	0.012001	0.013633	0.015149	0.013121	0.016216	0.012553	0.013801	0.012700	0.014829	0.016346	0.013722	0.015075	0.014501	0.013477	0.014417	0.012694	0.015081	0.015365	0.009409	0.014781	0.014548	0.016359	0.011835	0.014898	0.010110	0.010049	0.023012	0.012879	0.015525	0.013529	0.010040
-308.000000	0.006926	0.007149	0.005328	0.008293	0.005591	0.006771	0.009599	0.011234	0.011379	0.009691	0.009905	0.012316	0.010510	0.010198	0.012963	0.009914	0.012703	0.014271	0.012076	0.017082	0.012961	0.010889	0.013437	0.012003	0.013826	0.014418	0.013380	0.012082	0.013461	0.011799	0.014211	0.012215	0.014216	0.012767	0.015156	0.013551	0.012079	0.009494	0.013915	0.013610	0.014734	0.011529	0.011076	0.011635	0.020078	0.013859	0.011811	0.013531	0.011805
-307.966666	0.005145	0.007640	0.004093	0.009648	0.006387	0.002613	0.005907	0.009230	0.012943	0.012580	0.009912	0.009337	0.009723	0.013104	0.010046	0.011753	0.011819	0.012902	0.012310	0.012201	0.013118	0.012568	0.011276	0.011381	0.016147	0.011783	0.012977	0.013121	0.010530	0.012866	0.013216	0.014057	0.013571	0.011171	0.011379	0.017812	0.009845	0.010179	0.010368	0.014335	0.010404	0.012634	0.010201	0.014130	0.015049	0.012571	0.009912	0.012341	0.008304
-307.933333	0.005381	0.003934	0.004715	0.004872	0.000861	0.005234	0.004285	0.008971	0.009121	0.007279	0.010228	0.007907	0.008814	0.010566	0.009236	0.010267	0.010348	0.011108	0.009860	0.009811	0.011019	0.007617	0.012208	0.006706	0.013899	0.013203	0.010492	0.011994	0.010606	0.011074	0.009866	0.009386	0.009952	0.012627	0.010870	0.011186	0.009780	0.007890	0.010253	0.010792	0.010633	0.007594	0.008249	0.009861	0.015096	0.010747	0.009670	0.009676	0.007235
-307.900000	0.003027	0.002364	0.001019	0.004271	0.003964	-0.001248	-0.000289	0.007547	0.006856	0.008815	0.010225	0.007990	0.010323	0.009506	0.006007	0.011647	0.006025	0.008176	0.006493	0.011946	0.007108	0.009234	0.010053	0.007054	0.008820	0.008854	0.010978	0.012057	0.007836	0.009862	0.009801	0.009825	0.008752	0.012708	0.009114	0.010240	0.010025	0.007048	0.011273	0.007235	0.006306	0.010076	0.008979	0.009988	0.014613	0.008952	0.011232	0.007212	0.006343
-307.866667	0.000318	0.000401	0.002274	0.001986	-0.003075	0.001315	0.000375	0.004908	0.007971	0.006318	0.005164	0.007662	0.005722	0.006933	0.007775	0.007690	0.005964	0.008777	0.010397	0.009948	0.008785	0.005605	0.010576	0.004140	0.010788	0.005886	0.009674	0.008399	0.006656	0.006819	0.007265	0.006243	0.006106	0.009233	0.004846	0.008620	0.009340	0.006303	0.006419	0.006232	0.009334	0.005144	0.007084	0.007118	0.010600	0.005290	0.003762	0.005500	0.005191
-307.833333	-0.000943	-0.001588	-0.000786	0.003254	-0.002210	-0.001694	-0.001432	0.004393	0.004226	0.007178	0.004541	0.007074	0.005254	0.006370	0.007317	0.006000	0.003507	0.004836	0.005691	0.009957	0.005481	0.006586	0.006405	0.003428	0.006026	0.006099	0.006191	0.005461	0.003720	0.003527	0.005216	0.006699	0.005098	0.003494	0.003645	0.004572	0.003953	0.003657	0.006351	0.002101	0.008794	0.005195	0.002712	0.001976	0.009344	0.004648	0.005706	0.003596	0.002786
-307.800000	-0.004589	-0.000381	-0.002908	0.001196	-0.002160	-0.001550	-0.002440	0.003211	0.000601	0.003277	0.003084	0.004480	0.001662	0.003833	0.003371	0.004299	0.001463	0.004742	0.003577	0.001752	0.005608	0.002850	0.004643	-0.001140	0.006709	0.006529	0.001592	0.003806	0.000801	0.002856	0.004208	0.005093	0.003904	0.002428	0.005189	0.005473	0.003783	-0.000295	0.005051	0.002988	0.003448	0.003343	-0.002144	0.002250	0.007772	0.003255	0.003082	0.004920	0.001146
-307.766667	-0.000139	-0.004141	-0.002968	-0.002990	-0.001736	-0.004279	-0.003671	0.000639	0.002371	0.003704	0.001271	0.000174	0.002234	-0.001406	0.002702	0.002848	0.001400	0.000109	0.002199	0.003967	0.001521	0.001285	0.003980	-0.001748	0.002720	0.002881	0.003622	0.002160	0.002811	0.003189	0.002860	0.003529	0.002376	0.003476	0.003347	0.005363	0.001129	0.002471	0.002065	0.001281	0.004584	0.003054	0.002269	0.001789	0.008920	-0.001164	0.002189	0.001415	-0.002357
-307.733333	-0.004769	-0.000133	-0.005152	-0.004411	-0.002645	-0.003321	-0.005123	-0.002180	-0.000082	-0.001039	-0.002751	-0.000665	-0.001854	-0.000109	0.001981	-0.002270	-0.000756	-0.000304	0.000403	0.003352	0.001340	0.000377	0.000739	-0.001126	0.004308	0.001281	0.001310	0.000576	0.001730	-0.001622	0.000275	0.002190	0.001075	0.002981	-0.000348	0.000296	-0.000566	0.001806	0.000522	0.000997	0.000483	-0.003145	-0.003831	0.001062	0.005473	0.000765	0.001788	-0.000432	-0.002322
-307.700000	-0.002072	-0.004947	-0.004201	0.000062	-0.006649	-0.005655	-0.005517	-0.005152	-0.000031	0.000963	-0.000070	-0.001994	0.000025	-0.002918	0.000928	0.000236	-0.002702	-0.000129	-0.000386	0.001186	-0.000587	-0.001221	-0.000417	-0.002173	-0.002087	-0.000155	-0.000736	-0.002205	-0.001328	0.002392	-0.001268	-0.000315	0.001472	-0.000089	-0.002804	0.000178	-0.003510	0.000495	-0.001088	-0.000309	-0.002930	-0.001192	-0.002770	-0.001757	0.005778	-0.000114	0.000806	-0.000167	-0.001745
-307.666667	-0.005282	-0.005504	-0.005400	-0.003435	-0.005252	-0.005302	-0.005364	-0.004157	-0.001587	-0.000031	-0.002109	0.000288	-0.000629	-0.004611	-0.002137	-0.000286	-0.003295	-0.001998	-0.001336	-0.000235	-0.003283	-0.002579	-0.001659	-0.002301	-0.001037	0.002061	-0.001035	0.001303	-0.003258	-0.001104	-0.001649	-0.001043	0.001066	-0.000185	-0.002723	0.000851	-0.002065	-0.002185	-0.002133	-0.002922	-0.002617	-0.001756	-0.003555	-0.002730	0.004416	-0.004552	-0.002957	-0.001175	-0.002798
-307.633333	-0.002981	-0.004297	-0.005002	-0.002623	-0.005622	-0.004225	-0.008887	-0.001910	-0.003881	-0.002262	-0.003818	-0.002015	-0.003774	-0.005404	-0.003788	-0.000288	-0.004984	-0.003128	-0.002161	0.001154	-0.002956	-0.003083	-0.000073	-0.005869	-0.002832	0.002369	-0.000796	-0.001429	-0.003274	-0.002310	-0.001682	-0.002823	-0.000291	-0.001390	-0.004615	-0.002242	-0.003579	-0.002125	-0.002786	-0.001733	-0.002202	-0.004812	-0.004003	-0.002379	0.006355	-0.004323	-0.002113	-0.001416	-0.002475
-307.600000	-0.006490	-0.003408	-0.006527	-0.002314	-0.004882	-0.006684	-0.007469	-0.001744	-0.002302	-0.003970	-0.004183	-0.007231	-0.004976	-0.006971	-0.002970	-0.002492	-0.002489	-0.003596	-0.004977	-0.000085	0.000573	-0.005532	-0.001809	-0.007886	-0.003061	0.002068	-0.001052	-0.002059	-0.002866	-0.005221	-0.000998	-0.001437	-0.000068	-0.000754	-0.003935	-0.001928	-0.003474	-0.004929	-0.003964	-0.002630	-0.003809	0.000371	-0.004127	-0.003610	0.005396	-0.005040	-0.000914	-0.000851	-0.002307
-307.566667	-0.004281	-0.004370	-0.004968	-0.003764	-0.004950	-0.004674	-0.008781	-0.004047	-0.002991	-0.005248	-0.004124	-0.005199	-0.003057	-0.001074	-0.002823	-0.003899	-0.001666	-0.000843	-0.004886	-0.004450	0.000113	-0.003319	-0.003408	-0.006148	-0.006374	-0.001322	-0.001601	-0.002214	-0.002658	-0.001939	-0.001630	-0.001364	-0.002228	-0.002912	-0.002811	-0.002275	-0.009390	-0.003838	-0.001937	-0.002591	-0.003492	-0.001200	-0.005292	-0.003282	0.002015	-0.002631	-0.000825	-0.002445	-0.005659
-307.533333	-0.002709	-0.003403	-0.002409	-0.001531	-0.003961	-0.005412	-0.006249	-0.003123	-0.004728	-0.002774	-0.004669	-0.005754	-0.005520	-0.002794	-0.002915	-0.003745	-0.002806	-0.004482	-0.002920	0.001159	-0.003015	-0.005300	-0.001235	-0.004336	-0.001446	0.000085	-0.001358	0.000818	-0.005943	-0.001860	-0.001300	-0.004428	-0.001296	-0.001228	-0.003749	-0.001922	-0.000932	-0.002203	-0.002326	-0.005018	-0.002400	-0.002802	-0.003031	-0.001872	0.005380	-0.003289	-0.004359	-0.002964	-0.006362
-307.500000	-0.003249	-0.001476	-0.004542	-0.002664	-0.003294	0.000061	-0.006150	-0.003423	-0.006737	-0.003105	-0.004258	-0.005867	-0.004164	-0.007882	-0.004025	-0.005571	-0.002723	-0.003783	-0.003766	-0.002167	0.000240	-0.003657	-0.000517	-0.007223	-0.005458	0.000114	-0.002038	-0.004032	-0.002023	-0.002304	-0.002052	-0.001404	-0.002125	-0.002913	-0.004643	-0.003415	-0.001326	-0.002813	-0.004599	-0.001574	-0.002037	-0.001989	-0.005198	-0.002287	0.005655	-0.002948	-0.001897	0.000677	-0.003989
-307.466667	-0.002607	-0.000935	-0.003106	-0.002232	-0.000417	-0.001665	-0.003873	-0.004108	-0.005917	-0.002884	-0.005464	-0.005879	-0.003162	-0.005570	-0.002896	-0.002832	-0.002988	-0.003351	-0.003717	-0.000658	-0.002154	-0.004644	-0.003399	-0.005477	-0.002586	-0.001662	-0.003027	-0.004640	-0.004391	-0.001329	-0.000668	0.001097	-0.002994	-0.001313	-0.001825	0.000676	-0.001838	-0.003805	-0.002969	-0.003568	-0.003330	-0.001138	-0.002232	-0.000285	0.006309	-0.002388	0.000896	-0.000731	-0.002553
-307.433333	0.000710	-0.002525	-0.000234	0.000237	-0.002270	0.003301	-0.005099	-0.005569	-0.005285	-0.003882	-0.006251	-0.005374	-0.003441	-0.003956	-0.002649	-0.003265	0.001286	-0.003113	-0.001956	-0.000696	-0.001786	-0.005970	-0.000066	-0.002905	-0.003590	0.001626	-0.000975	-0.002529	-0.002578	-0.000778	-0.002501	-0.001388	-0.004578	-0.002886	-0.000791	-0.001211	-0.002631	0.000878	-0.001681	-0.004531	-0.001990	-0.001493	-0.004560	-0.000889	0.007852	-0.001516	-0.001711	0.000295	-0.002191
-307.400000	0.001037	-0.000749	0.000769	0.001741	0.000936	0.001387	0.000188	-0.002801	-0.003037	-0.005310	-0.003864	-0.005266	-0.004704	-0.001979	-0.001460	-0.002175	-0.000077	-0.002711	-0.000021	0.000076	-0.000676	-0.001723	-0.000441	-0.001940	-0.000511	0.001709	0.000152	-0.001813	-0.002249	0.003316	-0.001178	0.000783	-0.001017	0.001411	0.000717	-0.001550	-0.001382	0.000113	0.002729	-0.002670	0.002236	-0.001454	-0.002121	-0.001148	0.009352	-0.001334	-0.001446	0.000051	-0.001241
-307.366667	0.004249	0.000080	0.001545	0.006109	0.000137	0.005327	0.000853	-0.003141	-0.001713	-0.000339	-0.004136	0.000778	-0.001243	-0.000521	0.001066	-0.000242	0.001192	-0.000378	0.000950	0.002340	0.001048	0.000291	0.002356	-0.000496	0.000410	0.005173	-0.000452	0.000681	-0.000324	0.004544	0.000045	0.001102	0.002416	0.002650	-0.000265	0.003667	0.000973	-0.001681	0.001293	0.001726	0.003188	0.001696	0.000030	0.000277	0.009689	0.000482	0.001323	0.003729	0.001230
-307.333333	0.004021	0.004339	0.005327	0.006742	0.005195	0.002515	0.001410	0.000354	-0.002054	-0.000077	-0.001350	-0.002989	-0.002352	-0.000811	0.004272	0.001950	0.001370	0.005225	0.003506	0.001058	-0.000137	0.000706	0.002085	0.000149	0.001516	0.006740	0.001729	0.001032	0.000076	0.002685	0.001078	0.002786	0.005809	0.005421	0.000357	0.002771	0.002800	0.001944	0.002997	0.000924	0.005373	0.002288	0.000469	0.004135	0.009669	0.000392	0.004224	0.006948	0.000659
-307.300000	0.006182	0.004565	0.007131	0.008174	0.004486	0.009016	0.000307	0.001351	0.000007	0.001526	0.000829	-0.000794	0.001850	0.002282	0.002839	0.003966	0.000343	0.001915	0.002063	0.003867	0.005018	0.004147	0.004274	0.001753	0.001997	0.004498	0.002271	0.002852	0.003925	0.004533	0.004854	0.002787	0.002055	0.007529	0.003189	0.003923	0.003832	0.003641	0.003477	0.004558	0.006880	0.007767	-0.000259	0.004783	0.012570	0.006828	0.004291	0.005988	0.005673
-307.266667	0.008912	0.003867	0.009502	0.009636	0.010934	0.010066	0.004747	0.001608	0.002479	0.002411	0.001969	0.002054	0.004845	0.003733	0.003747	0.003504	0.000687	0.004198	0.005213	0.006589	0.008593	0.003008	0.006693	0.002813	0.004343	0.006732	0.003894	0.004446	0.002968	0.006315	0.003977	0.005247	0.006027	0.007918	0.005870	0.006242	0.007419	0.006900	0.004928	0.005274	0.005505	0.008004	0.004803	0.005586	0.018609	0.006989	0.006506	0.008890	0.009023
-307.233333	0.008496	0.009118	0.012877	0.010918	0.010870	0.009813	0.005804	0.003735	0.006905	0.004666	0.003159	0.003535	0.005739	0.003853	0.009186	0.005639	0.008283	0.008182	0.008992	0.007082	0.009104	0.004822	0.007821	0.005926	0.003144	0.010611	0.005404	0.008307	0.009309	0.008436	0.007098	0.008513	0.010408	0.009445	0.007717	0.007376	0.006524	0.006922	0.010069	0.004789	0.005704	0.009961	0.005682	0.006471	0.019455	0.005595	0.008858	0.012330	0.006984
-307.200000	0.007324	0.010894	0.011731	0.012530	0.012172	0.013774	0.005410	0.003000	0.007506	0.006984	0.005660	0.006091	0.004859	0.007466	0.011597	0.006860	0.007033	0.006120	0.010233	0.011279	0.010804	0.007475	0.009105	0.007389	0.006214	0.009484	0.010132	0.007433	0.010809	0.009582	0.005844	0.011733	0.011691	0.011186	0.008858	0.010756	0.007598	0.009776	0.010106	0.009256	0.013232	0.011699	0.007109	0.008805	0.021341	0.010560	0.008956	0.012869	0.011215
-307.166667	0.012341	0.012248	0.012773	0.013193	0.011753	0.009719	0.011663	0.006404	0.006371	0.008117	0.005903	0.006230	0.005421	0.008682	0.010406	0.007650	0.009753	0.010897	0.010505	0.014043	0.014305	0.009259	0.010871	0.009999	0.010479	0.013243	0.011551	0.008158	0.009770	0.013741	0.012996	0.013964	0.009326	0.013491	0.013603	0.012320	0.008853	0.010453	0.011730	0.013211	0.011293	0.010157	0.008448	0.011852	0.022349	0.009153	0.012194	0.012074	0.010138
-307.133333	0.015147	0.009208	0.011249	0.012870	0.012252	0.012339	0.010558	0.008204	0.011027	0.010512	0.009918	0.007645	0.008787	0.012297	0.011317	0.008311	0.010880	0.011790	0.012984	0.013469	0.012505	0.008570	0.012152	0.009469	0.012033	0.015226	0.011062	0.010810	0.010093	0.011216	0.012608	0.011455	0.011841	0.014257	0.010160	0.013145	0.012857	0.013808	0.010113	0.013464	0.014309	0.014621	0.009773	0.014009	0.022517	0.009639	0.014729	0.013723	0.012477
-307.100000	0.013389	0.010574	0.012048	0.014063	0.013073	0.010631	0.009185	0.009752	0.011821	0.010675	0.011601	0.009569	0.008547	0.012619	0.013578	0.010979	0.009263	0.013123	0.013299	0.014558	0.012620	0.011519	0.012480	0.012550	0.012345	0.014492	0.009709	0.013136	0.010099	0.014306	0.012942	0.015881	0.012995	0.015516	0.014112	0.014703	0.013970	0.015382	0.011951	0.012122	0.013843	0.017137	0.012401	0.014297	0.023128	0.013804	0.012443	0.016313	0.015029
-307.066667	0.014334	0.011243	0.010073	0.015196	0.014309	0.012707	0.009919	0.009266	0.012471	0.013106	0.013114	0.007449	0.010386	0.012714	0.013605	0.011273	0.011411	0.015152	0.015575	0.016211	0.014264	0.013152	0.014970	0.009903	0.013336	0.018583	0.015398	0.014148	0.012538	0.017565	0.013163	0.014358	0.013735	0.016311	0.013849	0.013882	0.012619	0.013527	0.010866	0.013124	0.016167	0.015456	0.013542	0.013722	0.025606	0.014757	0.015101	0.014401	0.012378
-307.033333	0.012093	0.013421	0.009410	0.013111	0.012098	0.013674	0.009555	0.011029	0.013676	0.014098	0.012407	0.011972	0.009764	0.014620	0.012945	0.014246	0.014696	0.013518	0.016717	0.016397	0.015206	0.014442	0.015843	0.012252	0.011953	0.016807	0.016371	0.012075	0.015692	0.012966	0.016962	0.014984	0.012758	0.014640	0.015172	0.017616	0.013307	0.015189	0.015892	0.014663	0.014420	0.015213	0.015981	0.019551	0.025115	0.015760	0.014951	0.016657	0.014281
-307.000000	0.013696	0.010245	0.008933	0.014072	0.010456	0.008484	0.009205	0.010867	0.014339	0.013881	0.015147	0.014977	0.013921	0.012523	0.016392	0.011964	0.013515	0.013719	0.016025	0.017698	0.013527	0.015330	0.016470	0.011031	0.013870	0.013798	0.015062	0.013700	0.011800	0.015828	0.014343	0.015471	0.016369	0.019672	0.014920	0.015007	0.013637	0.014779	0.014936	0.016689	0.012981	0.013691	0.014318	0.016391	0.021241	0.017238	0.013943	0.015259	0.013040
-306.966667	0.013562	0.006825	0.007570	0.011893	0.009030	0.007193	0.010448	0.013036	0.013328	0.014194	0.013259	0.014297	0.013505	0.014089	0.015839	0.010907	0.013023	0.014321	0.015819	0.013861	0.013593	0.014474	0.014526	0.013724	0.013871	0.016172	0.015748	0.013133	0.010420	0.014085	0.014934	0.014801	0.014448	0.016040	0.014817	0.015892	0.012602	0.013345	0.011008	0.015960	0.010479	0.014572	0.012386	0.015131	0.022205	0.016567	0.012887	0.015359	0.010687
-306.933333	0.012535	0.012929	0.007091	0.010222	0.009466	0.006870	0.008791	0.011198	0.012111	0.009820	0.013583	0.013747	0.014462	0.013797	0.013995	0.013538	0.012864	0.014690	0.013407	0.014757	0.014801	0.011596	0.014013	0.009677	0.015092	0.017107	0.013429	0.015203	0.012251	0.013438	0.010712	0.014841	0.015890	0.014616	0.014237	0.014449	0.011471	0.012544	0.014255	0.013126	0.014714	0.013695	0.014697	0.015230	0.017233	0.011572	0.012367	0.010571	0.012136
-306.900000	0.006913	0.009479	0.006492	0.010231	0.006673	0.010329	0.005887	0.011199	0.009623	0.011688	0.011008	0.015056	0.011349	0.012526	0.013194	0.011980	0.011338	0.014617	0.013901	0.012247	0.012715	0.012896	0.014414	0.009794	0.011324	0.017529	0.011982	0.013348	0.009235	0.011513	0.011335	0.013105	0.013235	0.012681	0.013103	0.015023	0.014033	0.014920	0.014307	0.012918	0.014023	0.015697	0.014176	0.011821	0.018194	0.010915	0.012088	0.011887	0.008543
-306.866667	0.009368	0.007708	0.004811	0.009044	0.007971	0.003891	0.005364	0.012789	0.009631	0.008505	0.010289	0.008469	0.007539	0.011090	0.012789	0.013160	0.009096	0.012108	0.011671	0.011180	0.012474	0.009802	0.008365	0.006839	0.011881	0.014832	0.009726	0.014064	0.007541	0.011990	0.009209	0.013722	0.012280	0.013577	0.012393	0.013556	0.008738	0.010731	0.011345	0.011956	0.012177	0.013506	0.009048	0.013172	0.017387	0.010712	0.009980	0.012615	0.007166
-306.833333	0.005940	0.008990	0.006389	0.004983	0.007586	0.003937	0.004786	0.008216	0.012625	0.009705	0.008059	0.010175	0.006946	0.006468	0.010227	0.010630	0.009171	0.010670	0.009480	0.010215	0.010133	0.011121	0.011867	0.007728	0.008200	0.011558	0.010873	0.010705	0.008883	0.009258	0.009803	0.010545	0.011488	0.011591	0.007878	0.013313	0.009709	0.009682	0.008608	0.011427	0.011600	0.010543	0.006556	0.008943	0.017226	0.009815	0.007873	0.011094	0.007166
-306.800000	0.003923	0.008560	0.004192	0.005501	0.005550	0.003978	0.004057	0.008716	0.009925	0.010519	0.008370	0.006410	0.007605	0.008112	0.010308	0.008816	0.006842	0.009147	0.007210	0.011385	0.007992	0.009194	0.010681	0.005661	0.007951	0.010936	0.009579	0.007288	0.006623	0.007956	0.009753	0.008402	0.012774	0.010248	0.006545	0.010960	0.007960	0.010679	0.007963	0.008133	0.011891	0.009711	0.005633	0.007589	0.014784	0.007864	0.008318	0.009839	0.006605
-306.766667	0.003327	0.002704	0.007694	0.004727	0.005926	-0.000024	0.000345	0.006588	0.008903	0.007373	0.006312	0.010544	0.007941	0.011033	0.007486	0.008845	0.006279	0.009169	0.009019	0.010073	0.008865	0.003953	0.009631	0.006917	0.008111	0.009402	0.006727	0.006012	0.006484	0.004314	0.005246	0.006371	0.012107	0.009538	0.010167	0.008409	0.011229	0.009334	0.007000	0.007840	0.008108	0.012651	0.006702	0.007914	0.010809	0.007357	0.009561	0.006488	0.005963
-306.733333	0.005742	0.007050	0.005319	0.006888	0.005599	0.002654	0.004178	0.003047	0.006107	0.005621	0.008304	0.006602	0.004514	0.004948	0.004305	0.006527	0.003949	0.004946	0.006348	0.009396	0.006571	0.006195	0.007494	0.003206	0.009233	0.010559	0.007800	0.007607	0.005086	0.008695	0.008906	0.006864	0.010160	0.008022	0.008488	0.009297	0.007210	0.007146	0.005879	0.008767	0.007427	0.009560	0.007476	0.007552	0.012863	0.005286	0.007934	0.010674	0.003637
-306.700000	0.004802	0.007340	0.006402	0.006175	0.005684	0.006128	0.001534	0.004166	0.003551	0.007423	0.005530	0.003888	0.003188	0.003508	0.006956	0.005302	0.003892	0.006166	0.006181	0.005191	0.007358	0.007694	0.010069	0.002694	0.008514	0.009508	0.003170	0.006610	0.004109	0.006264	0.006169	0.004986	0.007130	0.006881	0.005815	0.010779	0.009738	0.007226	0.006926	0.006173	0.008972	0.008323	0.008656	0.006418	0.014098	0.007190	0.005453	0.007676	0.002763
-306.666667	0.004428	0.007796	0.006890	0.008626	0.005538	0.005091	0.003452	0.004470	0.004514	0.004922	0.006966	0.005748	0.005413	0.005624	0.005730	0.006186	0.003499	0.009305	0.004783	0.007844	0.007624	0.005354	0.007746	0.004337	0.005549	0.008628	0.005249	0.010046	0.007077	0.006159	0.005064	0.007544	0.006802	0.006226	0.007789	0.008003	0.008395	0.006236	0.008450	0.005426	0.006241	0.007617	0.004074	0.008331	0.013990	0.005136	0.004825	0.006956	0.005094
-306.633333	0.008872	0.007951	0.008836	0.008367	0.008812	0.006373	0.003566	0.004618	0.006171	0.008563	0.005622	0.006660	0.003324	0.005240	0.005431	0.005493	0.005387	0.006885	0.006958	0.007655	0.010632	0.006823	0.010751	0.002094	0.007552	0.012369	0.007811	0.005580	0.006960	0.006223	0.008747	0.005732	0.009690	0.006824	0.005085	0.010684	0.006902	0.010207	0.009158	0.007052	0.009663	0.009641	0.005950	0.003799	0.017151	0.004011	0.011593	0.007801	0.006933
-306.600000	0.007330	0.009693	0.008207	0.011106	0.012128	0.007989	0.005760	0.004168	0.007163	0.006488	0.003967	0.007637	0.005133	0.007637	0.006650	0.005984	0.007673	0.007488	0.008676	0.008321	0.007646	0.007195	0.009615	0.005769	0.006670	0.010940	0.006941	0.010947	0.007219	0.007003	0.008566	0.005211	0.010387	0.009625	0.008503	0.011033	0.008237	0.011718	0.008213	0.008133	0.011367	0.009398	0.007823	0.008642	0.014655	0.009624	0.009733	0.010774	0.008381
-306.566667	0.009084	0.012121	0.010808	0.011574	0.012593	0.012471	0.009194	0.007439	0.008230	0.009803	0.004423	0.006119	0.005590	0.005042	0.007983	0.008037	0.007334	0.008926	0.009074	0.010519	0.009404	0.006907	0.008462	0.006395	0.007633	0.012351	0.007075	0.012357	0.008020	0.010954	0.013515	0.011461	0.011404	0.011474	0.010688	0.012061	0.012572	0.011014	0.011257	0.009089	0.010804	0.008744	0.010133	0.012338	0.017553	0.009242	0.011982	0.011934	0.009725
-306.533333	0.013365	0.015000	0.014298	0.015446	0.015671	0.011575	0.012718	0.010140	0.005651	0.010489	0.007604	0.009474	0.008519	0.008224	0.007626	0.007299	0.008595	0.009262	0.009659	0.012471	0.011174	0.009919	0.010714	0.009511	0.009874	0.012479	0.010047	0.010718	0.009580	0.013226	0.009642	0.014235	0.011313	0.014459	0.012782	0.013527	0.013931	0.015552	0.010773	0.012650	0.012723	0.015279	0.010907	0.011910	0.020418	0.009810	0.012454	0.012128	0.008943
-306.500000	0.013806	0.014933	0.013862	0.015545	0.014317	0.013695	0.012708	0.008590	0.008809	0.010573	0.010291	0.006979	0.006185	0.012849	0.011566	0.011043	0.011496	0.012344	0.010113	0.013751	0.009221	0.010901	0.016016	0.009658	0.009876	0.013908	0.013112	0.013053	0.013073	0.013235	0.012031	0.013517	0.015175	0.016311	0.014070	0.013540	0.011458	0.012484	0.013262	0.012746	0.015210	0.013589	0.010809	0.013166	0.022101	0.013809	0.011864	0.011919	0.013314
-306.466667	0.013533	0.016282	0.013968	0.015415	0.016552	0.015945	0.012803	0.012605	0.010695	0.011466	0.008115	0.010448	0.011033	0.011281	0.012320	0.011168	0.013410	0.010584	0.014919	0.015710	0.014717	0.014927	0.012810	0.012631	0.014923	0.014126	0.012466	0.015213	0.012527	0.011986	0.012129	0.014743	0.016385	0.015748	0.012219	0.016893	0.013633	0.017918	0.013423	0.016276	0.015693	0.015805	0.013447	0.014905	0.020467	0.015685	0.015621	0.016303	0.016373
-306.433333	0.016912	0.017576	0.019105	0.015705	0.014366	0.014755	0.011958	0.010430	0.011172	0.015292	0.012526	0.017023	0.011761	0.013744	0.015240	0.012558	0.012461	0.014240	0.014954	0.014839	0.015019	0.013681	0.015566	0.012279	0.014760	0.014742	0.015560	0.014735	0.015895	0.016595	0.014163	0.015194	0.013319	0.016793	0.019939	0.018119	0.017099	0.015716	0.016036	0.014508	0.017774	0.016075	0.014194	0.016900	0.023109	0.016813	0.016849	0.018026	0.014798
-306.400000	0.014845	0.016942	0.014220	0.014751	0.012319	0.013256	0.016517	0.012059	0.015903	0.015582	0.011262	0.013476	0.014710	0.016888	0.014377	0.018583	0.012916	0.016434	0.013177	0.015866	0.015153	0.015306	0.016910	0.014782	0.015883	0.017736	0.017727	0.019254	0.015684	0.018247	0.016987	0.018457	0.019339	0.016302	0.016644	0.020312	0.016189	0.018249	0.015831	0.015923	0.015604	0.015088	0.013061	0.019729	0.022516	0.017452	0.015889	0.020645	0.018454
-306.366667	0.014995	0.015181	0.013517	0.017748	0.012892	0.012828	0.015704	0.012568	0.014201	0.019555	0.014094	0.015709	0.015680	0.016399	0.015570	0.019249	0.014539	0.016905	0.015185	0.016978	0.018018	0.017220	0.017586	0.015632	0.016924	0.018925	0.018981	0.016996	0.015301	0.017974	0.019228	0.017225	0.021097	0.019512	0.017037	0.018209	0.017273	0.017316	0.019342	0.018848	0.016431	0.017975	0.016264	0.017171	0.023638	0.018192	0.015645	0.019681	0.014851
-306.333333	0.013722	0.012457	0.010591	0.014697	0.010876	0.010053	0.012979	0.013390	0.016008	0.018190	0.015455	0.016026	0.015423	0.014227	0.016793	0.018861	0.012740	0.020281	0.014287	0.019879	0.017113	0.013117	0.016629	0.017484	0.018285	0.017758	0.018475	0.017437	0.015704	0.016523	0.019797	0.018171	0.020624	0.017996	0.016571	0.016009	0.017527	0.018952	0.016759	0.016596	0.019454	0.017524	0.016592	0.022025	0.022693	0.017216	0.016283	0.018805	0.018066
-306.300000	0.011231	0.009729	0.010006	0.013282	0.011401	0.010652	0.011032	0.014025	0.018044	0.019782	0.016030	0.014827	0.016543	0.019437	0.015045	0.014204	0.012903	0.014591	0.018117	0.018203	0.016698	0.016124	0.017730	0.014506	0.017402	0.020680	0.015804	0.016685	0.015776	0.016010	0.018147	0.016969	0.017867	0.019195	0.017605	0.016835	0.015954	0.019840	0.016928	0.017906	0.016721	0.016754	0.015309	0.017222	0.022889	0.018442	0.017247	0.018277	0.013655
-306.266667	0.012273	0.008447	0.012802	0.012912	0.005440	0.004216	0.010384	0.013839	0.014678	0.016682	0.016085	0.015923	0.018024	0.013977	0.013192	0.017727	0.014062	0.017960	0.018887	0.018283	0.014316	0.015273	0.017844	0.014222	0.017485	0.017488	0.018934	0.018963	0.015288	0.016383	0.016652	0.016135	0.016336	0.018154	0.017284	0.019206	0.016050	0.014426	0.015333	0.015543	0.017285	0.013612	0.014348	0.014473	0.016763	0.014930	0.016052	0.014938	0.011262
-306.233333	0.008986	0.004121	0.007400	0.012507	0.007692	0.003343	0.006493	0.011903	0.014395	0.014587	0.013542	0.013874	0.015149	0.015024	0.014513	0.015406	0.012479	0.016102	0.013797	0.014758	0.015596	0.012654	0.014460	0.011227	0.018041	0.017745	0.014366	0.016328	0.013988	0.013958	0.013280	0.014337	0.015942	0.016065	0.015924	0.015472	0.013088	0.015858	0.016849	0.012769	0.014464	0.016367	0.013385	0.011754	0.018543	0.014288	0.013491	0.014613	0.012680
-306.200000	0.008183	0.006765	0.005885	0.007695	0.000835	0.002507	0.004400	0.012278	0.013207	0.017144	0.012981	0.012005	0.012412	0.012869	0.013999	0.015004	0.010838	0.011054	0.010721	0.012833	0.013426	0.010146	0.012987	0.009699	0.010994	0.017816	0.015413	0.015171	0.011526	0.009734	0.015033	0.014586	0.013428	0.010615	0.009805	0.012802	0.015198	0.014125	0.013228	0.013925	0.012508	0.013640	0.010743	0.013057	0.016316	0.010030	0.011011	0.011442	0.009189
-306.166667	0.004170	0.003558	0.005605	0.006318	-0.000341	-0.002774	0.001119	0.007644	0.012049	0.010993	0.008125	0.011375	0.009458	0.012482	0.009528	0.009955	0.010415	0.009065	0.010987	0.011552	0.014261	0.010156	0.010947	0.008488	0.013559	0.013859	0.013564	0.010685	0.009419	0.008451	0.012160	0.011881	0.011565	0.010311	0.010483	0.011516	0.008370	0.012625	0.011159	0.010355	0.006619	0.007178	0.011624	0.008028	0.013235	0.010117	0.007731	0.006359	0.006549
-306.133333	0.001851	0.000997	0.000821	0.002084	-0.000731	-0.000532	-0.001141	0.005650	0.007268	0.011825	0.007347	0.008658	0.009755	0.005259	0.005502	0.006593	0.007544	0.009624	0.006643	0.011387	0.011200	0.005106	0.009107	0.005779	0.010034	0.009365	0.008508	0.009115	0.005767	0.005231	0.011432	0.008447	0.011496	0.010693	0.008271	0.009995	0.009075	0.007423	0.008331	0.010721	0.008880	0.009443	0.008095	0.009803	0.008444	0.003956	0.005798	0.006983	0.002663
-306.100000	-0.001050	-0.000046	-0.002333	-0.001779	-0.002324	-0.005446	-0.002103	0.003674	0.004320	0.005734	0.005616	0.006819	0.007138	0.004130	0.003684	0.006113	0.003804	0.007688	0.003052	0.004578	0.006029	0.003335	0.005525	0.005768	0.005630	0.006815	0.006587	0.008241	0.001871	0.001829	0.005734	0.004399	0.005489	0.006272	0.006833	0.007675	0.006691	0.005555	0.002010	0.005396	0.004753	0.005557	0.003773	0.007942	0.005773	0.003046	0.004929	0.005440	0.003383
-306.066667	-0.005446	-0.004932	-0.004102	-0.002189	-0.005849	-0.005172	-0.004738	0.002242	0.002278	0.004704	0.001711	0.003687	0.002576	0.001791	0.002131	0.003307	0.001951	0.004952	0.002325	0.005307	0.005093	0.001250	0.001560	0.001787	0.004508	0.002803	0.006542	0.003710	0.006400	0.000625	0.004502	0.003039	0.002065	0.003645	0.002465	0.004706	0.004303	0.003846	0.001722	0.001748	0.004145	0.005272	0.002892	0.003265	0.006476	0.001774	0.001964	0.001995	-0.000583
-306.033333	-0.004852	-0.004849	-0.005387	-0.002185	-0.007706	-0.006742	-0.008434	0.001997	-0.002162	0.004316	-0.000349	0.001795	-0.001682	-0.000185	0.002261	0.000026	0.001017	0.000953	0.000091	0.005459	0.002835	0.001412	0.000224	0.000160	0.003949	0.002792	0.001760	0.003298	0.000418	-0.000043	0.000788	0.001693	0.000933	0.002197	-0.000972	0.003902	0.002331	0.004457	0.001373	0.000800	0.001214	0.002920	-0.002235	-0.000226	0.004460	-0.000713	0.001325	-0.000759	-0.003205
-306.000000	-0.003666	-0.003809	-0.005808	-0.005471	-0.006265	-0.003569	-0.008198	-0.000197	-0.001714	-0.000589	-0.005086	-0.004345	-0.004874	0.002863	-0.000897	0.000587	-0.002679	-0.000323	-0.001423	0.000332	-0.000007	-0.000210	0.000583	-0.003190	0.000995	0.002095	0.000899	0.000564	-0.000177	-0.003762	-0.001808	-0.001126	-0.002936	-0.000041	0.001145	0.001905	-0.002489	-0.001063	-0.002079	-0.000975	-0.002197	0.001014	-0.003595	-0.000028	0.003763	-0.001599	-0.000607	-0.001922	-0.004666
-305.966667	-0.003486	-0.005090	-0.005300	-0.001624	-0.006424	-0.007598	-0.008999	-0.003617	-0.003219	-0.000708	-0.004438	-0.004434	-0.004755	0.000632	-0.003538	-0.001816	-0.003014	-0.002648	-0.003841	-0.000543	-0.004752	-0.002929	-0.001977	-0.005719	-0.002619	-0.001010	-0.000424	-0.001182	-0.003570	-0.000084	-0.002665	-0.002122	-0.004401	-0.001011	-0.000683	-0.000503	-0.000572	-0.000610	-0.003585	-0.002598	-0.002827	-0.000674	-0.004716	-0.002720	0.000206	-0.002080	-0.000097	-0.001270	-0.002301
-305.933333	-0.001497	-0.004850	-0.007953	-0.003311	-0.007065	-0.005531	-0.007638	-0.006136	-0.003941	-0.002863	-0.003425	-0.005511	-0.005386	-0.003496	-0.002058	-0.001976	-0.001149	-0.003524	-0.004035	-0.001188	-0.001166	-0.003819	-0.004120	-0.004119	-0.000784	0.001890	-0.005691	-0.001935	-0.005165	-0.003341	-0.003130	-0.004632	-0.002837	-0.003470	-0.004437	-0.000584	-0.005015	-0.004369	-0.004417	-0.004943	-0.005097	-0.002422	-0.006238	-0.007363	0.000848	-0.003039	-0.005696	-0.004513	-0.006200
-305.900000	-0.004664	-0.005090	-0.006771	-0.002265	-0.006338	-0.004532	-0.009884	-0.007015	-0.006020	-0.003119	-0.006052	-0.009234	-0.005541	-0.003585	-0.004682	-0.005581	-0.005548	-0.004365	-0.003772	-0.003432	-0.001075	-0.005234	-0.004399	-0.005668	-0.001972	0.000145	-0.005747	-0.003659	-0.005739	-0.001908	-0.005697	-0.004050	-0.005244	-0.001870	-0.007300	-0.001547	-0.005372	-0.003279	-0.003747	-0.004593	-0.006303	-0.002749	-0.003434	-0.003162	-0.003043	-0.006245	-0.004357	-0.005979	-0.004163
-305.866667	-0.004460	-0.004370	-0.006718	-0.002016	-0.004896	-0.005241	-0.009155	-0.005214	-0.006448	-0.004309	-0.008688	-0.005482	-0.006363	-0.006770	-0.003709	-0.006302	-0.003829	-0.002482	-0.005221	-0.004634	-0.005238	-0.003870	-0.004153	-0.005291	-0.002843	-0.003265	-0.007557	-0.003860	-0.002881	-0.005029	-0.005427	-0.004422	-0.002602	-0.004127	-0.004306	-0.000981	-0.006743	-0.005329	-0.005738	-0.005747	-0.002798	-0.004820	-0.006958	-0.005704	-0.001258	-0.006005	-0.001708	-0.005889	-0.003679
-305.833333	-0.003860	-0.003569	-0.002403	0.001505	-0.003753	-0.004600	-0.007614	-0.007386	-0.006029	-0.005607	-0.008995	-0.005710	-0.005161	-0.004000	-0.006491	-0.003178	-0.004382	-0.005523	-0.004741	-0.005179	-0.003211	-0.004838	-0.001199	-0.006939	-0.005502	-0.000725	-0.005842	-0.005170	-0.005308	-0.003781	-0.003460	-0.004086	-0.000677	-0.003297	-0.002630	-0.003060	-0.003584	-0.004150	-0.003781	-0.004821	-0.004584	-0.003592	-0.003995	-0.002467	0.001878	-0.003762	-0.006050	-0.003174	-0.006054
-305.800000	-0.000012	-0.001085	-0.002421	0.000291	-0.000811	-0.003981	-0.003059	-0.004467	-0.007873	-0.004079	-0.006563	-0.004338	-0.005796	-0.003906	-0.002608	-0.005420	-0.005390	-0.003416	-0.005022	-0.000762	-0.004170	-0.003615	-0.005923	-0.006429	-0.002669	-0.001742	-0.003876	-0.000730	-0.004219	-0.005054	-0.001933	-0.002816	-0.002294	-0.001617	-0.004749	-0.002363	-0.005106	-0.001859	-0.002988	-0.004795	-0.002195	-0.002707	-0.004636	-0.005023	0.002409	-0.002960	-0.002576	-0.002979	-0.003521
-305.766667	0.000758	0.001318	-0.001466	0.001839	-0.001502	0.001016	-0.004444	-0.004215	-0.006243	-0.005527	-0.004429	-0.007628	-0.004732	-0.005061	-0.002373	-0.004619	-0.008122	-0.004056	-0.000678	0.000002	-0.000860	-0.003407	-0.004025	-0.004957	-0.000387	0.000923	-0.005587	-0.002878	-0.003451	-0.002355	-0.001215	0.000171	-0.000386	-0.000675	-0.001612	-0.001229	0.000643	-0.001727	-0.001225	-0.004174	0.000729	-0.000298	-0.001911	-0.001800	0.001445	-0.000639	-0.003002	-0.001813	-0.001396
-305.733333	0.002536	0.000116	0.002980	0.003749	0.002831	0.003361	-0.002214	-0.005796	-0.001687	0.000164	-0.006341	-0.004032	-0.004510	-0.002090	-0.000274	-0.003978	-0.004715	-0.001078	-0.002355	-0.001807	0.000910	-0.003598	-0.001140	-0.002384	-0.001735	0.001981	-0.002328	-0.001522	-0.003661	-0.001101	0.001408	-0.004294	-0.001027	-0.001538	-0.003499	-0.001327	-0.001446	0.001050	-0.000749	-0.000266	0.000132	0.000889	0.000092	0.000492	0.004458	-0.003602	-0.001889	0.000289	-0.001068
-305.700000	0.002883	0.002043	0.003216	0.004807	0.002149	0.004541	0.003116	-0.002141	0.000137	-0.000959	-0.002425	-0.002988	-0.003681	-0.002033	-0.000364	-0.001173	-0.001597	-0.000607	-0.000682	0.002842	0.004559	-0.000334	0.000429	0.000347	-0.000635	0.001023	0.000573	0.001603	-0.000685	0.000038	-0.000795	-0.000559	-0.000323	0.002623	0.001229	0.001280	0.001664	0.001603	0.000962	-0.001860	-0.000142	0.001595	0.001930	0.000910	0.004864	-0.000636	0.002149	0.002671	0.001268
-305.666667	0.002394	0.005251	0.006114	0.007497	0.005325	0.004458	0.001918	0.000851	-0.001868	0.000488	-0.001940	0.000460	0.000815	-0.000358	0.001312	-0.000131	-0.000724	0.001644	0.000606	0.002105	0.003193	-0.000783	-0.001456	-0.000467	-0.000082	0.006208	0.002032	-0.000463	0.000805	-0.001275	0.001103	0.003080	0.002898	0.002058	0.002196	0.005022	0.003484	0.001814	0.002519	0.002310	0.002948	0.001632	-0.001028	0.003843	0.006705	0.000163	0.003381	0.003550	0.002212
-305.633333	0.004955	0.008449	0.004628	0.005487	0.009470	0.005702	0.004880	0.000952	-0.000843	0.001209	0.002462	-0.000581	0.000940	0.000907	0.003520	0.002032	0.002665	0.001159	0.003155	0.005314	0.006270	0.004929	0.006724	0.000072	0.002454	0.007464	0.001388	0.003807	0.003871	0.002538	0.004562	0.004391	0.003143	0.005584	0.006694	0.002773	0.000729	0.003514	0.003692	0.003105	0.003834	0.004911	0.004832	0.003375	0.008742	0.002488	0.004109	0.005111	0.000835
-305.600000	0.006586	0.007238	0.006385	0.007226	0.008566	0.009478	0.004391	-0.000104	0.000114	0.003872	0.002142	0.003742	0.001550	-0.000145	0.006343	0.001947	0.001900	0.005600	0.007002	0.006593	0.006316	0.004657	0.004504	0.001122	0.004549	0.009043	0.004879	0.002729	0.003762	0.002004	0.004254	0.004068	0.006258	0.005660	0.005834	0.006118	0.006525	0.006728	0.007188	0.002501	0.004181	0.005626	0.006418	0.006640	0.010698	0.004649	0.004409	0.009838	0.002875
-305.566667	0.009372	0.007746	0.008747	0.010500	0.008056	0.005615	0.007034	0.003412	0.003313	0.007696	0.004444	0.006309	0.003792	0.006163	0.006330	0.002356	0.004267	0.007052	0.008958	0.007475	0.008594	0.004093	0.005815	0.002951	0.006392	0.010286	0.004635	0.005118	0.004583	0.006040	0.005324	0.006971	0.007560	0.008226	0.008463	0.005183	0.004831	0.007194	0.005614	0.006907	0.006588	0.008680	0.006740	0.008536	0.013388	0.005130	0.007286	0.006523	0.006057
-305.533333	0.006827	0.012140	0.008894	0.011834	0.010342	0.008805	0.006308	0.005427	0.005095	0.005354	0.006841	0.002384	0.004850	0.004625	0.009504	0.005176	0.004897	0.006107	0.007182	0.008294	0.009405	0.006964	0.006645	0.006942	0.007396	0.008830	0.006367	0.007547	0.005957	0.008282	0.011844	0.006824	0.008191	0.009825	0.007539	0.007618	0.005761	0.010826	0.006114	0.009200	0.008199	0.009946	0.007472	0.010989	0.013137	0.007693	0.008804	0.009592	0.005961
-305.500000	0.010458	0.009864	0.009585	0.011418	0.008969	0.010358	0.007808	0.006935	0.005240	0.007022	0.006577	0.007834	0.006948	0.009129	0.009324	0.009013	0.007152	0.007972	0.011187	0.011529	0.007115	0.006036	0.010288	0.005595	0.007487	0.011348	0.010544	0.008457	0.008360	0.006310	0.011209	0.009665	0.011403	0.009985	0.008123	0.010113	0.011287	0.008799	0.006554	0.009723	0.011148	0.011457	0.009957	0.010335	0.014456	0.007933	0.011172	0.010143	0.007347
-305.466667	0.012297	0.009344	0.012618	0.011206	0.008389	0.008998	0.005594	0.011918	0.010618	0.012107	0.006703	0.008469	0.012268	0.008376	0.010751	0.008902	0.008295	0.009326	0.009835	0.014199	0.009197	0.007437	0.008400	0.006715	0.010389	0.013007	0.010009	0.011168	0.009538	0.008511	0.010550	0.012002	0.010363	0.011347	0.010999	0.010909	0.009588	0.012488	0.012184	0.009487	0.010622	0.012380	0.010588	0.010232	0.014944	0.011218	0.008754	0.010247	0.011174
-305.433333	0.012834	0.011502	0.009849	0.013630	0.008784	0.009163	0.010367	0.007198	0.007498	0.009190	0.007667	0.007995	0.009601	0.010731	0.013155	0.007806	0.009296	0.010594	0.011108	0.013153	0.008011	0.011351	0.010466	0.010941	0.010693	0.012282	0.011777	0.012022	0.009443	0.009089	0.011194	0.012966	0.011564	0.012307	0.009103	0.008217	0.009969	0.009152	0.010330	0.010841	0.009940	0.016510	0.010564	0.010994	0.014103	0.012819	0.011230	0.010449	0.009567
-305.400000	0.012279	0.011367	0.010911	0.013943	0.010299	0.008460	0.010407	0.009430	0.011016	0.010719	0.007692	0.011681	0.011934	0.011080	0.010497	0.010219	0.004872	0.010343	0.013756	0.013939	0.011913	0.009070	0.012952	0.011617	0.014167	0.013280	0.013646	0.013389	0.008755	0.011970	0.010883	0.014334	0.009405	0.011907	0.014144	0.012399	0.010334	0.014154	0.011681	0.014338	0.012536	0.014487	0.009298	0.014224	0.014975	0.013138	0.008731	0.009010	0.011090
-305.366667	0.010970	0.011533	0.010798	0.009642	0.009323	0.010288	0.005340	0.007905	0.012301	0.012646	0.010755	0.011593	0.012845	0.010068	0.013205	0.010677	0.010465	0.011341	0.013036	0.011385	0.012003	0.012485	0.009265	0.009449	0.012625	0.015151	0.010700	0.011228	0.008808	0.009535	0.010222	0.012712	0.013334	0.013188	0.012430	0.013569	0.011667	0.013369	0.011825	0.014340	0.013586	0.015522	0.014526	0.013145	0.014439	0.010414	0.007829	0.009444	0.009166
-305.333333	0.009618	0.006896	0.009673	0.010956	0.009710	0.008324	0.009440	0.011749	0.013504	0.010244	0.009696	0.011836	0.007346	0.013132	0.012974	0.011378	0.009083	0.012412	0.013997	0.012503	0.013353	0.010658	0.011923	0.009753	0.012958	0.014004	0.012762	0.012381	0.008990	0.009615	0.013213	0.014019	0.012203	0.011747	0.011601	0.008322	0.009664	0.013049	0.012139	0.012920	0.012114	0.011716	0.011611	0.009591	0.015244	0.008813	0.012219	0.009840	0.010130
-305.300000	0.009604	0.008142	0.009482	0.009423	0.008412	0.007781	0.005935	0.009522	0.010460	0.011390	0.010290	0.011919	0.012330	0.012525	0.010461	0.008430	0.009693	0.010404	0.014557	0.014540	0.011258	0.010939	0.013192	0.010650	0.009995	0.012520	0.014760	0.011406	0.011870	0.010614	0.011798	0.011397	0.013495	0.011826	0.011544	0.012089	0.009566	0.011841	0.012114	0.012750	0.015616	0.010993	0.013461	0.012273	0.016231	0.010495	0.012098	0.010331	0.009487
-305.266667	0.008086	0.008307	0.009775	0.010619	0.004656	0.006199	0.005260	0.011259	0.010140	0.011384	0.009668	0.011653	0.012479	0.012293	0.014260	0.011203	0.005410	0.010582	0.010471	0.009422	0.012515	0.009379	0.010124	0.006455	0.010835	0.013159	0.009205	0.012500	0.011278	0.012533	0.011869	0.011544	0.012585	0.012708	0.007929	0.013204	0.009609	0.011684	0.010870	0.010744	0.012454	0.013725	0.009571	0.011867	0.013339	0.011058	0.009505	0.010619	0.007806
-305.233333	0.007660	0.010780	0.006002	0.008357	0.010396	0.006506	0.004604	0.011444	0.008938	0.012590	0.007096	0.008069	0.012160	0.010468	0.013587	0.012023	0.009394	0.010131	0.010472	0.011528	0.013562	0.008870	0.013067	0.007741	0.009529	0.013264	0.008845	0.012196	0.008157	0.009006	0.009635	0.009390	0.010446	0.012066	0.010304	0.011698	0.009013	0.010041	0.009251	0.010028	0.011487	0.013978	0.009005	0.010793	0.010191	0.007853	0.009211	0.010174	0.007405
-305.200000	0.005885	0.008549	0.007032	0.008967	0.006164	0.004842	0.003647	0.009791	0.009417	0.011993	0.006407	0.010560	0.010651	0.007145	0.013907	0.009186	0.008291	0.010573	0.009432	0.011256	0.009407	0.009175	0.009267	0.008423	0.011249	0.015794	0.010363	0.009661	0.006811	0.007884	0.010569	0.009411	0.011549	0.012948	0.010825	0.010935	0.010079	0.008922	0.010005	0.008349	0.007840	0.009874	0.010165	0.008243	0.013406	0.010411	0.006534	0.011608	0.006605
-305.166667	0.007852	0.004461	0.007279	0.008414	0.003172	0.005549	0.003421	0.006574	0.006937	0.009333	0.007849	0.008044	0.010641	0.007665	0.010320	0.006348	0.007852	0.006167	0.010710	0.009400	0.010237	0.007395	0.010824	0.008809	0.011787	0.012536	0.010626	0.012921	0.008731	0.009090	0.010002	0.010368	0.007521	0.010956	0.007763	0.012035	0.006743	0.010238	0.007133	0.008535	0.010575	0.009008	0.007350	0.010047	0.010119	0.009144	0.007647	0.010154	0.006044
-305.133333	0.004662	0.002103	0.005110	0.007191	0.001657	0.002770	0.003731	0.005739	0.009660	0.007033	0.004967	0.007239	0.007377	0.006496	0.009014	0.008480	0.006240	0.010104	0.006693	0.010542	0.009005	0.003688	0.007221	0.006262	0.008164	0.009946	0.008075	0.010149	0.004970	0.003257	0.008113	0.009203	0.006779	0.008233	0.009997	0.006575	0.006010	0.007459	0.008156	0.008163	0.007688	0.012302	0.006737	0.006081	0.011025	0.006652	0.006303	0.006929	0.003161
-305.100000	0.004969	0.004536	0.004947	0.010818	0.002691	0.001821	0.001724	0.006879	0.006603	0.008042	0.003709	0.005172	0.005494	0.004185	0.007441	0.009185	0.005051	0.009056	0.004630	0.006256	0.010384	0.004861	0.007658	0.005859	0.005843	0.007569	0.007928	0.007892	0.006401	0.007284	0.009981	0.005578	0.005614	0.007336	0.007563	0.008983	0.007484	0.007019	0.005516	0.004492	0.006729	0.004902	0.003650	0.005694	0.012730	0.006902	0.006884	0.004176	0.002599
-305.066667	0.003431	0.002305	0.002807	0.003516	0.001800	0.004326	-0.002046	0.004156	0.005338	0.008700	0.005047	0.005513	0.006703	0.003923	0.006495	0.002571	0.006635	0.005784	0.006711	0.009697	0.007657	0.004524	0.005972	0.003631	0.004700	0.008123	0.006712	0.006519	0.005381	0.004140	0.008544	0.008698	0.004519	0.008703	0.006147	0.008522	0.005607	0.004376	0.005002	0.005176	0.007189	0.005542	0.001996	0.003812	0.009004	0.003611	0.006226	0.004842	0.005084
-305.033333	0.007574	0.001289	0.002868	0.003421	0.001871	0.003791	-0.000583	0.003998	0.006045	0.004625	0.002024	0.005513	0.004154	0.005888	0.005637	0.006376	0.004645	0.007462	0.004606	0.008356	0.008210	0.000723	0.006219	-0.000107	0.004071	0.007047	0.006838	0.004812	0.004316	0.005605	0.006066	0.007045	0.004233	0.006490	0.007296	0.004003	-0.000533	0.005241	0.004399	0.005817	0.004864	0.005346	0.001548	0.003975	0.009389	0.005684	0.003356	0.002945	0.000598
-305.000000	0.004247	0.005889	0.005531	0.001802	0.001157	0.003195	-0.001615	0.001022	0.002676	0.005623	0.001124	0.005563	0.003169	0.005644	0.003302	0.003926	0.004815	0.004624	0.003358	0.006593	0.004768	0.001261	0.006679	0.001667	0.003786	0.009598	0.007985	0.002344	0.005929	0.006808	0.004107	0.005930	0.001177	0.004061	0.005203	0.005787	0.002161	0.005202	0.003916	0.007078	0.004885	0.004166	0.003304	0.001701	0.010137	0.003550	0.002918	0.004890	0.004040
-304.966667	0.003054	0.002160	0.001416	0.002881	0.002830	0.000910	0.000627	0.004141	0.002690	0.004538	0.004516	0.002591	0.005018	-0.000779	0.003251	0.003800	0.000861	0.003624	0.006230	0.007532	0.005416	0.001215	0.004886	0.003630	0.003854	0.008133	0.003474	0.005483	0.003580	0.003429	0.003967	0.005274	0.005725	0.005166	0.006026	0.005630	0.004004	0.004882	0.004225	0.004967	0.004783	0.006166	0.001809	-0.000168	0.008355	0.003813	0.004573	0.003707	0.000765
-304.933333	0.002997	0.002940	0.005565	0.003134	0.001459	0.002503	-0.001028	0.002711	0.002216	0.003726	0.002765	0.002821	0.002861	0.000658	0.001797	0.004347	0.002612	0.004484	0.003808	0.005191	0.003604	0.003332	0.005180	0.001890	0.003148	0.006072	0.003169	0.005297	0.002400	0.003538	0.003398	0.006091	0.001180	0.005789	0.003153	0.001953	0.002104	0.005356	0.000018	0.004139	0.001755	0.005036	0.000116	0.005905	0.007522	0.006213	0.003074	0.003255	-0.001325
-304.900000	0.003878	0.003578	0.005203	0.005137	0.005905	0.002794	-0.000701	0.002542	0.002993	0.006451	0.003013	0.005442	0.002133	0.000580	0.006903	0.002413	0.000748	0.005245	0.004152	0.005745	0.006959	0.001392	0.004411	0.002845	0.002414	0.004953	0.006410	0.006552	0.002657	0.003800	0.003689	0.005308	0.001506	0.006951	0.005625	0.004338	0.001121	0.007695	0.002971	0.005784	0.004805	0.004718	0.003467	0.003291	0.008769	0.002274	0.004248	0.003295	-0.000525
-304.866667	0.004312	0.005137	0.002653	0.004983	0.003791	0.001622	0.002278	0.004306	-0.000497	0.001042	0.001863	0.003826	0.003093	0.003161	0.003911	0.000828	0.003580	0.002277	0.003987	0.006912	0.003783	0.002313	0.004512	0.000450	0.003005	0.003844	0.003855	0.005921	0.001813	0.003074	0.004638	0.003192	0.003960	0.004565	0.004887	0.005587	0.002575	0.005551	0.000912	0.002183	0.004233	0.003597	0.001144	0.004617	0.006629	0.003568	0.002140	0.005789	-0.000451
-304.833333	0.005634	0.004781	0.003534	0.005918	0.005893	0.008629	0.005823	0.004306	0.000718	0.006728	0.001851	0.001170	0.003817	0.002788	0.000826	0.002360	0.001996	0.001557	0.003260	0.003559	0.003429	0.001141	0.005139	0.003465	0.001861	0.005989	0.006337	0.008514	0.004860	0.004465	0.002436	0.004837	0.004765	0.004673	0.002049	0.005396	0.007603	0.006844	0.002628	0.003736	0.003518	0.004163	0.001541	0.001355	0.008666	0.004835	0.003668	0.007472	0.002584
-304.800000	0.003752	0.008259	0.007351	0.010207	0.005953	0.006970	0.005262	0.005270	0.002888	0.004926	0.003412	0.002917	0.001734	0.003466	0.005352	0.004127	0.002103	0.003386	0.003511	0.008544	0.004530	0.005202	0.005542	0.002942	0.003905	0.005655	0.004165	0.004340	0.003177	0.004686	0.004804	0.005668	0.005392	0.005914	0.005852	0.007750	0.002352	0.008602	0.005802	0.003723	0.005119	0.007446	0.002130	0.005326	0.013270	0.001844	0.002762	0.003554	0.003879
-304.766667	0.008138	0.009795	0.008897	0.009677	0.007736	0.009272	0.002852	0.001984	0.004669	0.005394	0.002484	0.005835	0.002454	0.003939	0.004982	0.006436	0.003541	0.006195	0.004966	0.006476	0.009103	0.006027	0.004925	0.004503	0.005739	0.005824	0.006832	0.005473	0.003059	0.004811	0.004253	0.007307	0.003866	0.005047	0.005965	0.005039	0.006000	0.008034	0.003736	0.005660	0.005359	0.008966	0.005799	0.006007	0.010341	0.005323	0.004607	0.006552	0.004197
-304.733333	0.008838	0.007453	0.007503	0.011196	0.007114	0.012149	0.005267	0.007030	0.001657	0.005853	0.003546	0.004953	0.003977	0.006814	0.005834	0.005065	0.002712	0.004725	0.007517	0.006921	0.004775	0.004245	0.006861	0.004276	0.006514	0.007239	0.007206	0.004760	0.006063	0.004653	0.006765	0.006998	0.005106	0.011384	0.009653	0.007901	0.004575	0.006190	0.006102	0.007333	0.009043	0.009847	0.005302	0.006361	0.010250	0.005944	0.004590	0.007978	0.006318
-304.700000	0.012358	0.006696	0.010039	0.010061	0.010313	0.010747	0.008151	0.003506	0.005691	0.007299	0.006402	0.006549	0.006061	0.006177	0.006916	0.005399	0.006925	0.007054	0.007755	0.008144	0.008595	0.004046	0.005616	0.006502	0.009889	0.006838	0.006897	0.008226	0.006052	0.010240	0.005687	0.008332	0.009811	0.009301	0.010513	0.012011	0.008237	0.008801	0.007330	0.007958	0.007041	0.008565	0.007487	0.002975	0.013377	0.006127	0.008884	0.007026	0.010768
-304.666667	0.011097	0.008801	0.013127	0.011935	0.010525	0.010295	0.010029	0.008392	0.004578	0.011656	0.007215	0.005188	0.008141	0.008585	0.008189	0.006286	0.007769	0.009897	0.009191	0.010922	0.008885	0.008579	0.009152	0.005190	0.006049	0.010793	0.008982	0.010627	0.009855	0.006631	0.012617	0.012881	0.008357	0.009001	0.008197	0.007541	0.010227	0.010068	0.008564	0.007821	0.007922	0.010646	0.008264	0.009290	0.014808	0.009380	0.008572	0.008177	0.007671
-304.633333	0.009842	0.009947	0.014387	0.013387	0.010752	0.010811	0.007238	0.008072	0.004672	0.010903	0.008022	0.007708	0.007428	0.008999	0.011308	0.008129	0.008423	0.009755	0.008313	0.010953	0.011468	0.009924	0.011882	0.005006	0.008765	0.010698	0.010341	0.010286	0.008685	0.011521	0.009577	0.012295	0.009971	0.010270	0.011828	0.009946	0.009303	0.011602	0.009103	0.013422	0.006960	0.012009	0.008999	0.013607	0.015747	0.007819	0.012997	0.008775	0.008201
-304.600000	0.013076	0.007037	0.009363	0.011718	0.012132	0.012898	0.009183	0.009834	0.009712	0.012640	0.009650	0.009744	0.013274	0.010174	0.009261	0.008874	0.007789	0.011861	0.011118	0.014943	0.011359	0.007511	0.010971	0.007548	0.008173	0.011541	0.011698	0.008669	0.012360	0.011727	0.009657	0.013036	0.011165	0.012796	0.009387	0.011173	0.012806	0.009871	0.011274	0.012363	0.010723	0.012248	0.010006	0.010993	0.016711	0.013101	0.012420	0.008098	0.007722
-304.566667	0.011986	0.010010	0.011497	0.015321	0.011503	0.012056	0.009315	0.009834	0.008526	0.011585	0.009727	0.009992	0.011423	0.010929	0.010104	0.009733	0.012483	0.010530	0.011354	0.011200	0.009203	0.012531	0.008713	0.009565	0.012498	0.013898	0.011136	0.011266	0.010694	0.011836	0.009413	0.011169	0.011651	0.010459	0.011931	0.012005	0.009473	0.013238	0.008429	0.011810	0.011045	0.015052	0.009330	0.008828	0.018497	0.011709	0.011430	0.011459	0.008689
-304.533333	0.012496	0.012052	0.010122	0.012164	0.009401	0.012261	0.009273	0.011116	0.009658	0.014762	0.010960	0.009418	0.012620	0.010947	0.013307	0.011402	0.010718	0.013546	0.011996	0.014017	0.012938	0.010658	0.011667	0.009667	0.011048	0.012142	0.012021	0.011510	0.011323	0.011481	0.013762	0.009757	0.013000	0.013586	0.012188	0.010220	0.009221	0.013203	0.012561	0.013011	0.014247	0.014094	0.012161	0.009914	0.015793	0.012520	0.010381	0.009090	0.007799
-304.500000	0.008712	0.010753	0.011323	0.012723	0.009467	0.008491	0.009328	0.010475	0.008807	0.012208	0.008777	0.008485	0.009258	0.010698	0.011791	0.010598	0.012226	0.012625	0.012715	0.015001	0.014792	0.008312	0.009474	0.011493	0.013430	0.016297	0.013940	0.013684	0.009565	0.012573	0.010585	0.014246	0.009481	0.011026	0.012509	0.013155	0.013499	0.013740	0.011497	0.013250	0.015372	0.010888	0.006870	0.012224	0.017805	0.009224	0.012552	0.010008	0.009022
-304.466667	0.007067	0.008920	0.007976	0.007213	0.010156	0.008539	0.007690	0.014239	0.012257	0.012677	0.007439	0.011683	0.011923	0.011084	0.010208	0.011403	0.012222	0.013406	0.010553	0.015400	0.013434	0.010621	0.013411	0.007187	0.010059	0.014474	0.012017	0.009572	0.011928	0.012150	0.012926	0.009940	0.012051	0.014142	0.013905	0.013590	0.010174	0.014298	0.011394	0.010848	0.011930	0.013769	0.009334	0.010290	0.012650	0.011140	0.011246	0.010632	0.006604
-304.433333	0.008889	0.007955	0.005779	0.009792	0.005674	0.007455	0.006488	0.010152	0.010890	0.012063	0.007664	0.009900	0.011822	0.010783	0.013996	0.010999	0.009706	0.011249	0.009592	0.014622	0.013574	0.010866	0.011122	0.008998	0.013557	0.013206	0.011137	0.011162	0.009858	0.012558	0.012137	0.010910	0.010278	0.011760	0.010315	0.014226	0.010654	0.010525	0.006685	0.011007	0.010003	0.014493	0.009949	0.011370	0.013258	0.008422	0.008199	0.010390	0.008767
-304.400000	0.004905	0.005317	0.007943	0.005092	0.004969	0.005786	0.007939	0.008632	0.009661	0.010786	0.009193	0.009194	0.011404	0.009031	0.009063	0.011321	0.010575	0.008340	0.010633	0.012485	0.010697	0.008299	0.012201	0.007863	0.008729	0.013975	0.010335	0.010898	0.010368	0.011432	0.008889	0.012723	0.011491	0.009022	0.009975	0.013266	0.008227	0.009683	0.011720	0.011005	0.011929	0.012812	0.010820	0.010685	0.012962	0.010175	0.006776	0.009499	0.006726
-304.366667	0.004949	0.005484	0.004554	0.004977	0.001885	0.004810	0.003541	0.008235	0.009615	0.009304	0.010326	0.009346	0.007944	0.010983	0.009857	0.010997	0.010074	0.010784	0.006547	0.011617	0.011356	0.010346	0.011530	0.008073	0.008401	0.010532	0.006491	0.012660	0.008445	0.008976	0.008005	0.008180	0.009929	0.011186	0.007332	0.010412	0.009966	0.008408	0.006732	0.011893	0.006401	0.010889	0.008951	0.009260	0.013908	0.007944	0.008622	0.007102	0.007905
-304.333333	0.002316	0.004351	0.005047	0.003249	0.001709	0.003238	0.004875	0.010956	0.006488	0.007283	0.008592	0.006937	0.007001	0.009907	0.006744	0.009463	0.007370	0.004882	0.006388	0.006879	0.009273	0.008307	0.009242	0.006250	0.011356	0.006765	0.006811	0.007051	0.008836	0.008105	0.005145	0.007419	0.006318	0.007737	0.007455	0.009927	0.003806	0.008875	0.006847	0.008067	0.008881	0.008966	0.006375	0.005684	0.009439	0.008992	0.006442	0.006134	0.005082
-304.300000	0.002828	0.000833	0.001260	0.004381	0.003038	0.004327	0.001754	0.008221	0.006227	0.010118	0.007551	0.005582	0.008766	0.004775	0.008059	0.005865	0.005575	0.006743	0.005988	0.005981	0.006610	0.004152	0.005812	0.001110	0.005475	0.008278	0.004969	0.007183	0.006863	0.005962	0.006118	0.007755	0.004373	0.007105	0.005533	0.007687	0.006446	0.008155	0.004296	0.005873	0.007764	0.007845	0.003541	0.006623	0.010402	0.005298	0.001122	0.003267	0.006648
-304.266667	0.001321	0.001880	0.002104	-0.001139	0.001282	0.000837	-0.000317	0.006226	0.006351	0.007792	0.005386	0.004290	0.005566	0.002936	0.005671	0.005466	0.003096	0.004816	0.006868	0.007944	0.005889	0.005204	0.006614	0.000574	0.008582	0.005691	0.006171	0.004944	0.005989	0.005250	0.008291	0.004307	0.005257	0.008946	0.004219	0.007125	0.007640	0.005963	0.004526	0.007029	0.005038	0.005122	0.004137	0.004392	0.010023	0.003155	0.005719	0.006145	-0.000001
-304.233333	0.002234	-0.000057	0.002500	0.001324	0.001594	-0.003237	-0.003336	0.005827	0.004640	0.006826	0.004139	0.001804	0.006517	0.002850	0.004008	0.002411	0.001740	0.003569	0.005013	0.006497	0.003305	0.003486	0.005491	-0.001114	0.005722	0.006148	0.001606	0.003106	0.000943	0.004270	0.005665	0.004503	0.005202	0.007403	0.005294	0.005490	0.002178	0.002632	0.002452	0.000943	0.005839	0.003279	-0.001471	0.003246	0.007247	0.001514	0.003950	0.001721	0.002795
-304.200000	0.001877	-0.002292	0.002368	-0.002503	-0.000229	-0.000384	-0.002315	0.004445	0.003319	0.004089	0.000512	0.001028	0.001758	0.002538	0.003285	0.000986	0.002948	0.006947	0.002137	0.002079	0.001250	0.000651	0.006104	-0.000590	0.002417	0.005076	0.001685	0.004231	0.000576	0.002806	0.003874	0.004803	0.002226	0.003793	0.004416	0.006898	0.000120	0.003299	0.001818	0.003202	0.003677	0.001437	0.000042	0.002511	0.007475	-0.000921	0.002920	0.001182	0.002701
-304.166667	0.001054	-0.002207	-0.001068	0.000122	-0.001261	-0.001715	-0.000802	0.001257	0.003064	0.006097	0.000520	0.001823	0.000115	0.001740	0.001861	0.000902	0.002342	-0.000781	0.002789	0.003921	0.000771	0.000315	0.002808	-0.001547	0.003191	0.000121	0.000328	0.003874	0.001703	0.000481	0.002636	0.001339	0.000886	0.001810	0.003615	0.001739	0.002489	0.003218	-0.001156	0.002845	0.002634	0.000395	0.000396	0.001484	0.004009	0.000083	0.002595	0.000534	0.000961
-304.133333	-0.001941	-0.001623	-0.000538	0.000213	-0.002497	-0.002562	-0.000717	0.002552	0.000674	0.003264	-0.000240	0.000593	-0.000564	0.000397	0.000396	-0.000056	0.001293	0.002091	0.002450	0.000593	-0.000508	-0.003595	-0.000646	-0.002572	0.000487	0.005782	-0.001762	0.001269	0.000273	0.000385	-0.000209	0.000199	-0.000298	0.000486	0.000793	0.001359	-0.000864	0.003755	0.000153	-0.000664	-0.001530	0.001677	-0.001220	0.000807	0.006997	-0.000868	-0.001503	-0.000602	-0.001423
-304.100000	-0.002504	0.001564	0.000528	-0.001280	-0.001319	-0.000721	-0.004170	0.001901	-0.001273	0.001525	0.000261	-0.000922	0.002631	-0.001550	0.002414	-0.000150	-0.000662	0.002044	0.001103	0.001410	-0.000415	-0.002629	-0.000241	-0.003516	0.001859	0.002503	0.001916	0.002826	-0.002695	0.003822	0.001032	-0.000610	-0.000741	-0.004762	0.003151	-0.001626	0.001119	0.001095	0.001464	0.000017	0.000872	0.000874	-0.002471	-0.000888	0.004823	-0.000047	-0.001589	-0.002246	0.000457
-304.066667	-0.000439	-0.001214	-0.000536	-0.001044	-0.000170	-0.000726	-0.004438	0.001817	0.001161	0.002106	-0.002764	-0.001039	0.000810	-0.000687	-0.001162	-0.002229	-0.002170	-0.001833	0.002390	0.001289	-0.000569	-0.001450	-0.000341	-0.004142	-0.000438	-0.000920	0.001223	0.000181	-0.001122	-0.000223	0.000731	-0.000709	-0.002646	-0.000154	-0.003458	0.001394	-0.000197	-0.000007	0.001804	-0.000493	-0.002893	-0.000888	-0.001167	0.001663	0.003956	-0.002386	0.000754	0.001771	-0.003237
-304.033333	0.000948	-0.003108	-0.001438	-0.001559	-0.001460	0.000650	-0.003047	-0.001388	-0.003869	0.000881	-0.002840	0.000358	-0.000506	0.000050	0.000230	0.000136	0.000614	0.000906	0.001060	0.001812	-0.000962	-0.002298	-0.000433	-0.005503	0.000563	0.000077	-0.002562	0.001566	-0.001282	-0.001679	-0.000529	0.001582	0.002191	0.001974	0.001400	0.000869	0.000247	-0.002101	-0.000043	-0.001751	-0.000085	-0.000080	-0.000140	0.000524	0.003204	-0.000303	-0.001306	0.000680	-0.000773
-304.000000	0.001934	-0.000567	0.000764	0.001861	-0.000409	-0.000218	-0.001004	0.000799	-0.001607	0.001441	-0.002973	-0.003022	-0.000038	-0.001555	0.000290	-0.000256	-0.002234	-0.002549	-0.000976	0.000290	0.001672	-0.000895	-0.001472	-0.004961	0.000321	0.000093	0.001184	0.000025	-0.002781	-0.000718	-0.000411	0.000909	-0.000013	0.001238	0.001660	0.000526	0.000105	-0.001298	0.000669	0.000732	-0.001688	0.002475	0.000840	-0.003546	0.004760	-0.000178	-0.000763	0.000299	-0.002689
-303.966667	0.002451	0.000111	-0.001512	0.001507	-0.002744	0.000347	-0.003341	0.000311	-0.003654	0.003114	-0.002929	-0.001839	-0.001302	-0.000675	-0.001815	-0.004002	-0.001067	0.000666	0.001203	0.000488	0.000044	-0.002919	0.001510	-0.001456	0.000545	0.000752	0.000033	0.001245	-0.001909	-0.000341	0.000684	-0.002037	0.001868	-0.000212	-0.002356	0.002058	0.000020	0.001622	0.001234	-0.001090	0.001033	-0.001300	0.001576	-0.000127	0.005262	-0.002327	-0.000470	0.000396	0.000101
-303.933333	0.005077	0.000303	-0.000480	0.001481	0.001098	0.001827	-0.001801	0.002233	-0.001676	0.000690	-0.001953	-0.001484	0.001095	0.000212	0.001423	-0.002238	-0.002621	-0.003205	0.001265	0.002980	-0.000243	-0.001583	0.001894	-0.002572	0.002014	-0.000440	-0.001768	0.002526	-0.001071	-0.000937	-0.000609	0.003189	0.002202	-0.000802	0.000809	0.000381	0.000089	0.000738	0.000753	-0.002418	-0.001368	-0.001518	-0.001794	-0.000574	0.003733	-0.000290	0.002955	0.002068	-0.001395
-303.900000	0.001727	0.001714	-0.000452	0.003431	0.001178	0.001469	-0.000682	0.001175	-0.001793	-0.000530	-0.002471	0.001864	-0.000918	0.001801	0.001689	0.000983	-0.001838	0.002305	0.002149	0.001993	0.002466	0.000894	0.003121	-0.002217	0.000236	0.000404	0.001232	0.002561	-0.001804	-0.001405	0.000762	-0.000944	-0.001218	0.002398	0.000557	0.000452	0.000591	0.002500	0.001723	0.000679	0.002010	0.000893	-0.001149	0.000330	0.008505	-0.001311	0.001552	0.001005	0.000707
-303.866667	0.003590	0.001117	0.000474	0.005284	0.005588	0.001853	-0.000486	0.001834	-0.000548	0.001111	-0.001567	0.000647	0.000387	-0.001000	0.000295	-0.001008	-0.000816	0.000272	0.002066	0.005724	0.000783	0.001411	0.005489	-0.004465	0.000933	0.001951	0.002605	0.005811	0.000732	0.001330	0.003634	0.002123	-0.000411	0.002805	0.002219	0.001493	0.000022	0.001448	0.003476	0.000854	0.000942	0.002226	0.001030	-0.002058	0.011346	-0.000917	0.000136	0.001120	0.002893
-303.833333	0.005529	0.004742	0.004542	0.004765	0.003589	0.003356	0.002912	0.001819	0.000358	0.001940	0.001974	-0.000087	0.002931	0.001020	0.001413	0.002475	-0.000688	0.001909	0.002958	0.002745	0.003274	0.000891	0.002869	-0.000296	0.000426	0.002711	-0.000325	0.003818	0.001968	-0.001140	0.001018	0.001892	0.002227	0.005492	0.004142	0.003335	0.003512	0.003545	0.002026	0.002209	0.002108	-0.000006	0.002208	0.002677	0.008793	0.004364	0.002547	0.002970	0.001320
-303.800000	0.005408	0.004297	0.001556	0.006051	0.005668	0.003653	-0.000066	0.001830	-0.000078	0.003170	0.002128	0.001198	-0.000516	0.000764	0.001451	0.003051	-0.000813	0.003765	0.003244	0.003284	0.003667	0.000463	0.002414	0.002278	-0.001469	0.004673	0.002784	0.004014	-0.001257	0.002307	0.003927	0.003271	0.008403	0.002859	0.003993	0.004702	0.003556	0.005633	0.002466	0.003844	0.005285	0.002254	0.000090	0.001359	0.008783	0.002599	0.001958	0.003721	0.003747
-303.766667	0.003762	0.003451	0.003532	0.004898	0.004951	0.005432	0.005699	0.003041	0.003338	0.002918	0.000162	0.002912	0.000783	0.002779	0.005620	0.003625	0.001788	0.005216	0.002966	0.006390	0.004793	0.004554	0.002246	0.001920	0.005369	0.005709	0.000837	0.004826	0.001742	0.003058	0.001008	0.004465	0.002799	0.007065	0.005243	0.002379	0.002742	0.005420	0.003195	0.003904	0.003984	0.003020	0.006249	0.005252	0.010561	0.003424	0.002111	0.002526	0.006209
-303.733333	0.008407	0.006710	0.006644	0.004151	0.005349	0.006121	0.002374	0.004334	0.004983	0.003261	0.001769	0.004199	0.004629	0.001634	0.005505	0.003265	0.001770	0.005615	0.005524	0.006360	0.005911	0.004013	0.006370	0.001823	0.004733	0.002151	0.002099	0.003391	0.002580	0.005163	0.007428	0.004658	0.005720	0.005362	0.006938	0.008227	0.003614	0.005006	0.006284	0.003103	0.004901	0.007706	0.004128	0.004819	0.010135	0.003526	0.004563	0.003739	0.004064
-303.700000	0.007713	0.004540	0.005762	0.004502	0.005591	0.004959	0.001202	0.006313	0.004302	0.005435	0.004281	0.004907	0.005807	0.002232	0.006236	0.006371	0.003976	0.007300	0.004689	0.009139	0.006071	0.003100	0.005806	0.001865	0.006184	0.007321	0.004702	0.006359	0.004268	0.002373	0.004258	0.003646	0.004672	0.004094	0.007143	0.003405	0.004580	0.005117	0.004521	0.003541	0.005828	0.005328	0.005046	0.003873	0.009345	0.004757	0.005582	0.007994	0.004502
-303.666667	0.008581	0.004746	0.004444	0.008504	0.005591	0.004077	0.002018	0.005096	0.008121	0.004801	0.002806	0.003335	0.002458	0.004151	0.005158	0.004898	0.002721	0.006824	0.004304	0.011093	0.006794	0.003548	0.006391	0.002414	0.004518	0.005597	0.004575	0.004810	0.003251	0.005007	0.003620	0.007549	0.006295	0.008119	0.005674	0.004161	0.005144	0.008059	0.006694	0.005927	0.004983	0.005382	0.003303	0.002943	0.012645	0.007519	0.006248	0.005250	0.005091
-303.633333	0.009550	0.007011	0.004853	0.010151	0.006230	0.006084	0.003440	0.004693	0.004151	0.004452	0.006052	0.004779	0.005900	0.005188	0.008546	0.006399	0.005551	0.006662	0.004978	0.005251	0.007600	0.005097	0.005976	0.002594	0.008074	0.007031	0.005258	0.006179	0.004543	0.004254	0.006149	0.006469	0.005684	0.008773	0.008121	0.008312	0.005066	0.009338	0.006091	0.005094	0.007249	0.007149	0.005823	0.005311	0.011242	0.005812	0.004326	0.007038	0.004963
-303.600000	0.008430	0.006145	0.004534	0.008316	0.007673	0.006406	0.005564	0.004431	0.006029	0.007867	0.004659	0.004885	0.003262	0.005716	0.005763	0.007298	0.004737	0.007703	0.007268	0.009144	0.008710	0.004671	0.006664	0.007908	0.009732	0.006558	0.005910	0.006625	0.006309	0.004561	0.007613	0.007966	0.007898	0.008209	0.008957	0.006774	0.004584	0.007869	0.009760	0.004719	0.002386	0.008411	0.005530	0.008658	0.011220	0.005448	0.005456	0.006092	0.008397
-303.566667	0.007306	0.007962	0.005619	0.006303	0.003586	0.007879	0.004688	0.009210	0.005487	0.006983	0.006652	0.004211	0.007680	0.004554	0.007407	0.006374	0.005780	0.008905	0.005499	0.010000	0.007099	0.007329	0.008163	0.004707	0.005979	0.005412	0.004242	0.007972	0.003370	0.006588	0.005234	0.005804	0.006652	0.008253	0.005712	0.007183	0.005707	0.009836	0.007647	0.005101	0.007359	0.007989	0.006107	0.003411	0.010912	0.008261	0.007935	0.008628	0.007450
-303.533333	0.006744	0.006124	0.006672	0.007990	0.005760	0.005473	0.001601	0.006101	0.006354	0.006530	0.004123	0.007486	0.005888	0.008429	0.006970	0.008732	0.007951	0.007943	0.007059	0.011761	0.006955	0.005759	0.007305	0.005853	0.007379	0.009298	0.006223	0.007920	0.009014	0.003118	0.007112	0.007261	0.008802	0.009825	0.005488	0.006800	0.006666	0.008996	0.007307	0.009546	0.007943	0.007769	0.005796	0.005203	0.011122	0.005613	0.008646	0.005725	0.005886
-303.500000	0.006428	0.008773	0.004939	0.008301	0.006378	0.005910	0.003629	0.005847	0.006422	0.007706	0.007278	0.006812	0.007452	0.008352	0.005335	0.007541	0.004370	0.008427	0.007276	0.010730	0.008130	0.004136	0.005491	0.005232	0.007936	0.006999	0.006003	0.007986	0.005161	0.003611	0.008038	0.005664	0.006679	0.008262	0.008960	0.008897	0.005867	0.006952	0.007097	0.008182	0.004560	0.009937	0.006306	0.007973	0.013714	0.007850	0.006895	0.007092	0.007053
-303.466667	0.007467	0.008562	0.004826	0.007017	0.002366	0.006057	0.004156	0.007827	0.009237	0.008258	0.003232	0.005680	0.005285	0.006995	0.008370	0.006730	0.003324	0.008417	0.007387	0.010438	0.010806	0.005014	0.008438	0.004783	0.007148	0.009002	0.006757	0.008082	0.004648	0.007004	0.009550	0.007950	0.005764	0.007002	0.006255	0.007544	0.007073	0.008980	0.007343	0.006185	0.006446	0.008285	0.008260	0.004360	0.009311	0.005456	0.009899	0.007149	0.007510
-303.433333	0.006579	0.003522	0.003408	0.005873	0.002731	0.001987	0.003471	0.006149	0.006680	0.007724	0.005925	0.008883	0.004433	0.006212	0.008316	0.010385	0.007354	0.005532	0.004889	0.010032	0.008578	0.005417	0.007094	0.004718	0.007899	0.005658	0.004331	0.007059	0.003420	0.005068	0.006371	0.007542	0.005957	0.003773	0.006633	0.011501	0.006821	0.008045	0.008403	0.007994	0.001544	0.007104	0.008904	0.007600	0.010021	0.007599	0.006978	0.005487	0.005376
-303.400000	0.005928	0.003308	0.004187	0.003019	0.004729	0.002044	0.002605	0.008012	0.006145	0.005843	0.004895	0.007490	0.009059	0.006029	0.006323	0.008473	0.005000	0.005219	0.008069	0.009989	0.005190	0.005655	0.004344	0.004496	0.008436	0.007209	0.006248	0.006300	0.004559	0.005856	0.005010	0.006958	0.004406	0.007966	0.007281	0.006952	0.006262	0.008050	0.008121	0.008356	0.004097	0.006141	0.006153	0.007181	0.009699	0.005949	0.006654	0.005497	0.003746
-303.366667	0.004597	0.004739	0.002708	0.005280	0.004344	0.000558	0.004230	0.006143	0.007569	0.003948	0.005057	0.003354	0.006695	0.004539	0.002862	0.006859	0.003853	0.004823	0.004139	0.007943	0.007520	0.004300	0.004557	0.004890	0.007393	0.006220	0.004865	0.006839	0.004534	0.002765	0.007424	0.005294	0.007004	0.006779	0.006801	0.008008	0.005858	0.007564	0.006494	0.007757	0.006985	0.005340	0.007019	0.004552	0.008419	0.005478	0.009518	0.004526	0.003266
-303.333333	0.006325	0.002431	0.004254	0.004116	0.001457	0.000337	0.002084	0.003046	0.006044	0.007788	0.004008	0.005799	0.004721	0.006309	0.006059	0.003949	0.003519	0.005700	0.004124	0.006267	0.005398	0.005477	0.005323	0.003634	0.004048	0.005658	0.007420	0.004332	0.002174	0.002577	0.005156	0.005437	0.006007	0.009285	0.006320	0.007268	0.005555	0.003836	0.006912	0.004819	0.006013	0.005414	0.003798	0.004001	0.009144	0.003766	0.010118	0.003430	0.003397
-303.300000	0.002527	0.002275	0.000926	0.003647	0.001292	0.003305	0.002650	0.006166	0.005381	0.005732	0.004817	0.004802	0.006180	0.005136	0.007827	0.005798	0.003864	0.004491	0.005558	0.005571	0.005459	0.000192	0.006212	0.003633	0.004058	0.007230	0.002839	0.005463	0.003634	0.004510	0.004218	0.004937	0.004647	0.009411	0.005278	0.007849	0.005836	0.006396	0.005773	0.006453	0.004241	0.006831	0.003196	0.005086	0.008486	0.005595	0.004395	0.001136	0.001513
-303.266667	0.003366	0.004124	0.001552	0.002916	0.002836	0.003726	0.003299	0.003457	0.004031	0.004580	0.002238	0.004879	0.003163	0.004385	0.004699	0.004187	0.002061	0.004912	0.002919	0.009112	0.007432	0.002238	0.002062	0.001424	0.004843	0.005579	0.004625	0.007146	0.001171	0.003590	0.002336	0.003509	0.004164	0.005978	0.005602	0.004155	0.002633	0.005900	0.005317	0.003992	0.005644	0.003825	0.004695	0.005805	0.006474	0.004519	0.006052	0.004579	0.000833
-303.233333	0.005659	0.002433	0.002619	0.004000	0.005086	0.003932	0.000854	0.004110	0.006190	0.008221	0.003654	0.002813	0.007133	0.003942	0.005188	0.005572	0.003250	0.005100	0.003006	0.007448	0.004931	0.000290	0.004271	0.003094	0.004003	0.005125	0.003403	0.003417	0.004495	0.001279	0.002412	0.003805	0.005030	0.003982	0.005100	0.002278	0.000909	0.007417	0.004338	0.004698	0.004497	0.006893	0.003269	0.003903	0.004718	0.001131	0.005380	0.001423	0.000703
-303.200000	0.004437	0.003539	0.005271	0.003643	0.004134	0.003093	0.003602	0.005414	0.004521	0.002822	0.002161	0.002675	0.002233	0.002997	0.004696	0.003441	0.001539	0.001735	0.002209	0.004668	0.002909	0.002697	0.003288	0.001215	0.003948	0.007153	0.002159	0.007279	0.002208	0.003017	0.000719	0.001493	0.003306	0.006517	0.001929	0.003521	0.001392	0.004554	0.000294	0.002446	0.004030	0.004484	0.006395	0.003817	0.005122	0.002242	0.001454	0.002173	0.000061
-303.166667	0.003508	0.006162	0.004058	0.003769	0.005984	0.005288	0.003093	0.004138	0.002160	0.003593	0.002691	0.005987	0.006023	0.006375	0.003814	0.004142	0.001524	0.000667	0.002166	0.006483	0.007040	0.000611	0.004316	0.001035	0.004482	0.005393	0.003978	0.000997	0.001436	0.005147	0.002171	0.003744	0.004653	0.003759	0.007387	0.003847	0.001811	0.004415	0.003814	0.004562	0.003257	0.005204	0.000888	0.003307	0.009355	0.001522	0.003396	0.005222	0.005567
-303.133333	0.005550	0.005188	0.003935	0.005463	0.005699	0.008069	-0.000164	0.004254	0.001036	0.005226	0.002241	0.003432	0.006841	0.003174	0.003508	0.004732	0.000352	0.002270	0.002884	0.007547	0.004210	0.003120	0.005773	-0.000114	0.006161	0.006598	0.005442	0.000918	0.001219	0.003270	0.004224	0.003156	0.001723	0.002210	0.005412	0.004260	0.003422	0.003391	0.005783	0.004299	0.003456	0.003407	0.006946	0.004064	0.004401	0.003837	0.004744	0.004168	0.000762
-303.100000	0.005629	0.006119	0.005416	0.007091	0.006439	0.007630	0.006503	0.002338	0.000409	0.006877	0.001646	0.004147	0.005921	0.003482	0.004315	0.003564	0.002355	0.002256	0.004201	0.006752	0.006074	0.002875	0.003118	0.001886	0.003440	0.004893	0.004991	0.005163	0.002323	0.005306	0.005126	0.004710	0.006915	0.003120	0.005107	0.003703	0.004121	0.004113	0.004992	0.004023	0.003396	0.009924	0.004673	0.006452	0.008976	0.004970	0.005196	0.003777	0.006020
-303.066667	0.010693	0.006392	0.007477	0.009619	0.010446	0.009959	0.002797	0.004965	0.003801	0.002917	0.003478	0.002703	0.004726	0.002737	0.004978	0.005064	0.003272	0.002831	0.007552	0.006022	0.003703	0.005285	0.003063	0.001366	0.004600	0.007932	0.003424	0.007371	0.006838	0.006239	0.005818	0.003891	0.006469	0.005094	0.004011	0.007357	0.004677	0.007625	0.005869	0.005296	0.002665	0.004181	0.002999	0.003479	0.008991	0.004166	0.006755	0.005433	0.004217
-303.033333	0.007512	0.006009	0.009868	0.009077	0.009713	0.007371	0.005156	0.003348	0.003135	0.003710	0.003898	0.005347	0.006112	0.005173	0.006822	0.004857	0.003547	0.004217	0.005895	0.008267	0.004875	0.005378	0.005519	0.003779	0.004655	0.005716	0.004480	0.004790	0.004334	0.004946	0.005118	0.006347	0.007543	0.007554	0.007112	0.007309	0.004918	0.005708	0.005372	0.005388	0.005320	0.007519	0.004375	0.008884	0.011194	0.006089	0.004551	0.006728	0.003712
-303.000000	0.011065	0.010156	0.009161	0.009592	0.010189	0.009615	0.004862	0.005994	0.009230	0.005265	0.005090	0.003837	0.004170	0.005089	0.007298	0.011326	0.004841	0.006416	0.005395	0.008349	0.008039	0.007948	0.006032	0.006145	0.008756	0.007539	0.004797	0.011454	0.004447	0.006143	0.008989	0.005963	0.007560	0.009151	0.009554	0.007054	0.005367	0.009488	0.008410	0.007383	0.008994	0.007249	0.004659	0.010268	0.011353	0.006331	0.008358	0.007028	0.008524
-302.966667	0.011850	0.011965	0.010268	0.013297	0.012169	0.011269	0.006596	0.006700	0.007673	0.006220	0.006856	0.011052	0.007880	0.006219	0.008580	0.006596	0.007762	0.004881	0.006114	0.009792	0.008075	0.006257	0.007552	0.004555	0.007461	0.007856	0.006721	0.010761	0.010342	0.005826	0.006671	0.008703	0.007725	0.007203	0.010442	0.009786	0.005645	0.012004	0.008764	0.008128	0.009411	0.008630	0.007156	0.008378	0.011737	0.008252	0.008355	0.009680	0.009248
-302.933333	0.013557	0.010849	0.008570	0.012588	0.013792	0.010660	0.010463	0.007454	0.006618	0.007831	0.008306	0.008122	0.009780	0.007821	0.010263	0.008810	0.009776	0.006581	0.006720	0.009386	0.009746	0.008310	0.007959	0.005089	0.008454	0.011299	0.008223	0.010439	0.009406	0.007736	0.007735	0.009872	0.006919	0.011640	0.010898	0.012442	0.007145	0.011835	0.008769	0.007795	0.008915	0.011913	0.007295	0.005878	0.014410	0.006490	0.012956	0.011299	0.010129
-302.900000	0.014814	0.008965	0.013448	0.013100	0.010806	0.011737	0.008224	0.008559	0.006294	0.008856	0.009029	0.008587	0.011479	0.009408	0.011145	0.008312	0.007604	0.010871	0.008588	0.010044	0.009146	0.009006	0.010456	0.008134	0.012664	0.011086	0.013056	0.006396	0.009362	0.010311	0.011652	0.007630	0.008841	0.008697	0.011542	0.012133	0.008580	0.013948	0.007720	0.011067	0.010747	0.010490	0.011059	0.011722	0.011399	0.009069	0.010193	0.009987	0.008925
-302.866667	0.014931	0.013851	0.011277	0.014955	0.013102	0.009106	0.009585	0.009816	0.009427	0.010756	0.011197	0.011868	0.009394	0.009072	0.009795	0.012499	0.008623	0.010482	0.009801	0.012391	0.015197	0.008904	0.013359	0.010224	0.012212	0.010427	0.009861	0.011551	0.009375	0.008554	0.009746	0.012119	0.012046	0.010424	0.012357	0.012992	0.010022	0.014790	0.009885	0.013572	0.010504	0.012596	0.011663	0.011096	0.012383	0.012429	0.010758	0.012498	0.009330
-302.833333	0.013929	0.013615	0.012953	0.014895	0.011780	0.011501	0.008855	0.009592	0.010537	0.008690	0.011578	0.011881	0.011315	0.011179	0.013211	0.013980	0.007523	0.010626	0.011009	0.014841	0.014406	0.010340	0.010970	0.011990	0.010629	0.013791	0.011615	0.013014	0.008983	0.008470	0.012040	0.011230	0.010530	0.011646	0.012854	0.013921	0.011040	0.012223	0.010048	0.011888	0.010504	0.012417	0.010759	0.011288	0.012388	0.012807	0.011804	0.014685	0.010308
-302.800000	0.013156	0.011065	0.012239	0.011480	0.009279	0.009788	0.007915	0.010014	0.009905	0.012950	0.008239	0.010239	0.013362	0.011509	0.014333	0.010869	0.010232	0.011928	0.013242	0.013107	0.010420	0.010415	0.012192	0.011593	0.013513	0.014919	0.010575	0.011999	0.009028	0.013278	0.013579	0.015916	0.013511	0.013805	0.011218	0.014095	0.012143	0.013422	0.011731	0.014370	0.011611	0.013257	0.014431	0.013238	0.013910	0.010729	0.011451	0.013395	0.012842
-302.766667	0.013087	0.009299	0.009885	0.011315	0.009835	0.012471	0.010291	0.010064	0.011768	0.011878	0.012724	0.012293	0.014145	0.010793	0.011345	0.011227	0.012281	0.010360	0.010300	0.012134	0.009984	0.010503	0.013672	0.008147	0.012752	0.015882	0.013059	0.012896	0.011833	0.011596	0.013828	0.011784	0.011568	0.014641	0.013141	0.016914	0.013283	0.014601	0.011903	0.013089	0.009456	0.014710	0.010863	0.011502	0.013556	0.011133	0.012675	0.014895	0.009151
-302.733333	0.011174	0.011039	0.009495	0.009511	0.010476	0.008461	0.006370	0.010330	0.012411	0.011529	0.009139	0.012542	0.011755	0.009827	0.008541	0.010082	0.011270	0.012157	0.009906	0.013457	0.013420	0.007055	0.012875	0.009912	0.013712	0.013397	0.011537	0.011769	0.011163	0.014395	0.010617	0.012138	0.008364	0.012228	0.011352	0.010922	0.010459	0.011647	0.014593	0.010927	0.011093	0.014146	0.010360	0.012839	0.013372	0.009847	0.011589	0.011431	0.009875
-302.700000	0.009009	0.007697	0.008706	0.010947	0.009274	0.005421	0.008953	0.009951	0.009647	0.012343	0.010810	0.010359	0.012414	0.009885	0.010653	0.012193	0.008087	0.009306	0.009680	0.010772	0.012679	0.009345	0.012272	0.008868	0.012696	0.009634	0.012819	0.009854	0.007296	0.009643	0.008855	0.011841	0.010675	0.013910	0.010831	0.011339	0.009676	0.010737	0.012011	0.010921	0.009762	0.010939	0.009091	0.008495	0.010728	0.010011	0.010595	0.009207	0.006371
-302.666667	0.006506	0.005728	0.005371	0.008018	0.008364	0.000682	0.005116	0.011423	0.006642	0.009874	0.009069	0.011075	0.013710	0.011742	0.010106	0.010958	0.009599	0.010951	0.008190	0.010806	0.012858	0.008624	0.008077	0.008691	0.012502	0.011639	0.010887	0.012117	0.008567	0.008382	0.007972	0.009670	0.010581	0.012456	0.010603	0.010003	0.010248	0.010904	0.009996	0.007075	0.006878	0.010300	0.008558	0.010927	0.009402	0.008232	0.010858	0.008482	0.007084
-302.633333	0.007227	0.002946	0.003490	0.004487	0.001622	0.004263	0.004168	0.005201	0.010022	0.007455	0.007735	0.008979	0.009207	0.008858	0.009393	0.007899	0.010272	0.008906	0.005022	0.011316	0.010061	0.006322	0.010062	0.003415	0.007297	0.009057	0.008153	0.008475	0.007691	0.007187	0.006512	0.009508	0.009029	0.009733	0.011179	0.008623	0.006764	0.007936	0.006092	0.008048	0.008955	0.012103	0.005967	0.008829	0.005166	0.007334	0.006800	0.007588	0.004639
-302.600000	0.003218	0.003651	0.003709	0.005160	0.001370	0.001801	0.000381	0.004477	0.007244	0.008251	0.007089	0.008981	0.008680	0.006764	0.007528	0.005976	0.006419	0.008090	0.007909	0.007805	0.007550	0.006240	0.006529	0.006072	0.007130	0.005376	0.004890	0.008216	0.006487	0.007320	0.004124	0.007263	0.004791	0.009755	0.006226	0.009827	0.005817	0.006010	0.006264	0.008134	0.006749	0.007956	0.007025	0.006093	0.007116	0.003867	0.003468	0.007523	0.002873
-302.566667	0.004986	0.000391	0.001136	0.005129	0.001781	0.000844	-0.000288	0.003326	0.003325	0.007776	0.005522	0.005485	0.009336	0.003734	0.007151	0.005358	0.005846	0.005689	0.003975	0.006589	0.005419	0.004114	0.002472	0.003152	0.005456	0.004676	0.006562	0.004968	0.005759	0.003499	0.005197	0.008460	0.005128	0.009623	0.006703	0.007017	0.003487	0.004564	0.003757	0.009545	0.004655	0.005771	0.005806	0.003348	0.003970	0.002148	0.006423	0.003675	0.000938
-302.533333	0.002145	-0.003072	0.000038	0.000947	-0.002039	-0.001403	-0.001947	0.005853	0.003299	0.004329	0.002460	0.001287	0.008862	0.005797	0.004073	0.003971	0.001895	0.006412	0.001892	0.006140	0.007548	0.002337	0.004246	0.001412	0.005626	0.005619	0.002375	0.003264	0.003109	0.001336	0.005726	0.004430	0.000493	0.005288	0.003742	0.006045	0.003460	0.003040	0.002542	0.003177	0.001526	0.004319	0.000493	0.002712	-0.001528	0.001248	0.005564	0.002784	0.002289
-302.500000	0.000499	-0.000461	-0.002870	0.000219	-0.000491	-0.003800	-0.003057	0.002816	0.002485	0.002569	0.000154	0.000956	0.007905	0.000468	0.004001	0.001811	0.000043	0.002942	0.000300	0.002578	0.003347	-0.001286	0.005690	0.000444	0.001207	0.001662	0.002091	0.002326	0.001330	0.001198	0.003388	0.002456	0.000916	0.004095	0.001758	0.002692	0.002756	0.001421	-0.000668	0.000685	-0.000887	0.005681	0.002096	-0.001463	0.000623	0.000530	0.000267	0.001260	-0.003834
-302.466667	0.000633	-0.001325	-0.003503	-0.003467	-0.001983	-0.002065	-0.002914	0.001348	-0.003177	0.005447	-0.001675	0.000651	0.001828	0.000407	0.001041	0.001817	0.000777	0.003018	0.000994	0.001613	0.000800	-0.002107	0.001816	-0.001540	-0.000341	-0.000602	0.001439	0.001774	-0.001930	-0.001811	-0.001907	0.002502	-0.002883	0.000376	0.001338	0.004399	-0.000206	-0.001291	-0.001184	0.002708	-0.001850	0.003030	-0.000458	0.000780	0.000355	0.003466	0.000827	-0.000424	-0.003109
-302.433333	-0.001742	-0.000908	-0.001945	0.000139	0.000258	-0.002491	-0.006494	-0.000250	0.000258	0.000628	-0.002050	-0.000677	-0.000023	0.001082	0.000537	-0.002447	-0.001307	-0.000203	-0.001802	0.003183	0.000644	-0.003948	0.004159	-0.003474	-0.000056	0.002560	-0.000510	0.000342	-0.000374	-0.000094	-0.001285	0.000522	-0.002103	-0.001366	-0.004575	0.000865	-0.003826	-0.001035	-0.001182	0.000457	-0.002097	-0.000493	0.000420	0.000132	-0.003193	0.000527	-0.001179	-0.001224	-0.003017
-302.400000	-0.000922	-0.005325	-0.005301	-0.003914	-0.003954	-0.004030	-0.004315	-0.002658	-0.001660	-0.000170	0.000006	-0.002573	-0.000186	-0.003494	0.000539	-0.002323	-0.001305	-0.003623	-0.001567	-0.003329	-0.000814	-0.005717	-0.002577	-0.003060	-0.003492	-0.000076	-0.003081	-0.001320	-0.002831	-0.001486	-0.002026	0.000425	0.000032	0.000338	-0.001468	-0.002300	-0.003176	-0.001928	-0.001386	-0.003446	-0.004500	-0.000078	-0.002777	-0.001157	-0.001672	-0.004169	-0.000288	-0.001790	-0.006867
-302.366667	-0.001546	-0.004129	-0.005645	-0.005561	-0.005123	-0.004577	-0.008356	0.000697	-0.003522	-0.002874	-0.001421	-0.002173	-0.000787	-0.001028	-0.000670	-0.004809	-0.004515	-0.003363	-0.004530	-0.001174	-0.000176	-0.004094	0.000454	-0.003151	0.000889	0.000577	-0.004633	-0.004446	-0.002161	-0.002358	-0.001473	-0.002200	-0.002619	0.000321	-0.002956	-0.002728	-0.000935	-0.002673	-0.003090	-0.003791	-0.003846	-0.000184	-0.002397	-0.003476	-0.005681	-0.003585	-0.000383	-0.003070	-0.006893
-302.333333	-0.002303	-0.006055	-0.004360	-0.005515	-0.002618	-0.005989	-0.006602	-0.004053	-0.004221	0.000334	-0.003981	-0.003625	-0.002972	-0.005837	-0.002907	-0.001366	-0.003717	-0.004625	-0.002673	-0.001546	-0.001930	-0.001254	-0.002910	-0.004378	-0.003044	-0.002754	-0.003032	-0.005486	-0.003470	-0.003709	-0.005330	-0.001677	-0.005619	-0.002267	-0.003158	-0.001026	-0.002677	-0.004630	-0.002071	-0.002359	-0.004019	-0.002821	-0.002870	-0.003064	-0.002857	-0.001871	-0.000925	-0.003065	-0.004808
-302.300000	-0.001820	-0.005167	-0.003562	-0.002529	-0.005866	-0.002060	-0.005749	-0.002472	-0.004420	-0.001774	-0.004737	-0.002182	-0.002597	-0.005577	-0.001452	-0.004354	-0.004681	-0.007305	-0.001519	-0.002167	-0.002662	-0.006619	-0.001865	-0.006418	-0.002635	-0.005339	-0.003679	-0.003165	-0.003795	-0.006410	-0.002562	-0.003858	-0.002027	-0.003213	0.001445	-0.001231	-0.005288	-0.002971	-0.003857	-0.003290	-0.004172	-0.002834	-0.003355	-0.003554	-0.004112	-0.004330	-0.000079	-0.003301	-0.001485
-302.266667	-0.002435	-0.004752	-0.005248	-0.002404	-0.004475	-0.003114	-0.005969	-0.003437	-0.004429	-0.001383	-0.002401	-0.003868	-0.002381	-0.006803	-0.002300	-0.005246	-0.005090	-0.003480	-0.005461	-0.000167	-0.000898	-0.004020	-0.003153	-0.004197	-0.003683	-0.002659	-0.002378	-0.003219	-0.005313	-0.004139	-0.004218	0.002609	-0.004116	-0.002265	-0.001434	-0.004264	0.000477	-0.005370	-0.003218	-0.004588	-0.004266	-0.004865	-0.003113	-0.004221	-0.006314	-0.004366	-0.003442	-0.002657	-0.006580
-302.233333	-0.002756	-0.001054	-0.004910	-0.004100	-0.004362	-0.001725	-0.008468	-0.004971	-0.002187	-0.004088	-0.004322	-0.002991	-0.000671	-0.004190	-0.004019	-0.001660	-0.007242	-0.005008	-0.005092	-0.001617	-0.002521	-0.007068	-0.002096	-0.008157	-0.006541	-0.001515	-0.003182	-0.003780	-0.004762	-0.005511	-0.003534	-0.001231	-0.002865	-0.002383	-0.005593	-0.001580	-0.006207	-0.002534	-0.004256	-0.001502	-0.005400	-0.000764	-0.004474	-0.006533	-0.004286	-0.003303	-0.002620	-0.002833	-0.006154
-302.200000	-0.000665	-0.001071	-0.003464	-0.002580	-0.005345	-0.002201	-0.003841	-0.003476	-0.004664	-0.001347	-0.005648	-0.005451	-0.002653	-0.004892	-0.001413	-0.004736	-0.005921	-0.005434	-0.004279	-0.005751	-0.004287	-0.006900	-0.003256	-0.008159	-0.006667	-0.002935	-0.005135	-0.002761	-0.004150	-0.004559	-0.005664	-0.001587	-0.003329	-0.000729	-0.003896	-0.003051	-0.001800	-0.001054	-0.006262	-0.000867	-0.005750	-0.002883	-0.002078	-0.005188	-0.003730	-0.002015	-0.003716	-0.002885	-0.005063
-302.166667	0.000567	-0.004200	-0.002433	-0.004120	-0.002855	-0.001080	-0.003872	-0.004590	-0.003793	-0.001887	-0.006269	-0.005656	-0.003878	-0.004510	-0.000512	-0.004639	-0.008087	-0.004801	-0.005714	-0.001830	-0.003390	-0.002885	-0.006146	-0.005545	-0.000592	-0.000882	-0.001051	-0.000256	-0.005122	-0.004118	-0.001453	0.001388	-0.003413	-0.002097	-0.000095	-0.002746	-0.003190	-0.003922	-0.002088	-0.002577	-0.004580	-0.004994	-0.006233	-0.002647	-0.001910	-0.005181	-0.000521	-0.002024	-0.006721
-302.133333	-0.002582	-0.001078	-0.002603	-0.001653	-0.003757	-0.002269	-0.003067	-0.002813	-0.005561	-0.005956	-0.002255	-0.005255	-0.001550	-0.005629	-0.003878	-0.003270	-0.002380	-0.003269	-0.003953	-0.001988	-0.005062	-0.004552	0.000179	-0.004979	-0.003576	-0.001603	-0.003738	-0.003141	-0.006015	-0.004348	-0.004927	-0.000508	-0.004138	0.001790	-0.001525	-0.001887	-0.004236	-0.001782	-0.001570	-0.000419	-0.003547	-0.002510	-0.000779	-0.004794	-0.004386	-0.004803	-0.003679	-0.003107	-0.005857
-302.100000	-0.001301	-0.003244	-0.002590	-0.002291	-0.003632	-0.002368	-0.004674	-0.002751	-0.002916	-0.004026	-0.002787	-0.003121	-0.003159	-0.004048	-0.000720	-0.002379	-0.005447	-0.005431	-0.003641	-0.001659	-0.001943	-0.006702	0.000841	-0.004439	-0.005539	-0.001214	-0.002336	-0.003219	-0.004856	-0.006621	-0.004004	-0.000965	-0.004202	0.001271	-0.002011	-0.000699	-0.004724	-0.000934	-0.005814	-0.001417	-0.000858	0.000770	-0.004339	-0.003970	-0.000695	-0.002614	-0.000723	-0.004385	-0.001947
-302.066667	-0.000823	-0.000683	-0.002037	-0.003311	-0.002594	-0.000205	-0.000899	-0.000382	-0.003248	-0.004113	-0.003623	-0.003420	-0.002822	-0.000878	-0.000213	-0.002142	-0.007675	-0.002949	-0.002861	-0.001426	0.001125	-0.005247	0.000479	-0.006140	-0.000965	-0.000111	-0.001601	-0.002808	-0.003246	-0.003831	-0.002560	-0.003278	-0.002604	-0.002169	-0.002166	0.003002	-0.004954	-0.005232	-0.001915	-0.001147	0.000262	-0.002821	-0.002843	-0.002366	-0.000920	-0.001838	-0.001919	-0.004249	-0.005569
-302.033333	0.001005	-0.003268	-0.002100	-0.002213	-0.001376	0.000367	-0.000989	-0.001492	-0.004831	-0.004187	-0.003084	-0.001631	-0.001783	-0.001499	-0.001733	-0.001330	-0.004176	-0.004781	-0.002871	-0.001586	-0.000085	-0.002383	-0.002058	-0.006156	-0.001885	-0.003013	-0.002025	-0.001803	-0.003255	-0.005129	-0.000239	0.001336	-0.002923	-0.000491	-0.000171	0.000580	-0.004467	-0.001625	-0.001571	-0.002761	-0.002583	-0.001532	-0.001424	-0.001306	-0.001608	-0.005806	-0.001362	0.000377	-0.001671
-302.000000	-0.002552	-0.001620	-0.001086	-0.000713	-0.003140	-0.000676	-0.000774	-0.000783	-0.002746	-0.001503	-0.002328	-0.003775	-0.002053	-0.004177	-0.002408	-0.003899	-0.003283	-0.001245	-0.003726	-0.001412	-0.001655	-0.002622	-0.002864	-0.004677	-0.003103	-0.000453	-0.002651	-0.003650	-0.004739	-0.000401	-0.002818	-0.000220	-0.001455	-0.000470	-0.002746	-0.001026	-0.002771	0.000188	-0.000207	0.000537	-0.003641	0.001280	-0.001697	-0.001496	-0.001191	-0.002987	-0.002674	0.001950	-0.004587
-301.966667	-0.000957	-0.001536	-0.002443	-0.000476	-0.000053	-0.000917	-0.004241	-0.001117	-0.003805	-0.000762	-0.005466	-0.003232	-0.003306	-0.002900	0.001898	-0.001335	-0.002627	-0.003232	-0.003470	-0.000848	0.001275	-0.001200	-0.000862	-0.005590	-0.001660	-0.001905	-0.002643	0.001887	-0.005757	-0.002625	-0.000457	-0.000458	-0.001534	-0.000596	-0.001822	-0.001140	-0.003594	-0.000893	-0.001336	-0.004063	-0.000491	-0.000070	-0.002684	-0.000119	0.000240	0.000556	-0.000543	-0.000316	-0.004159
-301.933333	0.000014	0.001078	-0.000454	0.002341	0.002539	-0.002599	-0.003924	-0.001532	-0.002434	-0.002299	-0.003146	-0.002912	-0.001511	-0.007162	-0.001603	-0.002620	-0.003875	-0.003659	-0.003771	-0.000296	-0.001577	-0.003739	0.001040	-0.002914	-0.001580	0.002850	-0.002871	-0.000838	-0.001663	-0.002587	0.000598	-0.002762	-0.002833	-0.000797	-0.000177	-0.001019	-0.001641	-0.003183	-0.001582	-0.000819	-0.003092	0.001403	0.000678	-0.001621	-0.001306	-0.001261	-0.000489	-0.001776	-0.001330
[truncated: 657 more rows]
[truncated: 71 more columns]
