# Supplementary material for: Towards autonomous robotic THz-based in vivo skin sensing: the PicoBot
Source: Sci Rep. 2025 Feb 7;15:4568. doi: 10.1038/s41598-025-88718-6 (PMC11803113; doi:10.1038/s41598-025-88718-6)
Supplement: Supplementary file 4 — Supplementary Information 3. [file 41598_2025_88718_MOESM4_ESM.zip › Data/Stability_test/O1_1]

-330.100000	-0.001636	0.000342	0.000245	0.000803	0.000564	-0.000750	-0.000760	0.001563	-0.001615	0.000274	-0.000613	-0.001526	0.000641	0.000180	0.001157	0.003246	0.000369	-0.002298	-0.001684	0.000730	-0.001863	-0.000721	-0.002312	0.001734	-0.000369	-0.000962	0.002147	-0.000969	-0.001161	0.000361	-0.001743	0.000947	-0.000965	-0.002400	0.004171	-0.000022	-0.001593	-0.001521	0.000688	-0.003406	0.000194	0.001310	0.001029	-0.000962	-0.000427	-0.001552	0.000534	0.002762	-0.002382
-330.066666	0.001598	-0.000163	0.000329	-0.001699	-0.000481	-0.002676	0.000272	-0.001159	-0.002525	-0.000995	-0.003419	-0.002085	0.001359	-0.001414	-0.001351	-0.000036	0.000999	-0.001460	-0.001614	-0.001097	-0.001144	-0.002163	0.001949	-0.000509	-0.003756	-0.002471	-0.001930	-0.002644	-0.001369	0.001001	-0.000784	-0.000714	0.000508	-0.001554	0.001358	0.000530	-0.000781	-0.000217	-0.003231	-0.001789	0.000658	-0.000587	-0.000014	0.001202	0.001064	-0.002778	-0.000043	0.000546	-0.002753
-330.033333	0.002146	-0.000842	0.001769	-0.005128	-0.001519	-0.002424	-0.003330	0.000270	-0.001367	0.000983	-0.004139	-0.001205	-0.001362	0.001387	-0.001299	0.000773	-0.000349	-0.002058	-0.002310	0.001043	-0.001540	-0.001350	-0.001117	-0.000348	-0.001045	0.004244	0.001106	-0.000321	-0.003398	-0.000120	0.000100	0.001062	-0.002768	0.000778	-0.002396	0.001926	-0.000303	0.001019	0.001571	0.001018	-0.000229	-0.005152	-0.000171	0.000381	-0.002569	-0.001616	-0.002140	-0.002099	0.000005
-330.000000	-0.002664	0.002912	0.001123	-0.002212	-0.000639	-0.000741	-0.002759	0.000914	-0.000682	-0.002691	-0.000707	-0.000727	-0.001925	0.000623	0.001624	0.000168	0.000436	-0.001574	0.000017	-0.001770	-0.000742	-0.001307	0.001081	-0.000269	-0.000782	-0.002312	-0.001140	-0.001386	0.000596	-0.000920	-0.000537	0.001442	-0.000337	0.001602	0.002564	-0.000897	-0.001564	-0.001683	-0.000024	0.001053	0.000986	0.001331	0.000468	-0.000069	-0.004359	-0.000302	-0.002890	-0.000678	0.001047
-329.966666	-0.001234	-0.001319	-0.001277	0.001117	-0.000718	-0.000111	-0.000598	-0.001840	-0.002009	0.000680	0.000353	0.001175	0.000060	-0.000974	-0.002862	-0.002081	-0.001877	-0.001904	-0.000412	-0.000696	-0.001061	-0.004380	0.000838	0.000596	-0.001336	-0.001552	-0.000419	-0.003609	0.000952	-0.000605	-0.000455	-0.001533	0.001796	-0.001764	-0.000528	0.001396	-0.003855	-0.001427	-0.002046	-0.002450	-0.000969	-0.003605	0.000547	0.001216	0.000130	-0.000086	-0.000890	0.000784	0.001453
-329.933333	0.002049	-0.002696	-0.000617	-0.004171	-0.000402	-0.001211	-0.002757	-0.001369	0.002180	-0.000218	-0.001276	0.002283	0.001137	-0.000652	-0.000851	-0.001016	0.000659	-0.002356	-0.000656	-0.000404	0.001679	-0.000125	-0.001430	0.002842	-0.000590	0.001500	-0.001030	0.001919	-0.001670	0.000180	-0.000808	-0.000366	-0.003645	-0.001191	-0.000964	-0.002509	-0.000389	0.000151	0.001522	-0.000433	-0.002941	-0.001982	0.000559	0.001304	-0.000327	-0.001081	-0.000836	-0.001971	0.001329
-329.900000	-0.004440	-0.000025	-0.004017	-0.000653	-0.000688	-0.000361	-0.001746	-0.003558	-0.000322	0.000349	-0.003221	-0.001818	-0.000983	0.000721	-0.000290	-0.000852	-0.000423	-0.002699	0.000558	-0.000712	0.000983	-0.000635	-0.003273	0.001712	0.000274	0.000706	-0.001189	-0.003337	-0.001034	0.001028	-0.000025	0.002863	0.000769	0.000312	-0.000960	0.001935	0.000736	-0.000336	0.001325	-0.001639	0.002170	-0.001527	-0.000979	-0.001216	0.000438	0.000284	-0.000269	-0.001281	-0.000101
-329.866666	0.000141	-0.000363	0.000681	-0.002877	-0.001107	-0.000716	-0.001091	-0.001970	-0.000504	-0.000621	0.000242	0.001145	-0.002900	-0.003664	0.000987	-0.003321	-0.000855	-0.002628	-0.002799	0.002808	-0.002380	0.000441	-0.001859	-0.000246	0.000365	-0.001983	0.000874	-0.000360	-0.001240	-0.000510	-0.003281	-0.000271	0.000630	-0.000858	-0.000550	0.000693	-0.004057	0.000716	-0.001510	-0.001558	-0.001219	-0.000054	0.000922	-0.000397	-0.000129	-0.000693	-0.000906	-0.000252	-0.001063
-329.833333	-0.002314	0.001718	-0.000940	0.000472	0.002080	-0.002700	0.000991	-0.003457	-0.001695	-0.001890	-0.001207	0.001980	-0.005423	-0.002393	-0.000114	-0.001628	0.000600	-0.000977	-0.001156	0.000237	-0.003127	0.001652	-0.000240	-0.001468	-0.001238	-0.001384	-0.003734	-0.000925	-0.000038	0.001750	-0.002119	-0.000094	-0.001566	-0.002135	-0.000464	-0.000020	0.001158	-0.000646	-0.000487	-0.001971	0.001204	-0.001989	0.000531	-0.000572	-0.000179	-0.000728	-0.000106	-0.002526	-0.001891
-329.800000	-0.002250	0.000985	-0.001366	-0.000922	-0.001376	0.000643	-0.001320	0.001002	-0.000413	-0.001420	-0.002715	-0.000078	-0.000815	0.001034	-0.002087	-0.000787	-0.001611	-0.001404	-0.003848	0.000926	-0.002085	-0.000541	-0.002050	-0.000591	0.000103	0.000956	-0.000347	-0.001052	-0.000675	0.001247	-0.000545	-0.001519	0.004088	0.000242	0.000247	-0.000867	-0.001514	-0.000160	-0.000110	0.000355	-0.000685	-0.001743	-0.000475	-0.000249	-0.000361	-0.001978	-0.001465	-0.002503	-0.000339
-329.766666	-0.000362	-0.000584	-0.001836	-0.000456	-0.001046	-0.000920	-0.000078	-0.001842	-0.000735	-0.002615	0.001398	-0.001435	-0.001771	-0.001641	-0.002692	0.000258	-0.002432	-0.001511	-0.000686	0.000760	-0.000586	-0.001523	-0.002212	-0.000903	-0.002235	-0.003568	0.003055	-0.001370	-0.004644	-0.000581	0.001994	-0.000844	-0.003265	-0.003335	-0.000881	-0.001041	0.001010	-0.001846	-0.001341	-0.002150	-0.003492	0.000293	-0.003373	-0.000583	-0.001392	0.000942	-0.001316	-0.001087	0.000247
-329.733333	-0.001549	-0.002048	-0.000081	0.001604	-0.001355	-0.000901	-0.003898	-0.000005	-0.000719	-0.001426	-0.000275	-0.000926	0.000917	-0.006632	0.001179	-0.002204	-0.000669	-0.001730	-0.001108	0.000165	0.001554	-0.000815	0.000175	-0.001008	-0.002319	-0.002010	-0.000461	-0.001033	-0.002994	-0.000694	-0.002216	0.000144	-0.001568	-0.002121	0.000496	0.002361	0.001349	-0.000339	0.000576	-0.001887	-0.001421	0.001276	-0.000179	-0.001913	0.000629	-0.002213	-0.003239	-0.002533	-0.002136
-329.700000	-0.000008	-0.000947	-0.001261	-0.000495	-0.000278	-0.002567	-0.000763	0.003697	-0.002809	0.000278	-0.002054	-0.000086	-0.000542	-0.003606	0.000640	-0.001794	-0.002283	0.001512	-0.001994	-0.000853	-0.001003	0.000122	-0.001986	-0.002426	-0.000339	-0.000858	-0.000015	-0.002511	-0.001805	-0.001964	-0.001646	-0.000340	-0.003048	-0.002221	-0.000315	-0.003348	0.000544	-0.002654	-0.002354	-0.001962	-0.000229	-0.001333	-0.002494	-0.000239	-0.001103	-0.000917	0.002708	-0.001818	-0.001219
-329.666666	-0.003518	-0.002620	-0.000408	-0.001155	0.001366	-0.001974	-0.001579	-0.002402	-0.000576	-0.001611	-0.000936	-0.002169	-0.003246	0.000402	-0.001069	-0.003152	-0.000439	0.000628	0.001486	-0.001612	-0.000671	-0.002030	0.000418	-0.002081	-0.003099	0.001207	-0.002025	-0.002045	-0.002238	-0.002370	-0.000649	0.000281	-0.000649	0.000545	0.001173	-0.001360	-0.001422	-0.001441	0.001678	-0.001800	0.000253	-0.000139	0.000679	-0.002299	0.000048	-0.001662	-0.000432	0.000127	-0.000143
-329.633333	0.001333	-0.000324	-0.001426	-0.000162	-0.000343	-0.001971	0.001098	-0.002587	-0.002762	-0.001980	0.001274	-0.000064	-0.002714	0.002432	-0.003014	-0.001725	-0.000279	-0.002471	-0.000941	-0.000878	-0.002610	0.000398	-0.000282	-0.000912	-0.001646	-0.001442	-0.002499	-0.000922	-0.002531	-0.001285	-0.001613	-0.002177	0.000262	0.001124	0.001131	-0.000031	-0.002280	-0.002528	-0.000770	-0.001494	-0.001810	0.001931	-0.001421	-0.001032	0.001515	-0.002272	-0.002065	0.001527	-0.000377
-329.600000	-0.001264	0.000398	-0.000933	-0.000089	-0.001375	0.000243	0.000217	0.001482	-0.001657	0.001269	-0.001138	-0.001182	-0.000699	-0.000122	-0.000605	-0.001666	-0.002595	-0.002569	0.000097	-0.002308	0.001217	-0.002035	0.000106	-0.002473	0.000860	-0.000959	-0.001916	0.002186	-0.000133	-0.000016	0.001736	0.000123	-0.003549	-0.002010	-0.000895	-0.002277	-0.002780	0.000902	-0.002439	0.001308	-0.000270	-0.001814	-0.004105	-0.000970	-0.000778	0.002050	-0.000179	-0.001560	-0.000319
-329.566666	-0.000987	-0.003975	0.000127	-0.000977	-0.002985	-0.000263	-0.000864	-0.002504	0.000792	-0.000130	0.000280	-0.001328	0.002142	0.002614	0.000142	-0.001552	-0.001239	0.001286	-0.000201	-0.000693	0.000599	-0.000961	0.001404	-0.001859	0.001032	0.000688	-0.000579	-0.004699	0.000825	-0.003033	0.001333	-0.000993	0.000092	0.000174	-0.001258	-0.002234	-0.001279	0.000136	-0.000696	0.000502	-0.001232	-0.001693	-0.000249	0.000875	-0.000865	-0.002880	0.000937	-0.000569	-0.002105
-329.533333	-0.000773	-0.003029	0.000541	-0.002507	-0.001717	0.000804	-0.002540	-0.002938	-0.000062	0.000777	-0.000073	0.000472	-0.002053	-0.000434	-0.004609	0.000714	-0.002916	0.001500	0.001467	-0.001426	-0.000584	-0.002389	0.000716	-0.001588	-0.004054	0.000875	0.002072	0.000924	0.001859	-0.002280	0.001141	-0.000824	0.000661	0.000734	0.000229	-0.000193	-0.004392	0.000543	-0.003932	-0.001529	0.000842	0.000022	-0.002816	-0.001111	-0.002121	-0.000529	-0.000305	-0.000672	0.000824
-329.500000	0.000123	0.001422	-0.003761	-0.000153	0.000298	0.003677	0.000875	0.000429	0.002164	-0.002075	0.001764	0.000273	0.001574	-0.000864	-0.001338	-0.000608	-0.000918	-0.001783	0.001592	-0.001300	0.000116	0.000558	-0.001114	-0.002343	0.001283	-0.000074	0.000235	-0.000851	0.001331	-0.002626	0.000842	-0.001158	-0.001680	-0.003277	0.000972	-0.001078	-0.000753	-0.001195	-0.002601	0.001970	-0.000516	-0.000452	0.000079	0.000282	-0.000844	0.000073	-0.001742	0.000755	-0.000936
-329.466666	-0.000736	0.000364	0.001232	-0.001458	0.000943	-0.001504	0.003658	-0.000438	-0.001134	-0.001449	-0.001720	0.001887	0.002796	0.000521	-0.002119	-0.000216	0.000285	-0.001581	0.001870	-0.000637	0.000619	0.002011	-0.000145	0.001972	0.002764	-0.000408	0.000531	0.000570	-0.001122	0.002240	-0.000376	-0.002119	0.000084	0.000150	-0.003644	-0.000841	-0.000696	-0.000654	0.000119	0.000334	-0.002551	-0.000037	-0.002012	0.002033	0.001720	-0.002222	0.000754	-0.000555	0.000656
-329.433333	0.001011	-0.002072	-0.000141	0.001376	-0.001162	0.001018	0.002136	0.001540	0.001907	0.000539	0.000513	-0.002314	-0.001842	-0.000040	-0.001146	0.003328	0.001120	-0.001206	-0.001672	-0.000152	0.000149	0.001610	-0.002055	-0.001932	0.000241	-0.002344	-0.000995	0.001782	-0.000639	-0.000306	-0.002678	0.001065	-0.002121	0.000332	-0.002704	0.000149	0.001287	-0.001617	-0.000835	0.001882	0.003072	-0.001415	0.001069	0.004093	0.002013	-0.001256	-0.002904	-0.000621	-0.001669
-329.400000	0.000869	0.000941	-0.000501	0.000424	-0.001619	-0.002052	0.001538	0.001443	-0.001245	0.003348	-0.001479	0.002634	0.003525	-0.001267	-0.000096	-0.000640	0.001920	0.002829	0.000938	-0.000346	-0.000015	0.000465	0.001467	0.000755	0.000648	0.002550	0.001368	0.003354	0.001191	-0.002076	-0.002500	0.003187	0.001750	0.000681	0.001113	0.001278	-0.000633	0.002072	0.001219	0.002047	-0.001780	0.000415	0.001321	-0.001246	-0.002086	0.000445	0.001057	0.001592	0.001459
-329.366666	0.000918	0.001372	-0.000010	0.001830	0.000544	0.003219	0.001980	-0.000245	0.001088	-0.000499	0.001345	-0.002156	0.002213	0.000338	0.001790	0.002340	0.000368	0.005312	0.000068	0.000498	-0.000399	-0.000028	0.001137	-0.000144	0.001630	-0.001140	-0.000112	0.001871	-0.000450	0.000394	0.002981	-0.001431	0.001363	0.000906	-0.000959	-0.000330	0.000555	0.003054	0.003179	0.004066	0.001048	0.001643	-0.000494	0.002000	-0.000436	0.000178	0.000939	0.002935	-0.000108
-329.333333	0.001900	-0.001262	0.000466	0.003091	-0.000247	-0.000521	0.000536	0.004221	-0.000654	-0.000567	0.002645	0.001464	0.001685	0.001151	0.002383	0.000186	0.002934	0.002716	0.001943	0.000765	0.001694	0.001761	0.000412	0.002832	0.003741	0.000490	0.001447	0.000781	0.001891	0.002206	-0.000506	-0.001185	-0.000017	0.000240	0.000031	-0.000264	0.002739	0.002316	0.000586	-0.000140	-0.001336	-0.000598	0.001011	-0.000498	0.001496	0.003022	0.002161	0.001313	0.001302
-329.300000	0.002101	0.001909	0.000103	0.000545	0.001156	0.001904	0.000207	0.002262	0.002304	0.001753	-0.000650	-0.000937	0.001291	-0.001900	0.003735	0.001080	0.000293	-0.000475	0.001195	0.001683	0.001100	0.001522	0.000827	0.000540	0.002611	0.001597	0.002048	0.003122	0.002202	0.001362	0.000915	0.000187	0.000288	0.002704	-0.000912	-0.000379	0.002798	0.001075	0.001725	0.002360	0.000813	0.001942	0.002180	0.001466	0.000357	0.001627	0.001166	0.002150	0.002068
-329.266666	0.001091	0.002421	0.001656	0.002560	0.001560	0.000758	0.001522	0.000538	0.002881	0.001395	0.002081	0.000383	-0.001101	0.001740	-0.000019	0.002314	0.001073	0.004290	0.004163	0.000214	0.001981	0.001993	0.000896	-0.000683	-0.001000	0.001989	-0.002178	0.000713	0.004373	0.000544	0.001497	0.000707	0.001981	0.003591	-0.002718	0.001196	0.001866	0.000766	0.003001	0.002126	0.000434	-0.000148	0.002063	-0.000550	-0.000096	0.002837	0.001060	0.002042	-0.000264
-329.233333	0.001729	0.000616	0.002006	0.002323	0.000859	0.002029	0.002076	0.000611	0.002473	0.002120	0.004845	-0.000003	0.003202	0.002908	0.002027	0.000042	0.001895	0.002288	0.000700	-0.000077	0.001710	0.001048	0.001206	-0.000661	0.001550	-0.001105	0.001313	0.003223	0.003238	0.001563	-0.000543	0.000877	0.002707	0.000560	-0.000498	-0.001378	0.002823	0.002797	0.002687	0.002276	0.001404	0.004780	0.001295	-0.000392	-0.000775	0.002923	0.000790	0.001870	0.000026
-329.200000	0.002230	0.004668	0.001481	0.002885	0.004336	0.002361	0.000512	0.002588	0.001904	0.001345	0.001638	0.002266	-0.000402	0.003369	0.002208	0.002473	0.002529	0.006079	0.000743	0.003284	0.004176	0.001606	0.003466	0.003642	0.002345	0.003083	0.002575	0.001715	0.003933	0.000924	0.002534	0.001442	0.000542	0.004096	0.002629	0.000338	0.001689	-0.000394	0.000338	0.000576	0.001510	0.003888	0.001177	-0.000158	0.004399	0.002147	0.004940	0.000451	0.002116
-329.166666	0.003061	-0.000173	0.004313	0.002398	0.003327	0.004540	0.002975	0.000574	0.002190	0.000521	0.005724	0.002121	0.003244	0.005050	0.004851	0.002598	0.001756	0.003554	0.002953	0.000874	0.000568	0.002812	0.002613	0.002459	0.001639	0.002524	0.002956	0.002445	0.001900	0.002609	0.004193	-0.001728	0.002678	0.003381	0.003340	0.003552	0.005255	0.002870	0.000313	0.000832	0.003142	0.002426	0.001990	-0.000081	0.002331	0.003926	0.000681	-0.000305	0.001527
-329.133333	0.001439	0.002374	0.002502	0.003687	0.002024	0.003164	0.003489	0.003179	0.003600	0.004558	0.001518	0.001956	0.001992	0.001132	0.002839	0.003758	0.001650	0.000689	0.001292	0.000973	0.001666	0.003003	0.001367	0.003363	0.002722	0.002162	-0.001160	0.003427	0.002850	0.001978	0.003758	0.002970	0.004979	0.000718	0.001193	0.003715	0.004482	0.000241	0.001850	0.001503	0.002950	0.003009	0.001859	-0.000314	0.002707	0.004311	0.004000	0.002174	0.003747
-329.100000	0.004407	0.002249	0.003771	0.002929	0.002225	0.002882	0.002927	-0.000832	0.002011	0.003491	0.002663	0.004328	0.002182	0.005138	0.002835	0.003783	0.002623	0.001753	-0.000396	0.003657	-0.000336	0.004244	0.002316	0.000441	0.003057	0.005445	-0.000438	0.003759	0.003965	0.004676	0.003880	0.002241	0.002335	0.004519	0.004882	0.001868	-0.000436	0.003202	0.002592	0.004690	0.002495	0.001237	0.003488	0.000082	0.000961	0.001740	0.001684	0.001869	0.004748
-329.066666	-0.001446	0.001641	0.001536	-0.000256	0.002737	0.002166	0.003549	0.002303	0.002342	0.000903	0.003251	0.005516	0.001984	0.002658	0.002809	0.001503	0.005192	0.002370	0.003542	-0.000369	0.005062	0.002227	0.001447	0.004857	0.003326	0.001662	0.000361	0.002068	0.003164	0.002386	0.008164	0.001833	0.002560	-0.000990	0.004082	0.000912	0.002649	0.000559	0.002666	0.001158	0.001329	0.002827	0.002295	0.004619	0.001557	0.003756	0.004346	0.002327	0.002717
-329.033333	0.001387	0.004387	0.001847	0.001677	0.002730	0.004195	0.000617	0.003206	0.001913	0.000614	0.001973	0.002327	0.002414	0.000249	0.004506	0.004452	0.000294	0.006083	0.002292	0.001044	0.004105	0.000037	0.000651	0.000852	0.001391	0.003556	0.003321	0.001684	0.004221	0.003276	0.002861	0.003850	0.001603	0.000990	0.002393	0.001373	0.003425	0.003561	0.001009	0.004307	0.002683	0.004758	0.001580	0.006034	0.003498	-0.001847	0.004268	0.003902	0.001989
-329.000000	0.001889	0.002294	0.001765	0.001909	0.002964	0.003849	0.005517	0.000055	0.000303	0.002637	0.003999	0.001677	0.004397	0.001885	0.002249	0.004394	0.004357	0.004446	0.001776	0.004956	0.003450	0.003009	0.002675	0.003257	0.003902	0.003608	0.002644	0.003611	0.004933	0.002844	0.002994	0.003456	0.003526	0.004940	0.000874	0.003418	0.002972	0.004095	0.003812	0.002376	0.001412	0.003933	0.002561	0.002629	0.003097	0.002015	0.002071	0.003038	0.005096
-328.966666	0.002207	0.002552	0.001444	0.000139	0.003508	0.002958	0.003699	0.004458	-0.000734	0.003314	0.003672	0.001213	0.003757	0.002637	0.002083	0.002198	0.003419	0.004821	0.003057	0.004978	0.005048	0.003539	0.000158	0.001254	0.004714	0.003371	0.000932	0.003832	0.004830	0.003107	0.005052	0.000820	0.002565	0.005071	0.001069	0.003166	0.002987	0.004792	0.001180	0.001139	0.001944	0.001214	-0.000411	0.004856	0.003165	0.002613	0.002913	0.002806	0.003163
-328.933333	0.002052	0.007946	0.000884	0.002628	0.004508	0.002203	0.002593	0.004540	0.000324	0.003346	0.001673	-0.000090	0.004522	-0.000627	0.000775	0.004991	0.003498	0.004143	0.003121	0.003773	0.002564	0.001605	0.003717	0.005091	0.001486	0.000608	0.004700	0.004259	0.003728	0.001014	0.004408	0.004042	0.003997	0.001843	0.002902	0.005831	0.001380	0.003260	0.002139	0.004776	0.002743	0.001485	0.003612	0.003253	0.001662	0.002581	0.003437	0.005150	0.002193
-328.900000	0.001319	0.004603	0.001287	0.001338	0.001619	0.003861	0.001731	0.002773	0.001671	0.004012	0.003544	0.001517	0.000758	0.002859	0.002523	0.004681	0.001502	0.002751	0.003368	0.003770	0.002354	0.003028	0.002667	0.006229	0.000734	0.005174	0.001951	0.006313	0.004353	0.001388	0.005107	-0.001052	0.001815	0.004410	0.002892	0.001844	0.002839	0.003378	0.000032	0.002590	0.004122	0.003327	0.002540	0.004015	0.003753	-0.000290	0.001348	0.003911	0.002446
-328.866666	0.003572	0.003537	0.003365	0.000173	0.003412	0.003869	0.005425	0.005728	0.000840	0.002294	0.006244	0.000233	0.002572	0.001425	0.001036	0.005982	0.002413	0.003392	0.003528	0.002272	0.004266	0.003657	0.004272	0.003919	0.001770	0.001187	0.001930	0.002781	0.001479	0.001782	0.005363	0.002530	0.003002	0.000851	0.004122	0.003103	0.005786	0.002563	0.003471	0.005458	0.002594	0.004131	0.003951	0.002216	0.003584	0.004171	0.002726	0.003843	0.001888
-328.833333	0.001410	0.000168	0.002424	0.001098	0.003761	0.001640	0.004347	0.002040	0.000951	0.006079	0.002491	0.002211	0.003534	0.002478	0.003894	0.002996	0.004970	0.003236	0.003199	0.004334	-0.001227	0.003855	0.004626	0.003871	0.002048	0.002264	0.004520	0.003512	0.001482	0.003410	0.003873	0.002392	0.005687	0.002786	0.004405	0.004539	0.002174	0.003283	0.000971	0.003154	0.005387	0.002350	0.004109	0.001896	0.005661	0.002659	0.004390	0.006528	0.005218
-328.800000	0.002788	0.004964	0.002893	0.004435	0.004140	0.003564	-0.000664	0.002353	0.001828	0.002624	0.006628	0.001475	0.003032	0.004832	0.001876	0.002767	0.005363	0.005886	0.002960	0.002012	0.003588	0.004063	0.002855	0.004849	0.002599	0.002423	0.003112	0.002680	0.003241	0.004997	0.005136	0.004476	0.003669	0.002320	-0.000229	0.003180	0.001232	0.002912	0.002756	0.005246	0.005407	0.004043	0.001278	0.000501	0.002925	0.001040	0.003471	0.004126	0.004819
-328.766666	0.000073	0.002966	0.006192	0.002862	0.002087	0.001588	0.005523	0.006285	0.002297	0.000942	0.003097	0.002250	0.002543	0.003536	0.001001	0.005040	0.003264	0.001267	0.003683	0.004326	0.002113	0.007357	0.002262	0.004414	0.002517	0.004964	0.001423	0.002683	0.002218	0.003720	0.002186	0.004074	0.003115	0.003032	0.002786	-0.000402	0.002669	0.003963	0.002662	0.003486	0.005350	0.000678	0.004239	0.003385	0.002548	-0.001126	0.005200	0.005257	0.002571
-328.733333	0.004100	0.003635	0.001446	0.003864	0.001325	0.004055	0.002847	0.002526	0.002466	0.003256	0.004450	0.005312	0.001362	0.003940	0.001532	0.004342	0.001708	0.004654	0.003345	0.002474	0.003751	0.004037	0.003379	0.005627	0.002916	0.000757	0.002702	0.001743	0.001620	0.004276	0.003165	0.003319	0.004011	0.001634	0.002861	0.001017	0.004198	-0.000968	0.001329	0.006836	0.005126	0.000935	0.002309	0.002160	0.004792	0.001751	0.001730	0.006013	0.003557
-328.700000	0.003070	0.004810	0.003513	0.002374	0.004417	0.001572	0.004724	0.003635	-0.001049	0.002915	0.003872	0.004715	0.002775	0.002572	0.002548	0.003404	0.001415	0.005306	0.003860	0.001471	0.001286	0.004066	0.002062	0.002050	0.002738	0.000895	0.003841	0.002881	0.001440	0.002524	0.005604	0.000642	0.001793	0.002458	0.004116	0.003757	0.000569	0.002146	0.002760	0.004983	0.002460	0.003660	0.003283	0.001003	0.001829	0.002018	0.005138	0.004014	0.002066
-328.666666	0.003409	0.002959	0.005210	-0.000895	0.003688	0.003415	0.005094	0.002649	0.005033	0.002756	0.003571	0.004795	0.004179	0.004875	0.002998	0.003401	0.003780	0.003711	0.000393	0.003860	0.003239	0.000886	0.004999	0.003557	0.004586	0.004119	0.002530	0.002156	0.003769	0.004568	0.003118	0.003991	0.002224	0.004433	0.000546	0.003902	0.003452	0.002470	0.002467	0.003126	0.003042	0.003234	-0.001186	0.005561	0.003936	0.000484	0.004534	0.004285	-0.000379
-328.633333	0.002663	0.002102	0.003871	0.005287	0.004435	0.000975	0.003031	0.002718	0.002927	0.002242	0.002024	0.005087	0.003072	0.001394	0.001816	0.003874	0.004985	0.004517	0.003280	0.001333	0.003750	0.002383	0.002633	0.002832	0.004800	0.005847	0.002699	0.002729	0.006373	0.004796	0.004345	0.004050	0.003507	0.005529	0.002646	0.003790	0.000433	0.004150	0.003658	0.003358	0.000583	0.004271	0.001417	0.005474	0.002150	-0.000984	0.003594	0.003478	0.002559
-328.600000	0.000822	0.001133	0.003565	0.003795	0.001403	0.001474	0.003225	0.001786	0.002798	0.000582	0.003944	0.002786	0.002304	0.001970	0.000934	0.004049	0.002175	0.003444	0.003150	0.000406	0.004780	0.001257	0.003263	0.002088	0.000687	0.005045	0.001185	0.000097	0.002798	0.003754	0.004750	0.001136	0.003052	0.005393	0.002976	0.000547	0.002868	0.002794	0.003205	0.003772	0.003523	0.002835	0.002578	0.006887	0.001743	0.001762	0.001537	0.003153	0.002948
-328.566666	0.005006	0.002960	0.005265	0.003556	0.001139	-0.000511	0.003164	0.004052	0.000321	0.002699	0.003315	0.004965	0.006515	0.001703	0.007780	0.004209	0.004061	0.004414	0.007378	0.002198	0.004347	0.001379	0.005218	0.003732	0.003270	0.004839	0.003309	0.002162	0.001040	0.002437	0.004587	0.000294	0.003363	0.004072	0.002901	0.001126	0.003334	0.002805	0.004459	0.000567	0.005773	0.000219	0.003826	0.001027	0.001874	0.002546	0.001157	0.003616	0.004718
-328.533333	0.000075	0.001822	0.003136	0.004415	0.002793	0.004491	0.002111	-0.000252	0.001678	0.003247	0.000632	0.003271	0.002011	0.002912	0.002288	0.005471	0.003695	0.001137	0.004473	0.003248	0.003203	0.003029	0.004345	0.003611	0.003772	0.002448	0.004140	0.003757	0.002763	0.004146	0.004505	0.004332	0.002356	0.005190	0.002158	0.003403	0.002659	0.002639	0.001676	0.006429	-0.000381	0.001152	0.001919	-0.000225	0.003596	0.001433	0.001661	0.001625	0.002182
-328.500000	0.002631	0.000662	0.000490	0.001362	0.003055	0.004414	0.000730	0.003603	0.001285	0.002614	0.002242	0.005671	0.006443	0.005008	0.004917	0.005448	0.000303	0.006760	0.001658	0.001047	0.004704	0.003032	0.006657	0.003363	0.001046	0.003374	0.001233	0.003031	0.002878	0.003817	0.004574	0.001588	0.001839	0.002250	0.001746	0.004359	0.002492	0.001480	0.000303	0.002226	0.001974	0.001333	0.003496	0.002409	0.000449	0.000216	0.002663	0.006136	0.003951
-328.466666	0.005005	0.001394	0.006103	0.004121	0.003283	0.003888	0.006611	0.004683	0.004645	0.003556	0.002605	0.001728	0.001909	0.005314	0.002470	0.003726	0.003814	0.006060	0.001755	0.002795	0.002431	0.000639	0.004592	0.005493	0.002873	0.003076	0.003558	0.002017	0.004470	0.005860	0.006265	0.001335	0.002383	0.003082	0.003990	0.005165	0.004483	0.003604	0.005974	0.002913	-0.000046	0.004520	0.005492	0.000729	0.003088	0.001338	0.003800	0.002329	0.001485
-328.433333	0.002344	0.004187	0.002012	0.002486	0.002342	0.005686	0.001941	0.002795	0.000734	0.001528	0.000941	0.001455	0.004616	0.004299	0.001452	0.003979	0.002658	0.001485	0.005303	0.002120	0.002595	0.002317	0.000253	0.003747	0.001425	0.001102	0.003342	0.003914	0.003844	0.003304	0.004752	0.001147	0.003450	0.003875	0.004412	0.001775	0.001864	0.001604	0.001025	0.002781	0.002068	0.001407	0.002560	0.001928	0.002589	-0.000006	0.000846	0.002243	0.006007
-328.400000	0.001200	0.002186	0.005457	0.001455	0.001933	0.002112	0.004643	0.002787	0.003281	-0.000338	0.006207	0.004336	0.005467	0.003951	0.002981	0.002840	0.002369	0.003562	0.000951	0.000716	0.004623	0.001733	0.002792	0.002378	-0.002004	0.002642	-0.000349	0.002296	0.000745	0.002975	0.006394	0.004296	0.003040	0.000331	0.002489	0.001450	0.003348	0.003366	0.003837	0.003056	0.001684	0.000659	0.002037	0.003533	0.005433	0.001889	0.003932	0.006083	-0.000854
-328.366666	0.002223	0.003794	0.003597	0.001288	0.002406	0.002826	0.003056	0.003644	0.003703	0.002274	0.003757	0.003044	0.004062	0.005654	0.001073	0.003860	0.002197	0.002989	0.005276	0.000190	0.002942	0.004891	0.004102	0.002526	0.003398	0.004426	0.006132	0.001509	0.003469	-0.002790	0.006699	0.003665	0.003055	0.001744	0.000803	-0.000279	0.003372	0.001841	0.003097	-0.000654	0.001703	0.000596	-0.000957	0.003838	0.003458	-0.000796	0.005473	0.006246	-0.000757
-328.333333	-0.001467	0.001947	0.002762	0.001837	0.002460	0.002877	0.001832	0.003559	0.002977	0.001650	0.004635	0.004570	0.003305	0.002748	0.003104	0.004802	0.002795	0.003963	0.003347	0.003493	0.002791	0.003651	0.005127	0.005283	0.004771	0.002839	0.001359	0.000542	0.005369	0.002244	0.003869	-0.000747	0.001991	0.004845	0.001492	0.005992	0.003021	0.004541	0.000423	0.001805	0.004595	0.003227	0.002937	0.003972	0.002824	0.000016	0.003994	0.003448	0.000399
-328.300000	0.002202	0.004638	0.000799	0.001734	0.003445	0.002699	0.003325	0.003800	0.004322	0.002524	0.001615	0.004106	0.001497	0.003999	0.000979	0.005333	0.000575	0.002922	0.004796	0.000166	0.005656	0.003293	0.004402	0.003496	0.003872	0.005126	0.002388	0.004720	0.002136	0.003058	0.004324	0.001536	0.001790	0.007450	0.002166	0.004864	0.004499	0.003374	0.003646	0.004217	0.001600	0.004101	0.000325	0.001564	0.002558	0.002043	0.004721	0.004914	0.002564
-328.266666	0.002433	0.002722	0.001957	0.001502	0.002296	0.003046	0.002636	0.002559	0.002549	0.003106	0.001956	0.002340	0.002494	0.003877	0.005684	0.003919	0.004605	0.005630	0.005374	0.003871	0.003740	0.003351	0.003564	0.002734	0.001603	0.002312	0.000318	0.001735	-0.000185	0.000358	0.004500	0.000455	0.003845	0.001574	0.000963	0.003534	0.003258	0.005530	0.003140	0.001618	0.000491	0.000369	0.003655	-0.000748	-0.001523	0.002140	0.003264	0.005759	0.002586
-328.233333	0.002926	0.002484	0.002041	0.005058	0.002230	0.005019	0.004877	0.002527	0.003898	0.003884	0.003091	0.004417	0.005062	0.005616	0.003320	0.002433	0.000488	0.003390	0.002879	0.000661	0.004370	0.005048	0.005466	0.003838	0.002828	0.002457	0.003352	0.004319	0.001481	0.003652	0.004094	0.001241	0.003649	0.003294	0.000010	0.001982	0.001529	0.001263	0.000286	0.003762	0.002553	-0.001882	0.002520	0.003425	0.000764	-0.000110	0.006301	0.003107	0.003074
-328.200000	0.003153	0.004032	0.004867	0.002103	0.000793	0.003737	0.001964	0.001933	0.001061	0.004489	0.005163	0.002286	0.003879	0.003864	0.003940	0.005673	0.003744	0.005787	0.005564	0.003343	0.002624	0.003421	0.006218	0.004135	0.003473	0.000959	0.000786	0.001972	0.001316	0.004710	0.003231	0.003669	0.005604	0.001208	0.001920	0.001514	0.002330	0.003349	0.002468	0.004479	0.003549	0.002628	0.000149	0.001945	0.002858	0.001582	0.004767	0.001141	0.003350
-328.166666	0.002141	0.004200	0.002917	0.002570	0.003152	0.005181	0.005110	-0.000119	0.000004	0.004908	0.002019	0.001694	0.003863	0.005494	0.000581	0.005295	0.002164	0.002805	0.004677	0.002138	0.003211	0.002807	0.004273	0.004052	0.002075	0.003345	0.003518	0.004228	0.006026	0.002497	0.000560	0.000392	0.003109	0.004714	0.003045	0.002140	0.001856	0.001270	0.000878	0.002103	0.003623	0.000195	0.001856	0.001824	0.002055	0.000687	0.002004	0.000437	0.005147
-328.133333	0.000967	0.003713	0.001124	0.001610	0.004088	0.003029	0.003417	0.002060	0.003274	0.002661	0.004794	0.000716	0.004890	0.004212	0.001077	0.002215	0.004937	0.003372	0.003836	0.001320	0.004117	0.003677	0.002861	0.003334	0.006292	0.003957	0.000270	0.003809	0.002581	0.001620	0.002330	0.001470	0.001679	0.004101	0.003908	0.001825	0.004163	0.002890	0.001334	0.005093	0.003217	0.002995	0.004308	0.002967	0.003000	0.002380	0.002366	0.002505	0.003336
-328.100000	-0.001166	0.003661	0.005611	0.001832	0.003052	0.002447	0.002433	0.003088	0.002390	0.004435	0.005074	0.001408	0.001451	0.002892	0.002219	0.002158	0.001186	0.005315	0.002567	0.003721	0.005571	0.003035	0.002404	0.003585	0.003187	0.002963	0.001064	0.003434	0.001951	0.004189	0.004666	0.002582	0.002245	0.002780	0.001877	0.002683	0.004025	0.004164	0.001860	0.002447	0.004726	0.004062	0.003450	0.002183	0.001260	-0.002262	0.003138	0.002779	0.002816
-328.066666	0.001398	0.005927	0.003804	0.000592	0.000660	0.002046	0.001599	0.003254	0.001139	0.004033	0.005397	0.004042	0.002432	0.002573	0.003310	0.002905	0.002969	0.000240	0.004036	0.001764	0.002693	0.004645	0.006209	0.003317	0.003067	0.003893	0.004376	0.003404	0.001497	0.003895	0.004740	-0.000950	0.002019	0.001999	0.001994	0.002350	0.003085	0.004634	0.003128	0.000349	0.002076	0.003234	0.003921	0.001921	0.003448	0.001144	0.002405	0.000675	0.003777
-328.033333	0.002066	0.004595	0.005216	0.003364	0.004585	0.003009	0.000918	0.001215	-0.000008	0.003369	0.002773	0.004401	0.002227	0.003367	0.002998	0.002848	0.002293	0.003587	0.005684	0.006794	0.003557	0.003424	0.002550	0.006667	0.002256	0.003396	0.001581	0.002420	0.000350	0.002707	0.001678	0.003515	0.001989	0.002328	0.003766	0.000006	0.005462	0.001759	0.003567	0.003126	0.002597	0.005419	0.003203	0.001594	0.005378	-0.000412	0.005260	0.000959	0.003888
-328.000000	0.001986	0.003110	0.002323	0.001034	0.003767	0.003664	0.003293	0.005579	0.002466	0.005315	0.004740	0.003532	0.003525	0.003934	0.003180	0.001702	0.003526	0.002585	0.004134	0.000278	0.005636	0.005969	0.005494	0.002171	0.001288	0.001681	0.000386	0.002281	-0.000625	0.003187	0.005521	-0.001803	0.002863	0.001068	0.004649	-0.000404	0.004912	0.000241	-0.001258	0.004995	0.001722	0.001100	0.004886	0.002488	0.002970	0.001570	0.001344	0.001845	-0.000036
-327.966666	0.001908	0.001427	0.002110	0.003461	0.002892	0.003251	0.004613	0.002726	0.003148	0.003152	0.006120	0.001237	0.002237	0.002964	0.004060	0.006032	0.005279	0.004046	0.004165	0.001370	0.002018	0.004605	0.005979	0.004605	0.004631	0.000899	0.003794	0.002076	0.003134	0.004686	0.004339	0.001761	0.001225	0.004107	0.001749	0.002846	-0.001115	0.002213	0.002204	0.003483	0.002946	0.004101	0.001035	0.003930	0.004048	0.000902	0.001919	0.000670	0.002200
-327.933333	-0.000032	0.002155	0.002638	0.003465	0.002994	0.000786	0.003831	0.004986	0.002548	0.004695	0.005501	0.004228	0.003059	0.005978	0.004426	0.004213	0.006889	0.002616	0.003532	0.000159	0.003816	0.001605	0.004981	0.005744	0.004367	0.002614	0.003079	0.005849	0.002783	0.004587	0.004896	0.001024	0.003441	0.004095	0.001077	0.003390	0.004370	0.003660	0.003186	0.002999	0.002603	0.002506	0.003755	0.004753	0.002216	0.001466	0.002949	0.001754	0.001184
-327.900000	0.002163	0.003947	0.002088	0.002650	0.001517	0.001654	0.003004	0.004125	0.003972	0.002197	0.003990	0.002787	0.003456	0.001730	0.005636	0.005565	0.003334	0.002993	0.002551	0.001491	0.002139	0.004563	0.003610	0.005094	0.003139	0.002726	0.000837	0.007350	0.001735	0.007501	0.002016	0.003264	0.001031	0.003516	0.002329	0.001647	0.004828	0.004105	0.002215	0.002443	0.003870	0.003452	0.000287	0.005973	0.003742	0.004057	0.001427	0.003473	0.003555
-327.866666	0.002255	0.002127	0.002488	0.004187	0.003609	0.001419	0.004223	0.005170	0.001212	0.005180	0.004031	0.002807	0.006251	0.003064	0.003708	0.003061	0.004724	0.004747	0.002454	0.001611	0.003108	0.004675	0.004015	0.002574	0.001445	0.002563	0.003503	0.003176	0.004829	0.002336	-0.000516	0.002682	0.002133	0.002241	0.001600	0.005086	0.004415	0.002403	0.001480	0.003070	0.003378	0.001666	0.000179	0.005869	0.001658	0.001554	0.004670	0.005002	-0.001113
-327.833333	0.003749	0.001108	0.003024	0.003919	0.003950	0.003212	0.004623	0.003628	0.003538	0.002969	0.004198	0.001926	0.003687	0.000734	0.005129	0.003841	0.005061	0.003745	0.004596	0.001768	0.002714	0.001922	0.004033	0.005341	0.001876	0.001339	0.000636	0.002640	0.004767	0.004585	0.003746	0.001165	0.003029	0.003984	0.003776	0.001436	0.002391	0.003608	0.000870	0.002693	0.005078	0.004802	0.001981	0.003120	0.004742	0.002574	0.004062	0.002967	0.003365
-327.800000	0.001584	0.003479	0.005749	0.004576	0.005438	0.004956	0.004138	0.002403	0.003833	0.003417	0.005501	-0.000246	0.005370	0.003174	0.004088	0.001784	0.003921	0.005672	0.001553	0.001701	0.005352	0.003591	0.005446	0.002671	0.003799	0.000377	0.000944	0.001652	0.002177	0.003429	0.002513	0.003116	0.001376	0.005117	0.004390	0.003778	0.001967	0.002004	0.002823	0.002605	0.002155	0.003011	0.002297	0.004442	0.005301	0.001704	0.004642	0.001083	0.004031
-327.766666	0.004532	0.004995	0.002241	0.003206	0.001915	0.002956	0.003982	0.001072	0.004074	0.001081	0.005227	0.002444	0.002939	0.003164	0.002291	0.004689	0.003883	0.001552	0.003646	0.005553	0.002481	0.000202	0.000572	0.006384	0.002433	0.002143	0.004825	0.003644	0.001550	0.001427	0.003142	0.004190	0.006704	-0.000318	0.004541	0.001573	0.001396	0.001505	0.001691	0.005087	0.003673	0.001390	0.003239	0.001654	0.006583	0.001068	0.002057	0.002110	0.004123
-327.733333	0.001712	0.003466	0.005638	0.004089	0.003348	0.003850	0.003314	0.003809	0.003558	0.002923	0.004150	0.004883	0.003446	0.002245	0.002521	0.001565	0.004526	0.005077	0.004965	0.003834	0.004217	0.003223	0.005288	0.004420	0.004510	0.003297	0.005739	0.000192	0.002921	0.004431	0.002252	0.005587	0.003755	0.005065	0.002943	0.004285	0.003258	0.002864	0.002283	0.002523	0.001029	0.001966	0.004784	0.002753	0.002418	0.003172	0.004479	0.002442	0.002265
-327.700000	0.002692	0.004756	0.002261	0.003110	0.004550	0.005097	0.003953	0.003329	0.001178	0.004880	0.005689	0.004400	0.002130	0.004425	0.004835	0.004629	0.005500	0.004030	0.001826	0.003075	0.003899	0.004823	0.003369	0.002379	0.004919	0.001378	0.003767	0.005250	0.003250	0.000805	0.000832	0.003955	0.002317	0.001080	0.003289	0.004448	0.000970	0.004997	0.003401	0.002432	0.004011	0.004237	0.003030	0.002578	0.004143	0.000205	0.004580	0.003399	0.005412
-327.666666	0.000626	0.004010	0.004168	0.003376	0.003296	0.005164	0.004688	0.004174	-0.000683	0.007195	0.003341	0.003608	0.001756	0.001770	0.002601	0.005429	0.003820	0.005886	0.002580	0.002166	0.003187	0.002503	0.004508	0.004009	0.005477	0.004283	0.000227	0.001689	0.004350	0.003779	0.004044	0.003745	0.002073	0.003507	0.002654	0.000341	0.002820	0.003849	0.002973	0.004409	-0.000205	0.004759	0.002629	0.003950	0.002258	0.002553	0.002109	0.002701	0.004035
-327.633333	0.000631	0.003519	0.002233	0.002926	0.002406	0.003592	0.004130	0.001832	0.000846	0.002304	0.004176	0.000295	0.001793	0.001268	0.005279	0.006138	0.002385	0.004472	0.002885	0.003772	0.004240	0.003193	0.003997	0.003770	0.004584	0.005136	-0.001257	0.003169	0.001137	0.004845	0.002956	0.005031	0.002709	0.003168	0.003575	0.002751	0.000254	0.002874	0.004804	0.003478	0.001026	0.000849	0.003023	-0.000801	0.001551	0.000186	0.002812	0.004269	0.001679
-327.600000	0.005383	0.002420	0.001220	0.002512	0.001279	0.005549	0.004519	0.005627	0.003714	0.004684	0.003424	0.006079	0.002710	0.003659	0.004416	0.001148	0.007989	0.004089	0.003469	0.003532	0.005137	0.003367	0.003307	0.002659	0.004783	0.003446	0.001772	0.003973	0.001643	0.002336	0.001796	0.003339	0.004834	0.005377	0.004210	0.003041	0.003883	0.000479	0.001871	0.000327	0.003752	0.006089	0.003832	0.003297	0.005215	-0.000067	0.002914	0.001539	0.002474
-327.566666	0.002872	0.003771	0.003547	0.005122	0.001546	0.001104	0.004468	0.004118	-0.001442	0.004339	0.002576	0.003327	0.002162	0.005205	0.004394	0.004698	0.004591	0.002875	0.004184	0.003525	0.006711	0.002803	0.004745	0.004926	0.005437	0.004243	0.000950	0.002039	0.000936	0.003482	0.004433	0.002618	0.001152	0.002390	0.000500	0.001948	0.005968	0.002191	0.003910	0.007119	0.004377	0.006752	0.002635	0.002079	0.003293	0.002933	0.002730	0.000888	0.002789
-327.533333	0.001068	0.005177	0.002758	0.003068	0.004478	0.002280	0.001261	0.003705	0.003115	0.001338	0.004019	0.003903	0.005194	0.004816	0.003371	0.002470	0.006141	0.002849	0.003623	0.002271	0.004676	0.003695	0.003318	0.000657	0.001818	0.003652	0.003143	0.005186	0.003019	0.002705	0.003532	0.001432	0.003986	0.003290	0.002244	0.003809	0.000352	0.001639	0.000932	0.006247	0.003266	0.004676	0.004873	0.003820	0.002877	-0.000052	0.004732	0.002023	0.001369
-327.500000	0.001963	0.003048	0.001939	0.004447	0.004852	0.004918	0.002026	0.001925	0.003050	0.003027	0.003110	0.004296	0.002762	0.001280	0.004941	0.004084	0.004748	0.004229	0.005261	0.002979	0.001895	0.002483	0.001130	0.002279	0.002863	0.002719	0.003831	0.002729	0.002176	0.005586	0.004495	0.002732	0.003173	0.005530	-0.000046	0.001986	0.003013	0.003444	0.004090	0.000769	0.001314	0.001590	0.004051	0.001893	0.004700	-0.000144	0.004066	0.002177	0.003647
-327.466666	0.001186	0.003000	0.003800	0.005139	0.001583	0.004957	0.002361	0.005083	0.000533	0.002604	0.002516	0.001315	0.004511	0.005700	0.002554	0.000384	0.003648	0.002199	0.002201	0.003151	0.003527	0.002880	0.002830	0.003941	0.002903	0.004223	0.003408	0.005259	0.001317	0.001876	0.005581	0.003333	0.003633	0.003562	0.000920	0.001711	0.002842	0.000746	0.001621	0.003615	0.002789	0.002227	0.004098	0.002024	0.004958	0.002669	0.001952	0.003330	0.003422
-327.433333	0.003700	0.002894	0.003730	0.003772	0.002005	0.002554	0.002787	0.004737	0.004603	0.003545	0.003188	0.004964	0.003438	0.005108	0.003784	0.004946	0.004065	0.005165	0.003063	0.004151	0.002752	0.004140	0.003132	0.006311	0.002359	0.002177	0.001589	0.004661	0.001243	0.003243	0.001676	0.001756	0.003645	0.002309	0.003216	0.003879	0.001927	0.000276	0.001013	0.004980	0.001810	0.003583	0.005599	0.003118	0.002685	0.003260	0.002535	0.002500	0.001482
-327.400000	0.004188	0.003017	0.001221	0.004890	0.001207	0.006088	0.003564	0.004702	0.005931	0.001434	0.003176	0.001238	0.005002	0.005833	0.005490	0.002296	0.005496	0.005425	0.003701	0.001705	0.002004	0.003629	0.002403	0.005169	0.002914	0.003314	0.003749	0.005785	0.001966	0.003838	0.007122	0.004396	0.002667	0.001971	0.004960	0.004529	0.002325	0.002731	0.002131	0.005267	0.001918	0.004424	0.004113	0.001674	0.003737	0.002611	0.001551	0.003432	0.002707
-327.366666	0.001559	0.003758	0.005705	0.003247	0.002889	0.004512	0.005168	0.005249	0.003376	0.001505	0.001244	0.002070	0.004603	0.005105	0.004998	0.006456	0.002141	0.005246	0.004960	0.006506	0.005106	0.002672	0.005449	0.003980	0.001706	0.005042	0.001365	0.001866	0.004659	0.001402	0.005172	0.002951	0.005712	0.001189	0.001799	0.002915	0.002530	0.001600	0.005499	0.003073	0.004928	0.003561	0.001959	0.002651	0.002706	0.002345	0.001836	0.004909	-0.000813
-327.333333	0.002108	0.001860	0.006009	0.003172	0.003124	0.002374	0.003857	0.004758	0.002401	0.003475	0.003878	0.000241	0.001203	0.001065	0.004914	0.003166	0.004095	0.005953	0.002166	0.004505	0.002628	0.006564	0.002521	0.004198	0.004039	0.003359	0.002852	0.002982	0.007406	0.003653	0.003983	0.002789	0.005599	0.004026	0.006582	0.001741	0.003862	0.003450	0.003085	0.002330	-0.000968	0.005484	0.001372	0.004565	0.004466	-0.000451	0.002636	0.003854	0.001099
-327.300000	0.005645	0.003147	0.007726	0.004510	0.003850	0.003865	0.004309	0.004366	-0.000352	0.001953	0.002512	0.003995	0.004320	0.005178	0.003241	0.004375	0.004666	0.004396	0.003755	0.002502	0.004821	0.004368	0.000919	0.005267	0.001652	0.001914	0.004611	0.003352	0.005249	0.002702	0.006267	0.002313	0.003621	0.002890	0.005324	0.003647	0.003625	0.004817	0.003490	0.001076	0.000101	0.000846	0.004155	0.002753	0.003660	0.003557	0.003269	0.002154	0.002175
-327.266666	0.003227	0.002258	0.002261	0.005512	0.002976	0.005418	0.004485	0.004860	0.003377	0.004589	0.004404	0.001611	0.001956	0.005300	0.003634	0.000955	0.006746	0.001779	0.002473	0.002623	0.005385	0.003264	0.003260	0.004141	0.003667	0.000850	0.003503	0.002488	0.004185	0.000840	0.003804	0.002909	0.001970	0.006265	0.003481	0.003981	0.005350	0.002233	0.002626	0.005015	0.002160	0.004355	0.002552	0.001891	0.004979	0.000867	0.002699	0.005070	0.002121
-327.233333	0.003845	0.005278	0.006735	0.005961	0.003932	0.004757	0.001168	0.005029	0.004235	0.003448	0.004291	0.003522	0.003254	0.006124	0.003411	0.003422	0.007632	0.005439	0.004598	0.004300	0.003904	0.004177	0.001425	0.005779	0.002497	0.002490	0.001269	0.004297	0.004335	0.002827	0.003553	0.004439	0.005232	0.003457	0.004234	0.003872	0.003654	0.004021	0.003259	0.002394	0.002371	0.003686	0.004620	0.003762	0.003177	0.003250	0.003023	0.004243	0.002293
-327.200000	0.002976	0.004787	0.003963	0.007772	0.004098	0.006061	0.003030	0.003291	0.005054	0.006658	0.004098	0.001535	0.006249	0.004564	0.003438	0.005502	0.004935	0.004321	0.003263	0.003969	0.005204	0.004888	0.001744	0.006141	0.003714	0.002958	0.003265	0.003355	0.001963	0.004714	0.001855	0.004783	0.003503	0.003243	0.005936	0.001427	0.002501	-0.001698	0.004855	0.001877	0.003879	0.004223	0.003756	0.002310	0.005225	0.000139	0.001703	0.003084	0.003699
-327.166666	0.001738	0.003418	0.002723	0.005320	0.001213	0.003803	0.001557	0.003101	0.005350	0.005646	0.003223	0.004822	0.004483	0.007292	0.004359	0.001941	0.004884	0.002230	0.003250	0.002975	0.005267	0.003874	0.006462	0.003804	0.005921	0.003248	0.002477	0.002491	0.003393	0.004596	0.001014	0.004309	0.002764	0.005642	0.006739	0.000473	0.003132	0.005774	0.003485	0.004352	0.001899	0.004592	0.004436	0.004203	0.003581	0.001123	0.003410	0.004904	0.001307
-327.133333	0.005848	0.005065	0.003294	0.002423	0.007047	0.001937	0.004292	0.001523	0.003347	0.007075	0.002834	0.004154	0.006498	0.002799	0.003470	0.003407	0.006533	0.005027	0.004347	0.004340	0.006230	0.004317	0.003550	0.006695	0.005028	0.002154	0.006705	0.004015	0.002082	0.003488	0.005836	0.004234	0.007356	0.006192	0.005887	0.004277	0.002573	0.002549	0.002937	0.003745	0.000566	0.002818	0.002806	0.005925	0.003040	0.000674	0.006298	0.005669	0.002574
-327.100000	0.003996	0.003302	0.006150	0.003956	0.002447	0.006181	0.006689	0.006052	0.005927	0.004527	0.003392	0.006803	0.005867	0.002758	0.003958	0.001747	0.004825	0.004511	0.005914	0.005001	0.004718	0.005579	0.005013	0.003969	0.004015	0.002973	0.005987	0.003702	0.004527	0.003884	0.004656	0.002765	0.006943	0.003836	0.003845	0.003463	0.003136	0.004889	0.003025	0.003193	0.003068	0.004181	0.004712	0.004486	0.004380	-0.001160	0.003561	-0.000585	0.001790
-327.066666	0.003570	0.004026	0.005756	0.005844	0.006858	0.006291	0.003533	0.005028	0.005348	0.005553	0.006284	0.004374	0.004985	0.006697	0.004697	0.001846	0.004767	0.005629	0.004077	0.003101	0.003983	0.003428	0.004769	0.006687	0.002916	0.002811	0.003634	0.001396	0.002052	0.003314	0.003421	0.001761	0.004847	0.004649	0.003549	0.003915	0.002146	0.000498	0.005101	0.000759	0.001115	0.000029	0.002950	0.001894	0.003889	0.001967	0.002929	0.003833	0.002901
-327.033333	0.003072	0.002490	0.005288	0.004171	0.005065	0.005754	0.003975	0.005541	0.002534	0.003959	0.004107	0.005846	0.005922	0.004813	0.002820	0.002963	0.006488	0.004176	0.004019	0.005864	0.003519	0.007956	0.000227	0.006417	0.003394	0.001641	0.002703	0.006488	0.003708	0.003720	0.001048	0.005611	0.004465	0.003452	0.001984	0.003504	0.003015	0.004170	0.003435	0.003585	0.001635	0.003237	0.005187	0.005715	0.005265	0.002570	0.004497	0.004922	0.001377
-327.000000	0.004293	0.001810	0.002167	0.004615	0.004820	0.003754	0.004457	0.005356	0.002703	0.003893	0.005171	0.003357	0.004147	0.007377	0.002114	0.003234	0.007263	0.002949	0.003197	0.003771	0.001574	0.002071	0.005176	0.005827	0.002710	0.001284	0.003586	0.003551	0.005652	0.004188	0.005092	0.003312	0.003504	0.003980	0.004495	0.002461	0.005079	0.002146	0.003242	0.004338	0.001364	-0.000400	0.003281	0.003702	0.003688	0.001296	0.007725	0.004455	0.002004
-326.966666	0.003170	0.003868	0.005093	0.006196	0.004185	0.007427	0.002997	0.004617	0.003233	0.005776	0.006752	0.001115	0.001478	0.005016	0.001069	0.001205	0.006144	0.005333	0.006330	0.006692	0.003784	0.005756	0.002178	0.006056	0.002910	0.003121	0.005080	0.005351	0.003502	0.001727	0.004971	0.003743	0.006543	0.002003	0.003371	0.003580	0.005419	0.004233	0.004824	0.005738	0.005566	0.005054	0.005706	0.002627	0.004779	-0.000032	0.005273	0.003592	0.002608
-326.933333	0.005301	0.005278	0.004173	0.007597	0.005851	0.004541	0.005049	0.004539	0.004827	0.006956	0.003792	0.004814	0.005558	0.003690	0.004259	0.009716	0.003679	0.006544	0.004525	0.005370	0.004537	0.006776	0.002629	0.005842	0.004287	0.002957	0.004848	0.003625	0.001044	0.004737	0.004166	0.005838	0.003774	0.005211	0.003186	0.003749	0.003937	0.004049	0.000565	0.006390	0.005488	0.003399	0.004982	0.003535	0.004592	0.001859	0.005532	0.003841	0.001194
-326.900000	0.007171	0.003855	0.005612	0.003230	0.004128	0.006776	0.004369	0.009502	0.004914	0.007069	0.004764	0.003831	0.003047	0.002056	0.004906	0.003712	0.004735	0.003923	0.005433	0.001686	0.005328	0.005732	0.005436	0.002701	0.005801	0.004527	0.003307	0.007278	0.003991	0.005179	0.005699	0.004717	0.002781	0.002439	0.003996	0.001885	0.005293	0.003757	0.003795	0.004908	0.003958	0.004629	0.003272	0.004001	0.006051	0.004409	0.006993	0.005093	0.001853
-326.866666	0.004617	0.005388	0.003501	0.006327	0.005724	0.003388	0.003936	0.001649	0.003269	0.005348	0.002446	0.005997	0.004143	0.005794	0.004510	0.004637	0.006533	0.005317	0.003292	0.004138	0.004804	0.004166	0.006430	0.005643	0.004474	0.000640	0.004112	0.005080	0.002794	0.006049	0.003414	0.005741	0.005323	0.006588	0.003049	0.005620	0.004876	0.002972	0.003410	0.004839	0.004530	0.001377	0.005890	0.005510	0.004300	0.005028	0.003295	0.002380	0.005136
-326.833333	0.005182	0.006855	0.004900	0.006168	0.007803	0.004226	0.005986	0.007474	0.004132	0.005255	0.000788	0.006652	0.001834	0.002692	0.006941	0.004440	0.005456	0.003403	0.004247	0.004588	0.007273	0.005589	0.003843	0.004131	0.003663	0.004042	0.004882	0.004730	0.002850	0.005081	0.003862	0.006058	0.005302	0.003798	0.005226	0.004584	0.006976	0.002420	0.004306	0.003411	0.002812	0.004555	0.001996	0.002329	0.005710	0.003001	0.003294	0.006344	0.002661
-326.800000	0.005499	0.004632	0.004932	0.006622	0.004088	0.006801	0.006765	0.002248	0.002544	0.008848	0.005150	0.003932	0.004235	0.004334	0.007309	0.004923	0.005094	0.000957	0.005768	0.005619	0.004928	0.006968	0.002890	0.006449	0.006251	0.001684	0.003014	0.005599	0.006124	0.003638	0.006037	0.002991	0.007650	0.004655	0.005928	0.003337	0.002488	0.003041	0.001077	0.006622	0.003396	0.008167	0.005130	0.006142	0.004752	0.001489	0.003420	0.000933	0.005383
-326.766666	0.004837	0.004415	0.008664	0.006755	0.003907	0.006222	0.006265	0.004771	0.005788	0.007557	0.004050	0.004210	0.006570	0.005539	0.003975	0.004356	0.005535	0.005690	0.005601	0.005995	0.006388	0.007027	0.003002	0.007080	0.008366	0.004306	0.003989	0.004694	0.005359	0.004393	0.003051	0.003568	0.002735	0.004084	0.005152	0.004367	0.004513	0.002161	0.003228	0.000512	0.002733	0.003579	0.004431	0.005294	0.003881	0.002471	0.001962	0.004300	0.004403
-326.733333	0.003435	0.005132	0.004110	0.004804	0.006736	0.006841	0.004538	0.005785	0.003821	0.006172	0.002749	0.003928	0.004998	0.006252	0.002167	0.003324	0.007265	0.005059	0.006035	0.006105	0.004194	0.003119	0.004569	0.007023	0.005897	0.006237	0.002657	0.004759	0.005162	0.005940	0.004255	0.005547	0.004226	0.007565	0.003876	0.006560	0.005657	0.003523	0.005583	0.007800	0.004977	0.003382	0.005563	0.004212	0.005751	0.004062	0.004390	0.001894	0.004556
-326.700000	0.003575	0.005303	0.003603	0.006239	0.008023	0.006855	0.005674	0.006760	0.002922	0.004694	0.003152	0.004842	0.004403	0.006188	0.004676	0.004653	0.008547	0.004832	0.004398	0.002659	0.005992	0.008660	0.000569	0.003389	0.002501	0.000684	0.003814	0.006589	0.003551	0.004266	0.003457	0.001458	0.004733	0.005262	0.004246	0.006312	0.006734	0.004316	0.003480	0.004525	0.002932	0.004834	0.006004	0.003907	0.005358	0.000576	0.005710	0.004059	0.006721
-326.666666	0.004232	0.006017	0.008250	0.003045	0.004137	0.008342	0.006912	0.006833	0.000308	0.001997	0.003077	0.006965	0.004389	0.006181	0.007377	0.005324	0.004773	0.005228	0.003211	0.005943	0.007833	0.003060	0.005537	0.004538	0.005140	0.002411	0.005199	0.002480	0.005247	0.007603	0.004412	0.003998	0.003911	0.003251	0.004742	0.004035	0.004915	0.005212	0.001726	0.005144	0.002376	0.003762	0.005623	0.004480	0.004561	0.000743	0.003899	0.004530	0.000578
-326.633333	0.004849	0.004439	0.007635	0.006467	0.006965	0.008147	0.006573	0.006527	0.003800	0.007255	0.005955	0.004669	0.004595	0.004971	0.004899	0.005959	0.006479	0.004747	0.005415	0.007257	0.005027	0.006849	0.005361	0.002485	0.007112	0.006042	0.004561	0.004143	0.003822	0.006763	0.004517	0.006603	0.007555	0.003703	0.004573	0.005178	0.005212	0.004885	0.002780	0.003002	0.002918	0.005793	0.004856	0.003182	0.004940	0.001742	0.005789	0.004563	0.003042
-326.600000	0.006231	0.004884	0.006659	0.005048	0.007308	0.006644	0.003531	0.006728	0.006236	0.005249	0.002980	0.003406	0.006546	0.003855	0.008211	0.005012	0.005646	0.005013	0.004965	0.007350	0.008179	0.003931	0.003723	0.003460	0.006862	0.005125	0.004656	0.005866	0.006127	0.004288	0.006090	0.002692	0.005792	0.003920	0.003944	0.005564	0.005285	0.005425	0.003400	0.005361	0.003299	0.002843	0.004634	0.004336	0.001359	0.000400	0.002546	0.002292	0.003391
-326.566666	0.005361	0.009468	0.005247	0.006849	0.007547	0.005734	0.006687	0.004377	0.004894	0.008458	0.003056	0.005550	0.005418	0.007882	0.004749	0.004809	0.008547	0.006429	0.005710	0.005940	0.006141	0.006976	0.008291	0.006102	0.004643	0.006403	0.006137	0.004000	0.004590	0.007259	0.005870	0.002366	0.006592	0.001632	0.004497	0.004554	0.002397	0.004008	0.002924	0.004360	0.004024	0.005155	0.004310	0.005637	0.004068	0.003466	0.003504	0.004650	0.003478
-326.533333	0.004467	0.006032	0.005258	0.003846	0.004565	0.006795	0.002807	0.004132	0.004884	0.005718	0.004282	0.006709	0.003630	0.003182	0.004683	0.002856	0.005475	0.004331	0.005317	0.006399	0.006060	0.007771	0.005389	0.008082	0.004138	0.004739	0.005751	0.006861	0.003545	0.006564	0.003830	0.004968	0.006594	0.007349	0.002980	0.003886	0.006212	0.003595	0.007665	0.005684	0.000574	0.002099	0.004632	0.005527	0.008726	0.003458	0.003428	0.003229	0.000624
-326.500000	0.006504	0.005934	0.008119	0.006847	0.007875	0.006625	0.006336	0.007552	0.004969	0.007825	0.003957	0.006644	0.005764	0.005068	0.004538	0.004162	0.005850	0.006348	0.003435	0.004885	0.008378	0.007683	0.005333	0.010135	0.003814	0.004949	0.005969	0.008082	0.005909	0.004358	0.004382	0.002054	0.004085	0.006001	0.005800	0.003193	0.004770	0.000713	0.007405	0.007648	0.001487	0.002259	0.004892	0.005219	0.002577	0.003067	0.008070	0.004864	0.002390
-326.466666	0.004901	0.005946	0.007238	0.004737	0.009258	0.006573	0.006367	0.006761	0.004485	0.004529	0.004381	0.005918	0.005332	0.007647	0.007722	0.004436	0.008059	0.006957	0.004996	0.006929	0.008350	0.006259	0.006926	0.005028	0.007767	0.002430	0.003930	0.007932	0.003204	0.008061	0.005536	0.003908	0.007430	0.005231	0.007296	0.003792	0.005895	0.005099	0.004085	0.005306	0.002823	0.003150	0.004154	0.006436	0.006061	0.005651	0.004400	0.005552	0.004398
-326.433333	0.003022	0.006557	0.006969	0.006892	0.008989	0.005522	0.005515	0.004605	0.005928	0.006954	0.004905	0.006338	0.004901	0.004262	0.007258	0.002615	0.004373	0.005952	0.007446	0.005359	0.006145	0.004340	0.004253	0.008067	0.007504	0.004918	0.004878	0.007322	0.005012	0.006461	0.003315	0.004630	0.006818	0.001855	0.004783	0.006113	0.006261	0.005298	0.003151	0.004034	0.005642	0.004872	0.004868	0.002796	0.006185	0.004170	0.005405	0.001685	0.003656
-326.400000	0.004937	0.007860	0.005550	0.007542	0.004662	0.005610	0.004847	0.006645	0.003915	0.005941	0.005017	0.005208	0.004167	0.004910	0.005631	0.007571	0.008080	0.007101	0.005663	0.005646	0.007583	0.004916	0.004729	0.008842	0.007180	0.007345	0.006203	0.005849	0.006017	0.005036	0.003720	0.005562	0.007228	0.004530	0.005292	0.002433	0.006097	0.005526	0.002837	0.005505	0.004680	0.005315	0.006754	0.005960	0.004443	0.000200	0.005095	0.007169	0.002824
-326.366666	0.003938	0.008390	0.007219	0.005596	0.005339	0.009769	0.006262	0.007127	0.005470	0.004363	0.005310	0.007337	0.004982	0.009710	0.005583	0.005210	0.006192	0.007991	0.006169	0.006396	0.005428	0.008139	0.003158	0.005986	0.007927	0.004189	0.008459	0.008676	0.004592	0.007202	0.006163	0.006591	0.008012	0.007301	0.006674	0.003462	0.004414	0.004394	0.006863	0.005257	0.006038	0.005287	0.007172	0.006168	0.002209	0.001096	0.005594	0.006319	0.003697
-326.333333	0.006774	0.006963	0.005453	0.004811	0.010533	0.007973	0.007388	0.006368	0.007976	0.008479	0.004740	0.006982	0.005259	0.007122	0.008942	0.004369	0.007739	0.008515	0.008003	0.005185	0.007736	0.009113	0.004240	0.006559	0.003793	0.006361	0.008736	0.006992	0.005165	0.006366	0.008105	0.005687	0.007052	0.004003	0.006827	0.005801	0.006124	0.002564	0.001992	0.004043	0.004295	0.007966	0.005940	0.009337	0.006825	0.003606	0.005037	0.005694	0.004601
-326.300000	0.003983	0.011076	0.007930	0.005435	0.006362	0.004764	0.006132	0.006699	0.003266	0.006755	0.004603	0.006322	0.007541	0.005940	0.008432	0.005387	0.005813	0.008430	0.006883	0.007931	0.005721	0.005848	0.006831	0.009264	0.007727	0.008170	0.003486	0.006636	0.003634	0.007818	0.006398	0.008978	0.004661	0.005121	0.006327	0.004413	0.007027	0.001770	0.002724	0.005872	0.003266	0.006921	0.008402	0.007459	0.004820	0.005398	0.004884	0.003169	0.002499
-326.266666	0.007975	0.006670	0.008092	0.005930	0.005070	0.007501	0.006703	0.003257	0.005602	0.009244	0.004206	0.004865	0.006976	0.011413	0.004507	0.008448	0.007196	0.007684	0.007073	0.007332	0.004440	0.009597	0.005468	0.007219	0.006264	0.006461	0.005951	0.005751	0.005473	0.006637	0.006927	0.008589	0.004216	0.002985	0.003332	0.008548	0.010642	0.004206	0.004607	0.008118	0.006530	0.005101	0.004701	0.004481	0.003345	0.002857	0.007745	0.006397	0.004615
-326.233333	0.006263	0.007109	0.008163	0.006188	0.006567	0.006152	0.007494	0.006544	0.002672	0.006556	0.006354	0.005037	0.005266	0.004483	0.006038	0.006148	0.007110	0.006196	0.007856	0.006221	0.004060	0.004502	0.005268	0.007553	0.007924	0.003777	0.004540	0.009404	0.006944	0.006886	0.006820	0.006671	0.008637	0.004340	0.004878	0.004067	0.008863	0.009461	0.004620	0.006473	0.005765	0.008128	0.007952	0.005092	0.004665	0.005477	0.005662	0.004605	0.005857
-326.200000	0.006832	0.007399	0.006187	0.007694	0.006055	0.009399	0.009475	0.008474	0.004802	0.007442	0.004532	0.005477	0.008073	0.007938	0.008199	0.005149	0.010575	0.008916	0.006600	0.007631	0.005893	0.006774	0.007073	0.007821	0.007020	0.005553	0.007306	0.004352	0.003830	0.008365	0.008047	0.008982	0.006466	0.005086	0.007352	0.004595	0.007280	0.006208	0.007172	0.005118	0.004184	0.007733	0.005881	0.007019	0.006538	0.003988	0.007685	0.007811	0.006950
-326.166666	0.007973	0.008511	0.009144	0.006247	0.008653	0.009214	0.008223	0.006684	0.007057	0.009120	0.006404	0.008244	0.008501	0.008416	0.007091	0.005504	0.009742	0.006738	0.006562	0.005219	0.010221	0.005678	0.007162	0.008958	0.007159	0.006650	0.006304	0.006246	0.006575	0.004647	0.008114	0.007642	0.006964	0.006013	0.007454	0.004356	0.012030	0.005084	0.004905	0.007200	0.006857	0.008051	0.006887	0.007047	0.007671	0.004908	0.004670	0.009325	0.006987
-326.133333	0.006777	0.008277	0.005090	0.006970	0.006480	0.008777	0.007278	0.005322	0.007595	0.005965	0.007559	0.006538	0.005747	0.006685	0.008004	0.004704	0.006792	0.011034	0.010583	0.008237	0.006253	0.009385	0.008812	0.011901	0.007902	0.006813	0.006515	0.004612	0.005696	0.005786	0.008231	0.005910	0.007830	0.005526	0.007866	0.006072	0.006262	0.006969	0.006327	0.007675	0.008077	0.008945	0.006056	0.007196	0.005349	0.006250	0.006169	0.008036	0.007129
-326.100000	0.008153	0.012126	0.006848	0.006086	0.008577	0.009503	0.010472	0.007191	0.007919	0.008152	0.008593	0.005749	0.007819	0.005843	0.010081	0.008497	0.010365	0.011200	0.008470	0.008085	0.009027	0.008028	0.007204	0.008752	0.008701	0.007415	0.004400	0.005393	0.005128	0.006895	0.006644	0.007379	0.007674	0.007299	0.007949	0.003034	0.006180	0.004711	0.007502	0.005240	0.005389	0.005202	0.006677	0.005677	0.007440	0.006080	0.008670	0.005796	0.006349
-326.066666	0.007479	0.011701	0.011706	0.006659	0.010041	0.008683	0.008755	0.008227	0.008890	0.008846	0.006500	0.005649	0.008736	0.010750	0.006599	0.006738	0.009814	0.007465	0.010026	0.010419	0.009744	0.006272	0.009269	0.008279	0.005737	0.008136	0.007858	0.005804	0.007331	0.010333	0.007381	0.010621	0.009027	0.006323	0.007871	0.008691	0.009791	0.005943	0.008213	0.008127	0.005716	0.006504	0.006483	0.006500	0.006148	0.004847	0.008080	0.005877	0.005760
-326.033333	0.008328	0.014685	0.008494	0.006348	0.009727	0.008649	0.010505	0.008900	0.005820	0.008916	0.004444	0.006975	0.007850	0.009949	0.008167	0.007257	0.011005	0.009660	0.008952	0.007816	0.010777	0.008748	0.010259	0.009466	0.009263	0.006661	0.009636	0.008117	0.005739	0.011734	0.007842	0.007923	0.005444	0.006621	0.006252	0.009299	0.008342	0.004965	0.006411	0.005242	0.006292	0.010357	0.005516	0.006229	0.009577	0.005020	0.007822	0.007496	0.003624
-326.000000	0.009865	0.011957	0.009266	0.011248	0.008649	0.009604	0.009673	0.010261	0.007342	0.008530	0.007189	0.006780	0.007119	0.011241	0.009007	0.011336	0.009781	0.008111	0.011279	0.007091	0.008483	0.008866	0.008172	0.011895	0.008743	0.006728	0.006558	0.009528	0.008526	0.010097	0.011153	0.010396	0.009333	0.004088	0.007491	0.005474	0.009931	0.006246	0.005260	0.008709	0.006847	0.007690	0.006928	0.008323	0.009685	0.009239	0.008546	0.007066	0.003546
-325.966666	0.010933	0.010350	0.008529	0.008499	0.010255	0.009725	0.009567	0.010003	0.008555	0.009053	0.009945	0.009604	0.006996	0.010135	0.009768	0.007944	0.009076	0.009958	0.009935	0.012203	0.011036	0.006823	0.009225	0.012141	0.012097	0.006574	0.009506	0.007603	0.005035	0.007980	0.008574	0.009156	0.008506	0.007781	0.009214	0.008466	0.007655	0.005938	0.007185	0.008858	0.007201	0.005839	0.008352	0.008728	0.008100	0.006861	0.007876	0.007044	0.007527
-325.933333	0.010938	0.011348	0.007734	0.010299	0.010458	0.010319	0.011054	0.005893	0.008899	0.010521	0.009243	0.008463	0.008457	0.011109	0.013236	0.009753	0.015596	0.007916	0.009774	0.010054	0.008770	0.008140	0.008075	0.010038	0.012130	0.008562	0.011195	0.009866	0.007334	0.007936	0.009365	0.007009	0.005933	0.010645	0.009974	0.013864	0.008407	0.008009	0.010293	0.008730	0.009300	0.007430	0.009481	0.008716	0.007124	0.005747	0.007758	0.008058	0.007398
-325.900000	0.011101	0.012195	0.011546	0.012750	0.009419	0.008782	0.010695	0.009621	0.011138	0.009967	0.009102	0.008280	0.008042	0.010802	0.010886	0.010058	0.013233	0.011297	0.009201	0.011854	0.013134	0.010560	0.010030	0.010800	0.010756	0.008773	0.009421	0.008624	0.012233	0.010541	0.008705	0.007509	0.007431	0.007540	0.008649	0.006960	0.007940	0.007391	0.008323	0.006985	0.007785	0.007005	0.010795	0.008904	0.008001	0.006859	0.009575	0.007154	0.008448
-325.866666	0.010299	0.011879	0.011274	0.009782	0.008124	0.010619	0.011332	0.009804	0.007116	0.010287	0.006667	0.010169	0.008499	0.010330	0.012476	0.008596	0.012225	0.011048	0.008883	0.010654	0.012732	0.012818	0.007917	0.009841	0.009405	0.009766	0.009704	0.009818	0.010870	0.007868	0.011040	0.009292	0.008891	0.007507	0.010335	0.010718	0.009530	0.005965	0.009433	0.011012	0.008422	0.007283	0.010321	0.008216	0.010647	0.007526	0.008514	0.009166	0.008259
-325.833333	0.011098	0.011944	0.010802	0.009782	0.011217	0.011832	0.009428	0.010751	0.008750	0.010611	0.010848	0.008368	0.012370	0.012055	0.011052	0.011906	0.012305	0.011655	0.009171	0.010343	0.012234	0.012629	0.009862	0.009667	0.010955	0.008910	0.010763	0.010456	0.009562	0.009123	0.010806	0.008462	0.011249	0.009412	0.009946	0.010458	0.012669	0.008089	0.010515	0.007633	0.010064	0.006887	0.010738	0.008138	0.009794	0.010837	0.009104	0.008209	0.008004
-325.800000	0.011661	0.012196	0.014377	0.011502	0.011135	0.013259	0.008721	0.012610	0.011181	0.010835	0.009079	0.008856	0.012742	0.011035	0.011884	0.011148	0.012893	0.013581	0.011773	0.010347	0.014969	0.008835	0.010149	0.016420	0.011464	0.011216	0.008427	0.009097	0.009818	0.012715	0.010787	0.009503	0.013675	0.011931	0.010074	0.009585	0.011766	0.008465	0.012468	0.010526	0.009564	0.010975	0.011806	0.009403	0.009584	0.010012	0.008857	0.009974	0.008244
-325.766666	0.011017	0.014445	0.008738	0.013683	0.009679	0.010694	0.014560	0.013287	0.012576	0.010487	0.008678	0.010465	0.012418	0.011898	0.011020	0.007883	0.013801	0.012230	0.013131	0.011290	0.014701	0.014844	0.012666	0.011101	0.010293	0.012365	0.012848	0.009854	0.009170	0.012655	0.011520	0.009999	0.009836	0.013157	0.013131	0.010020	0.010335	0.011578	0.010064	0.012770	0.010588	0.009311	0.009573	0.009959	0.010079	0.005970	0.010706	0.008937	0.010689
-325.733333	0.012219	0.013788	0.011414	0.010735	0.013078	0.012082	0.010809	0.011735	0.009358	0.014901	0.008440	0.011368	0.011221	0.013772	0.011003	0.013505	0.011560	0.012026	0.012405	0.013364	0.013589	0.012091	0.010592	0.011187	0.011652	0.012530	0.011493	0.011422	0.011036	0.011642	0.009784	0.009598	0.008674	0.010519	0.012586	0.012580	0.011008	0.013460	0.011576	0.011734	0.010773	0.011658	0.014144	0.013486	0.011856	0.009664	0.009028	0.011121	0.008497
-325.700000	0.012187	0.013740	0.012646	0.011465	0.011681	0.012232	0.013499	0.013522	0.012424	0.015095	0.012122	0.011164	0.009531	0.014746	0.011731	0.013474	0.012662	0.013954	0.013226	0.013054	0.013844	0.014972	0.012405	0.012977	0.011020	0.011059	0.012011	0.012011	0.013449	0.012484	0.011742	0.011145	0.010610	0.010488	0.012099	0.012714	0.012937	0.012095	0.011343	0.013124	0.009969	0.012019	0.011263	0.013801	0.009418	0.010718	0.012424	0.010500	0.012356
-325.666666	0.015967	0.016843	0.013248	0.016023	0.012184	0.013372	0.013915	0.014217	0.010858	0.015923	0.010463	0.013203	0.013376	0.018739	0.011094	0.009929	0.014184	0.015414	0.014866	0.011224	0.013677	0.010789	0.012469	0.013278	0.014443	0.012494	0.011190	0.012041	0.009875	0.014311	0.013211	0.014377	0.011874	0.013731	0.012686	0.013513	0.013693	0.013778	0.011662	0.013014	0.012867	0.012967	0.011101	0.012255	0.013055	0.010249	0.013639	0.010436	0.008899
-325.633333	0.013705	0.016746	0.014725	0.012046	0.014089	0.013511	0.015323	0.013849	0.011453	0.014441	0.013135	0.013995	0.014818	0.015605	0.015581	0.013358	0.016175	0.014907	0.016798	0.013308	0.012307	0.013111	0.015373	0.013853	0.015997	0.013147	0.013514	0.012752	0.015344	0.014867	0.013587	0.011882	0.011556	0.009608	0.012253	0.013720	0.012855	0.011844	0.011105	0.013974	0.012762	0.010113	0.013820	0.013370	0.013361	0.010587	0.013984	0.012565	0.012924
-325.600000	0.014674	0.014750	0.016013	0.013742	0.015551	0.013986	0.018905	0.013059	0.013742	0.015342	0.014372	0.014776	0.015938	0.013941	0.014213	0.012958	0.016622	0.012125	0.016444	0.015218	0.013385	0.014764	0.013353	0.016562	0.013274	0.013170	0.011286	0.009162	0.014918	0.012846	0.015097	0.010978	0.015583	0.013326	0.014808	0.011772	0.015708	0.011224	0.012175	0.015283	0.012425	0.011388	0.012958	0.013509	0.013190	0.014258	0.013188	0.012663	0.010848
-325.566666	0.015078	0.015086	0.015600	0.015359	0.015594	0.013347	0.013270	0.016418	0.014216	0.015092	0.014526	0.016459	0.016262	0.014051	0.016780	0.016135	0.015989	0.016077	0.017757	0.014519	0.014810	0.016253	0.013971	0.015367	0.017352	0.014754	0.015918	0.012137	0.016067	0.016802	0.015754	0.014035	0.013907	0.014180	0.014736	0.015299	0.012968	0.014509	0.016031	0.014708	0.011356	0.014232	0.014590	0.016517	0.013706	0.012835	0.014248	0.015095	0.016050
-325.533333	0.016699	0.018758	0.018946	0.016069	0.018237	0.015732	0.014911	0.017154	0.016808	0.015983	0.017219	0.016529	0.018161	0.015360	0.015814	0.012861	0.016309	0.017241	0.014951	0.014714	0.016353	0.014413	0.014075	0.017755	0.015736	0.014079	0.014018	0.015315	0.014585	0.014800	0.017712	0.015438	0.015338	0.014015	0.015747	0.014882	0.014604	0.015299	0.016309	0.013057	0.015173	0.012787	0.015812	0.015556	0.015658	0.016755	0.015275	0.013862	0.011856
-325.500000	0.014678	0.017821	0.018428	0.014999	0.017650	0.017245	0.017668	0.015361	0.014443	0.016371	0.014458	0.013861	0.019072	0.018823	0.015337	0.016864	0.015799	0.016690	0.016115	0.017055	0.019844	0.016265	0.016469	0.015432	0.018695	0.014927	0.015484	0.014963	0.014933	0.018226	0.015721	0.014406	0.016116	0.013221	0.016240	0.017040	0.016191	0.015458	0.013607	0.016643	0.017100	0.012223	0.016627	0.015547	0.015354	0.016604	0.015354	0.017676	0.013325
-325.466666	0.015031	0.018295	0.020375	0.017520	0.015302	0.019607	0.017661	0.019111	0.015001	0.015556	0.016990	0.016576	0.017736	0.019021	0.014914	0.013584	0.020665	0.019012	0.017620	0.016196	0.016569	0.018816	0.017415	0.016466	0.016281	0.019220	0.016727	0.015454	0.016906	0.015257	0.020177	0.018321	0.016555	0.017527	0.014049	0.015523	0.017472	0.016021	0.016435	0.015086	0.016264	0.014425	0.015686	0.015590	0.016409	0.016353	0.016708	0.014819	0.018434
-325.433333	0.017787	0.021360	0.022032	0.019972	0.017793	0.021597	0.019093	0.018085	0.016989	0.020428	0.016180	0.013855	0.017144	0.020819	0.018808	0.016813	0.019470	0.020530	0.017581	0.017355	0.016532	0.019134	0.020033	0.016331	0.021608	0.017680	0.018873	0.018849	0.017993	0.018601	0.020140	0.016194	0.015313	0.018672	0.017262	0.016834	0.016652	0.015613	0.014874	0.016383	0.015086	0.017498	0.017643	0.018873	0.017071	0.015036	0.018385	0.016922	0.017979
-325.400000	0.021356	0.021186	0.020859	0.020245	0.018785	0.020080	0.018723	0.019645	0.018559	0.018663	0.016608	0.017993	0.017770	0.020697	0.019357	0.018947	0.020973	0.019740	0.021846	0.018001	0.018428	0.019584	0.019556	0.020094	0.022932	0.021527	0.019250	0.022272	0.020803	0.019665	0.020353	0.016978	0.020212	0.017879	0.018406	0.019136	0.019582	0.017263	0.015689	0.017529	0.016050	0.017720	0.020422	0.017941	0.016425	0.017387	0.019169	0.022119	0.017477
-325.366666	0.018592	0.021414	0.019400	0.021250	0.017669	0.020289	0.018888	0.019808	0.018095	0.019202	0.018689	0.020712	0.020755	0.018445	0.019083	0.018145	0.023304	0.019243	0.022249	0.019417	0.016330	0.017495	0.020940	0.019039	0.020735	0.018327	0.016963	0.019623	0.019112	0.019381	0.021181	0.019590	0.020502	0.017402	0.022698	0.017396	0.019420	0.018626	0.018872	0.017894	0.017814	0.022416	0.018351	0.022267	0.021795	0.019444	0.021077	0.018950	0.017955
-325.333333	0.020452	0.021162	0.024988	0.021882	0.020866	0.024187	0.020747	0.019269	0.019404	0.020613	0.018720	0.021267	0.023083	0.020699	0.020563	0.019983	0.023110	0.020690	0.020707	0.020117	0.021828	0.021395	0.021958	0.020879	0.021672	0.020031	0.018552	0.022490	0.018734	0.018798	0.023341	0.018724	0.022069	0.017553	0.022114	0.021211	0.019399	0.020204	0.019421	0.019951	0.017177	0.021185	0.020037	0.022281	0.020495	0.019837	0.021525	0.020305	0.018712
-325.300000	0.021460	0.021739	0.023564	0.022346	0.019235	0.025784	0.021786	0.021330	0.022494	0.022638	0.022618	0.023276	0.023072	0.023201	0.023915	0.023540	0.023634	0.022899	0.020272	0.020385	0.021109	0.020731	0.020957	0.019508	0.021969	0.018344	0.019646	0.021590	0.022056	0.022628	0.018366	0.020300	0.021733	0.021022	0.023601	0.021228	0.020674	0.021522	0.020302	0.024803	0.021247	0.019089	0.019466	0.024594	0.020265	0.021816	0.021767	0.018960	0.021348
-325.266666	0.024308	0.024816	0.023652	0.021708	0.022684	0.022142	0.024630	0.022576	0.023193	0.022462	0.021123	0.024995	0.022956	0.023857	0.025901	0.024343	0.026653	0.021220	0.023031	0.022729	0.022842	0.021715	0.020937	0.023017	0.023774	0.022505	0.025056	0.021698	0.021610	0.022613	0.024727	0.022701	0.020013	0.023422	0.023807	0.023692	0.024604	0.021311	0.020233	0.022056	0.020220	0.021103	0.022113	0.023184	0.021764	0.023438	0.021923	0.023770	0.020366
-325.233333	0.023686	0.026186	0.024360	0.022417	0.025076	0.024051	0.023842	0.024733	0.021934	0.023418	0.021431	0.025242	0.025861	0.027647	0.023751	0.022325	0.021519	0.025335	0.025055	0.025080	0.024408	0.022579	0.026392	0.024092	0.025498	0.025135	0.026238	0.024783	0.024341	0.023032	0.022176	0.026420	0.024085	0.024192	0.023229	0.023579	0.022520	0.026435	0.023948	0.024640	0.021768	0.024258	0.023765	0.021863	0.022148	0.022718	0.022321	0.023611	0.022539
-325.200000	0.024876	0.024117	0.025617	0.024047	0.024291	0.025514	0.025441	0.024518	0.024490	0.023591	0.023627	0.024168	0.027557	0.024530	0.023911	0.027177	0.026940	0.025484	0.027389	0.023954	0.024895	0.024195	0.026006	0.022932	0.026794	0.024400	0.024817	0.025239	0.025440	0.025974	0.025818	0.023784	0.024115	0.024090	0.026693	0.026731	0.023299	0.022989	0.023914	0.024454	0.021881	0.027012	0.025533	0.026603	0.025881	0.024342	0.023801	0.023215	0.024606
-325.166666	0.026486	0.029187	0.027152	0.026874	0.024275	0.024807	0.029003	0.028254	0.029030	0.027676	0.026680	0.026563	0.027076	0.028705	0.025523	0.028563	0.026242	0.026602	0.026201	0.026751	0.024404	0.026747	0.023434	0.029426	0.026222	0.028127	0.026405	0.026553	0.024525	0.025426	0.026131	0.027799	0.027204	0.026724	0.025554	0.024156	0.026561	0.028151	0.025786	0.030289	0.025827	0.027484	0.026137	0.026563	0.026146	0.026159	0.026497	0.025988	0.023983
-325.133333	0.026359	0.030794	0.027131	0.026754	0.028199	0.027109	0.029148	0.029497	0.028533	0.031992	0.025918	0.025863	0.028264	0.028824	0.027771	0.027807	0.028418	0.032261	0.028596	0.029604	0.025781	0.026072	0.029089	0.026941	0.026029	0.027503	0.029391	0.028462	0.027566	0.028001	0.027221	0.028658	0.029012	0.026850	0.028084	0.028065	0.025333	0.028878	0.026607	0.026197	0.023491	0.029085	0.027922	0.031315	0.027865	0.025460	0.026664	0.027000	0.024560
-325.100000	0.028402	0.033309	0.030462	0.029243	0.030847	0.029423	0.031148	0.031395	0.028771	0.029440	0.029035	0.030340	0.028490	0.029561	0.031359	0.027166	0.029022	0.029262	0.026482	0.031905	0.029165	0.031527	0.028798	0.029032	0.028626	0.027447	0.029136	0.029372	0.030558	0.031282	0.029941	0.028730	0.027245	0.030921	0.027882	0.029194	0.027858	0.026374	0.027610	0.027922	0.029998	0.030133	0.028572	0.029065	0.028688	0.028604	0.025461	0.029224	0.026189
-325.066666	0.032440	0.033353	0.029398	0.028577	0.030533	0.032958	0.032556	0.031432	0.030657	0.031699	0.029165	0.029139	0.029915	0.033501	0.029669	0.030672	0.028600	0.031105	0.030609	0.031575	0.032760	0.030547	0.028693	0.030983	0.030392	0.031565	0.029379	0.030047	0.029085	0.030068	0.033646	0.027512	0.029563	0.028429	0.030435	0.031465	0.030700	0.029886	0.028249	0.029753	0.026262	0.029561	0.027616	0.028178	0.031771	0.031268	0.029334	0.029627	0.029651
-325.033333	0.032340	0.034568	0.032765	0.033297	0.031202	0.032143	0.032349	0.031761	0.034112	0.032767	0.031505	0.033397	0.031494	0.031788	0.033197	0.030799	0.032956	0.032886	0.031644	0.033323	0.032881	0.030261	0.031867	0.032991	0.035586	0.034275	0.029238	0.029859	0.032230	0.033407	0.029748	0.031680	0.032678	0.034807	0.027558	0.031049	0.030636	0.029691	0.028329	0.028739	0.028648	0.034397	0.029835	0.028555	0.030780	0.029250	0.029840	0.032004	0.029859
-325.000000	0.034878	0.034483	0.034766	0.032981	0.034046	0.030784	0.035033	0.033377	0.033616	0.035832	0.032553	0.033559	0.034899	0.037158	0.035456	0.032482	0.034226	0.035415	0.035479	0.033525	0.035418	0.033957	0.033425	0.034183	0.033517	0.033986	0.030441	0.030114	0.033211	0.034143	0.032323	0.032577	0.033335	0.032135	0.032354	0.035780	0.030302	0.031213	0.033026	0.031714	0.030087	0.033947	0.031013	0.033497	0.035469	0.030777	0.032613	0.033101	0.032627
-324.966666	0.034987	0.032225	0.034379	0.036216	0.033200	0.035114	0.034803	0.036695	0.032972	0.035395	0.034390	0.035622	0.034028	0.034468	0.035116	0.034859	0.038316	0.035208	0.037527	0.037035	0.035543	0.034921	0.032210	0.036767	0.035626	0.033844	0.032522	0.035408	0.037238	0.037049	0.036207	0.036111	0.036794	0.031519	0.036087	0.032887	0.036055	0.033818	0.036735	0.035131	0.031878	0.033907	0.031964	0.036469	0.035230	0.033283	0.033762	0.034393	0.036160
-324.933333	0.036879	0.035032	0.037742	0.035219	0.039924	0.037466	0.036654	0.038560	0.035606	0.036054	0.037312	0.035199	0.036261	0.035822	0.036122	0.035287	0.038021	0.037619	0.038208	0.037905	0.036374	0.035351	0.036501	0.037454	0.038639	0.036283	0.036696	0.034844	0.036917	0.036373	0.037264	0.034701	0.035573	0.036072	0.036843	0.036745	0.036236	0.034656	0.035066	0.035241	0.037082	0.036892	0.034228	0.036398	0.038079	0.035420	0.038166	0.036680	0.034959
-324.900000	0.037256	0.037582	0.041064	0.039783	0.042540	0.037293	0.040005	0.036249	0.041713	0.038719	0.037192	0.038692	0.039869	0.038534	0.039370	0.036612	0.037678	0.041202	0.038663	0.039326	0.038320	0.036759	0.036717	0.038699	0.038593	0.036520	0.037396	0.038976	0.040481	0.039683	0.038391	0.039755	0.039585	0.039337	0.039769	0.036749	0.039198	0.040452	0.037780	0.041921	0.036674	0.037068	0.038010	0.039782	0.038258	0.037224	0.037746	0.038723	0.034844
-324.866666	0.041264	0.040236	0.042832	0.036893	0.041999	0.039620	0.041130	0.039577	0.039956	0.041282	0.038508	0.040375	0.039546	0.040851	0.042014	0.041460	0.039770	0.041525	0.040116	0.041310	0.041293	0.038701	0.037347	0.041782	0.042057	0.038273	0.039099	0.041303	0.042458	0.039415	0.037621	0.039943	0.041077	0.038162	0.042069	0.037183	0.041470	0.038810	0.037861	0.041454	0.037467	0.039085	0.039597	0.041054	0.041984	0.038715	0.038669	0.038191	0.037091
-324.833333	0.041640	0.042779	0.044193	0.041952	0.041428	0.044315	0.044692	0.043378	0.042241	0.043474	0.039794	0.040281	0.042505	0.042451	0.041776	0.043478	0.045043	0.042600	0.040231	0.041357	0.042648	0.042544	0.043105	0.042202	0.043757	0.042918	0.041368	0.043315	0.043141	0.040488	0.040528	0.043318	0.041995	0.042995	0.041007	0.041939	0.042177	0.041951	0.042237	0.040562	0.038804	0.041052	0.041712	0.042056	0.041377	0.041662	0.044373	0.040991	0.043984
-324.800000	0.045771	0.047182	0.045192	0.041473	0.044535	0.046265	0.045279	0.043518	0.039804	0.043600	0.044115	0.044585	0.046876	0.045380	0.042436	0.042973	0.044569	0.047308	0.044694	0.042583	0.046650	0.041608	0.043457	0.047189	0.045520	0.043033	0.044269	0.045193	0.044131	0.043603	0.044085	0.044262	0.044372	0.043076	0.043571	0.043071	0.042862	0.044703	0.041304	0.042572	0.038774	0.045225	0.041943	0.042497	0.043375	0.042732	0.046155	0.042032	0.041130
-324.766666	0.047403	0.047346	0.046386	0.043635	0.048556	0.046488	0.049431	0.045077	0.047030	0.046266	0.046422	0.045330	0.048261	0.047479	0.045461	0.046574	0.048039	0.046774	0.046196	0.047470	0.049045	0.046809	0.044945	0.045873	0.045421	0.043382	0.044334	0.048173	0.046768	0.046529	0.046654	0.043798	0.043736	0.045274	0.044158	0.044317	0.043618	0.045014	0.043317	0.046268	0.045570	0.044813	0.044913	0.045535	0.042468	0.043350	0.048271	0.046116	0.044481
-324.733333	0.049705	0.047600	0.051447	0.046494	0.050223	0.048832	0.049291	0.050379	0.046275	0.049727	0.047101	0.048632	0.049897	0.048050	0.046304	0.048489	0.047991	0.049454	0.048616	0.046687	0.047488	0.046696	0.045068	0.051999	0.050704	0.047985	0.047009	0.050759	0.045541	0.049254	0.046564	0.045993	0.049477	0.049579	0.047169	0.048120	0.049251	0.050130	0.047004	0.045543	0.046736	0.048838	0.046856	0.045188	0.048894	0.047683	0.047350	0.047770	0.047177
-324.700000	0.051702	0.048022	0.052157	0.049576	0.049724	0.050075	0.049953	0.051538	0.048286	0.051655	0.050096	0.049290	0.050605	0.051256	0.051451	0.047938	0.054227	0.049435	0.048117	0.048584	0.050329	0.049143	0.051901	0.047612	0.048488	0.049689	0.048065	0.049268	0.046078	0.048503	0.047532	0.050013	0.050093	0.047233	0.046908	0.048741	0.049854	0.047660	0.048128	0.046419	0.046682	0.050648	0.046075	0.049414	0.048997	0.047231	0.050382	0.051104	0.048723
-324.666666	0.052099	0.052813	0.053637	0.050472	0.053011	0.054936	0.053536	0.051465	0.048705	0.053337	0.049053	0.051837	0.052312	0.052011	0.051997	0.051714	0.053841	0.049892	0.052447	0.051228	0.051996	0.050556	0.050009	0.053046	0.051982	0.050617	0.050622	0.052107	0.050454	0.049417	0.051894	0.051560	0.049906	0.050647	0.050598	0.051944	0.050689	0.052491	0.051118	0.051010	0.048461	0.051478	0.052077	0.051028	0.054266	0.052282	0.051310	0.052361	0.050891
-324.633333	0.055689	0.058132	0.054738	0.053693	0.056873	0.053321	0.053573	0.052500	0.052631	0.054409	0.055122	0.056289	0.053321	0.056473	0.055267	0.051207	0.051382	0.053650	0.056901	0.053161	0.053165	0.052617	0.052616	0.057734	0.052477	0.051849	0.051403	0.053029	0.053172	0.052434	0.055191	0.051743	0.052190	0.054666	0.050895	0.055460	0.055677	0.056602	0.051853	0.053413	0.051811	0.054895	0.054428	0.056420	0.053366	0.052588	0.052333	0.054165	0.051154
-324.600000	0.056919	0.059619	0.055974	0.057472	0.054149	0.056293	0.052720	0.055579	0.055493	0.056069	0.055915	0.054670	0.058049	0.057831	0.056169	0.053244	0.056418	0.056910	0.056169	0.055277	0.055536	0.054981	0.054939	0.056048	0.055918	0.055994	0.055744	0.057760	0.054461	0.054303	0.057458	0.053215	0.055497	0.054535	0.053141	0.054567	0.052507	0.059002	0.053923	0.055943	0.053089	0.054426	0.055267	0.057054	0.054568	0.053531	0.056050	0.054901	0.051776
-324.566666	0.054989	0.061765	0.057787	0.059471	0.056438	0.057399	0.059278	0.055639	0.054799	0.059231	0.057357	0.057887	0.058524	0.056494	0.059760	0.058754	0.058228	0.058195	0.056936	0.056491	0.055580	0.054072	0.060500	0.058410	0.056372	0.057882	0.056804	0.059476	0.056814	0.058290	0.061569	0.056078	0.056093	0.057173	0.055208	0.055685	0.058398	0.058313	0.055378	0.055818	0.054818	0.056279	0.056052	0.059190	0.057414	0.052300	0.060104	0.059909	0.058243
-324.533333	0.058388	0.062295	0.059176	0.061212	0.060372	0.057647	0.060952	0.057608	0.058157	0.056605	0.056821	0.056766	0.057692	0.060480	0.057156	0.057312	0.058677	0.060847	0.061422	0.058829	0.059455	0.060210	0.057359	0.060799	0.060541	0.056636	0.059515	0.060379	0.059326	0.058922	0.060659	0.058339	0.056288	0.056852	0.060014	0.057261	0.058448	0.059542	0.057087	0.058109	0.057337	0.060011	0.056158	0.058701	0.061325	0.058868	0.058444	0.058134	0.053741
-324.500000	0.059781	0.060739	0.063502	0.060766	0.060073	0.058775	0.059713	0.063344	0.059615	0.061288	0.059512	0.058916	0.061032	0.062738	0.058489	0.060775	0.064685	0.060495	0.057884	0.060281	0.061194	0.058029	0.061651	0.063280	0.061349	0.061530	0.059587	0.062182	0.059019	0.059726	0.062930	0.061872	0.061617	0.061687	0.063151	0.057709	0.060017	0.060646	0.057294	0.057867	0.057412	0.060651	0.058668	0.062076	0.058591	0.062137	0.061066	0.058184	0.058498
-324.466666	0.063112	0.062403	0.059679	0.061403	0.062219	0.062330	0.062184	0.061049	0.060489	0.062403	0.062830	0.061979	0.062566	0.061732	0.061858	0.063826	0.064291	0.062076	0.061841	0.061417	0.063418	0.060949	0.061124	0.063846	0.063920	0.060552	0.060298	0.064875	0.058920	0.063054	0.059935	0.061576	0.062349	0.060869	0.061999	0.060415	0.062841	0.062869	0.062531	0.059305	0.060446	0.059345	0.062093	0.061519	0.060933	0.059189	0.060843	0.060818	0.058755
-324.433333	0.064765	0.065697	0.063571	0.062572	0.062555	0.063337	0.064684	0.062964	0.062123	0.062495	0.063307	0.063019	0.064737	0.062440	0.062230	0.063825	0.064678	0.063366	0.063141	0.058905	0.062628	0.062201	0.063384	0.065804	0.062659	0.063799	0.060916	0.062772	0.061478	0.064440	0.064521	0.063300	0.065615	0.062063	0.061846	0.060600	0.063544	0.061570	0.063593	0.062152	0.057125	0.062778	0.061725	0.063438	0.059378	0.060864	0.063276	0.065340	0.057733
-324.400000	0.064115	0.064384	0.064313	0.061217	0.064142	0.063494	0.062822	0.064019	0.062920	0.065264	0.065629	0.064290	0.066315	0.065815	0.064183	0.062919	0.066366	0.065527	0.067079	0.060178	0.066140	0.064820	0.064827	0.063736	0.063646	0.061849	0.064702	0.065037	0.061407	0.064712	0.066333	0.063130	0.063266	0.062189	0.062477	0.062771	0.066230	0.065239	0.061881	0.064036	0.060859	0.064765	0.064786	0.063781	0.062975	0.063737	0.061734	0.061832	0.061681
-324.366666	0.064358	0.064965	0.067396	0.063736	0.065506	0.064542	0.064954	0.067063	0.065111	0.064890	0.063563	0.062550	0.066781	0.065463	0.063467	0.064011	0.066537	0.065635	0.065938	0.063261	0.063258	0.063234	0.064966	0.066055	0.064832	0.063747	0.061764	0.066546	0.060910	0.065796	0.069382	0.063144	0.064565	0.064690	0.064982	0.065821	0.061845	0.063232	0.067123	0.062842	0.063984	0.063144	0.065533	0.062381	0.063180	0.058781	0.063035	0.068137	0.061472
-324.333333	0.064117	0.065765	0.065707	0.062715	0.066289	0.065563	0.066624	0.065635	0.063462	0.067437	0.065453	0.065196	0.065588	0.068189	0.063887	0.065021	0.069973	0.064314	0.067108	0.064868	0.066393	0.062826	0.066142	0.064880	0.064274	0.067017	0.063481	0.064340	0.064676	0.065724	0.066765	0.066677	0.062633	0.063661	0.065186	0.068317	0.066393	0.063883	0.064318	0.062869	0.061670	0.063730	0.064201	0.068150	0.064323	0.063192	0.064774	0.064942	0.061811
-324.300000	0.063482	0.066300	0.065602	0.062499	0.064744	0.062904	0.065271	0.065899	0.065608	0.063132	0.064258	0.065625	0.067535	0.065471	0.062587	0.064350	0.066651	0.066180	0.066430	0.068095	0.064704	0.063743	0.065931	0.066417	0.066443	0.065906	0.065652	0.063819	0.062371	0.066111	0.067137	0.064229	0.064870	0.062724	0.067437	0.063077	0.064329	0.064293	0.062128	0.065817	0.062380	0.066507	0.066031	0.063152	0.066691	0.065624	0.063199	0.066103	0.062384
-324.266666	0.064197	0.067601	0.064518	0.061608	0.065132	0.066360	0.065571	0.063948	0.061828	0.068290	0.064698	0.064134	0.065118	0.066038	0.062819	0.065292	0.067034	0.065275	0.063679	0.065247	0.066888	0.063425	0.066496	0.066874	0.064033	0.065162	0.062701	0.068158	0.066219	0.065859	0.065200	0.062840	0.064566	0.063359	0.065226	0.065193	0.065001	0.062251	0.066131	0.063964	0.062534	0.065064	0.064913	0.066498	0.064851	0.060708	0.061995	0.063718	0.063460
-324.233333	0.064775	0.063933	0.063847	0.064274	0.065000	0.065009	0.065533	0.063644	0.065733	0.064011	0.063460	0.063067	0.061192	0.061966	0.062424	0.062129	0.066211	0.064287	0.065079	0.065339	0.065345	0.062659	0.065035	0.063674	0.067764	0.063777	0.062788	0.064189	0.061913	0.064551	0.064177	0.062681	0.063243	0.064485	0.063999	0.063475	0.064417	0.065501	0.063975	0.062515	0.060607	0.066746	0.062137	0.066349	0.064425	0.061416	0.061853	0.063236	0.062809
-324.200000	0.065009	0.064425	0.064389	0.063932	0.063846	0.062975	0.063064	0.064182	0.061546	0.065875	0.066338	0.063668	0.063490	0.065000	0.064361	0.062298	0.066058	0.061201	0.064709	0.060767	0.063175	0.063283	0.061213	0.066214	0.067804	0.062721	0.061680	0.064648	0.061838	0.065884	0.063816	0.063241	0.062340	0.063084	0.062641	0.062146	0.063840	0.063288	0.061226	0.062995	0.064428	0.064783	0.063587	0.062869	0.063104	0.060619	0.064488	0.062701	0.063141
-324.166666	0.063746	0.062411	0.063287	0.061025	0.062482	0.061411	0.066456	0.066049	0.059648	0.063035	0.062205	0.066939	0.059305	0.063806	0.062626	0.062603	0.064188	0.062427	0.063431	0.062442	0.062610	0.060914	0.060827	0.062934	0.062326	0.064001	0.062626	0.065078	0.062643	0.063096	0.062355	0.059715	0.061186	0.061186	0.063070	0.060045	0.062640	0.062233	0.062780	0.062360	0.058927	0.060251	0.061731	0.063731	0.062670	0.062933	0.060923	0.061696	0.062155
-324.133333	0.059225	0.063713	0.063903	0.062409	0.060002	0.061953	0.062179	0.063810	0.059987	0.063833	0.060655	0.062864	0.062152	0.060770	0.062427	0.059155	0.058042	0.060310	0.062994	0.060627	0.062762	0.060672	0.061289	0.065764	0.062418	0.063295	0.056867	0.063146	0.060044	0.062855	0.061601	0.058731	0.060876	0.061361	0.060381	0.061990	0.059027	0.062390	0.061655	0.062344	0.055969	0.063366	0.062800	0.060979	0.061069	0.059731	0.061660	0.059855	0.061019
-324.100000	0.056632	0.060800	0.064954	0.059982	0.061115	0.057985	0.058275	0.060269	0.059927	0.059121	0.057684	0.061477	0.059365	0.059607	0.059860	0.059488	0.063102	0.061263	0.060773	0.060806	0.062667	0.057572	0.060803	0.060501	0.060962	0.058088	0.056701	0.059916	0.059136	0.060485	0.060598	0.055976	0.057853	0.060176	0.060209	0.061956	0.060466	0.061728	0.058068	0.060182	0.058170	0.060966	0.059703	0.060058	0.059318	0.057682	0.060458	0.058584	0.058733
-324.066666	0.057203	0.059708	0.059441	0.060378	0.057587	0.058395	0.059186	0.058825	0.058618	0.056711	0.058420	0.056582	0.059384	0.060683	0.055099	0.058909	0.057986	0.060776	0.058097	0.058648	0.059017	0.055978	0.059848	0.061824	0.057833	0.059759	0.057156	0.056727	0.057783	0.057209	0.060111	0.058495	0.056076	0.057922	0.058098	0.057208	0.058413	0.058173	0.057467	0.056713	0.056201	0.057342	0.058008	0.057714	0.057330	0.055641	0.059940	0.059342	0.057745
-324.033333	0.058345	0.058264	0.056441	0.056142	0.054450	0.060092	0.056732	0.055350	0.056514	0.056116	0.055946	0.056807	0.059223	0.055478	0.054980	0.054400	0.055969	0.056134	0.057576	0.053938	0.058421	0.056562	0.055647	0.057581	0.055753	0.056243	0.057185	0.055339	0.055721	0.055405	0.057898	0.056644	0.057857	0.058051	0.058232	0.057515	0.056060	0.057383	0.055689	0.057935	0.053365	0.055532	0.056503	0.054467	0.058592	0.056175	0.054579	0.055558	0.052266
-324.000000	0.054124	0.053427	0.055932	0.052688	0.053030	0.053116	0.055478	0.055464	0.053938	0.055055	0.053284	0.053395	0.054241	0.055406	0.051573	0.055122	0.055891	0.055536	0.055293	0.054561	0.053619	0.054295	0.056011	0.054830	0.053043	0.054601	0.053323	0.055391	0.054736	0.054568	0.055873	0.055809	0.054549	0.051533	0.055306	0.053792	0.051631	0.054285	0.054801	0.053471	0.052585	0.056976	0.052006	0.054946	0.056704	0.051709	0.051482	0.053791	0.051687
-323.966666	0.051337	0.052763	0.053663	0.052837	0.053529	0.051946	0.049895	0.052090	0.051773	0.051964	0.053249	0.051991	0.052793	0.051146	0.048463	0.053924	0.050120	0.053630	0.053496	0.052041	0.054556	0.050901	0.054606	0.054418	0.052450	0.049036	0.050644	0.051638	0.053780	0.052034	0.052294	0.054124	0.054246	0.051574	0.050269	0.052359	0.052700	0.053904	0.050558	0.049390	0.051270	0.053493	0.052101	0.052995	0.051705	0.049902	0.051717	0.052801	0.050791
-323.933333	0.050156	0.049784	0.049800	0.050501	0.048887	0.050276	0.047579	0.048439	0.048449	0.047958	0.048326	0.046902	0.049284	0.052438	0.047252	0.049330	0.048498	0.051846	0.050012	0.050212	0.049968	0.047948	0.048547	0.052681	0.049413	0.051810	0.047926	0.049483	0.050961	0.051023	0.050871	0.048561	0.050043	0.048281	0.049259	0.051960	0.052456	0.050731	0.049565	0.049087	0.049977	0.047522	0.049823	0.049741	0.049890	0.046862	0.051135	0.048701	0.048559
-323.900000	0.044864	0.046636	0.047425	0.046856	0.045355	0.048421	0.047301	0.049062	0.045749	0.046671	0.046643	0.048135	0.044034	0.046761	0.043695	0.047505	0.045113	0.048379	0.049649	0.047463	0.047463	0.048084	0.047994	0.048748	0.044974	0.048981	0.045047	0.049887	0.047427	0.047854	0.047586	0.044519	0.048711	0.046304	0.046020	0.048720	0.045888	0.049868	0.049539	0.043829	0.046764	0.044873	0.048490	0.047194	0.048736	0.045170	0.048995	0.046950	0.049193
-323.866666	0.043409	0.043460	0.045606	0.041586	0.044869	0.044093	0.046052	0.044782	0.044500	0.042569	0.045114	0.045264	0.041001	0.043583	0.044089	0.043524	0.045627	0.045096	0.046098	0.045798	0.045672	0.043698	0.041971	0.046965	0.041933	0.046190	0.041205	0.044077	0.044226	0.043543	0.044998	0.046020	0.045252	0.045463	0.043293	0.044657	0.043836	0.043013	0.046140	0.043615	0.043290	0.043843	0.046689	0.045015	0.046112	0.042579	0.041328	0.045819	0.043181
-323.833333	0.039669	0.042733	0.040695	0.038164	0.043860	0.042113	0.041870	0.041651	0.041701	0.038930	0.040868	0.042823	0.041906	0.039811	0.041734	0.040891	0.040484	0.042169	0.043209	0.041295	0.043624	0.043157	0.040829	0.044936	0.039457	0.040369	0.038317	0.041719	0.040929	0.042390	0.041624	0.041805	0.041197	0.039905	0.042479	0.044566	0.041949	0.041491	0.042139	0.037778	0.039302	0.040720	0.044237	0.042401	0.040007	0.035602	0.041329	0.040770	0.037633
-323.800000	0.033842	0.039913	0.038589	0.036881	0.035828	0.038335	0.039976	0.038695	0.035557	0.036646	0.038829	0.036912	0.038407	0.035878	0.036037	0.040432	0.037827	0.037163	0.038683	0.032558	0.036851	0.037805	0.035593	0.039057	0.039583	0.040228	0.034419	0.038102	0.037395	0.039593	0.039848	0.037524	0.037761	0.037595	0.037247	0.036620	0.036899	0.036640	0.040378	0.036972	0.037687	0.038181	0.036483	0.037983	0.038961	0.032609	0.037832	0.037481	0.037395
-323.766666	0.030548	0.030380	0.036678	0.034100	0.033493	0.035067	0.036763	0.035424	0.029617	0.032027	0.036240	0.035650	0.032030	0.031628	0.031272	0.030748	0.032234	0.033922	0.034868	0.036047	0.032752	0.034268	0.033819	0.036074	0.033377	0.033510	0.031836	0.031083	0.034666	0.034766	0.033319	0.034148	0.035945	0.032801	0.032544	0.032922	0.031949	0.033644	0.036166	0.030023	0.031413	0.032420	0.032777	0.031906	0.032953	0.032113	0.033958	0.033635	0.028850
-323.733333	0.026233	0.028799	0.031464	0.027474	0.030873	0.030100	0.029568	0.027931	0.030393	0.027316	0.030169	0.027605	0.030098	0.028939	0.029399	0.023267	0.028862	0.029141	0.028906	0.028249	0.027591	0.028012	0.029635	0.029704	0.027354	0.027969	0.026488	0.028208	0.029675	0.027785	0.031128	0.031199	0.029652	0.029084	0.031356	0.026946	0.031925	0.029932	0.028799	0.027320	0.028333	0.027731	0.029367	0.033000	0.031513	0.028931	0.029442	0.028544	0.027129
-323.700000	0.023812	0.026921	0.023572	0.022225	0.026333	0.025749	0.023383	0.024934	0.025356	0.025902	0.022884	0.025034	0.022586	0.023300	0.022641	0.020947	0.023796	0.021682	0.026666	0.023699	0.023981	0.026432	0.024089	0.025259	0.024369	0.024874	0.023574	0.022680	0.022451	0.024930	0.023614	0.024596	0.026218	0.023420	0.024458	0.022215	0.026426	0.022282	0.025094	0.025696	0.021614	0.023930	0.025099	0.027588	0.023291	0.021488	0.023803	0.022426	0.022841
-323.666666	0.019490	0.017474	0.019873	0.018594	0.020276	0.018814	0.018420	0.020674	0.019001	0.018010	0.018127	0.019435	0.016598	0.020938	0.019704	0.015370	0.018743	0.018859	0.022068	0.018062	0.019759	0.016376	0.018471	0.018239	0.019509	0.020415	0.015052	0.016841	0.019738	0.019095	0.020342	0.018888	0.019699	0.020784	0.018164	0.021729	0.020849	0.019667	0.018094	0.019502	0.017589	0.021950	0.019437	0.017574	0.020614	0.014154	0.018795	0.018248	0.015933
-323.633333	0.010340	0.009691	0.012451	0.011020	0.014927	0.013553	0.015023	0.012737	0.012289	0.011979	0.011806	0.013646	0.010441	0.012493	0.013929	0.008840	0.013360	0.011846	0.011081	0.012227	0.013243	0.012931	0.011049	0.013463	0.009020	0.013477	0.010727	0.011414	0.013678	0.012880	0.014259	0.012606	0.012163	0.012508	0.014053	0.012835	0.013161	0.013399	0.013520	0.013658	0.009935	0.015117	0.010640	0.014946	0.012039	0.009567	0.012401	0.009425	0.010621
-323.600000	0.002749	0.006237	0.004835	0.006195	0.009091	0.007721	0.007555	0.010571	0.005091	0.006353	0.007957	0.007155	0.003924	0.006418	0.006838	0.005940	0.007220	0.003150	0.006931	0.006272	0.009215	0.007889	0.004677	0.007916	0.003727	0.006181	0.000831	0.005011	0.005606	0.007115	0.008382	0.006816	0.007320	0.008951	0.006962	0.008455	0.007915	0.007815	0.005890	0.007828	0.001752	0.009062	0.005437	0.007779	0.006880	0.002039	0.005048	0.005141	0.004653
-323.566666	-0.002627	-0.004899	-0.002424	-0.002738	-0.000413	0.000994	-0.002905	0.000971	-0.001769	-0.000105	-0.001369	-0.000866	-0.000835	-0.003504	-0.001134	-0.004437	-0.000026	-0.003595	-0.001605	-0.001847	-0.002364	-0.003238	-0.001590	0.000156	-0.001193	0.001010	-0.004530	-0.003028	-0.002467	0.004014	0.000352	-0.003868	-0.001389	0.001848	0.000514	-0.000043	-0.001967	-0.001204	-0.002287	-0.003958	-0.002189	0.000578	0.000301	0.001458	-0.000452	-0.005928	-0.002475	-0.004603	-0.004851
-323.533333	-0.010948	-0.010438	-0.009101	-0.008243	-0.006083	-0.008593	-0.013223	-0.007834	-0.010116	-0.008486	-0.011830	-0.005367	-0.011600	-0.010164	-0.010735	-0.014123	-0.007437	-0.010613	-0.011835	-0.012066	-0.009242	-0.007626	-0.008988	-0.008449	-0.010762	-0.008975	-0.011738	-0.008796	-0.007800	-0.005778	-0.008075	-0.011437	-0.013615	-0.008566	-0.009959	-0.013064	-0.007413	-0.011442	-0.009104	-0.012415	-0.011537	-0.008608	-0.006229	-0.008916	-0.009471	-0.012639	-0.010955	-0.010430	-0.010414
-323.500000	-0.023199	-0.019282	-0.017057	-0.016859	-0.015352	-0.016561	-0.016720	-0.015739	-0.021479	-0.018602	-0.018725	-0.019463	-0.019983	-0.017395	-0.020173	-0.021207	-0.019685	-0.020161	-0.021577	-0.020159	-0.021795	-0.018774	-0.020295	-0.018486	-0.016640	-0.017544	-0.020332	-0.016677	-0.016591	-0.017892	-0.015839	-0.021153	-0.019472	-0.017056	-0.016472	-0.020667	-0.014301	-0.019061	-0.014735	-0.021904	-0.016438	-0.016384	-0.018450	-0.017000	-0.014705	-0.020509	-0.020558	-0.019790	-0.020960
-323.466666	-0.030311	-0.029192	-0.027703	-0.024277	-0.028878	-0.027602	-0.026412	-0.028222	-0.027877	-0.030366	-0.029621	-0.027813	-0.031072	-0.027395	-0.031107	-0.033205	-0.027404	-0.029003	-0.029143	-0.031127	-0.028509	-0.025297	-0.025843	-0.029772	-0.027830	-0.028397	-0.033142	-0.029005	-0.025989	-0.029008	-0.028551	-0.029141	-0.026486	-0.027813	-0.028189	-0.029269	-0.024408	-0.028326	-0.028876	-0.029110	-0.030144	-0.029256	-0.026329	-0.026972	-0.028760	-0.029603	-0.029767	-0.028147	-0.031613
-323.433333	-0.042429	-0.042916	-0.042095	-0.037332	-0.037209	-0.042689	-0.039211	-0.037739	-0.042501	-0.037541	-0.038267	-0.040727	-0.040354	-0.039774	-0.041309	-0.047385	-0.041047	-0.041767	-0.040946	-0.036732	-0.041828	-0.039995	-0.041451	-0.037479	-0.040880	-0.039676	-0.041959	-0.039704	-0.036860	-0.036811	-0.037952	-0.038906	-0.042499	-0.038271	-0.038983	-0.040772	-0.036905	-0.042735	-0.039210	-0.041133	-0.041614	-0.041983	-0.036827	-0.039514	-0.043149	-0.042126	-0.040240	-0.041512	-0.043057
-323.400000	-0.056264	-0.056887	-0.054298	-0.050042	-0.048138	-0.053614	-0.050887	-0.050289	-0.052585	-0.048957	-0.048807	-0.052406	-0.056330	-0.053064	-0.057645	-0.059090	-0.052127	-0.053259	-0.052888	-0.052916	-0.056235	-0.052912	-0.048841	-0.053700	-0.054049	-0.052192	-0.054277	-0.050033	-0.048845	-0.050706	-0.054030	-0.053974	-0.056533	-0.048973	-0.054298	-0.054547	-0.050139	-0.051667	-0.054498	-0.053910	-0.058446	-0.052700	-0.051734	-0.048903	-0.051404	-0.055887	-0.055047	-0.054384	-0.054779
-323.366666	-0.070992	-0.072213	-0.069101	-0.064972	-0.060735	-0.061975	-0.066724	-0.063574	-0.069503	-0.067299	-0.065778	-0.065113	-0.068039	-0.072246	-0.069381	-0.071499	-0.066483	-0.072432	-0.065237	-0.067367	-0.066019	-0.065982	-0.066794	-0.066239	-0.063999	-0.066421	-0.073491	-0.065845	-0.060888	-0.066955	-0.066421	-0.066056	-0.064312	-0.064120	-0.068807	-0.068196	-0.068104	-0.068333	-0.068205	-0.069833	-0.066926	-0.069531	-0.063625	-0.063231	-0.063495	-0.072011	-0.069961	-0.073723	-0.069436
-323.333333	-0.087369	-0.086520	-0.084639	-0.081644	-0.079233	-0.083356	-0.081919	-0.077142	-0.082074	-0.083830	-0.080814	-0.082854	-0.084182	-0.084705	-0.086773	-0.088243	-0.082740	-0.083713	-0.082828	-0.084764	-0.084525	-0.081153	-0.083052	-0.081167	-0.081613	-0.080019	-0.086335	-0.082729	-0.079473	-0.081514	-0.083453	-0.082529	-0.083688	-0.080604	-0.085921	-0.085127	-0.081662	-0.081780	-0.082751	-0.086728	-0.087531	-0.083656	-0.081371	-0.078617	-0.079852	-0.088876	-0.081979	-0.090033	-0.085422
-323.300000	-0.104065	-0.102685	-0.101761	-0.099509	-0.093475	-0.099777	-0.099868	-0.094669	-0.101793	-0.099418	-0.098351	-0.099391	-0.103362	-0.102155	-0.105436	-0.108934	-0.098653	-0.103377	-0.103271	-0.106088	-0.099017	-0.098013	-0.098835	-0.103444	-0.098136	-0.098662	-0.104582	-0.099329	-0.098130	-0.099073	-0.097661	-0.102278	-0.104496	-0.097147	-0.101210	-0.101741	-0.098002	-0.098632	-0.098264	-0.106168	-0.102450	-0.100633	-0.098246	-0.093290	-0.102076	-0.105888	-0.103369	-0.104131	-0.103759
-323.266666	-0.125573	-0.125497	-0.119534	-0.120982	-0.114987	-0.121610	-0.119268	-0.115659	-0.122162	-0.122496	-0.117031	-0.117714	-0.121925	-0.124799	-0.127054	-0.128402	-0.123384	-0.122970	-0.118895	-0.120866	-0.121488	-0.118936	-0.118935	-0.122017	-0.121056	-0.118914	-0.125474	-0.119405	-0.115308	-0.120922	-0.120427	-0.122280	-0.121480	-0.113876	-0.121730	-0.123745	-0.118127	-0.122778	-0.116316	-0.125569	-0.124889	-0.122349	-0.117602	-0.116906	-0.114739	-0.125643	-0.123843	-0.124365	-0.122477
-323.233333	-0.144612	-0.149265	-0.143958	-0.138353	-0.138387	-0.138551	-0.140443	-0.137653	-0.145076	-0.140923	-0.141032	-0.141243	-0.144950	-0.146631	-0.144998	-0.151753	-0.142791	-0.145365	-0.139664	-0.146683	-0.143345	-0.142236	-0.142244	-0.141885	-0.140313	-0.139905	-0.147963	-0.141639	-0.137884	-0.140388	-0.142035	-0.139314	-0.143225	-0.138165	-0.142752	-0.143295	-0.139596	-0.144772	-0.137598	-0.149346	-0.146591	-0.143936	-0.138134	-0.136361	-0.139860	-0.150053	-0.145647	-0.147655	-0.148791
-323.200000	-0.174109	-0.173181	-0.165632	-0.165445	-0.162367	-0.165492	-0.164806	-0.163084	-0.166590	-0.164925	-0.164136	-0.165451	-0.168730	-0.172477	-0.173018	-0.175714	-0.167930	-0.169120	-0.168635	-0.173241	-0.165929	-0.166778	-0.168736	-0.169150	-0.165736	-0.165417	-0.171262	-0.163483	-0.160328	-0.164662	-0.164140	-0.165575	-0.165740	-0.161455	-0.170537	-0.166468	-0.164923	-0.170917	-0.165720	-0.176206	-0.165902	-0.168151	-0.159643	-0.162775	-0.163408	-0.171120	-0.170566	-0.173555	-0.171258
-323.166666	-0.200139	-0.200962	-0.194557	-0.192262	-0.188460	-0.193220	-0.193499	-0.187490	-0.194184	-0.189995	-0.191530	-0.191863	-0.198734	-0.200477	-0.202006	-0.204990	-0.194661	-0.199011	-0.194033	-0.196923	-0.191533	-0.194004	-0.196023	-0.192732	-0.192045	-0.190796	-0.200388	-0.188948	-0.188926	-0.191070	-0.192418	-0.191658	-0.193055	-0.187079	-0.192938	-0.194089	-0.190861	-0.195125	-0.190481	-0.203078	-0.195244	-0.193737	-0.191598	-0.188133	-0.191899	-0.200118	-0.196411	-0.202209	-0.201095
-323.133333	-0.227928	-0.228235	-0.221473	-0.221870	-0.214016	-0.220583	-0.220198	-0.215754	-0.224049	-0.218397	-0.218337	-0.220098	-0.229073	-0.226458	-0.229589	-0.232782	-0.223904	-0.229426	-0.220738	-0.228202	-0.220143	-0.221827	-0.222978	-0.223567	-0.221918	-0.220047	-0.229280	-0.219974	-0.215141	-0.221124	-0.219139	-0.220050	-0.225249	-0.215110	-0.224068	-0.224456	-0.216924	-0.223191	-0.217564	-0.229562	-0.223779	-0.222460	-0.217310	-0.218654	-0.223848	-0.229753	-0.226633	-0.228985	-0.228570
-323.100000	-0.262586	-0.262227	-0.254847	-0.249104	-0.246297	-0.251357	-0.250204	-0.244251	-0.254970	-0.251769	-0.247695	-0.247218	-0.260897	-0.260829	-0.261649	-0.264168	-0.253492	-0.258446	-0.251867	-0.259605	-0.257194	-0.253958	-0.255073	-0.254102	-0.254390	-0.252622	-0.260723	-0.251670	-0.247028	-0.249496	-0.251428	-0.249915	-0.251315	-0.247318	-0.254106	-0.253008	-0.249803	-0.253074	-0.248133	-0.264849	-0.254420	-0.253898	-0.246874	-0.245892	-0.252113	-0.258917	-0.257158	-0.263731	-0.257819
-323.066666	-0.293440	-0.291782	-0.285393	-0.279876	-0.275498	-0.284745	-0.285074	-0.278586	-0.285325	-0.282760	-0.280312	-0.280359	-0.291642	-0.292852	-0.293301	-0.296579	-0.284897	-0.291303	-0.285006	-0.290648	-0.285811	-0.282057	-0.285963	-0.285537	-0.284992	-0.282988	-0.293383	-0.284709	-0.274643	-0.284756	-0.283106	-0.283941	-0.283513	-0.277175	-0.287262	-0.286149	-0.279932	-0.289333	-0.283122	-0.294638	-0.287814	-0.287046	-0.278271	-0.279326	-0.280828	-0.293515	-0.290338	-0.294597	-0.294067
-323.033333	-0.330449	-0.326618	-0.316626	-0.315783	-0.311439	-0.316264	-0.316187	-0.310699	-0.319569	-0.317257	-0.313302	-0.313456	-0.323077	-0.324548	-0.326410	-0.331172	-0.321518	-0.323045	-0.321753	-0.323591	-0.317965	-0.314842	-0.319343	-0.317004	-0.317891	-0.315510	-0.323594	-0.318348	-0.310170	-0.314327	-0.318589	-0.318393	-0.317062	-0.311003	-0.320827	-0.320032	-0.313198	-0.320772	-0.314849	-0.327472	-0.318948	-0.319135	-0.309891	-0.312004	-0.319609	-0.326470	-0.326399	-0.327357	-0.323691
-323.000000	-0.359242	-0.359376	-0.353103	-0.348655	-0.341789	-0.349581	-0.348573	-0.344260	-0.352063	-0.347802	-0.347181	-0.347974	-0.354070	-0.354822	-0.359183	-0.362032	-0.352438	-0.355827	-0.352063	-0.355517	-0.353788	-0.350310	-0.351424	-0.351959	-0.352828	-0.346110	-0.356211	-0.349969	-0.343140	-0.345922	-0.350476	-0.352172	-0.351430	-0.341696	-0.354635	-0.351993	-0.347097	-0.354187	-0.348847	-0.360135	-0.354759	-0.349763	-0.343872	-0.343322	-0.346748	-0.356892	-0.356101	-0.359315	-0.358498
-322.966666	-0.388682	-0.389879	-0.383646	-0.379803	-0.374438	-0.382087	-0.380998	-0.372143	-0.383151	-0.382780	-0.379045	-0.381949	-0.386961	-0.389183	-0.393370	-0.393908	-0.383333	-0.387886	-0.386175	-0.386870	-0.384933	-0.380773	-0.383538	-0.384301	-0.384869	-0.378952	-0.387551	-0.381257	-0.375342	-0.378363	-0.380132	-0.385051	-0.382752	-0.374028	-0.385335	-0.385301	-0.380741	-0.382602	-0.381470	-0.390676	-0.386315	-0.383093	-0.376006	-0.376850	-0.381222	-0.388002	-0.386887	-0.391030	-0.390988
-322.933333	-0.419428	-0.418595	-0.416000	-0.412032	-0.405446	-0.409502	-0.409523	-0.407033	-0.417383	-0.410970	-0.409116	-0.408135	-0.416447	-0.420334	-0.419570	-0.420939	-0.414942	-0.414416	-0.412357	-0.416850	-0.413722	-0.409914	-0.413660	-0.410537	-0.416884	-0.414354	-0.418897	-0.410146	-0.407150	-0.408282	-0.411225	-0.412038	-0.412780	-0.406139	-0.416786	-0.411624	-0.409030	-0.411648	-0.410658	-0.420552	-0.414816	-0.414774	-0.407066	-0.408508	-0.412010	-0.419232	-0.416326	-0.420739	-0.419001
-322.900000	-0.442386	-0.444720	-0.439172	-0.440204	-0.430290	-0.435178	-0.434391	-0.431981	-0.440864	-0.438873	-0.435930	-0.434476	-0.442785	-0.441892	-0.445553	-0.448530	-0.440374	-0.443170	-0.438558	-0.442625	-0.440016	-0.436823	-0.437405	-0.437962	-0.439190	-0.436591	-0.441547	-0.435953	-0.432204	-0.436645	-0.434313	-0.436964	-0.440047	-0.431738	-0.441540	-0.437421	-0.438846	-0.438283	-0.435797	-0.445244	-0.441904	-0.438538	-0.432916	-0.435320	-0.436408	-0.444818	-0.441929	-0.445153	-0.443506
-322.866666	-0.463666	-0.464664	-0.457747	-0.460186	-0.456765	-0.461604	-0.460291	-0.455090	-0.460577	-0.459386	-0.457210	-0.460090	-0.462711	-0.462462	-0.462868	-0.467680	-0.462078	-0.466011	-0.459593	-0.464190	-0.461054	-0.456953	-0.460747	-0.460148	-0.461327	-0.454441	-0.463701	-0.456135	-0.457329	-0.457138	-0.458454	-0.460719	-0.463529	-0.455024	-0.463131	-0.458731	-0.455712	-0.460923	-0.454932	-0.466861	-0.460761	-0.460608	-0.456474	-0.458105	-0.457155	-0.470103	-0.460967	-0.467890	-0.465471
-322.833333	-0.475868	-0.476072	-0.473927	-0.471609	-0.472132	-0.473240	-0.472742	-0.470964	-0.476839	-0.477147	-0.472831	-0.473281	-0.475947	-0.478076	-0.479835	-0.479819	-0.475688	-0.477204	-0.474652	-0.477389	-0.474778	-0.473993	-0.476814	-0.474585	-0.474227	-0.475576	-0.475168	-0.468991	-0.473535	-0.474965	-0.473568	-0.475296	-0.477853	-0.473030	-0.475063	-0.476393	-0.472692	-0.473620	-0.476441	-0.481472	-0.474543	-0.476638	-0.474541	-0.472067	-0.473872	-0.479993	-0.476495	-0.480874	-0.476872
-322.800000	-0.485420	-0.483025	-0.480718	-0.486543	-0.484468	-0.480717	-0.479943	-0.482240	-0.479792	-0.483082	-0.481617	-0.484245	-0.484429	-0.483274	-0.489159	-0.485094	-0.481695	-0.482582	-0.480635	-0.486118	-0.482999	-0.483773	-0.485172	-0.482657	-0.480479	-0.481080	-0.484698	-0.480935	-0.482885	-0.481217	-0.479053	-0.482736	-0.482830	-0.480795	-0.483068	-0.483594	-0.480328	-0.487192	-0.482634	-0.484461	-0.482698	-0.479931	-0.484258	-0.479366	-0.484606	-0.485695	-0.484065	-0.487083	-0.487755
-322.766666	-0.481143	-0.482665	-0.482404	-0.482638	-0.483252	-0.484721	-0.481520	-0.484208	-0.481579	-0.482670	-0.482930	-0.485485	-0.482452	-0.481649	-0.482683	-0.480933	-0.483775	-0.480311	-0.483304	-0.478205	-0.482188	-0.480455	-0.482248	-0.480030	-0.481729	-0.480180	-0.480900	-0.479560	-0.484249	-0.480726	-0.480119	-0.482594	-0.480595	-0.482133	-0.481555	-0.482563	-0.483557	-0.486450	-0.483690	-0.480515	-0.484067	-0.482896	-0.482860	-0.482819	-0.483545	-0.483304	-0.479499	-0.483925	-0.486637
-322.733333	-0.469117	-0.467183	-0.470832	-0.474490	-0.475755	-0.475063	-0.470276	-0.478833	-0.470517	-0.472443	-0.474163	-0.475186	-0.470873	-0.469836	-0.467920	-0.467327	-0.471855	-0.469604	-0.470990	-0.466678	-0.469715	-0.472727	-0.473493	-0.470005	-0.470255	-0.468713	-0.470647	-0.470993	-0.477012	-0.474069	-0.470396	-0.473782	-0.472099	-0.476415	-0.475308	-0.475079	-0.472694	-0.472419	-0.474395	-0.469663	-0.475255	-0.472921	-0.474386	-0.474314	-0.473248	-0.472120	-0.472124	-0.470030	-0.472711
-322.700000	-0.448547	-0.444057	-0.453651	-0.455265	-0.459445	-0.456662	-0.454680	-0.458535	-0.453416	-0.455126	-0.458256	-0.457363	-0.449481	-0.446976	-0.447796	-0.444494	-0.448238	-0.451918	-0.451921	-0.445523	-0.450903	-0.454720	-0.449000	-0.452205	-0.449947	-0.449100	-0.452137	-0.454321	-0.457513	-0.456466	-0.452330	-0.453172	-0.451776	-0.458589	-0.451029	-0.451562	-0.455646	-0.455458	-0.459020	-0.446905	-0.454290	-0.453761	-0.456985	-0.457311	-0.455341	-0.450737	-0.449253	-0.449963	-0.451751
-322.666666	-0.415849	-0.416343	-0.420286	-0.428272	-0.431956	-0.425020	-0.424441	-0.431535	-0.424451	-0.428601	-0.427528	-0.429738	-0.419022	-0.414368	-0.417617	-0.415300	-0.422070	-0.418635	-0.423089	-0.417339	-0.423553	-0.425802	-0.423291	-0.420571	-0.421568	-0.425885	-0.422584	-0.424833	-0.436329	-0.423380	-0.427146	-0.425677	-0.426587	-0.433501	-0.421690	-0.426696	-0.425946	-0.423974	-0.428348	-0.418718	-0.422991	-0.426628	-0.430833	-0.429530	-0.425827	-0.421974	-0.418908	-0.417542	-0.424345
-322.633333	-0.378969	-0.375646	-0.384063	-0.394388	-0.395800	-0.388136	-0.390257	-0.395399	-0.384604	-0.389456	-0.392385	-0.396593	-0.383066	-0.381072	-0.378413	-0.375212	-0.383248	-0.384140	-0.383847	-0.380725	-0.385703	-0.391088	-0.384605	-0.384638	-0.384130	-0.390070	-0.381587	-0.390628	-0.397593	-0.389480	-0.388264	-0.386303	-0.386398	-0.395368	-0.381952	-0.386660	-0.393856	-0.388108	-0.391815	-0.375653	-0.387303	-0.388229	-0.394960	-0.389998	-0.390112	-0.382972	-0.381126	-0.381520	-0.384651
-322.600000	-0.331551	-0.327289	-0.339211	-0.347486	-0.353759	-0.343076	-0.345881	-0.354595	-0.341415	-0.343483	-0.343255	-0.348651	-0.332931	-0.332389	-0.332115	-0.324934	-0.340677	-0.332361	-0.336875	-0.333926	-0.340465	-0.344209	-0.340270	-0.340605	-0.338177	-0.343099	-0.336324	-0.341623	-0.354561	-0.344601	-0.345165	-0.344184	-0.341640	-0.357121	-0.338634	-0.340925	-0.344663	-0.339450	-0.348756	-0.331873	-0.341126	-0.343663	-0.349163	-0.351055	-0.347439	-0.334193	-0.336796	-0.331692	-0.340435
-322.566666	-0.274804	-0.271922	-0.286941	-0.294311	-0.302918	-0.293293	-0.295653	-0.303372	-0.289167	-0.292542	-0.299165	-0.296396	-0.284533	-0.277046	-0.278841	-0.269406	-0.285935	-0.280245	-0.288618	-0.278154	-0.287167	-0.288390	-0.285780	-0.288192	-0.287426	-0.292745	-0.283455	-0.290578	-0.302915	-0.294479	-0.292227	-0.291732	-0.290889	-0.305038	-0.287965	-0.288030	-0.296536	-0.287945	-0.295617	-0.276401	-0.290816	-0.291747	-0.299258	-0.294070	-0.293941	-0.282978	-0.282273	-0.279480	-0.286231
-322.533333	-0.217575	-0.215025	-0.228246	-0.239277	-0.248350	-0.239541	-0.235530	-0.247094	-0.236427	-0.235974	-0.239802	-0.241359	-0.226517	-0.222498	-0.221955	-0.210801	-0.229415	-0.223679	-0.226651	-0.221868	-0.229879	-0.235454	-0.229980	-0.232653	-0.228193	-0.236360	-0.223458	-0.233268	-0.243968	-0.240996	-0.234042	-0.233501	-0.233629	-0.245819	-0.230956	-0.230321	-0.237895	-0.230841	-0.240848	-0.219839	-0.233118	-0.235796	-0.241206	-0.242717	-0.237409	-0.225344	-0.226666	-0.221381	-0.227419
-322.500000	-0.159904	-0.155186	-0.167534	-0.179350	-0.188011	-0.178577	-0.176930	-0.189699	-0.172192	-0.173714	-0.182966	-0.181688	-0.165495	-0.159763	-0.159814	-0.152094	-0.170016	-0.161532	-0.167835	-0.162324	-0.168516	-0.177950	-0.172692	-0.171730	-0.169447	-0.173984	-0.163019	-0.174831	-0.187802	-0.181853	-0.173820	-0.176929	-0.176696	-0.188870	-0.172187	-0.172755	-0.178627	-0.170545	-0.180709	-0.159410	-0.173594	-0.176034	-0.180890	-0.181103	-0.176433	-0.164200	-0.167296	-0.162191	-0.172001
-322.466666	-0.097472	-0.095566	-0.106600	-0.116675	-0.124746	-0.114466	-0.114209	-0.123018	-0.113487	-0.114932	-0.121690	-0.120851	-0.105605	-0.101874	-0.097585	-0.089049	-0.107000	-0.100790	-0.104644	-0.097657	-0.108485	-0.114130	-0.109429	-0.110192	-0.109489	-0.112480	-0.102845	-0.114416	-0.128985	-0.121936	-0.113021	-0.115145	-0.112412	-0.128318	-0.108862	-0.109296	-0.116306	-0.109506	-0.119770	-0.094349	-0.113410	-0.112591	-0.121329	-0.119226	-0.114155	-0.100219	-0.103847	-0.101878	-0.109211
-322.433333	-0.037684	-0.030463	-0.050121	-0.055160	-0.064886	-0.055296	-0.053039	-0.063487	-0.050630	-0.052374	-0.059801	-0.059928	-0.044414	-0.038918	-0.039833	-0.028552	-0.047445	-0.042701	-0.043179	-0.039465	-0.046796	-0.053034	-0.044860	-0.049745	-0.048602	-0.051973	-0.040639	-0.051639	-0.066509	-0.055917	-0.054601	-0.052717	-0.052413	-0.064344	-0.044213	-0.051418	-0.059863	-0.048086	-0.058258	-0.034682	-0.049048	-0.048533	-0.059739	-0.061399	-0.052339	-0.043723	-0.040378	-0.041028	-0.043516
-322.400000	0.018835	0.025596	0.011973	0.003202	-0.004673	0.001475	0.004117	-0.002984	0.009342	0.009904	-0.000439	0.000749	0.013633	0.019739	0.020263	0.032878	0.013208	0.018743	0.015787	0.019668	0.009239	0.008637	0.011677	0.010975	0.010042	0.007934	0.017116	0.007664	-0.005713	-0.000411	0.007336	0.008571	0.005920	-0.006044	0.013168	0.008034	0.004825	0.009683	0.000195	0.021229	0.006857	0.009027	-0.001341	-0.000803	0.007124	0.015063	0.017039	0.016878	0.010201
-322.366666	0.076121	0.077676	0.065420	0.058668	0.053976	0.062085	0.061753	0.052223	0.064727	0.061608	0.058158	0.056128	0.068969	0.075607	0.074410	0.080213	0.067340	0.071997	0.066792	0.071609	0.067446	0.063023	0.065583	0.066131	0.062876	0.064892	0.074149	0.065159	0.052827	0.057543	0.064378	0.062261	0.063968	0.047375	0.066059	0.062224	0.062261	0.066634	0.057170	0.079051	0.061860	0.061497	0.054795	0.055433	0.058899	0.071204	0.071227	0.071660	0.067030
-322.333333	0.124064	0.127127	0.118064	0.109737	0.103688	0.111156	0.107861	0.103358	0.112383	0.112441	0.108047	0.107260	0.118667	0.125729	0.124775	0.131324	0.119072	0.125007	0.116833	0.121952	0.115372	0.112178	0.114653	0.114081	0.115108	0.113256	0.120788	0.112945	0.102064	0.109556	0.112893	0.111552	0.111953	0.102457	0.117084	0.115046	0.112318	0.115861	0.108042	0.124196	0.113542	0.114645	0.107080	0.103391	0.113678	0.119126	0.122740	0.122709	0.118685
-322.300000	0.169353	0.169339	0.160973	0.154432	0.150361	0.154426	0.155895	0.150114	0.158029	0.156847	0.151356	0.151669	0.160495	0.169800	0.166461	0.171629	0.160776	0.165499	0.162418	0.166688	0.162151	0.156504	0.163708	0.158864	0.157890	0.158506	0.160876	0.159343	0.148851	0.153424	0.158509	0.153625	0.158880	0.149118	0.161829	0.158369	0.151793	0.157620	0.153781	0.166860	0.159060	0.160638	0.150453	0.152846	0.155697	0.163736	0.163328	0.162746	0.160187
-322.266666	0.204353	0.209430	0.197813	0.196163	0.188952	0.190142	0.192231	0.188592	0.193905	0.191308	0.191131	0.189021	0.197996	0.203963	0.200054	0.208598	0.200057	0.201177	0.197695	0.201634	0.195776	0.195572	0.200172	0.198283	0.199514	0.195065	0.199371	0.196156	0.185560	0.194172	0.193496	0.194239	0.196790	0.188673	0.197864	0.198640	0.192737	0.194340	0.191865	0.204077	0.195888	0.196915	0.189796	0.192918	0.193268	0.199195	0.201872	0.199511	0.199042
-322.233333	0.231330	0.235310	0.228292	0.223991	0.223020	0.224777	0.225403	0.221617	0.224779	0.225079	0.221594	0.221814	0.233142	0.231953	0.230677	0.233038	0.228208	0.229632	0.230165	0.232505	0.228888	0.226035	0.227510	0.224539	0.229752	0.226793	0.228789	0.226077	0.218506	0.227848	0.227984	0.225101	0.225765	0.218277	0.228701	0.228858	0.223374	0.228791	0.221015	0.232398	0.226952	0.226552	0.222862	0.222293	0.226817	0.228727	0.231732	0.231329	0.228103
-322.200000	0.254826	0.259553	0.252021	0.248610	0.247134	0.249553	0.249040	0.246239	0.251782	0.250632	0.247649	0.247585	0.253341	0.259028	0.255870	0.257478	0.253425	0.255378	0.252218	0.257409	0.256391	0.252000	0.253323	0.255068	0.253421	0.249262	0.252081	0.252692	0.242520	0.248243	0.252761	0.249354	0.252108	0.246192	0.252974	0.252747	0.248083	0.249081	0.248311	0.255456	0.247191	0.251419	0.246974	0.246625	0.247077	0.253736	0.254598	0.253758	0.253487
-322.166666	0.272338	0.273243	0.269638	0.269695	0.264495	0.268645	0.268746	0.265151	0.267142	0.267797	0.265644	0.264828	0.271728	0.272811	0.269510	0.273204	0.271043	0.270642	0.270512	0.269724	0.273312	0.268196	0.270299	0.270860	0.269908	0.270279	0.269318	0.268024	0.264730	0.270287	0.271091	0.268455	0.267684	0.264819	0.273862	0.271427	0.267766	0.270048	0.267281	0.274633	0.266648	0.267748	0.269879	0.267548	0.269578	0.268257	0.271059	0.271695	0.268407
-322.133333	0.281550	0.284791	0.283283	0.278452	0.283276	0.282690	0.278329	0.279620	0.280442	0.278604	0.279624	0.280999	0.280301	0.282308	0.280300	0.283800	0.285391	0.283551	0.279219	0.280012	0.279998	0.277454	0.281306	0.280064	0.280489	0.279094	0.279380	0.280428	0.278367	0.280622	0.279994	0.277411	0.280075	0.279235	0.281800	0.281877	0.281767	0.280806	0.278232	0.281848	0.279368	0.280230	0.279080	0.281395	0.281690	0.283154	0.280972	0.281676	0.280733
-322.100000	0.286415	0.291175	0.288404	0.288343	0.287150	0.286723	0.288165	0.287785	0.285133	0.289547	0.287272	0.288294	0.282608	0.287967	0.287005	0.288483	0.284439	0.285154	0.287656	0.286224	0.289210	0.285585	0.287034	0.286853	0.287402	0.285506	0.286445	0.287717	0.285707	0.285695	0.289146	0.285269	0.289717	0.284689	0.289084	0.287458	0.285365	0.287290	0.285384	0.287238	0.285071	0.285151	0.287005	0.286529	0.285569	0.287787	0.285164	0.286071	0.285651
-322.066666	0.288327	0.289764	0.290125	0.291100	0.287741	0.290102	0.286142	0.290526	0.289709	0.288784	0.290129	0.287604	0.287427	0.287594	0.287221	0.286641	0.289506	0.289029	0.290051	0.288184	0.289247	0.289296	0.288672	0.290228	0.289606	0.292136	0.290613	0.289039	0.289636	0.290393	0.291178	0.288505	0.289158	0.287931	0.292613	0.286900	0.291000	0.288831	0.288001	0.289274	0.287431	0.289718	0.289017	0.286121	0.286286	0.287768	0.289064	0.284999	0.288027
-322.033333	0.285608	0.286013	0.286962	0.282670	0.288429	0.284694	0.289948	0.285398	0.286328	0.289107	0.286494	0.285894	0.285111	0.286371	0.285167	0.285853	0.287415	0.286182	0.287151	0.284830	0.288244	0.289397	0.286284	0.288824	0.285689	0.288328	0.283760	0.290082	0.289343	0.286655	0.290630	0.285976	0.285978	0.286628	0.287179	0.292001	0.287818	0.284076	0.285668	0.284753	0.285566	0.286334	0.285540	0.285453	0.286698	0.285297	0.282754	0.282988	0.285624
-322.000000	0.279295	0.279360	0.280480	0.281860	0.280719	0.284005	0.284174	0.280333	0.282626	0.280380	0.282463	0.280413	0.280533	0.278315	0.278719	0.277890	0.280570	0.282225	0.280797	0.278634	0.281959	0.281146	0.282026	0.281884	0.284731	0.283724	0.279698	0.279718	0.283663	0.283326	0.286162	0.279562	0.280374	0.282564	0.280972	0.281738	0.281086	0.279554	0.279219	0.277643	0.280396	0.281109	0.283396	0.282288	0.282892	0.280260	0.277468	0.278843	0.276402
-321.966666	0.271356	0.273380	0.275637	0.273492	0.275852	0.275332	0.275886	0.274087	0.272856	0.274167	0.274936	0.274786	0.275294	0.268778	0.273625	0.267580	0.271713	0.272967	0.274278	0.274758	0.276614	0.275850	0.275038	0.273827	0.274159	0.274849	0.271153	0.272235	0.277265	0.275682	0.274448	0.272779	0.272417	0.276249	0.274660	0.273706	0.274306	0.272450	0.271761	0.268831	0.267271	0.274963	0.273697	0.276505	0.274980	0.272479	0.273207	0.271744	0.272727
-321.933333	0.261097	0.262329	0.265803	0.266081	0.268929	0.266958	0.265255	0.263893	0.263447	0.264739	0.264197	0.264418	0.264037	0.263027	0.262899	0.259359	0.262106	0.261602	0.263172	0.263997	0.265729	0.263475	0.264797	0.266895	0.267339	0.264091	0.263410	0.263204	0.268955	0.262942	0.265598	0.266667	0.264264	0.267179	0.263082	0.265317	0.266707	0.264804	0.265276	0.261562	0.264564	0.263160	0.264759	0.266095	0.265526	0.261612	0.262816	0.262911	0.261006
-321.900000	0.251930	0.254155	0.256452	0.254549	0.259777	0.253627	0.255635	0.255877	0.252469	0.255187	0.254208	0.254712	0.255121	0.250182	0.254493	0.251298	0.252540	0.252690	0.255705	0.253367	0.256342	0.255190	0.252900	0.257895	0.253641	0.256859	0.252755	0.256822	0.258036	0.257974	0.253857	0.254474	0.256115	0.258245	0.253892	0.258723	0.255716	0.252563	0.253497	0.249672	0.254598	0.253083	0.253862	0.258215	0.257657	0.250851	0.250996	0.252494	0.252793
-321.866666	0.242756	0.242079	0.247493	0.246109	0.248702	0.245460	0.243324	0.247334	0.241983	0.242178	0.246468	0.244163	0.241771	0.242097	0.242089	0.237678	0.242217	0.242466	0.241979	0.239309	0.242805	0.245749	0.242529	0.243797	0.244398	0.245585	0.241257	0.242518	0.245181	0.245847	0.244621	0.245872	0.242096	0.246786	0.242306	0.242788	0.245564	0.243520	0.244628	0.237118	0.242582	0.246557	0.244944	0.245706	0.242952	0.239865	0.242238	0.240103	0.235554
-321.833333	0.230460	0.232710	0.232196	0.233028	0.238059	0.232077	0.232356	0.232557	0.231199	0.230001	0.230828	0.232071	0.228409	0.229545	0.226984	0.228044	0.232610	0.229046	0.231956	0.230078	0.232654	0.231465	0.225339	0.234032	0.233765	0.231297	0.229977	0.234549	0.235450	0.231252	0.229365	0.229875	0.233164	0.234211	0.232211	0.232600	0.233712	0.231010	0.230501	0.224992	0.229454	0.232562	0.232735	0.234609	0.233423	0.232695	0.230669	0.229674	0.229779
-321.800000	0.218375	0.218208	0.219218	0.220631	0.224365	0.221323	0.221980	0.221625	0.218538	0.220386	0.221264	0.218281	0.217941	0.218647	0.217499	0.213334	0.218516	0.219392	0.219196	0.219423	0.217402	0.221563	0.221529	0.223786	0.218651	0.222457	0.216106	0.222473	0.221316	0.218927	0.224511	0.218004	0.219008	0.222608	0.221597	0.219068	0.222518	0.218156	0.221576	0.213099	0.220849	0.219782	0.217512	0.224059	0.221604	0.216956	0.216087	0.217707	0.217802
-321.766666	0.205808	0.206574	0.210102	0.209812	0.214264	0.210723	0.210179	0.210850	0.210204	0.206569	0.208197	0.208836	0.207052	0.206122	0.207753	0.205712	0.206284	0.208342	0.209480	0.207135	0.209816	0.209810	0.207814	0.212786	0.208739	0.208919	0.207422	0.209183	0.213375	0.210993	0.212029	0.207683	0.211443	0.212578	0.207297	0.209713	0.208912	0.203854	0.209141	0.204039	0.206398	0.209237	0.208504	0.212508	0.210357	0.203278	0.207094	0.209642	0.203559
-321.733333	0.197364	0.195041	0.198361	0.200276	0.198292	0.200507	0.199937	0.200202	0.195307	0.197567	0.198086	0.194634	0.195660	0.195705	0.192884	0.194511	0.196176	0.196722	0.195781	0.196872	0.196267	0.194750	0.194840	0.199596	0.196892	0.198064	0.192476	0.195259	0.200041	0.197852	0.199232	0.197881	0.196755	0.199991	0.197537	0.199903	0.201158	0.195576	0.198250	0.191015	0.194341	0.199044	0.199056	0.198121	0.194988	0.194183	0.194551	0.196317	0.194785
-321.700000	0.181576	0.186016	0.186531	0.185296	0.190425	0.189318	0.184934	0.187475	0.184161	0.185355	0.184220	0.183481	0.184930	0.182792	0.184058	0.181141	0.184367	0.183164	0.185569	0.184215	0.185868	0.186444	0.183816	0.187777	0.186253	0.187045	0.181332	0.187140	0.185925	0.186149	0.185127	0.184058	0.185947	0.184563	0.187822	0.186310	0.189104	0.183903	0.185017	0.181497	0.185349	0.186990	0.185353	0.188154	0.184983	0.179912	0.183642	0.185736	0.185944
-321.666666	0.169335	0.170908	0.177103	0.173121	0.176271	0.174799	0.173737	0.175400	0.173164	0.174134	0.176493	0.177286	0.170388	0.170627	0.171696	0.171978	0.172425	0.170731	0.175984	0.174206	0.174513	0.175871	0.176067	0.176163	0.174653	0.175387	0.168611	0.176142	0.177690	0.175662	0.174398	0.173179	0.176065	0.174445	0.175297	0.177173	0.173232	0.171053	0.174021	0.170441	0.173043	0.173919	0.176754	0.174894	0.173800	0.172001	0.171401	0.173373	0.171719
-321.633333	0.164029	0.164609	0.167149	0.164605	0.168046	0.165484	0.165017	0.162946	0.164544	0.163185	0.165990	0.164631	0.161821	0.164076	0.159133	0.161728	0.166954	0.161925	0.162951	0.160881	0.163550	0.162355	0.165328	0.163001	0.163810	0.163486	0.159927	0.166428	0.162160	0.163962	0.163945	0.162585	0.164468	0.162078	0.166226	0.161145	0.165115	0.161591	0.168163	0.160838	0.157803	0.165126	0.165059	0.165849	0.164268	0.159867	0.161877	0.161369	0.161044
-321.600000	0.149809	0.150750	0.155088	0.154249	0.155720	0.153891	0.153747	0.153186	0.152921	0.152226	0.154976	0.151688	0.149915	0.151033	0.153355	0.152032	0.152199	0.149720	0.151288	0.151708	0.155214	0.151558	0.150228	0.151578	0.152442	0.155247	0.151319	0.153656	0.154530	0.155289	0.153015	0.155174	0.150534	0.152694	0.151778	0.151785	0.153332	0.151061	0.152301	0.151085	0.151172	0.151898	0.154697	0.157268	0.151326	0.148695	0.152960	0.152488	0.146649
-321.566666	0.140178	0.142339	0.143540	0.144073	0.145246	0.143706	0.142944	0.144097	0.141845	0.140876	0.143557	0.141268	0.141408	0.140775	0.141252	0.137521	0.142539	0.143348	0.142849	0.138456	0.141591	0.143028	0.142390	0.145658	0.144863	0.142024	0.137768	0.141379	0.144852	0.145407	0.143137	0.141106	0.140670	0.141662	0.143594	0.141556	0.146197	0.142279	0.144835	0.138319	0.141799	0.143150	0.143327	0.142578	0.145399	0.140522	0.139829	0.138071	0.141388
-321.533333	0.129096	0.132238	0.132055	0.134099	0.135164	0.133540	0.132419	0.132261	0.131963	0.132026	0.133161	0.131313	0.132876	0.131798	0.127233	0.129423	0.132226	0.128846	0.130030	0.130790	0.134239	0.130086	0.131536	0.135748	0.132831	0.132428	0.126791	0.130403	0.132216	0.131225	0.133016	0.133333	0.132832	0.132616	0.129790	0.133883	0.134787	0.132770	0.133403	0.131712	0.133808	0.133459	0.134988	0.133198	0.133740	0.128963	0.130725	0.130323	0.129069
-321.500000	0.119270	0.122082	0.124142	0.120677	0.125410	0.123631	0.125035	0.125794	0.121405	0.121633	0.121857	0.123654	0.119945	0.120826	0.121239	0.119411	0.122042	0.119793	0.117576	0.121806	0.122433	0.125556	0.123323	0.124076	0.121544	0.124439	0.116368	0.123634	0.123847	0.124792	0.125764	0.121543	0.123618	0.123609	0.124016	0.122168	0.122195	0.123351	0.124406	0.120277	0.122664	0.121539	0.124310	0.123699	0.124931	0.118810	0.122707	0.122631	0.118463
-321.466666	0.112039	0.111997	0.111382	0.113275	0.116214	0.112173	0.114353	0.115583	0.114362	0.111438	0.112314	0.115306	0.114715	0.111312	0.111848	0.112365	0.115790	0.111082	0.110690	0.112520	0.116553	0.113968	0.113580	0.112251	0.110606	0.115292	0.110974	0.115012	0.115167	0.114517	0.114430	0.111470	0.112503	0.114527	0.112437	0.112928	0.113454	0.111977	0.113556	0.110289	0.115970	0.113882	0.117094	0.112449	0.112809	0.108275	0.111983	0.110920	0.108974
-321.433333	0.104590	0.104959	0.103562	0.104050	0.109188	0.100830	0.102818	0.106817	0.105642	0.104272	0.106502	0.103927	0.102713	0.102192	0.105931	0.103120	0.104763	0.103319	0.104694	0.106234	0.105019	0.105150	0.105341	0.104545	0.103470	0.106004	0.103554	0.105490	0.109900	0.107207	0.104516	0.104683	0.106900	0.107246	0.102281	0.102773	0.106041	0.105488	0.103316	0.103831	0.099286	0.104906	0.105282	0.105247	0.106912	0.100827	0.104422	0.101532	0.102616
-321.400000	0.095256	0.097340	0.097657	0.096472	0.099164	0.097068	0.098848	0.097428	0.096281	0.096301	0.095214	0.096014	0.095035	0.095294	0.093705	0.093989	0.096964	0.092442	0.094153	0.097498	0.099284	0.097262	0.097252	0.097264	0.096646	0.096111	0.094437	0.097278	0.098773	0.097201	0.096205	0.097704	0.098426	0.097618	0.096380	0.093345	0.096652	0.093936	0.097139	0.095548	0.088244	0.098191	0.097071	0.096650	0.098404	0.093262	0.094707	0.096277	0.094708
-321.366666	0.086846	0.091230	0.088517	0.087724	0.090857	0.090116	0.090749	0.087818	0.088993	0.088502	0.088169	0.087984	0.086952	0.087738	0.085101	0.086824	0.088500	0.088560	0.089192	0.090576	0.087438	0.089912	0.089354	0.091258	0.089087	0.090770	0.085865	0.087509	0.087793	0.089593	0.091732	0.088126	0.089828	0.090456	0.085975	0.089437	0.091477	0.088146	0.090061	0.087737	0.087615	0.090883	0.092103	0.092854	0.088937	0.086788	0.086651	0.085632	0.083625
-321.333333	0.081479	0.079710	0.083155	0.081466	0.085721	0.082015	0.082489	0.086163	0.082750	0.081712	0.081292	0.082264	0.081157	0.081972	0.084479	0.080909	0.084354	0.080059	0.081429	0.083339	0.082470	0.083297	0.079946	0.083372	0.083201	0.082140	0.079259	0.080731	0.084645	0.085088	0.083908	0.081185	0.082565	0.084455	0.082081	0.081272	0.086557	0.081450	0.082275	0.079280	0.081810	0.083058	0.083074	0.082409	0.082721	0.079461	0.082880	0.082106	0.080923
-321.300000	0.072297	0.079165	0.076591	0.074472	0.079463	0.076393	0.077937	0.076028	0.076210	0.078726	0.077748	0.075675	0.074399	0.076459	0.078490	0.074771	0.076023	0.076658	0.076429	0.075605	0.077218	0.077318	0.076726	0.078656	0.074779	0.076969	0.073830	0.075359	0.077572	0.078579	0.080088	0.077192	0.076326	0.076526	0.075344	0.077138	0.079494	0.076867	0.076364	0.072310	0.076550	0.077232	0.077808	0.076690	0.078206	0.074384	0.074336	0.074391	0.075256
-321.266666	0.069429	0.074649	0.074155	0.072422	0.072298	0.069553	0.074490	0.074177	0.073922	0.072938	0.072198	0.071831	0.070773	0.069939	0.070999	0.072299	0.073531	0.072393	0.074168	0.071298	0.071012	0.073941	0.073839	0.073495	0.071715	0.071537	0.070153	0.073450	0.074211	0.071794	0.072198	0.071261	0.072478	0.071906	0.073075	0.070246	0.072051	0.071629	0.073262	0.071857	0.069905	0.074139	0.070980	0.070105	0.072973	0.070446	0.070540	0.069828	0.070956
-321.233333	0.066353	0.069406	0.069390	0.067310	0.071371	0.066827	0.072138	0.069412	0.066860	0.066883	0.066993	0.067005	0.067256	0.065803	0.067463	0.068643	0.069310	0.070428	0.069639	0.067122	0.070201	0.069427	0.066564	0.071111	0.068620	0.070161	0.065179	0.069817	0.068961	0.069008	0.068909	0.070337	0.070085	0.069402	0.067335	0.066858	0.068886	0.066505	0.068289	0.067057	0.066873	0.067444	0.069035	0.069135	0.068458	0.067149	0.066135	0.069006	0.066023
-321.200000	0.064872	0.066697	0.066772	0.062637	0.068171	0.063357	0.069357	0.068114	0.065912	0.066640	0.064970	0.066061	0.062508	0.065321	0.064986	0.064029	0.064814	0.066650	0.065431	0.065193	0.066369	0.064290	0.065452	0.065883	0.067764	0.065458	0.064384	0.067391	0.065833	0.059833	0.065243	0.067235	0.066685	0.066841	0.063802	0.065176	0.064315	0.062799	0.067170	0.062661	0.060271	0.068101	0.066958	0.065505	0.063913	0.062519	0.064506	0.065499	0.061829
-321.166666	0.063303	0.063708	0.062814	0.062650	0.064083	0.062197	0.063637	0.062106	0.063885	0.059547	0.064009	0.060035	0.060926	0.062323	0.060661	0.063510	0.062559	0.063593	0.064973	0.063188	0.063925	0.061424	0.061697	0.065027	0.062146	0.064558	0.063501	0.060896	0.061198	0.063557	0.065814	0.062665	0.065376	0.064998	0.060822	0.062642	0.061093	0.061403	0.065212	0.065255	0.062133	0.064832	0.061192	0.062631	0.063238	0.061315	0.061219	0.063602	0.062266
-321.133333	0.060290	0.062563	0.062833	0.060871	0.064339	0.062591	0.060405	0.060871	0.060483	0.059470	0.060041	0.060058	0.064239	0.061141	0.062183	0.054950	0.061093	0.061122	0.059523	0.062201	0.059893	0.063354	0.063512	0.063696	0.063612	0.060116	0.060475	0.059560	0.058864	0.060493	0.060168	0.057606	0.062132	0.058671	0.060039	0.063255	0.058313	0.061762	0.062531	0.062988	0.059898	0.061551	0.062770	0.059323	0.063214	0.059311	0.061671	0.062857	0.063086
-321.100000	0.059233	0.060825	0.062724	0.058998	0.061375	0.062775	0.061871	0.063231	0.060602	0.057103	0.057766	0.058474	0.057396	0.060382	0.059703	0.058714	0.059936	0.059082	0.060160	0.061503	0.062317	0.060434	0.059253	0.063832	0.056255	0.058470	0.057976	0.057091	0.058530	0.059035	0.058259	0.059580	0.059520	0.061355	0.060268	0.060212	0.058044	0.056338	0.060074	0.057134	0.056294	0.060817	0.059919	0.058446	0.059646	0.059094	0.058979	0.059747	0.057278
-321.066666	0.057674	0.059855	0.056451	0.058954	0.056463	0.056824	0.057185	0.057409	0.056581	0.056647	0.056453	0.057829	0.060154	0.058711	0.058713	0.055703	0.055860	0.057337	0.058766	0.059258	0.059330	0.057469	0.059249	0.061028	0.057723	0.059094	0.058839	0.059837	0.059132	0.060475	0.058548	0.059563	0.056761	0.057336	0.056733	0.058452	0.058963	0.056146	0.060449	0.056318	0.056340	0.058664	0.058937	0.061917	0.055985	0.059192	0.056643	0.056909	0.056502
-321.033333	0.054665	0.059629	0.054894	0.058701	0.057504	0.056999	0.058114	0.057633	0.056587	0.057541	0.059866	0.056883	0.054734	0.054166	0.057145	0.058996	0.059742	0.057057	0.057899	0.057816	0.062535	0.055188	0.055221	0.056682	0.057208	0.057521	0.056548	0.057423	0.056342	0.060920	0.055503	0.054688	0.054935	0.058570	0.057950	0.058495	0.058297	0.054700	0.057944	0.056518	0.055145	0.058041	0.058469	0.056991	0.055806	0.053066	0.059323	0.057519	0.056437
-321.000000	0.053493	0.055996	0.055984	0.055132	0.057923	0.054819	0.055437	0.055919	0.053252	0.055480	0.055174	0.054514	0.053341	0.053699	0.054616	0.054313	0.055409	0.056559	0.055317	0.053961	0.056781	0.056630	0.052355	0.056042	0.055550	0.055963	0.055681	0.055661	0.056030	0.055528	0.053988	0.057811	0.054608	0.056843	0.057530	0.058492	0.054979	0.053324	0.055689	0.052693	0.051991	0.056261	0.056153	0.053564	0.054366	0.055492	0.052179	0.055473	0.054372
-320.966666	0.051954	0.052662	0.055951	0.052219	0.056224	0.052695	0.051866	0.052191	0.051389	0.052668	0.050912	0.052045	0.052209	0.051798	0.052349	0.052165	0.051633	0.055311	0.054069	0.052135	0.052426	0.054371	0.050854	0.055419	0.054618	0.052963	0.054838	0.052846	0.049461	0.053125	0.051683	0.052918	0.051151	0.055135	0.050338	0.053035	0.052185	0.054581	0.052601	0.051155	0.048353	0.055477	0.052169	0.055588	0.052840	0.050827	0.050538	0.054799	0.049589
-320.933333	0.050030	0.052531	0.050021	0.050024	0.049521	0.047695	0.051044	0.051925	0.049030	0.049298	0.049451	0.051395	0.047635	0.048878	0.050937	0.047543	0.052988	0.050449	0.051844	0.047796	0.052522	0.050337	0.048585	0.051027	0.051831	0.052569	0.047348	0.048424	0.051506	0.050848	0.050309	0.051000	0.050817	0.048265	0.049428	0.051364	0.051239	0.048783	0.050032	0.049896	0.048029	0.049815	0.050789	0.052009	0.052590	0.046884	0.047898	0.049997	0.045598
-320.900000	0.045421	0.048923	0.046326	0.046768	0.051757	0.048593	0.046930	0.046959	0.043140	0.044961	0.048141	0.044822	0.046437	0.044295	0.045863	0.046244	0.047903	0.046742	0.047107	0.044986	0.048672	0.046637	0.044882	0.049508	0.046283	0.047516	0.046669	0.046192	0.048164	0.048747	0.046847	0.047397	0.046761	0.046861	0.046091	0.047709	0.046915	0.044109	0.048482	0.046823	0.044043	0.046135	0.047788	0.046083	0.047867	0.045080	0.044117	0.046815	0.047383
-320.866666	0.043468	0.043003	0.042527	0.043750	0.045425	0.043261	0.042866	0.044289	0.043263	0.041548	0.043918	0.042927	0.041403	0.040754	0.041914	0.041264	0.045393	0.041206	0.041985	0.041656	0.044091	0.041543	0.042458	0.042134	0.042511	0.039848	0.039254	0.044383	0.043016	0.046209	0.043196	0.044253	0.043724	0.045424	0.036725	0.043390	0.042878	0.040277	0.042236	0.039892	0.039630	0.044203	0.045450	0.044883	0.045324	0.040861	0.042256	0.043404	0.040821
-320.833333	0.035960	0.038125	0.036282	0.038764	0.038805	0.037525	0.037308	0.040289	0.035588	0.040299	0.037722	0.039347	0.035316	0.036045	0.036350	0.037556	0.037928	0.037534	0.039147	0.037968	0.038053	0.036685	0.034501	0.038223	0.040242	0.038247	0.034248	0.036048	0.038104	0.037368	0.040536	0.036092	0.036024	0.039591	0.037471	0.041547	0.039708	0.037387	0.038370	0.038152	0.038329	0.040508	0.040100	0.039524	0.038528	0.036161	0.035155	0.037461	0.036881
-320.800000	0.032051	0.035336	0.035139	0.032656	0.036081	0.034971	0.032887	0.035433	0.034031	0.033475	0.030817	0.032802	0.030056	0.031484	0.035266	0.032118	0.035434	0.032620	0.033117	0.032903	0.032827	0.034487	0.032349	0.033923	0.033309	0.034653	0.030003	0.033582	0.034059	0.034767	0.033346	0.033090	0.033879	0.034278	0.031910	0.032032	0.032168	0.031359	0.033996	0.031971	0.033308	0.035122	0.034406	0.035631	0.034285	0.031407	0.028760	0.033786	0.031497
-320.766666	0.028269	0.031799	0.026886	0.031084	0.030158	0.028851	0.029831	0.029542	0.028792	0.028348	0.029649	0.027949	0.029115	0.028360	0.029670	0.024870	0.031587	0.029384	0.028227	0.027289	0.030519	0.029241	0.026274	0.029400	0.028910	0.028666	0.026626	0.029122	0.026063	0.029496	0.030270	0.026408	0.028681	0.026746	0.030654	0.026519	0.029103	0.028199	0.027597	0.027050	0.027105	0.028776	0.029148	0.029420	0.029402	0.027419	0.027343	0.026666	0.027067
-320.733333	0.021947	0.022614	0.023862	0.025133	0.026063	0.024984	0.024607	0.027472	0.023446	0.021647	0.025839	0.023500	0.022885	0.022239	0.023488	0.022299	0.023222	0.023465	0.022146	0.022563	0.026083	0.024682	0.024614	0.025883	0.023804	0.026408	0.021526	0.024425	0.024880	0.025787	0.025124	0.022616	0.023575	0.025784	0.024851	0.025787	0.027064	0.021769	0.023802	0.022347	0.021040	0.024087	0.024622	0.025632	0.024814	0.020676	0.024666	0.023663	0.018500
-320.700000	0.017887	0.021479	0.021793	0.022353	0.021144	0.017834	0.021845	0.017523	0.017678	0.019681	0.019540	0.019714	0.019611	0.018668	0.019683	0.020255	0.022041	0.019716	0.020976	0.020651	0.023234	0.020541	0.017291	0.020571	0.016977	0.020272	0.017249	0.022099	0.019380	0.022087	0.020457	0.020591	0.018008	0.021153	0.022641	0.019897	0.022559	0.018897	0.019995	0.020781	0.016193	0.021417	0.022080	0.020092	0.020793	0.016418	0.018100	0.018152	0.019001
-320.666666	0.014953	0.018840	0.015632	0.016818	0.016540	0.016504	0.015943	0.018852	0.014655	0.015320	0.015296	0.017912	0.014487	0.016413	0.013748	0.016415	0.016141	0.015232	0.015163	0.011508	0.016417	0.015073	0.017024	0.014277	0.018939	0.015364	0.011329	0.015921	0.015944	0.015441	0.016062	0.017076	0.017905	0.018656	0.017215	0.015685	0.020012	0.015868	0.018618	0.017142	0.016745	0.019071	0.016935	0.017737	0.014046	0.016949	0.015096	0.018533	0.014736
-320.633333	0.012044	0.013724	0.016957	0.014106	0.013035	0.013965	0.015640	0.010787	0.011290	0.013090	0.011590	0.013604	0.013107	0.011630	0.014773	0.011229	0.016450	0.014264	0.014420	0.010897	0.013990	0.012798	0.015014	0.012415	0.012920	0.012333	0.011505	0.014574	0.013424	0.011172	0.013459	0.011725	0.011579	0.011279	0.012128	0.012716	0.013268	0.011559	0.011306	0.011826	0.013822	0.013480	0.014403	0.015408	0.013932	0.013033	0.012366	0.012339	0.010847
-320.600000	0.011443	0.008081	0.012040	0.014044	0.012130	0.011856	0.012871	0.010132	0.008399	0.013565	0.010203	0.010150	0.010311	0.010087	0.012553	0.011138	0.008806	0.014021	0.011389	0.011149	0.010159	0.010849	0.008594	0.009158	0.010279	0.012278	0.011762	0.010366	0.007801	0.008709	0.010882	0.007840	0.010871	0.007482	0.006933	0.012492	0.011474	0.009018	0.010853	0.011422	0.010410	0.012028	0.012745	0.012268	0.008491	0.010174	0.008916	0.010376	0.011849
-320.566666	0.010251	0.009560	0.008708	0.009866	0.013076	0.008910	0.010927	0.012156	0.009671	0.010260	0.012494	0.008890	0.010201	0.008830	0.011714	0.006414	0.007341	0.008817	0.013456	0.008090	0.009931	0.008171	0.007776	0.007266	0.010777	0.012388	0.008194	0.007766	0.007564	0.007374	0.009551	0.011688	0.010970	0.008016	0.010798	0.009874	0.010298	0.008894	0.008461	0.011608	0.005855	0.009159	0.011152	0.008652	0.012146	0.009677	0.011432	0.009153	0.010566
-320.533333	0.008267	0.011573	0.008732	0.009834	0.010125	0.012939	0.007985	0.009230	0.007302	0.007724	0.008549	0.009374	0.007294	0.010836	0.007283	0.005070	0.006621	0.009621	0.010085	0.011406	0.006262	0.011143	0.007215	0.008109	0.009067	0.008034	0.007659	0.009721	0.007147	0.005977	0.009614	0.007439	0.012262	0.008254	0.006456	0.006358	0.009368	0.008071	0.005251	0.006765	0.007130	0.009003	0.010398	0.010377	0.008648	0.011527	0.008080	0.010301	0.009720
-320.500000	0.007490	0.013815	0.011578	0.009771	0.009191	0.008072	0.008648	0.010808	0.009026	0.008535	0.008038	0.009871	0.010817	0.009152	0.007425	0.007231	0.008237	0.011003	0.009279	0.010179	0.008116	0.012977	0.008768	0.008614	0.008381	0.006092	0.009968	0.008895	0.007330	0.008486	0.007438	0.008096	0.011760	0.008630	0.008547	0.008269	0.010232	0.008846	0.010638	0.014379	0.009352	0.008564	0.010754	0.010833	0.010154	0.008466	0.009800	0.007783	0.007185
-320.466666	0.008892	0.012689	0.011377	0.010920	0.011423	0.009561	0.010383	0.010748	0.008072	0.005073	0.009068	0.009871	0.011143	0.011735	0.010240	0.009589	0.008373	0.011567	0.010028	0.010472	0.010864	0.011230	0.009563	0.009683	0.010209	0.011370	0.011435	0.009201	0.009732	0.009257	0.008719	0.010245	0.013304	0.009945	0.010509	0.009376	0.012112	0.012496	0.008693	0.008530	0.006454	0.011791	0.010822	0.012957	0.008482	0.009298	0.010068	0.008907	0.007049
-320.433333	0.012648	0.013894	0.011526	0.011603	0.013178	0.010273	0.010325	0.008094	0.010281	0.008307	0.008602	0.008986	0.010905	0.013068	0.013030	0.012633	0.013260	0.014931	0.015527	0.012341	0.011476	0.010321	0.010691	0.011116	0.013258	0.008021	0.011092	0.009676	0.008289	0.009706	0.010058	0.011825	0.012981	0.010886	0.013415	0.012995	0.011641	0.009915	0.010864	0.013657	0.008682	0.012047	0.010386	0.009987	0.013629	0.006966	0.008624	0.009705	0.006986
-320.400000	0.012013	0.015098	0.014311	0.013518	0.015400	0.013659	0.012734	0.015218	0.013892	0.013361	0.012554	0.011947	0.012190	0.012808	0.013853	0.010538	0.013627	0.014405	0.014470	0.011261	0.014027	0.014557	0.013561	0.014457	0.013618	0.014150	0.013698	0.014455	0.011104	0.013310	0.014161	0.012006	0.012967	0.014562	0.016683	0.014210	0.013049	0.012983	0.011777	0.016298	0.011278	0.013136	0.015939	0.017556	0.012327	0.012780	0.010857	0.013563	0.010536
-320.366666	0.014752	0.015967	0.015619	0.015581	0.015024	0.012941	0.016618	0.016860	0.015213	0.015013	0.016232	0.012850	0.013764	0.015256	0.017979	0.012229	0.013251	0.015398	0.015618	0.014319	0.015415	0.013628	0.013805	0.013674	0.018024	0.014726	0.014254	0.012484	0.014444	0.013970	0.015382	0.013519	0.017769	0.014209	0.017767	0.015685	0.013400	0.014983	0.014473	0.015741	0.012995	0.018405	0.015845	0.015618	0.013529	0.014427	0.014901	0.015451	0.012692
-320.333333	0.016332	0.019412	0.018010	0.017638	0.018267	0.015644	0.017166	0.017135	0.015490	0.017294	0.014794	0.016651	0.014854	0.016524	0.014947	0.016930	0.017358	0.019265	0.016649	0.016003	0.019017	0.017408	0.015986	0.015887	0.015938	0.016603	0.015600	0.015382	0.014458	0.015691	0.017321	0.014520	0.013962	0.017771	0.017801	0.017174	0.016146	0.013804	0.015119	0.016889	0.015401	0.015820	0.017655	0.019583	0.014414	0.015565	0.016265	0.018454	0.014769
-320.300000	0.017781	0.018353	0.015927	0.020196	0.016182	0.018032	0.018534	0.016920	0.016634	0.012958	0.012772	0.017906	0.017535	0.016621	0.020724	0.017422	0.019838	0.018632	0.017310	0.015875	0.019804	0.018931	0.019154	0.017076	0.019171	0.016053	0.017996	0.019350	0.013881	0.017028	0.021248	0.016242	0.022030	0.017990	0.017465	0.020217	0.019320	0.018008	0.014065	0.017413	0.017136	0.017594	0.017905	0.018064	0.018888	0.016225	0.018719	0.016599	0.017938
-320.266666	0.016359	0.017197	0.022004	0.017278	0.016441	0.019763	0.019599	0.020203	0.017224	0.017479	0.018450	0.015101	0.015556	0.019874	0.020736	0.019428	0.019063	0.019697	0.018446	0.016336	0.021653	0.017708	0.016781	0.019447	0.021516	0.018622	0.017909	0.021050	0.021323	0.018931	0.018615	0.017342	0.019461	0.020895	0.018535	0.019118	0.020994	0.017698	0.018516	0.019070	0.016872	0.019400	0.018741	0.018692	0.020465	0.019334	0.017604	0.018131	0.018751
-320.233333	0.020337	0.019309	0.020016	0.018469	0.019112	0.018797	0.019936	0.021894	0.018418	0.017971	0.018604	0.017056	0.017548	0.020329	0.018450	0.020818	0.018609	0.019884	0.019268	0.019006	0.022323	0.019829	0.016609	0.019938	0.019671	0.018177	0.017833	0.020622	0.015717	0.018687	0.021380	0.020106	0.023590	0.017105	0.019891	0.021472	0.021483	0.019964	0.018953	0.022187	0.015439	0.020366	0.018193	0.021068	0.018560	0.018897	0.019030	0.021595	0.016343
-320.200000	0.019150	0.020921	0.022519	0.021111	0.022686	0.021354	0.020466	0.022252	0.017699	0.020083	0.019894	0.016413	0.018072	0.019222	0.019368	0.018711	0.019442	0.020259	0.021460	0.022207	0.021950	0.016902	0.016288	0.020942	0.019405	0.020796	0.019902	0.018783	0.017969	0.017705	0.020265	0.020263	0.019196	0.019834	0.021258	0.021528	0.020597	0.019165	0.019940	0.018429	0.018923	0.020450	0.022031	0.019332	0.018755	0.016794	0.017437	0.022206	0.019323
-320.166666	0.016812	0.020642	0.021599	0.020910	0.020078	0.018434	0.020487	0.018117	0.018170	0.021524	0.019717	0.017510	0.018115	0.022457	0.018209	0.018277	0.017770	0.023680	0.019986	0.017682	0.022864	0.019620	0.015801	0.020030	0.018480	0.021208	0.018565	0.021697	0.019878	0.017560	0.020688	0.019524	0.017619	0.018264	0.018420	0.021500	0.017401	0.020211	0.019418	0.019663	0.019210	0.019667	0.019282	0.018914	0.021048	0.017331	0.018911	0.018624	0.017255
-320.133333	0.016475	0.022758	0.019945	0.019983	0.016354	0.018010	0.021509	0.020520	0.018062	0.017793	0.015883	0.017398	0.021716	0.021951	0.015494	0.015871	0.019751	0.020210	0.018061	0.018688	0.020600	0.016706	0.017209	0.017577	0.020465	0.018912	0.015341	0.020270	0.016794	0.018784	0.022238	0.018038	0.018502	0.018897	0.018801	0.019052	0.018914	0.016885	0.017683	0.017063	0.017817	0.017645	0.020644	0.015127	0.019568	0.015059	0.019362	0.020711	0.016243
-320.100000	0.014226	0.016346	0.017892	0.017349	0.016724	0.015979	0.019778	0.018946	0.016625	0.017153	0.015320	0.016496	0.016947	0.014631	0.015311	0.014286	0.014483	0.022145	0.015485	0.018718	0.017975	0.017406	0.014441	0.016559	0.019304	0.020351	0.016121	0.019592	0.018551	0.017223	0.019271	0.016405	0.017936	0.017677	0.018839	0.019194	0.017367	0.018074	0.015950	0.017691	0.018139	0.016208	0.019397	0.017945	0.017087	0.015143	0.018231	0.015606	0.017193
-320.066666	0.015867	0.017891	0.016540	0.015367	0.018492	0.014781	0.016771	0.019505	0.015329	0.017562	0.014269	0.015753	0.011902	0.014959	0.013541	0.016405	0.014486	0.013605	0.015514	0.017086	0.016472	0.017759	0.013437	0.016847	0.015021	0.016159	0.013929	0.015929	0.016564	0.012147	0.016854	0.014371	0.018277	0.018871	0.013505	0.017254	0.017538	0.016124	0.013171	0.016497	0.013993	0.016895	0.016361	0.016391	0.016266	0.012850	0.013182	0.014084	0.013579
-320.033333	0.011397	0.012934	0.014834	0.012509	0.012941	0.014526	0.015147	0.013934	0.011981	0.013028	0.012817	0.012211	0.011080	0.014731	0.013729	0.010746	0.011991	0.014068	0.012941	0.013805	0.015330	0.012038	0.012320	0.014744	0.014023	0.013327	0.014961	0.011459	0.011665	0.013397	0.013716	0.012640	0.015103	0.013273	0.014583	0.015728	0.014081	0.013186	0.011752	0.011909	0.013575	0.016066	0.015683	0.014758	0.015292	0.015475	0.012520	0.013086	0.010373
-320.000000	0.008055	0.014918	0.009527	0.010880	0.013314	0.009748	0.016401	0.014188	0.008900	0.011417	0.010045	0.013087	0.011894	0.006988	0.011905	0.012140	0.009650	0.013448	0.012473	0.011650	0.013640	0.013046	0.010194	0.014478	0.012542	0.010925	0.010722	0.010747	0.012669	0.011424	0.013831	0.012590	0.011493	0.012263	0.011872	0.014040	0.012003	0.008700	0.011137	0.011054	0.011446	0.012558	0.015058	0.009162	0.011353	0.008865	0.011800	0.011248	0.010829
-319.966666	0.008286	0.010511	0.010025	0.010038	0.011329	0.008306	0.012600	0.010379	0.007494	0.009146	0.008020	0.007897	0.008347	0.008145	0.006608	0.007595	0.007791	0.008156	0.008944	0.009011	0.010786	0.008443	0.008538	0.011292	0.011308	0.008401	0.009660	0.009204	0.011421	0.008896	0.011054	0.009348	0.011261	0.011351	0.010416	0.010863	0.008290	0.007720	0.007476	0.007225	0.008028	0.010007	0.010688	0.009599	0.007410	0.005636	0.008622	0.007971	0.007054
-319.933333	0.002583	0.006566	0.007176	0.007154	0.009598	0.004111	0.007293	0.006762	0.005078	0.006540	0.006845	0.007376	0.006214	0.007057	0.004897	0.004679	0.006465	0.009835	0.008587	0.007759	0.007678	0.005142	0.005756	0.007418	0.008452	0.010170	0.006300	0.009257	0.008077	0.007518	0.008185	0.008781	0.008034	0.009092	0.005859	0.007629	0.008548	0.005915	0.007272	0.006664	0.003723	0.008208	0.006814	0.006651	0.005820	0.007259	0.004449	0.006827	0.007728
-319.900000	0.002974	0.001845	0.002132	0.002081	0.004783	-0.000271	0.002275	0.004945	0.004152	0.001643	0.003067	0.006829	0.003261	0.004547	0.003745	0.004429	0.005476	0.005308	0.004196	0.001544	0.005488	0.005408	0.002564	0.004974	0.007443	0.006066	0.005912	0.002098	0.005703	0.005054	0.004828	0.003811	0.008086	0.007374	0.004172	0.006253	0.004954	0.005241	0.005353	0.004822	0.003322	0.006063	0.008702	0.003562	0.004870	0.003680	0.005001	0.005305	0.003505
-319.866666	0.002531	0.001858	0.003127	-0.000004	0.002858	-0.001012	0.005079	0.002416	0.002109	-0.001346	0.003410	-0.000961	-0.000266	0.000357	0.000502	-0.000319	0.002584	0.002727	0.001815	0.002634	0.005102	0.002076	0.000098	0.000314	0.002968	0.002314	0.003933	0.003183	0.002113	0.000402	0.001268	-0.001482	0.003105	0.002973	0.002942	0.001835	-0.000311	-0.001756	-0.000782	0.000986	0.001036	0.002452	0.003086	0.001428	0.001204	0.002608	0.000825	0.002543	-0.000006
-319.833333	-0.001828	-0.000082	0.000172	-0.001372	0.001559	-0.003304	0.002511	0.001953	-0.004935	-0.003457	-0.001308	-0.002521	-0.005511	-0.000489	-0.002855	-0.001496	-0.000564	-0.000533	-0.002481	-0.002268	0.000148	0.000419	-0.003207	-0.000739	0.001401	-0.001534	-0.001608	-0.000038	-0.001593	0.000362	-0.001000	-0.001286	0.001437	0.001209	0.000602	0.000307	0.000820	-0.000150	-0.000110	-0.001868	-0.003748	0.001292	0.000049	-0.001444	-0.000729	-0.002169	-0.004723	-0.000421	-0.003250
-319.800000	-0.005591	-0.002611	-0.003674	-0.001669	-0.002536	-0.002827	0.001093	-0.004376	-0.004786	-0.003782	-0.002487	-0.004402	-0.005987	-0.004018	-0.005012	-0.003765	-0.001614	-0.002251	-0.003989	-0.004706	-0.002573	-0.003692	-0.004394	-0.002870	-0.001242	-0.001954	-0.004951	-0.000915	-0.002484	-0.001417	-0.003008	-0.002406	0.000047	-0.000300	-0.005017	-0.001047	-0.001736	-0.003163	-0.003667	-0.004264	-0.004966	-0.001452	-0.001392	-0.003314	-0.004876	-0.007506	-0.002162	-0.002319	-0.004342
-319.766666	-0.004618	-0.002707	-0.003621	-0.004753	-0.002980	-0.006595	-0.001634	-0.004204	-0.008364	-0.007016	-0.004915	-0.003602	-0.005778	-0.005020	-0.005517	-0.004923	-0.002791	-0.006246	-0.005175	-0.006964	-0.002811	-0.006220	-0.004379	-0.006036	-0.003131	-0.006144	-0.008646	-0.003413	-0.004722	-0.005127	-0.003163	-0.004345	-0.006575	-0.000815	-0.006578	-0.005640	-0.006031	-0.005148	-0.004404	-0.005675	-0.006350	-0.006074	-0.004078	-0.001978	-0.002876	-0.007716	-0.004089	-0.005544	-0.006781
-319.733333	-0.006230	-0.009581	-0.006059	-0.007256	-0.007499	-0.003940	-0.006628	-0.005622	-0.008189	-0.009835	-0.008460	-0.007417	-0.009338	-0.003759	-0.007013	-0.007821	-0.005630	-0.007426	-0.008337	-0.005674	-0.008187	-0.006390	-0.006455	-0.007800	-0.005249	-0.007689	-0.006683	-0.005355	-0.007224	-0.004503	-0.006558	-0.006408	-0.005540	-0.006152	-0.005995	-0.008016	-0.007232	-0.009062	-0.007174	-0.007154	-0.007148	-0.006913	-0.005583	-0.005623	-0.004010	-0.009986	-0.008988	-0.008583	-0.007943
-319.700000	-0.008522	-0.008781	-0.004883	-0.008167	-0.006281	-0.010216	-0.005655	-0.008098	-0.007993	-0.009698	-0.006540	-0.009926	-0.009004	-0.009656	-0.007889	-0.009645	-0.007014	-0.007842	-0.010768	-0.009633	-0.008219	-0.009202	-0.009615	-0.007717	-0.006159	-0.007119	-0.007549	-0.009478	-0.008587	-0.009431	-0.007176	-0.006664	-0.006997	-0.008080	-0.007771	-0.008616	-0.005276	-0.009286	-0.006142	-0.007809	-0.010635	-0.005892	-0.007529	-0.008333	-0.008211	-0.009915	-0.008167	-0.008241	-0.009653
-319.666666	-0.009502	-0.008781	-0.006987	-0.008156	-0.008037	-0.010749	-0.006134	-0.008278	-0.012012	-0.011945	-0.010369	-0.008728	-0.009358	-0.009494	-0.008300	-0.010545	-0.008377	-0.008498	-0.011756	-0.009311	-0.006799	-0.012571	-0.009077	-0.011649	-0.009114	-0.007811	-0.008526	-0.009192	-0.009992	-0.008858	-0.007086	-0.008528	-0.009642	-0.007389	-0.008298	-0.006703	-0.008602	-0.010821	-0.012448	-0.009329	-0.011118	-0.009713	-0.008324	-0.008449	-0.009539	-0.009534	-0.008104	-0.008942	-0.008362
-319.633333	-0.010886	-0.008788	-0.008287	-0.008261	-0.010885	-0.012363	-0.005849	-0.008759	-0.007558	-0.012777	-0.012594	-0.011934	-0.012199	-0.009627	-0.008103	-0.010802	-0.008102	-0.008266	-0.010116	-0.010527	-0.009707	-0.009364	-0.008135	-0.012136	-0.007362	-0.009405	-0.009467	-0.010835	-0.011127	-0.007407	-0.009373	-0.008733	-0.009706	-0.009821	-0.012378	-0.006508	-0.008415	-0.010972	-0.010746	-0.008327	-0.011854	-0.010330	-0.006623	-0.011542	-0.010517	-0.012835	-0.013051	-0.007099	-0.011090
-319.600000	-0.011487	-0.009439	-0.006919	-0.011117	-0.008971	-0.010506	-0.005054	-0.008909	-0.008685	-0.012457	-0.009636	-0.010678	-0.009726	-0.010635	-0.012585	-0.008961	-0.007978	-0.006942	-0.009424	-0.006641	-0.009484	-0.008839	-0.011523	-0.009545	-0.008651	-0.008137	-0.008633	-0.007295	-0.010859	-0.007879	-0.008300	-0.008232	-0.010426	-0.011004	-0.013125	-0.007809	-0.006728	-0.010504	-0.007381	-0.011347	-0.009499	-0.008335	-0.010360	-0.011262	-0.009502	-0.009363	-0.007336	-0.010287	-0.010231
-319.566666	-0.010888	-0.008419	-0.011406	-0.004612	-0.008077	-0.009534	-0.006784	-0.011982	-0.009977	-0.010277	-0.009599	-0.010149	-0.008326	-0.008429	-0.006340	-0.010822	-0.008653	-0.009666	-0.008163	-0.010143	-0.010886	-0.009078	-0.011804	-0.009251	-0.010772	-0.011062	-0.008288	-0.010539	-0.011096	-0.007267	-0.009321	-0.007056	-0.009154	-0.009159	-0.009254	-0.008177	-0.008075	-0.008293	-0.012239	-0.009622	-0.010411	-0.008838	-0.009509	-0.008939	-0.006560	-0.009722	-0.007821	-0.009574	-0.010534
-319.533333	-0.008874	-0.002424	-0.005488	-0.004186	-0.007497	-0.008637	-0.004697	-0.010038	-0.006878	-0.009875	-0.010733	-0.006272	-0.007501	-0.003405	-0.007731	-0.005935	-0.008717	-0.006584	-0.009377	-0.006630	-0.006847	-0.007135	-0.007497	-0.008855	-0.004020	-0.007075	-0.007558	-0.008277	-0.011569	-0.009252	-0.005613	-0.005910	-0.006890	-0.007961	-0.004889	-0.006240	-0.006892	-0.008064	-0.010772	-0.004861	-0.011722	-0.008112	-0.008802	-0.007371	-0.010835	-0.008417	-0.008943	-0.006656	-0.007797
-319.500000	-0.004697	-0.006645	-0.005451	-0.005837	-0.007543	-0.009983	-0.006124	-0.007273	-0.006742	-0.005730	-0.007323	-0.008733	-0.007507	-0.004362	-0.006688	-0.003176	-0.005688	-0.006441	-0.006752	-0.004306	-0.003655	-0.003406	-0.007366	-0.005126	-0.006092	-0.008699	-0.006944	-0.006992	-0.003951	-0.006757	-0.006396	-0.008102	-0.007561	-0.004706	-0.006885	-0.002593	-0.006905	-0.004838	-0.007733	-0.006788	-0.009882	-0.004383	-0.005011	-0.002882	-0.007941	-0.005601	-0.006745	-0.006327	-0.005517
-319.466666	-0.005321	-0.004343	-0.001523	-0.004724	-0.002322	-0.005864	-0.003868	-0.002705	-0.005316	-0.003255	-0.003024	-0.003810	-0.001669	-0.003676	-0.003688	-0.002360	-0.001872	-0.002910	-0.003918	-0.002549	-0.003204	-0.001763	-0.005114	-0.003974	0.002278	-0.001986	-0.003885	-0.005527	-0.003763	-0.004839	-0.001798	-0.005302	-0.000957	-0.005469	-0.002952	-0.003785	-0.003515	-0.004567	-0.000519	-0.001161	-0.006675	-0.004041	-0.003532	-0.002722	-0.004004	-0.003542	-0.001292	-0.001994	-0.006229
-319.433333	-0.001114	0.000818	0.001947	-0.001008	-0.001044	-0.000121	-0.000594	-0.002066	-0.001750	0.000649	0.000446	-0.000397	-0.000119	-0.000205	-0.000207	-0.002018	-0.000249	-0.000787	-0.001837	0.001128	0.001002	-0.001888	-0.003805	-0.000059	0.000253	0.002036	-0.001619	-0.000647	-0.001736	0.001045	0.000793	-0.002713	0.004340	-0.003540	-0.000141	0.002807	-0.003560	-0.002210	0.000695	0.000129	0.001726	-0.000515	-0.001076	-0.000448	-0.000421	-0.003215	-0.000673	0.001729	-0.003496
-319.400000	0.000247	0.004560	0.003190	0.000287	0.000080	-0.002592	0.003968	0.000656	0.002886	0.000915	0.001413	0.002281	-0.000365	0.001586	0.003814	0.000462	0.002620	0.006076	0.004690	0.001867	0.000782	0.002902	0.000382	0.002058	0.003443	0.003637	0.003300	0.002131	0.003193	0.003005	0.004924	-0.000850	0.004730	0.003423	0.001560	0.002375	0.002225	0.000306	0.002162	0.002610	0.001293	0.002513	0.001969	0.003625	0.001641	0.002316	0.000540	0.001162	0.001782
-319.366666	0.003029	0.008039	0.007215	0.003873	0.004850	0.002404	0.005026	0.004482	0.004662	0.003305	0.004589	0.004502	0.004170	0.005119	0.003255	0.003549	0.006350	0.005791	0.006411	0.004754	0.003985	0.005510	0.005363	0.006332	0.007519	0.005373	0.005720	0.006092	0.001053	0.005105	0.007228	0.002270	0.010626	0.005824	0.007628	0.007038	0.004693	0.003237	0.003070	0.006081	0.003761	0.004744	0.003927	0.004989	0.006508	0.006036	0.004153	0.004170	0.002883
-319.333333	0.005964	0.009116	0.010623	0.008297	0.006007	0.007804	0.008931	0.006985	0.006962	0.008300	0.009447	0.007197	0.009611	0.007049	0.006495	0.008194	0.009827	0.011953	0.010411	0.006387	0.008797	0.009973	0.007660	0.009309	0.010738	0.009238	0.009511	0.008832	0.003210	0.007373	0.009685	0.008452	0.010886	0.006401	0.009034	0.008964	0.006047	0.006245	0.006016	0.009106	0.007505	0.008745	0.009028	0.008276	0.008080	0.007989	0.007717	0.010615	0.010756
-319.300000	0.011855	0.013739	0.012442	0.009669	0.008836	0.010662	0.011370	0.011339	0.010680	0.010535	0.008302	0.012924	0.010834	0.012823	0.011407	0.015513	0.013568	0.013963	0.014157	0.013495	0.010352	0.010725	0.008979	0.014723	0.014437	0.012962	0.011416	0.011536	0.009299	0.011617	0.012829	0.010487	0.012684	0.008279	0.009769	0.011811	0.009737	0.010275	0.009946	0.012393	0.009965	0.013126	0.010550	0.011073	0.009430	0.012704	0.011674	0.012773	0.009705
-319.266666	0.014923	0.015602	0.013965	0.014044	0.012403	0.011901	0.013890	0.010840	0.013878	0.014752	0.012956	0.012644	0.014719	0.012941	0.018218	0.013829	0.017214	0.016949	0.015907	0.014500	0.012851	0.014782	0.014377	0.016021	0.013338	0.016417	0.014233	0.016665	0.012265	0.016008	0.016621	0.013483	0.015630	0.014719	0.015944	0.015866	0.014572	0.015913	0.012354	0.013458	0.010931	0.016662	0.011536	0.013778	0.014680	0.015775	0.015327	0.013246	0.012722
-319.233333	0.015393	0.016554	0.016740	0.017038	0.018066	0.015347	0.019568	0.013765	0.016097	0.019661	0.017190	0.018728	0.016445	0.017856	0.016277	0.016164	0.017573	0.017720	0.016891	0.017509	0.017681	0.016415	0.016531	0.020120	0.019389	0.014912	0.017852	0.021263	0.014052	0.013430	0.017056	0.017234	0.017169	0.016362	0.017725	0.018611	0.016159	0.017521	0.016282	0.018584	0.019614	0.017246	0.015501	0.018713	0.016156	0.014881	0.014088	0.017690	0.015161
-319.200000	0.019177	0.018976	0.020724	0.017770	0.016333	0.016956	0.019178	0.014469	0.016328	0.017421	0.019744	0.017448	0.013510	0.016917	0.020048	0.020382	0.019486	0.018367	0.017377	0.020477	0.016899	0.016648	0.019395	0.020587	0.020778	0.019991	0.018114	0.022279	0.014620	0.018160	0.019763	0.018409	0.019916	0.019964	0.017512	0.021050	0.018874	0.018510	0.016037	0.017324	0.018931	0.019433	0.019220	0.019783	0.017104	0.019173	0.018683	0.017429	0.019473
-319.166666	0.020137	0.019370	0.020042	0.020022	0.018655	0.019441	0.019277	0.020842	0.017092	0.022401	0.020223	0.017477	0.018341	0.020462	0.018939	0.017483	0.020708	0.018160	0.019159	0.021716	0.019313	0.018252	0.017000	0.019065	0.020939	0.022271	0.021553	0.020581	0.017937	0.019746	0.021484	0.018406	0.019949	0.019351	0.021858	0.023173	0.021316	0.017542	0.020703	0.021415	0.020325	0.021586	0.018958	0.021072	0.020958	0.017631	0.021720	0.017340	0.016366
-319.133333	0.017486	0.022785	0.018107	0.020982	0.018864	0.020769	0.020442	0.020845	0.019099	0.019279	0.018229	0.018719	0.016284	0.017150	0.020850	0.019904	0.021515	0.022026	0.021485	0.020880	0.019269	0.018903	0.017713	0.021206	0.020297	0.018338	0.020246	0.021730	0.019621	0.019767	0.020685	0.020340	0.019542	0.022829	0.021231	0.019145	0.019311	0.021476	0.019191	0.018700	0.017374	0.020213	0.018910	0.020722	0.017139	0.021204	0.022090	0.018156	0.019994
-319.100000	0.017648	0.021391	0.019149	0.019379	0.020335	0.017423	0.021613	0.018812	0.018712	0.018196	0.017321	0.015907	0.017885	0.017871	0.019508	0.019240	0.020137	0.019937	0.021453	0.019519	0.020597	0.017379	0.016842	0.019396	0.019889	0.021516	0.018431	0.018874	0.014638	0.019324	0.019399	0.020226	0.022018	0.019317	0.020427	0.017652	0.020339	0.018780	0.020226	0.016937	0.018653	0.018493	0.020314	0.018900	0.017834	0.020671	0.022030	0.019663	0.017849
-319.066666	0.015426	0.017929	0.017525	0.018682	0.018931	0.015529	0.017399	0.019131	0.015663	0.018865	0.017158	0.016850	0.018414	0.015557	0.017569	0.017767	0.017011	0.015399	0.020783	0.017040	0.018541	0.017776	0.019531	0.018554	0.017157	0.019457	0.017877	0.018660	0.016241	0.015681	0.018752	0.018070	0.017904	0.019493	0.019044	0.019047	0.017630	0.017015	0.015941	0.017101	0.014449	0.019872	0.021088	0.019691	0.019300	0.019054	0.020035	0.017832	0.016478
-319.033333	0.014124	0.016804	0.016008	0.013382	0.016743	0.014500	0.013628	0.012241	0.015401	0.016492	0.013684	0.016516	0.016727	0.014460	0.013302	0.013714	0.016545	0.016191	0.017808	0.016956	0.014508	0.015833	0.013263	0.013460	0.016293	0.018199	0.015409	0.019970	0.018182	0.017261	0.016801	0.017381	0.016369	0.016003	0.016149	0.013805	0.018673	0.013748	0.013414	0.016600	0.012944	0.014624	0.017987	0.016723	0.015527	0.015610	0.018143	0.015610	0.014376
-319.000000	0.012370	0.012875	0.014462	0.012797	0.013898	0.011689	0.013688	0.014620	0.014904	0.013334	0.012237	0.012890	0.011675	0.012874	0.011183	0.012782	0.014481	0.014302	0.011811	0.011237	0.012567	0.013359	0.014599	0.014414	0.016241	0.013002	0.013069	0.012387	0.013997	0.013809	0.013955	0.012501	0.011531	0.015435	0.013470	0.012612	0.011790	0.012185	0.012611	0.014200	0.010393	0.012653	0.014248	0.013051	0.014423	0.008994	0.015838	0.013611	0.013816
-318.966666	0.009534	0.010768	0.011652	0.010172	0.012381	0.010227	0.010395	0.009243	0.007957	0.013653	0.008215	0.009230	0.011205	0.010460	0.008637	0.008473	0.009719	0.010915	0.010905	0.008933	0.009518	0.006558	0.010826	0.010463	0.013041	0.011510	0.009797	0.010588	0.012327	0.010732	0.012123	0.009771	0.010773	0.011918	0.008820	0.013126	0.012491	0.010514	0.008811	0.009963	0.007801	0.009788	0.013710	0.010084	0.012112	0.008545	0.011996	0.008144	0.009267
-318.933333	0.009311	0.007555	0.008325	0.007182	0.008036	0.007416	0.006711	0.006496	0.005615	0.009395	0.007245	0.008118	0.004956	0.008286	0.006311	0.005084	0.010328	0.007435	0.007202	0.006964	0.005742	0.004597	0.008190	0.007173	0.006896	0.008273	0.005125	0.007734	0.010345	0.013249	0.007754	0.007782	0.006973	0.007079	0.006402	0.006080	0.005815	0.007621	0.007467	0.005902	0.006985	0.006715	0.011327	0.006983	0.006558	0.006064	0.007089	0.007125	0.003866
-318.900000	0.003532	0.003856	0.002737	0.003521	0.006254	-0.000127	0.006377	0.006172	0.004316	0.004897	0.002188	0.002214	0.004336	0.004593	0.003981	0.004344	0.004221	0.004528	0.005837	0.003673	0.003164	0.001236	0.004539	0.004013	0.005151	0.003627	0.004239	0.005302	0.004687	0.004033	0.007819	0.003424	0.005234	0.007892	0.004875	0.004073	0.004259	0.003396	0.003967	0.003251	0.003042	0.003489	0.007004	0.002866	0.003946	-0.001283	0.002468	0.002819	0.006099
-318.866666	0.001878	0.000714	0.002036	0.001244	0.002474	0.000213	0.003326	0.003124	0.001503	0.001295	-0.001509	0.000140	0.000779	-0.000790	0.001808	-0.000369	0.003795	0.001866	0.002889	0.000086	-0.001815	0.001554	0.003520	0.002364	0.002034	0.002914	0.000713	0.003389	0.004094	0.002099	0.001854	0.002813	0.001721	0.002150	-0.001838	0.001317	0.003007	0.002733	-0.001080	0.000425	0.000963	0.000908	0.003846	0.001890	0.001250	-0.000902	0.002536	0.001609	-0.001209
-318.833333	-0.002767	-0.001963	0.002004	-0.002525	-0.000585	-0.002145	0.000434	-0.000768	-0.001720	0.000190	-0.004772	-0.000740	-0.003659	-0.001992	-0.000867	-0.003958	0.000036	0.000485	-0.000041	-0.004529	-0.003869	0.001193	-0.002060	-0.000636	0.002166	0.000102	-0.000636	-0.000216	0.002552	0.001606	-0.003331	-0.000747	-0.002655	-0.000322	-0.002398	-0.000776	-0.001253	-0.004380	-0.004553	0.000802	-0.002433	-0.000554	-0.000884	0.000500	-0.003858	-0.002306	0.001156	-0.001001	-0.000213
-318.800000	-0.005843	0.001292	-0.004450	-0.001321	-0.004430	-0.004205	-0.001278	-0.002699	-0.003087	-0.001550	-0.001987	-0.004220	-0.004790	-0.004072	-0.004350	-0.002307	-0.003158	-0.004509	-0.002863	-0.002654	-0.003708	-0.004028	-0.002386	-0.004538	0.000703	-0.003936	-0.007041	-0.002055	-0.005889	-0.003773	-0.003289	-0.003187	-0.004432	-0.002419	-0.004214	-0.003248	-0.003080	-0.006078	-0.005412	-0.003358	-0.005185	-0.004875	-0.002337	-0.001506	-0.004948	-0.004498	-0.004238	-0.004594	-0.003154
-318.766666	-0.002963	-0.003802	-0.003450	-0.003081	-0.005366	-0.004188	-0.006157	-0.005657	-0.001852	-0.006809	-0.008503	-0.006314	-0.007185	-0.002844	-0.007562	-0.005691	-0.001963	-0.006623	-0.001884	-0.003250	-0.005098	-0.005638	-0.007957	-0.004565	-0.004104	-0.003208	-0.007371	-0.002006	-0.003607	-0.002584	-0.001777	-0.001781	-0.004486	-0.005145	-0.006408	-0.002880	-0.004845	-0.006377	-0.005362	-0.006416	-0.005122	-0.004552	-0.002705	-0.005030	-0.004956	-0.008740	-0.007483	-0.006988	-0.006327
-318.733333	-0.004497	-0.003755	-0.006574	-0.008491	-0.005975	-0.004227	-0.005412	-0.007381	-0.004677	-0.005591	-0.009066	-0.007062	-0.007699	-0.002793	-0.007910	-0.004488	-0.004349	-0.006289	-0.009108	-0.006868	-0.007563	-0.007462	-0.007471	-0.004298	-0.004597	-0.004603	-0.010266	-0.003904	-0.004257	-0.006705	-0.005184	-0.006805	-0.004113	-0.005658	-0.006277	-0.006516	-0.007647	-0.008289	-0.002961	-0.006811	-0.007938	-0.007745	-0.006461	-0.004822	-0.008471	-0.008872	-0.005700	-0.009680	-0.006992
-318.700000	-0.009852	-0.004340	-0.004124	-0.006577	-0.006541	-0.006043	-0.005476	-0.007746	-0.008416	-0.006226	-0.006377	-0.004942	-0.006891	-0.006253	-0.009377	-0.005728	-0.003386	-0.007896	-0.006876	-0.007033	-0.007352	-0.007840	-0.003644	-0.005948	-0.006613	-0.005061	-0.007193	-0.006499	-0.010054	-0.006468	-0.005414	-0.003822	-0.008462	-0.006716	-0.010025	-0.006529	-0.004522	-0.005803	-0.005672	-0.005362	-0.007311	-0.006667	-0.007632	-0.005835	-0.008947	-0.004177	-0.003067	-0.006556	-0.008549
-318.666666	-0.007168	-0.006572	-0.004673	-0.009717	-0.004832	-0.005395	-0.004285	-0.006306	-0.006676	-0.005635	-0.008306	-0.007682	-0.007617	-0.006058	-0.006683	-0.005819	-0.003376	-0.005387	-0.007457	-0.008096	-0.005003	-0.004516	-0.009911	-0.006340	-0.004284	-0.006662	-0.006902	-0.004418	-0.004937	-0.007049	-0.007933	-0.005521	-0.006683	-0.005668	-0.007982	-0.007249	-0.007332	-0.007568	-0.005236	-0.008543	-0.007611	-0.005752	-0.005568	-0.007016	-0.006349	-0.006699	-0.005605	-0.008223	-0.007186
-318.633333	-0.004491	-0.006861	-0.005986	-0.006874	-0.008885	-0.005791	-0.005832	-0.005733	-0.006678	-0.004840	-0.010467	-0.007301	-0.008103	-0.005747	-0.006382	-0.006875	-0.001487	-0.006101	-0.007331	-0.004080	-0.008032	-0.009537	-0.007078	-0.006405	-0.003427	-0.003218	-0.006320	-0.006008	-0.005286	-0.007079	-0.006094	-0.006274	-0.006500	-0.004917	-0.007358	-0.006630	-0.008356	-0.006366	-0.007053	-0.005605	-0.008678	-0.007341	-0.004247	-0.006851	-0.008446	-0.005299	-0.008681	-0.005584	-0.008394
-318.600000	-0.007572	-0.005955	-0.003109	-0.005300	-0.004464	-0.004915	-0.005868	-0.008835	-0.004348	-0.004964	-0.007066	-0.007792	-0.006192	-0.006071	-0.005569	-0.006383	-0.004842	-0.006589	-0.004015	-0.006560	-0.004802	-0.008510	-0.007879	-0.007595	-0.004885	-0.003657	-0.006868	-0.003831	-0.005854	-0.003837	-0.004710	-0.009623	-0.005464	-0.007347	-0.004952	-0.004827	-0.008651	-0.006938	-0.008487	-0.006319	-0.005805	-0.006301	-0.005861	-0.005200	-0.004449	-0.006392	-0.006656	-0.007014	-0.006768
-318.566666	-0.004058	-0.004473	-0.005064	-0.002322	-0.006252	-0.008923	-0.004921	-0.005401	-0.005307	-0.006428	-0.003160	-0.005115	-0.004415	-0.006550	-0.003740	-0.004641	-0.002674	-0.004353	-0.003793	-0.003368	-0.005727	-0.006099	-0.004313	-0.005158	-0.002350	-0.004876	-0.006085	-0.002065	-0.006692	-0.005312	-0.004841	-0.005408	-0.002579	-0.007289	-0.002316	-0.003099	-0.007108	-0.006970	-0.004067	-0.006504	-0.003653	-0.006768	-0.003582	-0.003697	-0.005786	-0.007934	-0.005310	-0.004914	-0.005108
-318.533333	-0.005918	-0.006479	-0.007124	-0.002079	-0.004882	-0.004308	-0.004905	-0.002182	-0.003805	-0.002653	-0.005420	-0.007452	-0.008519	-0.003436	-0.005435	-0.004895	-0.004597	-0.004278	-0.002286	-0.005629	-0.006748	-0.002928	-0.006952	-0.006465	-0.003391	-0.001779	-0.002268	-0.004510	-0.002081	-0.005467	-0.002388	-0.003327	-0.005457	-0.005406	-0.005338	-0.005976	-0.010080	-0.004790	-0.003564	-0.004692	-0.005728	-0.001654	-0.002388	-0.005676	-0.004288	-0.003554	-0.004111	-0.006142	-0.005748
-318.500000	-0.005974	-0.006313	-0.005602	-0.006242	-0.003197	-0.006139	-0.003654	-0.004457	-0.005776	-0.003526	-0.008571	-0.007883	-0.004579	-0.004664	-0.004171	-0.006374	-0.002835	-0.003116	-0.005750	-0.005609	-0.006595	-0.003740	-0.003915	-0.001759	-0.004982	-0.003403	-0.008029	-0.003945	-0.004510	-0.007590	-0.005679	-0.006228	-0.003363	-0.009939	-0.006388	-0.004641	-0.005893	-0.006263	-0.002804	-0.006452	-0.007839	-0.003149	-0.003454	-0.006990	-0.004962	-0.007811	-0.002826	-0.007846	-0.001334
-318.466666	-0.006180	-0.007302	-0.005363	-0.006872	-0.005670	-0.006722	-0.006113	-0.006830	-0.004473	-0.005435	-0.007889	-0.005887	-0.004143	-0.007095	-0.003519	-0.007250	-0.005378	-0.005007	-0.005938	-0.004984	-0.008431	-0.008149	-0.007374	-0.004132	-0.002417	-0.004670	-0.006336	-0.005330	-0.006607	-0.006659	-0.004709	-0.006082	-0.005569	-0.006387	-0.007150	-0.004928	-0.005182	-0.006210	-0.000783	-0.004518	-0.008010	-0.006944	-0.006798	-0.006790	-0.005903	-0.007399	-0.005688	-0.005609	-0.007007
-318.433333	-0.007121	-0.003423	-0.004958	-0.004958	-0.005668	-0.004421	-0.006523	-0.007977	-0.007630	-0.003641	-0.003872	-0.005960	-0.005847	-0.006396	-0.005148	-0.007931	-0.005462	-0.004509	-0.005058	-0.003969	-0.006349	-0.009355	-0.004472	-0.004219	-0.002438	-0.005131	-0.008075	-0.007917	-0.008213	-0.005420	-0.001021	-0.004362	-0.004485	-0.003153	-0.004529	-0.006682	-0.011522	-0.007459	-0.005412	-0.005492	-0.009136	-0.004675	-0.004529	-0.004886	-0.003783	-0.008838	-0.005835	-0.006657	-0.003844
-318.400000	-0.008557	-0.005484	-0.006157	-0.007019	-0.008349	-0.005435	-0.005113	-0.006965	-0.008060	-0.005092	-0.008511	-0.007369	-0.004889	-0.007054	-0.007792	-0.005338	-0.007690	-0.010269	-0.005373	-0.007169	-0.008974	-0.006729	-0.007176	-0.009653	-0.004279	-0.004256	-0.007786	-0.006520	-0.007407	-0.007043	-0.004892	-0.009000	-0.004723	-0.006005	-0.004672	-0.006748	-0.007341	-0.006165	-0.003957	-0.009254	-0.009283	-0.009555	-0.004327	-0.006250	-0.007621	-0.008925	-0.003002	-0.005991	-0.007642
-318.366666	-0.009344	-0.007564	-0.006298	-0.009545	-0.008156	-0.010861	-0.001580	-0.006973	-0.012051	-0.012364	-0.009420	-0.007385	-0.007408	-0.007278	-0.009816	-0.009297	-0.006655	-0.006975	-0.006119	-0.009133	-0.008781	-0.009920	-0.009595	-0.009482	-0.007366	-0.010118	-0.009352	-0.007301	-0.009236	-0.008330	-0.007394	-0.007306	-0.007506	-0.007172	-0.005694	-0.004431	-0.008214	-0.008731	-0.006832	-0.005590	-0.011273	-0.009311	-0.009169	-0.005620	-0.011666	-0.008749	-0.005506	-0.007485	-0.009556
-318.333333	-0.007515	-0.009162	-0.008694	-0.009769	-0.004406	-0.010345	-0.007918	-0.008959	-0.009636	-0.010317	-0.009318	-0.013764	-0.010513	-0.010140	-0.008859	-0.011623	-0.005614	-0.008937	-0.008977	-0.009404	-0.007197	-0.010106	-0.009575	-0.009405	-0.008219	-0.011215	-0.011820	-0.010577	-0.013274	-0.011101	-0.009607	-0.006696	-0.009439	-0.011662	-0.010276	-0.007223	-0.009683	-0.011791	-0.008102	-0.007348	-0.010698	-0.009325	-0.008089	-0.009137	-0.010921	-0.011045	-0.008664	-0.010664	-0.011328
-318.300000	-0.013059	-0.011067	-0.008859	-0.010325	-0.008383	-0.013674	-0.008451	-0.009680	-0.012623	-0.012186	-0.008901	-0.012274	-0.010686	-0.012060	-0.011733	-0.013351	-0.010785	-0.012327	-0.008728	-0.012934	-0.011097	-0.009746	-0.012105	-0.009171	-0.008526	-0.012349	-0.013552	-0.011590	-0.008899	-0.010452	-0.010704	-0.014813	-0.010197	-0.010141	-0.012398	-0.012848	-0.010176	-0.011694	-0.011648	-0.011734	-0.012399	-0.012456	-0.009850	-0.009609	-0.010551	-0.012361	-0.009924	-0.010480	-0.013288
-318.266666	-0.012586	-0.014955	-0.010775	-0.013427	-0.011682	-0.012558	-0.011088	-0.011982	-0.011675	-0.011475	-0.012694	-0.013814	-0.014598	-0.011229	-0.014358	-0.014260	-0.012635	-0.012317	-0.011515	-0.011534	-0.011234	-0.012900	-0.013678	-0.012859	-0.010780	-0.013944	-0.013140	-0.008902	-0.013566	-0.012580	-0.009951	-0.010686	-0.012466	-0.012095	-0.013957	-0.012808	-0.015191	-0.013356	-0.013652	-0.013599	-0.015025	-0.010912	-0.011678	-0.011426	-0.012316	-0.011797	-0.009321	-0.012505	-0.014892
-318.233333	-0.014298	-0.014470	-0.012822	-0.014261	-0.011863	-0.016497	-0.013483	-0.011895	-0.016448	-0.011126	-0.016328	-0.014368	-0.015299	-0.014330	-0.016136	-0.017993	-0.013329	-0.013752	-0.014807	-0.014517	-0.014116	-0.016379	-0.014687	-0.013759	-0.013376	-0.012294	-0.017218	-0.014066	-0.013114	-0.015307	-0.015711	-0.015463	-0.014643	-0.016379	-0.014100	-0.013937	-0.016008	-0.016738	-0.012835	-0.011768	-0.013891	-0.011621	-0.015550	-0.013780	-0.014846	-0.013838	-0.013791	-0.013545	-0.016476
-318.200000	-0.017722	-0.017747	-0.016392	-0.014665	-0.012762	-0.015914	-0.015398	-0.014991	-0.017970	-0.013520	-0.018152	-0.016404	-0.017441	-0.013517	-0.015595	-0.016458	-0.014982	-0.013189	-0.016975	-0.016539	-0.014354	-0.016129	-0.015195	-0.015499	-0.013656	-0.017594	-0.016015	-0.015570	-0.014966	-0.016243	-0.013340	-0.014727	-0.014791	-0.016262	-0.015163	-0.015840	-0.016728	-0.014886	-0.014422	-0.013127	-0.017926	-0.018157	-0.012170	-0.017114	-0.015080	-0.017281	-0.017286	-0.015842	-0.016052
-318.166666	-0.016523	-0.015358	-0.016344	-0.017651	-0.016132	-0.014284	-0.016310	-0.017034	-0.017877	-0.016472	-0.017935	-0.015462	-0.018520	-0.016465	-0.015331	-0.016430	-0.015560	-0.016933	-0.013292	-0.018389	-0.015009	-0.018377	-0.016264	-0.014803	-0.014609	-0.014777	-0.018924	-0.013960	-0.016786	-0.018645	-0.012870	-0.017205	-0.017903	-0.011932	-0.016909	-0.015465	-0.016607	-0.017890	-0.014077	-0.015919	-0.018717	-0.012554	-0.013737	-0.016164	-0.016685	-0.016616	-0.015257	-0.015346	-0.018480
-318.133333	-0.015972	-0.017745	-0.017505	-0.016219	-0.015933	-0.013397	-0.015470	-0.015543	-0.018436	-0.019638	-0.016990	-0.017643	-0.016819	-0.015609	-0.013802	-0.020224	-0.014934	-0.017140	-0.016986	-0.014486	-0.015473	-0.016666	-0.018610	-0.019873	-0.015315	-0.019601	-0.015259	-0.015425	-0.017328	-0.018439	-0.015438	-0.013714	-0.014284	-0.016449	-0.018184	-0.016074	-0.018347	-0.016537	-0.017244	-0.016721	-0.019213	-0.015808	-0.014274	-0.017299	-0.015653	-0.018122	-0.018479	-0.017844	-0.015814
-318.100000	-0.017697	-0.014639	-0.018160	-0.015255	-0.016809	-0.016463	-0.017700	-0.018962	-0.017870	-0.015804	-0.019893	-0.018360	-0.019186	-0.016761	-0.016830	-0.016245	-0.016289	-0.015976	-0.014817	-0.016864	-0.017959	-0.015961	-0.013838	-0.013812	-0.013255	-0.015961	-0.016609	-0.017465	-0.016706	-0.018019	-0.013191	-0.018132	-0.017083	-0.016856	-0.015454	-0.017238	-0.017200	-0.017219	-0.019060	-0.013964	-0.019885	-0.017271	-0.015391	-0.014728	-0.017977	-0.018863	-0.017481	-0.017988	-0.017464
-318.066666	-0.019251	-0.017680	-0.016253	-0.016563	-0.018425	-0.018774	-0.015594	-0.017742	-0.018315	-0.017916	-0.017686	-0.013533	-0.020397	-0.016197	-0.015389	-0.015239	-0.015977	-0.017835	-0.014268	-0.017304	-0.015546	-0.017305	-0.016403	-0.014766	-0.013826	-0.017879	-0.016802	-0.016005	-0.018140	-0.016443	-0.015011	-0.017195	-0.018411	-0.015540	-0.017174	-0.013891	-0.018281	-0.015740	-0.016028	-0.015833	-0.016922	-0.012736	-0.015937	-0.018973	-0.013886	-0.018415	-0.016851	-0.011196	-0.019763
-318.033333	-0.014346	-0.013662	-0.017121	-0.015233	-0.016013	-0.016749	-0.014838	-0.018898	-0.015266	-0.017638	-0.016279	-0.015615	-0.017345	-0.013900	-0.015179	-0.014976	-0.015448	-0.015885	-0.014086	-0.016251	-0.016280	-0.016102	-0.015112	-0.012448	-0.012475	-0.015345	-0.015710	-0.016336	-0.016660	-0.015879	-0.017216	-0.015945	-0.015769	-0.015812	-0.013089	-0.014996	-0.016980	-0.015222	-0.015572	-0.017098	-0.018043	-0.013388	-0.017109	-0.013826	-0.016521	-0.015872	-0.015450	-0.013633	-0.017584
-318.000000	-0.017070	-0.013093	-0.016316	-0.017781	-0.013250	-0.013521	-0.015582	-0.015210	-0.015868	-0.016721	-0.015299	-0.013214	-0.014488	-0.014273	-0.013422	-0.016504	-0.012598	-0.014819	-0.012417	-0.013076	-0.014108	-0.014909	-0.017978	-0.013593	-0.012495	-0.013619	-0.015954	-0.014816	-0.013893	-0.013414	-0.014353	-0.014361	-0.013062	-0.014951	-0.013887	-0.013271	-0.013287	-0.015059	-0.012948	-0.017353	-0.015067	-0.014436	-0.013592	-0.015374	-0.011765	-0.014772	-0.013269	-0.012322	-0.014198
-317.966666	-0.016280	-0.008565	-0.009963	-0.012806	-0.012804	-0.009891	-0.011336	-0.013675	-0.015905	-0.015580	-0.012815	-0.012203	-0.015071	-0.010850	-0.010780	-0.015387	-0.010390	-0.011403	-0.013308	-0.011808	-0.008720	-0.013761	-0.014108	-0.010240	-0.011407	-0.012778	-0.013985	-0.014508	-0.018456	-0.015583	-0.012605	-0.013229	-0.013506	-0.016611	-0.011225	-0.013406	-0.015453	-0.012364	-0.013311	-0.016280	-0.015104	-0.010774	-0.014156	-0.014544	-0.013710	-0.012718	-0.013727	-0.012459	-0.013215
-317.933333	-0.013669	-0.009330	-0.008134	-0.010545	-0.013837	-0.010420	-0.007995	-0.013005	-0.012477	-0.011935	-0.010206	-0.013621	-0.010903	-0.010952	-0.012074	-0.010873	-0.009493	-0.010842	-0.010578	-0.011104	-0.010022	-0.010676	-0.010039	-0.009020	-0.012309	-0.009158	-0.010244	-0.011840	-0.012867	-0.012737	-0.011361	-0.012930	-0.009249	-0.011739	-0.012727	-0.009444	-0.011044	-0.011991	-0.012772	-0.011914	-0.013393	-0.009064	-0.010933	-0.011471	-0.010833	-0.010736	-0.011577	-0.008102	-0.011979
-317.900000	-0.010853	-0.009578	-0.008347	-0.012401	-0.008443	-0.009722	-0.009097	-0.009591	-0.009438	-0.008582	-0.010710	-0.009848	-0.011782	-0.009493	-0.009057	-0.010929	-0.010593	-0.010588	-0.008517	-0.011096	-0.007195	-0.009553	-0.011030	-0.008417	-0.008441	-0.007263	-0.009484	-0.008764	-0.009461	-0.013279	-0.008012	-0.008096	-0.008622	-0.010649	-0.007341	-0.006640	-0.008928	-0.011825	-0.009329	-0.010396	-0.011498	-0.008415	-0.010227	-0.008631	-0.010668	-0.008686	-0.007171	-0.008169	-0.010227
-317.866666	-0.006827	-0.006333	-0.005146	-0.009026	-0.009283	-0.010219	-0.006816	-0.008103	-0.008819	-0.009343	-0.008596	-0.008149	-0.007819	-0.006372	-0.006096	-0.006747	-0.007419	-0.007413	-0.005204	-0.006485	-0.005399	-0.008760	-0.008110	-0.006269	-0.005716	-0.005937	-0.009011	-0.008749	-0.008262	-0.008121	-0.005270	-0.007526	-0.005899	-0.009834	-0.007680	-0.006518	-0.007030	-0.007035	-0.005586	-0.007796	-0.011619	-0.006941	-0.005235	-0.005940	-0.009400	-0.006195	-0.007556	-0.007245	-0.009073
-317.833333	-0.006272	-0.005903	-0.004405	-0.003073	-0.003976	-0.006682	-0.002775	-0.005699	-0.007070	-0.006594	-0.008001	-0.004664	-0.007404	-0.004934	0.000084	-0.001117	-0.006081	-0.003090	-0.002686	-0.003071	-0.006009	-0.005541	-0.006878	-0.001229	-0.002249	-0.003713	-0.008795	-0.004666	-0.005096	-0.006912	-0.003535	-0.005478	-0.004096	-0.004743	-0.005514	-0.006212	-0.006314	-0.006974	-0.004946	-0.006154	-0.006810	-0.003177	-0.005614	-0.005444	-0.007998	-0.003975	-0.005786	-0.004137	-0.008897
-317.800000	-0.005835	-0.003472	-0.004981	-0.004538	-0.002815	-0.003730	-0.001207	-0.005670	-0.006427	-0.002208	-0.007391	-0.005598	-0.001778	-0.000455	-0.002633	-0.002142	-0.000089	-0.004299	-0.002738	-0.001523	-0.003145	-0.001208	-0.006996	-0.004032	-0.000085	-0.002243	-0.004140	-0.003667	-0.004154	-0.004244	-0.002928	-0.002798	-0.004496	-0.003099	-0.002798	-0.001138	-0.005354	-0.008105	-0.001309	0.001729	-0.005443	-0.004968	-0.003381	-0.004878	0.002423	-0.004937	-0.004120	-0.002202	-0.008471
-317.766666	-0.000386	0.001684	-0.001011	-0.000462	-0.000681	0.002127	0.000923	-0.000348	-0.002244	-0.003623	-0.003588	-0.003014	-0.002785	-0.000967	-0.000765	0.000498	0.000005	-0.001649	-0.001678	-0.001943	-0.001435	-0.001256	-0.002341	-0.000200	0.000439	-0.001568	-0.002889	-0.001387	-0.002301	0.000040	-0.004120	-0.000112	0.000444	-0.003216	-0.001438	-0.000182	-0.001301	-0.000633	-0.002365	0.000218	0.000291	0.001657	-0.003246	-0.002600	-0.003609	-0.000085	-0.002274	-0.002259	-0.002849
-317.733333	-0.002862	0.000097	0.001863	-0.000887	0.001762	0.000703	-0.000953	-0.000206	-0.003011	0.000747	-0.001726	0.001910	-0.003434	-0.001182	0.000255	-0.000065	0.003043	0.001871	0.003684	0.000027	0.001356	0.002235	-0.000179	0.000859	0.001308	0.003171	0.003825	0.002639	-0.000869	-0.002245	-0.001758	0.000317	0.000764	0.000290	0.001001	0.001958	0.000967	0.001913	0.001696	0.002853	-0.003006	0.000496	0.003359	0.001506	0.000559	-0.000197	0.005137	0.000157	-0.003588
-317.700000	0.001971	0.001256	0.001338	0.002433	0.000836	0.004219	0.005062	0.000027	0.000203	0.001955	0.001044	0.001264	-0.000358	0.001568	0.003227	0.003632	0.003492	0.001218	-0.000604	0.005728	0.002757	0.004077	0.001849	0.003274	0.004378	0.002602	-0.001549	0.004079	0.004823	-0.000114	0.000452	0.001743	0.001469	0.002399	0.001608	0.001820	0.002080	0.002038	0.004295	0.003191	0.001966	0.003503	0.004947	0.001329	0.002267	0.003415	0.005468	0.002042	-0.000669
-317.666666	0.001032	0.005389	0.004076	0.002699	0.004849	0.003832	0.005326	0.002490	0.000876	0.005989	0.001069	0.001739	0.004475	0.003591	0.007204	0.004694	0.004400	0.003596	0.004173	0.002679	0.004165	0.003604	0.001529	0.003345	0.005631	0.007712	0.003336	0.004027	0.003066	0.005175	0.004781	0.005630	0.004253	0.006598	0.002700	0.003225	0.001892	0.001332	0.003902	-0.000647	0.002110	0.005185	0.005770	0.003183	0.001690	0.000218	0.006145	0.004692	0.000135
-317.633333	0.004451	0.008673	0.003694	0.004715	0.006330	0.004961	0.005737	0.005933	0.005006	0.008747	0.001896	0.004645	0.002004	0.004531	0.004127	0.005651	0.006358	0.006302	0.007854	0.004813	0.009897	0.004166	0.006758	0.008052	0.008039	0.005411	0.006608	0.006982	0.002263	0.003658	0.005797	0.005436	0.005212	0.006260	0.005360	0.006682	0.001821	0.005292	0.007845	0.007403	0.004492	0.005260	0.008262	0.002347	0.005408	0.004155	0.007251	0.004777	0.005809
-317.600000	0.005002	0.007579	0.006851	0.006190	0.006440	0.009245	0.006679	0.005208	0.005054	0.006437	0.002702	0.007058	0.006232	0.007859	0.008644	0.005574	0.007334	0.005362	0.008946	0.004392	0.009432	0.004541	0.004440	0.007822	0.006353	0.007112	0.007670	0.007452	0.005953	0.007101	0.009309	0.007902	0.007184	0.005132	0.009214	0.008078	0.006991	0.006294	0.006216	0.006293	0.007515	0.009627	0.009444	0.005212	0.008695	0.004335	0.004838	0.005522	0.007352
-317.566666	0.006570	0.011842	0.008410	0.010267	0.007311	0.009887	0.007719	0.007902	0.005609	0.008944	0.004754	0.008722	0.008822	0.008593	0.009166	0.010355	0.007258	0.006232	0.006724	0.007556	0.008745	0.008421	0.005137	0.009905	0.008976	0.010383	0.007180	0.005534	0.008020	0.006686	0.008519	0.009741	0.007783	0.008806	0.006732	0.008594	0.007375	0.010410	0.010058	0.009686	0.007843	0.008301	0.008191	0.005709	0.007844	0.006456	0.009308	0.008220	0.006443
-317.533333	0.006954	0.009934	0.008925	0.008740	0.007628	0.009342	0.008708	0.006529	0.007481	0.012300	0.006788	0.004210	0.008083	0.008991	0.009744	0.008902	0.010149	0.011383	0.010605	0.007517	0.011822	0.008890	0.007989	0.010986	0.010130	0.010388	0.009785	0.009809	0.010035	0.008275	0.010618	0.007056	0.008758	0.009376	0.009955	0.012780	0.007903	0.007872	0.012013	0.010609	0.007962	0.012952	0.009111	0.011736	0.010257	0.005595	0.007398	0.011708	0.011197
-317.500000	0.007931	0.015050	0.011483	0.009638	0.006126	0.009891	0.013504	0.008963	0.008593	0.012569	0.009054	0.006545	0.008616	0.008468	0.008615	0.008239	0.010995	0.011882	0.013588	0.009875	0.009903	0.011928	0.009589	0.009510	0.009702	0.011747	0.009859	0.012629	0.008214	0.007694	0.011150	0.013579	0.010980	0.010245	0.010730	0.009348	0.009999	0.009837	0.008528	0.010688	0.011972	0.010860	0.011028	0.010815	0.011246	0.011306	0.012423	0.011659	0.009196
-317.466666	0.009190	0.013817	0.009582	0.009813	0.010965	0.010856	0.014311	0.010537	0.011275	0.011381	0.010609	0.009424	0.011289	0.009295	0.010927	0.009982	0.009411	0.012477	0.013107	0.008826	0.012182	0.011841	0.010835	0.011735	0.012361	0.009604	0.011045	0.011848	0.010337	0.010847	0.012158	0.009897	0.009285	0.010526	0.011615	0.013241	0.010056	0.009837	0.013872	0.009957	0.009497	0.011417	0.012417	0.010652	0.009985	0.010498	0.012625	0.012660	0.007507
-317.433333	0.010063	0.011998	0.008312	0.013086	0.010601	0.012129	0.010612	0.012470	0.010221	0.010447	0.010368	0.009272	0.007992	0.013144	0.013175	0.010757	0.014396	0.012661	0.013064	0.011907	0.011037	0.012072	0.010834	0.011255	0.009604	0.011126	0.010877	0.011497	0.009075	0.012535	0.011683	0.012470	0.009681	0.009407	0.011286	0.012989	0.012394	0.013066	0.011822	0.009852	0.011286	0.013559	0.012566	0.010982	0.012292	0.011470	0.012335	0.013271	0.012460
-317.400000	0.008297	0.010928	0.012565	0.011047	0.011074	0.013524	0.016644	0.009092	0.008904	0.010617	0.011330	0.011485	0.011377	0.013115	0.013199	0.012275	0.013588	0.013161	0.013484	0.012702	0.010661	0.014978	0.010206	0.009113	0.011301	0.010575	0.013395	0.013834	0.011220	0.012692	0.010771	0.011049	0.014491	0.009769	0.014155	0.013389	0.014051	0.010875	0.013767	0.015146	0.010367	0.012331	0.012439	0.013759	0.011264	0.015028	0.009921	0.013482	0.010994
-317.366666	0.007704	0.011066	0.012907	0.011986	0.011745	0.012143	0.013297	0.012713	0.010527	0.014313	0.009708	0.014316	0.006836	0.011321	0.010909	0.012169	0.015317	0.012676	0.011206	0.011663	0.013114	0.012618	0.013648	0.011631	0.013255	0.012050	0.012993	0.012329	0.010317	0.012117	0.010827	0.013722	0.013365	0.011319	0.012907	0.015683	0.011679	0.010431	0.009807	0.014475	0.009999	0.011759	0.014588	0.012760	0.013260	0.010422	0.015120	0.010317	0.009497
-317.333333	0.011816	0.010761	0.013548	0.012784	0.010585	0.012293	0.011717	0.010903	0.008741	0.012641	0.012324	0.009880	0.008064	0.012179	0.008595	0.012810	0.013591	0.012917	0.014225	0.012967	0.011082	0.014107	0.013250	0.014627	0.012759	0.013274	0.011375	0.014527	0.013969	0.008562	0.010191	0.015067	0.015306	0.012655	0.011730	0.013421	0.012392	0.011667	0.012307	0.011437	0.012080	0.010692	0.011678	0.013207	0.013586	0.011333	0.012331	0.011464	0.012740
-317.300000	0.007975	0.013044	0.013060	0.011307	0.012493	0.012354	0.014006	0.009582	0.013900	0.012933	0.012132	0.011302	0.011759	0.011540	0.010311	0.008859	0.012546	0.012511	0.014378	0.010424	0.011996	0.011776	0.010193	0.010914	0.014150	0.011694	0.013040	0.013832	0.013189	0.009654	0.010688	0.010793	0.014222	0.012277	0.010819	0.012149	0.014160	0.009765	0.011720	0.010772	0.012337	0.012281	0.012026	0.012676	0.013040	0.010368	0.008383	0.013203	0.009601
-317.266666	0.010126	0.012884	0.013215	0.010336	0.012206	0.011658	0.013416	0.011489	0.010397	0.012272	0.008597	0.011497	0.013048	0.010729	0.010574	0.010599	0.013807	0.009679	0.011161	0.012197	0.010833	0.010622	0.009448	0.012038	0.008448	0.013277	0.010455	0.010538	0.010351	0.010560	0.009820	0.009884	0.011595	0.011640	0.011721	0.012513	0.011465	0.010419	0.009516	0.011409	0.006448	0.010820	0.014066	0.013797	0.011101	0.009288	0.009495	0.010330	0.011731
-317.233333	0.008005	0.011148	0.012163	0.010120	0.014915	0.010686	0.011869	0.006722	0.009285	0.007960	0.008606	0.007482	0.008749	0.007535	0.007555	0.009076	0.012578	0.010579	0.008515	0.012301	0.009564	0.011593	0.012955	0.012484	0.012996	0.012442	0.010332	0.009896	0.011055	0.009366	0.011142	0.011355	0.011020	0.010836	0.012100	0.010759	0.012236	0.008258	0.009119	0.010703	0.010199	0.009396	0.013644	0.007829	0.009021	0.010635	0.008326	0.011337	0.009676
-317.200000	0.009272	0.011619	0.008701	0.007366	0.011764	0.006649	0.009391	0.007648	0.008863	0.006159	0.007259	0.006804	0.005526	0.010138	0.011280	0.009870	0.008654	0.008098	0.008066	0.009190	0.009765	0.007805	0.008442	0.009820	0.010878	0.011992	0.010237	0.012139	0.006754	0.009549	0.009075	0.009716	0.009674	0.012580	0.011195	0.010369	0.009715	0.007310	0.006812	0.009369	0.004916	0.007530	0.008791	0.007435	0.008233	0.009587	0.008482	0.011455	0.006837
-317.166666	0.007725	0.008541	0.009132	0.009587	0.009054	0.008577	0.010625	0.005641	0.007294	0.008446	0.007037	0.006638	0.006715	0.005369	0.007801	0.006863	0.008857	0.007719	0.009465	0.009305	0.009910	0.008411	0.008112	0.010410	0.007316	0.009598	0.008920	0.010392	0.004717	0.002856	0.009586	0.008953	0.008513	0.010690	0.008106	0.007363	0.007494	0.007757	0.004529	0.008123	0.006601	0.007876	0.010177	0.008167	0.008066	0.007867	0.008297	0.005000	0.008671
-317.133333	0.006087	0.006838	0.006058	0.007258	0.005638	0.008861	0.008344	0.005108	0.006435	0.006724	0.005650	0.006984	0.006033	0.006541	0.006459	0.006715	0.006614	0.006999	0.006512	0.006564	0.008907	0.006443	0.005264	0.006994	0.009978	0.006135	0.002844	0.007572	0.008055	0.004979	0.006512	0.006920	0.006286	0.005682	0.008271	0.008391	0.005113	0.005452	0.006084	0.007481	0.007179	0.009337	0.009010	0.007149	0.004334	0.006036	0.005411	0.004929	0.005845
-317.100000	0.003739	0.006004	0.006028	0.007117	0.002832	0.006147	0.007646	0.006466	0.004431	0.005555	0.004363	0.006160	0.006073	0.008701	0.004697	0.002945	0.008629	0.007116	0.006481	0.005358	0.008076	0.007073	0.005119	0.005508	0.004819	0.010007	0.002990	0.007368	0.004005	0.002233	0.005955	0.005433	0.005821	0.007420	0.007293	0.006587	0.005783	0.006553	0.005942	0.007099	0.001488	0.006611	0.009346	0.005491	0.005572	0.004229	0.003548	0.003989	0.003390
-317.066666	0.001029	0.001778	0.004712	0.007707	0.005967	0.005558	0.008261	0.005851	0.001917	0.003867	0.003678	0.005118	0.004161	0.005312	0.004851	0.007438	0.005595	0.005039	0.005923	0.002544	0.009618	0.007034	0.001124	0.003178	0.005065	0.005425	0.003598	0.005410	0.003246	0.002324	0.005898	0.003715	0.002787	0.006155	0.007742	0.006381	0.004120	0.003079	0.001906	0.002906	0.001835	0.004399	0.004620	0.004536	0.003105	0.005979	0.005106	0.006848	0.001807
-317.033333	0.003408	0.005298	0.005050	0.006190	0.003703	0.005906	0.006958	0.002349	0.004206	0.003548	0.001380	0.001537	0.001851	0.004024	0.000884	0.005469	0.004387	0.004656	0.005587	0.001871	0.004308	0.006017	0.003134	0.006271	0.003075	0.004093	0.004505	0.003412	0.004745	0.004687	0.004021	0.003030	0.004074	0.003862	0.003408	0.003641	0.004075	0.004165	0.003185	0.005643	0.002036	0.002604	0.003580	0.003995	0.002130	0.002921	0.003572	0.003014	0.001808
-317.000000	0.000321	0.003640	0.003335	0.001115	0.001574	0.003244	0.005833	0.003109	-0.000778	-0.000139	0.002431	0.004056	0.002262	0.004032	-0.000665	0.003043	0.001357	0.005713	0.002185	-0.000690	0.002848	0.004280	0.000865	0.003720	0.005351	0.001416	0.001708	0.006422	-0.000263	0.001948	0.004880	0.002734	0.002603	0.004160	0.001688	0.003694	0.002495	0.002180	0.002169	0.002510	0.001339	0.000764	0.001775	0.004069	0.004115	0.000706	0.002824	0.003182	0.001926
-316.966666	0.001683	0.002654	0.001001	0.001859	0.003251	0.003339	0.002850	0.002204	0.002219	0.003373	-0.000940	-0.000310	-0.000507	0.002715	-0.001064	0.001292	0.006253	0.001436	0.003963	0.003785	0.003152	0.001322	0.002061	0.001985	0.004363	0.005158	0.002510	-0.000342	-0.001701	0.000482	0.002426	0.001712	0.001579	0.002833	0.002082	0.005650	0.002480	0.003015	0.000257	0.000505	0.000754	0.004013	0.000682	0.004736	0.002943	-0.000364	-0.000108	0.003831	0.000352
-316.933333	0.002013	0.004414	0.005192	0.002994	0.000395	-0.000355	0.002455	0.000348	-0.002633	0.000015	-0.004857	0.001773	0.000066	0.000747	0.001233	0.000355	0.003844	0.001797	0.003777	0.001651	0.002226	0.002418	-0.001978	0.003028	0.001124	0.003311	-0.000654	0.002528	-0.000271	0.002282	0.003472	0.001100	0.001278	0.001440	0.000963	0.001881	0.001555	-0.000739	0.000947	0.003081	0.000397	-0.000665	0.003506	0.000988	0.000657	-0.000753	0.000210	0.001079	-0.000754
-316.900000	-0.000287	0.001564	-0.000993	-0.000148	0.002748	-0.000945	0.001446	0.001866	-0.001827	-0.000136	-0.001896	0.000500	0.000118	-0.001749	-0.001328	-0.001124	0.000749	0.000706	0.000329	0.000343	0.003184	0.002732	-0.001996	0.000517	0.000612	-0.002195	0.001199	0.000212	-0.002328	-0.000008	0.000648	0.000090	0.000840	0.000807	-0.000569	-0.000425	0.000294	-0.003789	0.000929	0.000464	-0.002274	-0.000958	0.000445	0.002577	-0.003420	-0.000211	-0.001072	0.002673	-0.000981
-316.866666	-0.002970	0.001158	0.002178	-0.002794	0.002940	-0.000847	0.001326	0.002200	-0.002073	0.003823	-0.002450	-0.000034	-0.000332	-0.002613	-0.001274	0.002207	0.003771	-0.001723	0.000483	-0.000493	0.001643	0.001746	0.000567	0.001008	-0.001473	-0.000214	-0.002249	0.000230	-0.001572	-0.000067	0.002510	-0.000446	-0.001420	0.000885	-0.000795	0.000911	-0.001179	0.000229	0.001100	0.001280	-0.002515	-0.000443	0.000465	0.002133	-0.002344	-0.000412	-0.001472	0.000219	-0.000495
-316.833333	-0.002368	-0.001711	-0.001117	-0.001823	-0.000873	-0.001697	0.000773	0.000505	-0.001613	-0.000581	-0.001777	-0.000263	0.000974	0.001439	-0.001629	-0.001727	0.001364	-0.000799	-0.000130	-0.000331	0.000743	0.000281	-0.000330	-0.000258	-0.000016	0.001736	-0.002013	-0.000744	-0.004346	-0.002812	-0.002028	-0.000041	-0.000141	0.000548	-0.001549	0.001418	-0.001697	-0.003862	-0.000043	-0.001773	-0.003872	-0.002414	-0.001203	-0.000290	0.001493	-0.002034	-0.001307	-0.002318	-0.002768
-316.800000	-0.001423	0.001947	-0.001761	-0.001557	-0.003438	-0.001086	0.000072	-0.002256	-0.002066	0.001654	-0.004098	-0.002677	-0.002370	-0.000265	-0.004848	-0.002602	0.001008	-0.002460	0.001109	-0.004480	0.001288	-0.000562	-0.002639	0.000304	-0.000049	-0.000956	-0.001960	-0.001273	-0.002772	0.002805	0.003670	-0.002412	-0.001182	-0.000631	0.000534	0.000697	-0.000158	-0.002420	-0.000842	-0.001746	-0.004527	0.001387	-0.003471	0.000567	-0.001458	-0.001071	-0.001469	-0.002205	-0.001912
-316.766666	-0.002607	-0.001324	-0.001357	-0.002645	-0.002354	-0.000036	0.000998	-0.001463	-0.003081	-0.000641	-0.003110	-0.001521	-0.002245	-0.002115	-0.001751	-0.002631	-0.000580	0.001445	-0.002425	-0.001565	0.006011	-0.000508	-0.000473	0.000555	-0.000062	0.000839	-0.001024	0.000067	0.000458	-0.000449	-0.000780	-0.000861	-0.002727	-0.001907	-0.000160	-0.002302	0.000805	-0.001363	-0.001075	-0.000707	-0.002877	-0.001578	0.001667	0.000075	-0.000178	-0.002805	-0.001467	-0.001616	-0.004208
-316.733333	0.001049	-0.000930	-0.000081	-0.000189	-0.001628	-0.001996	-0.000773	-0.001313	-0.003888	-0.001359	-0.001824	-0.001904	-0.002967	-0.002939	-0.003856	-0.001471	-0.003948	-0.000580	-0.001781	-0.002564	-0.000130	0.000753	-0.000390	-0.003513	-0.002567	-0.001020	-0.003394	0.001132	-0.002069	-0.002361	0.000333	-0.003150	0.000479	0.001748	-0.001528	-0.000991	-0.003050	-0.003302	-0.000844	-0.002234	-0.002865	-0.003951	0.000234	0.001108	-0.003398	-0.004291	-0.002540	-0.003090	-0.004327
-316.700000	-0.001421	0.002502	-0.001117	-0.001212	0.000030	-0.002547	-0.002348	-0.002481	-0.005070	-0.000108	-0.004763	-0.002340	-0.001551	-0.000527	-0.005197	-0.002940	-0.000143	-0.002546	0.000455	-0.004118	-0.000792	-0.000371	-0.000739	-0.002325	-0.001732	-0.002318	-0.002139	0.001720	-0.004973	-0.000945	-0.003376	-0.006336	-0.002406	-0.000511	-0.000308	0.000277	-0.006214	-0.002406	-0.001794	-0.003070	-0.002677	-0.002626	-0.001611	-0.002909	-0.001461	-0.003559	-0.002916	-0.001205	-0.000451
-316.666666	-0.002523	-0.000657	-0.000156	-0.000239	-0.005363	-0.003224	-0.000571	-0.004286	-0.001023	-0.000515	-0.004537	-0.002323	-0.002456	-0.001896	-0.001502	-0.004379	0.000552	-0.003261	-0.001494	-0.006317	-0.000233	-0.002892	-0.003537	0.001297	-0.001505	-0.002633	-0.001788	-0.002979	-0.002082	0.000447	-0.001021	-0.003920	-0.000984	-0.002785	-0.001772	-0.001108	-0.003500	-0.003058	-0.004967	-0.004678	-0.002279	-0.004811	-0.002809	-0.002646	-0.005066	-0.001424	-0.000095	0.000116	-0.003209
-316.633333	-0.003416	0.000268	-0.001731	-0.001391	-0.005057	-0.001647	0.000354	-0.002391	-0.004159	-0.001877	-0.004566	-0.002384	-0.004160	-0.001474	-0.003618	-0.001838	-0.001623	-0.003605	0.003046	-0.003990	-0.002557	0.000204	-0.002237	-0.004012	-0.000290	-0.001531	-0.003777	-0.001903	-0.002820	-0.001809	-0.001854	-0.000629	-0.003140	-0.002493	-0.002396	-0.001382	-0.004237	-0.003915	-0.002537	-0.002341	-0.003422	-0.000633	-0.000845	0.000183	-0.001882	-0.002377	-0.001105	-0.000137	-0.001585
-316.600000	-0.002028	0.000001	-0.002185	-0.001479	-0.002861	-0.001683	-0.001233	-0.001109	-0.003811	-0.000695	-0.006702	-0.005969	-0.003716	-0.003103	-0.006726	-0.001308	0.000930	-0.001327	-0.002618	-0.001312	0.001717	-0.000213	-0.003553	0.000006	-0.002100	-0.000016	-0.001641	-0.005033	-0.003866	-0.000019	0.000345	-0.002037	-0.000641	-0.001966	-0.001790	-0.000987	-0.003092	-0.002247	-0.002456	-0.001549	-0.002008	-0.004364	-0.000850	-0.000126	-0.000749	-0.002912	-0.002727	-0.000210	-0.003676
-316.566666	-0.003644	-0.001020	-0.000876	-0.000548	-0.002763	0.000312	-0.000359	-0.003091	-0.003550	0.000601	-0.005817	-0.000487	-0.003894	-0.001120	-0.002907	-0.001763	-0.002134	-0.004831	-0.004577	-0.000283	0.000368	-0.001383	0.000180	-0.001878	-0.003741	-0.002280	-0.002565	-0.001104	-0.003456	-0.001651	-0.003185	-0.003401	-0.001548	0.001027	-0.000161	-0.001140	-0.004799	-0.003328	-0.003108	-0.004909	-0.002924	-0.001046	-0.000616	-0.000887	-0.001484	-0.004924	-0.003603	-0.003342	-0.000090
-316.533333	-0.002997	0.000104	-0.000911	-0.004895	-0.003513	0.000002	0.001076	-0.001881	-0.002798	-0.001104	-0.002429	-0.002132	-0.005054	-0.001063	0.001637	-0.003338	-0.000888	-0.002999	-0.002780	-0.002851	-0.003160	0.001294	-0.003945	-0.000274	-0.001523	0.001212	-0.003032	0.000025	-0.002276	-0.002217	0.000619	-0.003774	0.001186	-0.000460	-0.002235	-0.000233	-0.002448	-0.002528	0.000772	-0.002030	-0.001657	-0.002820	0.001460	0.001113	0.000024	-0.002051	-0.000980	0.001353	-0.000892
-316.500000	-0.004145	0.001642	0.003639	-0.002590	-0.002799	-0.001168	0.000041	-0.003269	-0.003138	0.000980	-0.000325	0.001659	-0.001436	-0.000231	0.001585	0.000072	-0.000610	-0.002522	0.000328	0.001963	0.002317	-0.001241	-0.002744	-0.002051	0.001073	-0.001928	-0.000828	-0.003830	-0.003683	-0.002368	-0.001395	-0.000016	0.000315	-0.000564	0.000450	0.002594	-0.001596	-0.001510	-0.001862	-0.000923	-0.000754	-0.003252	-0.001816	-0.001770	-0.000115	-0.001237	-0.003480	-0.002914	-0.001256
-316.466666	-0.002028	0.003100	0.002566	-0.001866	-0.003766	-0.001157	0.001155	-0.000185	-0.002714	0.002211	-0.002930	0.000490	-0.001747	0.003690	-0.002375	0.000485	0.004132	-0.001176	-0.000962	-0.000900	-0.001218	-0.000295	-0.002470	-0.000671	-0.000864	0.001105	-0.001707	0.000868	-0.002564	-0.000341	0.002114	-0.001651	0.000032	-0.001221	0.000559	0.001926	-0.001506	-0.001800	0.002559	-0.000715	-0.004530	-0.002186	0.002161	-0.002980	-0.001443	-0.001706	-0.001140	-0.001414	-0.002775
-316.433333	0.001654	0.004676	0.000686	0.001212	-0.001379	-0.001965	0.000170	0.000363	0.001550	0.000030	-0.001346	-0.000348	0.000630	0.000150	-0.003496	0.003116	0.002959	-0.001940	0.000783	-0.000325	0.002720	0.002172	0.001471	-0.000729	0.000024	0.002078	-0.000648	0.000607	0.000141	-0.000957	-0.003098	0.000765	0.004519	0.001597	-0.003593	0.001581	-0.000710	0.001600	0.001444	-0.000310	-0.001560	0.000890	0.000182	0.000131	-0.001978	-0.001696	-0.002296	-0.001285	-0.001177
-316.400000	-0.003948	0.003211	0.003299	0.001219	0.001454	0.000347	0.000610	-0.001599	-0.002816	0.000631	-0.000394	-0.001817	0.000892	-0.002356	0.000846	0.000736	0.001897	0.000291	0.000636	0.001760	0.000847	0.001293	0.001479	0.002178	0.002031	0.001758	-0.000378	0.000838	0.002392	0.002035	-0.000647	-0.002178	0.001697	0.002953	-0.001029	0.001437	-0.001078	-0.000450	-0.000970	-0.001258	-0.002099	-0.001738	0.004784	0.001812	-0.001519	-0.000463	0.001071	0.000845	0.000183
-316.366666	-0.001005	0.002009	0.002824	0.001981	-0.002958	0.002211	0.001837	-0.003107	0.002862	0.003116	-0.002275	0.001411	0.000346	0.003492	-0.001605	-0.000932	0.001651	0.000043	0.000938	-0.001163	0.002605	0.003901	-0.003158	0.001364	0.001181	0.001244	0.002321	-0.001286	0.001862	-0.000049	0.001423	0.001065	0.001809	-0.000353	-0.000233	0.001000	0.001625	0.003990	0.003341	0.001984	0.001211	0.001329	0.002706	-0.000429	0.002497	0.002428	-0.000596	0.002123	-0.000276
-316.333333	-0.000611	0.004514	0.002997	-0.001847	0.002340	0.000978	0.003642	0.000638	0.001885	0.004175	-0.002027	0.000884	0.003344	0.000366	0.000301	0.000997	0.002334	0.000152	0.001521	0.000283	0.004887	0.002460	-0.000361	0.000280	0.002137	0.002788	0.003247	0.001039	0.003284	-0.001285	0.003054	-0.001154	0.004484	0.000930	0.000367	0.003505	0.003222	0.001195	0.003590	0.001143	0.000388	0.002593	0.003765	0.004219	0.001551	0.002146	0.001672	0.000029	-0.000318
-316.300000	0.001057	0.007874	0.002325	0.004610	0.002748	0.003419	0.004288	0.001727	-0.001940	0.004276	-0.000835	0.003010	0.002874	0.003664	0.002276	0.002286	0.004676	0.002930	0.001200	-0.000393	0.002946	0.003044	0.001047	0.003441	0.004431	0.000320	0.002177	0.003476	0.003349	0.002491	0.003624	0.002023	0.003106	0.001524	0.003604	0.001526	-0.001183	-0.000324	0.003562	0.004120	0.000745	0.003781	0.001428	0.003749	0.004066	0.003034	0.003334	0.002644	0.001300
-316.266666	0.001885	0.004163	0.003830	0.004197	0.000436	0.001013	0.004178	0.003817	0.002224	0.003590	0.000703	0.004487	0.001910	0.005039	0.002408	0.001217	0.003006	0.003364	0.001802	0.002081	0.003825	0.001831	0.001565	0.003240	0.003025	0.002162	0.001730	0.005035	0.002043	0.001075	0.002313	0.005504	0.005585	0.002472	0.001140	0.002210	0.000082	0.000007	0.001173	0.001634	-0.000834	0.001373	0.002152	0.003350	0.003148	0.003671	0.002443	0.002523	0.000038
-316.233333	0.002408	0.003537	0.001820	0.002311	0.000631	0.002041	0.002172	-0.000835	0.003676	0.002484	-0.001670	-0.001073	0.001442	0.002834	0.002388	0.002247	0.002114	0.004932	0.002255	0.001372	0.004968	0.003151	0.003661	0.004775	0.003880	0.000238	0.001418	0.004294	0.003473	0.000683	0.001906	0.004002	0.000527	0.001440	-0.002416	0.001815	0.000126	0.000386	0.002948	0.004043	0.000242	0.004668	0.001309	0.003404	0.002877	0.002616	0.001662	0.003837	0.003813
-316.200000	0.002652	0.002666	0.002934	0.004577	0.000585	0.001531	0.002678	0.001655	0.003310	0.001718	0.000494	0.001758	0.001867	0.005342	0.003042	0.003408	0.004573	0.003867	0.002876	0.002720	0.001272	0.002752	0.004486	0.002773	0.005108	0.002688	0.002942	0.003662	0.002002	0.001102	0.004259	0.000810	0.002851	0.002087	0.000671	0.005426	0.001943	0.002123	0.001808	0.002375	0.001476	0.003317	0.005136	0.002241	0.003654	0.003086	0.001379	0.002680	0.001147
-316.166666	0.000371	0.003583	0.004416	-0.000788	0.005376	0.003662	0.002930	0.000509	0.000851	0.001413	0.001377	0.001638	0.002083	0.003347	-0.000707	0.002594	0.003408	0.003232	0.003521	0.003049	0.004048	0.000721	0.003611	0.003039	0.001527	0.002859	0.003755	0.001118	0.001244	0.002191	0.002399	0.001929	0.001315	0.000417	0.002435	0.000464	0.000676	0.003679	0.003356	0.005383	0.000788	0.002462	0.003819	0.004453	0.003553	0.000927	0.000454	0.006045	0.002496
-316.133333	0.001947	0.003867	0.003521	0.003275	0.003020	0.000984	0.003087	0.001094	0.000088	0.003911	0.003007	-0.000520	0.001198	0.003553	0.002298	0.003169	0.003704	0.003222	0.005540	0.004148	0.004124	0.000901	0.002863	0.003964	0.003721	0.002641	0.004235	0.003166	0.000961	0.004847	0.002363	0.003351	0.002319	-0.000599	-0.001749	0.005698	0.000892	0.001698	0.001946	0.001177	0.001119	0.002545	0.006236	0.005041	0.002925	0.002691	0.001254	0.001980	0.001922
-316.100000	0.001312	0.004274	0.003004	0.002580	0.002332	0.003447	0.003460	-0.000691	0.002223	0.003186	0.002693	0.003508	0.001010	0.001174	0.001490	0.002920	0.003036	0.002293	0.005412	-0.000034	0.002911	0.003517	0.001887	0.003007	0.005451	0.002838	0.003659	0.002645	0.000202	0.002335	0.004334	0.002440	0.002843	0.002867	0.003007	0.002742	0.003385	0.002245	0.001723	0.002419	0.001480	0.000723	0.003425	0.004347	0.002224	0.000693	0.000363	0.001863	0.002008
-316.066666	0.001050	0.004146	0.002060	0.003511	0.001847	0.001367	0.003681	0.001596	0.002901	0.002011	0.001704	0.000544	0.003365	0.003201	0.001964	0.003034	0.004550	0.001633	0.003401	0.002938	0.005305	0.001532	-0.000697	0.003801	0.005553	0.003701	0.003595	0.001797	0.001833	0.001963	0.002739	0.001616	0.004043	0.000750	0.003534	0.004063	0.003706	0.002142	0.002286	0.003266	-0.001123	0.005110	0.004139	0.002570	0.002230	0.002930	0.000819	0.002925	0.002454
-316.033333	0.003026	0.006336	0.004099	0.004404	0.002794	-0.002777	-0.000520	0.000925	0.000892	0.003488	0.000909	0.002880	0.001454	0.004512	-0.000444	0.000843	0.001603	0.005558	0.003346	0.004418	0.003350	0.002158	0.000925	0.000382	0.005627	0.000391	0.003627	0.001367	0.001617	0.001014	0.001303	0.002867	0.003611	0.001374	0.004334	0.003332	0.000719	0.004882	0.002931	0.003898	0.002854	0.003198	0.002957	0.001349	0.001738	0.002428	0.000948	0.003462	-0.000799
-316.000000	0.001817	0.004390	-0.000274	0.003174	0.004360	0.000133	0.002842	0.001609	0.001307	0.003568	0.000939	0.001730	0.003287	0.003593	0.003093	0.003034	0.002686	0.002576	0.006639	0.002104	0.002165	0.001412	0.002250	0.004654	0.002678	0.004598	0.005356	0.002642	0.001201	0.002237	0.001895	0.002066	0.004294	0.001950	0.002961	0.002462	0.002645	0.000065	0.000698	0.003030	0.001919	0.002023	0.002564	0.000741	0.002619	0.000974	0.003028	0.004318	0.000445
-315.966666	-0.000110	0.002428	0.002648	0.001889	0.004337	0.000789	0.004884	-0.000265	0.002067	0.003212	-0.001573	0.001540	0.001366	0.003428	0.005840	0.002487	0.004147	0.002017	0.006693	0.001482	0.002103	0.002427	0.003656	-0.000127	0.007529	0.002384	0.001031	0.000902	0.003487	0.003096	0.003968	0.002787	0.005832	0.001401	0.000764	0.003607	0.001488	0.002480	0.004390	0.004844	0.000210	0.005830	0.001258	0.004087	0.005928	-0.000358	0.003043	0.004450	0.001746
-315.933333	0.003523	0.002746	0.005918	0.001750	0.004641	-0.001195	0.001736	0.004256	0.003015	0.002435	0.001033	0.002422	0.000730	0.005199	0.001666	0.002151	0.002505	0.005292	0.003553	0.003750	0.004462	0.004352	0.002350	0.004404	0.007808	0.001430	0.003695	0.001729	0.001724	-0.000506	0.003875	0.001351	0.004994	0.003058	0.001579	0.005262	0.004509	0.003963	0.001533	0.002167	-0.000036	0.003347	0.002318	0.004499	0.004860	0.001797	0.002098	0.001413	0.002823
-315.900000	0.001626	0.002760	0.005053	0.003173	0.001085	0.003426	0.003931	-0.000762	0.002871	0.003452	0.001769	0.000893	0.002252	0.002516	0.003527	0.005219	0.001427	0.003735	0.005456	0.002789	0.002934	0.002589	0.005534	0.003485	0.008170	0.004673	0.003895	0.005048	0.004331	0.003558	0.003891	0.002726	0.001921	0.001005	0.005172	0.004144	0.004073	0.000359	0.002394	0.000041	0.002036	0.002781	0.002362	0.003228	0.001930	0.006044	0.001559	-0.000303	0.002784
-315.866666	0.000878	0.005454	0.006330	0.001363	0.003397	0.003844	0.004603	0.003501	0.002890	0.004205	0.003066	0.003448	0.005568	0.003924	0.002438	0.002286	0.003512	0.001783	0.007592	0.001372	0.004626	0.005978	0.004144	0.003259	0.004088	0.003471	0.006296	0.005042	0.005621	0.002973	0.004107	0.007092	0.003865	0.004910	0.004464	0.006052	0.003382	0.001326	0.003490	0.003128	0.000162	0.003476	0.003206	0.003372	0.002291	0.003596	0.005093	0.005435	0.002784
-315.833333	0.004926	0.007933	0.004701	0.002810	0.005402	0.005892	0.004798	0.005564	0.001808	0.005214	0.000773	0.004321	0.003937	0.006353	0.003878	0.007276	0.006385	0.002009	0.006578	0.003720	0.003728	0.005792	0.001511	0.004793	0.006696	0.003255	0.006432	0.006652	0.001303	0.003324	0.002824	0.004707	0.007691	0.004799	0.001552	0.007908	0.004626	0.004874	0.002487	0.006573	0.001909	0.004359	0.006704	0.006306	0.002848	0.002801	0.006222	0.006711	0.004900
-315.800000	0.004580	0.008998	0.003380	0.001793	0.006007	0.005352	0.006773	0.004086	0.003473	0.005150	0.003400	0.004960	0.003672	0.007503	0.005908	0.008230	0.003336	0.003308	0.002324	0.003676	0.003497	0.005926	0.005685	0.005488	0.007715	0.002625	0.004141	0.007686	0.003721	0.003424	0.006528	0.005094	0.006143	0.004005	0.003140	0.006456	0.005429	0.004086	0.008304	0.003232	0.005398	0.006247	0.005802	0.006484	0.005158	0.005635	0.004157	0.004443	0.003466
-315.766666	0.009210	0.008040	0.006089	0.007221	0.007526	0.004317	0.005644	0.006707	0.005583	0.004358	0.007523	0.007980	0.006183	0.008099	0.009829	0.003670	0.004656	0.008216	0.005772	0.006880	0.006257	0.005445	0.005778	0.004590	0.007570	0.006991	0.007992	0.006907	0.005514	0.005921	0.004804	0.006971	0.008913	0.007476	0.005018	0.006454	0.005376	0.006810	0.007041	0.007400	0.003646	0.005179	0.007752	0.003897	0.004920	0.004291	0.007935	0.004500	0.003970
-315.733333	0.007523	0.008835	0.007585	0.005494	0.006242	0.007023	0.009376	0.005638	0.008966	0.005897	0.006658	0.006031	0.007697	0.006792	0.008714	0.006530	0.009415	0.008103	0.008743	0.009075	0.006379	0.009098	0.006568	0.007422	0.007658	0.007684	0.006623	0.006159	0.004002	0.007345	0.005855	0.007516	0.007982	0.007328	0.009502	0.010127	0.010785	0.004384	0.004893	0.005086	0.007329	0.005913	0.005423	0.008376	0.007664	0.007497	0.006863	0.005620	0.006133
-315.700000	0.007832	0.008801	0.009762	0.004930	0.005920	0.006735	0.009611	0.007407	0.005636	0.008666	0.005231	0.005818	0.008480	0.007491	0.006021	0.005909	0.005566	0.008363	0.010306	0.008121	0.007691	0.009120	0.003520	0.008301	0.011886	0.006136	0.009127	0.007177	0.007148	0.006982	0.008320	0.008729	0.011827	0.007502	0.004438	0.008313	0.006776	0.009237	0.007490	0.008416	0.006981	0.006832	0.009250	0.009967	0.010928	0.006378	0.008563	0.008382	0.004574
-315.666666	0.004769	0.010377	0.009487	0.008564	0.005523	0.009170	0.007801	0.005957	0.007676	0.008800	0.007919	0.007167	0.003317	0.007783	0.010229	0.006338	0.007139	0.006018	0.009651	0.006325	0.010155	0.007124	0.006016	0.008846	0.008688	0.010763	0.008705	0.009087	0.006877	0.010501	0.008518	0.009592	0.011719	0.009989	0.007634	0.008698	0.008133	0.008999	0.006055	0.008048	0.006621	0.007923	0.010482	0.007743	0.009288	0.008488	0.007191	0.006321	0.008984
-315.633333	0.008659	0.010738	0.010980	0.007305	0.005678	0.008016	0.009772	0.008989	0.005307	0.009891	0.009952	0.008532	0.010013	0.008916	0.009487	0.010440	0.007062	0.006284	0.007731	0.005928	0.006462	0.009379	0.008463	0.009365	0.011985	0.009966	0.013152	0.009123	0.007896	0.008998	0.009190	0.008326	0.008149	0.007852	0.007292	0.010210	0.008275	0.009284	0.008136	0.010057	0.003941	0.012204	0.010248	0.009051	0.007985	0.008346	0.007514	0.009570	0.006319
-315.600000	0.008756	0.011026	0.009731	0.007240	0.006396	0.008141	0.008851	0.006756	0.006885	0.007857	0.006337	0.010232	0.005810	0.009952	0.010651	0.010414	0.011443	0.007868	0.010300	0.009665	0.010727	0.011621	0.004951	0.006581	0.009598	0.008704	0.009988	0.009312	0.005130	0.007342	0.009415	0.007564	0.010495	0.010640	0.009300	0.008045	0.009610	0.006563	0.007226	0.010914	0.006961	0.010946	0.010066	0.009669	0.007777	0.008192	0.007751	0.007130	0.008512
-315.566666	0.005006	0.008221	0.011133	0.009535	0.005438	0.007565	0.009160	0.005412	0.005998	0.009653	0.006547	0.008568	0.007378	0.007653	0.008851	0.006611	0.008862	0.007242	0.009201	0.007613	0.008951	0.009735	0.006724	0.012390	0.010263	0.007540	0.008399	0.007343	0.009921	0.007456	0.009800	0.005844	0.008384	0.007027	0.009158	0.007309	0.009385	0.003474	0.006469	0.009212	0.009328	0.009976	0.008309	0.008654	0.009030	0.010401	0.010033	0.010447	0.006122
-315.533333	0.008755	0.008999	0.007153	0.006482	0.007117	0.009404	0.008696	0.006442	0.006663	0.010300	0.008749	0.009597	0.008089	0.009407	0.010697	0.009602	0.009467	0.008370	0.005678	0.008957	0.010335	0.007499	0.006641	0.009240	0.008809	0.007579	0.009842	0.006695	0.010705	0.011174	0.008550	0.007128	0.007203	0.008194	0.006156	0.008710	0.009226	0.007847	0.009027	0.008582	0.007877	0.006452	0.009932	0.008917	0.007809	0.006717	0.008658	0.005244	0.008002
-315.500000	0.007914	0.010058	0.009692	0.005769	0.005617	0.010637	0.007751	0.008581	0.004004	0.009043	0.007377	0.006502	0.008411	0.008756	0.005101	0.004893	0.008620	0.006134	0.007111	0.007680	0.006923	0.008386	0.008221	0.009594	0.007026	0.006340	0.007683	0.007947	0.008529	0.006399	0.010352	0.007634	0.010668	0.008054	0.005994	0.007073	0.006000	0.006881	0.008643	0.008638	0.007454	0.007248	0.008377	0.009527	0.009417	0.002803	0.006994	0.005207	0.003808
-315.466666	0.005558	0.006847	0.004742	0.005798	0.005929	0.005485	0.006974	0.004029	0.005587	0.006053	0.007189	0.007524	0.005190	0.006649	0.005488	0.005291	0.004446	0.005943	0.007584	0.007037	0.005764	0.010090	0.004914	0.008306	0.006509	0.007457	0.007043	0.008851	0.009020	0.005807	0.007046	0.005968	0.006682	0.007030	0.007713	0.006298	0.004243	0.004047	0.005845	0.006241	0.003891	0.007743	0.010505	0.007050	0.007995	0.004382	0.005742	0.005755	0.003225
-315.433333	0.006436	0.006772	0.004053	0.005369	0.004966	0.004212	0.005896	0.003663	0.002827	0.005209	0.004505	0.007001	0.003205	0.005944	0.005835	0.005095	0.007898	0.006641	0.006081	0.004970	0.006999	0.006941	0.005423	0.005003	0.007528	0.008388	0.004928	0.008335	0.003792	0.004946	0.004268	0.009047	0.008102	0.007727	0.004186	0.005691	0.001406	0.004419	0.006215	0.006297	0.003122	0.006087	0.005020	0.004823	0.006568	0.003549	0.006248	0.004401	0.005856
-315.400000	0.004867	0.003076	0.005287	0.006584	0.004169	0.003953	0.005434	0.005634	0.002690	0.003809	0.001660	0.002640	0.002151	0.003148	0.002574	0.005141	0.004455	0.006452	0.002960	0.005302	0.002763	0.002437	0.004895	0.005620	0.004767	0.002583	0.004229	0.002116	0.003089	0.005629	0.006446	0.004019	0.004038	0.002812	0.004290	0.004199	0.001637	0.005857	0.004729	0.004105	-0.000525	0.004724	0.005332	0.007133	0.003998	0.002450	0.003670	0.007078	0.003871
-315.366666	-0.000343	0.003792	0.000566	0.003835	0.001659	0.002377	0.002935	0.002732	0.000664	0.003766	0.001618	0.004063	0.001310	0.004214	0.002520	-0.000074	0.006638	0.001632	0.002221	0.000348	0.003387	0.005694	0.002972	0.002142	0.002984	0.002252	0.004091	0.004179	0.002810	0.002321	0.002204	0.000818	0.002622	0.004977	0.001308	0.003694	0.003414	-0.001386	0.002857	0.002842	0.003969	0.002432	0.005142	0.004341	0.003823	0.002602	0.001922	0.005951	0.000674
-315.333333	-0.001245	0.000944	0.000637	-0.002260	0.000295	0.000407	0.000146	0.000717	-0.000846	0.002044	-0.000196	0.003184	0.000711	-0.001591	0.001066	0.001436	0.001625	0.001385	0.000031	0.001072	-0.001227	0.000399	0.001832	0.002098	0.002911	-0.000250	-0.000741	0.003308	0.004216	0.000898	-0.001690	-0.000713	0.003149	-0.000009	-0.000160	-0.000104	0.001359	0.000443	0.000949	0.002514	-0.003404	0.000515	0.001825	0.004098	0.002474	0.001535	-0.000524	0.003858	-0.000018
-315.300000	-0.002100	-0.000367	-0.000810	-0.002079	-0.000743	-0.000369	0.000359	0.000416	-0.000676	0.000918	-0.001680	-0.001270	-0.000337	-0.000399	-0.001871	-0.000635	0.001112	-0.000645	0.002789	-0.002221	-0.000754	0.001434	-0.001576	0.002306	0.000327	-0.000414	0.001932	-0.000888	-0.000359	-0.001150	-0.001672	0.000786	0.000342	0.001600	-0.000150	-0.002350	0.002043	-0.001623	-0.000545	-0.000194	-0.002372	0.001419	-0.001129	0.001669	0.000949	-0.000751	-0.000686	-0.000276	-0.004291
-315.266666	-0.003075	-0.001990	-0.006051	-0.002836	0.000569	-0.000159	-0.001188	0.001160	0.000163	-0.000971	-0.000230	-0.000833	-0.003448	0.000999	-0.002532	-0.001711	-0.001701	-0.002923	0.000042	-0.002677	-0.003268	0.000015	-0.005487	-0.003068	0.000447	-0.000020	-0.003460	-0.001214	-0.001615	-0.003668	-0.002348	-0.001302	0.000351	-0.002428	-0.002464	-0.001300	-0.001362	0.000116	-0.000597	-0.000232	-0.003746	0.000467	-0.000265	-0.001561	-0.002771	-0.003163	-0.006262	-0.000131	-0.004743
-315.233333	-0.003144	-0.002690	-0.002934	-0.003612	-0.005213	-0.004880	-0.001650	-0.004864	-0.004148	-0.000545	-0.006489	-0.005655	-0.005352	-0.004289	-0.003083	-0.005524	-0.005342	-0.002667	-0.005781	-0.004235	-0.002380	-0.004242	-0.004149	-0.003933	-0.002865	-0.004127	-0.005192	-0.000857	-0.004422	-0.003521	-0.003203	-0.003193	-0.002936	-0.005713	-0.004243	-0.003792	-0.002980	-0.005578	-0.000190	-0.005859	-0.004051	-0.002186	-0.002730	-0.004061	-0.005231	-0.003141	-0.005604	-0.001794	-0.002542
-315.200000	-0.006621	-0.003712	-0.002283	-0.005237	-0.005466	-0.002419	-0.002880	-0.004263	-0.003232	0.000740	-0.004953	-0.005381	-0.005185	-0.004237	-0.005491	-0.004311	-0.004570	-0.002074	-0.007334	0.000022	-0.002308	-0.002801	-0.004005	-0.003632	-0.001490	-0.005863	-0.005915	-0.004009	-0.003442	-0.006485	-0.004614	-0.004729	-0.002541	-0.003698	-0.003120	-0.001308	-0.002210	-0.002800	-0.001682	-0.003680	-0.006435	-0.000033	-0.000788	-0.003592	-0.004904	-0.004894	-0.003002	-0.004336	-0.004731
-315.166666	-0.008370	-0.001907	-0.004032	-0.004477	-0.006114	-0.004154	-0.003999	-0.002454	-0.005987	-0.003498	-0.006041	-0.004415	-0.005261	-0.005888	-0.003970	-0.005210	-0.004245	-0.004760	-0.002802	-0.005155	-0.005095	-0.004645	-0.008010	-0.003973	-0.002624	-0.006158	-0.003228	-0.004783	-0.002604	-0.005587	-0.004314	-0.002691	-0.003420	-0.007234	-0.006718	-0.004708	-0.006189	-0.007559	-0.005700	-0.001689	-0.004297	-0.004502	-0.002545	-0.005860	-0.005631	-0.005558	-0.003882	-0.005554	-0.007679
-315.133333	-0.006109	-0.002992	-0.004536	-0.005025	-0.007339	-0.001551	-0.006374	-0.003914	-0.006574	-0.004601	-0.004511	-0.004623	-0.007337	-0.003726	-0.006257	-0.005458	-0.006940	-0.006456	-0.006759	-0.005470	-0.007163	-0.003701	-0.004355	-0.003985	-0.002196	-0.007749	-0.006215	-0.007303	-0.006710	-0.005276	-0.005589	-0.010085	-0.005336	-0.005150	-0.005270	-0.004334	-0.004980	-0.006581	-0.004292	-0.007106	-0.004445	-0.002742	-0.003263	-0.004556	-0.005954	-0.004765	-0.008946	-0.005728	-0.007906
-315.100000	-0.006918	-0.004421	-0.006121	-0.007207	-0.007859	-0.005215	-0.007465	-0.008760	-0.008689	-0.003311	-0.008076	-0.006011	-0.007063	-0.004022	-0.006507	-0.003522	-0.006381	-0.005052	-0.005488	-0.009437	-0.005111	-0.006328	-0.006838	-0.002443	-0.005225	-0.007555	-0.005197	-0.003177	-0.007137	-0.003220	-0.004217	-0.004232	-0.005071	-0.004492	-0.005681	-0.005550	-0.004636	-0.007436	-0.005620	-0.004797	-0.007892	-0.008547	-0.005234	-0.006634	-0.004429	-0.003458	-0.005889	-0.006354	-0.004723
-315.066666	-0.007565	-0.007481	-0.006821	-0.004832	-0.008393	-0.007567	-0.006451	-0.005866	-0.004253	-0.005168	-0.005649	-0.005578	-0.006227	-0.002457	-0.005897	-0.007284	-0.006200	-0.005004	-0.004389	-0.005692	-0.005396	-0.003691	-0.006325	-0.004985	-0.003691	-0.004186	-0.004217	-0.007115	-0.006857	-0.006335	-0.004524	-0.004274	-0.004313	-0.007016	-0.004683	-0.007637	-0.006555	-0.006025	-0.008048	-0.005182	-0.005951	-0.005335	-0.005659	-0.003440	-0.005922	-0.006464	-0.007567	-0.007966	-0.009171
-315.033333	-0.006056	-0.004697	-0.006304	-0.004508	-0.007766	-0.007120	-0.008954	-0.005343	-0.005391	-0.003153	-0.010278	-0.007921	-0.006701	-0.003332	-0.006068	-0.005627	-0.005634	-0.003850	-0.003982	-0.008160	-0.004630	-0.005595	-0.004993	-0.006623	-0.003018	-0.002788	-0.008401	-0.007077	-0.008046	-0.006358	-0.005351	-0.003448	-0.007118	-0.007964	-0.004641	-0.008051	-0.008318	-0.007501	-0.005734	-0.006627	-0.005252	-0.004833	-0.007374	-0.003472	-0.001943	-0.006231	-0.006260	-0.005866	-0.004694
-315.000000	-0.002885	-0.007728	-0.004573	-0.007174	-0.008101	-0.006135	-0.006852	-0.003140	-0.007129	-0.007899	-0.009660	-0.006734	-0.008454	-0.003350	-0.005716	-0.005351	-0.003982	-0.006667	-0.002533	-0.004674	-0.007088	-0.007293	-0.008039	-0.006256	-0.003772	-0.005915	-0.004948	-0.004649	-0.005246	-0.007107	-0.004953	-0.006061	-0.005822	-0.003582	-0.004113	-0.001901	-0.006624	-0.005292	-0.008693	-0.003941	-0.005410	-0.006209	-0.005543	-0.005341	-0.006617	-0.003440	-0.010198	-0.004793	-0.008114
-314.966666	-0.007795	-0.002076	-0.005701	-0.005669	-0.007285	-0.004642	-0.005198	-0.004641	-0.005151	-0.003487	-0.006618	-0.005971	-0.005729	-0.007470	-0.002814	-0.003378	-0.005934	-0.004494	-0.005484	-0.005874	-0.003843	-0.003470	-0.004655	-0.004186	-0.004937	-0.007638	-0.005794	-0.006832	-0.005126	-0.004287	-0.003185	-0.005569	-0.005740	-0.005843	-0.003689	-0.006463	-0.004474	-0.007634	-0.004878	-0.005168	-0.005793	-0.004677	-0.003890	-0.005260	-0.002466	-0.006111	-0.008415	-0.005745	-0.005410
-314.933333	-0.004244	-0.001661	-0.005427	-0.004593	-0.007089	-0.002757	-0.006504	-0.006561	-0.006859	-0.001318	-0.008531	-0.003201	-0.004871	-0.006140	-0.004098	-0.004269	-0.003731	-0.005985	-0.005696	-0.003757	-0.005371	-0.001870	-0.006785	-0.005232	-0.004068	-0.004152	-0.007150	-0.004987	-0.007253	-0.004210	-0.004561	-0.004312	-0.001984	-0.005107	-0.001876	-0.003573	-0.006022	-0.006327	-0.007607	-0.003471	-0.007157	-0.001646	-0.006639	-0.004261	-0.003700	-0.003710	-0.003513	-0.003778	-0.007420
-314.900000	-0.003464	-0.003512	-0.004083	-0.003276	-0.003518	-0.005602	-0.002249	-0.006392	-0.006032	-0.003648	-0.005966	-0.005050	-0.003723	-0.002945	-0.003697	-0.005391	-0.003610	-0.004450	-0.003111	-0.002695	-0.003222	-0.005206	-0.003153	-0.004276	-0.002912	-0.003825	-0.005009	-0.006587	-0.005065	-0.003911	-0.002222	-0.004092	-0.004017	-0.004533	-0.000708	-0.004755	-0.004175	-0.005364	-0.006141	-0.004536	-0.005345	-0.004164	-0.002334	-0.003562	-0.004477	-0.004259	-0.003614	-0.003765	-0.006104
-314.866666	-0.004773	-0.001369	-0.004822	-0.002591	-0.005635	-0.002904	-0.005104	-0.005232	-0.004215	-0.001728	-0.003334	-0.002938	-0.002756	-0.002865	-0.003558	-0.002220	-0.006935	-0.005174	-0.003156	-0.005781	-0.004357	-0.002687	-0.004547	-0.004879	-0.000641	-0.004049	-0.004914	-0.007492	-0.004057	-0.003643	-0.002485	-0.004765	-0.001703	-0.005197	-0.007435	-0.002919	-0.001553	-0.005474	-0.005415	-0.002489	-0.006142	-0.002980	-0.003281	-0.001500	-0.005892	-0.004522	-0.003958	-0.001232	-0.009948
-314.833333	-0.002269	-0.001246	-0.001755	-0.006399	-0.005211	-0.007081	-0.004049	-0.005308	-0.008031	-0.004638	-0.005620	-0.004415	-0.004772	-0.003124	-0.006108	-0.000863	-0.002662	-0.001646	-0.005208	-0.002209	-0.000584	-0.005174	-0.002403	-0.000987	-0.001651	-0.002582	-0.003517	-0.004070	-0.002441	-0.005318	-0.003277	-0.004383	-0.004833	-0.002633	-0.004223	-0.004823	-0.005957	-0.004640	-0.004067	-0.003182	-0.005595	-0.003270	-0.004344	-0.004022	-0.001784	-0.002511	-0.001786	-0.003425	-0.004143
-314.800000	-0.005984	-0.001472	-0.000298	-0.004673	-0.003341	-0.002507	-0.002017	-0.004251	-0.005755	-0.005389	-0.006115	-0.004854	-0.003244	-0.006772	-0.001606	-0.006558	-0.002044	-0.002854	-0.004213	-0.004211	-0.004393	-0.005690	-0.004886	-0.002010	-0.001976	-0.004011	-0.004348	-0.002780	-0.002435	-0.003265	0.000187	-0.001779	-0.001652	-0.003121	-0.003837	-0.001876	-0.006375	-0.000763	-0.001933	-0.003725	-0.005487	-0.003593	-0.002987	-0.002887	-0.002853	-0.004392	-0.004275	-0.003266	-0.004515
-314.766666	-0.005723	0.000184	-0.001418	-0.002737	-0.004858	-0.003167	-0.002331	-0.003809	-0.004876	-0.002495	-0.002616	-0.002900	-0.002898	-0.006143	-0.003575	-0.003090	-0.001876	-0.002533	-0.003938	-0.004069	-0.001467	-0.002451	-0.004016	-0.003798	-0.002132	-0.003259	-0.006343	-0.003681	-0.003649	-0.002949	-0.002922	-0.003919	-0.002563	-0.003688	-0.002905	-0.005511	-0.003641	-0.004059	-0.001051	-0.002907	-0.002120	-0.002213	-0.005022	-0.002967	-0.003322	-0.003329	-0.004282	-0.001101	-0.004072
-314.733333	-0.006292	-0.001490	-0.004668	-0.002102	-0.006457	-0.003822	0.000473	-0.007084	-0.002653	-0.002889	-0.005678	-0.004659	-0.005339	-0.002766	-0.003324	-0.001161	-0.002705	-0.002044	-0.001396	-0.002419	-0.003692	-0.000901	-0.007108	-0.002043	-0.001961	-0.005304	-0.004636	-0.001786	-0.001471	-0.001907	-0.002292	-0.001703	-0.004000	-0.003126	-0.003440	-0.002449	0.001784	-0.005673	-0.004106	-0.000884	-0.006144	-0.002940	-0.003479	-0.002804	-0.005195	-0.003552	-0.003829	-0.001704	-0.006008
-314.700000	-0.004336	-0.000677	-0.003370	-0.002218	-0.004268	-0.001846	-0.000289	-0.005808	-0.002263	-0.003578	-0.003433	-0.005464	-0.004281	-0.002482	-0.004446	-0.004093	-0.003236	-0.004117	-0.001351	-0.001032	-0.002606	-0.002029	-0.003957	-0.003914	-0.002826	-0.004185	-0.005373	-0.003063	-0.002498	-0.001897	-0.003826	-0.001150	-0.005457	-0.001896	-0.005392	-0.002625	-0.004767	-0.002406	-0.001863	-0.000803	-0.005395	-0.002292	-0.000318	-0.000883	-0.000588	-0.004820	-0.003008	-0.001902	-0.005388
-314.666666	-0.007565	-0.001196	-0.003735	-0.003631	-0.004946	-0.002860	-0.000371	-0.003006	-0.005688	-0.004209	-0.003092	-0.002727	-0.003041	-0.002769	-0.003960	-0.004679	-0.001919	-0.003934	-0.002128	-0.002849	-0.002687	0.000381	-0.004392	-0.003501	-0.003152	-0.005842	-0.004566	-0.002554	-0.003305	-0.002592	-0.001359	-0.002815	-0.004176	-0.000530	-0.000144	-0.001949	-0.005430	-0.005549	-0.003036	-0.002129	-0.004232	-0.004143	-0.003327	-0.002397	-0.003383	-0.004884	-0.002708	-0.004120	-0.002946
-314.633333	-0.003714	-0.004581	-0.001556	-0.003869	-0.005809	-0.004381	-0.003671	-0.003024	-0.002964	-0.003254	-0.003450	-0.004269	-0.005187	-0.001112	-0.004672	-0.001819	0.000518	-0.002617	-0.003747	-0.004282	-0.002845	-0.002783	-0.003066	-0.001852	0.000825	-0.005908	-0.000536	-0.004263	-0.002364	-0.001719	-0.001249	-0.003352	-0.003408	-0.003973	-0.004182	-0.000957	-0.003094	-0.005778	-0.000352	-0.003580	-0.006314	-0.003319	-0.002680	-0.004574	-0.002877	-0.003651	-0.004567	0.001113	-0.004872
-314.600000	-0.003806	-0.001684	-0.001741	-0.003044	-0.002755	-0.005158	-0.004516	-0.003318	-0.001325	-0.002189	-0.006544	-0.001203	-0.004750	-0.004174	-0.004716	-0.002867	0.000592	-0.003493	-0.003107	-0.000219	-0.001772	-0.000529	-0.002850	-0.003721	-0.001912	-0.002684	-0.005467	-0.004188	-0.002217	-0.001547	-0.004319	-0.004591	-0.001500	-0.001869	-0.003678	-0.001195	-0.001917	-0.004980	-0.003376	-0.002311	-0.006542	-0.006398	-0.003065	-0.001314	-0.003836	-0.003817	-0.004322	-0.005398	-0.003998
-314.566666	-0.002444	0.000299	-0.002760	-0.004629	-0.002647	-0.004095	-0.002361	-0.003388	-0.008369	-0.002133	-0.003901	-0.004814	-0.003930	-0.001593	-0.002432	-0.002700	0.002259	-0.003275	-0.001817	-0.002724	-0.001866	-0.001703	-0.003255	-0.003212	-0.000070	-0.001976	-0.001213	-0.002659	0.000336	-0.000771	-0.003016	-0.002017	-0.000064	0.000305	-0.004320	-0.003014	-0.002519	-0.003004	-0.002299	-0.000675	-0.002585	-0.002933	-0.002587	-0.000234	-0.004973	-0.003839	-0.002721	-0.001675	-0.004624
-314.533333	-0.001075	-0.002004	0.000801	-0.005287	-0.002570	-0.002128	-0.002752	-0.001992	-0.003737	-0.002181	-0.003469	-0.004410	-0.003264	-0.002196	-0.002864	-0.003658	-0.002213	-0.004527	-0.000242	-0.000137	-0.001296	-0.001587	-0.001777	-0.003942	-0.001091	-0.000831	-0.004275	-0.001917	-0.003073	-0.000575	0.000080	-0.001209	-0.003690	-0.002727	-0.002265	-0.002458	-0.002484	-0.005137	0.001904	-0.001618	-0.002447	0.000454	0.000314	-0.001336	-0.002022	-0.001430	-0.000230	-0.001073	-0.002958
-314.500000	-0.002000	-0.000910	-0.002162	-0.000916	-0.002992	-0.001238	-0.001565	-0.000596	-0.004496	-0.003678	-0.001794	-0.005024	0.000226	-0.001953	-0.003012	-0.003583	0.001218	-0.000617	-0.000485	-0.001975	-0.000090	-0.000498	-0.003672	-0.004026	0.000036	-0.002081	-0.002133	-0.001848	-0.002907	-0.002744	0.000794	-0.003857	-0.001333	-0.002389	0.000172	-0.001230	0.000953	-0.002845	0.001292	-0.001126	-0.001587	0.002624	-0.000308	-0.002349	0.000264	-0.000680	-0.000276	0.000399	-0.002074
-314.466666	-0.001774	0.000531	0.001897	-0.003594	0.001047	0.000910	-0.000909	-0.001445	-0.001543	-0.000784	-0.003656	-0.001411	-0.003519	0.001406	-0.002333	-0.002441	0.000701	-0.000223	0.000188	0.000540	0.000701	-0.000560	-0.001868	-0.001035	-0.000928	-0.000154	-0.003620	-0.001305	0.001725	-0.002835	0.000934	-0.000241	-0.001721	0.000476	-0.002494	-0.002102	-0.003231	-0.000273	-0.001019	0.001279	-0.001853	-0.000302	0.000465	-0.000570	-0.003900	-0.000190	-0.002892	0.000256	0.001118
-314.433333	-0.000400	0.002274	0.000903	-0.000716	0.000469	-0.001635	0.002190	-0.002078	-0.002641	-0.001392	0.000042	-0.001203	0.000730	0.001209	0.000371	0.000850	-0.000737	0.000506	0.000344	0.002853	0.000317	0.000108	-0.000584	-0.001313	0.001247	-0.000161	0.000116	0.001027	-0.000085	-0.005946	-0.000289	0.002216	-0.003372	-0.000967	0.000711	0.003466	-0.000070	0.001925	-0.002283	-0.000282	-0.001265	0.001794	0.000964	-0.001648	-0.001464	0.000668	-0.003124	-0.000747	-0.000015
-314.400000	0.000573	0.002277	0.000963	-0.000649	0.000250	0.001710	0.000875	0.003833	-0.001756	0.002775	-0.000049	-0.000924	0.000625	-0.001567	0.000759	0.002128	0.002749	0.000228	0.002879	0.002417	0.001487	-0.000733	-0.002912	-0.000063	-0.000853	0.000775	0.003227	-0.000082	0.000752	0.002044	0.002280	0.002141	0.000732	0.002409	-0.003487	0.002580	-0.000242	0.004488	0.002149	-0.001996	0.000590	0.002035	0.000930	0.001768	-0.001745	0.000611	-0.001472	0.002127	-0.002041
-314.366666	0.003096	0.005323	0.002715	0.000393	-0.000283	0.001046	0.000846	0.002051	0.000938	0.002424	0.000271	0.001941	0.001049	0.004949	0.002607	0.000153	0.004482	0.002870	0.004473	0.001134	0.002289	0.001631	0.001834	0.002049	0.002612	0.000940	-0.003051	0.002675	0.004162	0.000837	0.002106	-0.000431	0.001958	0.002261	0.000703	0.000879	0.003112	0.001489	0.002241	0.002745	-0.001438	0.003726	0.001847	0.001582	0.001150	0.000267	0.000969	0.000791	-0.000066
-314.333333	-0.001611	0.005240	0.003298	-0.000339	0.002332	0.000765	-0.000069	0.001364	-0.000758	0.002616	0.000241	-0.000776	-0.000562	0.002592	-0.001380	0.000962	0.001914	0.001685	0.000430	0.002241	0.005861	0.001013	-0.000395	0.002179	0.003519	-0.002010	-0.002627	0.001198	0.000152	0.004380	0.001745	0.002918	-0.000152	0.002658	0.001258	0.004729	0.002090	0.000792	0.002653	0.001137	0.001635	0.000969	-0.000277	0.002306	0.001423	0.000112	0.002315	0.002760	-0.000563
-314.300000	0.001521	0.003720	0.002570	0.004425	0.002698	-0.000479	0.000914	0.005105	-0.000789	-0.000140	0.001875	0.003032	0.001484	0.004391	0.000478	0.002530	0.002690	0.000836	0.001399	0.003055	0.003719	0.003124	-0.000542	-0.000442	0.004905	0.000863	0.000871	0.002476	0.002681	0.004244	0.000855	0.002668	0.002122	0.002489	-0.002000	0.003706	0.003173	0.001377	0.004739	0.005617	-0.001213	0.005714	0.005849	0.002455	0.000169	0.001767	0.000885	0.000170	0.003054
-314.266666	0.001037	0.003028	0.003304	0.003523	0.000741	0.003873	0.005279	0.004932	-0.000733	0.001702	0.000501	-0.001292	0.002234	0.000404	0.003594	0.000882	0.002154	0.000995	0.003515	0.007123	0.002605	0.000772	0.001064	0.002904	0.002640	0.002889	-0.000287	0.001777	0.003100	0.002473	0.002703	0.000947	0.000472	0.001768	0.001717	0.005020	0.000447	0.001339	0.001063	0.001759	0.000112	0.004833	0.001166	0.001961	0.003673	0.003111	0.003131	0.002742	-0.000475
-314.233333	0.003485	0.003853	0.002806	0.002506	0.003117	0.001540	0.002971	0.000920	-0.000232	0.000581	0.000027	0.000788	0.001839	0.002021	0.003845	-0.000914	0.004619	-0.000716	0.001487	0.004158	0.005998	0.001582	-0.000442	0.002071	0.004032	0.003589	0.001913	0.004479	0.001003	0.002046	0.002850	0.001322	0.000530	0.004022	0.001621	-0.000151	-0.000431	-0.000561	0.001338	0.002608	-0.000812	0.004015	0.001754	0.005141	0.000048	0.004842	-0.000611	0.003028	0.000847
-314.200000	-0.001961	-0.000285	0.002565	0.000358	0.002382	0.002376	0.000482	-0.000772	0.001916	0.001194	0.000082	0.000841	0.001894	-0.000579	-0.000909	0.001560	0.000766	-0.000162	0.001788	0.002645	0.001313	0.003986	0.002915	0.002680	0.002528	0.001157	-0.001515	0.002228	0.002563	0.000404	-0.000874	0.000817	-0.000894	0.001314	0.001237	0.004028	0.001133	0.001031	0.002660	0.002599	0.003122	0.000395	-0.000586	0.004575	-0.001588	0.000453	-0.000927	0.001032	-0.002051
-314.166666	0.001843	0.003176	0.001041	0.001137	-0.001204	0.000459	-0.001220	0.000187	-0.001212	0.001080	0.001283	-0.001876	-0.001124	0.001363	-0.001729	-0.000894	0.002066	0.000272	0.002394	0.002675	0.002638	0.001650	-0.002092	0.000861	0.001509	-0.000016	0.000477	0.002877	-0.001549	0.001694	-0.000610	-0.000294	0.001729	0.001373	-0.002068	0.001328	0.001510	-0.000906	0.003455	0.001203	-0.000602	0.002564	0.002193	0.001083	0.000267	0.000369	-0.001303	0.000102	-0.000185
-314.133333	-0.000722	-0.000128	0.002483	-0.000562	-0.000971	0.000138	-0.000521	-0.002276	-0.003312	0.000422	-0.002927	-0.001300	-0.003284	0.001180	-0.000188	0.000074	0.002032	0.001191	0.000318	0.000458	0.002459	-0.001202	-0.001913	0.002138	0.003472	0.000414	0.000130	0.000716	0.002010	-0.002290	0.001391	0.000975	0.001165	0.001111	-0.002234	0.000401	-0.000207	-0.001696	-0.001740	0.001084	-0.002843	0.001902	0.000372	0.000372	-0.000665	-0.000253	-0.001380	0.000153	-0.001733
-314.100000	-0.003061	0.000385	-0.000403	0.001500	0.002936	-0.000895	-0.000828	-0.001807	-0.001306	0.000065	0.001268	-0.001766	-0.001799	0.003064	-0.001141	-0.000089	-0.000468	0.001391	0.001712	0.000585	0.002521	0.000532	-0.001037	-0.000362	0.000891	-0.000237	-0.001006	-0.000742	0.000117	0.001145	-0.001668	-0.000012	-0.000014	0.001587	-0.004105	-0.001079	-0.000937	-0.002826	-0.001580	0.000612	-0.001287	0.000470	0.000744	0.002280	0.001006	0.000512	-0.001218	0.001470	-0.000537
-314.066666	0.000130	0.000304	-0.002719	0.001358	-0.000949	-0.004452	-0.002815	0.001165	-0.000050	-0.000843	-0.000776	-0.000448	0.000623	-0.001995	-0.001561	-0.000437	-0.001405	0.000380	-0.001282	0.000095	0.001209	0.000083	-0.000611	0.001494	0.000522	0.001458	-0.001136	0.000233	-0.001719	-0.000182	-0.001935	-0.000165	-0.001399	-0.000113	-0.002007	-0.001481	-0.001464	0.000279	0.000688	0.001265	-0.000111	0.000031	0.000332	-0.000891	0.001101	-0.002344	-0.001625	-0.000765	-0.002751
-314.033333	-0.001150	0.000020	-0.000929	-0.003341	0.000675	-0.002957	-0.002558	-0.002351	-0.001511	0.000822	0.001182	0.001368	-0.000795	-0.000577	-0.001640	0.000034	-0.000351	-0.001130	0.001714	0.002108	0.001070	0.000989	0.000389	-0.000519	-0.001049	-0.000394	-0.000780	-0.000843	-0.001308	-0.001617	-0.000767	0.000090	0.001171	0.002008	0.000471	-0.000719	-0.005408	0.000010	-0.001154	-0.000365	-0.000792	0.001129	-0.001411	0.000354	-0.002426	0.001631	-0.000799	-0.000205	-0.003564
-314.000000	0.000230	0.000408	0.000872	0.002675	-0.000439	0.000898	-0.000923	0.002304	0.000568	0.000615	0.001277	-0.000243	-0.003051	0.001112	-0.003009	-0.000006	-0.000099	-0.001893	-0.000126	-0.001064	0.003021	0.001312	-0.000236	0.001454	-0.001523	-0.001495	0.000880	-0.000125	-0.001231	0.000232	0.000897	0.000557	0.000370	-0.001128	-0.001618	-0.004054	0.001254	-0.002933	-0.001180	0.001534	-0.003330	0.002324	-0.002081	0.002066	0.000821	0.000937	-0.001296	0.000096	-0.000267
-313.966666	-0.003199	0.001932	0.001063	0.002332	0.000440	0.000502	-0.002364	-0.001283	0.000567	-0.000874	-0.001141	0.001427	-0.000400	0.002349	-0.001534	0.001675	0.003332	-0.000196	-0.001612	0.002509	-0.000496	0.000241	-0.003125	0.001974	0.000982	0.000547	0.000540	0.002041	-0.001163	0.000816	0.003149	0.001109	-0.000091	0.000304	0.002618	-0.001121	-0.000460	-0.001207	0.000484	0.002917	0.000087	0.003227	-0.001614	0.002326	-0.000760	0.001549	-0.002097	-0.000751	-0.002370
-313.933333	-0.001337	0.002197	0.002904	-0.002574	0.000964	0.000087	-0.000664	0.000111	0.000473	-0.001023	0.003341	0.000473	-0.002118	0.001871	0.000157	0.000314	0.000992	0.002561	0.001774	0.003964	0.001194	0.001122	0.000472	0.002818	0.004499	-0.000482	0.003095	0.003366	-0.001405	0.002747	0.000474	-0.000069	0.000435	0.004026	0.001928	0.001279	0.001311	-0.000067	0.002124	0.003484	-0.001443	0.002210	-0.000996	0.002985	0.001898	0.000583	-0.000294	-0.000094	-0.001720
-313.900000	0.001956	0.002460	0.000600	0.000748	0.005280	0.001569	0.004104	0.002270	0.000434	-0.000367	0.002355	0.003498	0.003730	0.002975	0.001558	0.004194	0.004316	0.003995	0.001609	0.005374	0.002685	0.002040	0.003484	0.004586	0.001460	0.002900	0.001195	0.002790	0.001249	0.003567	0.000949	-0.001337	0.001893	0.002371	-0.000403	0.001180	0.003120	0.001019	0.002707	0.004820	-0.000436	0.002513	0.004584	0.003848	-0.000305	-0.000177	-0.000910	0.002941	-0.002967
-313.866666	0.003063	0.004189	0.001175	0.003379	0.002544	0.001685	0.002536	0.004446	0.003405	0.001238	0.001435	0.002875	0.000408	0.004975	0.001244	0.004818	0.002755	0.002525	0.002986	0.005273	0.006474	0.003530	0.003367	0.004365	0.005494	0.005452	0.004271	0.004217	0.002851	0.003786	0.000901	0.004692	0.003204	0.002655	0.001940	0.002788	0.002727	0.001779	0.000127	0.004679	0.004102	0.002597	0.005094	0.002217	0.003566	0.001415	0.000959	0.002517	0.000136
-313.833333	0.005419	0.004829	0.004279	0.003634	0.002772	0.003015	0.005409	0.003333	0.004230	0.003048	0.004032	0.004162	0.005567	0.003527	0.004585	0.004940	0.003544	0.004213	0.004930	0.007554	0.004516	0.003647	0.001932	0.003709	0.004176	0.003244	0.006535	0.002378	0.003684	0.006561	0.002462	0.003753	0.003429	0.000466	0.002997	0.006243	0.002013	0.004109	0.006328	0.005948	0.001242	0.006375	0.002775	0.004681	0.002017	0.001532	0.004590	0.002560	0.000832
-313.800000	0.006129	0.005111	0.006407	0.002930	0.006501	0.002631	0.003234	0.004775	0.002537	0.003815	0.005560	0.003226	0.003528	0.006373	0.005640	0.007741	0.006800	0.006154	0.005342	0.004480	0.006977	0.006484	0.004668	0.005948	0.008323	0.003017	0.005187	0.005453	0.006812	0.005964	0.004922	0.008533	0.006394	0.004860	0.003753	0.005552	0.001026	0.005502	0.005325	0.009833	0.003658	0.005384	0.003128	0.010094	0.004141	0.007457	0.005411	0.004236	0.004071
-313.766666	0.006018	0.006676	0.006707	0.005955	0.005861	0.006444	0.007943	0.002335	0.004392	0.006186	0.005708	0.005867	0.007403	0.006324	0.005784	0.007384	0.008794	0.005193	0.006978	0.005640	0.009511	0.009747	0.008770	0.006897	0.007486	0.008121	0.006892	0.007004	0.007924	0.006716	0.003634	0.006173	0.004197	0.003693	0.004591	0.008130	0.005620	0.007594	0.005636	0.006243	0.005800	0.006229	0.008086	0.007376	0.008474	0.008472	0.009109	0.006186	0.006843
-313.733333	0.010243	0.007168	0.010143	0.006102	0.007766	0.007708	0.005961	0.008083	0.007144	0.010417	0.005856	0.007294	0.009209	0.005939	0.007749	0.009451	0.008987	0.009434	0.006589	0.010658	0.012522	0.006240	0.008101	0.009788	0.009916	0.009326	0.007418	0.010080	0.009023	0.009085	0.008784	0.008328	0.007608	0.007540	0.006253	0.008260	0.010004	0.009893	0.007135	0.012149	0.008766	0.011191	0.009541	0.010643	0.009421	0.011091	0.006699	0.003799	0.006232
-313.700000	0.009068	0.010388	0.011697	0.009112	0.008570	0.010346	0.009344	0.008458	0.009339	0.011539	0.007171	0.007370	0.006892	0.012318	0.009786	0.007571	0.011011	0.008411	0.007764	0.012595	0.011434	0.009351	0.009707	0.010156	0.010279	0.011282	0.010164	0.008242	0.006929	0.008345	0.008618	0.008569	0.007377	0.009262	0.007585	0.010738	0.007774	0.008427	0.008551	0.010056	0.006804	0.010253	0.009126	0.008424	0.009264	0.007167	0.010639	0.005414	0.008121
-313.666666	0.008500	0.010190	0.011727	0.007903	0.009753	0.010356	0.010491	0.007639	0.010615	0.009967	0.008879	0.008209	0.008250	0.009630	0.008009	0.008180	0.012929	0.011072	0.008474	0.009178	0.012605	0.012878	0.009559	0.009728	0.011807	0.009311	0.007042	0.010660	0.009024	0.008735	0.012604	0.012448	0.009831	0.010834	0.009866	0.010105	0.011914	0.006880	0.009004	0.012098	0.009082	0.009741	0.007732	0.012812	0.009919	0.009942	0.009225	0.008396	0.007761
-313.633333	0.011697	0.010901	0.010587	0.008354	0.009533	0.009581	0.011262	0.010686	0.010855	0.009419	0.011213	0.011828	0.008017	0.012069	0.012403	0.012530	0.010349	0.009735	0.013884	0.010211	0.011840	0.010948	0.009224	0.011828	0.013016	0.008023	0.010955	0.010069	0.008126	0.009693	0.011687	0.010528	0.008326	0.009784	0.011701	0.010879	0.008161	0.009413	0.010012	0.011233	0.011737	0.009316	0.011059	0.010129	0.010669	0.010349	0.009827	0.009628	0.007693
-313.600000	0.012051	0.012701	0.013857	0.010815	0.010087	0.010544	0.009875	0.011892	0.008892	0.012840	0.011794	0.011836	0.009697	0.013205	0.010285	0.009641	0.011278	0.010656	0.010273	0.012432	0.012884	0.010977	0.009735	0.011686	0.012442	0.009908	0.011839	0.011988	0.010455	0.012137	0.009792	0.010605	0.009567	0.007134	0.010738	0.010211	0.010352	0.008330	0.011182	0.011015	0.010516	0.011341	0.010559	0.011413	0.008706	0.010650	0.009574	0.010446	0.009524
-313.566666	0.011438	0.013952	0.010157	0.008959	0.009640	0.008721	0.008664	0.013343	0.010947	0.007273	0.011134	0.010193	0.012695	0.010907	0.011085	0.009193	0.012138	0.013000	0.010428	0.011220	0.013121	0.010785	0.009283	0.010869	0.013979	0.011061	0.011621	0.009386	0.011942	0.009749	0.010753	0.011193	0.007041	0.009829	0.011019	0.009929	0.010065	0.009349	0.005338	0.012781	0.010049	0.013933	0.011266	0.011339	0.014074	0.011905	0.011596	0.009509	0.010493
-313.533333	0.009996	0.011993	0.013432	0.009415	0.012015	0.007191	0.007150	0.008218	0.009497	0.010453	0.011003	0.009073	0.008941	0.011058	0.009441	0.010297	0.011967	0.010763	0.009811	0.010353	0.012453	0.009957	0.004716	0.011692	0.012673	0.009393	0.007633	0.012711	0.012210	0.009316	0.009506	0.011102	0.009865	0.012144	0.007106	0.007571	0.012116	0.010891	0.010540	0.010711	0.010067	0.010930	0.009927	0.009679	0.008401	0.011265	0.008904	0.009652	0.007957
-313.500000	0.008650	0.012266	0.010714	0.007642	0.010242	0.010519	0.009231	0.009379	0.008898	0.006047	0.009978	0.010800	0.010010	0.011622	0.008885	0.007896	0.012086	0.010127	0.009692	0.009188	0.009753	0.009218	0.007620	0.011680	0.011345	0.011437	0.004544	0.010824	0.008846	0.010441	0.008733	0.009658	0.008751	0.011553	0.007673	0.009051	0.009117	0.013056	0.012938	0.008364	0.011273	0.010090	0.010638	0.011771	0.008117	0.011498	0.009516	0.008685	0.007159
-313.466666	0.006510	0.010169	0.009492	0.007917	0.007160	0.008377	0.006343	0.005882	0.007591	0.005449	0.007234	0.008281	0.005742	0.009724	0.009337	0.007004	0.007734	0.009077	0.008676	0.009106	0.011767	0.010279	0.006717	0.010825	0.008197	0.008112	0.008732	0.009190	0.009198	0.008315	0.007711	0.008248	0.007982	0.009345	0.006956	0.009435	0.008460	0.010073	0.007708	0.008133	0.009993	0.009579	0.008930	0.008090	0.009431	0.008765	0.009445	0.008425	0.004772
-313.433333	0.006128	0.006520	0.006251	0.004832	0.003608	0.006025	0.007978	0.005285	0.008715	0.007331	0.007008	0.007033	0.003874	0.007716	0.006763	0.006534	0.009333	0.008715	0.007317	0.011776	0.009694	0.009094	0.003476	0.006244	0.006224	0.006468	0.007538	0.006166	0.008149	0.006397	0.009656	0.007212	0.004365	0.007529	0.005752	0.008259	0.007068	0.005991	0.008770	0.007765	0.006836	0.011879	0.007535	0.004651	0.008590	0.006857	0.005689	0.005236	0.005875
-313.400000	0.005992	0.006485	0.008267	0.003019	0.005308	0.003390	0.003827	0.006656	0.006268	0.005754	0.004400	0.005755	0.005846	0.008184	0.004451	0.004772	0.006468	0.002522	0.008602	0.009251	0.009682	0.005507	0.007027	0.005885	0.006208	0.005528	0.003758	0.005805	0.004600	0.003903	0.007195	0.004490	0.003881	0.005776	0.004910	0.006485	0.007043	0.005929	0.007929	0.005961	0.004497	0.006828	0.006368	0.005979	0.004478	0.005920	0.004983	0.006256	0.004466
-313.366666	0.000692	0.002895	0.002413	0.001038	0.005284	0.003893	0.004372	0.002672	0.003554	0.004199	0.002467	0.001888	0.002468	0.005104	0.002607	0.004909	0.002338	0.003472	0.001680	0.004417	0.005503	0.002328	0.002973	0.005656	0.004819	0.002347	0.005489	0.001074	0.003315	0.004900	0.000651	0.003832	0.003951	0.001991	0.003081	0.005483	0.003078	0.003763	0.002732	0.004171	0.003332	0.003276	0.005186	0.005125	0.002851	0.004676	0.001981	0.002818	0.001162
-313.333333	-0.000594	0.003332	0.001231	0.000928	0.002729	0.001094	0.001481	0.000923	0.001883	0.003969	0.000183	0.000383	0.001156	-0.000387	0.001516	-0.001059	0.001792	0.001293	-0.001899	0.004043	0.003595	0.004303	0.000350	0.004252	0.003746	-0.000995	-0.002325	0.000793	0.002676	0.000517	0.000609	0.002561	0.001566	0.002690	-0.000864	-0.001390	0.001749	0.001048	0.004130	0.002895	0.000090	0.002099	0.004787	0.001058	0.000829	0.002378	-0.000766	0.001023	0.000836
-313.300000	-0.001852	0.001897	0.001287	-0.001344	0.001651	-0.004270	-0.001270	0.000972	-0.001170	-0.000291	0.001671	-0.001125	-0.003759	-0.000625	-0.000358	-0.000939	0.002151	-0.000073	0.000029	-0.001780	0.002436	0.002995	0.000448	-0.000629	-0.001027	-0.000829	-0.000962	-0.000888	0.000202	-0.002013	0.000425	-0.001279	0.000483	-0.000182	0.000755	-0.000399	-0.000715	-0.001930	-0.002807	-0.001482	-0.002950	-0.001385	-0.001097	0.001370	-0.001725	0.000847	-0.001174	-0.002065	-0.004445
-313.266666	-0.003442	-0.001505	-0.005123	-0.003362	-0.000582	-0.000598	-0.004287	-0.002044	-0.004628	-0.002122	-0.003029	-0.004677	-0.004960	-0.003847	-0.002984	-0.002816	-0.003252	-0.002778	-0.003941	-0.001990	-0.001692	-0.000097	-0.006916	-0.004673	-0.001501	-0.003828	-0.006192	-0.003325	-0.001160	-0.000807	0.000261	-0.002994	-0.000609	-0.001552	0.000692	-0.001752	-0.000677	0.000367	-0.004256	-0.000990	-0.006207	-0.003088	-0.000211	0.000031	-0.003230	-0.002777	-0.006115	-0.002265	-0.005896
-313.233333	-0.005161	-0.001463	-0.003593	-0.004051	-0.005743	-0.005104	-0.005728	-0.003977	-0.004918	-0.004318	-0.005072	-0.005351	-0.005297	-0.002519	-0.006730	-0.001527	-0.005003	-0.004290	-0.002005	-0.002653	-0.003506	-0.003372	-0.005196	-0.003929	-0.004351	-0.004643	-0.007356	-0.006962	-0.006831	-0.007971	-0.002604	-0.006845	-0.007097	-0.006152	-0.003198	-0.003419	-0.002949	-0.005257	-0.005800	-0.005659	-0.006355	-0.003493	-0.004237	-0.001517	-0.007023	-0.002677	-0.002289	-0.006181	-0.007994
-313.200000	-0.006846	-0.004470	-0.006539	-0.005837	-0.009176	-0.006816	-0.007638	-0.004838	-0.009544	-0.007605	-0.007626	-0.004848	-0.007836	-0.006162	-0.006261	-0.007075	-0.005518	-0.003925	-0.005405	-0.008481	-0.004498	-0.004802	-0.008528	-0.007499	-0.006483	-0.004380	-0.006456	-0.008759	-0.004774	-0.005772	-0.006389	-0.006074	-0.007239	-0.008276	-0.005156	-0.005433	-0.002792	-0.007085	-0.006244	-0.005896	-0.006553	-0.006925	-0.006176	-0.001321	-0.011306	-0.004544	-0.002812	-0.005905	-0.007000
-313.166666	-0.009261	-0.006307	-0.007652	-0.007182	-0.005949	-0.009311	-0.008618	-0.009084	-0.010091	-0.007498	-0.008411	-0.008918	-0.009499	-0.007089	-0.008916	-0.006520	-0.009632	-0.007319	-0.007135	-0.009227	-0.007661	-0.004843	-0.008543	-0.006204	-0.007417	-0.005405	-0.006037	-0.008620	-0.006125	-0.005601	-0.006716	-0.006583	-0.007328	-0.006331	-0.007802	-0.007368	-0.005546	-0.007656	-0.007874	-0.005201	-0.009093	-0.006518	-0.005208	-0.004986	-0.009486	-0.006982	-0.008359	-0.009723	-0.009351
-313.133333	-0.009945	-0.005407	-0.009826	-0.011356	-0.009652	-0.010444	-0.008686	-0.007759	-0.008023	-0.008318	-0.007813	-0.007836	-0.005578	-0.006576	-0.009244	-0.009191	-0.007784	-0.007971	-0.008550	-0.009133	-0.006396	-0.009494	-0.010406	-0.007375	-0.007705	-0.009856	-0.009170	-0.007319	-0.008352	-0.008510	-0.006720	-0.006260	-0.008732	-0.009605	-0.009944	-0.007878	-0.008028	-0.009146	-0.007001	-0.007224	-0.010771	-0.006205	-0.007304	-0.006261	-0.009986	-0.005875	-0.010812	-0.010605	-0.007709
-313.100000	-0.009606	-0.004244	-0.006661	-0.008447	-0.011621	-0.008548	-0.011930	-0.008300	-0.009728	-0.010006	-0.009615	-0.006469	-0.010859	-0.008605	-0.007406	-0.009375	-0.007725	-0.006533	-0.010380	-0.008153	-0.007512	-0.006791	-0.007794	-0.008820	-0.006297	-0.007451	-0.009235	-0.006933	-0.007650	-0.007089	-0.010146	-0.009495	-0.006693	-0.009427	-0.008414	-0.008831	-0.007774	-0.009231	-0.008998	-0.003969	-0.008499	-0.008773	-0.008963	-0.010267	-0.010081	-0.007918	-0.010313	-0.009299	-0.006482
-313.066666	-0.011046	-0.007347	-0.009733	-0.011340	-0.007229	-0.007352	-0.010779	-0.009403	-0.010947	-0.009920	-0.010923	-0.010298	-0.010307	-0.008466	-0.009242	-0.006689	-0.008392	-0.010723	-0.012900	-0.007935	-0.009543	-0.007202	-0.012480	-0.008449	-0.005635	-0.008937	-0.010176	-0.009759	-0.008621	-0.008085	-0.007444	-0.010842	-0.007464	-0.007685	-0.010099	-0.009941	-0.006011	-0.008570	-0.009911	-0.007899	-0.009655	-0.011801	-0.006724	-0.008483	-0.011852	-0.009778	-0.009162	-0.008534	-0.010318
-313.033333	-0.008136	-0.005866	-0.010542	-0.010218	-0.008303	-0.008752	-0.011428	-0.009057	-0.007871	-0.008536	-0.009152	-0.007932	-0.010737	-0.008548	-0.009117	-0.008613	-0.006278	-0.009867	-0.009351	-0.008902	-0.007780	-0.008697	-0.011667	-0.008030	-0.008837	-0.008638	-0.010970	-0.008690	-0.008270	-0.007873	-0.009514	-0.010127	-0.010980	-0.007666	-0.010447	-0.009874	-0.008889	-0.008902	-0.006317	-0.008139	-0.010549	-0.010826	-0.011680	-0.008074	-0.011845	-0.012385	-0.007574	-0.007963	-0.011252
-313.000000	-0.007941	-0.006010	-0.006955	-0.009352	-0.008562	-0.008533	-0.008385	-0.007696	-0.010159	-0.009062	-0.008867	-0.010926	-0.009786	-0.008088	-0.010183	-0.007253	-0.008821	-0.006530	-0.007899	-0.009768	-0.009602	-0.008891	-0.010821	-0.007068	-0.008865	-0.007481	-0.008778	-0.008416	-0.008808	-0.006913	-0.006700	-0.007729	-0.007657	-0.004837	-0.009289	-0.009228	-0.010182	-0.009368	-0.006531	-0.004880	-0.010260	-0.009494	-0.012244	-0.007936	-0.008845	-0.008560	-0.009759	-0.008752	-0.009767
-312.966666	-0.006255	-0.004782	-0.007603	-0.009124	-0.007756	-0.009473	-0.011406	-0.009586	-0.010287	-0.007244	-0.009741	-0.009442	-0.009361	-0.007349	-0.006542	-0.011276	-0.009442	-0.008667	-0.007226	-0.006770	-0.007891	-0.007285	-0.010630	-0.007096	-0.006471	-0.007525	-0.007542	-0.007408	-0.008915	-0.008011	-0.006288	-0.005831	-0.008620	-0.009207	-0.009457	-0.006533	-0.007404	-0.011039	-0.007364	-0.005002	-0.008078	-0.007683	-0.009885	-0.005193	-0.008189	-0.008822	-0.008779	-0.010846	-0.007906
-312.933333	-0.006777	-0.006238	-0.008817	-0.008642	-0.005860	-0.005815	-0.007527	-0.006597	-0.007082	-0.006524	-0.007528	-0.010674	-0.007804	-0.005710	-0.008376	-0.007447	-0.006975	-0.007838	-0.006420	-0.007663	-0.002760	-0.005650	-0.006974	-0.005875	-0.009255	-0.008745	-0.007455	-0.006464	-0.003312	-0.004078	-0.005511	-0.006550	-0.006131	-0.007842	-0.006092	-0.006687	-0.007137	-0.010575	-0.009352	-0.004180	-0.005348	-0.005445	-0.008828	-0.003613	-0.005553	-0.005697	-0.004692	-0.008123	-0.009199
-312.900000	-0.005162	-0.004620	-0.004240	-0.006088	-0.006408	-0.006837	-0.007388	-0.006186	-0.008101	-0.004342	-0.003979	-0.007179	-0.005916	-0.005136	-0.005458	-0.005888	-0.005686	-0.005990	-0.007887	-0.004624	-0.005010	-0.007135	-0.007124	-0.006066	-0.005164	-0.002709	-0.004471	-0.005708	-0.005554	-0.006344	-0.005492	-0.006733	-0.006571	-0.008713	-0.005803	-0.003443	-0.005590	-0.005580	-0.004749	-0.006967	-0.007935	-0.001575	-0.004640	-0.006548	-0.007924	-0.005499	-0.005184	-0.005180	-0.004864
-312.866666	-0.006496	-0.002187	-0.003363	-0.004100	-0.005827	-0.005647	-0.004489	-0.004087	-0.004616	-0.008662	-0.006842	-0.005184	-0.007553	-0.004237	-0.004135	-0.005711	-0.003233	-0.007637	-0.006873	-0.002337	-0.004586	-0.004693	-0.006427	-0.002615	-0.005175	-0.003685	-0.003684	-0.003338	-0.007268	-0.004202	-0.003789	-0.003706	-0.005170	-0.002602	-0.007118	-0.005112	-0.007740	-0.004014	-0.004637	-0.004776	-0.006781	-0.004267	-0.004910	-0.004319	-0.006367	-0.003782	-0.004844	-0.002741	-0.008848
-312.833333	-0.003394	-0.001177	-0.002213	-0.007047	-0.005148	-0.000578	-0.004418	-0.001967	-0.002779	-0.006514	-0.007306	-0.003831	-0.004665	-0.003230	-0.004050	-0.005156	-0.004995	-0.005502	-0.003495	-0.005347	-0.004501	-0.005640	-0.006183	-0.004750	-0.005653	-0.003083	-0.005886	-0.004258	-0.003236	-0.004383	-0.004442	-0.003128	-0.003949	-0.004449	-0.001665	-0.002601	-0.005940	-0.003357	-0.005230	-0.001108	-0.007462	-0.002496	-0.002970	-0.001497	-0.004018	-0.005983	-0.002051	-0.006522	-0.005598
-312.800000	-0.003240	-0.000418	-0.000446	-0.003621	-0.004409	-0.001251	-0.004751	-0.002440	-0.001794	-0.001884	-0.004484	-0.000556	-0.002645	-0.000900	-0.003175	-0.001134	-0.002827	-0.002050	-0.001671	-0.002165	-0.001603	-0.000477	-0.004143	-0.001537	-0.000137	-0.002018	-0.000768	-0.002065	-0.000462	-0.005218	-0.004229	-0.003292	-0.003371	-0.002451	-0.003543	0.001025	-0.002111	-0.002350	-0.002842	-0.004680	0.001152	-0.001069	-0.002255	-0.002391	-0.005287	-0.004619	-0.000884	-0.001254	-0.003527
-312.766666	-0.000903	0.000967	0.001662	-0.002856	-0.003752	-0.004254	-0.002265	-0.001543	-0.001461	-0.003940	-0.003706	-0.004197	-0.003440	-0.001275	-0.000726	-0.000836	-0.003087	-0.002702	-0.004360	-0.001273	0.002146	-0.001458	-0.003141	-0.001623	-0.004909	-0.003644	-0.002054	-0.001547	-0.002215	-0.001151	-0.003547	-0.003025	-0.001457	0.003644	-0.005073	-0.000706	-0.001749	-0.001142	-0.003613	-0.002553	-0.003018	0.001381	-0.002336	-0.001217	-0.000420	0.000447	-0.002365	-0.001616	-0.000636
-312.733333	0.001250	0.002680	0.000966	-0.001190	-0.002755	-0.000342	-0.000666	-0.001663	-0.001876	0.000479	0.001885	-0.002290	-0.002100	0.000179	-0.000781	0.000376	-0.000660	0.000354	0.000047	0.000770	-0.000594	-0.001882	-0.004126	-0.003023	0.000526	0.000184	0.000200	-0.003861	0.000041	0.000341	-0.001014	-0.000395	-0.000024	-0.002165	-0.003977	0.000402	-0.002396	-0.000185	-0.000057	-0.001925	-0.001135	-0.001121	0.001373	0.000019	-0.001271	-0.001902	0.000230	-0.000553	-0.002394
-312.700000	-0.000134	0.005926	0.000608	0.000642	0.000608	-0.000432	0.001003	0.000688	0.000499	0.001551	0.000390	-0.000587	0.000947	-0.000506	0.001489	0.000579	-0.000859	-0.001978	0.001130	0.000796	0.001229	-0.000124	-0.001295	-0.000229	0.001464	0.001920	0.002865	-0.000991	-0.000798	-0.000711	-0.001585	-0.002615	-0.001389	0.002600	-0.000381	0.001336	0.002061	0.002862	0.000892	0.002815	0.000236	0.003292	0.000175	0.001396	0.001012	0.000207	0.000259	0.002854	-0.002130
-312.666666	-0.000110	0.001314	0.002527	0.000077	0.002895	0.003173	-0.000010	0.002985	-0.000468	0.000544	0.000806	0.000879	0.000628	-0.000816	0.000613	0.004016	0.004092	0.002921	0.002577	0.001115	0.001686	0.000645	-0.001039	0.001422	0.002111	0.001400	0.002960	0.002769	0.002163	0.004474	0.002799	-0.002372	0.002249	0.000879	-0.001259	0.001389	0.000846	-0.000699	0.002450	0.000390	-0.000777	0.001954	0.001277	0.003994	-0.000079	0.002546	0.000326	0.001470	0.000125
-312.633333	0.000782	0.003965	0.001773	0.000769	0.003702	0.000879	0.002768	0.000642	0.001033	0.002711	0.002032	-0.000586	0.001926	0.002240	0.002341	0.003357	0.004213	0.001228	0.003171	0.002430	0.004635	-0.000083	-0.000428	0.001407	0.004352	0.000705	0.000207	0.003501	0.001205	0.003014	0.002847	0.002821	0.000420	0.000400	0.000633	0.000370	0.001316	0.002306	0.001327	0.002184	0.001631	0.003052	0.000377	0.004326	0.003443	0.004823	0.002609	0.004289	-0.000624
-312.600000	0.002938	0.003385	0.002372	0.001030	0.004850	0.002482	0.002526	0.002474	0.001400	0.001050	0.001403	0.000081	0.003965	0.001361	0.002041	0.000568	0.004192	-0.000389	0.001130	0.004668	0.001013	0.001459	0.002966	0.002165	0.005880	0.005260	0.002547	0.003080	0.005126	0.002715	0.005937	0.000468	0.001774	0.001385	-0.000319	0.004060	0.004028	0.004009	0.003072	0.005178	0.001521	0.000466	0.000348	0.003547	0.001652	-0.000906	0.002917	0.002710	0.001925
-312.566666	0.001167	0.005856	0.002152	0.001684	0.005210	0.003356	0.003413	0.003713	0.006580	-0.000885	0.001792	0.001325	0.002482	0.003275	0.004023	0.003569	0.007410	0.001566	0.004419	0.003722	0.004893	0.004789	0.000341	0.003731	0.001997	0.002803	-0.000179	0.005470	0.001103	0.002416	0.005153	0.002450	0.004004	0.003856	0.002020	0.005024	0.001867	0.004656	0.003897	0.002776	0.003892	0.004212	0.001986	0.005437	0.003741	0.001181	0.003359	0.004618	0.001027
-312.533333	0.002837	0.006411	0.003517	0.000161	0.004623	0.002376	0.002897	0.001943	0.000482	0.004332	0.001460	0.002401	0.000143	0.003131	-0.000137	0.003091	0.006580	0.001709	0.002267	0.001855	0.003299	0.002888	0.001485	0.004481	0.001251	0.005192	0.001731	0.001841	0.006204	0.005469	0.006031	0.004071	0.002146	0.001707	0.000968	0.005154	0.003768	0.004359	0.003328	0.003368	0.001100	0.003389	0.002995	0.005629	0.000466	0.001006	0.002827	0.004281	0.001149
-312.500000	0.001423	0.004924	0.004819	-0.001146	0.002882	0.004102	0.002546	0.003410	0.002466	0.002487	0.003251	0.003120	0.003717	0.004181	0.002946	0.003225	0.004843	0.001741	0.005577	0.003552	0.005401	0.003886	0.001318	0.005420	0.003304	0.002040	0.003068	0.004234	0.005996	0.003163	0.003244	0.002420	0.002819	0.003446	0.004540	0.003263	0.002670	0.003686	0.002980	0.003876	0.002767	0.005242	0.004551	0.004886	0.005057	0.003939	0.005263	0.001241	-0.000486
-312.466666	0.007049	0.004411	0.002445	0.003824	0.001704	0.004175	0.002371	0.004288	0.002767	0.000589	0.002482	0.005261	0.004425	0.003380	0.004381	0.001517	0.004053	0.001683	0.004486	0.005115	0.007907	0.004755	0.000936	0.004417	0.002515	0.004530	0.004741	0.005981	0.003931	0.002588	0.002898	0.002058	0.004899	0.004057	0.002558	0.003832	0.005862	0.004251	0.002616	0.003301	0.002437	-0.000333	0.003656	0.004670	0.004289	0.002136	0.002907	0.001861	-0.000313
-312.433333	0.003870	0.002663	-0.000020	0.003692	0.002161	0.003201	0.004841	0.003297	0.002274	0.003718	0.000433	0.001585	0.002616	0.003260	0.005780	0.004525	0.004573	0.006772	0.007765	0.003597	0.005610	0.004215	0.002494	0.004209	0.004177	0.003442	0.001823	0.006728	0.002563	0.002570	0.005381	0.003933	0.001563	0.005785	0.002983	0.006386	0.005130	0.005279	0.004452	0.005666	0.002868	0.004560	0.005111	0.002296	0.001809	0.000112	0.000904	0.005427	0.003582
-312.400000	0.002423	0.006762	0.000191	0.002057	0.004419	0.002373	0.002242	0.001481	0.002706	0.000342	0.002333	0.001521	0.003519	0.001692	0.003579	0.003768	0.004167	0.002693	0.003919	0.003785	0.004102	0.001594	0.000891	0.005654	0.005249	0.004015	0.003194	0.005206	0.004474	0.005669	0.005623	0.003030	0.002982	0.002153	0.001879	0.003722	0.004417	0.005595	0.002068	0.004127	0.001321	0.004039	0.002668	0.003377	0.002290	0.004961	-0.000442	0.000286	0.002188
-312.366666	-0.000692	0.004379	0.006549	0.005452	0.002878	0.002526	0.002363	0.000289	0.000202	0.000625	0.002425	0.001509	0.003210	0.003120	0.003394	0.001247	0.001302	0.001907	0.004358	0.001210	0.003985	0.002335	0.002416	0.003623	0.004853	0.004018	0.001882	0.003539	0.003250	0.003721	0.000179	0.004028	0.006078	0.002413	0.000945	0.002159	0.002880	0.000336	0.000071	0.005325	0.002117	0.003040	0.003208	0.002322	0.003942	0.003093	0.004197	0.005678	0.001943
-312.333333	0.004725	0.004301	0.003150	0.000532	0.003395	0.002387	0.001558	0.000833	0.000395	0.003046	0.001625	0.003227	0.004253	0.003258	0.004159	0.003962	0.000850	0.003513	0.004964	0.002857	0.003434	0.002902	0.000666	0.003080	0.004116	0.006067	0.003833	0.005139	0.004819	0.001857	0.005885	0.001040	0.003646	0.005546	0.002440	0.006180	0.003588	0.003863	0.003208	0.003757	0.000972	0.002641	0.001751	0.003175	0.000752	0.002598	0.002920	0.000671	0.001421
-312.300000	0.002035	0.004573	0.003011	0.003754	0.004969	0.004509	0.002178	0.001751	0.001573	0.003455	-0.000641	0.000485	0.002991	0.002963	0.002616	0.004592	0.004318	0.003354	0.003666	0.000124	0.003939	0.004183	0.003062	0.003341	0.003285	0.004881	0.001424	0.001085	0.005823	0.004431	0.006958	0.003631	0.004283	0.004014	-0.001431	0.003605	0.003752	0.002688	0.005175	0.004539	0.001978	0.006486	0.002866	0.003189	-0.000254	0.003012	0.003560	0.002770	0.000834
-312.266666	0.002625	0.006370	0.004444	0.001024	0.003849	0.004297	0.004829	0.004120	0.002150	0.005482	0.002255	0.001190	0.003906	0.002432	0.002092	0.004118	0.005196	0.001459	0.004994	0.002603	0.003949	0.001196	0.005246	0.003427	0.005224	0.003564	0.003418	0.003264	0.000449	0.001863	0.004497	0.002789	0.001361	0.004138	0.005315	0.001991	0.005215	0.004402	0.004468	0.003155	0.004762	0.001002	0.001541	0.005398	0.001355	0.003556	0.003412	0.001574	0.000909
-312.233333	0.001861	0.003772	0.006157	0.003141	0.005266	0.005275	-0.000199	0.006159	0.003326	0.003417	0.001232	0.000518	0.004131	0.003885	0.003080	0.000138	0.003648	0.001535	0.004471	0.002895	0.002786	0.003939	0.001589	0.004978	0.001840	0.002942	0.004667	0.002864	0.003473	0.002279	0.004080	0.004585	0.005640	0.004483	-0.000092	0.004293	0.003544	0.003544	0.005431	0.005498	0.002262	0.004401	0.004763	0.001683	0.000492	0.002025	0.002986	0.005140	0.003142
-312.200000	0.002130	0.001991	0.005441	0.003647	0.004538	0.004992	0.003030	0.002377	0.002087	0.003479	0.003375	0.004622	0.000687	0.005704	0.002386	0.005048	0.003969	0.005372	0.005292	0.005469	0.006617	0.002827	0.002629	0.001825	0.000576	0.005236	0.005256	0.003675	0.005478	0.003120	0.007170	0.004052	0.002944	0.002505	0.000248	0.006936	0.003478	0.003934	0.001982	0.004433	0.002795	0.002996	0.005436	0.004331	0.001132	0.002345	0.002368	0.007100	0.003968
-312.166666	0.002457	0.008604	0.003761	0.002894	0.002886	0.005005	0.004708	0.004785	0.006361	0.002532	0.002908	0.001691	0.001210	0.003265	0.003694	-0.000542	0.002566	0.006043	0.002702	0.003335	0.003340	0.000797	0.002091	0.003915	0.004399	0.005684	0.005432	0.005274	0.002591	0.003834	0.006827	0.003084	0.004128	0.005127	-0.000740	0.006242	0.004817	0.005552	0.001166	0.005518	0.003341	0.002921	0.005010	0.005195	0.003993	0.003580	0.003725	0.003982	0.002660
-312.133333	0.006377	0.005671	0.004602	0.002968	0.004146	0.005738	0.005859	0.004173	0.004599	0.001644	0.001883	0.003399	0.005498	0.003330	0.000198	0.004489	0.002607	0.005806	0.004448	0.003443	0.006988	0.003845	0.002397	0.006450	0.004881	0.004292	0.004689	0.005209	0.004673	0.000348	0.002823	0.002700	0.004401	0.004445	0.002965	0.005083	0.003018	0.005528	0.003344	0.005005	0.003435	0.002750	0.002802	0.003217	0.004564	0.004058	0.005345	0.002932	0.003699
-312.100000	0.005752	0.005447	0.004927	0.003816	0.005171	0.005600	0.003077	0.004339	0.000299	0.003055	0.001976	0.003079	0.005090	0.002065	0.004248	0.002443	0.007181	0.001198	0.006384	0.005456	0.005662	0.006739	0.004381	0.007355	0.006451	0.003855	0.004099	0.004409	0.003828	0.005809	0.005981	0.006287	0.005761	0.004890	0.002970	0.003405	0.002078	0.005624	0.006494	0.006233	0.003324	0.002982	0.003963	0.005354	0.005581	0.003910	0.003946	0.003845	0.002126
-312.066666	0.002244	0.005921	0.006338	0.004856	0.003693	0.003013	0.003953	0.004982	0.003316	0.005089	0.004615	0.000161	0.003488	0.005463	0.004554	0.004624	0.004346	0.003519	0.005405	0.004643	0.003746	0.005546	0.001493	0.006311	0.004462	0.004197	0.004999	0.005501	0.004360	0.006095	0.003388	0.006040	0.004889	0.004271	0.004274	0.004920	0.001114	0.004806	0.003523	0.007512	0.005182	0.002477	0.008715	0.005246	0.004122	0.004105	0.003330	0.005542	0.004415
-312.033333	0.003737	0.006026	0.003987	0.002675	0.004729	0.005367	0.003935	0.005562	0.003359	0.004719	0.002952	0.002899	0.005120	0.004325	0.004428	0.003310	0.004384	0.002987	0.003688	0.002893	0.004019	0.008278	0.003300	0.000756	0.003942	0.005926	0.003163	0.003852	0.004951	0.004156	0.002208	0.004323	0.007010	0.003484	0.004900	0.003390	0.003726	0.005658	0.004787	0.006024	0.003399	0.004940	0.004411	0.006484	0.002380	0.005331	0.007825	0.006052	0.002358
-312.000000	0.005019	0.009696	0.006356	0.002643	0.004022	0.004545	0.003157	0.002879	0.002049	0.004397	0.002068	0.003440	0.003612	0.005350	0.006162	0.005273	0.005678	0.003693	0.005361	0.003480	0.006974	0.003601	0.005681	0.006651	0.002713	0.003252	0.006392	0.007986	0.004915	0.007207	0.007831	0.004797	0.003363	0.005779	0.001662	0.003265	0.007478	0.005287	0.001581	0.005874	0.005684	0.001261	0.003300	0.004750	0.002970	0.003345	0.004749	0.003457	0.003407
-311.966666	0.001656	0.007700	0.004836	0.001739	0.005468	0.004826	0.004787	0.003483	0.003990	0.003796	0.004990	0.002467	0.004909	0.004865	0.003506	0.002125	0.007658	0.001672	0.003847	0.007943	0.006635	0.007400	0.002821	0.005041	0.008552	0.005217	0.003543	0.006076	0.006949	0.006674	0.006722	0.003424	0.007250	0.007212	0.004407	0.005285	0.006783	0.005566	0.006065	0.006447	0.004835	0.002397	0.004629	0.003692	0.004648	0.006202	0.003713	0.005894	0.003438
-311.933333	0.005643	0.007231	0.006897	0.005665	0.003681	0.006793	0.006266	0.004217	0.002421	0.004271	0.001907	0.002851	0.004371	0.004493	0.004762	0.005277	0.006205	0.001877	0.005296	0.001232	0.005341	0.004398	0.002136	0.003304	0.004648	0.006843	0.004196	0.008180	0.004963	0.004467	0.005847	0.005336	0.005065	0.004768	0.004662	0.000712	0.006109	0.004257	0.004919	0.006204	0.003752	0.003989	0.006154	0.004571	0.004029	0.005804	0.005537	0.002927	0.002335
-311.900000	0.005409	0.006152	0.004563	0.004952	0.002486	0.002714	0.006360	0.003328	0.005859	0.002772	0.003842	0.002878	0.001541	0.005704	0.004510	0.004225	0.007021	0.004911	0.002889	0.005266	0.006478	0.005469	0.004169	0.006832	0.002835	0.004018	0.004593	0.006230	0.003638	0.003592	0.004432	0.007330	0.000726	0.001243	0.003185	0.003245	0.004321	0.004732	0.006717	0.006359	0.002265	0.001538	0.004617	0.007360	0.003966	0.002526	0.006462	0.005951	0.000503
-311.866666	0.001980	0.003864	0.005666	0.003922	0.005826	0.002979	0.002406	0.003402	0.005017	0.001911	0.004315	0.001066	0.002785	0.004424	0.004245	0.005345	0.005403	0.002848	0.003643	0.004965	0.007316	0.004404	0.004888	0.008508	0.005020	0.003789	0.005156	0.006329	0.003953	0.007386	0.002619	0.003064	0.002828	0.005805	0.002531	0.002162	0.006496	0.005390	0.003810	0.005630	0.003022	0.002482	0.003192	0.004925	0.005417	0.002267	0.005591	0.002137	0.002402
-311.833333	0.001718	0.005933	0.002389	0.004243	0.004950	0.005265	0.002870	0.002331	0.004009	0.002169	0.004754	0.004638	0.002548	0.005005	0.003178	0.000500	0.004129	0.002781	0.004984	0.002714	0.004409	0.005268	0.004115	0.004123	0.003885	0.004853	0.004229	0.004539	0.005772	0.007977	0.005308	0.006473	0.004246	0.006287	0.004314	0.000354	0.003901	0.004976	0.005053	0.004684	0.001959	0.003632	0.004057	0.006312	0.002339	0.004004	0.003437	0.004173	0.003595
-311.800000	0.003549	0.006359	0.001894	-0.001238	0.002910	0.004051	0.004712	0.000700	0.001263	0.004813	0.007370	0.000127	0.000641	0.001080	0.003397	0.001399	0.005642	0.005064	0.003227	0.005991	0.004612	0.002893	0.004055	0.006076	0.002733	0.002867	0.004097	0.004009	0.003258	0.003390	0.006596	0.000607	0.005580	0.001804	0.002781	0.000331	0.005413	0.001442	0.000957	0.003633	0.000889	0.002530	0.003228	0.004517	0.002762	0.001468	0.003781	0.005095	0.000083
-311.766666	0.002615	0.005952	0.002964	0.005504	0.003126	0.002701	0.002967	0.001460	0.001744	0.003392	0.002959	0.001085	-0.000738	0.000655	0.002670	0.002619	0.005109	0.003477	0.002659	0.000096	0.002053	0.005078	0.001892	0.003810	0.001070	0.002428	0.000234	0.004779	0.004526	0.003409	0.004912	0.002286	0.002788	0.006790	0.002165	0.004179	0.005180	0.004162	0.002115	-0.000515	0.002799	0.001386	0.002709	0.003609	0.000235	0.001656	0.000854	0.002428	0.001284
-311.733333	0.001068	0.005474	0.001235	0.005686	0.002114	0.002077	0.003713	0.001803	0.004283	0.000966	-0.000632	-0.000247	0.001362	0.000248	0.000707	0.003114	0.003463	0.003192	0.005925	0.004021	0.004192	0.002956	0.000162	0.002605	0.002591	0.000560	-0.000480	0.001820	0.001203	0.000905	0.005977	0.002530	0.000438	0.001379	0.002363	0.001937	0.000838	0.001663	0.000533	0.002798	-0.000588	-0.000342	0.002603	0.003609	0.001738	0.002618	0.002932	0.002978	0.001205
-311.700000	0.000106	0.005839	0.003204	0.001921	-0.000850	-0.002503	0.003163	0.001299	0.003931	0.001349	0.000859	0.001283	0.002729	-0.000074	0.000438	0.002497	0.003092	-0.000422	0.000614	0.000721	0.002544	0.000156	-0.000818	0.003415	0.001082	0.001038	-0.000616	0.001511	0.002885	0.002709	0.002939	0.000959	0.001337	0.003015	-0.000982	0.001491	0.001135	0.002725	0.001336	0.000301	-0.000157	-0.000294	0.000535	0.000397	-0.001090	-0.001868	0.000402	0.001404	-0.000178
-311.666666	-0.002543	0.003039	-0.001438	0.000509	-0.002248	0.000085	0.002483	0.000086	-0.001755	-0.000848	-0.003828	-0.002128	-0.001485	0.002034	0.001262	-0.001529	0.003012	0.001111	-0.000926	0.000650	0.002118	0.000894	-0.001616	0.002400	0.001101	0.000063	0.003194	0.003131	0.003261	0.003762	0.002500	0.000948	0.000706	0.001768	0.000735	-0.001949	0.000114	0.000864	0.000311	0.001661	0.001238	0.000843	0.001695	0.000963	-0.001873	-0.001198	0.001725	0.002537	-0.001171
-311.633333	-0.002441	-0.000514	-0.000405	-0.002644	-0.000822	0.000106	0.000066	-0.000811	-0.003256	0.001053	-0.001369	-0.002166	-0.000419	-0.002474	-0.003789	-0.000277	0.002172	-0.000494	-0.002294	-0.001015	0.003261	0.000275	-0.001655	-0.000110	-0.004992	0.000487	0.000291	0.001588	-0.000783	0.001477	0.000655	0.000771	-0.004000	0.001731	-0.002165	-0.001871	-0.000706	0.000347	-0.000872	0.002530	0.000376	-0.000005	-0.000030	-0.000631	-0.002204	-0.000997	-0.000726	0.001328	-0.003053
-311.600000	-0.002842	0.000983	-0.000996	-0.002691	0.000146	-0.000777	-0.001604	-0.002392	-0.000863	-0.002525	-0.002047	-0.003388	-0.000827	-0.003602	-0.001268	-0.000868	-0.000176	-0.001976	-0.002765	-0.003138	0.000303	-0.000379	-0.001821	0.001334	-0.001629	-0.000784	-0.001244	-0.002102	-0.002359	-0.001479	-0.001490	-0.000619	-0.004325	-0.000881	-0.002639	0.001268	-0.001359	-0.001920	-0.002278	0.001838	-0.001612	-0.003168	-0.002581	-0.001538	-0.002053	-0.003905	-0.003891	-0.002328	-0.002465
-311.566666	-0.003180	-0.000993	-0.004122	-0.002933	-0.003033	-0.002818	-0.001793	-0.001166	-0.005031	-0.001209	-0.001829	-0.005000	-0.002239	-0.001079	-0.000840	-0.002468	-0.000656	-0.002808	-0.004327	-0.002342	-0.001572	-0.001196	-0.003622	-0.001082	-0.003539	-0.004344	-0.001747	-0.001221	-0.001224	-0.002333	0.000956	-0.002891	-0.004455	0.000289	-0.001171	-0.000866	-0.004557	-0.001120	-0.001563	-0.001025	-0.002483	-0.004801	-0.003431	-0.002348	-0.001772	-0.003132	-0.002726	-0.002124	-0.004318
-311.533333	-0.004702	-0.002625	-0.006989	-0.004191	-0.005577	-0.002649	-0.004012	-0.005441	-0.004622	-0.002781	-0.007232	-0.007370	-0.002084	-0.001224	-0.005185	-0.004335	-0.001812	-0.005142	-0.003753	-0.003367	-0.002042	-0.002105	-0.005547	-0.002272	-0.005302	-0.007106	-0.003094	-0.002253	-0.001878	-0.001164	0.001198	-0.002226	-0.002887	-0.004977	-0.001710	-0.004432	-0.002219	-0.002816	-0.004389	-0.001474	-0.005452	-0.007099	-0.005813	-0.001911	-0.004539	-0.005572	-0.002592	-0.002758	-0.003474
-311.500000	-0.006839	-0.003003	-0.004357	-0.004006	-0.005350	-0.006214	-0.006125	-0.007369	-0.007387	-0.005013	-0.004698	-0.007972	-0.005518	-0.002957	-0.001881	-0.002543	-0.003557	-0.007403	-0.006255	-0.006317	-0.003399	-0.005683	-0.006920	-0.001970	-0.003142	-0.003406	-0.005541	-0.003467	-0.003836	-0.005498	-0.003673	-0.005623	-0.005050	-0.003988	-0.006149	-0.004306	-0.004265	-0.004486	-0.005353	-0.003345	-0.001089	-0.004136	-0.005070	-0.005232	-0.006404	-0.006437	-0.006759	-0.001082	-0.006055
-311.466666	-0.005875	-0.001477	-0.005905	-0.005702	-0.006562	-0.005980	-0.005289	-0.005344	-0.003928	-0.003797	-0.007030	-0.005376	-0.007890	-0.004228	-0.006386	-0.007943	-0.002935	-0.006854	-0.005247	-0.005436	-0.001467	-0.008394	-0.006827	-0.006741	-0.003244	-0.006569	-0.006663	-0.004511	-0.006983	-0.002985	-0.006310	-0.005421	-0.006918	-0.008256	-0.007776	-0.005110	-0.004705	-0.006214	-0.004593	-0.005072	-0.006943	-0.005973	-0.005385	-0.004417	-0.006638	-0.005447	-0.003071	-0.003813	-0.007350
-311.433333	-0.007890	-0.004782	-0.006639	-0.007091	-0.004979	-0.006970	-0.007253	-0.004868	-0.007168	-0.004589	-0.005732	-0.007466	-0.007531	-0.007646	-0.005193	-0.006987	-0.006679	-0.007594	-0.006202	-0.006305	-0.003692	-0.005549	-0.005682	-0.005188	-0.003983	-0.005542	-0.006450	-0.006807	-0.006288	-0.003631	-0.005066	-0.009250	-0.007809	-0.004542	-0.006723	-0.007425	-0.006512	-0.007120	-0.005554	-0.006232	-0.006064	-0.006015	-0.004040	-0.005053	-0.004221	-0.005394	-0.005758	-0.006580	-0.006704
-311.400000	-0.007115	-0.005612	-0.006868	-0.004253	-0.007643	-0.004125	-0.005486	-0.010307	-0.007395	-0.006533	-0.010075	-0.005567	-0.006495	-0.007553	-0.008750	-0.007904	-0.005984	-0.004526	-0.007928	-0.006289	-0.007402	-0.005393	-0.006836	-0.008326	-0.005061	-0.006496	-0.008045	-0.006499	-0.006943	-0.004847	-0.004530	-0.007956	-0.008060	-0.005432	-0.008230	-0.007559	-0.008226	-0.007750	-0.005484	-0.004717	-0.006560	-0.007330	-0.007972	-0.005699	-0.007128	-0.007517	-0.005676	-0.007415	-0.008123
-311.366666	-0.009546	-0.007354	-0.009928	-0.009083	-0.007998	-0.009991	-0.008283	-0.008991	-0.007598	-0.009590	-0.009371	-0.010704	-0.007535	-0.004792	-0.008321	-0.009636	-0.005026	-0.007701	-0.007510	-0.011321	-0.004847	-0.011076	-0.010450	-0.006920	-0.006712	-0.006906	-0.008900	-0.007218	-0.007516	-0.005146	-0.003692	-0.006124	-0.007244	-0.008135	-0.010369	-0.006825	-0.005155	-0.005252	-0.007336	-0.008579	-0.008263	-0.006377	-0.009246	-0.006370	-0.006426	-0.007641	-0.008549	-0.009194	-0.010150
-311.333333	-0.008416	-0.006103	-0.009160	-0.006800	-0.009284	-0.008408	-0.004926	-0.010797	-0.011293	-0.007975	-0.009104	-0.010459	-0.010625	-0.008121	-0.008690	-0.006679	-0.009217	-0.011432	-0.006600	-0.008030	-0.004829	-0.010320	-0.009722	-0.007958	-0.007723	-0.008349	-0.008515	-0.008642	-0.008303	-0.008243	-0.007912	-0.010187	-0.009856	-0.009770	-0.008358	-0.005831	-0.010149	-0.006691	-0.008527	-0.008120	-0.009499	-0.006114	-0.005890	-0.007132	-0.006220	-0.007558	-0.009184	-0.008276	-0.007659
-311.300000	-0.008904	-0.007141	-0.006949	-0.007805	-0.010402	-0.006622	-0.007793	-0.011656	-0.010655	-0.010374	-0.008312	-0.007113	-0.010508	-0.009560	-0.009659	-0.009700	-0.007393	-0.006784	-0.008713	-0.006049	-0.007602	-0.007100	-0.009703	-0.006223	-0.007015	-0.009495	-0.007300	-0.011192	-0.007836	-0.008143	-0.007103	-0.006959	-0.008959	-0.008969	-0.011329	-0.005312	-0.009451	-0.008164	-0.004182	-0.007740	-0.010292	-0.009985	-0.006770	-0.006581	-0.008192	-0.008654	-0.007720	-0.007219	-0.011217
-311.266666	-0.010970	-0.008230	-0.005352	-0.009245	-0.008630	-0.008841	-0.011836	-0.010365	-0.011046	-0.007663	-0.010112	-0.009045	-0.007635	-0.007818	-0.008532	-0.009166	-0.007099	-0.009123	-0.008714	-0.012054	-0.007866	-0.007906	-0.008947	-0.006844	-0.007832	-0.008589	-0.008073	-0.008238	-0.008546	-0.005978	-0.008107	-0.009764	-0.009362	-0.009930	-0.010569	-0.008088	-0.010503	-0.007839	-0.009609	-0.008194	-0.009159	-0.009657	-0.009995	-0.006646	-0.009685	-0.012220	-0.010029	-0.008697	-0.010801
-311.233333	-0.007338	-0.006817	-0.009185	-0.012922	-0.007563	-0.008396	-0.007810	-0.007807	-0.010752	-0.010214	-0.009948	-0.008684	-0.009632	-0.009653	-0.006892	-0.008761	-0.006428	-0.010064	-0.010129	-0.010533	-0.007403	-0.006020	-0.010805	-0.009254	-0.007115	-0.012737	-0.009210	-0.009246	-0.012133	-0.007162	-0.006232	-0.009563	-0.008905	-0.008831	-0.011363	-0.007034	-0.007280	-0.008971	-0.011327	-0.008215	-0.009354	-0.008573	-0.011009	-0.007305	-0.007273	-0.006330	-0.007724	-0.006263	-0.010625
-311.200000	-0.011808	-0.008056	-0.010742	-0.010516	-0.009674	-0.008496	-0.009261	-0.012814	-0.011137	-0.006835	-0.007477	-0.009179	-0.009551	-0.005240	-0.009678	-0.009221	-0.008032	-0.007546	-0.010508	-0.007140	-0.008782	-0.012343	-0.010566	-0.006706	-0.008524	-0.007493	-0.009085	-0.006420	-0.007919	-0.008170	-0.008431	-0.008469	-0.008768	-0.009449	-0.011428	-0.010035	-0.007642	-0.007494	-0.011326	-0.008435	-0.010556	-0.008434	-0.009690	-0.008830	-0.008177	-0.009795	-0.008713	-0.006070	-0.010040
-311.166666	-0.008697	-0.008882	-0.008009	-0.008165	-0.008877	-0.009878	-0.007693	-0.010621	-0.010602	-0.007809	-0.010306	-0.010575	-0.006714	-0.008321	-0.009115	-0.006392	-0.008819	-0.007631	-0.008565	-0.010804	-0.007930	-0.013365	-0.010729	-0.007475	-0.006430	-0.010040	-0.009857	-0.009228	-0.008944	-0.011535	-0.007525	-0.010041	-0.007444	-0.008107	-0.009695	-0.006085	-0.008488	-0.006978	-0.010979	-0.009016	-0.008697	-0.010617	-0.008026	-0.007721	-0.009971	-0.008781	-0.008143	-0.006717	-0.008706
-311.133333	-0.009225	-0.007975	-0.010209	-0.010187	-0.008758	-0.009945	-0.008101	-0.010728	-0.008238	-0.007005	-0.006915	-0.009349	-0.007411	-0.006758	-0.006287	-0.009689	-0.005961	-0.007996	-0.007286	-0.007518	-0.007286	-0.009827	-0.007831	-0.006815	-0.006764	-0.007146	-0.009947	-0.008901	-0.007431	-0.007808	-0.006803	-0.006088	-0.009768	-0.007692	-0.005799	-0.005245	-0.005795	-0.007584	-0.009810	-0.007225	-0.010084	-0.006755	-0.008748	-0.005841	-0.011901	-0.006680	-0.006508	-0.007211	-0.009649
-311.100000	-0.010372	-0.005035	-0.007818	-0.009900	-0.008746	-0.008487	-0.006249	-0.008797	-0.007628	-0.007468	-0.007670	-0.007059	-0.007698	-0.006869	-0.008026	-0.008216	-0.007220	-0.006317	-0.008154	-0.009945	-0.008514	-0.006517	-0.007286	-0.005619	-0.006615	-0.007644	-0.009601	-0.009938	-0.007436	-0.009976	-0.008289	-0.007697	-0.007222	-0.008644	-0.007270	-0.005524	-0.007556	-0.007045	-0.008486	-0.005772	-0.010045	-0.009534	-0.008059	-0.007514	-0.007077	-0.008101	-0.007586	-0.004770	-0.006696
-311.066666	-0.009557	-0.004449	-0.005919	-0.008837	-0.005113	-0.007533	-0.005725	-0.008466	-0.010567	-0.008382	-0.006514	-0.005442	-0.005238	-0.004991	-0.008008	-0.006860	-0.002529	-0.006624	-0.008702	-0.007828	-0.006165	-0.006707	-0.005195	-0.005452	-0.005718	-0.007868	-0.006513	-0.007184	-0.005249	-0.003788	-0.005672	-0.004712	-0.009944	-0.007125	-0.008577	-0.004266	-0.006743	-0.003045	-0.007937	-0.005381	-0.009490	-0.009272	-0.006339	-0.006464	-0.011040	-0.008130	-0.010948	-0.005564	-0.009304
-311.033333	-0.005356	-0.003445	-0.004792	-0.007311	-0.005202	-0.004183	-0.007031	-0.005151	-0.004419	-0.004830	-0.007025	-0.006234	-0.004121	-0.001357	-0.006473	-0.007482	-0.004498	-0.004657	-0.005137	-0.006689	-0.006345	-0.004722	-0.007266	-0.004339	-0.004524	-0.004294	-0.005044	-0.003667	-0.005924	-0.005005	-0.005478	-0.004795	-0.006203	-0.006014	-0.008599	-0.003255	-0.004337	-0.004772	-0.005879	-0.006229	-0.006723	-0.005694	-0.005091	-0.003378	-0.006705	-0.007339	-0.005246	-0.003560	-0.008325
-311.000000	-0.004918	-0.004896	-0.004159	-0.005020	-0.004851	-0.002109	-0.007211	-0.005987	-0.005955	-0.002741	-0.006220	-0.005414	-0.002366	-0.001028	-0.003414	-0.002573	-0.005390	-0.003183	-0.004737	-0.004982	-0.005141	-0.002170	-0.003547	-0.003032	-0.001758	-0.004164	-0.001924	-0.006267	-0.005959	-0.002232	-0.003238	-0.003928	-0.004357	-0.005955	-0.005469	-0.003128	-0.007156	-0.004623	-0.007062	-0.002120	-0.003447	-0.002607	-0.004593	-0.002565	-0.005038	-0.003482	-0.001815	-0.003336	-0.005447
-310.966666	-0.003204	-0.001582	-0.001375	-0.004397	-0.005005	-0.003309	-0.005144	-0.002066	-0.004566	-0.000767	-0.006140	-0.004090	-0.001743	-0.000181	-0.000453	-0.001291	-0.001422	-0.002364	-0.002409	-0.001602	-0.003721	-0.001771	-0.003133	-0.001885	-0.001438	-0.004279	-0.000393	-0.001033	0.000573	-0.001301	-0.002033	-0.001456	-0.002927	-0.003650	-0.001684	-0.005138	-0.000222	-0.000263	-0.004495	-0.002282	-0.003888	0.000503	-0.003466	-0.001719	-0.002687	-0.005877	-0.001147	-0.004632	-0.004452
-310.933333	0.000537	0.001742	-0.002379	-0.004084	-0.000666	-0.001501	-0.000310	-0.001272	-0.001142	-0.001870	-0.001075	-0.003571	0.000694	0.000568	0.000046	0.000821	0.004123	-0.002086	0.000979	0.000816	-0.000691	-0.000970	-0.000803	-0.000909	-0.002560	-0.000458	-0.001477	0.001434	-0.000439	-0.000716	0.001941	-0.002971	-0.000334	-0.000632	-0.003902	0.000710	-0.002207	0.001136	-0.004869	-0.000424	-0.002080	-0.004576	-0.001930	0.001734	-0.002749	-0.002098	0.000689	-0.000597	-0.002553
-310.900000	-0.002753	0.003543	0.001911	0.000218	-0.001070	0.003175	-0.001413	-0.000116	-0.000075	0.001223	0.002314	0.000524	0.001139	0.001061	0.001966	0.000830	0.002869	0.003268	-0.000312	-0.001022	0.000374	0.003979	0.001532	0.000539	0.001392	0.003025	0.002633	0.000514	-0.000864	0.001489	0.001728	0.000947	0.001368	0.001919	-0.001446	0.002459	-0.000758	0.000403	0.001390	0.002216	-0.000975	-0.000790	-0.001530	0.001357	-0.001018	-0.001167	0.004057	0.003874	-0.000789
-310.866666	0.002802	0.005906	0.000169	0.001781	0.002061	0.002961	0.003017	-0.000371	0.002256	0.000981	0.004430	0.000076	0.002193	0.002066	0.004456	0.003327	0.007979	0.003635	0.000307	0.003733	0.005217	0.003208	0.000740	0.000487	0.002599	0.002717	0.004608	0.001202	0.002056	0.000710	0.005907	0.004481	0.002273	0.004695	0.002062	0.002158	0.005364	0.002180	0.002850	0.002474	0.002464	0.003383	0.001149	0.004926	0.000870	0.004327	0.003937	0.005642	0.000588
-310.833333	0.003890	0.007042	0.004883	0.003283	0.002329	0.002393	0.000702	0.004659	0.003065	0.003491	0.003301	0.004292	0.005110	0.005873	0.005751	0.001392	0.003881	0.006631	0.005431	0.006234	0.004039	0.005670	0.003896	0.003822	0.003270	0.005711	0.002380	0.005103	0.004391	0.006543	0.006947	0.004979	0.004592	0.002657	0.005240	0.002896	0.004652	0.006700	0.003887	0.006593	0.005354	0.006631	-0.000350	0.005263	0.001498	0.004684	0.004715	0.006936	0.002735
-310.800000	0.004299	0.006013	0.005559	0.006635	0.004062	0.005434	0.004820	0.005717	0.006475	0.006896	0.005147	0.005695	0.009209	0.006678	0.007002	0.005025	0.008301	0.006959	0.005141	0.007727	0.005350	0.008043	0.006983	0.007338	0.005683	0.005863	0.005219	0.007600	0.003878	0.006905	0.006813	0.006122	0.006466	0.007775	0.004934	0.006872	0.007162	0.006263	0.003397	0.007032	0.007080	0.003073	0.006561	0.005629	0.005575	0.003226	0.008221	0.007280	0.002922
-310.766666	0.004926	0.009434	0.008288	0.005687	0.006220	0.006781	0.004861	0.005398	0.003776	0.006273	0.005426	0.004723	0.004932	0.007967	0.005956	0.010422	0.007286	0.008850	0.005050	0.009361	0.006572	0.009093	0.007961	0.005036	0.009279	0.008350	0.007611	0.007715	0.003132	0.006857	0.010227	0.007515	0.005244	0.008428	0.006536	0.006839	0.009319	0.005684	0.008346	0.009479	0.004825	0.007232	0.007035	0.008286	0.005565	0.003324	0.008445	0.011183	0.005825
-310.733333	0.008605	0.009652	0.011740	0.007200	0.009209	0.005918	0.008642	0.005611	0.006837	0.006630	0.008681	0.005901	0.008496	0.011191	0.005489	0.007505	0.008856	0.007496	0.006264	0.008227	0.008010	0.007692	0.009375	0.007431	0.006053	0.011142	0.005858	0.009896	0.009170	0.010306	0.009644	0.006747	0.008387	0.007355	0.004310	0.007245	0.008249	0.007975	0.010972	0.008897	0.006496	0.008028	0.008420	0.007174	0.007873	0.005715	0.008138	0.009866	0.005000
-310.700000	0.009176	0.009632	0.012782	0.006830	0.009101	0.006288	0.008371	0.006371	0.008172	0.007267	0.003766	0.005121	0.009760	0.010597	0.007392	0.008462	0.010539	0.008637	0.007989	0.006418	0.008669	0.010865	0.008122	0.009351	0.009586	0.008790	0.007304	0.006733	0.006429	0.008833	0.010289	0.008375	0.009000	0.007654	0.007587	0.011941	0.007966	0.007586	0.005763	0.007847	0.007505	0.008692	0.008860	0.007490	0.008145	0.006995	0.009546	0.009643	0.005949
-310.666666	0.008848	0.009396	0.009811	0.009640	0.007243	0.005538	0.008212	0.005346	0.006326	0.008860	0.004129	0.006441	0.006453	0.011077	0.008625	0.009823	0.010939	0.008848	0.008914	0.009891	0.005749	0.008673	0.006571	0.009564	0.009093	0.009259	0.009031	0.008600	0.007319	0.009079	0.011140	0.006959	0.007677	0.008865	0.006645	0.009607	0.009867	0.009840	0.006407	0.011687	0.010996	0.007715	0.007410	0.009056	0.008957	0.008585	0.007488	0.008979	0.005274
-310.633333	0.008096	0.009487	0.008090	0.008918	0.005770	0.008565	0.007776	0.004847	0.005280	0.009974	0.004725	0.007376	0.010336	0.008981	0.005317	0.007566	0.009749	0.007471	0.008682	0.008073	0.008171	0.009852	0.005532	0.009435	0.008532	0.011214	0.008708	0.010361	0.006526	0.009318	0.010279	0.007406	0.010243	0.007314	0.010183	0.011905	0.007698	0.008565	0.009742	0.007514	0.007767	0.009068	0.006937	0.006078	0.009243	0.011009	0.010140	0.008672	0.008268
-310.600000	0.007046	0.010208	0.005976	0.007283	0.006175	0.011227	0.006800	0.005891	0.007064	0.008114	0.006669	0.010888	0.005192	0.009136	0.007700	0.006531	0.007637	0.007823	0.007314	0.006168	0.007410	0.008862	0.006322	0.011796	0.009962	0.009038	0.007386	0.006562	0.006952	0.009966	0.011160	0.008230	0.006099	0.008834	0.006640	0.009340	0.008659	0.007362	0.008024	0.005989	0.006437	0.008516	0.007263	0.007452	0.007707	0.006829	0.006524	0.010531	0.006331
-310.566666	0.006402	0.005104	0.005953	0.006801	0.005217	0.005659	0.005708	0.005237	0.006475	0.006600	0.007246	0.006676	0.005376	0.006980	0.007534	0.005789	0.007709	0.008441	0.005460	0.005886	0.003089	0.007851	0.006867	0.008471	0.008752	0.004074	0.005237	0.009659	0.007884	0.005360	0.009854	0.008142	0.005667	0.006411	0.003790	0.008512	0.006401	0.007816	0.008026	0.010451	0.004737	0.007186	0.008467	0.005555	0.005194	0.008693	0.003902	0.007509	0.005522
-310.533333	0.005431	0.005021	0.008362	0.006732	0.003179	0.003465	0.003492	0.005578	0.004090	0.003229	0.007238	0.001947	0.005547	0.006540	0.003429	0.002526	0.005176	0.004278	0.003536	0.007395	0.005440	0.007494	0.003664	0.008211	0.007886	0.007472	0.006084	0.005022	0.006341	0.005154	0.008210	0.005859	0.003915	0.010069	0.000261	0.006124	0.004383	0.008775	0.008786	0.007570	0.004963	0.003686	0.005361	0.006164	0.005745	0.004519	0.005629	0.005683	0.000277
-310.500000	0.003718	0.004560	0.001792	0.005998	0.003278	0.001268	0.003551	0.004923	0.003586	0.005121	0.003398	0.002286	0.008591	0.007690	0.004158	0.004786	0.006710	0.003187	0.005587	0.004172	0.002288	0.003451	0.004643	0.006946	0.002390	0.005496	0.006530	0.008220	0.003929	0.003695	0.003351	0.004032	0.003612	0.008449	0.001268	0.006831	0.003738	0.006301	0.004838	0.003580	0.006059	0.002267	0.005569	0.005867	0.003563	0.000901	0.005634	0.004381	0.000823
-310.466666	0.002081	0.004139	0.002180	0.002545	-0.000284	-0.000077	0.001381	0.002699	0.001156	0.001479	0.004613	0.002043	0.002889	-0.000324	0.003335	0.001112	0.002518	0.001610	0.002285	0.002535	0.001486	0.001270	0.002752	0.001632	0.005530	0.001899	0.002140	0.002829	0.001264	0.004330	0.004264	0.001236	0.005138	0.002668	0.000417	0.004811	0.000302	0.005097	0.001297	0.001182	0.004310	0.002529	0.006962	0.000857	0.003456	0.000150	0.004353	0.003000	0.001318
-310.433333	0.002325	0.005203	-0.000007	0.000008	-0.002245	-0.001672	0.002402	0.000382	0.001644	0.001519	0.003289	-0.001919	0.000554	0.001122	0.001437	0.000228	0.001664	-0.000247	0.002816	-0.000340	0.001744	-0.000717	-0.001246	0.003567	0.002231	0.001012	0.002332	0.002315	-0.000844	0.003592	0.003212	0.001755	0.002240	0.001869	0.000491	0.005375	0.001043	0.005361	0.001015	0.004475	-0.000023	0.001134	-0.001477	0.002928	0.003202	-0.001080	0.001117	0.003437	-0.000092
-310.400000	0.000458	-0.001653	0.002574	-0.000718	-0.001607	0.000688	0.001444	-0.000504	0.001132	-0.002121	-0.000737	-0.004736	0.000355	-0.000069	0.001226	-0.002270	0.002264	-0.002061	0.001176	-0.001234	0.000636	0.000161	-0.002056	0.000543	0.000661	-0.002242	0.000134	0.000057	0.000835	0.000566	0.001338	-0.000055	-0.000399	0.000332	-0.002197	0.002174	-0.000303	-0.001089	-0.000909	-0.002675	0.002256	-0.000593	-0.000482	0.001304	0.000678	-0.001694	0.002143	-0.000322	-0.003260
-310.366666	-0.001056	-0.002113	-0.001935	-0.000490	-0.003978	-0.002237	0.000291	-0.004220	-0.003556	-0.000208	-0.000374	-0.003048	-0.003609	0.002974	0.001156	-0.002112	-0.003222	-0.000457	0.002030	-0.004752	-0.002275	-0.002604	-0.002246	0.001400	-0.001831	0.000087	0.003331	-0.002888	-0.000956	-0.000250	0.000809	-0.000816	0.000079	0.000565	-0.003491	0.000693	-0.000708	-0.001747	-0.004053	-0.001057	0.000504	-0.001487	-0.004580	-0.001843	-0.002483	-0.003320	-0.001156	-0.002602	-0.003732
-310.333333	-0.001393	0.000249	-0.000446	-0.002135	-0.000253	-0.003393	-0.000112	-0.003270	-0.003364	-0.002609	-0.001583	-0.004735	-0.002959	-0.001516	-0.002241	-0.001412	-0.003733	-0.003335	-0.001333	-0.003884	-0.001414	-0.005188	-0.004793	-0.000583	-0.001426	-0.001558	-0.003970	-0.001257	-0.004160	-0.003082	-0.002602	-0.001070	-0.001608	-0.002009	-0.002267	-0.001287	-0.001094	-0.000247	-0.003378	0.000598	-0.002967	-0.003592	-0.001213	-0.000082	-0.002243	-0.000849	-0.002654	-0.001588	-0.003466
-310.300000	-0.002454	0.001155	-0.001603	-0.003845	-0.002604	-0.003992	-0.002138	-0.002624	-0.004427	-0.000286	-0.001648	-0.003423	-0.004284	0.001370	-0.002457	-0.002352	-0.001163	-0.004554	-0.001843	-0.003049	-0.000142	-0.002422	-0.003175	-0.000459	-0.003178	-0.001937	-0.004081	0.000684	0.000029	-0.001552	-0.001581	-0.002468	-0.005495	-0.000355	-0.004003	0.001356	-0.004353	-0.002149	-0.004018	-0.001591	-0.002780	-0.003872	-0.000060	-0.002909	0.000214	-0.005302	-0.001413	-0.003882	-0.006099
-310.266666	-0.004047	-0.001689	-0.002735	-0.002289	-0.005361	-0.006268	-0.002967	-0.006404	-0.006491	-0.003356	-0.002385	-0.004164	-0.003837	-0.002727	-0.003249	-0.001228	-0.001910	-0.001876	-0.001526	-0.001946	-0.003308	-0.003012	-0.004801	-0.001693	-0.003439	-0.002656	-0.004187	-0.002037	-0.005401	-0.002293	-0.000278	-0.000736	-0.003904	-0.000588	-0.002444	-0.001287	-0.002701	-0.002236	-0.004329	-0.001609	-0.001680	-0.002504	-0.004832	-0.004075	-0.002548	-0.003470	-0.003511	-0.001878	-0.006928
-310.233333	-0.002934	-0.001538	-0.000628	-0.001422	-0.006353	-0.003614	-0.004332	-0.003398	-0.004413	-0.002970	-0.004789	-0.005509	-0.001673	-0.001720	-0.002531	-0.001541	-0.005238	-0.003697	-0.001840	-0.001520	-0.003642	-0.002780	-0.003912	-0.002566	-0.003294	-0.002192	-0.001295	-0.000814	-0.005748	-0.001342	0.001061	-0.005577	-0.003253	-0.001077	-0.003121	-0.002045	-0.003155	-0.000392	-0.001446	-0.001232	-0.006243	-0.002926	-0.001469	-0.003247	-0.003952	-0.002861	-0.002254	-0.004148	-0.005869
-310.200000	-0.001986	-0.000192	-0.002627	-0.003053	-0.002796	-0.003206	-0.001677	-0.001919	-0.004202	-0.000663	-0.002429	-0.004100	-0.001495	-0.003628	-0.002735	0.000379	-0.002242	-0.002940	0.000008	-0.002079	0.000847	-0.001103	-0.003582	-0.005798	-0.003855	-0.001924	-0.001531	-0.002691	-0.003615	-0.000004	0.000312	-0.003090	-0.003878	-0.002062	-0.000742	0.000371	-0.005248	-0.002276	-0.002435	-0.003049	-0.005053	-0.003228	-0.005144	-0.002381	-0.000315	-0.003623	-0.001359	-0.002769	-0.003803
-310.166666	-0.000995	0.002659	-0.000585	-0.005574	-0.000748	-0.003336	-0.001355	-0.000459	-0.002457	-0.000746	-0.000936	-0.005265	-0.002163	0.001143	0.000072	-0.001953	-0.001378	-0.003458	0.003811	0.001063	-0.002473	-0.000672	-0.004487	-0.001983	0.003293	-0.001773	-0.000899	-0.001580	-0.002703	0.000405	0.002214	-0.000808	-0.001494	-0.001402	-0.003776	-0.001147	-0.000908	-0.001486	-0.003083	0.000042	-0.002161	0.000933	-0.003119	-0.000879	-0.002153	0.000473	0.000765	-0.000609	-0.000768
-310.133333	0.000644	0.001787	-0.000641	-0.006249	-0.000186	-0.002138	-0.002299	0.000034	-0.001621	-0.000561	-0.001562	-0.004284	-0.001053	0.001781	0.000912	0.000270	-0.000858	0.000331	-0.001020	-0.001446	-0.000348	-0.003609	-0.001150	0.000773	-0.000921	-0.001203	-0.001145	-0.000066	-0.001722	0.001173	0.002941	-0.001638	-0.000246	0.000632	-0.000813	0.001009	-0.001754	0.000318	-0.001711	-0.000042	-0.001809	0.000023	-0.000120	-0.001383	-0.002250	0.000178	-0.000272	-0.001327	-0.001364
-310.100000	-0.002206	0.004429	0.001622	-0.003653	-0.000987	-0.001067	0.000029	0.001240	-0.000411	0.001553	-0.001499	-0.001201	0.000973	0.002580	0.002285	-0.000438	0.000938	0.000597	-0.001042	-0.001657	0.000865	0.000913	0.001458	0.000606	0.000201	-0.000786	0.001115	0.002799	-0.002201	-0.000472	0.002113	0.001257	0.000821	0.001127	-0.001786	0.000299	-0.000261	0.000332	-0.000581	0.001387	-0.001076	0.001716	0.003980	0.002406	-0.000775	-0.000972	0.000428	-0.000199	-0.001779
-310.066666	0.004178	0.002607	0.002331	-0.000898	0.000518	-0.001554	0.001090	0.000549	0.001749	0.000512	0.000371	0.000010	0.001179	0.001564	0.002534	0.001767	0.002520	0.002715	0.004418	0.003936	0.001446	0.001729	0.002525	0.003918	0.001916	0.002109	0.000261	0.001221	-0.001225	-0.001126	0.003349	0.001431	0.004609	0.002989	-0.003709	0.003206	0.002339	0.003089	0.000238	0.001713	0.000275	-0.001993	-0.001093	0.001324	0.002421	-0.001950	0.002870	0.004576	-0.003301
-310.033333	0.004083	0.005216	0.003023	0.002041	-0.001464	0.001287	0.001876	0.002752	0.000475	0.002507	0.002450	0.000285	0.000262	0.004411	0.003572	0.003325	0.003880	-0.001214	0.003828	0.001611	0.002861	0.001396	0.000253	0.002126	0.002722	0.001147	-0.000333	0.007649	-0.000366	0.003056	0.004014	0.002722	0.004276	0.002748	0.002307	0.003362	0.001671	0.003959	0.002168	0.001043	0.000359	-0.000108	0.002107	0.000809	-0.000884	0.001181	0.002197	0.005490	-0.003342
-310.000000	0.003539	0.003516	0.004602	0.004160	0.003404	0.003686	0.001449	0.000964	0.002797	0.005468	0.002619	-0.001141	0.002725	0.005063	0.003611	0.003052	0.003756	0.001879	0.005761	0.001645	0.005187	0.006269	0.002606	0.004229	0.005657	0.001223	0.003455	0.004916	0.002263	0.004046	0.004276	0.003098	0.003051	0.001093	-0.000637	0.005056	0.005294	0.005240	0.005212	0.004459	0.004518	0.003758	0.003057	0.005625	0.002367	0.004983	0.004963	0.005335	0.000970
-309.966666	0.005373	0.008712	0.003840	0.003297	0.004292	0.004232	0.003412	0.004021	0.002481	0.006213	0.004275	0.000003	0.005299	0.006662	0.005430	0.005152	0.007387	0.003997	0.002882	0.004637	0.007478	0.003405	0.003931	0.004205	0.005402	0.004225	0.003277	0.007952	0.002102	0.005258	0.002413	0.005072	0.002203	0.004930	0.003945	0.005634	0.006188	0.004570	0.004924	0.002153	0.004915	0.003169	0.003908	0.004634	0.004914	0.003974	0.005000	0.004053	0.000664
-309.933333	0.004301	0.004247	0.003238	0.006009	0.001986	0.004488	0.003159	0.001821	-0.000272	0.006225	0.004506	0.001430	0.004537	0.003548	0.005408	0.005218	0.006478	0.006625	0.005986	0.006172	0.006788	-0.000420	0.002894	0.005614	0.005512	0.004364	0.003909	0.008565	0.003672	0.005825	0.001146	0.002901	0.004101	0.005443	0.001600	0.008422	0.005942	0.002904	0.001121	0.003371	0.003476	0.004382	0.003140	0.004361	0.002423	0.003528	0.006942	0.004675	0.001954
-309.900000	0.002492	0.003677	0.005981	0.002931	0.004330	0.003657	0.008426	0.004624	0.002501	0.005132	0.002022	0.004429	0.000862	0.006638	0.005639	0.006013	0.005012	0.005766	0.004606	0.002549	0.005841	0.003283	0.002400	0.006308	0.003704	0.003895	0.002662	0.004204	0.004274	0.004966	0.004384	0.006801	0.005020	0.001677	0.000783	0.004996	0.005544	0.003505	0.003514	0.003023	0.004668	0.002148	0.003396	0.004716	0.006453	0.005138	0.005000	0.006772	0.000102
-309.866666	0.001806	0.004829	0.004272	0.003910	0.003329	0.003897	0.003432	0.005411	0.001899	0.003733	0.001447	0.004038	0.005118	0.003816	0.005089	0.003191	0.005680	0.003314	0.003398	0.004464	0.004303	0.003544	0.002744	0.005022	0.006440	0.004984	0.001984	0.005679	0.004226	0.003912	0.004848	0.004862	0.005306	0.005865	0.002205	0.005843	0.005055	0.004242	0.003593	0.005713	0.003885	0.002449	0.004949	0.001235	0.002305	0.004886	0.005888	0.002923	0.000787
-309.833333	0.001892	0.002963	0.000515	0.004796	0.003528	0.002215	0.001481	0.004929	0.003439	0.004030	0.002517	-0.000411	0.001563	0.001311	0.003800	0.003967	0.006177	0.003215	0.001638	0.002960	0.004639	0.002403	0.001952	0.004297	0.003370	0.000640	0.002871	0.003127	0.001802	0.005490	0.006194	0.002867	0.001998	0.005938	0.001841	0.003180	0.005281	0.004316	-0.001165	0.003336	0.002740	0.000904	0.004072	0.002466	0.002399	0.002544	0.003470	0.001630	0.001650
-309.800000	0.001342	0.001549	0.005886	0.001637	0.003277	0.003258	0.002123	0.005391	-0.000023	0.004991	0.000344	0.000335	-0.000869	0.004627	0.003656	0.002202	0.003889	0.001517	0.001803	-0.000764	0.003871	0.004011	0.000791	0.004543	0.003293	0.004266	0.002917	0.003270	0.003921	0.002933	0.003946	0.004314	0.004248	0.004147	-0.000086	0.006558	0.003430	0.002293	0.001051	0.002052	0.000681	0.004116	0.002754	0.002634	0.004144	0.001257	0.002941	0.001481	-0.000449
-309.766666	0.003877	0.002068	-0.002047	0.001562	0.003356	0.000512	0.001137	0.003057	0.000453	0.002211	0.000966	0.000216	0.001538	0.003185	-0.001214	0.001460	0.003835	0.005279	0.001975	0.002641	0.000283	0.001725	-0.001977	0.003553	0.000837	0.001279	0.000101	0.000346	0.003188	0.000077	0.000485	0.002397	0.001956	0.001731	0.001184	0.003472	0.002613	0.002181	0.000919	0.000036	0.002711	0.001022	-0.000529	-0.000252	0.002789	0.001675	0.002385	0.001095	-0.001364
-309.733333	-0.000504	0.000337	0.000892	0.002594	-0.001956	-0.001230	0.000962	0.000872	-0.001966	0.000841	-0.001591	-0.000694	0.001859	-0.000019	-0.001665	-0.001443	0.000990	-0.000648	0.001143	-0.000119	0.003822	-0.001943	-0.000934	-0.000160	0.000365	0.001353	-0.000312	-0.000318	-0.002345	0.000400	0.000379	-0.000584	0.001969	0.001543	0.000630	0.000539	-0.001544	0.001827	0.000505	0.001006	0.001089	0.001041	-0.000183	0.001145	0.001194	-0.002242	0.000802	-0.000035	-0.005191
-309.700000	-0.002682	0.000790	-0.001499	0.001051	-0.000109	-0.000947	0.001370	0.000209	-0.001389	-0.000107	-0.000482	-0.003482	-0.002723	-0.001306	-0.000325	-0.002155	-0.001293	-0.002649	0.000281	-0.000950	-0.002156	0.000364	-0.001608	-0.000921	-0.000392	0.000184	-0.003032	-0.000099	-0.000031	-0.002012	-0.000192	-0.001774	-0.000558	0.001832	-0.000985	0.001630	-0.001190	-0.000948	-0.002800	-0.000434	-0.001427	-0.000982	-0.002049	-0.000182	-0.000377	-0.001634	-0.002199	0.001012	-0.002324
-309.666666	-0.002928	-0.003682	-0.001565	-0.004213	-0.001295	-0.003110	-0.002565	-0.002036	-0.003424	-0.004883	-0.003043	-0.008023	-0.003457	-0.001894	-0.000627	-0.004280	-0.004294	-0.003751	-0.001630	-0.001620	-0.000029	0.000351	-0.006454	-0.001175	-0.003486	-0.000158	-0.004385	-0.001527	-0.001870	-0.003883	0.001742	-0.001498	-0.002539	0.000382	-0.003110	-0.000686	-0.002748	-0.001582	-0.003550	-0.001983	-0.001935	-0.000952	-0.004065	-0.002785	-0.003666	-0.006037	-0.002394	-0.003501	-0.004005
-309.633333	-0.006140	-0.002217	-0.004037	-0.001230	-0.002754	-0.001923	-0.002625	-0.000677	-0.003618	-0.000839	-0.002114	-0.004900	-0.003519	-0.002505	-0.003024	-0.005178	-0.005093	-0.002839	-0.004137	-0.003511	-0.003814	-0.002440	-0.004082	-0.002832	-0.001570	-0.004421	-0.005551	-0.004656	-0.005264	-0.003310	-0.003311	-0.003181	-0.001972	-0.002519	-0.005592	-0.000977	-0.002887	-0.002551	-0.003958	0.000583	-0.003250	-0.003286	-0.006167	-0.002324	-0.005480	-0.007052	-0.003824	0.000571	-0.005158
-309.600000	-0.002513	-0.005241	-0.003853	-0.004281	-0.003485	-0.003371	-0.002600	-0.003470	-0.003047	-0.006154	-0.004637	-0.008221	-0.004072	-0.004468	-0.004847	-0.003085	-0.003079	-0.005577	-0.005369	-0.004005	-0.003391	-0.002762	-0.006105	-0.001475	-0.005067	-0.005210	-0.006645	-0.004888	-0.005200	-0.005633	-0.002542	-0.002992	-0.002007	-0.002908	-0.005835	-0.005487	-0.002946	-0.002404	-0.003715	-0.002682	-0.003075	-0.002788	-0.004626	0.000495	-0.004813	-0.008210	-0.004859	-0.004114	-0.006817
-309.566666	-0.004061	-0.004784	-0.003677	-0.006648	-0.004572	-0.006419	-0.003156	-0.005002	-0.007900	-0.004064	-0.004358	-0.005416	-0.005851	-0.002628	-0.004130	-0.005296	-0.003512	-0.004281	-0.003287	-0.005425	-0.003900	-0.006861	-0.004873	-0.002830	-0.005950	-0.004888	-0.002738	-0.005336	-0.003409	-0.005881	-0.002081	-0.002815	-0.005820	-0.006167	-0.004648	-0.005473	-0.004631	-0.002644	-0.004764	-0.005822	-0.006044	-0.003701	-0.003844	-0.003031	-0.007231	-0.006677	-0.005648	-0.003846	-0.010062
-309.533333	-0.004529	-0.005662	-0.005132	-0.005323	-0.006272	-0.004718	-0.005908	-0.004730	-0.005581	-0.005737	-0.005391	-0.004644	-0.006663	-0.005634	-0.003638	-0.005987	-0.007074	-0.004108	-0.005906	-0.003775	-0.007295	-0.008493	-0.007329	-0.003222	-0.001055	-0.005893	-0.007056	-0.004566	-0.003724	-0.004269	-0.004263	-0.004029	-0.004895	-0.003522	-0.006088	-0.005708	-0.002213	-0.002881	-0.005525	-0.007444	-0.002890	-0.005479	-0.006982	-0.004750	-0.006437	-0.007871	-0.007364	-0.003161	-0.008631
-309.500000	-0.004197	-0.003789	-0.005893	-0.003112	-0.007936	-0.005543	-0.006517	-0.006969	-0.004921	-0.004760	-0.007380	-0.005928	-0.007613	-0.004512	-0.002957	-0.006797	-0.003996	-0.006575	-0.006114	-0.005640	-0.003455	-0.007975	-0.008408	-0.002370	-0.002811	-0.007254	-0.006649	-0.006175	-0.003161	-0.004126	-0.005077	-0.006437	-0.005612	-0.006986	-0.004936	-0.004505	-0.003832	-0.002821	-0.008169	-0.004773	-0.008601	-0.006381	-0.005159	-0.003654	-0.008847	-0.004719	-0.006724	-0.005028	-0.009745
-309.466666	-0.005472	-0.003340	-0.002795	-0.004920	-0.004071	-0.006940	-0.005956	-0.003567	-0.001856	-0.005629	-0.010467	-0.004827	-0.006305	-0.002144	-0.005987	-0.007201	-0.005783	-0.005334	-0.004276	-0.002960	-0.003893	-0.006003	-0.005896	-0.004819	-0.002318	-0.005094	-0.005552	-0.004796	-0.004871	-0.003868	-0.005256	-0.006450	-0.004169	-0.005086	-0.005560	-0.005659	-0.004614	-0.003867	-0.007681	-0.003310	-0.004740	-0.005660	-0.008902	-0.005287	-0.007367	-0.006309	-0.004613	-0.005590	-0.006913
-309.433333	-0.007158	-0.003545	-0.005323	-0.007194	-0.006132	-0.004033	-0.005682	-0.004958	-0.004184	-0.006628	-0.006447	-0.008306	-0.003949	-0.003517	-0.006527	-0.005229	-0.004844	-0.004743	-0.005423	-0.005869	-0.003671	-0.006862	-0.006323	-0.005109	-0.003759	-0.006298	-0.006831	-0.003193	-0.008018	-0.004677	-0.000780	-0.007660	-0.004785	-0.005890	-0.005692	-0.006028	-0.003907	-0.003572	-0.006779	-0.003648	-0.003468	-0.005787	-0.007486	-0.003767	-0.006105	-0.008279	-0.004914	-0.002253	-0.006672
-309.400000	-0.003286	-0.004644	-0.003219	-0.006538	-0.005609	-0.006677	-0.003986	-0.003941	-0.003905	-0.003065	-0.004392	-0.008385	-0.004369	-0.001609	-0.003662	-0.006725	-0.003803	-0.005607	-0.008108	-0.004406	-0.004847	-0.004301	-0.007832	-0.003481	-0.001742	-0.005190	-0.006219	-0.002717	-0.005181	-0.007596	-0.004711	-0.004338	-0.001544	-0.006059	-0.005880	-0.004561	-0.004857	-0.003622	-0.004539	-0.003138	-0.002102	-0.000820	-0.005517	-0.005212	-0.002563	-0.006742	-0.005761	-0.003528	-0.004845
-309.366666	-0.002841	-0.002543	-0.001174	-0.003909	-0.001065	-0.003560	-0.002391	-0.003168	-0.006437	-0.003178	-0.004616	-0.008091	-0.004502	-0.002841	-0.003998	-0.001584	-0.004183	-0.003462	-0.002453	-0.005551	-0.002621	-0.004070	-0.006071	-0.002693	-0.003851	-0.003790	-0.007451	-0.003364	-0.009027	-0.003567	-0.002523	-0.004074	-0.006215	-0.004394	-0.006832	0.000037	-0.004267	-0.005266	-0.005548	-0.003483	-0.005254	-0.002573	-0.005118	-0.004569	-0.005803	-0.005424	-0.001787	-0.001004	-0.006906
-309.333333	-0.001924	-0.000318	-0.006993	-0.005350	-0.002928	-0.004794	-0.001547	-0.002930	-0.004433	-0.002127	-0.003622	-0.005707	-0.003263	-0.002544	-0.004233	-0.003801	-0.004129	-0.002558	-0.004572	-0.001067	-0.002664	-0.005361	-0.003113	-0.002084	-0.003661	-0.002811	-0.004106	-0.003887	-0.002767	-0.001782	-0.001924	-0.003947	-0.002961	-0.002034	-0.004254	-0.003303	-0.003354	-0.003769	-0.004146	-0.000083	-0.006003	-0.002412	-0.005562	-0.001282	-0.002460	-0.000737	-0.005370	-0.003164	-0.004921
-309.300000	-0.001253	-0.000153	0.002770	0.000838	-0.002781	0.000811	0.001081	-0.002044	-0.003260	-0.002740	-0.001829	-0.003853	-0.000740	-0.002624	-0.002586	-0.004743	-0.002110	-0.000618	-0.000399	-0.000473	-0.001944	-0.000484	-0.004875	-0.000559	-0.002373	-0.002000	-0.002368	-0.001499	-0.000459	-0.003236	0.000737	-0.002891	-0.002874	-0.002861	-0.005040	-0.001703	-0.002873	-0.000677	-0.001795	0.001905	-0.001965	-0.004231	-0.002989	0.001111	-0.000890	-0.001210	-0.002749	-0.000004	-0.003424
-309.266666	-0.002739	0.002354	-0.000356	-0.001107	-0.002429	0.000093	-0.000525	-0.001480	-0.005544	0.000000	-0.000742	-0.006250	-0.000327	0.000047	-0.001012	-0.000864	-0.000837	-0.001664	-0.002106	-0.000473	-0.001689	0.000012	-0.001789	0.000293	0.001314	-0.001464	-0.000638	-0.000493	-0.001219	-0.001415	0.000097	0.000096	-0.001237	-0.001387	-0.003488	0.001303	0.001804	-0.000545	-0.000016	0.002518	-0.003324	0.000291	-0.000949	-0.001294	-0.003024	-0.005301	-0.000970	0.000588	-0.003833
-309.233333	-0.002272	-0.000123	0.000118	-0.001749	0.000720	-0.001207	0.002281	-0.002150	-0.003110	-0.000151	-0.002871	-0.001472	0.001120	0.001391	-0.001718	0.000482	-0.001106	-0.001231	-0.000286	-0.001142	0.001327	-0.000164	-0.000369	-0.000252	-0.001346	-0.002663	0.002068	-0.000555	-0.001478	0.002128	0.001250	-0.002282	-0.000458	0.002453	-0.001100	0.000699	0.001338	-0.001685	0.000756	0.001300	-0.000387	-0.000654	0.002148	-0.000954	-0.002095	0.000187	-0.000025	0.003813	-0.001831
-309.200000	0.002002	0.002705	0.002279	0.001381	0.001062	0.003045	0.001325	-0.002512	-0.000991	0.002979	-0.001363	-0.001223	-0.000555	0.001459	-0.001251	0.002613	0.002149	0.000433	0.003224	-0.000739	0.003600	0.001610	0.000248	-0.000090	0.001420	0.001399	-0.000379	0.001431	-0.001226	0.000506	0.002609	0.002961	0.002620	0.001952	-0.001428	0.000607	0.000629	0.001777	-0.000186	-0.001160	-0.000105	0.000168	-0.000376	0.003419	-0.000372	-0.001301	-0.000169	0.003409	0.001449
-309.166666	0.001347	0.005786	0.001897	0.000713	0.000283	0.003613	0.003328	0.003417	0.001889	0.002279	-0.001665	-0.000365	0.002115	0.002099	0.001640	0.003996	0.002776	0.000046	0.001551	0.002714	0.003446	0.001759	0.000322	0.001703	0.002762	0.000154	-0.001241	0.005653	0.001038	0.001435	0.003767	0.003455	0.003645	0.000481	0.000174	0.001642	0.001183	0.002713	0.002213	0.000006	0.001572	0.001288	0.001227	0.003643	0.003031	0.002485	0.002110	0.004591	0.002423
-309.133333	0.002407	0.004824	0.003390	0.001332	0.004521	0.002433	0.001473	0.002240	0.001061	0.002274	-0.000123	0.000738	0.002674	0.004761	0.000122	0.003766	0.003431	0.002191	0.002790	-0.000091	0.004288	0.001640	0.002026	0.002932	0.003073	0.005087	-0.000328	0.003024	0.003562	0.002354	0.005321	-0.001372	0.004415	0.002168	0.001579	0.003253	0.004967	0.001789	0.004844	0.004462	0.002164	0.003881	0.003208	0.005369	0.002903	0.003535	0.002215	0.002984	0.002271
-309.100000	0.003737	0.004697	0.001347	0.001536	0.001359	0.000415	0.003568	0.003011	0.001765	0.002031	0.001449	0.001182	0.006739	0.005605	0.002406	0.002799	0.004825	0.004166	0.003562	0.004421	0.002571	0.001857	0.000414	0.002776	0.005106	0.005493	-0.000303	0.001274	0.002684	0.003919	0.004165	0.003067	0.002917	0.001584	0.002011	0.005029	0.003984	0.004514	0.001697	0.002749	0.000830	0.001788	0.002837	0.004204	0.001864	0.002533	0.003263	0.005506	0.002925
-309.066666	0.006398	0.005581	0.005904	0.004476	0.003477	0.000560	0.006128	0.004076	0.003037	0.005752	0.002177	0.003600	0.006415	0.004036	0.003589	0.003245	0.004640	0.007465	0.002369	0.005916	0.006393	0.006130	0.002306	0.003739	0.005699	0.004252	0.005185	0.002641	0.003805	0.005754	0.006330	0.003814	0.003618	0.004550	0.004433	0.005899	0.005604	0.004109	0.004325	0.002323	0.002707	0.005693	0.000479	0.007674	0.005569	0.003555	0.005025	0.006427	0.003009
-309.033333	0.001891	0.007423	0.006572	0.003673	0.003925	0.005403	0.004764	0.002033	0.001992	0.004770	0.002829	0.003829	0.004527	0.004715	0.004683	0.006767	0.004345	0.002120	0.004814	0.007134	0.007265	0.006584	0.002009	0.006559	0.008783	0.002787	0.003104	0.005295	0.003103	0.007114	0.006892	0.003109	0.007692	0.006038	0.003835	0.005032	0.008393	0.006722	0.005276	0.007491	0.004097	0.008358	0.005582	0.005919	0.004138	0.004436	0.005054	0.008077	0.006903
-309.000000	0.005362	0.006916	0.008672	0.003362	0.004881	0.005096	0.005977	0.006399	0.003408	0.006601	0.001098	0.002809	0.004575	0.003898	0.005034	0.004528	0.007811	0.006400	0.002315	0.005943	0.005182	0.004833	0.003932	0.007824	0.007885	0.009013	0.005879	0.005286	0.006057	0.004496	0.008870	0.004392	0.003196	0.006910	0.002164	0.006053	0.002574	0.007474	0.006101	0.007488	0.005164	0.006394	0.005130	0.009523	0.004874	0.006940	0.006570	0.008969	0.004885
-308.966666	0.006049	0.005524	0.009021	0.007627	0.006174	0.006405	0.003976	0.005968	0.004787	0.005000	0.005249	0.004704	0.004955	0.007273	0.008575	0.006850	0.007251	0.005991	0.007782	0.004650	0.007248	0.005399	0.004971	0.007323	0.004177	0.005564	0.007639	0.006350	0.007138	0.005343	0.009768	0.006454	0.006120	0.007153	0.003601	0.005250	0.008058	0.008454	0.006566	0.008447	0.003561	0.005664	0.006031	0.008328	0.006239	0.005488	0.003663	0.009662	0.004418
-308.933333	0.006216	0.007699	0.006759	0.006435	0.003184	0.007641	0.003482	0.004426	0.005995	0.006625	0.002309	0.005504	0.006168	0.006383	0.007030	0.004524	0.007444	0.005105	0.007598	0.004763	0.008254	0.007812	0.003602	0.007220	0.009001	0.005542	0.008570	0.006853	0.005869	0.007761	0.008722	0.004628	0.006876	0.007323	0.004793	0.008562	0.006662	0.008712	0.005368	0.007489	0.006213	0.007384	0.007264	0.008727	0.006956	0.006310	0.007099	0.007322	0.007498
-308.900000	0.005503	0.005619	0.010127	0.007185	0.005615	0.005205	0.009248	0.006953	0.006627	0.005632	0.004440	0.004155	0.004929	0.005871	0.007571	0.007130	0.009243	0.007059	0.007254	0.009004	0.010046	0.007494	0.003952	0.008506	0.003860	0.005125	0.005276	0.008214	0.007209	0.005400	0.003806	0.006834	0.006739	0.006875	0.010418	0.007382	0.008342	0.008254	0.008857	0.008545	0.004992	0.007627	0.009197	0.007283	0.006996	0.006064	0.007795	0.010367	0.007708
-308.866666	0.003971	0.007869	0.008032	0.006760	0.005072	0.004442	0.006697	0.006493	0.003552	0.007574	0.004412	0.002770	0.004424	0.005472	0.006671	0.006861	0.006169	0.008486	0.004460	0.010939	0.004301	0.004819	0.004180	0.005225	0.004084	0.007588	0.005622	0.008068	0.007877	0.008855	0.006479	0.006944	0.007774	0.010160	0.005332	0.006195	0.007609	0.008057	0.006105	0.007829	0.005856	0.005315	0.006302	0.008164	0.005854	0.007107	0.008576	0.009385	0.008036
-308.833333	0.005206	0.005624	0.008425	0.005941	0.006043	0.004237	0.007279	0.004870	0.001658	0.007906	0.005771	0.002805	0.004063	0.007714	0.007824	0.004649	0.006274	0.004851	0.006018	0.003390	0.010307	0.009373	0.004289	0.005000	0.007858	0.007982	0.003166	0.008961	0.002571	0.009283	0.006003	0.004855	0.008298	0.007348	0.006306	0.007446	0.007485	0.006552	0.008549	0.007710	0.004447	0.002901	0.007466	0.006594	0.006657	0.006842	0.006700	0.006745	0.005842
-308.800000	0.004449	0.008343	0.005150	0.005612	0.007535	0.007682	0.007922	0.004127	0.002471	0.007235	0.004203	0.005262	0.006005	0.004725	0.004505	0.003633	0.006936	0.006584	0.005028	0.008261	0.007584	0.004444	0.005345	0.007902	0.009956	0.004953	0.002523	0.007333	0.004838	0.006313	0.010100	0.004213	0.007804	0.006975	0.005165	0.005045	0.009448	0.009108	0.005999	0.006158	0.009119	0.005469	0.007159	0.005021	0.007629	0.003783	0.007684	0.008187	0.005153
-308.766666	0.002901	0.005723	0.006301	0.005369	0.005847	0.003201	0.004287	0.003887	0.002187	0.007891	0.000762	0.003871	0.004159	0.007577	0.003534	0.006537	0.006332	0.005705	0.005770	0.004720	0.009254	0.006241	0.005785	0.006357	0.007823	0.005909	0.006174	0.005196	0.002290	0.004286	0.007231	0.005574	0.004665	0.005693	0.005730	0.006212	0.006252	0.008893	0.005455	0.009169	0.007009	0.006669	0.006615	0.003745	0.004430	0.002886	0.003980	0.006001	0.004851
-308.733333	0.005463	0.008544	0.005004	0.005529	0.004375	0.005838	0.007498	0.002848	0.003782	0.006281	0.002500	0.003442	0.003378	0.007856	0.007644	0.004780	0.005289	0.004499	0.005676	0.006045	0.005003	0.005287	0.004856	0.008223	0.006301	0.003495	0.005298	0.006560	0.004838	0.004522	0.003459	0.005679	0.006359	0.004225	0.008049	0.006944	0.005069	0.008479	0.006926	0.005318	0.003382	0.006311	0.008491	0.002126	0.005625	0.002834	0.007807	0.009094	0.002334
-308.700000	0.004088	0.008287	0.004076	0.006102	0.001828	0.001581	0.004472	0.004796	0.000719	0.007480	0.003632	0.002802	0.004729	0.002033	0.005473	0.005653	0.004764	0.003938	0.007565	0.003837	0.007628	0.008401	0.002648	0.003125	0.004386	0.005577	0.005007	0.004471	0.002684	0.003155	0.004924	0.004391	0.007030	0.001796	0.001562	0.005094	0.006050	0.005672	0.004830	0.004278	0.006749	0.004282	0.004180	0.006834	0.001471	0.005497	0.002322	0.004792	0.003708
-308.666666	0.001409	0.007767	0.005411	0.006623	0.003277	0.003157	0.004416	0.004800	0.003872	0.003649	0.002560	0.002403	0.003841	0.005239	0.005369	-0.000012	0.004775	0.002828	0.005014	0.002959	0.005377	0.003075	0.003393	0.005990	0.004405	0.007033	0.003275	0.004951	0.001573	0.003407	0.005973	0.004856	0.004685	0.005611	0.001826	0.005175	0.005692	0.006238	0.003815	0.004288	0.002635	0.005129	0.003952	0.003427	0.003499	0.003719	0.005793	0.003260	0.001757
-308.633333	0.002854	0.006121	0.003393	0.003956	0.004087	0.007371	0.003132	0.002666	0.001480	0.000482	0.000017	0.002938	0.004568	0.004617	0.001616	0.001933	0.004052	0.000920	0.005540	0.005512	0.003478	0.004388	0.004373	0.002035	0.005327	0.003613	0.003756	0.003094	0.004122	0.002735	0.007464	0.001613	0.004402	0.001938	0.001617	0.003880	0.003711	0.004978	0.003722	0.004283	0.002289	0.003963	0.002323	0.005550	0.003430	0.004816	0.005740	0.007485	0.001718
-308.600000	0.002794	0.004129	0.004322	0.003803	0.003146	0.002469	0.005418	0.002898	0.001777	0.006311	0.001063	-0.000263	0.002678	0.001271	0.003764	0.001484	0.003001	0.003135	0.002050	0.000975	0.006196	0.006290	0.000040	0.003984	0.004774	0.004934	0.001751	0.003588	0.001078	0.002613	0.005611	0.001916	0.004163	0.003448	0.001344	0.004163	0.003700	0.005731	0.001742	0.007082	0.001670	0.002111	0.003706	0.006361	0.003649	0.001574	0.004702	0.003234	0.003730
-308.566666	0.001628	0.000422	0.004273	0.004012	0.001510	0.002434	0.002177	-0.000049	0.003684	0.004662	-0.000380	0.001700	0.000457	0.005509	0.003130	0.000548	0.007191	0.002959	0.005982	0.003098	0.003743	0.005706	0.007079	0.005824	0.004628	0.003662	0.002388	0.004073	0.002488	0.005267	0.005072	0.006241	0.004324	0.003332	-0.000564	0.004564	0.003642	0.000995	0.003072	0.003536	0.004130	0.002914	0.003840	0.005592	0.003822	0.004370	0.004673	0.004327	0.003832
-308.533333	0.000507	0.007738	0.007782	0.003366	0.003630	0.002537	0.001215	0.003606	0.001942	0.007226	-0.000060	0.003079	0.004941	0.005520	0.005751	0.003584	0.002477	0.002630	0.002748	0.006969	0.003115	0.005885	0.003427	0.004855	0.003551	0.003273	0.002625	0.004440	0.003574	0.003801	0.005914	0.000327	0.004079	0.006903	0.002422	0.003871	0.006144	0.005746	0.002827	0.004137	0.001472	0.001767	0.003982	0.006213	0.004366	0.001653	0.002766	0.006845	0.001692
-308.500000	0.000827	0.008573	0.003631	0.001761	0.004323	0.003167	0.003418	0.003848	0.003328	0.006201	0.000060	0.004149	0.001489	0.003424	0.006100	0.003886	0.004695	0.004600	0.006265	0.005772	0.004462	0.008091	0.001849	0.006060	0.005954	0.005184	0.003053	0.005851	0.004507	0.004368	0.008747	0.004212	0.004955	0.004726	0.004948	0.004327	0.006011	0.005740	0.004703	0.004742	0.004680	0.001174	0.005263	0.003978	0.007662	0.003365	0.005546	0.004360	0.005392
-308.466666	0.004059	0.006986	0.005202	0.004257	0.004183	0.005257	0.005825	0.001486	0.004016	0.005591	0.004250	0.003035	0.004401	0.002947	0.003742	0.004521	0.002373	0.005654	0.007541	0.007778	0.004292	0.001864	0.004429	0.004542	0.008779	0.010170	0.005945	0.006094	0.006612	0.006519	0.004296	0.002359	0.005923	0.005206	0.005781	0.005960	0.007215	0.002669	0.002525	0.008427	0.002932	0.003558	0.007039	0.007810	0.004776	0.005901	0.006059	0.007420	0.004762
-308.433333	0.005365	0.007468	0.005692	0.008538	0.003281	0.004311	0.002603	0.003670	0.003034	0.006890	0.002803	0.004493	0.007036	0.006266	0.007411	0.004601	0.008080	0.004414	0.004081	0.005951	0.008197	0.006941	0.006519	0.008113	0.005559	0.006575	0.006488	0.008533	0.005495	0.002443	0.008572	0.006710	0.006970	0.008770	0.003371	0.004031	0.006253	0.003823	0.006855	0.008019	0.007894	0.006144	0.006623	0.006350	0.007695	0.004855	0.007186	0.008382	0.007569
-308.400000	0.006440	0.007447	0.006573	0.010089	0.008105	0.007428	0.007104	0.004789	0.004654	0.007412	0.003427	0.004963	0.007618	0.004588	0.009825	0.006978	0.007028	0.007257	0.007258	0.010275	0.006810	0.008184	0.007198	0.010663	0.009486	0.009695	0.008138	0.006160	0.008049	0.008865	0.011316	0.006366	0.008495	0.005927	0.007478	0.007940	0.006690	0.009206	0.006931	0.008337	0.007881	0.008968	0.006346	0.007656	0.007179	0.007618	0.008160	0.006370	0.006902
-308.366666	0.008262	0.011193	0.007086	0.011548	0.007534	0.006004	0.009129	0.005736	0.007717	0.009358	0.003150	0.003680	0.007931	0.009156	0.009586	0.011255	0.010753	0.008741	0.011220	0.007863	0.009789	0.008126	0.006051	0.012338	0.010851	0.011461	0.010059	0.008651	0.009569	0.009025	0.009699	0.007095	0.009311	0.006072	0.007692	0.009057	0.011186	0.009125	0.006779	0.009537	0.006973	0.010184	0.008839	0.010474	0.008329	0.011902	0.009424	0.009650	0.011102
-308.333333	0.010040	0.012733	0.011797	0.012185	0.009726	0.010423	0.013248	0.009896	0.009090	0.010515	0.009685	0.007146	0.006648	0.011779	0.012330	0.008210	0.010773	0.009408	0.009973	0.012248	0.010070	0.012744	0.009678	0.012539	0.011550	0.012328	0.010644	0.008437	0.007071	0.010399	0.009508	0.008107	0.011401	0.011076	0.008725	0.008653	0.011238	0.010942	0.007758	0.009890	0.012063	0.008630	0.009130	0.010819	0.008807	0.010270	0.008791	0.012811	0.010035
-308.300000	0.010425	0.012901	0.008702	0.008136	0.010048	0.010240	0.007841	0.011667	0.011043	0.014119	0.007932	0.006144	0.012866	0.012198	0.011505	0.008940	0.013968	0.006672	0.013164	0.013295	0.011730	0.012249	0.010351	0.011569	0.009358	0.011037	0.008283	0.011365	0.010755	0.011573	0.011709	0.013155	0.010733	0.011461	0.010278	0.012578	0.012003	0.011919	0.010329	0.010165	0.010988	0.012250	0.011463	0.010328	0.011942	0.009359	0.011553	0.010339	0.009862
-308.266666	0.013489	0.013705	0.011230	0.015318	0.010530	0.009681	0.010685	0.009816	0.010311	0.011979	0.012489	0.009733	0.013580	0.013018	0.012503	0.010715	0.014994	0.010848	0.009672	0.013851	0.013998	0.014245	0.008031	0.012739	0.012769	0.012511	0.008786	0.012241	0.012617	0.011483	0.013731	0.011764	0.011678	0.012408	0.009890	0.012498	0.010932	0.012983	0.010713	0.011693	0.011697	0.013716	0.012888	0.014022	0.013140	0.012695	0.013423	0.014757	0.010439
-308.233333	0.008081	0.014686	0.013907	0.014440	0.008618	0.012871	0.011012	0.011493	0.014564	0.013644	0.011311	0.011078	0.010548	0.013346	0.013810	0.013679	0.013810	0.012531	0.013468	0.012466	0.011832	0.012984	0.011637	0.013114	0.014367	0.011669	0.013787	0.012186	0.012800	0.013632	0.012938	0.013758	0.010432	0.013699	0.008341	0.010719	0.009931	0.011934	0.011588	0.012642	0.012281	0.016281	0.010864	0.015615	0.012282	0.014468	0.012103	0.011979	0.013720
-308.200000	0.012111	0.012090	0.011250	0.012897	0.011446	0.010971	0.011765	0.013023	0.009660	0.012212	0.010024	0.009530	0.012102	0.010361	0.013652	0.013391	0.014230	0.015024	0.012929	0.012597	0.014025	0.013218	0.013971	0.014651	0.013713	0.012157	0.012734	0.011273	0.014889	0.015342	0.017742	0.012319	0.012676	0.011684	0.010529	0.011586	0.011012	0.016341	0.011357	0.015222	0.015128	0.010164	0.014495	0.014748	0.012119	0.013198	0.011994	0.013664	0.014395
-308.166666	0.009278	0.012335	0.015606	0.013457	0.008900	0.013057	0.012132	0.012990	0.011294	0.012770	0.008084	0.010798	0.014882	0.012307	0.013141	0.011735	0.014290	0.015051	0.012655	0.012775	0.015565	0.013355	0.010701	0.012157	0.013381	0.013290	0.016027	0.014005	0.011264	0.012533	0.010766	0.014003	0.012232	0.012132	0.012173	0.015443	0.013657	0.011409	0.011952	0.016011	0.011523	0.013070	0.012581	0.015904	0.011515	0.011501	0.012087	0.012899	0.012121
-308.133333	0.011008	0.011727	0.013169	0.011845	0.011579	0.009838	0.010519	0.009786	0.009566	0.011869	0.011778	0.010727	0.012215	0.008312	0.008849	0.011845	0.015368	0.011927	0.012570	0.012620	0.010988	0.009331	0.012715	0.013544	0.012247	0.009437	0.012167	0.008801	0.012614	0.011585	0.015231	0.010715	0.014634	0.013675	0.011493	0.014705	0.012630	0.010830	0.010174	0.015849	0.014136	0.010500	0.012462	0.010947	0.011779	0.010694	0.012082	0.011268	0.012733
-308.100000	0.009984	0.009956	0.010855	0.011295	0.010635	0.011493	0.006998	0.010562	0.009459	0.009497	0.009365	0.010920	0.013062	0.011547	0.013415	0.007406	0.013270	0.012230	0.011928	0.010391	0.011781	0.008805	0.010730	0.010077	0.011337	0.012498	0.010715	0.012807	0.010856	0.013487	0.012753	0.011985	0.011272	0.010759	0.012304	0.013316	0.012620	0.010862	0.010392	0.009261	0.009921	0.011498	0.012827	0.013328	0.010691	0.010572	0.010787	0.013013	0.008995
-308.066666	0.007170	0.010993	0.010049	0.010763	0.014158	0.008830	0.009988	0.009932	0.009533	0.011834	0.007004	0.005857	0.011015	0.011504	0.013306	0.006217	0.013295	0.013324	0.009220	0.012967	0.011245	0.007831	0.009429	0.008742	0.010236	0.011529	0.010288	0.007147	0.011675	0.009690	0.012271	0.007649	0.010971	0.010028	0.007426	0.010093	0.010335	0.008774	0.009449	0.007008	0.009005	0.008198	0.011026	0.011355	0.011490	0.011486	0.010939	0.010041	0.006004
-308.033333	0.007023	0.008655	0.007649	0.008306	0.007500	0.006849	0.009996	0.005890	0.006265	0.005077	0.005962	0.006404	0.008252	0.007535	0.010209	0.004954	0.005423	0.011095	0.007151	0.009401	0.010128	0.007271	0.006697	0.006935	0.011557	0.011071	0.007289	0.007880	0.011779	0.008470	0.009368	0.009041	0.007180	0.007164	0.005518	0.010883	0.007333	0.009260	0.007433	0.006860	0.007880	0.010764	0.008680	0.009584	0.007269	0.005853	0.007049	0.007273	0.007087
-308.000000	0.006970	0.005152	0.006487	0.007919	0.006179	0.007161	0.006842	0.005950	0.005394	0.006095	0.003150	0.004474	0.005809	0.006064	0.006898	0.005964	0.008650	0.005083	0.007120	0.005490	0.010758	0.005198	0.005545	0.007927	0.007345	0.007719	0.007692	0.005625	0.005777	0.005697	0.006574	0.005658	0.005052	0.010612	0.003136	0.005044	0.005338	0.005592	0.008652	0.008750	0.005060	0.004824	0.007129	0.010983	0.005957	0.008555	0.007842	0.007927	0.007119
-307.966666	0.001613	0.006353	0.004274	0.005945	0.004530	0.002788	0.004554	0.003346	0.003272	0.005965	0.003863	0.002942	0.004368	0.002999	0.007324	0.001604	0.005422	0.006373	0.004245	0.005784	0.007214	0.006045	0.003944	0.002872	0.005760	0.004844	0.003606	0.005832	0.006245	0.005276	0.005609	0.002829	0.004745	0.007298	0.001725	0.006610	0.004528	0.004616	0.007398	0.004244	0.003731	0.001948	0.006326	0.005472	0.001711	0.003463	0.004458	0.005510	0.003768
-307.933333	0.002937	0.002663	0.002502	0.003510	0.003778	0.003932	0.006844	0.002220	0.000923	0.001857	0.000229	0.000789	0.003443	0.004681	0.002876	0.003191	0.004107	0.004252	0.003689	0.003894	0.002528	0.002670	0.000966	0.003256	0.004885	0.002386	0.002309	0.004246	0.001297	0.002262	0.003770	0.001280	0.001403	0.006181	0.000449	0.002475	0.003160	0.002441	0.000863	0.004194	0.004547	0.002611	0.004242	0.005340	0.001393	0.000552	0.007157	0.005098	0.000802
-307.900000	-0.000768	0.002028	0.000503	0.004003	0.002448	-0.002901	-0.000263	0.004088	-0.003297	0.000770	-0.001285	0.000676	0.000932	0.001585	0.000497	-0.001119	0.005131	0.001514	0.001591	0.002057	0.000208	0.001711	0.001307	0.002278	0.003358	0.003385	-0.000096	0.003258	0.003897	0.002686	0.003111	-0.001178	-0.000248	0.002240	-0.001372	0.000627	0.001744	-0.000036	-0.000365	0.001833	-0.000599	0.003434	0.001989	0.004630	0.002496	0.001676	-0.000068	0.006089	0.001726
-307.866667	-0.004957	0.001273	-0.000075	0.001986	-0.000233	0.001246	-0.000964	-0.000949	-0.002191	0.000759	-0.003014	-0.003289	-0.000692	-0.001017	-0.000099	-0.000847	-0.001225	-0.000955	-0.002975	-0.002287	-0.000826	0.002849	0.002824	-0.001973	0.001523	-0.001639	0.000847	0.002642	-0.000722	-0.001453	-0.000037	-0.000862	-0.001648	0.001546	-0.003948	-0.000448	-0.001189	-0.000143	-0.000674	0.000918	-0.000462	-0.001615	0.001094	-0.001059	-0.000501	-0.001884	0.002678	0.001817	0.000543
-307.833333	-0.000877	-0.002538	-0.002775	-0.000842	-0.000790	-0.000031	0.000705	-0.001261	-0.003424	-0.002509	-0.001469	-0.004063	-0.001164	-0.000403	0.001647	-0.003279	-0.001874	-0.000956	0.001074	-0.004907	0.000076	0.002172	0.001547	-0.002765	-0.002612	-0.002332	-0.004868	-0.000620	-0.005543	-0.000220	-0.002372	-0.000601	0.000896	-0.000471	-0.004268	0.001248	0.000642	-0.002119	-0.001228	0.000822	-0.003482	-0.001185	-0.002274	-0.002118	-0.001228	-0.003805	-0.002715	-0.000856	-0.002091
-307.800000	-0.004511	0.001226	-0.002741	-0.001109	-0.003437	-0.001407	-0.003936	-0.004504	-0.006620	-0.003403	-0.002079	-0.003647	-0.003096	-0.000429	-0.003557	-0.005997	-0.002914	-0.004687	-0.001069	0.000004	0.000882	-0.001351	-0.002433	-0.004146	-0.004771	0.000891	-0.004240	-0.004596	-0.005401	-0.003667	-0.004681	-0.001984	-0.002755	-0.002596	-0.002241	-0.002396	-0.001176	-0.001855	-0.005021	-0.001169	-0.006447	-0.003592	-0.002215	-0.003745	-0.002471	-0.002760	-0.002100	-0.002433	-0.003281
-307.766667	-0.005098	-0.001994	-0.007013	-0.003337	-0.006090	-0.005795	-0.005403	-0.004430	-0.003599	-0.001880	-0.003161	-0.006389	-0.003512	-0.003173	-0.004562	-0.005242	-0.001392	-0.003069	-0.003040	-0.004618	-0.001124	-0.000970	-0.002882	-0.001031	-0.004134	-0.003220	-0.001186	-0.000993	-0.007600	-0.004729	-0.001323	-0.003348	-0.002254	-0.003742	-0.003906	-0.001733	-0.002392	-0.005140	-0.004508	-0.005068	-0.006149	-0.002480	-0.003374	-0.004673	-0.006209	-0.004223	-0.003909	-0.002505	-0.004473
-307.733333	-0.004268	-0.005486	-0.004073	-0.003359	-0.005177	-0.001603	-0.006203	-0.003060	-0.008431	-0.003118	-0.007121	-0.005813	-0.004409	-0.003329	-0.003447	-0.004699	-0.001877	-0.002768	-0.003358	-0.005679	-0.003226	-0.002746	-0.004569	-0.001249	-0.005088	-0.004247	-0.007422	-0.001797	-0.005248	-0.004160	-0.005427	-0.003970	-0.003045	-0.004630	-0.004878	-0.003988	-0.003036	-0.006440	-0.004450	-0.003925	-0.004453	-0.005220	-0.002699	-0.004169	-0.005463	-0.005871	-0.001750	-0.004438	-0.003714
-307.700000	-0.006998	-0.002117	-0.001337	-0.004661	-0.003955	-0.003449	-0.003716	-0.004774	-0.008267	-0.001219	-0.005232	-0.006558	-0.003284	-0.007665	-0.002519	-0.006841	-0.000469	-0.004322	-0.005126	-0.005438	-0.002473	-0.004821	-0.004197	-0.002392	-0.004780	-0.004092	-0.003878	-0.002009	-0.007749	-0.006761	-0.004076	-0.006585	-0.003102	-0.004890	-0.006164	-0.008424	-0.003112	-0.005201	-0.005235	-0.004028	-0.004813	-0.005265	-0.006302	-0.005898	-0.005965	-0.005793	-0.007192	-0.003729	-0.005830
-307.666667	-0.006139	-0.004020	-0.005670	-0.006629	-0.007591	-0.006679	-0.003942	-0.003217	-0.005309	-0.004348	-0.008768	-0.006356	-0.005040	-0.006625	-0.003640	-0.005947	-0.000046	-0.004783	-0.005370	-0.005358	-0.004913	-0.003903	-0.006394	-0.004613	-0.001807	-0.003522	-0.004710	-0.002557	-0.005174	-0.009203	-0.003455	-0.004298	-0.007120	-0.004396	-0.006489	-0.005430	-0.002140	-0.006259	-0.004608	-0.002811	-0.008877	-0.008325	-0.004578	0.000199	-0.006614	-0.006357	-0.003486	-0.002434	-0.003977
-307.633333	-0.006455	-0.003883	-0.003927	-0.005456	-0.007758	-0.003978	-0.001155	-0.007136	-0.002793	-0.003063	-0.006007	-0.003849	-0.006082	-0.005743	-0.003935	-0.005589	-0.006838	-0.003581	-0.005999	-0.004454	-0.002425	-0.004484	-0.004281	-0.003928	-0.002308	-0.006249	-0.005534	-0.003055	-0.006851	-0.005721	-0.004716	-0.005412	-0.005936	-0.007206	-0.007187	-0.004720	-0.001863	-0.004068	-0.005976	-0.003214	-0.006675	-0.003649	-0.003717	-0.003992	-0.007546	-0.003953	-0.004788	-0.000437	-0.007260
-307.600000	-0.004648	-0.004025	-0.004400	-0.000714	-0.007008	-0.002770	-0.004295	-0.005158	-0.006259	-0.003262	-0.008718	-0.006130	-0.003779	-0.004208	-0.006800	-0.007362	-0.004389	-0.001011	-0.003045	-0.000943	-0.004501	-0.003488	-0.004672	-0.003733	-0.004601	-0.004485	-0.004462	-0.004087	-0.001866	-0.002695	-0.003607	-0.004868	-0.005611	-0.004384	-0.005217	-0.001732	-0.004147	-0.003832	-0.004413	-0.004669	-0.004895	-0.005852	-0.004137	-0.003531	-0.005754	-0.005978	-0.005867	-0.002184	-0.005742
-307.566667	-0.004467	-0.004781	-0.004561	-0.002697	-0.003717	-0.005058	-0.005863	-0.003635	-0.007395	-0.005477	-0.007894	-0.005328	-0.008903	-0.003116	-0.004959	-0.005353	-0.002044	-0.004121	-0.005043	-0.002736	-0.001097	-0.002494	-0.001527	-0.004501	-0.001234	-0.005510	-0.003880	-0.003622	-0.006986	-0.003820	-0.003077	-0.005835	-0.004730	-0.002553	-0.007834	-0.002188	-0.001657	-0.004329	-0.002094	-0.005640	-0.006523	-0.004520	-0.002344	-0.005561	-0.005335	-0.005117	-0.005802	-0.004283	-0.003568
-307.533333	-0.000639	0.000955	-0.004237	-0.003282	-0.005014	-0.006467	-0.002887	-0.004461	-0.005725	-0.003791	-0.002837	-0.002735	-0.005330	-0.004274	-0.003095	-0.002749	-0.004057	-0.001705	-0.001729	-0.002279	-0.000179	-0.001802	-0.000585	-0.002169	-0.003517	-0.000956	-0.003797	-0.002352	-0.006248	-0.005009	-0.004251	-0.002318	-0.004955	-0.002222	-0.003400	-0.000835	-0.003120	-0.002515	-0.005274	0.000257	-0.004987	-0.000703	-0.002942	-0.000720	-0.005752	-0.003627	-0.004148	-0.002211	-0.001762
-307.500000	-0.005757	-0.000161	-0.001507	-0.002593	-0.000893	-0.002757	0.000143	0.000028	-0.003879	-0.000373	-0.001661	-0.004092	-0.005267	0.001189	-0.002216	-0.004915	-0.003650	-0.002189	-0.002186	-0.000551	0.000287	0.001242	-0.003780	0.000379	-0.003717	-0.000729	0.001436	-0.000323	-0.003696	-0.003471	0.001100	-0.002949	0.000161	-0.002984	-0.002727	-0.000282	-0.000898	0.000482	-0.000381	0.001032	-0.003054	-0.005133	-0.004430	-0.000136	-0.002073	-0.002692	-0.000352	-0.000718	-0.002547
-307.466667	-0.001215	-0.000830	0.000409	0.001130	0.000231	0.000994	-0.004168	0.000201	-0.001856	-0.001258	-0.004487	-0.002261	-0.001457	0.000830	0.000194	-0.001820	0.001288	-0.002254	-0.000639	-0.001341	0.001985	0.002328	-0.002877	-0.000201	-0.002802	-0.000492	0.000252	-0.002653	-0.000543	-0.000651	0.001216	-0.002309	-0.002559	-0.003309	-0.003293	0.001986	-0.002329	-0.001841	-0.004844	0.000823	-0.001172	-0.000935	0.000080	-0.002602	-0.002979	-0.000892	-0.001313	0.002894	-0.002149
-307.433333	0.002350	0.001418	0.000240	0.001195	0.001029	-0.001266	0.002321	0.000922	-0.001858	0.003232	0.000429	-0.002845	-0.000824	0.002905	0.000278	0.001093	0.003017	0.001751	0.002565	0.000938	0.000138	0.000966	0.001429	0.004432	0.000930	-0.001090	-0.001795	0.001679	-0.001447	0.000598	0.000660	0.001184	0.002595	0.001908	0.001409	-0.000265	-0.003024	0.000322	-0.000429	0.001552	-0.001195	-0.000252	-0.000824	-0.004278	0.000223	-0.003303	-0.000805	0.004108	-0.002072
-307.400000	0.002898	0.004906	0.001815	0.002694	0.001707	0.003119	0.003253	0.001254	0.003440	0.003312	0.001300	0.000695	0.000651	0.001987	0.002760	0.000981	0.003098	0.003535	0.001319	0.002979	0.002940	0.001521	0.000064	0.003592	0.004262	0.002232	0.002165	0.001997	0.000730	0.001201	0.003453	0.005297	0.002328	0.002661	0.003652	0.005915	0.001957	0.000973	0.001957	0.001778	0.002117	0.000168	0.003328	0.003405	0.001405	0.002018	0.002191	0.006667	0.002571
-307.366667	0.004792	0.005010	0.009084	0.003037	0.004467	0.000959	0.003999	0.005018	0.004152	0.002449	0.002743	-0.000040	0.008538	0.006798	0.002871	0.009313	0.005675	0.005938	0.004775	0.006865	0.003103	0.004569	0.004097	0.006526	0.000645	0.004250	0.004043	0.004334	0.001212	0.004969	0.004260	0.006496	0.005241	0.003667	0.004043	0.006382	0.006256	0.004808	0.003324	0.004454	-0.000371	0.004230	0.007422	0.006085	0.002081	0.001778	0.005098	0.007351	0.003226
-307.333333	0.001997	0.004896	0.007108	0.004364	0.003779	0.006279	0.004866	0.003958	0.005289	0.006720	0.002938	0.004079	0.004579	0.005772	0.009493	0.003968	0.008298	0.007549	0.004646	0.007023	0.005828	0.003844	0.005464	0.006766	0.008929	0.007836	0.004717	0.006675	0.005423	0.005505	0.009949	0.004016	0.005260	0.002802	0.003143	0.007206	0.006197	0.002736	0.004172	0.008398	0.004914	0.002169	0.006484	0.007125	0.007372	0.007044	0.007437	0.005413	0.006668
-307.300000	0.007043	0.010518	0.007307	0.007321	0.005657	0.007721	0.007798	0.005942	0.007295	0.008686	0.007193	0.002064	0.006986	0.008053	0.005485	0.007186	0.010682	0.007956	0.009101	0.009918	0.005748	0.005795	0.005802	0.006887	0.008207	0.007913	0.006181	0.010334	0.005825	0.006022	0.012875	0.004856	0.004575	0.008513	0.007701	0.009354	0.008607	0.008145	0.004887	0.009562	0.006683	0.006800	0.007585	0.010734	0.008576	0.007931	0.007605	0.011839	0.004551
-307.266667	0.010380	0.010856	0.009272	0.011038	0.007034	0.008010	0.006356	0.009585	0.008456	0.009071	0.009651	0.007416	0.008463	0.011983	0.011589	0.009333	0.012363	0.008425	0.008994	0.009903	0.009131	0.008363	0.012158	0.009289	0.010856	0.008443	0.011709	0.009130	0.006088	0.010429	0.010645	0.006536	0.007682	0.008494	0.007614	0.008882	0.012269	0.009870	0.007033	0.010603	0.007483	0.006895	0.011683	0.014337	0.009911	0.007491	0.011961	0.013108	0.010190
-307.233333	0.008697	0.011980	0.013555	0.011374	0.008646	0.012562	0.010079	0.007494	0.008236	0.012298	0.005642	0.008325	0.011767	0.012470	0.010171	0.009466	0.011569	0.012108	0.009193	0.011537	0.014001	0.011331	0.009062	0.013839	0.010295	0.010874	0.011590	0.012046	0.009485	0.011343	0.011951	0.009504	0.013749	0.010404	0.012523	0.012023	0.011886	0.011441	0.010602	0.010858	0.007904	0.012327	0.010398	0.012175	0.009479	0.008422	0.011660	0.013378	0.012905
-307.200000	0.010782	0.013252	0.010484	0.011777	0.010247	0.009775	0.012632	0.011750	0.008561	0.011118	0.007714	0.009528	0.011064	0.011421	0.011648	0.012756	0.010714	0.012366	0.014565	0.012236	0.012315	0.013166	0.013676	0.012055	0.014853	0.013147	0.012976	0.011744	0.008047	0.008772	0.012481	0.011518	0.011359	0.012387	0.011914	0.012163	0.012896	0.010575	0.009389	0.010126	0.011829	0.013418	0.011936	0.015067	0.013482	0.010168	0.009489	0.015210	0.010306
-307.166667	0.012317	0.011442	0.013918	0.010899	0.013697	0.012348	0.010402	0.013205	0.009310	0.015286	0.012773	0.009210	0.012768	0.013867	0.015093	0.012147	0.014105	0.012264	0.011960	0.015764	0.014151	0.014583	0.012908	0.014908	0.015623	0.014545	0.010736	0.011972	0.010923	0.011821	0.013504	0.012242	0.014204	0.015718	0.011022	0.013938	0.013734	0.012715	0.012596	0.015821	0.011571	0.010363	0.013217	0.013675	0.011177	0.012680	0.013043	0.016077	0.010336
-307.133333	0.015175	0.016512	0.014636	0.014586	0.009771	0.014391	0.010995	0.009958	0.011689	0.013112	0.014996	0.012017	0.012215	0.014350	0.012837	0.013143	0.013800	0.014935	0.012240	0.013290	0.010781	0.014264	0.014988	0.016169	0.014581	0.012962	0.012004	0.014238	0.010614	0.015026	0.013896	0.013527	0.013330	0.013643	0.012904	0.014327	0.010455	0.014838	0.011886	0.013407	0.012767	0.012523	0.014242	0.011222	0.010517	0.013335	0.016849	0.013442	0.012408
-307.100000	0.010981	0.013946	0.013492	0.012802	0.013660	0.014288	0.011798	0.012274	0.009799	0.012212	0.010665	0.011205	0.014075	0.013831	0.014300	0.015038	0.016640	0.010527	0.011614	0.011142	0.012574	0.015310	0.014820	0.015755	0.016275	0.014795	0.010534	0.011491	0.012451	0.014353	0.015824	0.013590	0.016690	0.014100	0.014040	0.014944	0.014978	0.014645	0.014373	0.014462	0.012080	0.011563	0.014204	0.015000	0.010502	0.014391	0.011923	0.012765	0.011463
-307.066667	0.010528	0.013073	0.016246	0.012750	0.013336	0.015654	0.012401	0.012697	0.008320	0.012533	0.011078	0.011037	0.013117	0.012191	0.012305	0.011785	0.013603	0.012984	0.012715	0.014250	0.013114	0.014539	0.011121	0.013133	0.015287	0.016099	0.014183	0.013222	0.014939	0.010373	0.014118	0.011025	0.014757	0.013194	0.010026	0.013409	0.011574	0.014423	0.012642	0.013399	0.014869	0.011322	0.015842	0.014232	0.013602	0.012789	0.012512	0.015819	0.010694
-307.033333	0.009856	0.010051	0.011572	0.013277	0.010373	0.010315	0.010216	0.012137	0.009366	0.011407	0.009313	0.009208	0.011815	0.010792	0.010619	0.012368	0.014468	0.011802	0.012835	0.010291	0.013282	0.013126	0.010285	0.011919	0.014080	0.014761	0.012857	0.015142	0.013892	0.012441	0.012745	0.011205	0.013978	0.012977	0.010398	0.013362	0.014739	0.014917	0.012229	0.012696	0.012263	0.009882	0.008675	0.012664	0.010697	0.012786	0.012253	0.013875	0.010110
-307.000000	0.012104	0.007444	0.012419	0.009908	0.009088	0.010843	0.011102	0.009150	0.008737	0.007954	0.010410	0.011174	0.011179	0.010453	0.008552	0.011213	0.012201	0.011590	0.011804	0.009539	0.013199	0.012709	0.012946	0.013213	0.012534	0.012850	0.008881	0.009838	0.009087	0.007400	0.013637	0.010834	0.012050	0.010751	0.010084	0.013312	0.010883	0.014352	0.010472	0.012204	0.010320	0.011159	0.012595	0.014086	0.010084	0.010619	0.011032	0.011428	0.010221
-306.966667	0.005331	0.009701	0.012066	0.009442	0.007914	0.012442	0.008295	0.010365	0.007735	0.009307	0.008974	0.010384	0.010111	0.009828	0.008971	0.008386	0.010628	0.006276	0.008922	0.007053	0.009812	0.009292	0.009487	0.008351	0.012930	0.012329	0.010951	0.010866	0.009324	0.009107	0.011398	0.009583	0.010661	0.011732	0.010848	0.012195	0.009155	0.010192	0.009340	0.007845	0.011244	0.008197	0.009110	0.010701	0.008785	0.010216	0.010330	0.010367	0.007902
-306.933333	0.008187	0.007667	0.009091	0.007094	0.008540	0.009376	0.009094	0.007570	0.005560	0.006925	0.007203	0.008427	0.009911	0.009112	0.005767	0.008236	0.011010	0.010344	0.007655	0.006198	0.010073	0.010303	0.008019	0.007466	0.011036	0.009426	0.009282	0.008730	0.005160	0.007306	0.007068	0.009525	0.006470	0.008263	0.008751	0.009809	0.007390	0.009708	0.008225	0.008222	0.006609	0.010611	0.009404	0.010271	0.008108	0.008203	0.006623	0.009942	0.007005
-306.900000	0.006090	0.008392	0.007542	0.005347	0.005453	0.006223	0.005164	0.004663	0.003659	0.005627	0.005326	0.004517	0.007246	0.007786	0.007564	0.004794	0.010505	0.008286	0.007005	0.006139	0.007955	0.007273	0.007677	0.007623	0.007496	0.009396	0.007353	0.004945	0.006932	0.007589	0.007052	0.008813	0.006324	0.006933	0.009337	0.010111	0.007605	0.006518	0.004134	0.008137	0.006465	0.009540	0.006285	0.010872	0.007988	0.007499	0.007900	0.007606	0.005157
-306.866667	0.006255	0.006583	0.007811	0.004994	0.004814	0.005730	0.006375	0.005235	0.004595	0.005226	0.007141	0.004929	0.006345	0.005479	0.005210	0.004772	0.006343	0.007645	0.006731	0.007645	0.004297	0.009130	0.005918	0.006583	0.006758	0.007301	0.008231	0.007895	0.004262	0.007277	0.007219	0.004715	0.005858	0.004218	0.004209	0.007804	0.009306	0.007654	0.004372	0.008323	0.006022	0.005705	0.007484	0.007895	0.003795	0.006901	0.004942	0.007792	0.004271
-306.833333	0.003701	0.007983	0.003017	0.006791	0.005424	0.003657	0.005143	0.004032	0.007598	0.005275	0.003268	0.005951	0.008419	0.004283	0.005600	0.003722	0.005402	0.003400	0.002136	0.005930	0.005675	0.006504	0.005173	0.006267	0.007321	0.007333	0.005654	0.008687	0.003991	0.002994	0.008130	0.003759	0.006633	0.004819	0.001100	0.008080	0.005622	0.006700	0.002291	0.005804	0.005863	0.006443	0.004026	0.006709	0.006993	0.003841	0.008478	0.009331	0.002263
-306.800000	0.004616	0.005556	0.004683	0.003843	0.006629	0.003775	0.002290	0.004605	0.004249	0.007022	0.003502	0.001785	0.005834	0.005472	0.001863	0.005664	0.006907	0.003623	0.004743	0.003097	0.005744	0.006759	0.003583	0.005907	0.006600	0.007849	0.004299	0.004290	0.006601	0.005589	0.006662	0.004064	0.004195	0.008060	0.004057	0.004720	0.005615	0.005281	0.005015	0.007570	0.004029	0.006194	0.003733	0.005364	0.003073	0.003628	0.005687	0.004971	0.002739
-306.766667	0.003914	0.007102	0.005878	0.006680	0.005022	0.004703	0.005346	0.003246	0.002425	0.005810	0.005168	0.002422	0.004897	0.002404	0.005333	0.004661	0.007417	0.005470	0.006284	0.006493	0.005342	0.006866	0.007999	0.002893	0.007486	0.005210	0.003597	0.005609	0.003379	0.004351	0.007946	0.003943	0.001221	0.000990	0.004886	0.005536	0.006417	0.008102	0.003413	0.005964	0.001654	0.006027	0.005835	0.006843	0.005534	0.006098	0.004545	0.007450	0.001563
-306.733333	0.006487	0.006961	0.007531	0.005673	0.005951	0.005908	0.004275	0.002827	0.006167	0.004107	0.005235	0.002933	0.007782	0.006528	0.005252	0.001992	0.007496	0.005072	0.004347	0.005687	0.004384	0.006702	0.006419	0.007509	0.010851	0.007648	0.005856	0.008570	0.004972	0.005034	0.006532	0.005626	0.005375	0.004862	0.005612	0.005853	0.005451	0.005729	0.006949	0.008410	0.006197	0.005162	0.008420	0.008327	0.004416	0.005579	0.005404	0.005576	0.005970
-306.700000	0.008618	0.005222	0.005618	0.005083	0.006222	0.005898	0.005855	0.006698	0.003947	0.007672	0.005901	0.006614	0.005118	0.006852	0.004992	0.009317	0.008213	0.005709	0.005414	0.008477	0.006075	0.009634	0.005410	0.006255	0.010276	0.009181	0.008341	0.006518	0.007744	0.005274	0.006958	0.005356	0.007313	0.005595	0.005602	0.008686	0.004501	0.009874	0.007569	0.009664	0.004605	0.007859	0.007972	0.007044	0.004895	0.005473	0.006691	0.006690	0.004378
-306.666667	0.010546	0.007274	0.008862	0.008674	0.007566	0.010922	0.007974	0.006061	0.006601	0.010648	0.007071	0.007235	0.008624	0.011912	0.010484	0.004701	0.009738	0.009155	0.006405	0.010859	0.009834	0.011279	0.007742	0.007143	0.009487	0.011924	0.009453	0.008857	0.007414	0.007077	0.008574	0.008040	0.008740	0.010567	0.007616	0.007206	0.007949	0.009130	0.006384	0.010988	0.008948	0.010915	0.007197	0.007548	0.006916	0.007703	0.008377	0.009915	0.007388
-306.633333	0.009530	0.008079	0.010560	0.007847	0.008626	0.009620	0.007683	0.006462	0.007128	0.011088	0.006967	0.005713	0.007111	0.009994	0.009756	0.009686	0.011023	0.010277	0.010680	0.008309	0.009832	0.009974	0.008867	0.009046	0.011832	0.010980	0.010914	0.010680	0.009304	0.006115	0.009054	0.009405	0.009429	0.010255	0.005851	0.011168	0.008268	0.013165	0.009344	0.011998	0.007422	0.009185	0.008099	0.009592	0.007794	0.007540	0.007909	0.013599	0.010219
-306.600000	0.012897	0.010798	0.014095	0.009900	0.007436	0.012421	0.010803	0.009117	0.008665	0.011343	0.011203	0.009314	0.011250	0.010312	0.011402	0.008710	0.012069	0.013081	0.010559	0.009994	0.011916	0.011517	0.013803	0.011823	0.014696	0.011367	0.013672	0.010998	0.011849	0.012351	0.011191	0.010811	0.009306	0.013616	0.010248	0.013937	0.011571	0.012751	0.008550	0.013104	0.012361	0.012949	0.010265	0.014064	0.010195	0.006853	0.012705	0.011964	0.010435
-306.566667	0.015492	0.012156	0.010531	0.012750	0.011700	0.014963	0.010816	0.010315	0.009890	0.012516	0.009997	0.011129	0.011276	0.013208	0.013119	0.010862	0.014490	0.012281	0.012407	0.012023	0.012394	0.016323	0.013909	0.010381	0.013719	0.012653	0.015640	0.013570	0.013049	0.011186	0.013693	0.010140	0.011628	0.016984	0.013303	0.012676	0.013058	0.016058	0.013225	0.016357	0.013609	0.011238	0.012314	0.013891	0.011403	0.012466	0.014200	0.018552	0.010413
-306.533333	0.014975	0.014187	0.012352	0.012502	0.011964	0.013213	0.014690	0.012136	0.012341	0.015622	0.010100	0.011185	0.013958	0.014395	0.014394	0.014977	0.017020	0.015808	0.011490	0.015141	0.012315	0.016814	0.015786	0.012941	0.014640	0.013695	0.012756	0.017293	0.014892	0.014245	0.014054	0.012194	0.012849	0.016183	0.009057	0.015613	0.012695	0.014041	0.014771	0.018204	0.013690	0.014470	0.015316	0.011801	0.013515	0.009352	0.015840	0.015547	0.010353
-306.500000	0.013613	0.011939	0.015476	0.013703	0.015984	0.017142	0.015335	0.017385	0.012199	0.017057	0.013622	0.014309	0.013130	0.016673	0.015545	0.014431	0.013647	0.016931	0.014361	0.015181	0.015599	0.014280	0.014086	0.014441	0.017994	0.016822	0.017742	0.014893	0.015589	0.013964	0.013547	0.017805	0.017329	0.017226	0.014110	0.016049	0.016683	0.015661	0.013112	0.017208	0.018326	0.017095	0.017507	0.016143	0.014381	0.010553	0.016710	0.021248	0.014453
-306.466667	0.016357	0.015704	0.014146	0.013140	0.014510	0.015071	0.015659	0.016409	0.014958	0.012697	0.014810	0.014849	0.015601	0.015878	0.016811	0.017497	0.015431	0.019647	0.016266	0.017932	0.015358	0.017765	0.015567	0.017266	0.018309	0.016815	0.016166	0.018094	0.016147	0.018651	0.014985	0.014584	0.015446	0.017622	0.015063	0.015297	0.014154	0.016670	0.016352	0.018829	0.018055	0.016115	0.018333	0.015769	0.015034	0.012588	0.015458	0.015907	0.014503
-306.433333	0.012776	0.013725	0.015357	0.015189	0.016023	0.016463	0.016489	0.017624	0.013092	0.018185	0.017388	0.017429	0.015548	0.016619	0.017702	0.015116	0.017439	0.015630	0.014356	0.015930	0.014637	0.015059	0.015540	0.016312	0.018749	0.014812	0.018391	0.018001	0.016499	0.014669	0.015153	0.014618	0.014649	0.014500	0.015308	0.018234	0.015117	0.016323	0.016357	0.016462	0.013525	0.017166	0.016984	0.017194	0.014624	0.017085	0.013794	0.017532	0.014132
-306.400000	0.016891	0.016792	0.015548	0.017273	0.014032	0.013948	0.015227	0.015570	0.011925	0.015597	0.013984	0.015738	0.014740	0.013110	0.014317	0.016706	0.016764	0.014764	0.015022	0.015680	0.014317	0.018608	0.016624	0.016179	0.014677	0.014254	0.013807	0.015528	0.015054	0.015491	0.015724	0.011174	0.014520	0.016024	0.015613	0.018336	0.017304	0.016933	0.013810	0.018978	0.018682	0.014396	0.015050	0.019686	0.015217	0.014820	0.016944	0.017668	0.014249
-306.366667	0.013609	0.017837	0.015329	0.012620	0.014828	0.012807	0.015286	0.010688	0.015932	0.015409	0.014971	0.012142	0.014582	0.013059	0.015268	0.013733	0.014430	0.015417	0.017306	0.012523	0.012715	0.015892	0.015999	0.010623	0.016955	0.013535	0.013109	0.016957	0.017216	0.016256	0.015295	0.013111	0.013210	0.015140	0.011691	0.017672	0.014607	0.015020	0.013648	0.015569	0.012974	0.014325	0.015762	0.015817	0.010921	0.014086	0.017030	0.016965	0.014834
-306.333333	0.012790	0.013141	0.012372	0.011641	0.011409	0.012852	0.015011	0.011634	0.012065	0.013527	0.014094	0.012366	0.012744	0.013113	0.012625	0.012449	0.012781	0.016744	0.014292	0.011461	0.013037	0.013989	0.011593	0.015985	0.016505	0.014267	0.011191	0.014276	0.011939	0.013610	0.017265	0.009822	0.014107	0.014340	0.012499	0.013603	0.012736	0.013374	0.010902	0.012535	0.012620	0.011140	0.016409	0.014542	0.009264	0.010709	0.012450	0.013283	0.011117
-306.300000	0.010559	0.009364	0.012255	0.005734	0.008496	0.009637	0.010467	0.010188	0.010145	0.010132	0.010201	0.008730	0.009940	0.009085	0.012385	0.008650	0.012008	0.010306	0.012375	0.011015	0.010396	0.011255	0.009752	0.011917	0.011872	0.014065	0.009265	0.012870	0.011706	0.012113	0.011350	0.009689	0.011024	0.012337	0.009916	0.010716	0.012898	0.010139	0.008916	0.014266	0.010084	0.010069	0.012722	0.011363	0.009588	0.010218	0.010180	0.011018	0.008130
-306.266667	0.005967	0.005574	0.009787	0.007721	0.009134	0.007186	0.007571	0.009309	0.005593	0.008829	0.011545	0.008175	0.006651	0.009701	0.006155	0.005629	0.007236	0.007303	0.008046	0.008437	0.008878	0.009003	0.008033	0.009345	0.011157	0.008534	0.009030	0.009057	0.011269	0.006728	0.007052	0.008794	0.007901	0.010254	0.008154	0.008629	0.010551	0.008002	0.008568	0.012192	0.008432	0.009907	0.008632	0.012069	0.007899	0.005381	0.006870	0.010131	0.004791
-306.233333	0.004001	0.004963	0.004597	0.006516	0.007287	0.006536	0.005144	0.006937	0.003800	0.007957	0.004479	0.007722	0.005768	0.004947	0.007124	0.003051	0.008612	0.007414	0.005333	0.006232	0.004078	0.008110	0.007056	0.007260	0.006422	0.006782	0.004897	0.003876	0.004684	0.004992	0.007490	0.006136	0.004042	0.004889	0.005345	0.006957	0.004859	0.005080	0.010262	0.006166	0.005493	0.003817	0.004793	0.007891	0.003575	0.001969	0.006946	0.008606	0.003891
-306.200000	0.002383	0.005534	0.005382	0.003108	0.002235	0.002668	0.001839	0.003607	-0.001694	0.003349	0.004859	0.004576	0.003204	0.002768	0.000254	0.005285	0.004813	0.008394	0.001469	0.004237	0.002459	0.002388	0.006113	0.004130	0.002594	0.003790	0.003862	0.004508	0.005719	0.003228	0.004249	0.002346	0.002157	0.005770	0.003671	0.006521	0.002792	0.002793	0.004078	0.001897	0.006065	0.001617	0.005989	0.007832	0.001573	0.002575	0.003174	0.003232	-0.000214
-306.166667	0.002139	-0.001866	0.001236	0.002441	0.001356	-0.001442	-0.000969	0.000356	-0.001192	0.001209	0.000074	-0.000279	-0.000721	-0.000056	0.000051	0.000480	0.003239	0.001180	0.000517	0.001384	0.002953	0.002508	-0.001110	0.000286	0.002912	0.006240	0.003402	0.003375	0.000841	-0.002161	0.002142	-0.001073	0.002420	0.002967	0.002011	0.001378	0.003236	0.001450	0.001611	0.001341	0.001548	0.002012	-0.000202	0.004571	0.001639	-0.001426	0.002287	0.002675	0.000135
-306.133333	-0.000517	0.000043	-0.000574	-0.004301	-0.002035	-0.000452	-0.000210	0.001055	-0.002891	-0.000701	-0.002319	-0.001108	-0.002164	0.000202	-0.004473	-0.002933	0.001059	-0.000177	-0.003421	-0.002381	-0.001033	-0.001155	-0.002548	-0.000512	-0.001652	0.000666	-0.003349	-0.000069	-0.002225	-0.001299	-0.000847	-0.005023	-0.001832	0.001525	-0.000041	0.000865	-0.000025	0.001178	-0.001845	0.000095	-0.002496	-0.000688	-0.003773	-0.000036	-0.003198	-0.001677	-0.001332	0.000098	-0.000130
-306.100000	-0.005928	-0.006482	-0.002169	-0.003675	-0.004471	-0.004196	-0.003359	-0.007559	-0.005525	-0.004006	-0.006657	-0.004364	-0.004485	-0.005256	-0.006456	-0.005672	-0.000995	-0.006393	-0.002263	-0.004855	-0.003300	-0.001350	-0.003744	-0.001634	-0.002211	-0.002983	-0.004319	-0.002075	-0.002904	-0.002647	-0.005125	-0.003260	-0.002232	-0.000077	-0.004051	-0.003446	-0.002817	-0.001953	-0.003677	-0.001604	-0.004138	-0.003749	-0.001616	-0.001482	-0.005114	-0.006241	-0.003337	-0.001514	-0.005644
-306.066667	-0.005093	-0.006401	-0.005574	-0.005475	-0.003250	-0.004004	-0.004797	-0.007219	-0.007046	-0.004173	-0.005695	-0.003453	-0.004168	-0.003345	-0.006040	-0.005060	-0.000764	-0.002605	-0.002710	-0.005605	-0.003611	-0.004031	-0.004626	-0.002366	-0.004694	-0.005223	-0.003346	-0.003596	-0.006036	-0.003426	-0.006500	-0.005242	-0.006492	-0.003441	-0.006098	-0.003698	-0.003084	-0.002380	-0.005729	-0.005256	-0.003316	-0.004741	-0.004350	-0.004646	-0.006266	-0.005726	-0.006054	-0.003803	-0.007815
-306.033333	-0.005605	-0.007091	-0.005077	-0.006995	-0.009813	-0.006332	-0.005662	-0.008341	-0.005543	-0.006069	-0.008975	-0.005598	-0.010974	-0.005507	-0.007882	-0.006420	-0.003727	-0.005441	-0.003781	-0.008227	-0.006550	-0.006281	-0.006156	-0.004926	-0.005335	-0.006159	-0.007117	-0.004535	-0.007026	-0.004989	-0.008537	-0.007585	-0.002410	-0.002962	-0.006814	-0.005211	-0.006054	-0.004684	-0.005255	-0.004892	-0.007568	-0.005594	-0.004512	-0.002817	-0.005096	-0.008080	-0.006283	-0.002639	-0.007848
-306.000000	-0.005555	-0.007823	-0.004347	-0.008475	-0.006898	-0.007031	-0.005373	-0.009926	-0.007240	-0.005714	-0.007575	-0.006689	-0.006806	-0.003422	-0.006550	-0.008660	-0.003635	-0.005982	-0.006060	-0.005610	-0.008911	-0.006799	-0.006073	-0.005665	-0.006377	-0.004415	-0.006290	-0.005694	-0.008087	-0.006951	-0.006726	-0.006060	-0.004967	-0.007606	-0.007614	-0.006499	-0.006669	-0.005019	-0.007015	-0.004602	-0.005898	-0.004945	-0.007307	-0.006098	-0.005739	-0.007936	-0.007071	-0.006673	-0.007369
-305.966667	-0.007055	-0.007851	-0.005678	-0.005740	-0.005676	-0.007846	-0.005051	-0.009042	-0.006570	-0.005018	-0.008685	-0.007966	-0.008170	-0.006869	-0.006275	-0.006343	-0.004603	-0.006304	-0.007035	-0.010472	-0.008283	-0.006839	-0.008880	-0.008916	-0.004534	-0.008427	-0.009882	-0.006518	-0.009189	-0.006851	-0.007582	-0.008173	-0.006813	-0.001675	-0.008346	-0.006396	-0.008088	-0.004071	-0.005932	-0.005746	-0.006693	-0.004151	-0.005859	-0.002998	-0.007163	-0.007235	-0.005426	-0.005303	-0.009533
-305.933333	-0.008141	-0.005133	-0.004263	-0.005771	-0.004961	-0.007982	-0.007583	-0.010498	-0.007049	-0.007351	-0.006353	-0.007665	-0.006808	-0.002224	-0.008539	-0.008366	-0.005476	-0.005980	-0.007094	-0.009176	-0.007562	-0.003854	-0.005993	-0.004899	-0.005976	-0.007594	-0.005348	-0.004028	-0.008317	-0.006896	-0.006207	-0.006075	-0.009053	-0.004811	-0.009025	-0.004308	-0.006388	-0.006299	-0.005836	-0.005243	-0.006615	-0.006578	-0.007715	-0.002419	-0.006724	-0.007586	-0.004293	-0.002997	-0.005068
-305.900000	-0.005425	-0.004235	-0.005594	-0.006119	-0.005122	-0.007005	-0.007788	-0.004058	-0.007704	-0.003976	-0.007601	-0.005852	-0.008170	-0.004545	-0.005427	-0.008445	-0.003072	-0.005584	-0.003332	-0.004449	-0.005441	-0.005207	-0.004397	-0.003804	-0.004693	-0.006095	-0.004636	-0.004365	-0.004513	-0.004642	-0.004382	-0.004661	-0.005277	-0.005519	-0.005838	-0.003876	-0.004095	-0.005964	-0.006143	-0.005609	-0.005894	-0.006249	-0.006710	-0.003933	-0.002824	-0.007974	-0.005325	-0.006101	-0.005252
-305.866667	-0.004388	-0.002571	-0.004556	-0.007193	-0.007984	-0.005248	-0.006081	-0.006618	-0.006199	-0.003534	-0.005476	-0.007647	-0.006647	-0.002623	-0.004931	-0.005361	-0.001312	-0.006381	-0.003578	-0.005695	-0.001176	-0.002368	-0.005915	-0.004770	-0.004127	-0.006699	-0.004223	-0.003580	-0.005019	-0.005719	-0.005891	-0.004133	-0.003370	-0.003596	-0.007330	-0.002632	-0.003484	-0.003135	-0.005460	-0.003044	-0.005573	-0.002217	-0.006173	-0.002687	-0.004865	-0.006937	-0.002714	-0.004039	-0.004575
-305.833333	-0.001252	-0.000556	-0.001550	-0.003816	-0.003145	-0.003781	-0.002096	-0.004559	-0.002068	-0.005149	-0.005841	-0.006984	-0.004485	-0.001662	-0.003738	-0.002153	0.000369	-0.002618	-0.004324	-0.005769	-0.001440	-0.000246	-0.003263	-0.005059	0.000042	-0.000862	-0.002714	-0.000803	-0.003403	-0.003694	-0.005129	-0.000347	-0.004321	-0.003118	-0.002293	-0.000607	-0.001711	-0.003620	-0.004290	-0.003558	-0.004770	-0.002039	-0.004284	-0.000473	-0.006684	-0.003845	-0.003299	-0.001454	-0.002380
-305.800000	-0.002727	-0.000137	-0.001705	-0.002629	-0.000753	-0.001809	-0.003115	-0.002951	-0.003163	-0.001471	-0.001403	-0.002217	-0.003043	-0.001021	-0.001811	-0.000914	0.000289	-0.000857	-0.004244	-0.001446	-0.001812	-0.001024	-0.003037	-0.002761	-0.000055	-0.003221	-0.000342	-0.001029	-0.001665	-0.003510	-0.003343	-0.001769	-0.001598	-0.001666	-0.004573	0.000108	-0.000413	-0.000667	-0.001515	-0.001311	-0.001326	-0.001631	-0.000470	-0.000374	0.000945	-0.001920	-0.000719	-0.001170	-0.003441
-305.766667	-0.002748	0.000933	-0.002231	-0.000059	0.000850	-0.000218	0.000307	-0.001623	-0.003269	-0.002111	-0.001211	-0.000803	-0.001281	0.000742	-0.000297	0.002286	0.000768	0.001061	-0.002888	-0.000064	0.001159	-0.000536	-0.002779	0.000230	-0.001019	-0.001082	-0.000736	0.000778	-0.003130	-0.000049	0.001462	-0.000745	-0.001827	0.000747	-0.002037	0.002281	0.001798	-0.000493	-0.001725	0.002943	-0.001087	0.002623	0.000111	0.002741	-0.003160	-0.003445	0.002066	0.002398	0.000943
-305.733333	0.003058	0.004552	-0.001067	0.001930	0.002487	0.003590	-0.000335	0.000670	0.000360	0.000072	-0.001263	-0.003505	0.000481	0.002184	0.004112	0.000376	0.004853	0.003707	0.002771	0.003775	0.001508	0.004663	-0.000209	0.000776	-0.000980	0.000751	0.002393	0.001914	0.001289	0.000963	0.002139	0.001505	0.002679	0.002805	0.000136	0.002136	0.002226	0.001505	0.000368	0.001582	0.001398	0.000220	0.005169	0.002919	-0.002531	0.003767	0.003665	0.000889	0.002147
-305.700000	0.003086	0.003354	0.001039	0.002649	0.004229	0.004853	0.005417	-0.000581	0.002459	0.002406	0.002499	-0.001192	0.002884	0.004265	0.003881	0.003621	0.005976	0.003388	0.002445	0.006036	0.004905	0.003545	0.001063	0.006298	0.004328	0.003091	-0.000160	0.004208	0.004341	0.003388	0.005322	0.002225	0.003351	0.001773	0.004446	0.003771	0.005535	0.003517	0.005672	0.007070	0.004363	0.002783	0.005826	0.006489	0.001984	0.004746	0.003548	0.004630	0.003133
-305.666667	0.005237	0.007938	0.003788	0.004011	0.003136	0.007138	0.003514	-0.000964	0.001263	0.007840	0.002750	0.004590	0.003845	0.004427	0.005470	0.003591	0.006056	0.005690	0.002559	0.004202	0.004828	0.004439	0.002936	0.005448	0.006623	0.005345	0.003573	0.004617	0.005514	0.004872	0.001543	0.006713	0.003454	0.004876	0.004944	0.007010	0.006130	0.009493	0.002959	0.007165	0.007963	0.006568	0.005588	0.004341	0.004126	0.004704	0.006273	0.005883	0.004108
-305.633333	0.006204	0.004926	0.005900	0.005211	0.007671	0.004862	0.005260	0.007222	0.006897	0.006082	0.004185	0.007742	0.003445	0.010674	0.007322	0.005435	0.006615	0.009862	0.006883	0.005822	0.002362	0.008222	0.006205	0.005619	0.008443	0.006835	0.008223	0.006560	0.004973	0.006426	0.005748	0.008156	0.006085	0.006827	0.007321	0.006923	0.004711	0.007105	0.007469	0.008746	0.006041	0.008152	0.005842	0.010213	0.007143	0.005952	0.007971	0.010514	0.003462
-305.600000	0.008446	0.008433	0.007372	0.007133	0.006553	0.008340	0.007388	0.006309	0.004630	0.006907	0.006863	0.008202	0.006729	0.010112	0.006687	0.004529	0.009339	0.009964	0.007305	0.007397	0.007127	0.007790	0.005853	0.010766	0.008362	0.006803	0.005711	0.005027	0.006652	0.006866	0.004830	0.008715	0.005004	0.008858	0.007360	0.010591	0.006456	0.007015	0.005712	0.008656	0.008444	0.008960	0.006903	0.007992	0.007445	0.005300	0.007573	0.006417	0.005623
-305.566667	0.009650	0.011038	0.009763	0.008813	0.007053	0.009521	0.008333	0.006053	0.007607	0.008629	0.006613	0.005387	0.005608	0.010593	0.007626	0.007323	0.009981	0.008467	0.007203	0.005858	0.008392	0.007580	0.007353	0.009389	0.008255	0.007583	0.006899	0.007646	0.003929	0.011714	0.007417	0.006874	0.010390	0.011944	0.006743	0.010430	0.007453	0.008773	0.008200	0.011358	0.006842	0.010605	0.009060	0.009868	0.008819	0.006246	0.008177	0.007332	0.006830
-305.533333	0.011419	0.006276	0.008128	0.009454	0.010883	0.006973	0.008242	0.007659	0.007213	0.006631	0.008830	0.006758	0.010093	0.010833	0.010193	0.009878	0.010220	0.006626	0.008160	0.006676	0.008235	0.010787	0.009455	0.010266	0.006947	0.009874	0.008559	0.010001	0.009890	0.010076	0.009158	0.008559	0.009737	0.010323	0.009022	0.008128	0.011038	0.010515	0.007848	0.011582	0.010366	0.009559	0.010017	0.009464	0.009211	0.009697	0.008850	0.009595	0.007796
-305.500000	0.010379	0.010626	0.011227	0.012016	0.009746	0.011476	0.007001	0.009086	0.011522	0.010662	0.010631	0.006891	0.007529	0.010673	0.010916	0.006674	0.013104	0.014423	0.011341	0.009044	0.008594	0.011200	0.007605	0.011718	0.010252	0.008929	0.007208	0.009163	0.009825	0.009397	0.008341	0.009920	0.009290	0.012152	0.010542	0.012122	0.010631	0.012637	0.006621	0.012617	0.006602	0.010616	0.011285	0.011958	0.010148	0.007842	0.009865	0.012302	0.009469
-305.466667	0.011340	0.010129	0.008533	0.010495	0.008985	0.009932	0.008126	0.009279	0.007345	0.011989	0.010730	0.008705	0.008652	0.011153	0.011428	0.008228	0.010622	0.012101	0.010920	0.006732	0.011647	0.013186	0.009114	0.012749	0.010879	0.007296	0.008248	0.011123	0.011896	0.008689	0.010416	0.011522	0.008940	0.014560	0.006486	0.010441	0.010442	0.011856	0.008539	0.014475	0.008123	0.010123	0.011722	0.011345	0.009589	0.008559	0.012743	0.009155	0.007142
-305.433333	0.009189	0.010678	0.009304	0.008733	0.009661	0.008791	0.008834	0.007799	0.008240	0.008125	0.009300	0.006737	0.010253	0.012195	0.008750	0.008281	0.010301	0.008841	0.011108	0.007178	0.010496	0.012130	0.009575	0.010376	0.012671	0.006084	0.010093	0.009348	0.009452	0.009093	0.009194	0.011595	0.008027	0.011284	0.008980	0.008223	0.010785	0.011685	0.011053	0.010804	0.009404	0.010584	0.015220	0.009345	0.010398	0.008684	0.010470	0.010371	0.008364
-305.400000	0.007650	0.009490	0.008162	0.010252	0.009525	0.009392	0.007241	0.006770	0.007998	0.011958	0.009484	0.007966	0.010733	0.012356	0.012213	0.005649	0.009660	0.010568	0.010682	0.007293	0.009601	0.009609	0.007375	0.011922	0.010418	0.010908	0.007369	0.010708	0.009179	0.008940	0.007619	0.009117	0.010334	0.013077	0.005684	0.010057	0.008890	0.011795	0.009902	0.012657	0.012128	0.009077	0.012636	0.008158	0.010139	0.011155	0.009135	0.009807	0.007715
-305.366667	0.009265	0.009624	0.008223	0.012339	0.007648	0.006923	0.004758	0.007245	0.008715	0.010447	0.008317	0.005365	0.009129	0.010113	0.008228	0.008051	0.009981	0.011713	0.007498	0.007471	0.009032	0.011921	0.009631	0.008813	0.012746	0.009854	0.009005	0.009461	0.008892	0.010777	0.009225	0.010634	0.010606	0.010390	0.006618	0.009052	0.010390	0.010295	0.006066	0.010585	0.010367	0.009088	0.010438	0.008610	0.010266	0.006581	0.008961	0.014089	0.004416
-305.333333	0.005661	0.009872	0.006962	0.005130	0.008575	0.007997	0.005223	0.007416	0.005593	0.008056	0.005911	0.008053	0.005686	0.010353	0.009967	0.005896	0.010942	0.010961	0.010813	0.006643	0.009269	0.010283	0.009237	0.007152	0.008180	0.008198	0.009300	0.010391	0.007223	0.010963	0.008340	0.006625	0.009526	0.011469	0.008844	0.007839	0.007571	0.009236	0.007434	0.006556	0.008364	0.008161	0.008651	0.011788	0.007603	0.006824	0.011469	0.007049	0.006877
-305.300000	0.007798	0.009505	0.007279	0.006649	0.008990	0.007810	0.006521	0.009488	0.006313	0.007205	0.006254	0.005659	0.006329	0.010112	0.006724	0.005730	0.008619	0.007663	0.007037	0.005178	0.008880	0.007205	0.007127	0.009909	0.007678	0.008598	0.006887	0.008330	0.007195	0.007310	0.010183	0.007110	0.006323	0.009628	0.008941	0.008348	0.007574	0.008423	0.005850	0.008236	0.006922	0.007132	0.010647	0.010146	0.007200	0.006117	0.006203	0.007118	0.008657
-305.266667	0.007589	0.007732	0.004819	0.006010	0.006760	0.006755	0.004019	0.007590	0.002870	0.005644	0.008721	0.006567	0.006007	0.008269	0.006510	0.004385	0.008619	0.008101	0.008780	0.003248	0.007546	0.009770	0.005356	0.006756	0.008493	0.004968	0.006961	0.008119	0.007427	0.004681	0.008320	0.005197	0.009103	0.006716	0.006815	0.011517	0.004363	0.007376	0.005014	0.007939	0.006682	0.006859	0.008500	0.009192	0.007309	0.004911	0.007081	0.007993	0.006755
-305.233333	0.005989	0.006712	0.002822	0.004968	0.009299	0.005092	0.005582	0.008102	0.004713	0.004645	0.007868	0.006284	0.005285	0.006668	0.006081	0.002688	0.008219	0.008121	0.008135	0.004010	0.005876	0.007055	0.006068	0.004767	0.006694	0.010318	0.004970	0.006157	0.003979	0.007268	0.007171	0.007914	0.008259	0.007455	0.008335	0.007247	0.005187	0.005247	0.005085	0.006042	0.005319	0.007184	0.006912	0.006267	0.005307	0.005498	0.005576	0.005891	0.008919
-305.200000	0.004535	0.003465	0.004990	0.005288	0.005033	0.005324	0.003978	0.004209	0.000947	0.005975	0.004298	0.002906	0.002241	0.006105	0.002792	0.003597	0.006536	0.006854	0.002906	0.003875	0.008009	0.006570	0.006382	0.005194	0.008669	0.005633	0.004497	0.004831	0.007253	0.009496	0.006629	0.004205	0.005103	0.005619	0.005095	0.004759	0.005555	0.010090	0.003690	0.004359	0.003638	0.004680	0.005159	0.002632	0.005095	0.001104	0.002863	0.006493	0.006040
-305.166667	0.003025	0.005637	0.003392	0.001924	0.005190	0.002905	0.004422	0.003225	-0.000012	0.002236	0.004016	0.000965	0.001443	0.003944	0.002672	0.004511	0.003333	0.001961	0.005459	0.000151	0.001068	0.004005	0.004018	0.004899	0.005184	0.003561	0.004165	0.001960	0.003663	0.002287	0.005221	0.003994	0.002735	0.002850	0.001271	0.004773	0.002717	0.006649	0.001628	0.003674	0.004599	0.006325	0.004435	0.004350	0.003840	0.002979	0.003893	0.003814	0.002974
-305.133333	0.002137	0.002707	0.000791	0.004648	0.001146	0.002797	0.003253	0.003377	0.001588	0.004193	0.002648	0.002897	0.002563	0.003775	0.003140	0.005111	0.005816	0.004673	0.001194	0.000069	0.002379	0.002401	0.000760	0.002756	0.005093	0.006771	0.002148	0.001997	0.002858	0.002903	0.001794	0.002923	0.004980	0.003520	0.002840	0.005899	0.004122	0.002757	0.002002	0.002768	0.003961	0.001557	0.002552	0.005015	0.001831	0.002177	0.003024	0.004133	0.003548
-305.100000	0.001496	0.003111	0.001225	0.004006	0.001231	0.005184	-0.001010	0.000871	-0.002897	0.003111	0.002419	-0.001454	-0.001041	-0.001022	0.004600	0.002149	0.002291	0.001101	0.001210	0.003354	0.000525	0.000153	0.003467	0.000946	0.005070	0.004015	0.003347	0.003294	-0.003088	0.001243	0.003682	0.001080	0.002865	0.005084	0.001275	0.004811	0.001645	0.003573	0.003274	0.003874	0.005071	-0.000849	0.000997	0.005530	0.003582	0.000288	0.003011	0.001958	0.000601
-305.066667	0.002008	-0.000497	-0.000348	0.003205	0.002393	0.002718	0.000094	0.000256	-0.000253	0.003497	0.000026	0.001033	0.002403	0.003397	0.003335	0.002823	0.003813	0.003883	0.002283	-0.000957	0.004599	-0.001199	-0.002841	0.002675	0.004238	0.002310	0.001751	0.001851	0.000211	0.003999	0.002074	0.001550	0.000640	-0.001058	0.001237	0.001741	0.003118	0.003621	0.000652	0.005312	0.000190	-0.000430	0.001329	0.004454	0.005004	0.001882	0.004300	0.004921	-0.000671
-305.033333	0.004481	0.001405	-0.001102	0.002564	0.001597	0.000223	-0.000770	0.002989	-0.001295	-0.000336	0.002220	-0.002608	-0.000958	0.002336	0.002857	0.003106	0.001650	0.002648	0.002671	0.002045	0.002654	0.001055	-0.001495	0.000906	0.002254	0.000149	0.000865	0.002511	0.001146	0.002784	0.000651	-0.002404	0.002020	0.005132	0.001739	0.003661	0.003820	0.003062	0.000611	0.001996	0.003814	0.003891	0.001913	0.001441	0.002806	0.000868	0.001333	0.003561	0.001880
-305.000000	-0.000486	0.001450	0.000578	0.000801	-0.000552	0.003454	0.001056	-0.000327	-0.000173	0.001647	0.000857	-0.001543	0.000238	0.002660	0.002159	0.001419	0.003573	0.001035	0.001380	0.002427	0.001832	0.001997	0.000419	0.003872	0.002867	-0.000965	0.002550	0.000898	0.003944	-0.001177	0.002014	0.001826	0.001767	0.006111	0.000156	0.001268	0.002600	0.003080	0.000032	0.002676	0.002737	0.001103	-0.000830	0.003936	0.001482	0.000199	0.001976	0.003248	0.001231
-304.966667	0.002089	0.002714	0.000904	-0.000478	0.001192	0.004545	0.002826	0.000911	-0.001936	0.002782	0.000457	-0.000609	-0.000004	0.001052	0.006346	0.002168	0.000769	0.000803	0.001666	0.001874	0.000468	0.001208	0.003471	-0.000235	0.002852	0.001723	0.002062	0.004537	0.000221	0.000383	0.001686	-0.001761	0.002383	0.003564	0.001233	0.001576	0.004562	0.004966	-0.000014	0.001907	0.001735	0.002666	0.001709	0.003602	0.001597	0.001821	0.000848	0.004598	0.002918
-304.933333	0.001940	0.001932	0.002897	0.002805	0.000217	0.004843	0.002512	0.005158	0.000945	0.000894	0.002063	0.002901	0.002006	0.001721	0.004207	0.002987	0.003172	0.002990	0.002132	0.000110	0.001619	0.003548	0.000204	0.001473	0.000885	0.000391	0.001587	0.003741	0.002243	0.000852	0.003432	0.003361	0.000839	0.003204	0.000937	0.002857	0.002324	0.003489	0.001617	0.003454	0.005335	0.003673	0.003410	0.004978	0.002610	-0.001714	0.001186	0.002687	0.002433
-304.900000	0.002099	0.002343	0.002247	-0.000079	0.001267	0.003085	0.001605	0.002951	0.001023	0.005446	0.003133	0.003011	-0.000084	0.004208	0.005757	0.001464	0.002451	0.001173	0.006332	0.004007	0.004683	0.004978	0.003125	0.004396	0.005606	0.003041	0.002399	0.004938	0.005158	0.002465	0.002889	-0.001341	0.002243	0.004012	0.000165	0.004623	0.004194	0.001279	0.003619	0.003147	0.004352	0.001194	0.004574	0.007129	0.001664	0.003170	0.003282	0.004672	0.002851
-304.866667	0.005050	0.006701	0.003380	0.003687	0.002179	0.004240	0.004025	0.002438	0.004541	0.003519	0.006099	0.002913	0.004356	0.006150	0.007884	0.004160	0.006136	0.003160	0.005034	0.002918	0.005577	0.005899	0.003662	0.001027	0.006897	0.005831	0.004032	0.005402	0.002764	0.004152	0.005891	0.000022	0.006676	0.008206	0.002098	0.004063	0.003446	0.006452	0.004666	0.005322	0.005868	0.002175	0.004409	0.006409	0.003520	0.003896	0.005928	0.002260	-0.001026
-304.833333	0.006452	0.004954	0.004060	0.005288	0.005844	0.005823	0.004662	0.002625	0.004404	0.005900	0.006071	0.003878	0.006966	0.007548	0.006384	0.004182	0.007898	0.006415	0.005726	0.004986	0.006782	0.005767	0.005591	0.006833	0.008765	0.004457	0.005597	0.008584	0.004603	0.007013	0.007418	0.000691	0.004895	0.008030	0.007015	0.006064	0.006798	0.006742	0.003841	0.008519	0.007148	0.004237	0.004464	0.009216	0.004416	0.006860	0.007319	0.009197	0.002376
-304.800000	0.006211	0.009124	0.007168	0.005928	0.003833	0.005745	0.003017	0.005423	0.003103	0.005753	0.004046	0.004433	0.006562	0.005273	0.006115	0.006251	0.007017	0.007476	0.008320	0.006784	0.006472	0.005922	0.004909	0.006034	0.007162	0.005100	0.005017	0.002422	0.006313	0.005157	0.004578	0.007139	0.008529	0.008304	0.005342	0.010070	0.007947	0.010236	0.007156	0.006357	0.005406	0.006831	0.004986	0.010412	0.007909	0.005494	0.006729	0.004818	0.005670
-304.766667	0.007080	0.009217	0.008977	0.006811	0.008273	0.007767	0.005922	0.008014	0.006045	0.008297	0.006995	0.006675	0.008603	0.003322	0.007372	0.005651	0.009420	0.007144	0.006942	0.007577	0.006619	0.005453	0.006261	0.009682	0.009784	0.007971	0.005139	0.009326	0.006333	0.007132	0.008311	0.003968	0.005594	0.010093	0.005813	0.008949	0.008258	0.007694	0.006574	0.007180	0.008407	0.008875	0.007705	0.009692	0.005992	0.005730	0.010403	0.009513	0.006349
-304.733333	0.008191	0.006752	0.007840	0.004807	0.008663	0.010808	0.010905	0.004751	0.008442	0.006492	0.007951	0.006362	0.009890	0.007481	0.009563	0.005681	0.007017	0.007881	0.008728	0.010106	0.008382	0.006657	0.007209	0.009029	0.010793	0.008169	0.008268	0.011601	0.005799	0.009087	0.008118	0.007186	0.008680	0.008811	0.003117	0.009590	0.008644	0.009638	0.006597	0.009226	0.010471	0.009145	0.009575	0.011133	0.009697	0.004233	0.008937	0.011638	0.006273
-304.700000	0.009743	0.007087	0.007878	0.007445	0.008887	0.012134	0.006431	0.009191	0.010352	0.008482	0.008945	0.008788	0.006906	0.007247	0.008757	0.007756	0.009420	0.010124	0.009932	0.009042	0.009023	0.007156	0.004552	0.009152	0.009416	0.012072	0.009121	0.007106	0.010986	0.007983	0.009736	0.010424	0.011044	0.009596	0.006824	0.010150	0.011743	0.009487	0.009107	0.008945	0.011554	0.007992	0.010928	0.009450	0.008852	0.008701	0.010734	0.010286	0.008145
-304.666667	0.008130	0.009698	0.012263	0.008566	0.008720	0.009016	0.009587	0.007454	0.006726	0.011630	0.013098	0.009761	0.008870	0.012117	0.010899	0.010077	0.008699	0.012055	0.010517	0.006121	0.011573	0.010455	0.011600	0.012291	0.010868	0.011835	0.009598	0.010693	0.009697	0.010050	0.013405	0.011045	0.008789	0.008196	0.011145	0.009429	0.012297	0.011731	0.007819	0.010641	0.009891	0.007452	0.011855	0.007930	0.009019	0.005837	0.011269	0.011353	0.011674
-304.633333	0.009390	0.009420	0.009206	0.010656	0.008315	0.009983	0.008992	0.009398	0.010378	0.009168	0.009957	0.012093	0.009190	0.008426	0.010220	0.010409	0.011422	0.012041	0.009504	0.008249	0.013053	0.012282	0.007160	0.009459	0.010191	0.009552	0.009771	0.009238	0.009757	0.008635	0.012077	0.011187	0.011862	0.011373	0.008353	0.009910	0.009379	0.014023	0.009784	0.011006	0.011480	0.010051	0.011310	0.010173	0.008484	0.012346	0.010585	0.011667	0.007109
-304.600000	0.010712	0.008582	0.009135	0.008658	0.010650	0.008622	0.008102	0.009625	0.008636	0.012296	0.009880	0.010346	0.010429	0.010673	0.009726	0.009175	0.012544	0.009603	0.011643	0.012254	0.008475	0.013426	0.011639	0.011517	0.011656	0.010463	0.010892	0.010931	0.011019	0.012804	0.010336	0.009679	0.007967	0.012620	0.007793	0.009270	0.014261	0.014778	0.009907	0.005512	0.009035	0.008877	0.009788	0.011133	0.010790	0.009740	0.008601	0.012088	0.009438
-304.566667	0.008301	0.011144	0.008093	0.009922	0.008834	0.010305	0.007412	0.010562	0.010737	0.010964	0.011733	0.011482	0.007438	0.007707	0.010359	0.008529	0.011022	0.009963	0.010886	0.011049	0.010717	0.010115	0.011255	0.011553	0.011925	0.010577	0.009660	0.012427	0.009368	0.010329	0.012597	0.008984	0.008581	0.013648	0.006610	0.011593	0.010986	0.011896	0.010405	0.010280	0.011018	0.012091	0.010506	0.011053	0.008367	0.009266	0.013531	0.009928	0.006511
-304.533333	0.009341	0.011090	0.008817	0.010727	0.008869	0.009261	0.009799	0.008552	0.006765	0.009344	0.010411	0.007875	0.005766	0.008748	0.011015	0.010763	0.010061	0.009060	0.008628	0.008686	0.007113	0.008495	0.009561	0.012779	0.012753	0.010646	0.008746	0.010366	0.007830	0.010060	0.010126	0.010983	0.009427	0.009556	0.010238	0.010470	0.010789	0.008011	0.010523	0.011679	0.009389	0.008161	0.009860	0.011053	0.008078	0.008268	0.009599	0.011267	0.007149
-304.500000	0.006470	0.007762	0.009136	0.010684	0.012506	0.008781	0.005421	0.008294	0.007894	0.006715	0.006393	0.009404	0.006406	0.004423	0.009172	0.008110	0.008299	0.009856	0.007831	0.005892	0.010610	0.009207	0.008651	0.007840	0.009330	0.010139	0.005157	0.007752	0.010128	0.009465	0.011618	0.009939	0.009433	0.011547	0.005921	0.008867	0.007230	0.010605	0.009119	0.009849	0.008806	0.010705	0.007198	0.009211	0.008199	0.007276	0.008321	0.009850	0.006063
-304.466667	0.005807	0.005651	0.008014	0.005977	0.007142	0.007581	0.007497	0.007033	0.006751	0.006270	0.006903	0.008000	0.005173	0.006270	0.009246	0.005323	0.009820	0.005938	0.008751	0.007506	0.008752	0.006896	0.010347	0.004990	0.007316	0.007237	0.005259	0.006308	0.007308	0.008383	0.010158	0.008032	0.006594	0.011064	0.008626	0.004142	0.010671	0.009224	0.007228	0.006439	0.004898	0.007872	0.006117	0.007369	0.005975	0.008353	0.004438	0.008465	0.008263
-304.433333	0.006857	0.007030	0.004250	0.005290	0.008332	0.007500	0.005642	0.003513	0.006732	0.004854	0.004441	0.003854	0.003363	0.007309	0.008371	0.004179	0.007899	0.005075	0.006991	0.007940	0.004897	0.003927	0.006835	0.004703	0.009348	0.007292	0.002802	0.007097	0.007225	0.008538	0.007239	0.006282	0.007046	0.005886	0.003417	0.006627	0.006272	0.007762	0.006746	0.009106	0.005884	0.006840	0.008493	0.006888	0.006521	0.005886	0.006314	0.006126	0.005089
-304.400000	0.003820	0.003163	0.002888	0.006700	0.005772	0.006469	0.000533	0.002375	0.006633	0.002996	0.002965	0.000604	0.003664	0.006187	0.005807	0.003267	0.006458	0.007339	0.003913	0.003387	0.004940	0.005345	0.004499	0.005785	0.006010	0.004951	0.000944	0.005810	0.003608	0.003539	0.007319	0.002443	0.004289	0.005705	0.005602	0.008068	0.005855	0.006490	0.004531	0.007319	0.003922	0.006822	0.006398	0.006489	0.002983	0.005938	0.004241	0.007216	0.003958
-304.366667	0.001329	0.003219	0.004170	-0.000025	0.003686	0.002540	0.001703	0.002740	0.002750	0.003693	0.001384	0.004407	0.000567	0.002582	0.004202	0.001258	0.003493	0.008070	0.005317	0.004007	0.003777	0.001611	0.002975	0.003574	0.006920	0.001214	0.001836	0.005905	0.003498	0.005729	0.004131	0.000866	0.003010	0.005266	0.001405	0.006865	0.005000	0.005424	0.001481	0.005428	0.002089	0.004628	0.004618	0.005291	0.002201	-0.000198	0.003989	0.003554	0.003392
-304.333333	0.000609	0.001327	0.002408	0.000631	0.001123	0.003339	0.000696	0.000464	0.002691	0.000701	-0.001845	0.000260	0.002335	-0.000461	0.002600	-0.000427	0.005735	0.003171	0.001863	-0.000756	-0.000177	0.001559	-0.000552	0.002138	0.006314	0.002705	0.001362	0.002761	0.003418	0.002025	0.003470	-0.001541	0.001028	0.004317	0.002254	0.001738	0.004523	0.003689	-0.000413	0.001308	0.000381	0.000593	0.004222	0.003212	-0.000465	0.001794	0.003612	0.002902	-0.000373
-304.300000	-0.002036	0.000075	0.004568	-0.000934	0.001843	0.000707	0.000508	-0.002279	-0.002040	-0.000920	-0.001487	-0.000046	-0.001368	0.000501	0.000277	-0.002040	0.002773	0.001387	0.003601	-0.000344	0.001743	0.003312	0.000092	0.002313	0.002666	0.003043	0.001744	0.001234	0.001228	0.001398	0.002270	0.000376	0.003337	0.001185	0.000371	-0.001543	0.000618	0.002318	0.001595	0.001531	0.000037	0.002780	0.001197	0.001998	-0.002158	-0.000080	0.001341	0.003862	-0.000656
-304.266667	-0.002517	-0.001349	0.003454	-0.001291	-0.000969	0.000232	-0.002851	0.000572	-0.000996	-0.000342	-0.001601	-0.003158	-0.001712	-0.001581	-0.001567	0.000568	-0.000352	0.000850	0.000535	-0.002574	-0.001370	-0.000597	-0.001200	0.000646	0.000424	0.002655	0.000564	-0.000097	0.000612	0.001530	0.001944	-0.001672	0.001280	0.002551	-0.001403	0.002061	-0.001123	0.003415	-0.000273	0.001361	0.000442	-0.001873	-0.000523	0.003207	-0.001322	-0.001088	-0.000094	0.001646	-0.004927
-304.233333	-0.003158	-0.004625	-0.003760	-0.001018	-0.001595	-0.002742	0.000958	-0.003299	-0.002593	-0.000678	-0.002825	-0.001069	-0.000577	-0.001902	-0.000286	-0.000586	0.001410	-0.001737	-0.000253	-0.004427	-0.000748	-0.002029	-0.003041	-0.000094	0.002003	0.000325	-0.001473	-0.002195	-0.003977	-0.000396	0.001148	-0.000573	-0.001849	0.002602	-0.004816	-0.000663	0.001768	0.001476	-0.002573	-0.000416	0.000247	-0.000045	-0.001392	0.000897	-0.004039	-0.001028	0.000026	0.000162	-0.001045
-304.200000	-0.000836	-0.002017	0.001124	-0.003356	-0.000634	-0.000630	-0.000941	-0.000330	-0.005568	-0.002974	-0.003453	-0.001770	-0.001730	-0.002781	-0.000365	-0.002777	0.001489	0.000548	0.000473	0.000938	-0.000580	0.000740	-0.003838	-0.000827	0.001797	0.000402	-0.002017	-0.003729	-0.001396	-0.000674	-0.000136	-0.004741	-0.000147	-0.000914	-0.002667	0.001260	-0.000100	-0.003737	-0.004481	-0.000544	-0.001159	-0.002484	-0.001786	0.000176	-0.001927	-0.002041	-0.000726	-0.000515	-0.002420
-304.166667	-0.002997	-0.003596	-0.002154	-0.002311	-0.001050	-0.000354	-0.002142	-0.001233	-0.006296	-0.000326	-0.001750	-0.003963	-0.005689	-0.004468	-0.000923	-0.002187	-0.001955	-0.001274	-0.000288	-0.002147	-0.001696	-0.001804	-0.004402	-0.000279	0.001596	-0.001757	-0.004938	-0.001709	-0.004244	-0.000259	-0.000543	-0.003064	-0.002374	0.000129	-0.000727	0.000217	-0.001955	-0.000235	-0.004275	-0.000933	0.000097	-0.001407	-0.002186	-0.001837	-0.001562	-0.001652	0.000097	0.000664	-0.004851
-304.133333	0.000448	-0.005098	-0.004722	-0.002898	-0.001910	-0.001968	-0.000423	-0.004474	-0.003226	-0.004812	-0.003490	-0.000387	-0.002893	-0.001185	-0.002605	-0.001869	-0.000271	-0.001947	-0.003721	-0.001152	-0.003148	-0.004252	-0.004538	-0.000578	-0.000680	-0.002885	-0.000808	-0.001419	-0.002707	0.000010	0.000259	-0.003619	0.001969	-0.002003	-0.002806	-0.002506	-0.000691	-0.000065	-0.000908	-0.000317	-0.002396	-0.002366	-0.001892	-0.000509	-0.003872	-0.003383	-0.001784	0.000440	-0.000870
-304.100000	-0.000434	0.000333	-0.002560	0.000301	0.000585	0.000350	-0.001639	-0.001022	-0.005121	-0.001458	-0.001646	-0.003359	-0.003745	-0.002381	-0.002210	-0.000907	-0.000268	0.000330	-0.004603	-0.000846	0.000295	-0.002115	-0.001719	-0.001879	0.001927	-0.000721	-0.004213	0.001173	-0.002294	-0.001742	-0.000301	-0.004439	0.000035	-0.004509	-0.001920	-0.001302	-0.002653	-0.002515	-0.003175	-0.001252	-0.001122	-0.001879	-0.000207	0.000220	-0.001779	-0.005287	-0.001436	-0.003463	-0.004109
-304.066667	0.002052	-0.000838	-0.001759	-0.000065	0.000479	-0.000664	-0.000756	-0.005082	-0.003965	-0.000020	-0.003755	-0.002104	0.000377	-0.001503	-0.002124	-0.000576	0.002369	-0.000935	0.000600	0.000721	0.000062	0.000400	-0.000166	-0.000110	0.001494	0.000079	-0.002040	-0.002830	-0.002408	-0.000946	-0.000379	-0.000999	-0.000732	-0.001384	-0.003695	0.002941	0.001354	-0.002236	-0.001264	0.000411	-0.000134	-0.005049	0.000219	0.001595	-0.001311	-0.003880	-0.000830	0.000037	-0.003203
-304.033333	0.001080	0.000542	-0.000795	-0.001434	-0.002094	0.000521	-0.001734	-0.000423	-0.002987	-0.000401	-0.003306	0.002546	-0.001934	-0.001594	-0.002063	-0.000891	-0.001240	0.000374	0.000899	0.000093	-0.000904	-0.000570	0.000321	-0.001233	-0.000524	-0.000079	-0.003973	0.002629	-0.001189	-0.000596	0.002108	0.000886	-0.000316	-0.002480	-0.002848	-0.000823	-0.001731	-0.002437	-0.001036	0.000750	-0.000542	0.001586	0.000260	0.000818	-0.002589	-0.000852	-0.000995	-0.002777	-0.002307
-304.000000	-0.000438	-0.003212	-0.003680	-0.001840	-0.001011	-0.000420	0.001084	-0.001635	-0.002264	0.000614	-0.000194	-0.001316	0.001509	0.002089	0.001619	-0.004346	0.000950	-0.002031	-0.001517	-0.002807	0.002461	0.002641	-0.001298	0.001317	0.001141	0.000963	0.000166	0.000402	-0.000345	-0.001539	0.002012	-0.002210	-0.001287	0.000123	-0.001024	0.003421	0.003348	0.001029	0.002192	0.002620	-0.000565	0.000206	-0.001077	0.000561	-0.000824	-0.004678	-0.000155	0.003510	-0.001347
-303.966667	0.000137	0.001008	0.000083	-0.001524	0.000560	0.001142	-0.001324	0.000918	-0.001784	0.000773	0.000017	-0.001725	-0.002024	0.001076	0.002188	0.000730	0.003890	0.000146	-0.000571	-0.000567	0.001822	0.001224	-0.001392	0.001818	0.005238	0.000556	-0.002557	-0.000536	-0.000372	0.000473	0.000105	-0.000698	0.000605	0.001689	-0.000201	0.003505	-0.001451	-0.001489	-0.002017	0.004952	0.001141	-0.000300	-0.001704	0.001148	0.000374	-0.000489	0.001144	0.000800	-0.000937
-303.933333	0.002049	0.004705	0.001046	-0.000321	-0.000472	0.003814	0.001963	-0.001037	-0.000370	0.001463	0.000556	-0.000116	-0.000799	0.001198	0.003413	0.000767	0.002140	0.000901	0.001588	0.000682	0.001421	0.001269	0.001387	0.001015	0.001709	0.000895	0.002954	0.002612	0.002705	0.000377	0.002669	0.002994	0.002706	0.001116	0.002657	0.001416	0.002625	0.001692	-0.000375	0.001104	-0.000169	-0.001006	0.004550	0.003822	-0.000827	-0.002413	0.001481	0.003368	-0.001346
-303.900000	0.001497	0.003630	0.002328	-0.000159	0.001790	0.004479	-0.000999	0.003719	0.002617	0.001399	0.001798	0.000706	-0.000850	0.003858	0.000144	0.002122	0.005249	0.003285	0.005440	0.001335	0.000139	0.002534	0.000326	0.001650	0.004374	0.002879	0.004182	0.002143	0.003751	0.002545	0.001707	0.001245	0.002653	0.003920	0.000949	0.006223	0.003526	0.004002	0.000044	0.003588	0.003800	0.000460	0.005231	0.002584	0.002696	-0.000600	0.001848	0.004068	0.002504
-303.866667	0.004142	0.002190	0.003050	0.000641	0.003071	0.001592	0.002522	0.002125	0.001888	0.004332	0.000774	0.000710	0.002014	0.002688	0.001291	0.001267	0.001404	0.003567	0.005447	0.000411	0.003424	0.003196	0.001296	0.003895	0.004670	0.001619	0.003148	0.004603	0.004102	0.005220	0.004448	0.002238	0.002338	0.003690	0.002047	0.003106	0.003515	0.003431	0.000392	0.004203	0.003836	0.000303	0.004402	0.001906	0.002138	-0.001441	0.004606	0.003991	-0.000378
-303.833333	0.002993	0.003873	0.004407	0.002244	0.004721	0.001779	0.002444	0.001370	-0.001958	0.001490	0.000589	0.003973	0.000739	0.003769	0.003395	0.004942	0.005209	0.000298	0.003443	0.004812	0.003503	0.004463	0.000747	0.006462	0.004858	0.005962	0.005017	0.004884	0.003244	0.005119	0.004988	0.006421	0.004878	0.003446	0.005070	0.004779	0.003335	0.006222	0.002672	0.001934	0.002848	-0.000776	0.004038	0.001992	0.000934	0.002164	0.005815	0.006209	0.005956
-303.800000	0.002612	0.005682	0.001049	0.002885	0.002797	0.002874	0.005253	0.003713	0.004485	0.005870	0.004403	0.003296	0.001880	0.004186	0.003463	0.002659	0.005967	0.002945	0.006656	0.000667	0.003105	0.003820	0.003016	0.008538	0.007785	0.004498	0.002687	0.004869	0.004357	0.004350	0.005481	0.001623	0.003680	0.005290	0.004306	0.003906	0.004829	0.005197	0.006420	0.006567	0.004459	0.005951	0.007096	0.003346	0.003014	0.002992	0.006048	0.004513	0.004343
-303.766667	0.003992	0.006540	0.007874	0.004407	0.004937	0.005474	0.006442	0.002122	0.005285	0.005905	0.004230	0.004366	0.002740	0.004183	0.006439	0.002941	0.005656	0.005316	0.009925	0.004224	0.005672	0.003588	0.004450	0.004134	0.007044	0.000819	0.004466	0.006239	0.005250	0.007497	0.004487	0.004071	0.005517	0.005454	0.003279	0.005246	0.005226	0.002066	0.001546	0.005510	0.005726	0.002551	0.005192	0.007144	0.005019	0.004937	0.007100	0.007614	0.005622
-303.733333	0.005164	0.005620	0.009692	0.005689	0.007200	0.008025	0.002598	0.003974	0.004881	0.005568	0.003747	0.003479	0.001896	0.004346	0.004370	0.004548	0.006309	0.007644	0.005278	0.004691	0.006624	0.008107	0.005775	0.007110	0.004600	0.005656	0.005102	0.005996	0.006608	0.008882	0.003536	0.004693	0.005114	0.008815	0.006188	0.007670	0.005045	0.007298	0.004458	0.005395	0.006520	0.005394	0.007652	0.006770	0.005500	0.002864	0.005833	0.007638	0.002335
-303.700000	0.003980	0.006690	0.008817	0.004727	0.005039	0.007331	0.004383	0.002881	0.004460	0.006768	0.004720	0.003275	0.005013	0.004873	0.005389	0.006204	0.007655	0.005747	0.008351	0.007693	0.005346	0.007680	0.004295	0.006377	0.006858	0.005528	0.004837	0.008242	0.006546	0.006221	0.004136	0.003070	0.007446	0.006407	0.005449	0.005667	0.006018	0.007534	0.004786	0.005806	0.002705	0.007049	0.005993	0.005801	0.005982	0.003411	0.004696	0.008632	0.004116
-303.666667	0.006556	0.006653	0.008712	0.006167	0.005491	0.004683	0.006049	0.006937	0.005455	0.006403	0.003096	0.004122	0.004734	0.007463	0.007400	0.004775	0.005804	0.007626	0.009276	0.006946	0.006633	0.009076	0.004733	0.007836	0.006848	0.006893	0.007500	0.006315	0.004580	0.004671	0.007009	0.003874	0.005285	0.008586	0.006174	0.008043	0.007451	0.007906	0.007843	0.006791	0.007625	0.004834	0.008068	0.006186	0.004059	0.004135	0.006702	0.004922	0.004388
-303.633333	0.007358	0.008245	0.004330	0.005136	0.003095	0.003652	0.005243	0.007811	0.002624	0.007516	0.005776	0.006889	0.004895	0.005190	0.007328	0.007980	0.005337	0.009240	0.006065	0.004775	0.006630	0.006206	0.007577	0.008205	0.008454	0.005158	0.002577	0.007297	0.005449	0.005501	0.006737	0.007401	0.007440	0.008892	0.006025	0.008719	0.006053	0.004536	0.004063	0.010701	0.006016	0.007289	0.005626	0.010055	0.004940	0.005491	0.005415	0.009235	0.009010
-303.600000	0.008658	0.006238	0.008195	0.003446	0.007867	0.004604	0.005492	0.007012	0.006480	0.005452	0.006009	0.004550	0.004043	0.004840	0.006206	0.006846	0.006385	0.005789	0.005865	0.007955	0.007676	0.008558	0.006784	0.005977	0.008865	0.003503	0.004654	0.008132	0.006058	0.006886	0.006591	0.006432	0.007207	0.008315	0.008251	0.007441	0.006437	0.006349	0.007681	0.006798	0.007519	0.007957	0.005954	0.005100	0.004139	0.002045	0.005668	0.008448	0.006226
-303.566667	0.003463	0.007100	0.006635	0.004487	0.004814	0.006427	0.005071	0.003869	0.006257	0.006736	0.007232	0.005069	0.005674	0.007640	0.006199	0.006606	0.007814	0.006308	0.008669	0.006812	0.007748	0.007449	0.006848	0.007841	0.010172	0.004066	0.006311	0.003679	0.006031	0.006839	0.006912	0.006059	0.007604	0.006249	0.005205	0.007665	0.007897	0.004947	0.003979	0.008267	0.006693	0.007699	0.009971	0.008620	0.003980	0.004406	0.006704	0.008369	0.006777
-303.533333	0.005513	0.005452	0.006622	0.003681	0.008688	0.007081	0.003327	0.004968	0.003701	0.006096	0.003724	0.005996	0.005068	0.004065	0.007886	0.003801	0.004844	0.006086	0.008272	0.003822	0.007245	0.009048	0.007542	0.008336	0.006267	0.007558	0.005479	0.008326	0.005225	0.007051	0.007005	0.006264	0.009609	0.007535	0.006092	0.006576	0.007415	0.006582	0.004850	0.007209	0.004330	0.006606	0.007151	0.008083	0.006140	0.005659	0.006399	0.008445	0.006583
-303.500000	0.004474	0.007079	0.005368	0.005288	0.004408	0.007376	0.003992	0.001148	0.001513	0.007787	0.005955	0.001637	0.004066	0.004329	0.004846	0.003088	0.003978	0.005619	0.006175	0.004437	0.005166	0.006111	0.006611	0.009728	0.008346	0.007694	0.004619	0.006281	0.004851	0.005561	0.007750	0.003697	0.007922	0.006453	0.003839	0.003583	0.003417	0.007545	0.003889	0.005161	0.004450	0.005903	0.005465	0.007132	0.003900	0.002398	0.006624	0.007911	0.004932
-303.466667	0.005486	0.002262	0.005920	0.003006	0.004920	0.004345	0.005238	0.003163	0.002698	0.004998	0.001136	0.002616	0.007446	0.004972	0.003720	0.005248	0.006386	0.005341	0.008319	0.003366	0.004896	0.001683	0.005551	0.005747	0.004219	0.005215	0.003182	0.006503	0.004664	0.006723	0.009906	0.003975	0.005755	0.007755	0.003862	0.006678	0.007866	0.007236	0.002843	0.006990	0.001669	0.005440	0.008101	0.006792	0.007026	0.001384	0.006290	0.010192	0.006297
-303.433333	0.002969	0.002826	0.003757	0.002214	0.006948	0.003349	0.003639	0.003788	0.002884	0.001779	0.005362	0.000952	0.004739	0.005414	0.004358	0.004207	0.007331	0.002721	0.004200	0.007038	0.001182	0.003445	0.006238	0.003746	0.003955	0.003671	0.003730	0.006180	0.003429	0.003768	0.003691	0.004322	0.003442	0.004442	0.005519	0.007133	0.001959	0.007868	0.005812	0.006382	0.005683	0.004255	0.003877	0.004850	0.004364	0.005523	0.004652	0.004309	0.002628
-303.400000	0.002031	0.005395	0.004578	0.004033	0.004397	0.002836	0.003939	0.001847	0.000467	0.006351	0.004292	0.001170	0.003934	0.001973	0.006444	0.005249	0.005093	0.006901	0.003288	0.003281	0.004068	0.002485	0.003347	0.004935	0.003671	0.003931	0.001115	0.002981	0.002451	0.004541	0.008061	0.002241	0.005124	0.005351	0.001032	0.002540	0.003225	0.004758	0.001126	0.005657	0.003703	0.004797	0.004870	0.005305	0.003093	0.003794	0.002052	0.003975	0.004170
-303.366667	0.001514	0.003277	0.003915	0.001185	0.004320	0.004539	0.001312	-0.000599	0.002391	0.002592	0.001616	0.000889	0.000643	0.002400	0.001717	0.001246	0.006213	0.005185	0.003684	0.003199	0.001328	0.004732	0.001099	0.003056	0.005005	0.003577	0.003537	0.006548	0.003165	0.003186	0.005829	0.002377	0.002038	0.006265	0.002419	0.007013	0.003353	0.005184	0.004832	0.004479	0.004949	0.005198	0.003426	0.003026	0.001387	0.004608	0.003504	0.004051	0.002580
-303.333333	0.003923	0.002369	0.003536	0.003828	0.005209	0.001437	0.003200	0.003791	-0.000330	0.003447	0.001985	0.000872	0.002963	0.002393	0.002361	0.000601	0.003632	0.005167	0.003189	0.005053	0.004296	0.003840	0.000979	0.002724	-0.000477	0.003231	0.004313	0.001943	0.001416	0.005905	0.004577	0.004315	-0.000624	0.003042	0.002418	0.005595	0.002370	0.003523	0.003655	0.003646	0.002209	0.002940	0.005190	0.002574	-0.000555	0.002195	0.002540	0.004936	0.006011
-303.300000	0.003547	0.004320	0.004922	0.002685	0.001882	-0.001246	0.002982	-0.000830	0.000147	0.001331	0.002090	0.003762	0.002480	-0.000160	0.004678	0.002283	0.002442	0.003192	0.002655	0.004774	0.005606	0.004078	-0.000713	0.003878	0.003060	0.004234	0.004016	0.004405	0.000127	0.002911	0.004359	0.000948	0.003706	0.004859	0.004173	0.003341	0.005848	0.005863	0.001025	0.003646	0.004670	0.000446	0.003894	0.002791	0.005045	0.001512	0.003906	0.004494	0.001701
-303.266667	0.003338	0.006074	0.006270	0.002066	0.002204	0.002811	0.002681	0.001912	-0.000333	0.003407	-0.002761	0.001186	0.000006	0.004245	0.001397	0.002047	0.002066	0.005728	0.004251	0.003201	0.006150	0.001804	0.000857	0.001713	0.002597	0.002717	0.003261	0.005564	0.005213	0.002125	0.005618	0.003430	0.002497	0.001756	0.002480	0.005585	0.003090	0.007528	0.001548	0.003395	0.001007	0.000473	0.007188	0.002907	0.001626	0.004468	0.002639	0.003108	0.002007
-303.233333	0.004614	0.002763	0.004411	0.003280	0.002428	0.004224	0.004030	0.001759	0.002233	0.005000	0.001741	0.001834	0.004009	0.002748	0.005258	-0.000040	0.003913	0.000971	0.003405	0.001975	0.004006	0.000755	0.001169	0.003433	0.005238	0.003046	0.004144	0.002601	0.000818	0.002331	0.002872	0.002868	0.004335	0.005642	0.002250	0.003501	0.004131	0.006333	0.003322	0.004840	0.001192	0.003411	0.004498	0.001752	0.000578	0.000334	0.002512	0.002670	-0.000268
-303.200000	0.004855	0.006039	0.006259	0.002348	0.003671	0.002937	0.002800	0.001188	0.001982	0.004128	0.002841	0.001275	0.000948	0.004266	0.005792	0.003965	0.002121	0.004033	0.004015	0.003803	0.003272	0.005499	0.005656	0.004871	0.003012	0.004098	0.003588	0.006150	0.001296	0.004813	0.002311	0.003114	0.002520	0.005318	0.002424	0.005591	0.006561	0.004883	0.004337	0.004915	0.003771	0.006126	0.004931	0.003283	0.004237	0.003574	0.003871	0.004941	0.006606
-303.166667	0.005707	0.005362	0.005558	0.002977	0.001210	0.004048	0.002994	0.002719	-0.000333	0.004506	0.003504	0.003893	0.002918	0.002896	0.005183	0.001726	0.003681	0.007014	0.004252	0.001408	0.004000	0.005264	0.003858	0.005365	0.007654	0.005000	0.004984	0.005814	0.005458	0.004944	0.006382	0.005035	0.001937	0.006161	0.003778	0.006706	0.005729	0.006144	0.004291	0.007165	0.004378	0.005360	0.007045	0.002617	0.003436	0.001932	0.007874	0.007368	0.005675
-303.133333	0.006999	0.005368	0.008587	0.007112	0.004748	0.004935	0.006073	0.004368	0.001674	0.006336	0.005938	0.000902	0.004882	0.006420	0.009186	0.003562	0.004555	0.006494	0.005737	0.005073	0.005329	0.005224	0.006332	0.006119	0.008598	0.004810	0.006860	0.006286	0.006417	0.005116	0.006373	0.005114	0.003899	0.004889	0.003876	0.006711	0.002337	0.007485	0.003446	0.006599	0.002319	0.003851	0.003754	0.006403	0.006580	0.006344	0.004297	0.009866	0.005211
-303.100000	0.005379	0.003417	0.006719	0.005298	0.005410	0.005813	0.007946	0.006270	0.001771	0.008529	0.005137	0.008177	0.004109	0.005627	0.008449	0.006050	0.007098	0.005929	0.008362	0.005831	0.007984	0.006690	0.004272	0.005306	0.006170	0.004118	0.006331	0.007322	0.007910	0.009313	0.008755	0.006566	0.006723	0.007529	0.006709	0.008158	0.004560	0.008365	0.007231	0.010605	0.008546	0.006848	0.006946	0.004241	0.006798	0.007254	0.008532	0.009710	0.007624
-303.066667	0.006472	0.008253	0.009224	0.006776	0.004558	0.007901	0.009231	0.006396	0.006747	0.006119	0.005145	0.003824	0.007062	0.007945	0.010303	0.004927	0.011250	0.009525	0.008304	0.009744	0.005647	0.008528	0.006591	0.008915	0.008667	0.007076	0.006147	0.006437	0.007981	0.007038	0.007492	0.007432	0.008978	0.010222	0.007673	0.008958	0.005855	0.009594	0.007076	0.010132	0.006706	0.008191	0.008396	0.008241	0.007624	0.006222	0.008115	0.009066	0.006872
-303.033333	0.008931	0.007626	0.011428	0.006531	0.007972	0.006460	0.009863	0.005988	0.007200	0.009646	0.006414	0.005200	0.006112	0.008831	0.009983	0.009894	0.011861	0.009098	0.009088	0.008151	0.007227	0.008854	0.008860	0.008540	0.012477	0.005574	0.008618	0.012874	0.008517	0.007673	0.010986	0.007708	0.007631	0.008501	0.007540	0.009748	0.006495	0.010467	0.008391	0.011171	0.006924	0.012254	0.010482	0.008009	0.005296	0.007609	0.007170	0.007675	0.010766
-303.000000	0.009097	0.009752	0.008085	0.010471	0.006991	0.009588	0.009321	0.009657	0.008704	0.008044	0.008275	0.007288	0.009430	0.009153	0.012846	0.008212	0.009439	0.009399	0.014681	0.008189	0.009042	0.007318	0.010506	0.010063	0.011397	0.009486	0.008714	0.009714	0.012862	0.013560	0.011289	0.011537	0.007231	0.013279	0.012860	0.010160	0.009545	0.009550	0.010187	0.011813	0.010857	0.009835	0.012402	0.010414	0.010157	0.008552	0.010510	0.010765	0.010322
-302.966667	0.007213	0.011860	0.009274	0.009749	0.008437	0.009018	0.012436	0.009615	0.009059	0.012073	0.007321	0.010141	0.008728	0.012358	0.014814	0.011900	0.010472	0.009773	0.012056	0.012723	0.012659	0.009350	0.009537	0.011420	0.013372	0.011714	0.009746	0.011417	0.009105	0.010640	0.010880	0.010031	0.009810	0.013636	0.010030	0.015469	0.011062	0.011477	0.007956	0.010931	0.011896	0.009424	0.010958	0.011051	0.009026	0.007806	0.012991	0.011818	0.008894
-302.933333	0.007328	0.014444	0.010975	0.013674	0.011363	0.009836	0.012031	0.007786	0.010203	0.013883	0.007714	0.009310	0.013795	0.010662	0.011487	0.011010	0.012727	0.013653	0.013077	0.009612	0.010738	0.008662	0.011999	0.012591	0.011867	0.010411	0.010796	0.014203	0.012199	0.010358	0.010452	0.011783	0.009962	0.011538	0.011773	0.013570	0.010338	0.009477	0.011639	0.011415	0.011712	0.012296	0.011930	0.010738	0.010938	0.010362	0.010464	0.014936	0.012094
-302.900000	0.012918	0.015402	0.013443	0.011802	0.010977	0.011516	0.011510	0.009918	0.006203	0.011792	0.010201	0.009360	0.009815	0.008592	0.010871	0.009812	0.012297	0.010646	0.014442	0.007905	0.010710	0.013514	0.012915	0.013240	0.012970	0.011337	0.010557	0.015048	0.010301	0.014217	0.011207	0.010506	0.012210	0.013472	0.012311	0.013899	0.011327	0.014268	0.011477	0.012538	0.013244	0.013121	0.011585	0.013067	0.012055	0.011344	0.012941	0.012158	0.012201
-302.866667	0.011000	0.014201	0.010874	0.011709	0.011856	0.011489	0.011313	0.009411	0.008047	0.011236	0.012117	0.009829	0.012198	0.010849	0.012102	0.009977	0.012353	0.015560	0.011628	0.011528	0.014120	0.010969	0.010831	0.011541	0.015481	0.009619	0.011843	0.010165	0.012282	0.012134	0.009792	0.009900	0.013913	0.013864	0.010865	0.010963	0.013950	0.015212	0.010740	0.012605	0.012067	0.009176	0.010657	0.013041	0.010674	0.010777	0.009947	0.013868	0.009705
-302.833333	0.010845	0.011108	0.011570	0.009556	0.011051	0.009394	0.012139	0.008429	0.008885	0.009622	0.008596	0.011045	0.010050	0.012366	0.011656	0.010947	0.010834	0.010940	0.011948	0.009717	0.009309	0.010501	0.011538	0.011344	0.013120	0.011031	0.013511	0.014364	0.011986	0.012133	0.010913	0.012625	0.012302	0.012375	0.010061	0.009771	0.012242	0.012730	0.012250	0.010776	0.010066	0.012883	0.013073	0.011054	0.010838	0.009182	0.009577	0.013598	0.007797
-302.800000	0.006631	0.011918	0.007930	0.009137	0.009125	0.008716	0.010347	0.009103	0.008940	0.008922	0.010758	0.009755	0.010071	0.013232	0.006990	0.012541	0.010660	0.012222	0.011701	0.010748	0.011799	0.008430	0.013068	0.010455	0.010892	0.010435	0.008365	0.012040	0.009334	0.011020	0.009034	0.009185	0.012549	0.011916	0.009241	0.011376	0.011012	0.010353	0.008797	0.013264	0.007828	0.010032	0.012352	0.012578	0.012093	0.010218	0.010386	0.009985	0.010298
-302.766667	0.008434	0.011681	0.008664	0.008090	0.008482	0.010245	0.007213	0.006189	0.006928	0.009006	0.007297	0.007454	0.007075	0.010869	0.010651	0.009656	0.009345	0.006964	0.011986	0.010762	0.010242	0.010847	0.009459	0.007923	0.012327	0.010036	0.007520	0.009528	0.010293	0.011947	0.008046	0.009226	0.010343	0.012286	0.010221	0.011013	0.007343	0.011946	0.009531	0.011874	0.009401	0.009296	0.009329	0.009960	0.007391	0.007663	0.009013	0.008688	0.009075
-302.733333	0.009617	0.008328	0.009625	0.008439	0.007249	0.009473	0.006999	0.010046	0.003486	0.008380	0.008787	0.006830	0.004606	0.006625	0.008794	0.002337	0.010137	0.006497	0.009823	0.007795	0.008236	0.008870	0.008018	0.006586	0.008282	0.008268	0.007381	0.007714	0.008930	0.006499	0.009169	0.008361	0.007831	0.009173	0.007165	0.010673	0.007549	0.009205	0.004251	0.010346	0.009562	0.007482	0.005357	0.006788	0.006121	0.005014	0.007327	0.009971	0.004743
-302.700000	0.006260	0.006372	0.005213	0.005076	0.006668	0.004837	0.006258	0.008657	0.003742	0.005633	0.008800	0.002331	0.009173	0.005792	0.003653	0.005384	0.006407	0.007795	0.007664	0.007138	0.004615	0.007107	0.006241	0.008256	0.007261	0.007323	0.004847	0.005219	0.006844	0.008523	0.004975	0.004405	0.007182	0.007700	0.005836	0.008927	0.004807	0.008326	0.004131	0.007677	0.005407	0.006142	0.004782	0.009362	0.005812	0.004998	0.005889	0.007782	0.006450
-302.666667	0.002558	0.004548	0.003925	0.005518	0.002000	0.001829	0.002139	0.003936	0.003049	0.003844	0.003650	0.002641	0.004278	0.005858	0.004381	0.004318	0.003322	0.006283	0.005014	0.006105	0.004814	0.003497	0.002953	0.006648	0.005187	0.003008	0.004697	0.006228	0.003314	0.006943	0.004957	0.003381	0.004109	0.006023	0.002869	0.004062	0.004712	0.007353	0.003806	0.006839	0.006997	0.005917	0.008478	0.005003	0.002927	0.002569	0.002963	0.003452	0.003498
-302.633333	0.003085	0.002188	0.001091	0.004370	0.001461	0.003630	0.002928	0.003975	-0.002213	0.003264	0.003269	-0.000004	0.001264	0.004144	0.000071	0.001767	0.002701	0.004912	0.004476	0.002093	0.003691	0.002564	0.001600	0.002362	0.003825	0.000564	0.002561	0.004036	0.001646	0.003418	0.003653	0.002433	0.005370	0.002805	0.003501	0.003191	0.002352	0.003366	0.005417	0.006706	0.002242	0.003714	0.003719	0.005124	0.001309	-0.000908	0.002327	0.002530	0.003790
-302.600000	0.000926	0.003691	-0.001787	0.000528	0.001419	-0.000180	0.000365	0.001309	0.000472	0.004065	0.003285	-0.000726	-0.001903	0.001846	0.002030	0.000943	0.000837	0.004036	0.000994	0.000730	0.000131	0.001856	0.000731	0.005147	0.001320	-0.000065	0.001049	0.000317	0.001939	0.001301	0.000269	0.002187	0.001747	0.002888	0.004541	0.001894	0.001683	0.004684	-0.000763	0.007106	0.001320	0.002413	0.003667	0.002575	-0.000237	-0.004044	0.002860	0.002311	-0.001013
-302.566667	-0.001917	0.002388	-0.000954	-0.001432	0.000181	-0.001034	-0.000283	-0.001235	-0.003402	0.000133	-0.004375	-0.002502	-0.003380	0.001516	0.000120	0.001508	0.000070	-0.000134	0.001931	0.000477	-0.000379	-0.000669	0.000619	-0.000548	0.001327	-0.003604	0.001734	0.001433	-0.003733	0.000460	0.000139	0.000276	-0.002455	0.002320	-0.002571	-0.001391	0.000473	-0.002868	-0.001874	0.001216	0.000557	0.001259	-0.001198	-0.001085	-0.003462	-0.004789	-0.000713	-0.001368	-0.002256
-302.533333	0.002532	-0.001555	-0.002039	-0.001625	-0.001551	-0.004111	-0.002841	-0.001169	-0.005078	0.000186	-0.002995	-0.005141	-0.001010	-0.000985	-0.004499	-0.002809	-0.000864	-0.000295	-0.000806	-0.002553	-0.001457	-0.000473	-0.001613	0.001149	-0.002288	-0.001283	-0.002084	-0.003785	-0.000509	-0.002764	0.000322	-0.002425	0.001383	0.001246	-0.003314	0.000837	-0.002186	0.001190	-0.001784	-0.000616	-0.003286	-0.002008	0.002247	-0.001245	-0.001322	-0.004918	-0.000096	-0.001086	-0.002822
-302.500000	-0.002485	-0.001668	-0.001563	-0.002467	-0.004046	-0.004802	-0.001091	-0.003800	-0.006834	-0.001632	-0.004821	-0.005703	-0.002780	-0.002256	-0.000495	-0.001518	-0.000971	-0.001582	0.000161	-0.000317	-0.000962	-0.000352	-0.001204	0.000144	-0.000049	-0.003447	0.000644	-0.004989	-0.003851	-0.003371	-0.004413	-0.003250	-0.001219	-0.002546	-0.003147	-0.000241	-0.000875	-0.000477	-0.000445	-0.001521	-0.002893	-0.000578	-0.002579	0.000217	-0.005027	-0.003585	-0.003753	-0.002313	-0.000819
-302.466667	-0.002436	-0.001101	-0.001172	-0.003837	-0.004847	-0.003019	-0.004950	-0.002203	-0.006215	-0.002705	-0.005032	-0.007566	-0.003973	-0.004039	-0.003308	-0.001544	-0.002164	-0.003258	-0.001798	-0.003444	-0.003252	-0.003245	-0.002542	0.000221	-0.000856	-0.004486	-0.004675	-0.002439	-0.004815	-0.002740	-0.002005	-0.002154	-0.001791	-0.004059	-0.004385	-0.001447	-0.001671	-0.000560	-0.003170	-0.002365	-0.001349	-0.002446	-0.000280	-0.002848	-0.006339	-0.005958	-0.002465	-0.002069	-0.001243
-302.433333	-0.004038	-0.001729	-0.002350	-0.003609	-0.003390	-0.003101	-0.003230	-0.003882	-0.008399	-0.002625	-0.006782	-0.006309	-0.006555	-0.004332	-0.003035	-0.002324	-0.002145	-0.001981	-0.002327	-0.001057	-0.002943	-0.003448	-0.001637	-0.002016	-0.002122	-0.004086	-0.002053	-0.000323	-0.001559	-0.005069	0.000202	-0.004909	-0.005406	-0.002449	-0.006140	-0.005920	-0.007518	-0.003208	-0.002588	-0.000860	-0.003883	-0.004632	-0.005157	-0.003561	-0.004346	-0.003721	-0.000445	-0.002710	-0.006167
-302.400000	-0.003159	-0.004219	-0.003740	-0.002484	-0.004467	-0.004575	-0.003296	-0.002677	-0.006866	-0.006004	-0.006623	-0.006116	-0.004406	-0.004770	0.000391	-0.001764	-0.001290	-0.004227	-0.002551	-0.005917	-0.004762	-0.003606	-0.003883	-0.003626	0.000020	-0.004817	-0.002215	-0.003686	-0.003081	-0.003328	-0.003055	-0.006175	-0.004900	-0.001391	-0.004757	-0.002399	-0.003546	-0.005284	-0.005718	-0.003177	-0.005317	-0.002950	-0.001790	-0.005335	-0.004245	-0.006316	-0.005900	-0.004631	-0.004119
-302.366667	-0.003784	-0.003904	-0.006060	-0.002001	-0.005967	-0.002628	-0.006311	-0.005635	-0.007130	-0.006394	-0.006722	-0.007511	-0.004085	-0.006859	-0.004863	-0.003595	-0.002928	-0.002593	-0.003524	-0.001081	-0.002163	-0.003362	-0.003909	-0.005395	-0.003667	-0.005769	-0.007064	-0.004413	-0.006275	-0.005463	-0.003919	-0.006263	-0.004601	0.000073	-0.002300	-0.001956	-0.002739	-0.003362	-0.002320	-0.001490	-0.003957	-0.004641	-0.002199	-0.001761	-0.004449	-0.004965	-0.002207	-0.001554	-0.004748
-302.333333	-0.000279	-0.003342	-0.003195	-0.002968	-0.003942	-0.003366	-0.005214	-0.004458	-0.006162	-0.004274	-0.004309	-0.004301	-0.004129	-0.003850	-0.004147	-0.001422	-0.000675	-0.001103	-0.002735	-0.004368	-0.002063	-0.003607	-0.004688	-0.003385	-0.001381	-0.005451	-0.005336	-0.004169	-0.003119	-0.004767	-0.002078	-0.005499	-0.001375	-0.001556	-0.005067	-0.004179	-0.005652	-0.004323	-0.004078	-0.003783	-0.004271	-0.004280	-0.003633	-0.001404	-0.003587	-0.003552	-0.003480	0.000525	-0.006448
-302.300000	-0.004659	-0.003343	-0.001892	-0.007131	-0.006454	-0.003792	-0.004561	-0.002839	-0.004097	-0.003632	-0.005426	-0.005231	-0.004923	-0.001987	-0.004694	-0.007789	-0.002977	-0.002292	-0.002242	-0.002977	-0.000272	-0.001361	-0.004916	-0.001706	-0.001475	-0.004986	-0.003588	-0.001918	-0.004001	-0.004775	-0.001578	-0.003221	-0.002856	-0.001082	-0.004914	-0.002393	-0.001949	-0.002478	-0.003699	-0.002680	-0.002364	-0.002584	-0.001233	-0.001033	-0.003699	-0.004433	-0.003916	-0.001881	-0.006720
-302.266667	-0.004299	-0.002687	-0.000285	-0.005608	-0.004689	-0.003435	-0.003355	-0.005165	-0.006599	-0.005193	-0.007017	-0.004782	-0.002255	-0.002226	-0.003338	-0.003123	-0.001811	-0.000441	-0.003283	-0.002516	-0.003993	-0.003051	-0.004935	-0.000809	-0.000056	-0.001962	-0.002388	-0.000561	-0.004721	-0.001581	-0.002464	-0.004548	-0.002172	-0.001001	-0.004506	-0.001167	-0.003755	-0.002953	-0.003536	-0.001497	-0.001415	-0.004074	-0.001606	-0.005358	-0.006144	-0.004430	-0.001620	-0.000091	-0.003262
-302.233333	-0.001601	-0.000379	-0.004193	-0.008501	-0.002569	-0.003126	-0.005518	-0.003242	-0.007903	-0.003528	-0.002600	-0.003593	-0.003984	-0.000633	-0.003495	-0.001553	-0.001707	-0.001021	-0.003286	-0.004329	0.000268	-0.002474	-0.006216	0.000494	-0.001925	-0.006181	-0.002585	-0.000669	-0.004997	-0.004726	-0.001342	-0.003312	-0.001525	-0.001999	-0.002568	-0.001290	-0.003876	-0.000053	-0.002665	-0.001022	-0.001557	-0.000808	-0.002255	-0.000829	-0.005134	-0.006920	-0.002420	-0.001783	-0.004955
-302.200000	-0.001829	-0.002563	-0.003324	-0.006083	-0.003578	-0.003820	-0.004151	-0.003165	-0.003712	-0.001297	-0.007163	-0.003648	-0.003061	-0.004903	-0.002446	-0.004175	-0.002196	-0.000940	-0.002001	-0.002928	-0.002463	-0.001687	0.000539	-0.004764	-0.001043	-0.003077	-0.001939	-0.002480	-0.001173	-0.002636	-0.001905	-0.003134	-0.002598	-0.001344	-0.003272	-0.002112	-0.002787	-0.000022	-0.003263	-0.002066	0.000663	-0.000920	-0.002735	-0.001034	-0.002465	-0.006832	-0.002274	-0.000481	-0.004249
-302.166667	-0.001764	-0.002514	-0.001197	-0.003138	-0.004952	-0.000968	-0.003766	-0.003241	-0.005535	-0.000772	-0.004933	-0.003762	-0.002801	-0.003279	-0.004047	-0.001720	-0.001871	-0.003874	-0.001205	-0.002277	-0.002271	-0.000710	-0.001118	-0.000510	-0.000212	-0.006841	-0.002729	0.000156	-0.003543	-0.003705	-0.002307	-0.004010	-0.001608	-0.002188	-0.003516	-0.000583	-0.004291	-0.001762	-0.003050	0.003172	0.000110	-0.001957	-0.004255	-0.002960	-0.001483	-0.005870	-0.002029	0.000129	-0.002852
-302.133333	-0.001106	-0.002122	-0.002318	-0.005662	-0.005763	0.002227	-0.004501	-0.002680	-0.003782	-0.001058	-0.004763	-0.003175	-0.003512	-0.000774	-0.003566	-0.000189	-0.002516	-0.002395	-0.001595	-0.002191	-0.001954	-0.000321	-0.001625	-0.002154	0.000143	0.000633	-0.003372	-0.001220	-0.004794	0.001171	-0.002777	-0.004983	-0.003203	-0.000284	-0.003840	-0.001784	-0.003330	-0.001593	-0.000589	0.003033	-0.003461	-0.003973	-0.000553	-0.004216	-0.000817	-0.004964	-0.002180	-0.001080	-0.003462
-302.100000	-0.001923	-0.000597	-0.000880	-0.001441	-0.005044	-0.001249	-0.003837	-0.002100	-0.004339	-0.002305	-0.001036	-0.005531	-0.005208	-0.002730	-0.001720	-0.002774	0.000694	-0.001243	-0.000086	0.001407	0.000296	-0.000651	-0.000285	-0.000642	0.001871	-0.002045	-0.002600	-0.000342	-0.000768	0.001412	-0.000672	-0.002744	-0.000066	-0.000719	-0.001354	-0.000258	0.000802	-0.001610	-0.002658	0.000023	-0.001174	-0.002228	0.000457	-0.000910	-0.002982	-0.003922	0.000315	-0.000041	-0.005018
-302.066667	-0.004221	-0.000026	-0.002000	-0.005634	-0.003192	-0.001659	-0.002790	-0.000539	-0.002817	-0.000125	-0.003543	-0.003230	-0.002561	-0.002352	-0.001900	-0.002425	0.000284	-0.000924	-0.002522	-0.000690	-0.000823	-0.001209	-0.004390	0.002999	-0.000872	-0.003229	0.004229	-0.001739	-0.002140	-0.001477	0.000825	-0.001137	-0.000666	-0.000120	-0.002227	-0.000273	-0.001506	-0.001575	-0.002287	0.002455	-0.001005	0.000429	-0.001051	-0.001766	-0.002433	-0.006313	-0.000140	0.001886	-0.002952
-302.033333	-0.000648	0.000949	-0.004154	-0.003761	-0.001255	0.000215	-0.005892	-0.002920	-0.004823	-0.001891	-0.003228	-0.003911	-0.003691	-0.001542	-0.002337	-0.001499	0.000289	-0.000085	-0.002174	-0.000161	-0.002185	-0.000851	-0.001352	-0.001099	0.003455	-0.001170	0.000598	0.001221	-0.001492	-0.001957	0.000838	-0.003702	-0.001825	-0.001904	0.000406	-0.001454	-0.002316	0.000387	-0.004170	-0.000911	-0.001062	-0.001172	0.000979	0.000078	-0.001471	-0.002823	-0.001143	0.001057	-0.002619
-302.000000	-0.000514	-0.000748	0.000445	-0.005412	0.000308	-0.001866	-0.000291	-0.000237	-0.003193	0.001720	-0.004909	-0.003806	-0.003680	-0.003893	0.000025	-0.004198	0.000132	0.000800	0.002635	-0.001570	-0.001536	0.001269	-0.000711	-0.000792	0.001614	0.000581	-0.004173	0.000176	-0.003754	-0.001967	0.002018	-0.002331	0.001536	0.000286	-0.002265	0.001133	-0.003666	0.001502	0.000167	0.002372	0.000879	0.000190	0.001161	-0.001522	-0.002899	-0.005596	-0.000609	-0.000312	-0.005494
-301.966667	0.001562	0.001982	0.001411	-0.001070	-0.002605	-0.001310	-0.004003	0.000372	-0.000408	-0.000715	0.000419	-0.000291	-0.002859	-0.001482	-0.002544	-0.001199	0.000946	-0.000728	0.002502	-0.001109	0.000089	0.002793	-0.000469	0.002052	0.000652	0.001090	0.000494	0.002861	-0.000845	-0.000842	0.000459	-0.002905	0.001058	0.000013	-0.001076	0.000974	0.000456	0.000135	0.000110	0.003322	-0.001925	0.001067	-0.000423	0.000175	0.000122	-0.003714	-0.001055	-0.000202	-0.004588
-301.933333	-0.000627	0.000943	-0.001982	-0.002484	-0.002679	-0.002511	-0.003688	0.004348	-0.001545	-0.001790	-0.003637	0.000177	-0.000675	0.002096	-0.000219	-0.001303	0.001043	0.000161	0.000648	0.000143	0.002735	0.001203	-0.000452	-0.000144	0.000880	-0.001132	-0.000872	0.002354	-0.003746	-0.001177	0.000214	-0.002673	0.003346	0.000617	-0.000387	-0.000893	0.001881	0.000283	0.001431	0.002774	-0.002218	-0.001009	0.000783	0.002250	-0.004034	-0.005940	0.001680	0.002942	-0.001753
[truncated: 657 more rows]
[truncated: 71 more columns]
