# Supplementary material for: Towards autonomous robotic THz-based in vivo skin sensing: the PicoBot
Source: Sci Rep. 2025 Feb 7;15:4568. doi: 10.1038/s41598-025-88718-6 (PMC11803113; doi:10.1038/s41598-025-88718-6)
Supplement: Supplementary file 4 — Supplementary Information 3. [file 41598_2025_88718_MOESM4_ESM.zip › Data/Stability_test/O1_2]

-330.100000	-0.000668	-0.001620	-0.001755	0.001255	-0.002505	-0.002041	-0.001657	-0.000447	-0.000593	0.000717	-0.001229	0.000680	0.002764	0.001683	-0.000769	-0.001962	0.000115	0.001218	0.001767	-0.000624	-0.001381	-0.002845	0.001663	-0.000368	-0.000641	-0.001990	0.000818	-0.001730	-0.000131	-0.000411	-0.002103	-0.001444	0.000039	0.000093	-0.000216	-0.000013	-0.003158	0.000469	-0.003573	0.000208	-0.000789	-0.001291	0.000894	-0.000367	-0.003254	-0.002069	-0.003314	-0.001151	-0.004776
-330.066666	-0.002330	-0.001459	0.000287	-0.000664	-0.001243	0.002963	0.000607	0.000066	0.001564	0.000235	0.000530	-0.001079	-0.003003	-0.002154	-0.000695	-0.000029	0.001158	-0.001660	-0.001740	-0.000297	0.001577	0.001864	0.000736	0.000189	-0.000291	0.000194	-0.003040	-0.001642	0.001208	-0.000571	-0.001140	-0.002397	0.000411	-0.002549	0.000199	0.001071	-0.001005	-0.000576	-0.000134	0.000503	-0.000265	-0.001420	0.000379	-0.000054	-0.002497	-0.001748	0.000953	0.000770	-0.000028
-330.033333	0.002234	-0.000415	-0.002364	-0.000514	-0.001708	-0.001577	0.000663	0.000032	-0.002757	-0.000005	-0.001710	0.001562	-0.001250	0.006168	-0.003972	0.001877	0.001639	0.001539	0.000403	-0.000244	-0.000759	-0.003110	-0.001666	-0.001177	-0.002673	0.002092	-0.002392	0.000278	0.001164	-0.000912	-0.000108	0.001198	-0.004461	-0.000541	0.001310	-0.000974	-0.002189	-0.001551	0.000220	0.000416	0.000028	0.000805	0.001952	-0.003633	-0.000093	-0.000928	-0.000186	-0.002347	-0.004636
-330.000000	0.001314	0.001105	0.001432	-0.000498	-0.002826	-0.002117	-0.000541	-0.001040	-0.001800	0.001678	-0.001148	-0.001957	0.000460	0.000749	-0.000616	-0.001728	-0.002513	-0.001339	-0.001619	-0.003104	-0.001866	-0.003321	-0.002524	-0.001972	0.002160	0.000061	0.003375	0.000434	0.000341	-0.001633	-0.000923	-0.001525	-0.002392	-0.000070	0.000419	0.000971	-0.000018	-0.002727	-0.000726	-0.001180	-0.000261	-0.002625	-0.000430	-0.001752	-0.002165	0.000311	0.000196	-0.001576	0.000248
-329.966666	-0.001156	-0.001529	0.001535	-0.001967	-0.001696	-0.000121	-0.001899	0.003416	-0.001452	-0.000995	-0.003450	0.000021	-0.003248	-0.001675	-0.001136	-0.001649	-0.002787	-0.001597	-0.000965	-0.000217	-0.001856	-0.002589	0.001034	-0.002696	-0.000363	-0.001611	-0.002204	0.001235	-0.001357	-0.000072	-0.002191	0.001993	-0.000925	-0.002872	-0.000496	0.001296	-0.000776	0.000204	-0.000770	-0.001869	0.001063	0.002159	-0.002740	-0.002570	0.001115	-0.004017	-0.002758	-0.000003	-0.000565
-329.933333	-0.001775	-0.001844	-0.001979	0.000243	-0.001553	-0.001173	0.000750	0.000157	-0.004062	-0.003963	-0.003922	-0.000651	0.000717	-0.001558	-0.004466	0.001320	-0.001635	0.000165	-0.001828	-0.001988	-0.000792	0.000286	-0.002260	-0.004353	-0.000780	-0.002519	-0.002066	0.000679	0.000826	0.000130	-0.000622	-0.001383	-0.001315	0.000156	0.001281	0.000130	-0.001715	0.003287	0.001384	-0.002311	-0.001278	-0.004340	-0.001849	0.000287	-0.001422	-0.002865	0.000037	-0.001560	-0.001385
-329.900000	-0.001562	-0.003404	-0.000697	-0.001020	-0.002032	-0.001833	0.002264	-0.001353	0.000609	0.000476	0.000028	-0.001762	-0.000995	0.001214	-0.000298	0.001057	-0.003307	-0.000205	-0.001370	-0.001740	-0.001369	-0.002512	0.001815	0.000078	0.000853	-0.000535	0.002706	-0.000861	-0.001229	-0.001755	-0.000686	-0.003594	-0.000734	-0.001453	-0.000098	0.001778	-0.001071	0.000210	-0.003767	-0.003216	-0.002107	-0.002844	0.003518	-0.003146	-0.001202	0.000173	-0.002271	0.000051	-0.001581
-329.866666	-0.000177	-0.000793	0.001450	-0.002116	0.001252	0.000745	0.001939	0.001401	-0.001275	-0.000767	-0.002328	-0.002933	0.001500	0.001151	-0.000228	-0.002649	-0.002341	-0.000192	-0.002796	-0.003795	-0.003635	-0.001154	-0.000284	0.000702	-0.000315	-0.000388	-0.000506	0.001333	-0.000582	0.000648	-0.003400	-0.003066	0.000656	-0.003065	-0.001605	-0.002525	-0.000356	-0.000902	-0.002889	-0.000325	-0.000369	0.001585	-0.003554	0.000079	-0.003667	-0.001083	0.000949	-0.002138	-0.000485
-329.833333	-0.001890	-0.001925	-0.000783	-0.000050	-0.000888	0.000581	0.000671	-0.000597	-0.004287	-0.001045	-0.001107	-0.002276	-0.000324	-0.001209	-0.000460	-0.003440	-0.002130	0.000651	-0.000632	-0.001237	-0.000846	0.001893	-0.001678	0.001159	-0.002464	-0.001712	-0.002291	-0.001101	-0.003238	0.003568	-0.003968	-0.001177	-0.001353	-0.000496	-0.002856	-0.000520	-0.000790	0.002123	-0.001616	-0.001732	-0.002084	-0.002769	-0.002801	0.000307	-0.000969	-0.003202	0.002144	-0.002271	0.000518
-329.800000	-0.000474	0.000140	-0.002575	-0.002791	-0.002723	-0.000440	-0.003099	-0.000644	-0.003639	-0.001288	0.001413	-0.001797	0.000083	-0.000962	-0.001493	-0.001080	-0.002063	-0.001028	-0.000613	-0.002428	-0.002133	-0.002096	0.000957	-0.001224	0.000962	-0.001668	-0.000537	0.002981	-0.000043	-0.003188	-0.001449	-0.000556	-0.000497	-0.000303	-0.001184	0.000221	-0.002839	-0.002945	0.000914	-0.000419	-0.003383	-0.003406	-0.004616	-0.001607	0.001236	-0.001681	0.004038	-0.001174	0.002157
-329.766666	0.000133	-0.001868	-0.002227	-0.001538	0.000309	-0.001381	-0.000278	0.001595	-0.003608	-0.000973	-0.000374	-0.002527	0.001045	-0.001446	-0.000046	-0.002445	-0.000397	-0.001842	-0.003322	0.001019	-0.001776	0.000616	0.000500	0.001713	-0.000234	-0.001556	-0.001716	-0.002163	-0.002453	-0.001663	-0.002342	0.001334	-0.000935	-0.000467	-0.002022	-0.002608	-0.001324	0.000471	-0.002195	0.001567	0.000828	0.000790	0.001205	-0.001870	-0.001957	-0.000803	-0.003745	0.001005	-0.000808
-329.733333	-0.000958	0.001321	-0.002073	-0.000109	0.000836	-0.001266	-0.004157	0.000141	-0.001064	-0.001770	-0.001158	-0.001794	-0.001000	-0.000624	-0.001582	-0.000744	0.000033	-0.000732	-0.002574	-0.000141	-0.001391	-0.001320	-0.004545	-0.002103	0.000709	0.000520	-0.003301	-0.000620	-0.000799	-0.001418	-0.000675	0.002064	-0.004143	-0.004280	-0.002665	-0.001847	-0.003095	-0.001477	-0.000262	-0.000251	-0.000685	-0.001969	-0.003430	0.001386	0.000171	-0.000463	-0.000129	-0.001596	-0.000123
-329.700000	-0.002223	-0.001172	-0.001521	-0.001004	-0.002239	0.000524	-0.000221	-0.003562	-0.002667	-0.001325	-0.001553	-0.001256	0.001445	0.000091	-0.001164	-0.001390	-0.000587	-0.004025	-0.000628	-0.002853	0.000519	0.000333	-0.003226	-0.002025	-0.001055	0.000170	0.000719	-0.000707	-0.001705	0.000550	-0.000821	-0.001071	0.000721	-0.002526	-0.000352	-0.001062	-0.002850	-0.001057	-0.002481	-0.002085	-0.001406	-0.001577	-0.001900	-0.000748	-0.001053	-0.000058	0.000631	-0.004753	-0.000109
-329.666666	-0.003071	-0.000501	0.001839	-0.001789	0.001260	-0.002796	-0.000853	-0.001427	-0.000971	-0.000574	-0.001033	-0.000142	0.000743	-0.001882	-0.002592	0.000536	-0.000805	-0.005322	-0.000793	-0.001583	-0.000825	-0.000001	-0.000815	-0.000410	-0.000717	-0.000764	-0.003920	0.000155	-0.001822	-0.001899	-0.000531	-0.000169	0.000223	-0.000079	0.000357	0.000298	-0.001679	-0.001589	-0.003371	0.001000	0.001067	-0.001374	0.001084	-0.003090	-0.003591	-0.001037	0.000329	-0.001442	-0.001229
-329.633333	-0.001398	-0.001434	0.000167	-0.001386	-0.002610	0.001407	-0.002122	-0.000450	0.001650	-0.004932	-0.002031	0.000113	0.000292	-0.003525	0.001898	-0.001878	0.002123	-0.000341	-0.000567	-0.000785	-0.002905	0.001564	-0.002252	-0.000998	-0.001362	-0.002340	0.000461	-0.004365	-0.003726	0.002900	-0.002022	-0.000523	-0.000749	0.000718	-0.001590	0.002131	-0.000835	-0.001762	0.000356	-0.000248	-0.001507	-0.001456	0.000340	-0.000933	0.000674	0.000095	0.000577	-0.000332	0.002139
-329.600000	0.000859	-0.001461	-0.001892	-0.001225	0.002548	-0.002632	0.000524	-0.002040	0.000449	-0.002077	0.001108	0.001004	-0.000941	-0.001960	0.000423	0.002522	-0.002750	-0.001417	-0.000311	-0.000332	-0.000658	-0.001404	-0.000714	-0.002644	0.002905	-0.002138	0.000873	-0.002433	-0.002057	0.000242	-0.000199	-0.001944	-0.001697	0.000856	-0.001559	-0.001657	-0.000003	-0.000948	-0.001035	0.000286	0.000287	-0.001042	0.000799	0.000938	0.001549	-0.000887	-0.004139	0.000371	0.000547
-329.566666	-0.000448	-0.001473	0.001665	0.000812	-0.001273	0.000016	-0.000766	-0.004193	0.001650	0.001829	-0.000829	-0.002287	-0.001064	-0.001603	-0.004461	-0.001882	-0.003493	-0.001222	0.000157	0.001233	0.000541	-0.001157	-0.000543	0.000284	0.001164	-0.000007	-0.000094	-0.001398	0.000424	-0.000260	-0.000335	-0.002214	0.000783	-0.001589	0.001237	-0.001676	0.002786	-0.001141	-0.001464	-0.001339	0.001445	-0.000784	-0.001440	-0.002069	-0.000114	-0.000480	-0.001071	0.000348	-0.001734
-329.533333	-0.001541	0.000993	0.001179	-0.000187	-0.001144	0.001553	0.001409	-0.000804	-0.000241	-0.000811	0.001301	0.001950	-0.000840	-0.000776	-0.001032	-0.000042	-0.001791	-0.000064	-0.000058	0.000715	0.000108	-0.000844	-0.000450	-0.000905	-0.000295	-0.002078	0.000385	0.000475	0.001238	-0.001669	-0.001844	0.000068	0.001299	-0.000388	-0.000122	-0.001774	-0.002199	-0.000970	0.001226	-0.001596	-0.000353	-0.000338	-0.001589	-0.000425	-0.000280	-0.001428	0.001324	0.001469	-0.000287
-329.500000	-0.000090	0.001610	-0.000802	-0.001125	-0.001042	-0.001875	-0.002232	-0.001674	0.000437	0.000212	-0.001878	0.000926	-0.000995	-0.000167	0.000516	-0.000834	0.000759	0.000532	0.000821	-0.001735	-0.000661	-0.000515	0.002218	-0.000022	-0.002959	-0.000247	0.001946	0.001153	-0.001332	-0.002067	0.001747	-0.001385	-0.001331	0.001535	0.002499	-0.001578	0.003344	0.000022	-0.003349	0.000988	-0.001106	-0.000250	-0.001288	0.002059	0.001489	0.000421	-0.002103	-0.001010	-0.000160
-329.466666	-0.001949	-0.000837	0.001048	0.001093	0.003021	0.002712	-0.000086	-0.001604	0.002054	-0.001696	0.001902	0.001869	-0.000837	-0.000095	0.001280	0.001775	-0.000905	0.001933	-0.001539	0.001045	0.000147	0.000112	-0.000426	0.001239	-0.000737	0.000030	-0.000687	0.000544	0.001009	-0.000409	0.000205	0.002569	-0.000935	-0.000117	0.000399	0.000619	0.001507	0.001267	-0.000275	0.002237	-0.001163	0.000052	0.000304	0.001811	-0.000451	0.001212	0.001046	0.001962	0.001557
-329.433333	0.000102	0.000130	0.000552	-0.000596	-0.000878	0.001182	0.001627	0.000697	0.001025	0.001285	-0.001671	-0.000649	-0.000315	-0.001361	0.001336	0.003167	0.002559	0.001599	0.000364	-0.001359	0.002067	0.000042	-0.002677	-0.000223	0.000410	0.002141	-0.001275	0.000048	-0.001563	-0.001113	0.002140	-0.001643	0.000359	0.000233	0.000151	0.002885	0.001413	-0.000303	0.003276	0.000191	-0.001943	-0.000334	-0.001621	0.000979	0.001743	-0.000219	0.000286	-0.001855	-0.000492
-329.400000	-0.000461	-0.000189	0.000949	0.001265	-0.000256	0.000002	0.000633	0.002266	0.001738	-0.001169	0.001001	0.000912	-0.001583	0.000148	-0.001530	0.000239	0.001798	0.000377	0.002625	-0.000262	-0.000403	0.002337	0.000077	-0.000446	-0.000705	0.003698	-0.000471	0.001869	-0.001443	0.002523	0.002225	-0.001213	-0.000357	0.002721	-0.002763	-0.000049	0.001007	0.000089	0.001744	0.003736	0.002496	0.001676	0.003364	0.000649	0.000841	0.001036	-0.002360	0.001177	-0.003366
-329.366666	0.002694	0.000552	0.001205	0.002219	0.001574	0.001016	0.000497	0.000702	0.003382	-0.000156	0.000498	0.001638	0.001083	0.000978	0.004052	0.001004	0.002993	-0.000945	0.001936	0.002718	0.002018	0.001168	0.001196	0.002669	0.000133	-0.000146	-0.000791	-0.002841	0.003221	0.000008	0.003310	0.001739	0.000043	0.000777	0.002760	-0.002239	0.001739	0.000680	-0.000821	-0.002906	-0.001276	-0.000086	0.000112	0.002444	0.000733	0.001287	0.000130	-0.001320	0.000832
-329.333333	-0.001046	-0.000205	-0.000397	0.001992	0.001492	-0.001059	0.000822	-0.001510	0.000593	-0.002000	0.001406	0.000604	-0.000699	0.000664	0.002011	0.000945	-0.000494	-0.000037	0.002329	0.002721	0.002384	0.001218	0.003343	0.001774	0.000399	-0.000843	0.000729	-0.000133	0.000498	0.000993	0.003946	0.000955	-0.000487	0.000095	0.003237	0.000030	0.002670	0.000772	0.003303	-0.001278	0.001596	0.001940	-0.000445	0.002176	-0.001350	0.001898	0.000518	-0.000052	0.000340
-329.300000	0.001124	0.001420	0.001127	0.002780	0.001272	-0.001143	0.000810	0.003905	0.001650	0.002661	0.002111	-0.000201	0.000314	0.001395	0.004192	-0.000763	0.001396	0.001173	0.001923	0.001470	0.002867	-0.000353	0.000828	0.001883	0.000554	0.002465	0.001906	0.000972	0.002579	0.002692	0.000202	0.000578	0.002763	0.000861	0.000733	-0.000414	0.003421	-0.000633	0.003000	0.001332	0.000805	0.002774	-0.000202	0.002034	0.000599	0.004260	0.000794	0.002891	0.003423
-329.266666	0.003735	-0.000401	0.001536	-0.001204	0.001820	0.001526	-0.000871	-0.000264	0.003559	0.003714	0.000440	0.004359	0.000576	0.000156	0.000945	0.003072	-0.000017	0.003698	0.001861	0.003115	0.002617	0.004113	-0.000015	0.001635	0.000538	-0.000953	-0.000797	0.001223	0.002213	0.000345	0.005187	-0.000782	0.002441	0.002627	0.001485	0.001426	0.000331	0.002561	0.001573	0.000285	0.002603	0.004867	0.002535	0.001947	0.001863	0.001756	0.005376	0.003447	0.003064
-329.233333	0.002936	0.001774	0.000320	0.001698	0.002046	0.001078	0.000164	0.002054	0.001208	0.002023	0.005673	0.001042	0.001891	0.003138	0.002471	0.001368	0.004353	0.002387	0.000730	0.002429	0.002475	0.001227	0.001356	0.001720	0.003168	0.003478	0.001207	0.004027	0.001472	-0.000409	-0.000199	0.004886	0.004003	0.003699	-0.001076	-0.000923	0.000859	-0.000749	0.003922	0.001975	0.002940	0.004202	0.005079	0.001072	0.000632	0.000218	-0.000976	0.002049	0.002862
-329.200000	0.003651	0.004309	0.000603	0.002377	0.005115	0.000063	0.001280	0.001599	0.002490	0.002302	0.002315	0.000007	-0.000360	0.001209	0.001982	0.000056	0.002613	0.001226	0.002785	0.000331	-0.000415	0.002448	0.004546	0.001869	0.003519	0.002685	0.001388	0.001218	0.002629	0.001154	0.001472	0.003402	0.004554	0.003347	-0.001069	0.000583	0.002361	-0.000580	0.002857	0.001713	0.001303	0.001571	-0.000161	0.001862	0.003846	0.002972	0.000395	0.003577	-0.000213
-329.166666	0.002104	0.004244	0.001633	0.001814	0.003840	0.004192	0.002589	0.001275	0.002702	0.004320	0.002880	0.002887	0.002068	-0.000273	0.001226	0.001676	0.001855	0.002466	0.002691	0.002440	0.003186	0.001148	0.001794	0.001860	-0.000229	0.002009	0.006528	0.002708	0.003118	0.002570	0.001638	0.002968	0.002705	0.001591	0.002310	0.004954	0.001967	0.003157	0.002275	0.001697	0.001779	0.000669	0.003543	0.001636	0.002747	0.002510	0.000094	0.002671	0.002164
-329.133333	0.002332	0.004929	0.000538	0.002233	0.000231	0.001890	0.001533	0.002303	0.001655	0.004095	0.002815	0.001738	0.002471	0.002526	0.004208	0.001898	0.004623	0.003005	0.000965	0.005489	0.003164	0.002852	0.002011	0.002792	-0.001653	0.001951	0.003047	-0.001338	0.001538	0.001125	0.003483	0.002332	0.001309	0.001485	0.001297	0.001465	0.002499	0.004595	0.002677	0.002619	0.001736	0.004815	0.002954	0.000598	0.004829	0.004819	0.003234	0.002789	0.002125
-329.100000	0.004284	0.000603	0.003901	0.003093	0.000411	0.002768	0.002665	0.000030	0.001010	0.001933	0.001673	0.002154	0.002374	0.005208	0.001545	0.001237	0.005085	0.001940	0.002744	0.002462	0.001532	-0.000843	0.003109	0.001888	0.002897	0.000254	0.002793	0.003276	0.004187	0.002285	0.002950	0.002097	0.001874	0.004340	-0.000348	0.002053	0.004120	0.003044	0.003951	0.001723	0.001107	0.005270	0.001950	0.003413	0.001548	0.003037	0.004642	0.004453	0.002122
-329.066666	0.003981	0.004460	0.002677	0.002899	0.001202	0.003084	0.001813	0.003150	0.002224	0.005374	0.001288	-0.000024	0.003446	0.003061	0.004241	0.002282	0.006115	0.000589	0.002117	0.004153	0.001508	-0.000469	0.004656	0.004371	0.001646	0.000583	0.002610	0.002395	0.003138	0.003242	0.002473	0.001342	0.005889	0.001368	-0.000899	0.000717	0.002066	0.003738	0.002562	0.003733	0.003464	0.005275	0.002304	0.002263	0.004532	0.006478	0.001514	0.003206	0.000917
-329.033333	0.004263	0.000069	-0.000394	0.005351	0.001847	0.002506	0.005069	0.003232	0.003489	0.002768	0.000855	0.003192	0.004517	0.001724	0.004652	0.001722	0.003265	0.003324	0.001006	0.003416	0.003962	0.004392	0.002012	0.001753	0.003224	0.001309	0.002158	0.001855	0.001543	0.003993	0.003794	0.002489	0.001685	0.002334	0.000262	0.000397	0.002081	0.001985	0.002581	0.001956	0.005691	0.004673	0.004906	0.001731	0.001361	0.005024	0.001572	0.003026	0.000998
-329.000000	0.004216	0.003294	0.003132	0.003109	0.002447	0.000931	0.002095	0.001216	0.002037	0.002892	0.003021	0.004207	0.003916	0.002140	0.002908	0.002283	0.001326	0.002387	0.003261	-0.001036	0.005190	0.002237	0.002793	0.000274	0.003999	0.001865	0.003933	0.000710	0.002486	0.004476	0.000716	-0.000164	0.000311	0.000556	0.000912	0.000625	0.002379	0.001978	0.001950	0.000899	0.004179	0.004121	0.001135	0.004114	0.001326	0.001214	0.001506	0.002137	0.002348
-328.966666	0.001967	0.003260	0.003452	0.002752	0.002176	0.003337	0.004869	0.000134	0.002885	0.002949	0.001912	0.003729	0.006177	0.004858	0.003393	0.002292	0.003003	0.002385	0.002277	0.004634	0.003747	0.002545	0.000793	0.003918	0.003782	0.001653	0.003700	0.000414	0.004351	0.003820	0.004169	0.004484	0.002911	0.002344	0.003872	0.001585	0.001799	0.003110	0.003358	-0.001564	0.001226	0.005392	0.005465	0.002680	0.003000	0.004256	0.004624	0.005121	0.001502
-328.933333	0.000776	0.004643	0.003293	0.005435	0.001551	0.002356	0.004066	0.003312	0.005482	0.001922	0.005678	0.003407	0.004311	0.005007	0.002517	0.004204	0.001539	0.004175	0.001830	0.003800	0.004224	0.000541	0.002352	0.001819	0.002468	0.001735	0.004188	0.001245	0.002978	0.002089	0.001436	0.002481	0.002328	0.004816	0.002017	0.003915	0.002849	0.003189	0.004755	0.000848	0.006774	0.002020	0.003213	0.003403	0.001612	0.004102	0.007471	0.005069	0.005060
-328.900000	0.002377	0.003289	0.002642	0.003964	0.004532	0.002607	0.000660	0.000440	0.000521	0.003604	0.000619	0.002630	0.002011	0.001999	0.003476	0.002362	0.001233	0.001676	0.004561	0.000590	0.004465	0.001004	0.004118	0.001189	0.005204	0.004952	0.002500	0.000762	0.003647	0.006555	0.002392	0.004161	0.006579	0.003082	0.002501	0.003992	0.002041	0.005111	0.004881	0.003821	0.004929	0.003571	0.005142	0.000837	0.002807	0.007221	0.003686	0.002964	0.004519
-328.866666	0.002130	0.003042	0.005345	0.004608	0.004016	0.004038	0.003089	0.004784	0.002298	0.000646	0.005508	0.001155	0.000674	0.004928	0.002164	0.003521	0.001302	0.001021	0.003970	0.000770	0.004552	0.002832	0.005131	0.003375	0.002891	0.000579	0.004132	0.001275	0.001787	0.001814	0.002479	0.001866	0.003727	0.003603	0.001553	0.003577	0.003484	0.005438	0.007035	0.002552	0.002837	0.003338	0.003618	0.001796	0.003055	0.002837	0.004117	0.002154	0.002660
-328.833333	0.002854	0.002644	0.004806	0.005659	0.002622	0.003476	0.005398	-0.000272	0.007100	0.003068	0.001413	0.003467	0.003161	0.002996	0.002596	0.003610	0.003887	0.004047	0.003364	0.003959	0.003588	0.001407	0.002802	0.001883	0.004789	0.004133	0.002378	0.003102	0.002192	0.006384	-0.000116	-0.000106	0.000497	0.000449	0.005717	0.001511	0.003048	0.003682	0.002577	0.003745	0.004820	0.005262	0.003459	0.000752	0.003746	0.003135	0.003161	0.003567	0.006340
-328.800000	0.001775	0.005528	0.001836	0.005775	0.003612	0.005109	0.002896	0.002988	0.002919	0.001932	0.001750	0.006028	0.002649	0.001356	0.002068	0.007567	-0.000553	0.002963	0.004306	0.000737	0.003840	0.000527	0.004483	0.000377	0.003554	-0.000882	0.000305	0.003580	0.005412	0.005310	0.003022	0.003116	0.004353	0.000710	0.003632	0.003413	0.005360	0.003183	0.004308	0.003161	0.002400	0.003654	0.002737	0.003222	0.002479	0.004902	0.003742	0.001803	0.002505
-328.766666	0.001132	0.003210	0.003811	0.002486	0.002186	0.003303	0.003082	0.003673	0.002520	-0.000520	0.003400	0.005051	0.004272	0.001601	0.003931	0.005371	0.001232	0.002501	0.002974	0.006767	0.002524	0.002077	0.005247	0.003095	0.004127	0.003644	0.002046	0.001179	-0.000869	0.002854	0.003327	0.001053	0.003680	-0.000258	0.004348	0.000142	0.002398	0.003885	0.004965	0.002130	0.002011	0.002739	0.003595	0.003560	0.005329	0.003052	0.002136	0.003193	0.001730
-328.733333	0.004019	0.003453	0.003112	0.004197	0.000475	0.002159	0.002969	0.002774	0.002258	0.003692	0.005325	0.000286	0.002518	0.000568	0.003682	0.003952	0.004976	0.003527	0.003837	0.005079	0.003552	0.003158	0.004299	0.004904	0.003576	-0.000618	0.004649	0.001009	0.000408	0.002357	0.002701	0.003338	0.001626	0.004660	0.003007	0.003975	0.005806	0.000884	0.003458	0.002692	0.004113	0.004010	0.004012	0.002447	0.003550	0.003052	-0.000732	0.003249	0.003166
-328.700000	0.000452	0.005191	0.002013	0.004876	0.004696	0.004774	0.003542	0.002670	0.005432	0.002472	-0.000103	0.005303	0.003701	0.000790	0.003009	0.004053	0.001291	0.004056	0.002697	0.001744	0.004558	-0.000841	0.004793	0.003074	0.000998	0.001440	0.000707	0.002462	0.003636	0.003604	0.002304	0.000571	0.002988	0.000187	0.002678	0.001513	0.001694	0.003412	0.003314	0.002199	0.000599	0.003420	0.003629	-0.002197	0.004511	0.002758	0.003673	0.002602	0.004354
-328.666666	0.004139	0.004361	0.001358	0.005186	0.003146	0.003583	0.002899	0.002112	0.003841	0.005792	0.002663	0.004235	0.000123	0.005211	0.006262	0.003821	0.002594	0.002273	0.001525	0.002028	0.004463	0.002704	0.005265	0.005062	0.005295	0.004184	0.004005	0.004123	0.002138	0.002390	0.000474	0.004498	0.000581	0.002103	0.001718	0.004700	0.003251	0.004440	0.002678	0.002975	0.003157	0.003685	0.002416	0.002035	0.000612	0.001723	0.003735	0.005185	0.004367
-328.633333	0.003033	0.000599	0.003408	0.001743	0.000061	0.002515	0.005474	0.002348	0.000394	0.005022	0.003102	0.004654	0.004312	0.002409	0.005143	0.000531	0.002023	0.005037	0.005133	0.002031	0.003878	0.001875	0.005713	0.005759	0.002575	0.003311	0.004899	0.000474	0.001189	0.003514	0.001934	0.002899	0.001562	0.004055	0.006926	0.002890	0.003883	0.003115	0.001794	0.001256	0.003192	0.005441	-0.000451	0.004049	0.002158	0.001091	0.004004	0.002536	0.003416
-328.600000	0.003668	0.005256	0.006011	0.004124	0.001502	0.000667	0.001704	0.002727	0.002017	0.002496	0.002541	0.002450	0.005789	0.006314	0.004451	0.003139	0.003858	0.005542	0.001098	0.000246	0.005612	0.003148	0.002296	0.003619	0.003379	0.000770	0.001982	0.001616	0.003885	0.003174	0.005650	0.002477	0.002107	0.000780	0.003409	0.001901	0.004177	0.004451	-0.001095	0.002974	0.001952	0.002999	0.004122	0.003872	0.001263	0.005059	0.000443	0.004893	0.003090
-328.566666	0.001373	0.004622	0.004192	0.001238	0.000151	0.004124	0.000113	-0.000219	0.003172	0.001123	0.002958	0.004207	0.001164	0.002071	0.004920	0.003161	0.002675	0.004163	0.000914	0.002659	0.000711	0.001350	0.006289	0.005720	0.001053	0.000379	0.000395	0.003976	0.003217	0.005357	0.003826	0.002396	0.003101	-0.000302	0.003138	0.004645	0.002604	0.003288	0.004560	0.000227	0.001359	0.003499	-0.001562	0.002303	0.001549	0.001509	0.000633	0.000846	0.002755
-328.533333	0.000726	0.002666	0.003372	0.001117	0.002931	0.000543	0.004598	0.002133	0.001717	0.001604	0.003583	0.001855	0.001207	-0.000320	-0.000082	0.003324	0.003862	0.006179	0.004553	0.002244	0.007016	0.000598	0.005911	0.003321	0.002884	0.001890	0.002732	0.005087	0.002662	0.003168	0.005775	0.002558	0.001374	0.004530	0.003091	0.001483	0.005732	0.003555	0.004226	0.001345	0.004334	0.006031	0.003949	0.001070	-0.000211	0.002894	0.002164	0.002376	0.002485
-328.500000	0.005604	-0.000219	0.001463	0.001370	0.000709	0.000875	0.002705	0.006210	-0.001142	0.002459	0.001315	0.003321	0.005148	0.001096	0.004208	0.003092	0.003868	0.002613	0.003843	0.002567	0.002798	0.003592	0.004219	0.004204	0.001570	0.002897	0.004262	0.001034	0.003980	0.003573	0.001555	0.002285	0.001722	0.003017	0.004187	0.003761	0.000780	0.004318	0.002897	0.000285	0.003754	0.005330	0.002528	0.002406	0.000081	0.003527	0.004922	0.002394	0.000863
-328.466666	0.001955	0.003748	0.005044	0.002697	-0.000386	0.003384	0.002985	0.001150	0.002052	0.004198	0.001371	0.003369	0.000166	0.003464	0.004842	0.003082	0.003719	0.000615	0.004491	0.005350	0.003932	0.003484	0.002331	0.003242	0.004836	0.001987	0.003163	0.001927	0.003710	0.002466	0.000861	0.003516	0.001186	0.003458	0.002453	0.001300	-0.001093	0.003757	0.002834	0.001637	0.003456	-0.000522	0.004480	0.003487	0.002770	0.002482	0.001972	0.003735	0.003502
-328.433333	0.001778	0.002085	0.002220	0.001804	0.004452	0.002729	0.003157	0.002349	0.001875	0.001195	0.005499	0.005251	0.001374	0.002747	0.003865	0.000374	0.003366	0.004343	0.002800	-0.000889	0.004758	0.004139	0.001421	0.004518	-0.000086	0.000818	0.002740	0.003477	0.003642	0.003333	0.000752	0.003209	-0.000241	0.002696	0.002714	0.001293	0.003724	0.002578	0.002442	0.001425	0.002003	0.001612	0.003092	-0.000260	0.005030	0.003877	0.002240	0.002697	0.003241
-328.400000	-0.001400	0.003515	0.004067	0.003177	0.000543	0.002108	0.003140	0.003784	0.000291	0.004195	0.001757	0.004078	0.002267	0.001242	0.001799	0.000934	0.001300	0.000734	0.001721	0.001908	0.005664	0.003554	0.003630	0.003329	0.004404	0.004898	0.003064	0.002314	0.002907	0.000957	0.003414	0.005301	-0.000277	0.001865	0.003707	0.004729	0.001246	0.002743	0.002364	0.000133	-0.000145	0.000542	0.001938	0.001560	0.001333	0.000327	0.003260	0.003492	0.002944
-328.366666	0.001681	0.002846	0.003772	0.002861	0.000765	0.003875	0.001721	0.003468	0.002396	0.001618	0.000972	0.004054	0.004939	0.000478	0.004179	0.001083	0.001903	0.001905	0.003858	0.000018	0.000634	0.002307	0.003297	0.003446	0.005204	0.000498	0.003643	0.002362	0.003472	0.002646	0.005108	0.002372	0.002613	0.003284	0.001680	0.003893	0.002142	0.003698	0.002675	0.002099	0.003020	0.004542	0.000341	-0.000212	0.002316	0.003536	0.001776	0.002298	0.002280
-328.333333	0.002479	0.004708	0.002727	0.007875	0.000387	0.002076	0.002506	0.002600	0.003830	0.000470	-0.001385	0.004463	0.003684	0.001989	0.002169	0.001421	0.003899	0.001194	0.001039	0.001440	0.003310	0.001933	0.004644	0.000992	0.003778	0.001619	0.002257	0.003068	0.004371	0.002985	0.003296	0.002722	0.003183	0.003421	0.001979	0.001951	0.002537	0.000517	0.002640	0.002191	0.006439	0.003730	0.004658	0.002768	0.004523	0.004753	0.001800	0.003705	0.004773
-328.300000	0.000142	0.001187	0.004388	0.002686	-0.000372	0.001169	0.002933	0.002597	0.003535	0.001027	0.005100	0.002741	0.001011	0.002740	0.002088	0.002444	0.001759	0.000191	0.003607	0.004605	0.003347	0.003129	0.002137	0.003980	0.002833	0.002968	0.004144	0.002398	0.005380	0.003721	0.001343	-0.000324	0.000712	0.004887	0.005171	0.003681	0.003136	0.004233	0.004203	0.000934	0.003447	0.002878	0.002208	0.001638	0.001464	0.001876	0.001796	0.004786	0.005949
-328.266666	0.001609	0.004832	0.004921	0.000296	0.004465	0.002675	0.000711	0.001478	0.005949	0.001674	0.003040	0.001671	0.003161	0.000660	0.003246	0.001808	0.002378	-0.002840	-0.000146	0.003543	0.004100	0.004021	0.004607	0.004524	0.001432	0.003304	0.004541	0.001687	0.002479	0.001179	0.002155	0.003524	0.000975	0.004442	0.001024	0.001179	0.005574	0.001176	0.004210	0.001548	0.004172	0.002542	0.002951	0.002599	0.005935	0.002091	0.002285	0.001979	0.003701
-328.233333	0.002145	0.002910	0.001917	0.001586	0.004322	0.005012	-0.001371	0.003615	0.001503	0.001683	0.001026	0.003728	0.000988	0.003540	0.004101	0.003515	0.003409	0.003445	0.002598	0.000702	0.004231	0.001903	0.004124	0.003783	0.003698	0.003249	0.003061	0.005845	0.006699	0.002901	0.004386	0.004120	0.003271	0.002153	0.002697	0.003840	0.001532	0.001430	0.004426	0.002537	0.004485	0.001471	-0.001283	0.004039	0.000205	0.004258	0.000283	0.000952	0.000513
-328.200000	0.001799	0.000371	0.003724	0.003257	0.003557	0.003836	-0.000532	-0.001525	0.002715	0.003518	0.002295	0.004657	0.002035	0.002375	0.000122	0.003698	0.000994	0.001779	0.003801	0.002009	0.003285	0.002282	0.003991	0.003560	0.002711	0.001987	0.005879	-0.000386	0.004615	0.004716	0.002930	0.001855	0.002106	0.002461	0.002403	0.004726	0.002967	0.000192	0.002241	0.000022	0.002385	0.001852	0.000590	0.002948	0.002048	0.003240	0.000060	0.000388	0.002896
-328.166666	0.000479	0.001222	0.002963	0.003385	0.001397	0.003329	0.001813	0.000997	0.003608	0.001338	0.001453	0.003402	0.002925	0.001905	0.002900	0.000606	0.003328	0.002659	0.002162	0.002965	0.004795	0.001417	0.003433	0.002978	0.005389	0.001604	0.004123	0.001858	0.002912	0.002718	0.001580	0.002316	0.002293	0.004637	0.001458	0.004972	0.003081	0.001024	0.002280	0.002026	0.002101	0.003698	0.002150	0.002038	0.000643	0.005454	0.001791	0.003102	0.001777
-328.133333	0.001820	0.003825	0.000130	0.005924	-0.000183	0.002783	0.003805	0.003223	0.002211	0.001512	0.000678	0.004611	0.001343	0.002804	0.004671	0.002996	0.002476	0.001604	0.002952	0.001483	0.003273	0.001561	0.004309	0.002364	0.003870	0.002755	0.004907	0.003307	0.003669	0.001396	0.003650	0.002219	0.001498	0.004328	0.002347	0.003090	0.002474	0.003385	0.002916	0.003398	0.002781	0.002630	0.005540	0.001595	0.005435	0.004064	0.003175	0.006433	0.002348
-328.100000	-0.000981	0.002681	0.001783	0.003578	-0.001338	0.004058	0.000464	0.000952	0.003258	0.001858	0.002298	0.003807	-0.001181	0.002679	0.004937	0.002376	0.005959	0.003866	0.003293	0.000568	0.005812	0.001309	0.002352	0.002782	0.003670	0.003589	0.003676	0.003394	0.003159	0.003669	0.004161	0.004957	0.003940	0.003362	0.001835	0.003469	0.001728	0.003112	0.002911	0.002288	0.001692	0.002357	0.002162	0.003626	0.003219	0.003862	0.006173	0.002255	0.002203
-328.066666	0.000221	0.004110	0.004634	0.002759	0.002876	0.002186	0.000042	-0.000332	0.001721	0.003509	0.002033	0.004239	0.003953	0.001863	0.000794	0.004132	0.001854	0.002194	0.000824	0.000896	0.003359	0.001807	0.000052	0.004710	0.001957	0.004904	0.003225	0.002622	0.001076	0.000804	0.002387	-0.001726	0.002119	0.001505	0.003853	0.004377	0.001386	0.003353	0.003520	0.003152	0.003508	0.003661	0.001856	0.003066	0.003984	0.003307	0.003725	0.004386	0.003883
-328.033333	0.001656	-0.000254	0.000928	0.005815	0.001589	0.003531	0.001397	-0.000396	-0.000187	0.002108	-0.000738	0.002215	0.001089	0.001204	0.003571	0.002125	0.007529	0.003314	0.002924	0.003226	0.003343	0.001895	0.002123	0.002511	0.005656	0.004587	0.004346	0.002203	0.004430	0.003485	0.001764	0.002076	0.000972	0.003920	0.003356	0.002658	0.000194	0.000841	-0.000114	0.000662	0.001100	0.003648	0.000812	0.002364	0.005791	0.003893	-0.001184	0.002501	0.001651
-328.000000	0.001040	0.001185	0.000605	0.005705	-0.000671	0.003814	0.000280	0.000837	0.001010	0.002168	0.000799	0.004950	0.005510	0.000216	0.003058	0.003234	0.006536	0.000327	0.004100	0.000822	0.002829	0.005249	0.002128	0.005666	0.004996	0.000364	0.003232	0.001467	0.000885	0.002715	0.001571	0.003844	0.002160	0.004701	0.001128	0.003539	0.001567	0.002522	0.002682	0.001789	0.006692	0.002432	0.001607	0.002437	0.004036	0.003880	0.000609	0.003482	0.001919
-327.966666	0.003542	0.003318	0.003052	0.001486	0.000165	0.001958	0.003712	0.001966	0.005163	0.005048	0.000062	0.001947	0.001778	-0.000811	0.004839	0.001047	0.005800	0.000703	0.005225	0.003123	0.004638	0.002056	0.001707	0.004204	0.002948	0.002827	0.002903	0.000678	0.001733	0.004446	0.005093	0.003569	0.002123	0.003777	0.000721	0.002801	0.000055	0.007712	0.002448	0.002101	0.004660	0.003921	0.003928	0.003008	0.002766	0.001517	0.003168	0.001653	0.003562
-327.933333	0.002781	0.001348	0.002615	0.002134	0.001035	0.003245	0.000910	0.002914	0.001368	0.002629	0.002796	0.000361	0.002842	0.000339	-0.000430	0.002340	0.004672	0.001391	0.004513	0.000107	0.002464	0.001640	0.003951	0.003642	0.005556	0.001155	0.004847	-0.000562	0.003722	0.001420	0.006143	0.002262	0.002757	0.004920	0.004963	0.002811	0.001974	0.005724	0.004106	-0.000502	0.001775	0.001689	0.002176	0.002699	0.000437	0.002640	0.002758	0.003283	0.000668
-327.900000	0.003497	0.002299	0.000851	0.000951	0.003746	0.001687	0.003548	0.002274	0.002451	0.002448	0.001201	0.002828	0.001080	0.002723	0.000824	0.002363	0.001704	-0.000937	0.004178	0.002912	0.004891	0.002149	0.003583	0.003156	0.001363	0.001278	0.003816	0.004141	0.002031	0.004441	0.002816	0.001920	0.001817	0.005033	0.004928	0.003597	0.000902	0.004026	0.002999	0.002936	0.003539	0.005082	0.003863	0.001950	0.003590	0.006284	0.002957	0.003595	0.003731
-327.866666	0.001858	-0.000012	0.001241	0.002771	0.001420	0.001053	0.001141	0.003149	0.001015	0.003597	0.001332	0.004810	0.002319	0.000954	0.005268	0.002934	0.002633	0.001058	0.005743	0.003021	0.004401	0.004396	0.001470	0.004086	0.006305	0.001937	0.000036	0.004835	0.003421	0.003112	0.002702	0.001896	0.001801	0.003884	0.000381	0.003179	0.004613	0.002312	0.004134	0.004133	0.003698	0.002737	0.001504	0.003971	0.004460	0.002501	0.004308	0.004831	0.001197
-327.833333	0.000703	0.002595	0.003439	0.001491	0.004161	0.003527	0.005075	0.003561	0.003586	0.002560	0.000856	0.002155	0.003977	0.001035	0.003840	0.003195	0.005641	0.002928	0.002403	0.001821	0.005906	0.003519	0.005926	0.005024	0.003643	0.002388	0.006658	0.000647	0.003262	0.001119	0.001577	0.001107	0.002406	0.002092	0.002023	0.005608	0.003038	0.004099	0.004399	0.003810	0.004099	0.003684	-0.000258	0.003465	0.002763	0.005321	0.001967	0.005099	0.000481
-327.800000	0.002938	0.000364	0.003433	0.003413	0.002591	0.003233	0.000968	0.005431	0.001863	0.000979	0.000977	0.003759	0.004213	0.000762	0.003392	0.002084	0.002409	0.004273	0.002939	0.004145	0.004249	0.002935	0.000941	0.000334	0.003634	0.002314	0.002217	0.002469	0.002535	0.003911	0.002373	0.004701	0.006222	0.001472	0.002900	0.005801	0.002353	0.003351	0.002251	0.003547	0.002947	0.003332	0.002569	0.004239	0.002112	0.003286	0.003205	0.003572	0.002316
-327.766666	0.001455	0.000897	0.004422	0.002297	0.002368	0.004149	0.000239	0.004815	0.000458	0.002453	0.000547	0.004688	0.001775	0.004505	0.003717	0.002007	0.002916	0.003010	0.003929	0.003326	0.004384	0.002441	0.003529	0.002075	0.005290	0.001168	0.003561	0.002920	0.001944	0.005107	0.001967	0.002727	0.004300	0.003956	0.003609	0.003147	0.005781	0.002211	0.002097	0.001924	0.001367	0.000588	0.003458	0.000564	0.002606	0.002650	0.002214	0.004610	0.001126
-327.733333	0.004124	0.004142	0.004401	0.003576	-0.000418	0.000615	-0.001043	0.004416	0.004331	0.004957	0.002605	0.003485	0.004902	0.003261	0.002744	0.003646	0.001543	0.002747	0.002726	0.001859	0.003344	0.001831	0.004244	0.005725	0.004489	0.004566	0.002378	0.001795	0.004120	0.001868	0.003984	0.004484	0.002162	-0.001401	0.004432	0.003820	-0.001781	0.003491	0.003371	0.002769	0.003701	0.002516	0.002807	0.000110	0.003546	0.005499	0.000928	0.002707	0.000604
-327.700000	-0.000228	0.002456	0.004714	0.002064	0.004644	0.001961	0.003001	0.003244	0.003983	0.002495	0.000123	0.002365	0.002639	0.003871	0.000279	0.004193	0.003244	0.001080	0.003707	0.002259	0.002076	0.005171	0.003982	0.005855	0.008013	0.002655	0.005477	0.003447	0.005213	0.002583	0.004725	0.001997	0.001231	0.000660	0.000637	0.002930	0.002051	0.002070	0.004998	0.004787	0.003427	0.004036	0.002114	0.003656	0.002578	0.003944	0.001982	0.003033	0.001430
-327.666666	0.003873	0.001117	0.006312	0.004382	0.002869	0.002840	0.002984	0.002194	0.004939	0.002009	0.001646	0.004559	0.002288	0.001671	0.002846	0.003882	0.003674	0.002509	0.003707	0.002030	0.005365	0.003262	0.000855	0.003614	0.004159	0.003789	0.004680	0.004037	0.001399	0.004964	0.001341	0.003284	0.003162	0.001459	0.006818	0.004330	0.001163	0.004000	0.004115	0.001414	0.001123	-0.000568	0.004630	0.003222	0.003366	0.003782	0.003011	0.004315	0.002699
-327.633333	0.003663	0.003267	0.000289	0.002197	0.004788	0.000275	0.003270	0.003287	0.003021	0.002238	-0.000527	0.006190	0.002254	0.003280	0.001222	0.003901	0.000717	0.000336	0.004273	0.002622	0.003620	0.006512	0.002981	0.004672	0.002401	0.003021	0.003800	0.000758	0.001165	0.001439	0.003205	0.001914	0.001735	0.001212	0.001882	0.000788	0.003570	0.003101	0.004594	0.002136	0.003063	0.004429	0.004067	0.002555	0.004318	0.001769	0.002846	0.002837	0.005465
-327.600000	0.003096	0.001240	0.004267	0.003616	0.001784	0.001661	0.001277	0.003512	0.003170	0.002790	0.000786	0.003624	0.005151	0.001327	0.002368	0.001967	0.003862	0.003061	0.002663	0.000456	0.001971	0.004134	0.003406	0.007055	0.003167	0.002819	0.001219	0.003398	0.005361	0.001033	0.003124	0.003307	0.005103	0.003144	0.002513	0.004241	0.001322	0.003525	0.003628	0.002788	0.004966	0.007488	0.000688	0.000743	0.005727	0.002028	0.001001	0.007019	0.004121
-327.566666	0.003338	0.002609	0.003426	0.004297	0.002371	0.004771	0.001927	0.001306	0.003013	0.004523	-0.000830	0.004963	0.003831	0.001557	0.002127	0.003309	0.000580	0.001934	0.003511	0.004370	0.002414	0.000608	0.002592	0.006834	0.004803	0.006397	0.004518	0.002461	0.003556	0.001834	-0.002778	0.002836	0.002879	0.005145	0.003398	0.002214	0.002860	0.003178	0.003827	0.004277	0.002401	0.001626	0.004829	0.001274	0.003808	0.002724	0.002073	0.002347	0.002195
-327.533333	0.001168	0.004982	0.003834	0.002981	0.001656	0.003885	0.004444	0.003711	0.003486	0.001248	-0.000288	0.005282	0.003429	0.002605	0.003742	0.003409	0.003995	0.001917	0.004233	0.001982	0.004578	0.002716	0.003560	0.004571	0.005739	0.001155	0.004647	0.003420	0.003111	0.001762	0.000398	0.000716	0.002908	0.004291	0.005730	0.003733	0.002458	0.002613	0.002821	0.001800	0.000462	0.001259	0.002645	-0.000111	0.003826	0.002784	0.003876	0.002143	0.003787
-327.500000	0.002208	0.002769	0.003887	0.000152	0.002997	0.004208	0.001563	0.001350	0.005971	0.000473	0.003691	0.001802	0.001672	0.000307	0.003054	0.003396	0.000170	0.003222	0.005301	0.003553	0.005329	0.002597	0.000985	0.004635	0.003696	0.002105	0.005790	0.004959	0.001077	0.001915	0.003453	0.002593	0.001663	0.001111	0.007527	0.005525	0.003008	0.005040	0.004040	0.003885	0.002753	0.002508	0.004578	0.002669	0.001213	0.003625	0.003423	0.003320	0.002681
-327.466666	0.003506	0.003831	0.005188	0.004346	0.002787	0.002692	0.002216	0.002172	0.004865	-0.000030	0.000213	0.004609	0.002352	0.003289	0.001621	0.003789	0.005872	0.001941	0.003140	0.000948	0.003085	0.003766	0.001434	0.005540	0.005505	0.003494	0.004804	0.001540	0.000807	0.002474	0.004313	0.002629	-0.000461	0.001236	0.003176	0.004590	0.002622	0.001037	0.003079	0.001000	0.003275	0.003487	0.005784	-0.001983	0.005518	0.003121	0.004366	0.002080	0.004844
-327.433333	0.003612	0.002700	0.002886	0.004695	0.003778	0.003124	0.004138	0.003051	0.004786	-0.000299	0.004342	0.002362	0.002782	0.002156	0.000753	0.003623	0.000009	0.001138	0.004014	0.002616	0.002058	0.003815	0.001265	0.004333	0.004973	0.001717	0.004022	0.004573	0.003471	0.002794	0.003379	0.002159	0.001074	0.004661	0.002353	0.002655	0.004530	0.005504	0.004449	0.003682	0.005399	0.001862	0.002751	0.003434	0.004916	0.003078	0.002834	0.006559	0.003385
-327.400000	0.000707	0.003266	0.004495	0.004860	0.003274	0.003467	0.001075	0.000483	0.006368	0.002504	0.001602	0.004985	0.001045	0.000476	0.001229	0.004077	0.005115	0.003605	0.004488	0.002146	0.000939	0.003731	0.002242	0.004535	0.003481	0.004280	0.003850	0.003095	0.003894	0.004310	-0.000096	0.002485	0.004195	0.002901	0.003082	0.006651	0.002769	0.004072	0.002873	0.002660	0.002892	0.004530	0.005107	0.003958	0.002960	0.004094	0.002748	0.004597	0.003955
-327.366666	0.002529	0.002706	0.002482	0.004468	0.001365	0.005002	0.004693	0.004334	0.005966	0.004319	-0.001229	0.004958	0.005252	0.001462	0.002262	-0.000570	0.003573	0.004988	0.004572	0.000581	0.003682	0.001228	0.003188	0.003819	0.006346	0.003389	0.002584	0.003609	0.001144	0.003700	0.003504	0.003363	0.001066	0.002670	0.005086	0.004786	0.004604	0.006169	0.000922	0.000206	0.000329	-0.000261	0.000387	0.002566	0.005514	0.003639	0.000585	0.003415	0.003074
-327.333333	0.002904	0.004921	0.003044	0.003710	0.005279	0.006766	0.002342	0.003164	0.006748	0.003248	0.002086	0.003466	0.002222	0.002492	0.002761	0.002714	0.001757	0.003497	0.004213	0.002179	0.006383	0.002011	0.003265	0.004367	0.004706	0.005549	0.004822	0.001525	0.003587	0.001841	0.002236	0.004248	0.003090	0.001292	0.006271	0.004626	0.003216	0.004028	0.004272	0.002524	0.005952	0.003443	0.002994	0.005247	0.002924	0.007003	0.001199	0.003973	0.004034
-327.300000	0.005035	0.006740	0.004403	0.005636	0.004243	0.005394	0.000319	0.002803	0.004683	0.000421	0.003696	0.004603	0.003588	0.003688	0.002604	0.004156	0.004594	0.002601	0.003971	0.001141	0.004002	0.004994	0.002881	0.001183	0.005050	0.004416	0.003312	0.001732	0.004920	0.002907	0.002382	0.002576	0.003585	0.004754	0.003082	0.005224	0.002213	0.003521	0.002255	0.005821	0.004908	0.003356	0.003219	0.003180	0.000227	0.006901	0.003181	0.003434	0.003485
-327.266666	0.003958	0.002880	0.003387	0.001317	0.001916	0.005936	0.004177	0.005576	0.004863	0.002179	0.001490	0.005812	0.003607	0.002778	0.002314	0.003086	-0.000681	0.002105	0.005727	0.002164	0.003673	0.000862	0.000163	0.005101	0.006118	0.004557	0.003235	0.003278	0.005883	0.003096	0.001676	0.002951	-0.000997	0.003371	0.003139	0.001719	0.005944	0.004012	-0.000182	0.002567	0.001748	0.003616	0.002045	0.004851	0.003758	0.004279	0.002999	0.002304	0.002297
-327.233333	0.001334	0.002689	0.000731	0.003937	0.002797	0.004268	0.000851	0.001259	0.005324	0.002842	0.003082	0.004760	0.000675	0.006068	0.002531	0.002604	0.004790	0.002176	0.004836	0.001648	0.004787	0.003181	0.001791	0.002355	0.005648	0.001716	0.002082	0.003319	0.005158	0.001844	0.002244	0.002991	0.002404	0.001051	0.003737	0.003700	0.003716	0.003591	0.003903	0.003615	0.003286	0.001268	0.000528	0.002194	0.004914	0.006526	0.002841	0.003168	0.001613
-327.200000	0.002999	0.004837	0.005685	0.002939	0.003905	0.000626	0.002190	0.002295	0.003261	-0.000346	0.000293	0.003493	0.003147	0.005254	0.005805	0.003076	0.002088	0.001699	0.002474	0.001118	0.004826	0.003557	0.005077	0.005781	0.003771	0.003348	0.004060	0.002906	0.005535	0.003917	0.003523	0.003742	0.000472	0.003066	0.006238	0.007838	0.005493	0.005253	0.001856	0.003036	0.004498	0.003831	0.004260	0.002601	0.001693	0.006655	0.004743	0.004156	0.002674
-327.166666	0.001458	0.005418	0.004498	0.002846	0.003584	0.006021	0.004103	0.003398	0.004634	0.003911	0.002636	0.002306	0.004098	0.000876	0.002599	0.003921	0.001282	0.002363	0.002720	0.001161	0.007867	0.005428	0.004276	0.003471	0.005560	0.004394	0.003628	0.000501	0.004152	0.003709	0.004121	0.002571	0.001570	0.005508	0.005005	0.003884	0.003339	0.004534	0.003397	0.002820	0.004476	0.004032	0.003011	0.001326	0.006233	0.002875	0.005549	0.000524	0.001790
-327.133333	0.004313	0.002325	0.000415	0.003987	0.004301	0.003397	0.000752	0.004372	0.006818	0.003918	0.001033	0.005480	0.003757	0.003021	0.003648	0.001888	0.001604	0.003775	0.003944	0.003696	0.005955	0.003426	0.003581	0.004047	0.004537	0.003210	0.004992	0.004268	0.003962	0.005248	0.002952	0.004723	0.001100	0.007192	0.003711	0.002827	0.002444	0.001536	0.001652	0.004679	0.006190	0.006167	0.002400	0.003335	0.004981	0.004915	0.006083	0.003074	0.002926
-327.100000	0.003583	0.003441	0.002593	0.003497	0.003391	0.005470	0.003099	0.000274	0.003376	0.005047	-0.001547	0.003088	0.005968	0.002417	0.001807	0.004050	-0.001158	0.002741	0.002405	0.002665	0.004877	0.003352	0.003260	0.003230	0.002569	0.004595	0.004829	0.003890	0.004031	0.004781	0.006788	0.002298	0.003562	0.006237	0.005307	0.006478	0.003380	0.005217	0.002197	0.001480	0.004879	0.004958	0.001612	0.003993	0.005531	0.003373	0.003990	0.003156	0.003159
-327.066666	0.008060	0.003869	0.002120	0.003280	0.002532	0.004173	0.001882	0.004551	0.003633	0.004696	0.000210	0.006828	0.006338	0.003126	0.001110	0.000987	0.001260	0.003545	0.004294	0.003973	0.004354	0.008532	0.003993	0.003554	0.003122	0.005795	0.004319	0.003100	0.002383	0.005035	0.001948	0.002218	0.001968	0.002008	0.006080	0.002709	0.006445	0.002626	0.001308	0.005736	0.004494	0.005260	0.004388	0.005558	0.001958	0.004240	0.006620	0.003158	0.002444
-327.033333	0.002935	0.002708	0.007039	0.000927	0.002222	0.004115	0.004978	0.003907	0.005618	0.002275	0.000399	0.003783	0.007227	0.002014	0.006564	0.002994	0.004777	0.002219	0.003677	0.003284	0.006573	0.004354	0.003513	0.003265	0.005426	0.003166	0.004237	0.005403	0.001786	0.006354	0.000508	0.003268	0.003741	0.003670	0.001980	0.002468	0.005597	0.004196	0.001871	0.003158	0.005346	0.005536	0.003661	0.002880	0.004542	0.004901	0.003116	0.002537	0.003089
-327.000000	0.001659	0.006570	0.003359	0.003798	0.002212	0.003071	0.003708	0.005200	0.005338	0.005388	0.006189	0.003056	0.002316	0.001901	0.004448	0.005423	0.004599	0.005280	0.000389	0.002171	0.006793	0.003993	0.003892	0.002437	0.007896	0.004853	0.004841	0.003144	0.005126	0.007392	0.002979	0.001484	0.002955	0.003251	0.002288	0.004082	0.002443	0.004262	0.001859	0.004566	0.006171	0.004485	0.003273	0.001816	0.003940	0.004386	0.005672	0.003726	0.001967
-326.966666	0.002828	0.005448	0.004363	0.004302	0.002711	0.005598	0.003186	0.005412	0.005306	0.003213	0.001200	0.003541	0.001616	0.002988	0.004987	0.001742	0.005191	0.002589	0.004474	0.003811	0.006161	0.004858	0.003741	0.003236	0.004407	0.005440	0.004178	0.006087	0.002433	0.005996	0.002050	0.004576	0.000199	0.002803	0.004026	0.002620	0.005004	0.002040	0.002341	0.003336	0.005696	0.003515	0.002566	0.004125	0.005796	0.003697	0.004442	0.003984	0.003224
-326.933333	0.003988	0.002786	0.006711	0.004888	0.003149	0.004928	0.004542	0.002464	0.009138	0.005457	0.002081	0.005077	0.003827	0.004960	0.002455	0.003116	0.003567	0.003143	0.004108	0.003353	0.004066	0.004873	0.004038	0.003335	0.008161	0.003129	0.005774	0.003077	0.002335	0.006233	0.002624	0.005555	0.004153	0.002303	0.003883	0.004471	0.003637	0.006556	0.000449	0.004920	0.005221	0.003906	0.005645	0.003079	0.004213	0.004238	0.005175	0.004608	0.003007
-326.900000	0.003121	0.003152	0.002943	0.005190	0.001864	0.005750	-0.000073	0.004003	0.004182	0.003385	0.002768	0.002993	0.006390	0.004253	0.007941	0.006604	0.004434	0.001766	0.006656	0.002471	0.005051	0.002535	0.002539	0.002119	0.006254	0.006298	0.006512	0.003360	0.004029	0.003920	0.004593	0.001523	0.006181	0.005667	0.004677	0.003394	0.003432	0.002609	0.001094	0.004753	0.004665	0.003786	0.004668	0.005645	0.002851	0.004635	0.003267	0.006776	0.000548
-326.866666	0.001308	0.002842	0.005046	0.003736	0.000944	0.002966	0.004459	0.004606	0.005232	0.003657	0.002356	0.002860	0.004149	0.002162	0.006359	0.005272	0.005007	0.002087	0.003332	0.005045	0.002540	0.004769	0.002890	0.004181	0.004167	0.005642	0.006207	0.004643	0.006117	0.006384	0.002385	0.004792	0.004198	0.003758	0.005136	0.004850	0.006017	0.005288	0.005565	0.003114	0.001611	0.005366	0.001542	0.003730	0.004355	0.004112	0.001091	0.002697	0.004513
-326.833333	0.000790	0.007730	0.003877	0.005018	0.000719	0.003539	0.004648	0.003198	0.004621	0.005517	0.004689	0.004856	0.002327	0.004580	0.007757	0.004567	0.000988	0.002434	0.003172	0.001755	0.006033	0.003395	0.002948	0.005918	0.005041	0.001560	0.004245	0.002196	0.004458	0.004808	0.004949	0.003126	0.004001	0.002955	0.007104	0.007135	0.004592	0.005926	0.002554	0.002234	0.002726	0.002599	0.002316	0.006449	0.002596	0.006629	0.003068	0.005556	0.003088
-326.800000	0.003678	0.005315	0.003610	0.005954	0.003827	0.005122	0.003318	0.003986	0.005518	0.005107	0.005982	0.004124	0.005515	0.004800	0.003210	0.007533	0.002430	0.003136	0.006166	0.002142	0.008674	0.005059	0.003263	0.004705	0.003982	0.002878	0.005308	0.004063	0.004736	0.005112	0.002373	0.001778	0.001804	0.004364	0.003432	0.003500	0.000824	0.002401	0.003596	0.003985	0.004716	0.004824	0.000325	0.005187	0.003019	0.006583	0.003893	0.001175	0.004863
-326.766666	0.006589	0.006788	0.003124	0.009270	0.001715	0.005646	0.005426	0.006498	0.002683	0.005598	0.005194	0.004919	0.004081	0.003338	0.006502	0.002632	0.005336	0.003698	0.003487	0.002794	0.004212	0.002913	0.003195	0.008370	0.005916	0.005294	0.005280	0.002959	0.001914	0.007114	0.005550	0.003130	0.005075	0.004269	0.003670	0.003823	0.005728	0.004558	0.003874	0.004486	0.002026	0.005748	0.002149	0.004645	0.006475	0.005060	0.002151	0.005058	0.003739
-326.733333	0.004289	0.005640	0.004372	0.004114	0.002639	0.004970	0.006093	0.005253	0.005414	0.005726	0.004868	0.003299	0.003685	0.003077	0.004271	0.003685	0.005247	0.006012	0.001820	0.001620	0.004573	0.006978	0.003264	0.003897	0.004054	0.002692	0.006879	0.005065	0.000800	0.002378	0.005936	0.003506	0.006548	0.003578	0.004930	0.005675	0.004175	0.002471	0.004740	0.003329	0.003207	0.005961	0.005641	0.001636	0.005243	0.006114	0.007110	0.005024	0.002684
-326.700000	0.007003	0.007673	0.005459	0.006421	0.005554	0.002362	0.004459	0.002917	0.004842	0.001928	0.001924	0.003800	0.002832	0.006860	0.003698	0.007081	0.004315	0.005636	0.004987	0.003899	0.008111	0.001309	0.004068	0.005044	0.008075	0.003251	0.005878	0.003028	0.002104	0.002932	0.003585	0.004413	0.002011	0.004899	0.004101	0.005038	0.003639	0.005406	0.004437	0.006196	0.002331	0.004954	0.004136	0.004969	0.003786	0.004071	0.005695	0.005770	0.005158
-326.666666	0.002344	0.005338	0.005069	0.008052	0.004193	0.006133	0.004707	0.004286	0.005683	0.003079	0.003086	0.007449	0.005185	0.004635	0.004291	0.005671	0.002763	0.004326	0.007054	0.003299	0.007152	0.004727	0.002946	0.005786	0.004236	0.003137	0.006026	0.003262	0.002940	0.005199	0.005048	0.004729	0.003193	0.003376	0.006668	0.007625	0.003171	0.005195	0.004444	0.004208	0.005337	0.006084	0.004231	0.004979	0.005090	0.003108	0.005257	0.002321	0.003495
-326.633333	0.002245	0.007032	0.006924	0.004300	0.002369	0.008296	0.007230	0.003548	0.004908	0.002730	0.004500	0.006667	0.006331	0.005042	0.000975	0.005773	0.004231	0.006645	0.005947	0.005369	0.004975	0.004216	0.002705	0.004621	0.004888	0.004263	0.005802	0.006463	0.003155	0.005317	0.003984	0.004319	0.004224	0.005299	0.006521	0.006071	0.005330	0.006523	0.004193	0.002814	0.003372	0.005512	0.005934	0.003205	0.003862	0.001116	0.004674	0.002471	0.003962
-326.600000	0.002919	0.004352	0.005685	0.009628	0.002940	0.006402	0.006989	0.006084	0.004602	0.003078	0.004415	0.006470	0.002049	0.003051	0.005188	0.008218	0.005779	0.002872	0.004806	0.002823	0.005993	0.006770	0.005502	0.003230	0.003535	0.006419	0.006082	0.004868	0.002397	0.004237	0.004463	0.004170	0.004338	0.005188	0.004472	0.007254	0.003315	0.007035	0.003235	0.004752	0.004581	0.007225	0.002791	0.004062	0.001889	0.006618	0.003675	0.004516	0.005215
-326.566666	0.004323	0.006459	0.006526	0.007463	0.002254	0.006051	0.006122	0.005410	0.006181	0.005699	0.002294	0.004356	0.005195	0.002072	0.004131	0.006264	0.003813	0.003243	0.004126	0.004389	0.008110	0.003940	0.004212	0.004475	0.004324	0.005531	0.004517	0.005198	0.005068	0.005000	0.003746	0.005050	0.001165	0.004977	0.004590	0.005747	0.005082	0.007322	0.003796	0.005809	0.008023	0.005933	0.004157	0.005292	0.005059	0.005632	0.003468	0.006471	0.008687
-326.533333	0.004421	0.007100	0.009462	0.005903	0.004604	0.005219	0.004198	0.005223	0.007486	0.006483	0.008434	0.005857	0.003572	0.005577	0.005884	0.005974	0.004758	0.004812	0.004737	0.003876	0.005043	0.005198	0.005557	0.006459	0.004114	0.006023	0.004869	0.006837	0.004495	0.006306	0.004253	0.006721	0.004035	0.005523	0.003208	0.003317	0.004621	0.005603	0.003189	0.005269	0.006275	0.004823	0.003534	0.005369	0.001963	0.007957	0.007051	0.005234	0.005213
-326.500000	0.002206	0.006944	0.005758	0.005391	0.004657	0.004255	0.004554	0.004127	0.004541	0.005572	0.004116	0.005152	0.004576	0.004208	0.003060	0.006111	0.008011	0.006985	0.001365	0.003266	0.006392	0.005421	0.005739	0.005873	0.008163	0.004093	0.006957	0.005622	0.001252	0.005739	0.004937	0.004194	0.001967	0.005042	0.001824	0.004615	0.006562	0.007054	0.005693	0.003001	0.005615	0.006782	0.004972	0.002403	0.002750	0.003710	0.006917	0.005020	0.002093
-326.466666	0.002832	0.007950	0.004598	0.004174	0.004540	0.006061	0.005538	0.004837	0.009158	0.004967	0.005312	0.004443	0.006557	0.003279	0.006547	0.002206	0.003754	0.003263	0.004925	0.004182	0.005019	0.002472	0.005171	0.004119	0.007149	0.004241	0.006294	0.005804	0.001228	0.004906	0.005078	0.001982	0.004550	0.007514	0.007530	0.007193	0.006712	0.010120	0.006485	0.005275	0.006641	0.006678	0.006332	0.003249	0.008894	0.003598	0.005626	0.004821	0.005564
-326.433333	0.007474	0.007553	0.003621	0.004056	0.003989	0.004003	0.009231	0.005391	0.005195	0.004881	0.003669	0.006931	0.004197	0.006558	0.004843	0.005427	0.006716	0.006132	0.005049	0.003218	0.007869	0.004442	0.005835	0.007158	0.007082	0.005544	0.002022	0.007643	0.003101	0.007182	0.004283	0.006156	0.000757	0.005661	0.005378	0.006549	0.006426	0.004756	0.005339	0.002402	0.007018	0.006471	0.004602	0.004641	0.005554	0.007474	0.003562	0.005226	0.004517
-326.400000	0.005541	0.005495	0.006600	0.006490	0.002234	0.004394	0.007985	0.004530	0.007754	0.005073	0.004866	0.004514	0.008839	0.005023	0.005679	0.004101	0.006096	0.005694	0.006344	0.004886	0.008998	0.005741	0.003028	0.005789	0.008802	0.004903	0.005950	0.004531	0.004262	0.006877	0.004778	0.006236	0.004447	0.005780	0.009649	0.004419	0.004671	0.006389	0.005479	0.004781	0.008701	0.006631	0.009959	0.005689	0.007998	0.007064	0.002790	0.003737	0.006392
-326.366666	0.004220	0.005690	0.008377	0.006131	0.004355	0.005012	0.006878	0.003630	0.005880	0.007212	0.003848	0.006985	0.004922	0.004934	0.006506	0.005882	0.005680	0.005034	0.006663	0.007781	0.005518	0.006493	0.000098	0.003954	0.006692	0.006035	0.006002	0.005103	0.002264	0.007162	0.002517	0.004393	0.005226	0.005755	0.008007	0.009547	0.006097	0.003913	0.006080	0.004269	0.003578	0.005212	0.004705	0.007075	0.006619	0.006464	0.006445	0.007739	0.005524
-326.333333	0.005992	0.008156	0.010338	0.006851	0.005073	0.007484	0.006590	0.004470	0.008517	0.008814	0.003338	0.007832	0.005906	0.003223	0.005033	0.007420	0.003546	0.005229	0.004885	0.003761	0.006517	0.007620	0.004168	0.005259	0.010546	0.007192	0.006480	0.006204	0.004253	0.005598	0.008552	0.005798	0.001331	0.008107	0.009697	0.006314	0.006846	0.006250	0.006160	0.002397	0.008766	0.004946	0.005615	0.004765	0.006682	0.009766	0.004757	0.003772	0.005010
-326.300000	0.009427	0.005892	0.007584	0.007099	0.008750	0.005333	0.005808	0.007147	0.008998	0.004983	0.004303	0.005059	0.004895	0.003871	0.003967	0.007060	0.007831	0.008345	0.010598	0.005663	0.007351	0.004728	0.006237	0.007428	0.007755	0.005926	0.006979	0.006390	0.005437	0.006878	0.006910	0.006084	0.005110	0.006499	0.008990	0.010091	0.005726	0.004170	0.001950	0.007107	0.010935	0.006652	0.005877	0.003234	0.005317	0.005812	0.006434	0.006000	0.007983
-326.266666	0.006696	0.006895	0.005775	0.006530	0.002450	0.007792	0.002715	0.007138	0.007510	0.004181	0.007533	0.005155	0.005764	0.006867	0.006614	0.003713	0.007211	0.004024	0.007001	0.006622	0.008996	0.008289	0.006551	0.005238	0.007001	0.008690	0.005287	0.007166	0.007872	0.006235	0.004932	0.002764	0.002515	0.009043	0.009413	0.006850	0.009791	0.006342	0.007152	0.004471	0.006309	0.006625	0.005552	0.005517	0.005891	0.008261	0.007350	0.006721	0.006137
-326.233333	0.005815	0.006078	0.006809	0.006604	0.005990	0.007640	0.009366	0.006022	0.006466	0.005241	0.006441	0.006554	0.008034	0.006976	0.004729	0.007718	0.007371	0.008384	0.005715	0.004430	0.008926	0.004075	0.007882	0.008609	0.008101	0.008257	0.006246	0.005468	0.005494	0.007591	0.004971	0.004571	0.006807	0.005094	0.009175	0.007372	0.005210	0.007599	0.006605	0.005022	0.005445	0.008560	0.008245	0.005129	0.003455	0.005771	0.004981	0.007133	0.007262
-326.200000	0.006366	0.006228	0.007548	0.007177	0.005278	0.006844	0.004449	0.007392	0.006226	0.006906	0.006055	0.004398	0.009421	0.007137	0.005453	0.009343	0.007882	0.005920	0.006796	0.008316	0.003563	0.004856	0.011364	0.006229	0.006657	0.007141	0.006025	0.004551	0.006155	0.008511	0.008137	0.007223	0.005735	0.008066	0.008073	0.008755	0.007075	0.005195	0.005356	0.003253	0.008312	0.007243	0.007851	0.004664	0.007417	0.007270	0.009178	0.004595	0.007796
-326.166666	0.007090	0.006317	0.009179	0.007583	0.004965	0.005986	0.006377	0.007483	0.007764	0.006891	0.005825	0.007528	0.005781	0.006973	0.005956	0.011912	0.007648	0.011547	0.004176	0.006529	0.010082	0.007551	0.006280	0.010968	0.007135	0.008930	0.006306	0.006194	0.005648	0.006329	0.005615	0.003603	0.005763	0.006425	0.007157	0.005353	0.003732	0.007522	0.003559	0.004465	0.010819	0.008189	0.006015	0.007505	0.007072	0.006419	0.004804	0.006358	0.005640
-326.133333	0.004846	0.008149	0.010636	0.008870	0.006034	0.009013	0.005775	0.010276	0.008475	0.007843	0.004871	0.007950	0.007419	0.008531	0.006602	0.008216	0.006934	0.008998	0.006880	0.004037	0.009835	0.006767	0.009389	0.008286	0.007815	0.011585	0.007027	0.005399	0.006506	0.007284	0.005429	0.003585	0.007888	0.008109	0.007509	0.008623	0.007769	0.006957	0.004627	0.004729	0.007236	0.008806	0.008189	0.006628	0.007780	0.008605	0.007363	0.007149	0.007652
-326.100000	0.006626	0.006238	0.008528	0.008816	0.005238	0.007335	0.008697	0.006743	0.010230	0.007144	0.007050	0.010289	0.005701	0.009267	0.006185	0.006127	0.005648	0.006925	0.007788	0.004135	0.009413	0.006770	0.009219	0.008267	0.009190	0.007939	0.008194	0.008019	0.007470	0.008398	0.005603	0.007372	0.007564	0.007207	0.006067	0.006151	0.005825	0.007832	0.006811	0.006656	0.009792	0.006928	0.006282	0.006234	0.005981	0.009730	0.007930	0.005382	0.007866
-326.066666	0.007933	0.007133	0.008322	0.010849	0.009652	0.007107	0.004073	0.007848	0.007813	0.008332	0.006356	0.007679	0.007444	0.008160	0.005718	0.007324	0.009594	0.008806	0.009038	0.007537	0.007127	0.006872	0.007175	0.006804	0.007841	0.009454	0.008988	0.008855	0.007715	0.008107	0.006912	0.004659	0.008154	0.007548	0.008423	0.004291	0.008647	0.006951	0.008195	0.007025	0.008492	0.006773	0.005865	0.005975	0.006122	0.010062	0.009785	0.004620	0.007919
-326.033333	0.010369	0.008758	0.010503	0.009786	0.006798	0.008353	0.005625	0.010538	0.009629	0.007043	0.006730	0.007890	0.008518	0.008959	0.006706	0.009362	0.008551	0.008382	0.007916	0.004996	0.010787	0.007353	0.008878	0.010112	0.010322	0.008982	0.007667	0.006409	0.007342	0.009326	0.008735	0.006350	0.008005	0.006756	0.008525	0.007346	0.006398	0.008644	0.009636	0.004346	0.006039	0.008389	0.006538	0.003843	0.006120	0.008978	0.008738	0.009037	0.007906
-326.000000	0.010868	0.010409	0.009433	0.006817	0.008808	0.006960	0.005566	0.008360	0.010816	0.008327	0.007398	0.008596	0.008939	0.008503	0.008913	0.013027	0.006792	0.007772	0.010749	0.007717	0.010064	0.006349	0.005920	0.008340	0.010141	0.008923	0.006964	0.008399	0.008571	0.007450	0.011705	0.007747	0.005928	0.006370	0.010880	0.004129	0.007874	0.008231	0.008627	0.004268	0.008931	0.008471	0.008741	0.009561	0.010574	0.010023	0.007577	0.006058	0.005323
-325.966666	0.011912	0.011175	0.008247	0.011735	0.010530	0.009757	0.009858	0.011493	0.011364	0.007288	0.008547	0.007019	0.006931	0.008169	0.007435	0.011329	0.009340	0.009623	0.008165	0.004814	0.008499	0.010379	0.011021	0.007711	0.006866	0.006631	0.009808	0.010121	0.007114	0.010103	0.006754	0.009050	0.005475	0.008973	0.010662	0.011726	0.007899	0.009122	0.007245	0.007069	0.010024	0.011376	0.007948	0.006913	0.010249	0.007426	0.009606	0.007257	0.009685
-325.933333	0.011165	0.008128	0.009084	0.008307	0.007547	0.009177	0.008068	0.009428	0.010523	0.010839	0.006538	0.009014	0.010169	0.011077	0.007690	0.013750	0.007397	0.009435	0.011456	0.009691	0.011144	0.011258	0.009618	0.008597	0.010688	0.010093	0.010082	0.010182	0.010499	0.010479	0.006696	0.008103	0.012237	0.007000	0.009628	0.009608	0.007716	0.010774	0.007655	0.008380	0.010593	0.009702	0.009829	0.007955	0.007257	0.008775	0.010143	0.009539	0.011882
-325.900000	0.010447	0.012395	0.011330	0.011662	0.007703	0.010060	0.010687	0.011938	0.011992	0.009501	0.009923	0.010753	0.010778	0.011580	0.011217	0.011586	0.008609	0.009475	0.007546	0.008658	0.010042	0.005701	0.009565	0.007249	0.012206	0.008825	0.008909	0.008373	0.008611	0.010967	0.010808	0.012298	0.011019	0.006503	0.009917	0.010450	0.011121	0.011193	0.010856	0.007590	0.010869	0.009712	0.007363	0.008284	0.010850	0.012225	0.008815	0.011901	0.011116
-325.866666	0.010065	0.009886	0.008851	0.010467	0.008365	0.008616	0.011206	0.011352	0.009421	0.009722	0.008159	0.008300	0.010990	0.008562	0.012697	0.008933	0.010507	0.010199	0.008667	0.010390	0.009636	0.009060	0.009854	0.010312	0.012895	0.010875	0.011303	0.012235	0.009726	0.010706	0.009140	0.012458	0.008512	0.008660	0.007307	0.009553	0.011166	0.011527	0.009051	0.007729	0.008025	0.010853	0.010739	0.008604	0.007085	0.008284	0.010589	0.011481	0.010214
-325.833333	0.012967	0.008975	0.009875	0.011690	0.010181	0.010485	0.010443	0.009500	0.011761	0.011704	0.011784	0.011119	0.009270	0.010867	0.009245	0.011564	0.009118	0.010602	0.011455	0.011709	0.008905	0.008222	0.010412	0.009540	0.009672	0.013982	0.013775	0.013437	0.011580	0.013285	0.008138	0.010539	0.009104	0.007327	0.010940	0.008385	0.010620	0.009844	0.008923	0.009582	0.011324	0.010804	0.010018	0.009067	0.010438	0.010540	0.007493	0.010189	0.010201
-325.800000	0.010340	0.010814	0.009632	0.013669	0.009754	0.011662	0.010899	0.009806	0.013167	0.011545	0.009958	0.011053	0.012166	0.010677	0.011246	0.013118	0.012548	0.011413	0.008963	0.010714	0.011036	0.013025	0.011376	0.009929	0.010060	0.013344	0.011974	0.010771	0.012531	0.010809	0.012332	0.009915	0.009119	0.011434	0.011477	0.010798	0.011022	0.012609	0.009653	0.009423	0.012036	0.009131	0.011531	0.011457	0.011496	0.012671	0.009461	0.013083	0.011405
-325.766666	0.010376	0.010822	0.013568	0.011428	0.010603	0.010215	0.009449	0.014460	0.010770	0.012725	0.011387	0.012606	0.010892	0.009248	0.009563	0.011066	0.014016	0.012124	0.010359	0.010562	0.011591	0.011517	0.014165	0.011410	0.011443	0.012374	0.014276	0.011012	0.012610	0.011521	0.008314	0.009543	0.009862	0.011078	0.011312	0.010953	0.011962	0.013173	0.013459	0.010555	0.011780	0.009283	0.010946	0.008468	0.010528	0.009781	0.012839	0.010254	0.010098
-325.733333	0.013696	0.012763	0.014598	0.014310	0.011380	0.012348	0.009832	0.010241	0.012678	0.011877	0.011088	0.012132	0.010742	0.012500	0.012283	0.014071	0.014548	0.012621	0.010925	0.012077	0.008841	0.012758	0.011444	0.011218	0.016096	0.011988	0.012261	0.012765	0.013367	0.011515	0.006621	0.010421	0.008165	0.012231	0.011519	0.009937	0.014587	0.011677	0.012055	0.010190	0.012428	0.010316	0.009268	0.010237	0.011462	0.011643	0.011803	0.014727	0.008613
-325.700000	0.011708	0.012754	0.013102	0.014793	0.012396	0.015102	0.012505	0.012049	0.014074	0.014421	0.011171	0.013480	0.013251	0.013633	0.011317	0.014391	0.010964	0.013492	0.013930	0.009992	0.009719	0.012441	0.014051	0.014125	0.016251	0.014252	0.015450	0.011924	0.014658	0.013917	0.010992	0.010026	0.009156	0.008779	0.014979	0.012799	0.010364	0.013183	0.010825	0.009623	0.010503	0.009088	0.012525	0.010377	0.013326	0.011177	0.011407	0.012110	0.011823
-325.666666	0.013737	0.012794	0.010568	0.014403	0.013597	0.013111	0.011090	0.014715	0.014320	0.013126	0.011553	0.014182	0.010871	0.014779	0.014351	0.017005	0.013014	0.013183	0.015253	0.013996	0.015847	0.014128	0.015045	0.013286	0.012916	0.013402	0.014814	0.014575	0.014329	0.013286	0.012381	0.011041	0.012280	0.009726	0.014043	0.009599	0.013562	0.014536	0.010827	0.013021	0.011948	0.013161	0.012669	0.010593	0.012517	0.014121	0.013292	0.013309	0.014934
-325.633333	0.016682	0.015215	0.016377	0.013476	0.011219	0.015538	0.012712	0.014875	0.015602	0.017093	0.013109	0.014765	0.013776	0.012177	0.013245	0.014985	0.010526	0.016793	0.011797	0.015275	0.015452	0.013717	0.013766	0.012131	0.014690	0.013938	0.018199	0.012846	0.014071	0.014624	0.010632	0.014380	0.010782	0.011514	0.014390	0.012296	0.011058	0.014033	0.015681	0.013303	0.012121	0.012485	0.013753	0.013000	0.015702	0.015067	0.015201	0.014626	0.012644
-325.600000	0.013555	0.015570	0.015543	0.018443	0.018254	0.016166	0.011738	0.015253	0.014820	0.017291	0.015750	0.015880	0.014774	0.011075	0.015961	0.016166	0.014609	0.015387	0.017048	0.015243	0.014637	0.016053	0.014062	0.014639	0.015050	0.016754	0.014846	0.013129	0.015937	0.014435	0.012625	0.013318	0.012717	0.012525	0.015747	0.014587	0.010799	0.012430	0.012872	0.011420	0.015029	0.010546	0.014211	0.014690	0.016153	0.011681	0.013350	0.014859	0.013325
-325.566666	0.015281	0.017356	0.017834	0.016811	0.017078	0.016495	0.012583	0.017303	0.018196	0.016816	0.013816	0.016370	0.014136	0.013761	0.015987	0.015659	0.015612	0.016851	0.016473	0.018628	0.015405	0.014491	0.015744	0.013290	0.015522	0.014664	0.016543	0.016509	0.017022	0.014518	0.014053	0.011528	0.014079	0.016100	0.016025	0.015767	0.015267	0.016964	0.014585	0.013484	0.016680	0.014649	0.014247	0.013580	0.014559	0.018165	0.015969	0.015998	0.015985
-325.533333	0.013837	0.015056	0.016009	0.017955	0.013896	0.014063	0.018906	0.014603	0.017642	0.017140	0.016561	0.017001	0.016838	0.016583	0.014456	0.017145	0.012467	0.015695	0.015396	0.016532	0.017873	0.015263	0.015087	0.013693	0.017230	0.015083	0.016352	0.016180	0.020272	0.017683	0.016441	0.012830	0.016183	0.012987	0.014439	0.015287	0.017670	0.015885	0.015027	0.015033	0.017415	0.011178	0.018413	0.016706	0.018294	0.018059	0.017895	0.012869	0.014918
-325.500000	0.016183	0.015784	0.013742	0.016868	0.015555	0.013149	0.017960	0.017464	0.016876	0.016295	0.019920	0.016380	0.017132	0.015140	0.021442	0.018871	0.018221	0.015976	0.018108	0.015460	0.018399	0.014496	0.019017	0.016412	0.019510	0.016756	0.018580	0.018472	0.020125	0.017341	0.017380	0.015616	0.016410	0.017449	0.016054	0.015765	0.016380	0.019879	0.016654	0.014533	0.019975	0.014072	0.018585	0.016149	0.017469	0.016491	0.016631	0.015963	0.015828
-325.466666	0.017059	0.019986	0.019417	0.016931	0.018002	0.018653	0.019650	0.018540	0.018154	0.016328	0.018153	0.013896	0.016396	0.016559	0.016415	0.019106	0.018682	0.018213	0.016361	0.015503	0.017193	0.018697	0.017465	0.017815	0.021492	0.017253	0.018939	0.016902	0.020545	0.016805	0.019061	0.020179	0.017429	0.019474	0.017724	0.015514	0.017233	0.021056	0.017391	0.014476	0.019617	0.015267	0.019004	0.019024	0.016540	0.016454	0.018506	0.019091	0.016467
-325.433333	0.020717	0.019827	0.019408	0.021409	0.017994	0.019160	0.020601	0.019978	0.018468	0.017046	0.019584	0.018603	0.019036	0.017766	0.018455	0.019914	0.019016	0.020516	0.016753	0.018702	0.020119	0.020387	0.018982	0.018215	0.020445	0.021563	0.016792	0.018051	0.020613	0.018204	0.020486	0.016727	0.017138	0.017792	0.017488	0.020225	0.014819	0.018444	0.015495	0.017347	0.017720	0.018512	0.018492	0.016839	0.020223	0.017654	0.019582	0.019713	0.018224
-325.400000	0.020342	0.019641	0.017263	0.018666	0.018905	0.021456	0.021109	0.023324	0.020230	0.020064	0.020169	0.017460	0.017415	0.018744	0.018696	0.017660	0.018562	0.022117	0.022431	0.020498	0.020966	0.020254	0.020406	0.021804	0.019314	0.018780	0.016921	0.020877	0.020827	0.022679	0.020295	0.016860	0.019757	0.019178	0.018322	0.018848	0.022214	0.020147	0.018826	0.019586	0.022116	0.017019	0.018568	0.017825	0.019499	0.018738	0.017848	0.016991	0.019542
-325.366666	0.024085	0.020986	0.022616	0.022160	0.016427	0.023835	0.019307	0.022815	0.018667	0.021694	0.020090	0.022814	0.023043	0.021487	0.019400	0.020542	0.020049	0.020366	0.021540	0.021631	0.023708	0.021739	0.022666	0.021557	0.022077	0.018740	0.021958	0.023265	0.020776	0.018636	0.019113	0.017788	0.021788	0.016334	0.019970	0.019887	0.021307	0.021522	0.019506	0.019646	0.020285	0.019020	0.020833	0.019261	0.021844	0.022154	0.020810	0.022535	0.021269
-325.333333	0.020236	0.022971	0.021280	0.022088	0.019068	0.020923	0.019386	0.022323	0.018933	0.020410	0.023059	0.022071	0.019516	0.022168	0.019868	0.022186	0.019663	0.022101	0.021139	0.021833	0.020869	0.020643	0.022041	0.024124	0.023158	0.021465	0.024692	0.022558	0.019959	0.024862	0.020963	0.021409	0.018383	0.020123	0.018743	0.023106	0.020872	0.022782	0.019454	0.021808	0.021391	0.022597	0.017517	0.020458	0.023819	0.022429	0.018708	0.021959	0.018442
-325.300000	0.022460	0.022887	0.025725	0.023894	0.023236	0.022359	0.021599	0.025103	0.023262	0.024222	0.021448	0.024645	0.022644	0.021095	0.022163	0.025208	0.021532	0.022075	0.020848	0.020081	0.022847	0.023860	0.020899	0.023150	0.024189	0.021768	0.022925	0.022236	0.022492	0.023769	0.021296	0.021069	0.022686	0.019174	0.020202	0.020248	0.023114	0.020333	0.022652	0.020641	0.021286	0.024100	0.027027	0.020136	0.022890	0.020357	0.020191	0.023446	0.021430
-325.266666	0.022978	0.023770	0.025638	0.027671	0.022726	0.028428	0.022531	0.025162	0.023981	0.024789	0.024200	0.027466	0.022855	0.025280	0.025218	0.024493	0.024232	0.024168	0.023789	0.022321	0.024586	0.025428	0.023523	0.026268	0.024861	0.025133	0.022759	0.027331	0.023608	0.025970	0.022795	0.022486	0.023492	0.022330	0.024020	0.023250	0.026729	0.023324	0.024917	0.020177	0.024865	0.023376	0.026054	0.021759	0.023397	0.023917	0.024321	0.024541	0.019382
-325.233333	0.025357	0.023599	0.026836	0.027108	0.024389	0.025667	0.023883	0.025282	0.024362	0.023348	0.025045	0.022665	0.023454	0.022305	0.025665	0.029101	0.023812	0.025414	0.026816	0.026844	0.027348	0.025818	0.023206	0.025254	0.028727	0.026409	0.026947	0.024290	0.025717	0.025867	0.026186	0.027379	0.024675	0.024046	0.027336	0.023299	0.022259	0.025531	0.023193	0.022107	0.024505	0.024724	0.027095	0.024213	0.023982	0.026727	0.024979	0.023615	0.023484
-325.200000	0.025372	0.026199	0.027437	0.028067	0.024055	0.028612	0.024771	0.028214	0.027777	0.023458	0.027569	0.026730	0.025505	0.022966	0.024909	0.029895	0.026175	0.027611	0.025945	0.023400	0.026882	0.027422	0.025223	0.027270	0.026702	0.029575	0.025732	0.028469	0.024093	0.028560	0.026203	0.028319	0.022949	0.027138	0.025350	0.026617	0.025073	0.028323	0.026946	0.024232	0.025447	0.024685	0.026464	0.024570	0.024606	0.027438	0.024304	0.026403	0.023119
-325.166666	0.028249	0.027618	0.029504	0.032274	0.025138	0.028074	0.028890	0.027830	0.028496	0.029011	0.029211	0.029436	0.028979	0.030153	0.028092	0.026453	0.025192	0.030152	0.024418	0.026715	0.026973	0.030471	0.029557	0.031009	0.028161	0.026542	0.027429	0.029834	0.029439	0.028662	0.023764	0.024903	0.025944	0.026599	0.025321	0.027785	0.026940	0.027945	0.028785	0.025309	0.026973	0.026884	0.029245	0.025860	0.028010	0.026675	0.028592	0.026783	0.027023
-325.133333	0.027940	0.029708	0.027065	0.028678	0.028748	0.029036	0.027537	0.028696	0.027558	0.027545	0.031229	0.029627	0.029401	0.027532	0.027196	0.027909	0.029517	0.031133	0.025648	0.028702	0.027859	0.030352	0.031952	0.029961	0.030113	0.027181	0.029585	0.031500	0.030496	0.029507	0.026854	0.028948	0.028714	0.025862	0.029034	0.027673	0.028763	0.028806	0.028532	0.028162	0.030311	0.031208	0.029540	0.027046	0.029106	0.030728	0.029279	0.029180	0.028539
-325.100000	0.029500	0.032024	0.029228	0.034711	0.024740	0.027202	0.031168	0.028401	0.031094	0.028965	0.029280	0.031212	0.029309	0.027588	0.029114	0.030001	0.031316	0.031899	0.029533	0.028755	0.031571	0.031562	0.032573	0.030051	0.032144	0.031875	0.028924	0.031340	0.027882	0.030453	0.028733	0.028882	0.028201	0.032045	0.031180	0.029264	0.029024	0.029276	0.029557	0.028347	0.029246	0.033713	0.032083	0.029264	0.030032	0.031243	0.030857	0.029021	0.030135
-325.066666	0.032479	0.030170	0.032329	0.033796	0.029658	0.034001	0.033108	0.031160	0.031450	0.031790	0.031703	0.030217	0.032388	0.030159	0.030289	0.032511	0.028711	0.032123	0.028855	0.034355	0.033260	0.034888	0.033495	0.032831	0.034535	0.032872	0.034166	0.032148	0.032336	0.033775	0.028867	0.029303	0.031650	0.033197	0.030447	0.031382	0.029926	0.033782	0.030004	0.029121	0.032181	0.033064	0.031830	0.029599	0.034645	0.030529	0.031161	0.033529	0.032596
-325.033333	0.033750	0.033080	0.035895	0.034483	0.032442	0.034193	0.033125	0.033847	0.032733	0.031313	0.035292	0.035454	0.031883	0.032911	0.031934	0.035211	0.032185	0.033945	0.032046	0.034481	0.038129	0.033577	0.033712	0.035962	0.036217	0.033106	0.032662	0.031936	0.035350	0.032456	0.033004	0.032571	0.029978	0.030721	0.033237	0.031899	0.031420	0.034113	0.033805	0.032051	0.031383	0.035095	0.034459	0.030108	0.034133	0.032429	0.032747	0.034010	0.032377
-325.000000	0.032406	0.034493	0.036932	0.036158	0.035772	0.034094	0.035413	0.034905	0.034073	0.035494	0.033561	0.036470	0.035037	0.034334	0.034728	0.036411	0.035018	0.036053	0.036259	0.033906	0.037327	0.037769	0.034762	0.037746	0.036520	0.037805	0.035763	0.035723	0.034369	0.033943	0.033127	0.032256	0.033015	0.034495	0.032762	0.035272	0.033494	0.033774	0.036285	0.033020	0.033196	0.036436	0.036043	0.033236	0.033566	0.036500	0.033910	0.033974	0.032261
-324.966666	0.036572	0.038667	0.036043	0.038979	0.037805	0.037186	0.035285	0.036157	0.034313	0.037484	0.037370	0.037610	0.037665	0.037654	0.035854	0.036098	0.037902	0.034675	0.038222	0.038427	0.037152	0.036810	0.036889	0.036728	0.038505	0.037018	0.038483	0.037673	0.038093	0.038010	0.038281	0.036599	0.037354	0.037514	0.036662	0.038154	0.034508	0.035289	0.037344	0.037048	0.036881	0.039096	0.036217	0.033851	0.036463	0.037654	0.037768	0.037289	0.037364
-324.933333	0.038981	0.036681	0.038762	0.038537	0.037873	0.040409	0.038077	0.037883	0.035466	0.037228	0.037525	0.037712	0.040527	0.035550	0.040039	0.036466	0.041046	0.038728	0.039367	0.037022	0.037924	0.043171	0.038387	0.039360	0.043046	0.040098	0.038803	0.040870	0.037433	0.038967	0.040691	0.037586	0.036086	0.041225	0.037730	0.041224	0.037186	0.032973	0.040561	0.042788	0.038757	0.038996	0.037129	0.037886	0.037460	0.037810	0.038403	0.039418	0.038354
-324.900000	0.038875	0.038885	0.043178	0.043372	0.040658	0.038326	0.042623	0.041962	0.041675	0.041543	0.042934	0.042412	0.040592	0.041120	0.040962	0.042219	0.038038	0.039631	0.045172	0.039438	0.040228	0.042091	0.043126	0.042640	0.042366	0.044197	0.042903	0.042085	0.039906	0.040864	0.040265	0.040659	0.039324	0.040844	0.040243	0.040726	0.037882	0.038595	0.039669	0.037718	0.040610	0.040162	0.040273	0.037291	0.040355	0.041137	0.038991	0.040580	0.040797
-324.866666	0.043239	0.042716	0.041226	0.044717	0.043766	0.040487	0.040693	0.039531	0.043078	0.042425	0.043616	0.044474	0.043258	0.041652	0.040516	0.041153	0.044292	0.045150	0.042337	0.040468	0.042848	0.045297	0.040432	0.044704	0.045028	0.043236	0.043145	0.043523	0.043898	0.042028	0.041351	0.041876	0.042575	0.042074	0.041018	0.043257	0.042326	0.040441	0.042743	0.040676	0.042323	0.041589	0.041210	0.039629	0.043033	0.040578	0.042674	0.040650	0.040171
-324.833333	0.043860	0.045593	0.043009	0.048123	0.042912	0.042972	0.042351	0.041625	0.046100	0.045442	0.042481	0.046498	0.044519	0.043200	0.043253	0.042607	0.046634	0.043730	0.045674	0.042866	0.045578	0.046013	0.044249	0.044487	0.045874	0.046092	0.045618	0.042916	0.045880	0.043872	0.042782	0.047087	0.041799	0.044690	0.044362	0.044177	0.042356	0.045870	0.045129	0.042932	0.042285	0.046295	0.044958	0.043755	0.040520	0.041608	0.043932	0.042263	0.041786
-324.800000	0.043949	0.046996	0.046205	0.044986	0.046164	0.047191	0.045905	0.047675	0.046016	0.047100	0.044537	0.046201	0.046102	0.044999	0.044768	0.046747	0.048577	0.047199	0.047435	0.045261	0.047803	0.045296	0.045130	0.047169	0.050975	0.046405	0.046750	0.046882	0.046241	0.049006	0.045226	0.047896	0.042563	0.044254	0.048014	0.046996	0.046888	0.044920	0.045372	0.045961	0.048858	0.046794	0.044395	0.044788	0.047011	0.045251	0.044433	0.045985	0.045442
-324.766666	0.046960	0.046859	0.046182	0.049045	0.049061	0.046934	0.048721	0.049250	0.049210	0.049538	0.046132	0.049333	0.048306	0.046861	0.048631	0.046887	0.050352	0.047054	0.046667	0.048042	0.050842	0.050054	0.049299	0.049976	0.050793	0.047288	0.050698	0.052459	0.048256	0.048195	0.047230	0.049175	0.045920	0.047819	0.046241	0.047503	0.046187	0.047539	0.049867	0.044587	0.049039	0.046739	0.049974	0.047493	0.045146	0.051201	0.046516	0.047786	0.046415
-324.733333	0.051375	0.050683	0.049342	0.052416	0.052161	0.047786	0.046728	0.051679	0.048445	0.049442	0.049640	0.049044	0.052293	0.049109	0.051133	0.050610	0.048548	0.049078	0.050795	0.050115	0.048985	0.051229	0.050447	0.050498	0.050801	0.052428	0.052818	0.050263	0.051386	0.052322	0.049582	0.051171	0.047698	0.051102	0.049926	0.049964	0.048787	0.049071	0.050335	0.047828	0.050789	0.048695	0.047673	0.050499	0.053047	0.052833	0.048974	0.049634	0.049026
-324.700000	0.052762	0.052352	0.052136	0.054361	0.053538	0.053152	0.048721	0.052496	0.052280	0.052876	0.051458	0.052270	0.052920	0.051020	0.051843	0.054095	0.053427	0.050297	0.056109	0.053443	0.050674	0.047983	0.053282	0.050920	0.055166	0.052214	0.055084	0.054751	0.051333	0.053015	0.051437	0.049943	0.050484	0.049198	0.054690	0.049919	0.053716	0.050597	0.052084	0.049591	0.051174	0.048806	0.051331	0.047400	0.051075	0.055902	0.049952	0.053592	0.050403
-324.666666	0.055496	0.052366	0.052974	0.054198	0.052202	0.056054	0.052269	0.053501	0.056546	0.054278	0.053649	0.052345	0.056438	0.050401	0.052531	0.053044	0.054600	0.052871	0.056764	0.053601	0.052067	0.054849	0.055182	0.055022	0.056560	0.055705	0.055515	0.057645	0.055598	0.055781	0.053409	0.054225	0.054103	0.052776	0.055207	0.052832	0.055021	0.052056	0.056680	0.052316	0.053923	0.052048	0.054349	0.051697	0.052554	0.055263	0.050038	0.053564	0.052444
-324.633333	0.056940	0.057793	0.056445	0.059281	0.054549	0.057186	0.054483	0.055028	0.060684	0.057556	0.056270	0.054467	0.054184	0.054122	0.056510	0.055126	0.055147	0.057360	0.054384	0.053775	0.058356	0.055717	0.059153	0.058364	0.057563	0.056247	0.056071	0.059464	0.058971	0.056765	0.052735	0.054765	0.052626	0.055161	0.054597	0.055874	0.056349	0.053047	0.054251	0.056021	0.056794	0.053427	0.057511	0.052171	0.058097	0.056672	0.053946	0.054188	0.056925
-324.600000	0.059570	0.059145	0.059211	0.061820	0.056933	0.055546	0.054584	0.059464	0.059062	0.057029	0.059132	0.057812	0.058093	0.056261	0.054181	0.059780	0.055230	0.058233	0.057725	0.056980	0.056521	0.060534	0.058394	0.059466	0.060234	0.057811	0.059905	0.057166	0.058149	0.057744	0.057201	0.057367	0.056968	0.055578	0.058687	0.058259	0.055526	0.055059	0.053907	0.054790	0.056808	0.058469	0.060080	0.056328	0.058067	0.059768	0.057500	0.056905	0.056667
-324.566666	0.060377	0.056403	0.059869	0.062219	0.057137	0.059966	0.059966	0.061149	0.059597	0.059116	0.058684	0.059977	0.059102	0.058494	0.062518	0.059312	0.062141	0.056896	0.059756	0.059897	0.057132	0.059477	0.060465	0.058841	0.062314	0.058958	0.060828	0.059854	0.058885	0.058918	0.059515	0.057012	0.056878	0.058156	0.061946	0.061266	0.060862	0.058211	0.058374	0.060267	0.060033	0.058082	0.060178	0.059209	0.059091	0.062608	0.058863	0.060402	0.057638
-324.533333	0.060403	0.061810	0.063247	0.061212	0.059913	0.063010	0.060876	0.062351	0.062544	0.061339	0.061976	0.061738	0.058909	0.060431	0.061685	0.060387	0.062753	0.060395	0.060230	0.060108	0.062804	0.064607	0.063103	0.059066	0.062384	0.062006	0.063448	0.064197	0.062048	0.060610	0.062292	0.060228	0.060124	0.059587	0.060005	0.059596	0.059225	0.061039	0.060499	0.058596	0.060609	0.062170	0.059936	0.058576	0.061151	0.061931	0.058876	0.064147	0.058636
-324.500000	0.064051	0.061004	0.062774	0.066525	0.064016	0.062300	0.059919	0.061643	0.063911	0.059877	0.064847	0.063187	0.063979	0.062531	0.063188	0.061643	0.062533	0.061385	0.064330	0.062063	0.060455	0.062458	0.062563	0.063034	0.065280	0.061050	0.064927	0.064458	0.064173	0.063547	0.061331	0.060847	0.063253	0.061936	0.061945	0.063901	0.062311	0.060206	0.061959	0.060986	0.063771	0.064405	0.060705	0.061177	0.060861	0.063895	0.063310	0.061769	0.062232
-324.466666	0.067175	0.063419	0.064328	0.064529	0.062456	0.063043	0.062703	0.063379	0.064315	0.062910	0.065956	0.066094	0.062714	0.064173	0.063873	0.065127	0.059425	0.063469	0.064580	0.061445	0.065445	0.062813	0.064485	0.065056	0.065850	0.065956	0.065167	0.062400	0.066462	0.064422	0.062377	0.062269	0.063711	0.063764	0.062728	0.065366	0.063713	0.061386	0.059708	0.060620	0.064255	0.061262	0.062087	0.062914	0.063831	0.067879	0.062449	0.061243	0.063947
-324.433333	0.065050	0.065011	0.067047	0.064920	0.063828	0.065870	0.063463	0.064156	0.062617	0.063751	0.064541	0.068411	0.061921	0.064406	0.063384	0.063959	0.064671	0.064168	0.066225	0.061990	0.065500	0.063811	0.065765	0.066904	0.066001	0.067281	0.062464	0.065997	0.063625	0.062590	0.061878	0.063093	0.062325	0.063966	0.061943	0.066684	0.063723	0.062834	0.062956	0.064433	0.064073	0.062838	0.065109	0.063878	0.063391	0.066600	0.063909	0.065062	0.063954
-324.400000	0.065508	0.065782	0.065862	0.065437	0.063384	0.064132	0.062610	0.065317	0.065740	0.065601	0.064388	0.063618	0.065334	0.065217	0.061950	0.065771	0.064260	0.063962	0.064893	0.063150	0.067056	0.064261	0.067682	0.067159	0.065946	0.067816	0.064475	0.064992	0.066795	0.067188	0.064931	0.065177	0.061412	0.065988	0.063129	0.066618	0.064033	0.064869	0.064320	0.064277	0.066584	0.064898	0.065065	0.064560	0.064554	0.064121	0.063251	0.066956	0.062833
-324.366666	0.065808	0.066188	0.068156	0.063324	0.066124	0.067465	0.067495	0.064167	0.068346	0.065249	0.064160	0.064410	0.065488	0.066957	0.063641	0.065951	0.065399	0.066579	0.062343	0.064623	0.067279	0.065772	0.067750	0.066475	0.069527	0.063742	0.066628	0.067383	0.064845	0.067231	0.063694	0.066258	0.063987	0.065704	0.065749	0.065778	0.066356	0.063741	0.062910	0.064033	0.067589	0.066633	0.066477	0.067886	0.065394	0.067598	0.064664	0.066697	0.067340
-324.333333	0.065992	0.062234	0.066031	0.066312	0.062933	0.065241	0.067291	0.066328	0.070412	0.066717	0.061848	0.065644	0.068283	0.065384	0.064614	0.067491	0.066837	0.064372	0.067242	0.065221	0.066535	0.065167	0.067505	0.062994	0.065083	0.064315	0.066261	0.068292	0.065528	0.065880	0.062616	0.064529	0.063390	0.063799	0.066216	0.065458	0.065862	0.066133	0.064227	0.065732	0.068070	0.065203	0.066277	0.064270	0.064626	0.065879	0.065549	0.065831	0.067312
-324.300000	0.064964	0.064237	0.065213	0.065567	0.065819	0.067517	0.064004	0.066047	0.070616	0.065263	0.063792	0.063923	0.065092	0.064739	0.065606	0.065673	0.065533	0.064983	0.066077	0.066634	0.065692	0.065748	0.065866	0.064235	0.065089	0.063516	0.066329	0.066528	0.063555	0.063408	0.062840	0.065615	0.061738	0.067836	0.065640	0.067390	0.062340	0.065459	0.063642	0.060137	0.065833	0.064515	0.065752	0.065052	0.064663	0.069212	0.062782	0.065656	0.066330
-324.266666	0.062968	0.064663	0.064648	0.063895	0.062335	0.063416	0.064423	0.065258	0.065299	0.064980	0.066135	0.064731	0.064245	0.065794	0.062389	0.065389	0.064001	0.062912	0.064967	0.065082	0.065341	0.066298	0.065584	0.064685	0.066565	0.065887	0.066339	0.063950	0.060607	0.060941	0.062040	0.066719	0.061712	0.062414	0.064888	0.064305	0.066632	0.063208	0.063788	0.064592	0.062644	0.062208	0.063618	0.064738	0.064502	0.065811	0.066545	0.064316	0.064681
-324.233333	0.064076	0.062549	0.063120	0.065184	0.064225	0.064947	0.063177	0.064966	0.064466	0.062854	0.064172	0.064827	0.069719	0.064161	0.065877	0.063825	0.066916	0.067957	0.061895	0.061163	0.065499	0.065155	0.064512	0.066051	0.064835	0.064259	0.065371	0.062103	0.063612	0.063757	0.063580	0.064087	0.060425	0.062490	0.062513	0.066076	0.062235	0.061939	0.063884	0.060193	0.063296	0.062293	0.065675	0.063062	0.064408	0.066262	0.064273	0.063572	0.063450
-324.200000	0.063380	0.064549	0.061494	0.062980	0.060991	0.065570	0.062282	0.060779	0.065283	0.062244	0.061988	0.063183	0.063275	0.065153	0.062488	0.064352	0.063122	0.061876	0.063128	0.062001	0.064506	0.064708	0.061164	0.063169	0.062482	0.060712	0.062788	0.062069	0.059855	0.060738	0.061514	0.058734	0.059307	0.061005	0.060656	0.060963	0.058995	0.061829	0.065159	0.060305	0.062095	0.061752	0.061627	0.058404	0.065316	0.063520	0.062194	0.063534	0.062709
-324.166666	0.058393	0.062312	0.063034	0.059444	0.061658	0.060425	0.061549	0.063050	0.061405	0.062250	0.060557	0.062376	0.063388	0.061406	0.063456	0.064742	0.061159	0.064502	0.060436	0.061203	0.062540	0.060682	0.065876	0.057092	0.064107	0.058933	0.065524	0.060907	0.060994	0.059824	0.059894	0.060021	0.060412	0.061131	0.062081	0.060594	0.063470	0.060947	0.059569	0.060541	0.060717	0.062671	0.059220	0.061566	0.061157	0.064251	0.059818	0.062126	0.060079
-324.133333	0.059228	0.057823	0.060787	0.059480	0.059612	0.063724	0.061828	0.062404	0.062355	0.059949	0.058759	0.060735	0.061841	0.059184	0.062281	0.060002	0.060574	0.061546	0.058599	0.060903	0.062397	0.060110	0.058513	0.059967	0.059949	0.061700	0.060070	0.060802	0.061108	0.058892	0.059435	0.059069	0.057247	0.059979	0.059718	0.058245	0.057817	0.057156	0.059203	0.063001	0.057925	0.059900	0.060651	0.060804	0.059038	0.060058	0.058064	0.062826	0.059376
-324.100000	0.060062	0.058738	0.062015	0.059823	0.057710	0.061029	0.057716	0.061385	0.057416	0.057764	0.061727	0.059363	0.060187	0.058794	0.058288	0.061236	0.058854	0.056108	0.056238	0.058816	0.058225	0.059261	0.056274	0.058861	0.059486	0.058981	0.057541	0.055920	0.057052	0.055131	0.056739	0.056950	0.054331	0.059096	0.060576	0.057950	0.057478	0.057953	0.059047	0.056984	0.059104	0.058076	0.058042	0.055812	0.060820	0.059184	0.056230	0.059738	0.057302
-324.066666	0.052974	0.056790	0.057890	0.055239	0.057233	0.057281	0.056918	0.058513	0.060361	0.057865	0.057973	0.056363	0.059725	0.055170	0.057935	0.058171	0.056105	0.057565	0.057662	0.057719	0.057901	0.058047	0.054060	0.054650	0.059935	0.056816	0.055458	0.055654	0.056799	0.054420	0.055248	0.055264	0.053675	0.056465	0.058636	0.052977	0.055894	0.056577	0.056337	0.055215	0.054704	0.057690	0.055762	0.057888	0.056861	0.060825	0.055117	0.058105	0.057582
-324.033333	0.051865	0.052668	0.054799	0.052618	0.056666	0.053284	0.055241	0.056376	0.055795	0.054038	0.054277	0.057552	0.052713	0.052721	0.057384	0.055341	0.052735	0.056878	0.056854	0.051432	0.054223	0.055660	0.052768	0.052143	0.054227	0.054052	0.053028	0.054629	0.053309	0.052860	0.053545	0.052135	0.052119	0.054729	0.057654	0.051784	0.054759	0.053294	0.054325	0.053037	0.053292	0.053577	0.056342	0.054004	0.052300	0.053425	0.053428	0.058219	0.052090
-324.000000	0.048751	0.050336	0.050089	0.052303	0.051519	0.052926	0.052022	0.050235	0.054851	0.051967	0.050998	0.054464	0.053102	0.054260	0.052531	0.053926	0.052790	0.052817	0.052454	0.050398	0.049563	0.050554	0.050674	0.049055	0.051351	0.051613	0.051614	0.050837	0.052696	0.050515	0.050377	0.050145	0.050684	0.049897	0.052493	0.054045	0.054090	0.050176	0.054902	0.049490	0.050877	0.052341	0.052656	0.052704	0.050535	0.051262	0.052319	0.053775	0.053778
-323.966666	0.050863	0.045562	0.049862	0.049378	0.050240	0.048537	0.051460	0.048819	0.050500	0.048722	0.051760	0.049872	0.050998	0.050273	0.049774	0.050677	0.050320	0.046248	0.049814	0.049131	0.050142	0.052803	0.043843	0.049844	0.049096	0.048727	0.048290	0.049493	0.049335	0.046755	0.050244	0.046596	0.045102	0.047383	0.051214	0.050106	0.050337	0.047315	0.046695	0.047302	0.051959	0.051719	0.049902	0.047176	0.045541	0.050595	0.047029	0.050043	0.051026
-323.933333	0.046251	0.046447	0.044689	0.048782	0.047808	0.048130	0.049699	0.046531	0.047947	0.047582	0.045425	0.050665	0.046422	0.048237	0.048479	0.048234	0.048488	0.045431	0.049146	0.045670	0.047612	0.046404	0.046838	0.043945	0.048138	0.042700	0.044085	0.046306	0.046271	0.046660	0.044491	0.046943	0.043156	0.044083	0.048193	0.045915	0.046423	0.044300	0.045381	0.046889	0.047185	0.044581	0.045941	0.048219	0.044327	0.045398	0.048540	0.046575	0.045164
-323.900000	0.043531	0.044243	0.044424	0.043910	0.044436	0.043188	0.042047	0.044767	0.044757	0.043936	0.043223	0.045905	0.046903	0.041970	0.043087	0.040808	0.042628	0.040858	0.045984	0.042001	0.042340	0.045432	0.044280	0.045734	0.044123	0.043917	0.044074	0.042774	0.042150	0.041628	0.039581	0.040758	0.041189	0.044014	0.044394	0.043579	0.043623	0.040578	0.043016	0.041651	0.045812	0.042958	0.045250	0.041350	0.042166	0.045146	0.045919	0.043805	0.043691
-323.866666	0.039234	0.040616	0.044210	0.043499	0.041176	0.042886	0.042783	0.039570	0.043969	0.038859	0.040765	0.043158	0.039786	0.040711	0.039094	0.042846	0.040601	0.037276	0.039557	0.040454	0.041010	0.040316	0.039868	0.038717	0.038062	0.036589	0.039367	0.038413	0.038212	0.040155	0.040316	0.038341	0.037659	0.040426	0.040482	0.039321	0.039114	0.039715	0.041136	0.040547	0.040966	0.039687	0.041688	0.037726	0.035974	0.039908	0.041960	0.042062	0.039355
-323.833333	0.035510	0.039160	0.036967	0.035538	0.034452	0.037786	0.034900	0.037972	0.038654	0.036989	0.036760	0.039132	0.038682	0.037139	0.042171	0.035981	0.037547	0.038026	0.036186	0.033957	0.036555	0.037036	0.037878	0.034929	0.035090	0.032768	0.035862	0.033728	0.033768	0.032510	0.033259	0.034169	0.032102	0.036877	0.035330	0.037120	0.035597	0.034061	0.036402	0.036013	0.038198	0.036225	0.036700	0.035176	0.038353	0.036905	0.036699	0.038638	0.037471
-323.800000	0.030835	0.032812	0.035004	0.034262	0.033015	0.033571	0.035333	0.033847	0.035044	0.032283	0.033456	0.033591	0.034797	0.032116	0.036057	0.034168	0.032951	0.030068	0.032955	0.033352	0.033493	0.032549	0.031535	0.030024	0.034136	0.029929	0.031368	0.030759	0.027366	0.031130	0.028927	0.029438	0.030104	0.028898	0.030162	0.033059	0.031650	0.032263	0.032984	0.028705	0.032655	0.032000	0.033921	0.029487	0.029986	0.035350	0.032472	0.033308	0.032778
-323.766666	0.027934	0.025532	0.028598	0.027834	0.029217	0.028548	0.031746	0.029367	0.031031	0.030216	0.027649	0.030096	0.031317	0.027740	0.028899	0.030136	0.027860	0.028366	0.027599	0.025392	0.030640	0.026052	0.026762	0.024955	0.027891	0.024822	0.027020	0.028100	0.023997	0.024626	0.023374	0.023447	0.023087	0.025100	0.027875	0.027545	0.026090	0.027248	0.024292	0.024231	0.028727	0.026084	0.027005	0.028118	0.027585	0.028402	0.029881	0.029102	0.027970
-323.733333	0.019721	0.023267	0.023177	0.023757	0.024204	0.026168	0.024907	0.022841	0.027305	0.025254	0.021927	0.027038	0.026516	0.024065	0.023501	0.020636	0.024822	0.025582	0.021157	0.024366	0.025385	0.022336	0.019310	0.020213	0.020840	0.022048	0.020172	0.019694	0.018887	0.017587	0.019149	0.016916	0.018270	0.021635	0.023848	0.024241	0.022381	0.019488	0.021159	0.022329	0.023152	0.020853	0.021968	0.021461	0.023653	0.024318	0.021344	0.025067	0.022706
-323.700000	0.014724	0.016839	0.016916	0.018560	0.016416	0.018261	0.018880	0.017927	0.020246	0.019131	0.016219	0.022076	0.021161	0.018640	0.017348	0.016733	0.014576	0.016260	0.015910	0.013420	0.017853	0.015803	0.015667	0.014160	0.015556	0.011613	0.016294	0.014486	0.010597	0.014460	0.016083	0.012096	0.014235	0.015058	0.018873	0.016947	0.015547	0.017985	0.013259	0.013614	0.017427	0.017123	0.018471	0.014171	0.019703	0.019236	0.019215	0.019690	0.021702
-323.666666	0.008938	0.010544	0.013307	0.012721	0.008441	0.011993	0.013385	0.012525	0.011533	0.013837	0.013215	0.011565	0.013427	0.009306	0.012709	0.010050	0.009086	0.010414	0.010372	0.009448	0.011103	0.006245	0.007573	0.006042	0.007881	0.006157	0.007696	0.007873	0.008585	0.006373	0.005974	0.005694	0.005847	0.011224	0.010711	0.009253	0.011092	0.010845	0.008911	0.006805	0.008510	0.010267	0.010774	0.007747	0.013523	0.011903	0.012350	0.012305	0.012471
-323.633333	-0.000176	0.002788	0.005671	0.001658	0.004959	0.005201	0.005422	0.004851	0.007399	0.004975	0.003522	0.008713	0.008926	0.004187	0.006500	0.006507	0.003519	0.004308	0.002918	0.004010	0.003508	0.000750	0.001834	-0.001614	0.002380	0.000683	0.004505	0.000775	0.000241	-0.000635	-0.000259	0.000638	0.003482	0.002577	0.004752	0.004514	0.002936	0.001945	0.001297	0.001883	-0.000631	0.000457	0.002706	0.003197	0.004954	0.005317	0.005824	0.006786	0.004762
-323.600000	-0.006755	-0.001751	-0.004798	-0.002765	-0.006085	-0.000245	-0.001335	0.001342	-0.000094	-0.001209	-0.003946	-0.002085	-0.000722	-0.002032	-0.002290	-0.001993	-0.004467	-0.006086	-0.006919	-0.005607	-0.004355	-0.007498	-0.004473	-0.008390	-0.006018	-0.007286	-0.001561	-0.008452	-0.006838	-0.008661	-0.002622	-0.008769	-0.009155	-0.005041	-0.003965	-0.002683	-0.004414	-0.004697	-0.005217	-0.002842	-0.006636	-0.003682	-0.003196	-0.004913	-0.005078	-0.002838	-0.002013	-0.001624	-0.001860
-323.566666	-0.015298	-0.013005	-0.013126	-0.012436	-0.011234	-0.010765	-0.010885	-0.010721	-0.008937	-0.012496	-0.010163	-0.006015	-0.011699	-0.013624	-0.010286	-0.009753	-0.012178	-0.012035	-0.015564	-0.017507	-0.011354	-0.015965	-0.013184	-0.016777	-0.013083	-0.016299	-0.015400	-0.018289	-0.016526	-0.015758	-0.019429	-0.016942	-0.017730	-0.010763	-0.015344	-0.014309	-0.012716	-0.012429	-0.013646	-0.013437	-0.013267	-0.013214	-0.012222	-0.013862	-0.012400	-0.012699	-0.009670	-0.008229	-0.008846
-323.533333	-0.026177	-0.023226	-0.022918	-0.023706	-0.022004	-0.020538	-0.018748	-0.017506	-0.016973	-0.017134	-0.021035	-0.017450	-0.016649	-0.020904	-0.019909	-0.020573	-0.021187	-0.020283	-0.025683	-0.025455	-0.021611	-0.025799	-0.024483	-0.026499	-0.025664	-0.025946	-0.024640	-0.026576	-0.029140	-0.027149	-0.027091	-0.028634	-0.027054	-0.024659	-0.022459	-0.024635	-0.021925	-0.023158	-0.026343	-0.024087	-0.024629	-0.023672	-0.024090	-0.018892	-0.024002	-0.020759	-0.017346	-0.019896	-0.018338
-323.500000	-0.036097	-0.032617	-0.034183	-0.032209	-0.034738	-0.032004	-0.029989	-0.027540	-0.028180	-0.028756	-0.033294	-0.027841	-0.030382	-0.032373	-0.028243	-0.035107	-0.033772	-0.035762	-0.035270	-0.037027	-0.031497	-0.035457	-0.035065	-0.039228	-0.038867	-0.037915	-0.033681	-0.039910	-0.039342	-0.036578	-0.037724	-0.039694	-0.036201	-0.033193	-0.032466	-0.034251	-0.034636	-0.035224	-0.035444	-0.032069	-0.035467	-0.034753	-0.035506	-0.034681	-0.032226	-0.033609	-0.029622	-0.026885	-0.028691
-323.466666	-0.047601	-0.043717	-0.046780	-0.045716	-0.045361	-0.042472	-0.039149	-0.039657	-0.039594	-0.041257	-0.042852	-0.043141	-0.039859	-0.041638	-0.037966	-0.046050	-0.048208	-0.047313	-0.046439	-0.047054	-0.045079	-0.047764	-0.049677	-0.048883	-0.048661	-0.051077	-0.050386	-0.048604	-0.050002	-0.053455	-0.053164	-0.048806	-0.046577	-0.049453	-0.047159	-0.045591	-0.042397	-0.046184	-0.049660	-0.044131	-0.046587	-0.045932	-0.046822	-0.045896	-0.045963	-0.041509	-0.043977	-0.042010	-0.040930
-323.433333	-0.061715	-0.060224	-0.059611	-0.056912	-0.054983	-0.055247	-0.052799	-0.053569	-0.054495	-0.054330	-0.060812	-0.053347	-0.051445	-0.057554	-0.056081	-0.057101	-0.060143	-0.059463	-0.061273	-0.060170	-0.060305	-0.061233	-0.060772	-0.065485	-0.062895	-0.065111	-0.062582	-0.062695	-0.064576	-0.065941	-0.064298	-0.063167	-0.061740	-0.059734	-0.056337	-0.058505	-0.057849	-0.057408	-0.060590	-0.059565	-0.059426	-0.060941	-0.058840	-0.055243	-0.056410	-0.058966	-0.054579	-0.055951	-0.053637
-323.400000	-0.077549	-0.072974	-0.072809	-0.072566	-0.068670	-0.070657	-0.071757	-0.068642	-0.068757	-0.068112	-0.072066	-0.066130	-0.069248	-0.067777	-0.069815	-0.073314	-0.077503	-0.076042	-0.076185	-0.078149	-0.076185	-0.077784	-0.076489	-0.081965	-0.079028	-0.082110	-0.077560	-0.081141	-0.083085	-0.083114	-0.080993	-0.079970	-0.076994	-0.075232	-0.074586	-0.073564	-0.070218	-0.075331	-0.079702	-0.074834	-0.080939	-0.077126	-0.071426	-0.073161	-0.068863	-0.069383	-0.066411	-0.069390	-0.064494
-323.366666	-0.095460	-0.091955	-0.087309	-0.088409	-0.088355	-0.087801	-0.082944	-0.082973	-0.085303	-0.083488	-0.087927	-0.083701	-0.084026	-0.086351	-0.085057	-0.090776	-0.090996	-0.095112	-0.092686	-0.092929	-0.089205	-0.094943	-0.092625	-0.101606	-0.099123	-0.097477	-0.097218	-0.099224	-0.097706	-0.100840	-0.096734	-0.097635	-0.096714	-0.093198	-0.089780	-0.090737	-0.089020	-0.089178	-0.096672	-0.091869	-0.093190	-0.092844	-0.090914	-0.087163	-0.089855	-0.089901	-0.085227	-0.084830	-0.083813
-323.333333	-0.113812	-0.110239	-0.108447	-0.108612	-0.104883	-0.104953	-0.104568	-0.104682	-0.102034	-0.101971	-0.107076	-0.106546	-0.103453	-0.104913	-0.106283	-0.108735	-0.108818	-0.113956	-0.111461	-0.114352	-0.110044	-0.112176	-0.113028	-0.116286	-0.119357	-0.116969	-0.114060	-0.117531	-0.118835	-0.120132	-0.117497	-0.116251	-0.114374	-0.110099	-0.111506	-0.110665	-0.107627	-0.112245	-0.114532	-0.110755	-0.111346	-0.113951	-0.111184	-0.107330	-0.107732	-0.108348	-0.104076	-0.102092	-0.102585
-323.300000	-0.135041	-0.129568	-0.129122	-0.128837	-0.125985	-0.125773	-0.124123	-0.122145	-0.122444	-0.123830	-0.127848	-0.126169	-0.124306	-0.124760	-0.124106	-0.129220	-0.133157	-0.135145	-0.131941	-0.134146	-0.129254	-0.134522	-0.135708	-0.140735	-0.138870	-0.139139	-0.137847	-0.139694	-0.139796	-0.140908	-0.140152	-0.138839	-0.137994	-0.134329	-0.131450	-0.132067	-0.129953	-0.131073	-0.139037	-0.130015	-0.133912	-0.137128	-0.129340	-0.128533	-0.129396	-0.123904	-0.123557	-0.120769	-0.122754
-323.266666	-0.158159	-0.151544	-0.157244	-0.152837	-0.152478	-0.149853	-0.146148	-0.141114	-0.147064	-0.143895	-0.153371	-0.151056	-0.145565	-0.150246	-0.147437	-0.153870	-0.155010	-0.159486	-0.154425	-0.158624	-0.152213	-0.160224	-0.158211	-0.166659	-0.161861	-0.165620	-0.159770	-0.166648	-0.164648	-0.166379	-0.163824	-0.163744	-0.159310	-0.158222	-0.151432	-0.155049	-0.154551	-0.152062	-0.158985	-0.154594	-0.157227	-0.158668	-0.153107	-0.150493	-0.151751	-0.151273	-0.147028	-0.146288	-0.141914
-323.233333	-0.185766	-0.178952	-0.183135	-0.180099	-0.176799	-0.174297	-0.174107	-0.166841	-0.172748	-0.166179	-0.177067	-0.175780	-0.171650	-0.174770	-0.171772	-0.181135	-0.180091	-0.186061	-0.182175	-0.183614	-0.180048	-0.180982	-0.183285	-0.192608	-0.190278	-0.189754	-0.187874	-0.189933	-0.189624	-0.192251	-0.190360	-0.187425	-0.186395	-0.186655	-0.181123	-0.179851	-0.179682	-0.176876	-0.185770	-0.180086	-0.184135	-0.181398	-0.177781	-0.178271	-0.175636	-0.175100	-0.170113	-0.170999	-0.168457
-323.200000	-0.212354	-0.209935	-0.208172	-0.207122	-0.200974	-0.202730	-0.196637	-0.192003	-0.196302	-0.197131	-0.204436	-0.199842	-0.195514	-0.199166	-0.198888	-0.207646	-0.209498	-0.210268	-0.211891	-0.210365	-0.208646	-0.214067	-0.213787	-0.222011	-0.221035	-0.218604	-0.218165	-0.219191	-0.219390	-0.222609	-0.217314	-0.219402	-0.216344	-0.210733	-0.208053	-0.205465	-0.205619	-0.206219	-0.213213	-0.209075	-0.213053	-0.213617	-0.207265	-0.204878	-0.203110	-0.201950	-0.197149	-0.198147	-0.197310
-323.166666	-0.242027	-0.237583	-0.240531	-0.236447	-0.234720	-0.232435	-0.227052	-0.224881	-0.226907	-0.225898	-0.234559	-0.228312	-0.224729	-0.234149	-0.229588	-0.238030	-0.238632	-0.239040	-0.244608	-0.243569	-0.236930	-0.243468	-0.243642	-0.252323	-0.251919	-0.248758	-0.249886	-0.251454	-0.248579	-0.250626	-0.250217	-0.248409	-0.246939	-0.239214	-0.236100	-0.237742	-0.236654	-0.237115	-0.244666	-0.233435	-0.241192	-0.242068	-0.235060	-0.234666	-0.233306	-0.231168	-0.227763	-0.228306	-0.224070
-323.133333	-0.274510	-0.268447	-0.270046	-0.269695	-0.263491	-0.259718	-0.259820	-0.255747	-0.258925	-0.259618	-0.265588	-0.259978	-0.257918	-0.266651	-0.262769	-0.269960	-0.270881	-0.273320	-0.273718	-0.275543	-0.269993	-0.276282	-0.278859	-0.283603	-0.281020	-0.279889	-0.281575	-0.285590	-0.281129	-0.283449	-0.281015	-0.282788	-0.277770	-0.274081	-0.267951	-0.266889	-0.270713	-0.267340	-0.275582	-0.267753	-0.274789	-0.273683	-0.268934	-0.266053	-0.265837	-0.262957	-0.261282	-0.259981	-0.253533
-323.100000	-0.309596	-0.304002	-0.303870	-0.299819	-0.294740	-0.294848	-0.291991	-0.284457	-0.290947	-0.290418	-0.298508	-0.291246	-0.288778	-0.295353	-0.293437	-0.300473	-0.301178	-0.305105	-0.303801	-0.308384	-0.300618	-0.309623	-0.313061	-0.316560	-0.316908	-0.313363	-0.311959	-0.317150	-0.313672	-0.315766	-0.314411	-0.316433	-0.309911	-0.305361	-0.303346	-0.301628	-0.302616	-0.303152	-0.308629	-0.302254	-0.308264	-0.308427	-0.300680	-0.299171	-0.297304	-0.295894	-0.289406	-0.293448	-0.286007
-323.066666	-0.343343	-0.334202	-0.334839	-0.333489	-0.328544	-0.327485	-0.325727	-0.322180	-0.322885	-0.323832	-0.331247	-0.325484	-0.324007	-0.329009	-0.329152	-0.335867	-0.335962	-0.341400	-0.340208	-0.342534	-0.335567	-0.342833	-0.343740	-0.345576	-0.347312	-0.347489	-0.344661	-0.348060	-0.349310	-0.350989	-0.346989	-0.346941	-0.343464	-0.337893	-0.332606	-0.334217	-0.333087	-0.334909	-0.343252	-0.335489	-0.345835	-0.339110	-0.335379	-0.332489	-0.331851	-0.329061	-0.328193	-0.326750	-0.321817
-323.033333	-0.373062	-0.367184	-0.369019	-0.365103	-0.358079	-0.359689	-0.358265	-0.355604	-0.354755	-0.356434	-0.364680	-0.359794	-0.353727	-0.362336	-0.358680	-0.367583	-0.367051	-0.372503	-0.373100	-0.375342	-0.366884	-0.376903	-0.375334	-0.381917	-0.379048	-0.379295	-0.380576	-0.384285	-0.382485	-0.381149	-0.381220	-0.379235	-0.377017	-0.374396	-0.368748	-0.366809	-0.367261	-0.368219	-0.377679	-0.366176	-0.376020	-0.371947	-0.367611	-0.366375	-0.365371	-0.363293	-0.359018	-0.361366	-0.353441
-323.000000	-0.408563	-0.399990	-0.399924	-0.397131	-0.393604	-0.394982	-0.388777	-0.383390	-0.391251	-0.385981	-0.396321	-0.391040	-0.388520	-0.393659	-0.391901	-0.399279	-0.401458	-0.405297	-0.403446	-0.406767	-0.400615	-0.405482	-0.410097	-0.412934	-0.411964	-0.410955	-0.410743	-0.413264	-0.412109	-0.411291	-0.409956	-0.412067	-0.408246	-0.401011	-0.397716	-0.397643	-0.400680	-0.396244	-0.406181	-0.399711	-0.407081	-0.402498	-0.399913	-0.397636	-0.396680	-0.395999	-0.390167	-0.393152	-0.385866
-322.966666	-0.432524	-0.429017	-0.427054	-0.428443	-0.420919	-0.419763	-0.420190	-0.415384	-0.418420	-0.419112	-0.427059	-0.421219	-0.417129	-0.424086	-0.421054	-0.425703	-0.428477	-0.432333	-0.433879	-0.434496	-0.428013	-0.434575	-0.431257	-0.440294	-0.439569	-0.438657	-0.438724	-0.438261	-0.436714	-0.442821	-0.436898	-0.437453	-0.436078	-0.431404	-0.425615	-0.427782	-0.428589	-0.427254	-0.437931	-0.425931	-0.432873	-0.430794	-0.427855	-0.425163	-0.425282	-0.423314	-0.422531	-0.420477	-0.415984
-322.933333	-0.457584	-0.451370	-0.454676	-0.448126	-0.448300	-0.447785	-0.445224	-0.442057	-0.444831	-0.443417	-0.450097	-0.448970	-0.444405	-0.447833	-0.446204	-0.450278	-0.454444	-0.456827	-0.456619	-0.454644	-0.452766	-0.454030	-0.456789	-0.459881	-0.461457	-0.462144	-0.458555	-0.463230	-0.461801	-0.460443	-0.460510	-0.460296	-0.457449	-0.454749	-0.451967	-0.453536	-0.450679	-0.451260	-0.459056	-0.453341	-0.453632	-0.458592	-0.453382	-0.450839	-0.449189	-0.447982	-0.446853	-0.444901	-0.444950
-322.900000	-0.471172	-0.470427	-0.473828	-0.471504	-0.468366	-0.466442	-0.467228	-0.461915	-0.462049	-0.465776	-0.470407	-0.465527	-0.466061	-0.466566	-0.465730	-0.470720	-0.471352	-0.469695	-0.472814	-0.472770	-0.471229	-0.475392	-0.472164	-0.477322	-0.478214	-0.480729	-0.477285	-0.476511	-0.475434	-0.477808	-0.477368	-0.478881	-0.475453	-0.475705	-0.467203	-0.469722	-0.472612	-0.471586	-0.476576	-0.472544	-0.476164	-0.475150	-0.471560	-0.470723	-0.470235	-0.467620	-0.465726	-0.462253	-0.464474
-322.866666	-0.483792	-0.483619	-0.483157	-0.482467	-0.484096	-0.481642	-0.481662	-0.478086	-0.480178	-0.479251	-0.482855	-0.483204	-0.476969	-0.479840	-0.478952	-0.482763	-0.483157	-0.484364	-0.483669	-0.486958	-0.484037	-0.485925	-0.486915	-0.488196	-0.484044	-0.487022	-0.484871	-0.487883	-0.482860	-0.486371	-0.485822	-0.486708	-0.487297	-0.485472	-0.485046	-0.486790	-0.483712	-0.483248	-0.485890	-0.483572	-0.484496	-0.486766	-0.483858	-0.479853	-0.481397	-0.483422	-0.481621	-0.479412	-0.481023
-322.833333	-0.489285	-0.486717	-0.488990	-0.488086	-0.486700	-0.487759	-0.484562	-0.485384	-0.485145	-0.484611	-0.486815	-0.483927	-0.485287	-0.489259	-0.486199	-0.488267	-0.484580	-0.488495	-0.488558	-0.487538	-0.485807	-0.488330	-0.486929	-0.485710	-0.487964	-0.486417	-0.486646	-0.486316	-0.486553	-0.492035	-0.485422	-0.489165	-0.486995	-0.487616	-0.487940	-0.484094	-0.487578	-0.486759	-0.486940	-0.488399	-0.487091	-0.489872	-0.488315	-0.488538	-0.488641	-0.486962	-0.486716	-0.485213	-0.487072
-322.800000	-0.478112	-0.479179	-0.480313	-0.482467	-0.483894	-0.482950	-0.483072	-0.483837	-0.482644	-0.480644	-0.483186	-0.483815	-0.482178	-0.487618	-0.482837	-0.479898	-0.479367	-0.481713	-0.482183	-0.483330	-0.479384	-0.479264	-0.478544	-0.475454	-0.477017	-0.480601	-0.480348	-0.480186	-0.480112	-0.477819	-0.480998	-0.481970	-0.482179	-0.483844	-0.482437	-0.482259	-0.482164	-0.481772	-0.480186	-0.484968	-0.481896	-0.482263	-0.481064	-0.484497	-0.486386	-0.482683	-0.484237	-0.483500	-0.486815
-322.766666	-0.466101	-0.469047	-0.468298	-0.469729	-0.469604	-0.470708	-0.471829	-0.475197	-0.471285	-0.470314	-0.471892	-0.469455	-0.473614	-0.472772	-0.470842	-0.467610	-0.470089	-0.466745	-0.465182	-0.467279	-0.465767	-0.466082	-0.463626	-0.458516	-0.460816	-0.462433	-0.458561	-0.462835	-0.462597	-0.464036	-0.464327	-0.462447	-0.467393	-0.469373	-0.472858	-0.468270	-0.470770	-0.468137	-0.464989	-0.469963	-0.462259	-0.469034	-0.471362	-0.474019	-0.472151	-0.472091	-0.475534	-0.476921	-0.476814
-322.733333	-0.441785	-0.444538	-0.445870	-0.447866	-0.449980	-0.450721	-0.451644	-0.456079	-0.452104	-0.456348	-0.449882	-0.449487	-0.452553	-0.452681	-0.451081	-0.446514	-0.444435	-0.439771	-0.445362	-0.441208	-0.444080	-0.443220	-0.439605	-0.432286	-0.433222	-0.434056	-0.433182	-0.432621	-0.433197	-0.433943	-0.437231	-0.435785	-0.439319	-0.442760	-0.447711	-0.445577	-0.448023	-0.445333	-0.436863	-0.448859	-0.440631	-0.446359	-0.445613	-0.448708	-0.446698	-0.450902	-0.452721	-0.451034	-0.457034
-322.700000	-0.404247	-0.411489	-0.410768	-0.411702	-0.420489	-0.417812	-0.419229	-0.427232	-0.420194	-0.422995	-0.416328	-0.419429	-0.424025	-0.420348	-0.421578	-0.409085	-0.412955	-0.408427	-0.408624	-0.410696	-0.412235	-0.404597	-0.405077	-0.394981	-0.395968	-0.401642	-0.399376	-0.398083	-0.396113	-0.397846	-0.403706	-0.403282	-0.405858	-0.411644	-0.415613	-0.411795	-0.409235	-0.414332	-0.401383	-0.415180	-0.405526	-0.409020	-0.413681	-0.413591	-0.414604	-0.420583	-0.422147	-0.424432	-0.431548
-322.666666	-0.361276	-0.370951	-0.370132	-0.370332	-0.378647	-0.379907	-0.384195	-0.387838	-0.383265	-0.385131	-0.379379	-0.380323	-0.385613	-0.381676	-0.380749	-0.369363	-0.370643	-0.365873	-0.365901	-0.365121	-0.370613	-0.359823	-0.361729	-0.349502	-0.353204	-0.354958	-0.354566	-0.355476	-0.353484	-0.354906	-0.356319	-0.356663	-0.364007	-0.369069	-0.373462	-0.372128	-0.371631	-0.372698	-0.360711	-0.373754	-0.364539	-0.367078	-0.372508	-0.380139	-0.377092	-0.381156	-0.382560	-0.382474	-0.391963
-322.633333	-0.309718	-0.322899	-0.322469	-0.322765	-0.332100	-0.330509	-0.336570	-0.341606	-0.340039	-0.340916	-0.326763	-0.332785	-0.338019	-0.333147	-0.335072	-0.317727	-0.321271	-0.317102	-0.315795	-0.316854	-0.318999	-0.313067	-0.312409	-0.298512	-0.298633	-0.303822	-0.304163	-0.303492	-0.302980	-0.303240	-0.308427	-0.303222	-0.315754	-0.317365	-0.325623	-0.325489	-0.323168	-0.323421	-0.309798	-0.327099	-0.312335	-0.319180	-0.324214	-0.332742	-0.329272	-0.332463	-0.335681	-0.336684	-0.340145
-322.600000	-0.253054	-0.267671	-0.266059	-0.272734	-0.279751	-0.277712	-0.284073	-0.290340	-0.283599	-0.284926	-0.274232	-0.278811	-0.285253	-0.280813	-0.280874	-0.263708	-0.268101	-0.260159	-0.262104	-0.262765	-0.266126	-0.256113	-0.257588	-0.243716	-0.242500	-0.245207	-0.246323	-0.244191	-0.245779	-0.247448	-0.250295	-0.250167	-0.257709	-0.261897	-0.268743	-0.269862	-0.272120	-0.266399	-0.254354	-0.273615	-0.257176	-0.266069	-0.269586	-0.276560	-0.276668	-0.280821	-0.281584	-0.285559	-0.289978
-322.566666	-0.195470	-0.207739	-0.206189	-0.212183	-0.217544	-0.219034	-0.224730	-0.232860	-0.225951	-0.224832	-0.214389	-0.219076	-0.228091	-0.224953	-0.224529	-0.206726	-0.206199	-0.201107	-0.200758	-0.201914	-0.207270	-0.198886	-0.197066	-0.184384	-0.186539	-0.184857	-0.186306	-0.186705	-0.185513	-0.187309	-0.190230	-0.187873	-0.196795	-0.202154	-0.212653	-0.209387	-0.207423	-0.211646	-0.193784	-0.215993	-0.200086	-0.204460	-0.212797	-0.217851	-0.215286	-0.220901	-0.224250	-0.225306	-0.234356
-322.533333	-0.134201	-0.144991	-0.144006	-0.149679	-0.163591	-0.155473	-0.168211	-0.171689	-0.166295	-0.167897	-0.154778	-0.157580	-0.167563	-0.163710	-0.161942	-0.142841	-0.145085	-0.138817	-0.138950	-0.141780	-0.144853	-0.138634	-0.133423	-0.121271	-0.119178	-0.125114	-0.122426	-0.122144	-0.122804	-0.123877	-0.128849	-0.127582	-0.135548	-0.141454	-0.151152	-0.150749	-0.150549	-0.148477	-0.134151	-0.152456	-0.138542	-0.144570	-0.149390	-0.157231	-0.153513	-0.162198	-0.166810	-0.165267	-0.173593
-322.500000	-0.069963	-0.083216	-0.082257	-0.088988	-0.101867	-0.097758	-0.104806	-0.113951	-0.102833	-0.104053	-0.092675	-0.096101	-0.105107	-0.103667	-0.100432	-0.084512	-0.083350	-0.075739	-0.079468	-0.078253	-0.082555	-0.073851	-0.071986	-0.059893	-0.062199	-0.063096	-0.062799	-0.059644	-0.062674	-0.064441	-0.067361	-0.065292	-0.073481	-0.080838	-0.087627	-0.088376	-0.085094	-0.088317	-0.069359	-0.091812	-0.076478	-0.081352	-0.088491	-0.097046	-0.093646	-0.095548	-0.104017	-0.104464	-0.112464
-322.466666	-0.011377	-0.024581	-0.021968	-0.027658	-0.038611	-0.036004	-0.042838	-0.051104	-0.040674	-0.042038	-0.032145	-0.036668	-0.044670	-0.042760	-0.039378	-0.018142	-0.020511	-0.015457	-0.017698	-0.018270	-0.023596	-0.016080	-0.014563	0.000556	-0.001562	-0.003637	-0.003166	-0.000947	-0.002171	-0.002356	-0.004716	-0.005128	-0.014244	-0.019489	-0.029449	-0.023629	-0.026832	-0.026967	-0.010126	-0.031055	-0.015886	-0.020417	-0.028220	-0.034302	-0.029373	-0.037469	-0.042289	-0.040715	-0.049797
-322.433333	0.041192	0.032851	0.035881	0.030215	0.023002	0.025245	0.016999	0.010438	0.016351	0.013515	0.024120	0.023006	0.014015	0.020839	0.016740	0.037773	0.033113	0.043657	0.038270	0.037885	0.032944	0.042655	0.045701	0.057931	0.058491	0.049688	0.050889	0.054157	0.053195	0.051613	0.048857	0.049513	0.040966	0.038116	0.027418	0.031513	0.029456	0.027636	0.045115	0.027239	0.041492	0.036798	0.027958	0.025297	0.025979	0.021635	0.017041	0.016937	0.007493
-322.400000	0.097727	0.086296	0.085993	0.087762	0.073265	0.077764	0.072695	0.065137	0.069502	0.070544	0.081257	0.077493	0.066070	0.074288	0.076203	0.090696	0.087904	0.092730	0.088393	0.091002	0.086196	0.096687	0.099401	0.107381	0.108046	0.104932	0.104757	0.102883	0.108542	0.106559	0.101362	0.102204	0.094231	0.094084	0.079721	0.085100	0.083716	0.084280	0.100879	0.081847	0.092893	0.089753	0.085468	0.078913	0.079323	0.076996	0.070216	0.071137	0.065153
-322.366666	0.143270	0.133672	0.135798	0.132862	0.126270	0.126126	0.119167	0.114936	0.121938	0.120918	0.129987	0.127790	0.120581	0.122884	0.120346	0.136256	0.134945	0.138854	0.137456	0.134802	0.135538	0.143312	0.143938	0.151989	0.153023	0.151431	0.146918	0.149698	0.150534	0.150012	0.148176	0.147532	0.141686	0.137048	0.129804	0.133254	0.133164	0.129236	0.142225	0.130188	0.141375	0.138939	0.131942	0.127623	0.128383	0.127388	0.121400	0.120838	0.116211
-322.333333	0.185196	0.176931	0.176486	0.174497	0.164987	0.169548	0.163676	0.161739	0.163847	0.162404	0.170546	0.170924	0.159561	0.168649	0.164352	0.177615	0.177643	0.182428	0.177133	0.176719	0.177348	0.183730	0.183864	0.196639	0.195823	0.191092	0.188710	0.189029	0.190080	0.190393	0.188257	0.184729	0.182507	0.178522	0.174831	0.172552	0.173057	0.174278	0.183866	0.171318	0.180460	0.179754	0.171407	0.168762	0.170756	0.170019	0.166556	0.162657	0.160026
-322.300000	0.216912	0.212267	0.208849	0.209801	0.200983	0.204626	0.200493	0.196987	0.201936	0.199158	0.210341	0.206127	0.200473	0.204713	0.203498	0.213143	0.209175	0.214176	0.214326	0.212363	0.212928	0.218773	0.217560	0.226613	0.224086	0.222220	0.221374	0.224061	0.221023	0.225994	0.218671	0.218176	0.210976	0.210926	0.205129	0.208648	0.209289	0.207449	0.212613	0.208855	0.214990	0.211205	0.210983	0.205468	0.208495	0.201693	0.201765	0.200938	0.194135
-322.266666	0.244435	0.239503	0.242652	0.236267	0.229072	0.232536	0.230827	0.227261	0.232287	0.231164	0.235988	0.235085	0.229094	0.236523	0.232236	0.241440	0.238136	0.242456	0.240622	0.241948	0.240609	0.242846	0.245101	0.250045	0.251245	0.245911	0.243307	0.248105	0.247230	0.246816	0.244134	0.245910	0.240980	0.242383	0.236307	0.238336	0.238812	0.235992	0.241897	0.236295	0.242477	0.239708	0.234907	0.230842	0.234911	0.233376	0.232725	0.232054	0.227948
-322.233333	0.261946	0.258955	0.260677	0.259306	0.257090	0.258458	0.255134	0.253598	0.253594	0.252747	0.256212	0.259839	0.255618	0.254480	0.256466	0.260061	0.259766	0.261787	0.261494	0.259971	0.260288	0.264943	0.264416	0.267530	0.268957	0.263938	0.268270	0.265765	0.264212	0.266172	0.264512	0.264847	0.261486	0.261642	0.260310	0.259893	0.258734	0.257355	0.262642	0.258249	0.263978	0.261512	0.261418	0.256336	0.256882	0.256083	0.256143	0.253784	0.251241
-322.200000	0.276655	0.276019	0.274355	0.273795	0.268539	0.274217	0.271003	0.266328	0.270536	0.268672	0.271650	0.275398	0.272067	0.271492	0.273469	0.273646	0.273106	0.278611	0.276797	0.273204	0.273744	0.276299	0.275095	0.281005	0.280729	0.279695	0.282640	0.277344	0.279768	0.278151	0.278296	0.275563	0.274200	0.275045	0.276732	0.271314	0.272106	0.274033	0.275938	0.270285	0.278398	0.274083	0.273259	0.273628	0.273715	0.273384	0.271999	0.271260	0.271147
-322.166666	0.284049	0.283458	0.281527	0.285813	0.280790	0.281876	0.282636	0.278929	0.282551	0.278950	0.282639	0.286696	0.278939	0.281914	0.282562	0.283717	0.284811	0.284426	0.284636	0.285396	0.285984	0.286684	0.283405	0.285983	0.288036	0.285020	0.286160	0.284894	0.281399	0.285919	0.284948	0.283952	0.281957	0.284689	0.283983	0.284349	0.279399	0.280261	0.285339	0.281454	0.284386	0.283238	0.283751	0.280802	0.283284	0.281012	0.279486	0.279922	0.281094
-322.133333	0.287040	0.288873	0.286952	0.288024	0.285869	0.289246	0.285148	0.286682	0.289918	0.284930	0.286929	0.285574	0.284072	0.288167	0.289952	0.289598	0.286649	0.286479	0.288173	0.289490	0.287705	0.290211	0.288183	0.289994	0.291027	0.291256	0.287752	0.286324	0.288340	0.289152	0.286497	0.283898	0.284841	0.291274	0.287987	0.284773	0.286370	0.286648	0.286892	0.285515	0.290539	0.284526	0.287442	0.285304	0.288987	0.288507	0.287256	0.288991	0.286804
-322.100000	0.288986	0.289250	0.285694	0.287955	0.286852	0.289890	0.287901	0.290833	0.291232	0.288975	0.287704	0.287703	0.290008	0.285463	0.291286	0.285778	0.289931	0.290480	0.287373	0.287434	0.286649	0.286475	0.285168	0.286109	0.290349	0.287938	0.286556	0.286546	0.285742	0.285936	0.283849	0.286197	0.286411	0.287181	0.290349	0.288693	0.288862	0.287793	0.286983	0.286312	0.288313	0.283472	0.288980	0.285080	0.287320	0.288000	0.289257	0.288226	0.286349
-322.066666	0.281430	0.284435	0.285272	0.286825	0.284534	0.287774	0.285705	0.285012	0.285840	0.283539	0.283301	0.288668	0.286092	0.284640	0.286388	0.284317	0.286342	0.283827	0.283447	0.286411	0.285703	0.282817	0.281522	0.285254	0.285551	0.281706	0.282908	0.280786	0.279074	0.280892	0.277391	0.279519	0.280502	0.285039	0.285541	0.284070	0.284334	0.284540	0.281084	0.285475	0.282536	0.281712	0.281289	0.285172	0.283466	0.285713	0.286219	0.285387	0.284698
-322.033333	0.275226	0.279669	0.277065	0.277530	0.280828	0.282945	0.278740	0.281714	0.281613	0.278923	0.277781	0.280505	0.280574	0.279097	0.280566	0.277220	0.278955	0.279132	0.280176	0.279645	0.279053	0.276110	0.274945	0.273407	0.275923	0.278666	0.275146	0.273672	0.273434	0.272991	0.272108	0.273654	0.274568	0.276139	0.277420	0.278456	0.278838	0.279348	0.273523	0.276624	0.276786	0.277608	0.277794	0.275103	0.278045	0.280269	0.280974	0.279954	0.283077
-322.000000	0.266208	0.268545	0.268868	0.269832	0.270142	0.273555	0.271598	0.269968	0.273945	0.271572	0.268388	0.271413	0.271717	0.271752	0.273020	0.269135	0.270492	0.266216	0.269223	0.266227	0.272392	0.266524	0.263137	0.262815	0.267026	0.265501	0.268043	0.264269	0.267136	0.266897	0.268383	0.262302	0.266796	0.269332	0.271766	0.269052	0.269613	0.266515	0.264731	0.267672	0.268390	0.267069	0.268865	0.270227	0.268931	0.268448	0.274350	0.271329	0.272269
-321.966666	0.258748	0.259821	0.257906	0.263123	0.261097	0.264980	0.264208	0.262795	0.264052	0.263650	0.261507	0.263252	0.264355	0.259566	0.264563	0.256461	0.258176	0.257360	0.257400	0.262281	0.260970	0.258902	0.256325	0.253931	0.256451	0.256010	0.256675	0.254050	0.256568	0.253810	0.254396	0.256448	0.257121	0.258265	0.258056	0.259150	0.257210	0.259156	0.254973	0.260122	0.256911	0.256389	0.258790	0.258344	0.260280	0.262084	0.262907	0.264223	0.264135
-321.933333	0.248615	0.248305	0.243971	0.252573	0.250171	0.253439	0.252746	0.254266	0.249573	0.254902	0.249753	0.253142	0.253909	0.249373	0.252566	0.247003	0.248676	0.245468	0.249033	0.248640	0.253274	0.245897	0.243927	0.240569	0.245990	0.243899	0.245831	0.247607	0.243798	0.246167	0.245648	0.243866	0.245914	0.244954	0.252520	0.246452	0.246438	0.247683	0.245171	0.247755	0.250636	0.246001	0.249752	0.247603	0.252664	0.248962	0.254724	0.249276	0.251321
-321.900000	0.235049	0.238857	0.234184	0.236623	0.238550	0.240295	0.240980	0.242402	0.242327	0.241775	0.240965	0.239243	0.242478	0.234891	0.241365	0.234074	0.235822	0.237285	0.234039	0.237749	0.240053	0.240887	0.234735	0.230966	0.234430	0.233955	0.233420	0.233452	0.230683	0.231082	0.233544	0.230174	0.233055	0.237808	0.237913	0.237637	0.237128	0.237765	0.233240	0.238415	0.237571	0.234877	0.236235	0.236797	0.239313	0.241109	0.241732	0.241254	0.241767
-321.866666	0.222780	0.224479	0.225882	0.227463	0.226027	0.230101	0.229192	0.231939	0.230009	0.230297	0.229135	0.230007	0.228983	0.229764	0.229311	0.225043	0.225683	0.224379	0.224807	0.223893	0.229539	0.223979	0.223435	0.218537	0.220388	0.222525	0.221259	0.222205	0.219778	0.222907	0.221403	0.220317	0.223856	0.225988	0.228373	0.227066	0.227448	0.227328	0.222195	0.227715	0.225775	0.224488	0.226158	0.224853	0.227488	0.226006	0.230733	0.230267	0.230744
-321.833333	0.211486	0.218494	0.216129	0.215589	0.217991	0.220449	0.216770	0.217429	0.220493	0.218301	0.217329	0.217172	0.219140	0.216554	0.217579	0.215051	0.215051	0.214282	0.211443	0.212667	0.218119	0.212066	0.211369	0.206122	0.211026	0.210701	0.211025	0.210334	0.209430	0.209539	0.210628	0.207589	0.207577	0.213943	0.215349	0.212287	0.212632	0.212876	0.208241	0.216159	0.212234	0.214104	0.215716	0.215225	0.214708	0.218502	0.218058	0.220167	0.220352
-321.800000	0.200251	0.203607	0.200481	0.203958	0.204360	0.206380	0.206953	0.207352	0.205145	0.205243	0.201824	0.209180	0.205849	0.202958	0.207890	0.204402	0.201829	0.201217	0.202230	0.203781	0.203579	0.202646	0.197925	0.198329	0.196107	0.196538	0.199209	0.198048	0.197003	0.196608	0.201001	0.196463	0.199716	0.200421	0.202282	0.201229	0.204753	0.204165	0.198369	0.204344	0.200418	0.197859	0.203762	0.204350	0.205746	0.204171	0.208511	0.206687	0.208692
-321.766666	0.189256	0.193984	0.192866	0.192392	0.194399	0.192225	0.196585	0.193668	0.197540	0.194050	0.195219	0.194068	0.196298	0.191759	0.193324	0.188702	0.192908	0.189202	0.190810	0.189256	0.193201	0.192426	0.185325	0.186434	0.185820	0.185839	0.188074	0.184890	0.185543	0.185091	0.187859	0.186122	0.184861	0.190982	0.191499	0.189303	0.190999	0.189059	0.187255	0.190327	0.190634	0.189544	0.188427	0.189991	0.192270	0.195315	0.192371	0.192345	0.192843
-321.733333	0.178984	0.182395	0.178456	0.183129	0.180605	0.184793	0.182735	0.183376	0.187315	0.183144	0.180022	0.186809	0.185588	0.178911	0.180067	0.177502	0.184106	0.180444	0.177688	0.176927	0.181235	0.176102	0.177180	0.175806	0.175627	0.178501	0.176750	0.176387	0.175482	0.174643	0.172830	0.172715	0.176561	0.179146	0.181313	0.179204	0.178575	0.180273	0.175782	0.180756	0.177009	0.175225	0.178952	0.182027	0.181350	0.180818	0.181958	0.184255	0.181174
-321.700000	0.167443	0.167219	0.169146	0.169793	0.169503	0.173332	0.171873	0.174328	0.173407	0.172515	0.170208	0.172783	0.172797	0.172393	0.173996	0.168596	0.168114	0.170094	0.168944	0.168064	0.168763	0.168328	0.167238	0.164288	0.165042	0.163206	0.165388	0.165471	0.164809	0.164339	0.166699	0.164510	0.165195	0.168122	0.170847	0.168137	0.168844	0.169769	0.166529	0.168952	0.167673	0.166094	0.168470	0.168210	0.170091	0.174890	0.173719	0.172090	0.173781
-321.666666	0.156552	0.159297	0.156627	0.161394	0.162137	0.161479	0.162146	0.164741	0.161156	0.163783	0.158886	0.162264	0.165064	0.161059	0.161836	0.157071	0.155639	0.159059	0.158848	0.156941	0.157753	0.158986	0.153601	0.152372	0.155414	0.151857	0.152521	0.153788	0.153433	0.154716	0.154349	0.150522	0.155229	0.155222	0.160614	0.156882	0.157079	0.157346	0.156887	0.158208	0.156191	0.158005	0.159858	0.156445	0.160215	0.160476	0.161303	0.163236	0.162639
-321.633333	0.146595	0.148098	0.145410	0.150357	0.149093	0.151309	0.151918	0.151609	0.149406	0.153828	0.149769	0.150154	0.150357	0.150480	0.150494	0.146761	0.148296	0.146280	0.143757	0.145346	0.150155	0.148193	0.145777	0.144961	0.143300	0.143139	0.142689	0.145531	0.143830	0.140096	0.141518	0.142217	0.143931	0.147981	0.150314	0.147029	0.147391	0.149113	0.143542	0.147662	0.145210	0.143242	0.147562	0.148504	0.146178	0.148269	0.150056	0.150737	0.149023
-321.600000	0.137845	0.136404	0.135755	0.137130	0.140275	0.140244	0.141283	0.142137	0.140336	0.138420	0.137055	0.140371	0.140498	0.139238	0.139710	0.138245	0.137139	0.136969	0.137775	0.136144	0.140288	0.137884	0.133538	0.131734	0.135980	0.135314	0.136715	0.134399	0.132560	0.132009	0.132031	0.129323	0.135561	0.135679	0.134530	0.138095	0.139340	0.138347	0.134666	0.138375	0.136339	0.134286	0.137573	0.136150	0.138689	0.140899	0.138984	0.138960	0.140179
-321.566666	0.126313	0.126812	0.129195	0.126924	0.127580	0.128873	0.131783	0.131220	0.131160	0.129961	0.127533	0.130257	0.129209	0.127570	0.130020	0.127226	0.127797	0.125234	0.127216	0.127425	0.128219	0.125567	0.125881	0.124795	0.122600	0.123910	0.123022	0.127514	0.123987	0.125436	0.122537	0.120105	0.124305	0.125256	0.129615	0.128420	0.127524	0.128184	0.122101	0.126243	0.126995	0.123583	0.126163	0.123843	0.127334	0.131751	0.130807	0.129205	0.129199
-321.533333	0.116308	0.118617	0.116387	0.119158	0.120891	0.121020	0.121956	0.122076	0.120226	0.120921	0.118925	0.120722	0.122067	0.120792	0.121388	0.117827	0.120071	0.115619	0.115551	0.117449	0.118281	0.116280	0.113464	0.112315	0.112462	0.114792	0.114126	0.116205	0.114318	0.112761	0.110780	0.110341	0.116185	0.114129	0.119240	0.116656	0.117303	0.117605	0.113905	0.119335	0.114181	0.114073	0.117648	0.117560	0.119526	0.120022	0.121610	0.119075	0.118599
-321.500000	0.108084	0.108111	0.109818	0.108672	0.110330	0.111617	0.110667	0.111697	0.111439	0.111484	0.110786	0.113150	0.113204	0.109285	0.113073	0.108299	0.108805	0.107666	0.106820	0.108337	0.111387	0.107408	0.105814	0.102526	0.106779	0.106011	0.105588	0.108837	0.104479	0.101393	0.105570	0.104493	0.107329	0.107358	0.108288	0.108241	0.111756	0.107985	0.107126	0.109849	0.104544	0.103779	0.107261	0.109247	0.106316	0.110132	0.111464	0.111882	0.111658
-321.466666	0.099276	0.098058	0.098089	0.100500	0.102195	0.104913	0.103819	0.101896	0.103625	0.101922	0.097430	0.104812	0.101878	0.101892	0.102350	0.098562	0.100026	0.101647	0.097878	0.100970	0.099885	0.097992	0.096739	0.095705	0.097472	0.094461	0.099059	0.098000	0.093781	0.095880	0.098426	0.093890	0.096577	0.101656	0.100194	0.095742	0.098922	0.098647	0.096218	0.099314	0.097766	0.098312	0.100469	0.100248	0.102869	0.099068	0.101731	0.101293	0.098639
-321.433333	0.090260	0.092019	0.094131	0.091653	0.096657	0.096768	0.096116	0.096672	0.094253	0.095317	0.092319	0.096575	0.097279	0.095087	0.095753	0.090813	0.091253	0.090772	0.092459	0.091392	0.094655	0.093123	0.091714	0.085573	0.088286	0.090360	0.089638	0.088094	0.087901	0.090397	0.089706	0.088810	0.088639	0.090657	0.092818	0.092677	0.089120	0.091600	0.089292	0.090349	0.089555	0.090467	0.092272	0.091520	0.093290	0.094164	0.095545	0.096086	0.093978
-321.400000	0.084872	0.083592	0.084200	0.086171	0.086358	0.088932	0.089217	0.092785	0.087914	0.085982	0.085584	0.089050	0.088318	0.083921	0.086619	0.086122	0.085347	0.084619	0.083186	0.085980	0.086198	0.084341	0.082710	0.081907	0.083929	0.083461	0.082430	0.083877	0.082042	0.081523	0.082000	0.081261	0.083036	0.082590	0.089245	0.083417	0.085070	0.083612	0.082200	0.085707	0.083046	0.082989	0.086381	0.085718	0.086001	0.087045	0.086418	0.087784	0.089188
-321.366666	0.079379	0.080659	0.077200	0.081276	0.079604	0.082160	0.081094	0.081813	0.080361	0.081626	0.080099	0.081131	0.083188	0.080310	0.081872	0.079237	0.079887	0.078293	0.076249	0.077922	0.079836	0.077984	0.077944	0.077273	0.081124	0.079513	0.076687	0.077341	0.073889	0.078791	0.074768	0.075149	0.076870	0.076382	0.078752	0.078140	0.080453	0.080427	0.077260	0.080897	0.076984	0.076906	0.075985	0.077283	0.082935	0.080218	0.079556	0.080950	0.081087
-321.333333	0.072791	0.074544	0.073696	0.073120	0.072035	0.074122	0.072943	0.073662	0.077706	0.074542	0.073904	0.077862	0.077172	0.073393	0.075091	0.076810	0.073656	0.074349	0.070935	0.072852	0.075409	0.073894	0.073618	0.069170	0.072935	0.073813	0.073126	0.072546	0.072296	0.072260	0.070949	0.070046	0.070383	0.073746	0.074858	0.075307	0.077274	0.073972	0.070206	0.073816	0.073609	0.071718	0.075097	0.077177	0.074568	0.073733	0.074345	0.077203	0.075881
-321.300000	0.070882	0.071167	0.067398	0.070561	0.068067	0.069356	0.071077	0.068463	0.069796	0.069281	0.069098	0.068589	0.073184	0.071372	0.070699	0.073310	0.068634	0.067162	0.068640	0.064682	0.070031	0.069437	0.067257	0.069292	0.069080	0.068764	0.069980	0.069479	0.065896	0.067880	0.067477	0.067719	0.068353	0.066432	0.069445	0.070135	0.071329	0.068548	0.067082	0.068801	0.068250	0.067870	0.069686	0.069827	0.067257	0.068549	0.070930	0.072025	0.069565
-321.266666	0.067880	0.069895	0.068070	0.067397	0.066047	0.064294	0.068676	0.064843	0.066450	0.067391	0.067273	0.070820	0.066528	0.069593	0.068747	0.064036	0.065120	0.065138	0.065307	0.066001	0.067281	0.067316	0.065107	0.064525	0.067047	0.068363	0.066294	0.066950	0.067148	0.063400	0.064779	0.064142	0.065380	0.065488	0.068007	0.066502	0.065849	0.068560	0.065699	0.066408	0.064735	0.064014	0.064507	0.065727	0.067838	0.063969	0.064608	0.066945	0.066307
-321.233333	0.066233	0.062926	0.062991	0.065598	0.064686	0.063081	0.065546	0.062359	0.066605	0.062655	0.061645	0.064590	0.064399	0.063331	0.064953	0.063395	0.063948	0.062377	0.061361	0.063377	0.063041	0.062978	0.062086	0.059808	0.067799	0.063274	0.064023	0.064888	0.060933	0.062396	0.064890	0.062580	0.062241	0.061820	0.063269	0.064227	0.060960	0.062170	0.062467	0.062776	0.061229	0.061670	0.063665	0.064436	0.063747	0.062694	0.063882	0.067805	0.063616
-321.200000	0.063119	0.062778	0.063819	0.061577	0.061973	0.060360	0.063844	0.059687	0.061367	0.062048	0.061785	0.062800	0.060988	0.059511	0.064661	0.062631	0.064758	0.059441	0.061521	0.061339	0.063787	0.061875	0.061265	0.059800	0.063466	0.062243	0.060907	0.061602	0.061091	0.059718	0.059410	0.058805	0.060558	0.060307	0.063083	0.063988	0.058121	0.058344	0.059357	0.060693	0.060740	0.060453	0.060242	0.060960	0.061274	0.063974	0.063288	0.062153	0.060857
-321.166666	0.059689	0.060835	0.060583	0.060349	0.063010	0.059704	0.061374	0.060272	0.061068	0.056859	0.057482	0.061079	0.062460	0.061273	0.059099	0.061722	0.061003	0.059918	0.060141	0.058311	0.065917	0.060565	0.060786	0.056397	0.061374	0.059363	0.059048	0.061747	0.059474	0.058069	0.061197	0.056478	0.057917	0.059774	0.061323	0.058313	0.059639	0.057580	0.056836	0.060356	0.057946	0.059054	0.060150	0.059563	0.060211	0.059301	0.059576	0.061323	0.059051
-321.133333	0.055308	0.057414	0.058911	0.062355	0.057243	0.059321	0.059882	0.058043	0.060067	0.056868	0.058310	0.061731	0.059064	0.059235	0.061925	0.059761	0.060141	0.059088	0.059838	0.056630	0.061597	0.056300	0.057634	0.058493	0.059578	0.055613	0.057859	0.057090	0.056087	0.055979	0.056753	0.055874	0.060048	0.059481	0.056587	0.058603	0.057709	0.057605	0.055059	0.053977	0.057603	0.058527	0.057108	0.061591	0.056185	0.055985	0.059276	0.058859	0.057731
-321.100000	0.055227	0.058303	0.057071	0.056734	0.055272	0.057384	0.059373	0.055688	0.057479	0.056940	0.055644	0.058942	0.057938	0.058254	0.058559	0.057089	0.056755	0.058168	0.059079	0.058496	0.060563	0.058821	0.057651	0.057951	0.056435	0.056540	0.052869	0.058042	0.051865	0.055023	0.053782	0.054563	0.052943	0.059035	0.056407	0.055499	0.057091	0.055812	0.055244	0.056362	0.057293	0.056994	0.057257	0.056626	0.057372	0.056470	0.057333	0.053036	0.057213
-321.066666	0.055462	0.055160	0.053754	0.056924	0.056843	0.057754	0.056975	0.057463	0.055446	0.053503	0.055938	0.059106	0.053229	0.055053	0.055604	0.054945	0.055711	0.057474	0.055630	0.055372	0.055804	0.056391	0.053384	0.053815	0.052815	0.055378	0.053162	0.053434	0.051150	0.053356	0.055174	0.052954	0.054496	0.052118	0.055680	0.056521	0.053412	0.053131	0.051778	0.054327	0.055144	0.054366	0.053912	0.053008	0.056220	0.056746	0.055914	0.056194	0.055177
-321.033333	0.054232	0.051977	0.055103	0.054805	0.053132	0.051525	0.055532	0.054787	0.053858	0.056091	0.052553	0.053835	0.054988	0.051760	0.057459	0.057153	0.051454	0.052611	0.052307	0.052127	0.053186	0.054916	0.053006	0.050794	0.052260	0.051866	0.052556	0.053630	0.051297	0.051913	0.051825	0.051041	0.049259	0.053093	0.054528	0.050646	0.054747	0.051718	0.054407	0.052190	0.047416	0.050519	0.053728	0.052971	0.055183	0.054255	0.054768	0.053590	0.052729
-321.000000	0.052460	0.052929	0.049348	0.052999	0.048683	0.052878	0.051500	0.052877	0.052492	0.053268	0.048241	0.052966	0.051831	0.051938	0.054090	0.052550	0.054731	0.050989	0.050207	0.050904	0.051634	0.052746	0.050656	0.050849	0.047685	0.046568	0.049872	0.050210	0.048507	0.047776	0.048250	0.049386	0.048015	0.051245	0.047572	0.048690	0.053009	0.049383	0.047250	0.048658	0.050108	0.049081	0.053379	0.051344	0.051309	0.051974	0.053437	0.051817	0.051239
-320.966666	0.048653	0.047411	0.046561	0.048450	0.047318	0.049736	0.050348	0.049411	0.049782	0.049979	0.048945	0.048388	0.050262	0.047086	0.050800	0.046228	0.048743	0.044969	0.046473	0.044783	0.047712	0.048134	0.046760	0.045582	0.048340	0.043531	0.045597	0.048351	0.042909	0.042826	0.046544	0.044393	0.046492	0.046602	0.046080	0.045443	0.049490	0.045549	0.045012	0.048116	0.048442	0.047375	0.048100	0.048472	0.049535	0.047518	0.051059	0.047824	0.046002
-320.933333	0.045938	0.046223	0.040698	0.047721	0.046181	0.042031	0.044401	0.042870	0.044232	0.044360	0.043493	0.048036	0.044588	0.043954	0.047076	0.044776	0.044847	0.042700	0.044565	0.042351	0.045247	0.045301	0.044061	0.040942	0.041284	0.042129	0.043159	0.045078	0.043159	0.038847	0.042238	0.042329	0.042312	0.043351	0.043606	0.042806	0.046219	0.041223	0.042643	0.044959	0.041670	0.040502	0.043038	0.044801	0.042380	0.047307	0.044115	0.045357	0.045993
-320.900000	0.039600	0.038767	0.039436	0.045757	0.040093	0.040251	0.039888	0.041913	0.043505	0.041098	0.041014	0.041663	0.040635	0.041965	0.041744	0.041570	0.042766	0.040361	0.040057	0.038035	0.040688	0.035572	0.039900	0.038262	0.038557	0.037421	0.036290	0.036551	0.037984	0.037229	0.036867	0.039232	0.037467	0.038216	0.041661	0.038211	0.039836	0.038213	0.037637	0.042488	0.038994	0.036473	0.039208	0.038982	0.041787	0.039600	0.042252	0.041026	0.042742
-320.866666	0.034086	0.036775	0.035789	0.033723	0.038499	0.037244	0.037367	0.035635	0.037429	0.036024	0.033720	0.037771	0.034467	0.036709	0.035932	0.034566	0.034109	0.034291	0.031492	0.034754	0.035343	0.034054	0.033470	0.033766	0.035416	0.033498	0.030916	0.032349	0.032649	0.031796	0.033045	0.032961	0.033650	0.035154	0.033604	0.034951	0.035651	0.033507	0.031346	0.034784	0.036272	0.033856	0.036567	0.033111	0.037564	0.038948	0.034865	0.037006	0.035898
-320.833333	0.029790	0.032118	0.029082	0.029356	0.029375	0.030561	0.033999	0.031699	0.033957	0.033806	0.031308	0.032969	0.032687	0.031348	0.030572	0.027051	0.030351	0.031702	0.030282	0.027433	0.032514	0.030354	0.029338	0.024868	0.028549	0.030479	0.031096	0.026910	0.032172	0.026971	0.026767	0.026615	0.029246	0.031062	0.029349	0.031652	0.030100	0.025640	0.026701	0.027864	0.029084	0.024678	0.029457	0.029199	0.030004	0.030086	0.030512	0.031763	0.029804
-320.800000	0.023255	0.025696	0.026342	0.027908	0.023947	0.028314	0.027618	0.029309	0.028466	0.028536	0.026305	0.029941	0.027974	0.030550	0.027786	0.024297	0.024892	0.027234	0.027408	0.027028	0.024253	0.023852	0.025436	0.023214	0.024074	0.022837	0.022420	0.025085	0.022569	0.019747	0.021008	0.023304	0.021931	0.025859	0.025201	0.024456	0.025948	0.022937	0.024867	0.025797	0.023389	0.025311	0.026037	0.025879	0.026383	0.028544	0.029872	0.028715	0.024446
-320.766666	0.022264	0.020198	0.023073	0.023765	0.017858	0.022275	0.022185	0.020948	0.022813	0.023943	0.021068	0.023772	0.023179	0.021587	0.021825	0.020476	0.020767	0.019684	0.019821	0.021331	0.021264	0.019768	0.019010	0.019412	0.021709	0.019880	0.017488	0.019369	0.019867	0.017861	0.019188	0.018309	0.018284	0.018676	0.019169	0.017883	0.023765	0.019925	0.017087	0.020560	0.022582	0.017178	0.021136	0.018281	0.023216	0.024403	0.023976	0.021836	0.020275
-320.733333	0.015600	0.018879	0.018072	0.018602	0.018909	0.020726	0.016659	0.016576	0.018892	0.016559	0.016465	0.018968	0.018150	0.017077	0.018737	0.015475	0.015912	0.015960	0.017902	0.015663	0.014419	0.015441	0.015966	0.012091	0.017636	0.015235	0.015712	0.016354	0.015321	0.012543	0.014645	0.014715	0.017101	0.018864	0.016070	0.016245	0.014669	0.015513	0.016555	0.015925	0.017521	0.015762	0.017047	0.017593	0.015687	0.019708	0.019176	0.015736	0.017825
-320.700000	0.014370	0.012710	0.009946	0.014182	0.012624	0.013320	0.014873	0.016307	0.014245	0.015495	0.013140	0.015568	0.017984	0.012522	0.015337	0.012800	0.015292	0.012227	0.013281	0.013973	0.012577	0.013189	0.013733	0.012949	0.012375	0.013811	0.013599	0.011593	0.010924	0.011204	0.011998	0.011655	0.009925	0.010508	0.014237	0.009131	0.011951	0.015379	0.010426	0.012451	0.011347	0.013347	0.013081	0.010939	0.017032	0.013116	0.014256	0.014395	0.014382
-320.666666	0.014873	0.005874	0.010628	0.012512	0.009911	0.011924	0.011653	0.010751	0.010663	0.011151	0.011132	0.012990	0.012754	0.011746	0.012293	0.011552	0.012150	0.010930	0.011641	0.010764	0.013462	0.010837	0.010791	0.009041	0.008445	0.011908	0.010716	0.011199	0.009219	0.010811	0.008149	0.010886	0.008072	0.010416	0.011822	0.010642	0.009172	0.009469	0.009881	0.007756	0.010676	0.008836	0.009448	0.008632	0.009447	0.012985	0.015677	0.011476	0.011376
-320.633333	0.011468	0.006986	0.007705	0.009901	0.010719	0.010129	0.009732	0.011111	0.009584	0.009758	0.009502	0.009134	0.009710	0.009022	0.009821	0.012695	0.009469	0.009552	0.007242	0.008973	0.010954	0.009497	0.010383	0.010286	0.008414	0.008738	0.009128	0.006998	0.008760	0.008962	0.010471	0.008568	0.006689	0.008193	0.008110	0.007112	0.007876	0.007488	0.009458	0.009740	0.009028	0.006649	0.008924	0.007883	0.009955	0.010813	0.012124	0.009903	0.009390
-320.600000	0.007765	0.007523	0.008971	0.006474	0.006811	0.010815	0.005962	0.008179	0.008483	0.010873	0.010595	0.012644	0.006715	0.006968	0.007865	0.008671	0.008616	0.008167	0.008635	0.006088	0.009525	0.010230	0.007497	0.007865	0.007956	0.007861	0.008219	0.006419	0.006817	0.007622	0.008857	0.006871	0.006967	0.007733	0.006846	0.006171	0.008772	0.008092	0.006898	0.006590	0.008749	0.007557	0.005637	0.007919	0.009407	0.008858	0.011140	0.010278	0.010712
-320.566666	0.012385	0.006579	0.008963	0.007156	0.005360	0.009312	0.006395	0.009073	0.007036	0.008475	0.006302	0.007636	0.008198	0.008951	0.007872	0.008648	0.008985	0.006477	0.007451	0.008668	0.006764	0.006854	0.005466	0.008639	0.008245	0.006064	0.008179	0.008635	0.010642	0.007907	0.006349	0.004867	0.004433	0.003875	0.006684	0.007872	0.007580	0.006434	0.006550	0.006752	0.010024	0.007700	0.006223	0.004965	0.010065	0.009223	0.009339	0.008319	0.008110
-320.533333	0.009868	0.009398	0.010098	0.007925	0.008322	0.011966	0.009397	0.008300	0.007673	0.009645	0.007672	0.011462	0.007086	0.009994	0.007725	0.006051	0.010208	0.010313	0.008088	0.007122	0.010409	0.009196	0.009042	0.008112	0.011054	0.011169	0.010247	0.009563	0.008836	0.008161	0.006405	0.008290	0.007088	0.008259	0.006444	0.009288	0.006427	0.006828	0.006741	0.008170	0.005315	0.005362	0.005627	0.005499	0.007719	0.008419	0.010523	0.007491	0.006914
-320.500000	0.011488	0.010242	0.009204	0.009682	0.009088	0.009371	0.006727	0.011649	0.010095	0.012097	0.009696	0.011323	0.009071	0.009470	0.008445	0.009422	0.009019	0.012852	0.007427	0.010369	0.009818	0.009303	0.011167	0.010065	0.012007	0.011439	0.010474	0.009994	0.011386	0.009442	0.009314	0.010875	0.005966	0.011608	0.008821	0.009886	0.008609	0.009422	0.007322	0.009121	0.008866	0.007359	0.006903	0.007227	0.007792	0.008487	0.011254	0.009826	0.009162
-320.466666	0.011338	0.011271	0.010422	0.014415	0.011057	0.013784	0.009393	0.010396	0.011813	0.011121	0.009936	0.013265	0.011566	0.007594	0.012002	0.009463	0.009923	0.012576	0.011117	0.007083	0.015413	0.015099	0.015643	0.013187	0.011845	0.011954	0.008911	0.012837	0.013491	0.011428	0.011149	0.012208	0.011691	0.009235	0.011065	0.011185	0.009163	0.009366	0.011978	0.007798	0.012031	0.009308	0.009230	0.010270	0.011164	0.010716	0.011584	0.012651	0.010295
-320.433333	0.014197	0.012172	0.013749	0.011814	0.012721	0.013058	0.011956	0.011208	0.012762	0.012951	0.011526	0.012422	0.010775	0.013175	0.010362	0.012392	0.014584	0.014535	0.014628	0.013523	0.012848	0.013523	0.014459	0.011660	0.012372	0.014348	0.012019	0.012234	0.012606	0.011204	0.013486	0.014254	0.011887	0.010982	0.011422	0.012367	0.013174	0.011199	0.012259	0.012149	0.011443	0.010903	0.010840	0.009421	0.013965	0.012137	0.011980	0.013344	0.012896
-320.400000	0.014131	0.012610	0.015259	0.011031	0.012592	0.013413	0.014078	0.014840	0.017148	0.015057	0.014554	0.014026	0.013468	0.013679	0.013462	0.013568	0.013828	0.014856	0.014018	0.013628	0.015512	0.012074	0.016475	0.013506	0.018140	0.012619	0.012524	0.015801	0.014560	0.014461	0.015041	0.013540	0.011731	0.012759	0.013410	0.014940	0.015182	0.014061	0.015550	0.014206	0.014405	0.013255	0.010993	0.008531	0.015212	0.014544	0.014661	0.013655	0.010362
-320.366666	0.016320	0.019324	0.018981	0.015440	0.015850	0.017232	0.017292	0.014863	0.016175	0.014550	0.015488	0.018388	0.016718	0.016443	0.015466	0.015950	0.014664	0.016618	0.016402	0.016158	0.018164	0.016330	0.017649	0.018409	0.017070	0.016292	0.016366	0.016838	0.014411	0.017075	0.014494	0.017042	0.015464	0.013203	0.014584	0.015102	0.016526	0.015478	0.016772	0.015331	0.015205	0.015279	0.014787	0.013979	0.016449	0.019478	0.016817	0.013790	0.013426
-320.333333	0.022591	0.015669	0.017836	0.014235	0.017799	0.017916	0.013802	0.016553	0.015801	0.016489	0.017454	0.017381	0.016402	0.016011	0.017837	0.016298	0.016909	0.019691	0.019208	0.016825	0.016722	0.016230	0.018567	0.020653	0.020484	0.017287	0.014448	0.019059	0.016831	0.015125	0.017032	0.014138	0.016302	0.018179	0.016596	0.018155	0.017807	0.016031	0.016310	0.016065	0.015787	0.015385	0.016460	0.016396	0.016059	0.019871	0.017882	0.018674	0.017087
-320.300000	0.019859	0.020086	0.018566	0.018163	0.018798	0.017247	0.017434	0.017005	0.018490	0.018883	0.020228	0.021489	0.015458	0.017878	0.018776	0.020256	0.015234	0.019020	0.017434	0.014859	0.018509	0.015250	0.020093	0.018216	0.019565	0.017331	0.017326	0.019197	0.018196	0.017721	0.016822	0.013750	0.012855	0.020990	0.015817	0.016532	0.017986	0.013350	0.016078	0.015748	0.015943	0.017297	0.018354	0.014888	0.018897	0.018705	0.018456	0.020708	0.018293
-320.266666	0.020813	0.015649	0.019940	0.017273	0.015291	0.020530	0.014831	0.017732	0.015757	0.021066	0.018477	0.017677	0.020449	0.019224	0.018228	0.019279	0.020263	0.019546	0.016859	0.015094	0.018533	0.016387	0.016609	0.018227	0.019700	0.014747	0.018855	0.018401	0.019522	0.017209	0.016318	0.016074	0.016919	0.018934	0.018922	0.015287	0.018621	0.017237	0.014849	0.016810	0.019354	0.018014	0.018029	0.015447	0.019102	0.018693	0.020023	0.020822	0.017566
-320.233333	0.017915	0.019747	0.018285	0.019704	0.017488	0.018942	0.019092	0.016849	0.018085	0.020192	0.018399	0.019568	0.017388	0.018532	0.019447	0.019425	0.017551	0.022761	0.020326	0.016554	0.020553	0.016043	0.018223	0.014726	0.018200	0.018340	0.020830	0.016033	0.014322	0.017796	0.016452	0.017945	0.018087	0.018998	0.016593	0.015857	0.017437	0.015453	0.015870	0.019113	0.020802	0.016064	0.019028	0.017983	0.020263	0.021299	0.021065	0.017634	0.018366
-320.200000	0.018621	0.019663	0.019836	0.018197	0.018503	0.020741	0.019549	0.017717	0.016744	0.021761	0.016127	0.020662	0.017731	0.016922	0.018116	0.018287	0.017938	0.016837	0.018565	0.016600	0.017012	0.015987	0.016744	0.017544	0.016953	0.018587	0.018561	0.016938	0.016133	0.015686	0.017311	0.015411	0.015488	0.017878	0.018956	0.015758	0.016869	0.015607	0.017162	0.017821	0.016037	0.013833	0.019980	0.013684	0.020440	0.019880	0.018817	0.019105	0.018631
-320.166666	0.016053	0.015893	0.016708	0.016933	0.016416	0.018882	0.016845	0.017655	0.017241	0.019845	0.017575	0.018125	0.019440	0.018802	0.016142	0.016468	0.017340	0.014941	0.017139	0.015863	0.018983	0.015005	0.015970	0.017340	0.015617	0.014678	0.017896	0.018477	0.017518	0.016189	0.013376	0.015079	0.015716	0.016746	0.017563	0.012989	0.016364	0.015048	0.015838	0.014676	0.018272	0.016410	0.016804	0.015935	0.017103	0.016583	0.018380	0.016880	0.015756
-320.133333	0.015266	0.014631	0.016028	0.018715	0.015855	0.016068	0.015391	0.017807	0.016386	0.014074	0.018063	0.015659	0.018322	0.016571	0.018727	0.014729	0.015404	0.014572	0.015530	0.012583	0.015792	0.013863	0.018433	0.012901	0.016546	0.016094	0.012689	0.017615	0.013708	0.012532	0.013088	0.017612	0.011666	0.015987	0.011478	0.014162	0.014778	0.015317	0.012919	0.013630	0.015316	0.013250	0.016100	0.016302	0.016435	0.016674	0.013405	0.018456	0.014089
-320.100000	0.013910	0.013846	0.013830	0.016924	0.011536	0.016195	0.013349	0.016136	0.012787	0.013263	0.012359	0.016082	0.015124	0.010484	0.012899	0.013934	0.017140	0.016011	0.015029	0.011347	0.013088	0.012763	0.013526	0.012948	0.013414	0.010385	0.012650	0.011917	0.011996	0.012507	0.010072	0.013500	0.011974	0.012480	0.014641	0.012920	0.013137	0.012112	0.013053	0.012141	0.016357	0.011087	0.013308	0.013715	0.012901	0.013416	0.013483	0.012460	0.013281
-320.066666	0.013162	0.011550	0.008363	0.011723	0.010640	0.012015	0.010868	0.012724	0.011207	0.010174	0.011662	0.011678	0.015592	0.010030	0.011795	0.010225	0.010322	0.011431	0.009752	0.009654	0.012326	0.009594	0.010100	0.010567	0.014692	0.010699	0.009165	0.012402	0.010231	0.008337	0.010632	0.008408	0.009083	0.011316	0.012298	0.011760	0.011364	0.010427	0.006405	0.012480	0.012180	0.009593	0.014786	0.010742	0.009655	0.013530	0.012339	0.011083	0.010191
-320.033333	0.005276	0.013475	0.012711	0.011324	0.007876	0.010917	0.009284	0.011482	0.007615	0.007525	0.008111	0.012264	0.011214	0.008523	0.010985	0.008615	0.006495	0.011968	0.007863	0.006884	0.011440	0.007480	0.008438	0.010751	0.009401	0.007240	0.007944	0.011662	0.010386	0.004831	0.008719	0.008798	0.007006	0.005568	0.011094	0.011434	0.008729	0.007811	0.007146	0.008319	0.007110	0.005497	0.008051	0.008668	0.009958	0.007778	0.009244	0.009303	0.005845
-320.000000	0.007770	0.005356	0.003594	0.006822	0.007594	0.007582	0.008594	0.005177	0.006785	0.008475	0.004114	0.008217	0.009996	0.008101	0.006485	0.008974	0.007210	0.005848	0.006629	0.005020	0.008470	0.006678	0.007316	0.006637	0.005412	0.005706	0.008155	0.007617	0.005588	0.002618	0.006155	0.005958	0.005278	0.005102	0.005070	0.005916	0.004445	0.006039	0.006334	0.003595	0.010294	0.002206	0.006242	0.005554	0.007261	0.009150	0.007893	0.008825	0.006763
-319.966666	0.004701	0.003199	0.005371	0.004448	0.003888	0.005007	0.005100	0.006520	0.007049	0.005944	0.002695	0.008784	0.007349	0.004744	0.004451	0.003061	-0.000561	0.004969	0.006349	0.003983	0.009867	0.001859	0.003032	0.000657	0.004805	0.000386	0.003596	0.002968	0.001029	0.002159	0.002046	0.000429	0.004282	0.001708	0.004519	0.002571	0.004113	0.002387	-0.000523	0.005100	0.002946	0.000974	0.004081	0.002288	0.000794	0.004929	0.007367	0.004263	0.002058
-319.933333	0.001091	0.000222	0.004674	0.003698	-0.000395	0.004270	-0.000379	0.003181	0.004174	0.003891	0.001598	0.001354	0.005381	0.000308	0.003413	0.003739	0.002477	0.002279	0.003592	0.001330	0.003395	0.002762	0.000867	0.000593	0.002969	-0.000925	-0.001243	0.000533	0.000268	-0.003215	-0.000911	0.000301	0.002327	-0.001895	-0.000012	0.004216	0.003702	0.001622	0.001330	0.003367	-0.001101	-0.000746	-0.000773	0.000301	0.000741	0.002404	0.003932	0.002071	0.003806
-319.900000	-0.002275	0.001495	0.000789	0.000936	-0.001608	-0.003470	0.001632	0.001013	0.000322	0.001862	-0.001383	0.004875	0.001228	-0.001214	0.001958	-0.000547	-0.001253	0.003753	-0.000496	-0.001632	-0.000621	-0.000267	0.000691	-0.002099	-0.002536	-0.002231	-0.000962	-0.000595	-0.004551	-0.000014	-0.003037	-0.004389	-0.003332	-0.003969	0.001370	-0.001258	-0.001939	-0.002361	-0.004362	-0.002046	-0.002534	-0.003156	0.000680	-0.002645	-0.002107	0.000913	0.001128	-0.000234	0.000712
-319.866666	-0.006254	-0.004438	-0.003580	-0.003491	-0.002389	-0.000056	-0.001566	-0.002086	-0.003594	-0.000990	-0.001843	-0.001831	-0.000981	-0.003257	-0.002267	-0.000298	-0.003609	-0.004762	-0.002879	-0.005274	-0.004570	-0.003914	-0.004218	-0.008362	-0.001937	-0.003834	-0.006633	-0.005875	-0.007113	-0.005620	-0.005973	-0.006627	-0.006276	-0.006717	-0.004442	-0.002562	-0.004602	-0.004463	-0.006940	-0.005810	-0.001610	-0.003334	-0.000466	-0.004695	-0.002178	-0.004225	-0.003005	-0.001915	-0.003900
-319.833333	-0.006007	-0.004442	-0.003829	-0.003236	-0.007836	-0.004130	-0.003729	-0.003130	-0.004328	-0.002368	-0.004137	-0.003720	-0.004062	-0.003741	-0.003385	-0.004135	-0.005733	-0.006079	-0.008677	-0.003948	-0.004101	-0.006423	-0.003384	-0.007816	-0.006707	-0.011035	-0.003131	-0.006779	-0.008573	-0.008770	-0.007603	-0.006833	-0.008125	-0.005534	-0.003265	-0.006222	-0.007923	-0.006187	-0.007346	-0.008122	-0.003767	-0.007243	-0.006073	-0.007720	-0.004109	-0.002948	-0.005965	-0.003564	-0.005072
-319.800000	-0.008355	-0.006160	-0.004392	-0.004213	-0.007649	-0.006294	-0.006656	-0.002787	-0.005918	-0.004835	-0.007728	-0.007149	-0.005948	-0.006735	-0.006216	-0.008457	-0.006447	-0.005924	-0.005858	-0.010421	-0.005221	-0.008727	-0.007229	-0.007376	-0.005223	-0.007944	-0.009741	-0.010895	-0.007383	-0.009452	-0.009831	-0.006647	-0.010455	-0.009661	-0.007305	-0.007784	-0.008926	-0.007904	-0.008683	-0.007516	-0.006390	-0.008332	-0.007093	-0.008966	-0.004696	-0.004901	-0.004659	-0.006236	-0.007617
-319.766666	-0.009636	-0.008163	-0.007805	-0.007169	-0.009079	-0.006544	-0.008301	-0.009736	-0.009039	-0.008126	-0.010307	-0.007862	-0.009262	-0.006136	-0.007055	-0.006038	-0.008856	-0.007991	-0.009511	-0.011285	-0.006551	-0.009968	-0.009429	-0.010381	-0.007623	-0.011045	-0.009317	-0.009098	-0.011911	-0.009860	-0.011400	-0.010935	-0.013246	-0.008459	-0.009269	-0.011268	-0.012607	-0.012522	-0.011962	-0.010613	-0.008464	-0.009844	-0.009106	-0.009481	-0.008393	-0.007836	-0.008385	-0.010033	-0.008982
-319.733333	-0.009478	-0.009215	-0.009166	-0.008796	-0.010988	-0.011982	-0.011244	-0.007585	-0.009327	-0.005572	-0.008670	-0.010170	-0.010773	-0.010354	-0.009259	-0.010604	-0.012176	-0.010289	-0.010753	-0.011296	-0.010126	-0.011031	-0.009493	-0.008919	-0.008546	-0.010631	-0.010296	-0.012059	-0.010665	-0.010269	-0.010661	-0.010144	-0.013586	-0.011557	-0.009163	-0.011734	-0.011318	-0.013467	-0.010461	-0.009573	-0.010567	-0.015177	-0.010095	-0.010556	-0.010449	-0.011028	-0.008240	-0.009517	-0.010987
-319.700000	-0.010625	-0.011391	-0.010808	-0.007468	-0.014445	-0.008068	-0.013403	-0.011031	-0.008857	-0.011285	-0.011295	-0.009285	-0.009886	-0.012214	-0.007496	-0.011145	-0.010221	-0.011786	-0.012297	-0.013578	-0.010600	-0.011095	-0.008279	-0.010330	-0.010885	-0.010812	-0.009438	-0.010913	-0.010574	-0.011427	-0.012677	-0.013367	-0.014206	-0.012264	-0.011259	-0.010834	-0.012395	-0.010494	-0.013101	-0.012075	-0.012253	-0.012805	-0.011356	-0.012804	-0.009739	-0.009755	-0.007553	-0.009704	-0.012398
-319.666666	-0.011904	-0.009266	-0.008376	-0.010867	-0.010504	-0.010664	-0.010529	-0.011725	-0.010985	-0.009296	-0.013105	-0.009788	-0.010232	-0.009854	-0.009361	-0.009170	-0.010211	-0.009998	-0.009973	-0.014130	-0.008651	-0.007858	-0.009081	-0.012303	-0.006997	-0.008635	-0.007688	-0.010481	-0.011016	-0.012562	-0.010791	-0.012014	-0.014218	-0.011348	-0.011737	-0.011247	-0.010051	-0.012577	-0.013308	-0.012368	-0.009751	-0.010668	-0.011056	-0.008780	-0.012136	-0.011090	-0.008317	-0.011485	-0.011497
-319.633333	-0.007657	-0.009004	-0.006156	-0.009903	-0.012664	-0.010407	-0.010380	-0.010313	-0.012096	-0.012100	-0.010059	-0.012207	-0.011205	-0.009320	-0.009218	-0.010379	-0.011567	-0.010870	-0.011736	-0.012777	-0.008816	-0.009648	-0.011147	-0.010659	-0.008690	-0.010479	-0.010353	-0.010167	-0.010245	-0.010842	-0.009719	-0.013778	-0.012686	-0.012167	-0.010554	-0.013338	-0.011649	-0.012211	-0.010329	-0.012443	-0.011335	-0.011093	-0.014061	-0.011715	-0.010454	-0.012245	-0.009803	-0.009665	-0.013913
-319.600000	-0.008754	-0.008762	-0.007135	-0.007558	-0.008888	-0.009424	-0.010221	-0.008770	-0.011866	-0.008044	-0.007375	-0.008051	-0.011557	-0.012341	-0.010925	-0.008641	-0.008510	-0.008770	-0.010815	-0.011097	-0.010333	-0.008410	-0.008466	-0.009669	-0.009518	-0.008879	-0.009120	-0.007265	-0.009026	-0.010679	-0.010452	-0.010478	-0.012834	-0.009516	-0.011228	-0.006936	-0.009095	-0.010202	-0.011225	-0.011571	-0.011536	-0.012014	-0.011123	-0.012441	-0.010159	-0.012112	-0.008196	-0.008602	-0.012458
-319.566666	-0.006425	-0.006516	-0.006417	-0.008717	-0.009597	-0.008045	-0.010091	-0.009571	-0.007696	-0.006479	-0.006705	-0.007439	-0.010437	-0.007428	-0.008598	-0.007635	-0.006367	-0.009318	-0.007241	-0.008252	-0.005721	-0.006849	-0.006262	-0.008056	-0.005887	-0.010028	-0.007623	-0.009500	-0.007659	-0.008566	-0.009778	-0.008240	-0.010883	-0.010834	-0.008915	-0.003708	-0.007619	-0.013239	-0.012208	-0.011821	-0.008635	-0.007060	-0.006714	-0.011556	-0.009833	-0.006133	-0.008736	-0.008510	-0.012924
-319.533333	-0.005536	-0.004915	-0.005560	-0.003801	-0.008436	-0.005595	-0.006116	-0.007837	-0.007016	-0.005844	-0.007742	-0.006661	-0.008200	-0.008470	-0.007969	-0.007721	-0.005776	-0.005650	-0.006229	-0.006969	-0.005544	-0.007352	-0.004857	-0.008243	-0.002327	-0.004972	-0.004574	-0.005887	-0.007601	-0.005058	-0.007608	-0.007179	-0.008323	-0.006400	-0.009417	-0.007466	-0.006558	-0.008334	-0.006370	-0.007974	-0.005627	-0.005444	-0.004651	-0.009942	-0.005194	-0.004143	-0.004744	-0.005339	-0.008052
-319.500000	-0.002131	-0.003751	-0.000128	-0.003128	-0.005135	-0.000020	-0.004842	-0.004004	-0.004646	-0.003258	-0.003290	-0.000620	-0.004961	-0.005064	-0.002561	-0.002521	-0.006201	-0.000521	-0.004203	-0.003813	0.000636	-0.004765	-0.004113	-0.002919	-0.002216	-0.001937	-0.004196	-0.002658	-0.002214	-0.005996	-0.005570	-0.004814	-0.004018	-0.005564	-0.007639	-0.006090	-0.004850	-0.005021	-0.006719	-0.006132	-0.005142	-0.001466	-0.002451	-0.007106	-0.003406	-0.004003	-0.005831	-0.003462	-0.009567
-319.466666	-0.001876	0.001746	0.000238	-0.001357	-0.001966	0.004476	-0.001798	-0.003891	-0.000912	0.000628	-0.000198	0.001017	-0.001156	-0.003686	0.002650	-0.002653	0.000726	-0.000144	-0.000868	-0.004354	0.002463	0.000857	-0.002431	0.000793	0.004611	-0.001446	0.002182	0.000599	0.002310	-0.000563	-0.003223	0.000375	-0.001645	-0.001329	-0.002136	-0.000899	0.000496	-0.000244	-0.001968	-0.002486	-0.000869	-0.001281	-0.002613	-0.001814	-0.002827	-0.000650	-0.001287	-0.003480	-0.006634
-319.433333	0.003623	0.001759	0.004027	0.004662	0.000865	0.003088	0.001984	-0.001854	0.005103	0.004051	0.003276	0.002618	0.004394	0.004008	0.005486	0.002464	0.003800	0.001969	0.004044	-0.000050	0.004639	0.000644	0.002996	0.003838	0.002401	0.002117	0.003010	0.004136	0.004922	0.000800	0.001070	0.003536	0.001185	0.003373	0.002312	0.001277	0.002943	0.001394	-0.001036	0.000242	0.003602	0.001521	-0.000713	0.001027	0.003154	0.002147	0.000449	0.004079	-0.001437
-319.400000	0.006428	0.005096	0.004982	0.006954	0.005538	0.006417	0.004528	0.004841	0.004173	0.004778	0.007307	0.007709	0.004424	0.002666	0.008486	0.003973	0.003771	0.006998	0.006582	0.004059	0.005341	0.006717	0.006489	0.004258	0.007011	0.007246	0.008761	0.008158	0.008479	0.005755	0.004746	0.005050	0.003012	0.002338	0.005140	0.002812	0.004986	0.003335	0.005757	0.000953	0.008075	0.003766	0.002526	0.005209	0.003331	0.005650	0.004337	0.001703	0.002933
-319.366666	0.009099	0.007441	0.007584	0.007357	0.006800	0.010089	0.007688	0.007374	0.008402	0.009107	0.008216	0.009338	0.009747	0.007584	0.011684	0.008760	0.008648	0.010361	0.009800	0.008204	0.010667	0.011158	0.010359	0.007705	0.010090	0.006752	0.013373	0.008870	0.011241	0.008215	0.008982	0.009826	0.008343	0.009270	0.008339	0.008679	0.007858	0.007100	0.007604	0.008910	0.008741	0.006697	0.007691	0.008834	0.008276	0.008247	0.007367	0.009959	0.006196
-319.333333	0.011399	0.014129	0.013173	0.014699	0.009581	0.010205	0.013361	0.010847	0.011550	0.013541	0.010791	0.012976	0.012588	0.011762	0.012223	0.013504	0.013646	0.013027	0.015088	0.010643	0.014022	0.010366	0.010347	0.012584	0.013431	0.012262	0.013717	0.012500	0.014162	0.011173	0.008797	0.011808	0.012511	0.009898	0.012203	0.011576	0.011707	0.011337	0.012992	0.012866	0.012701	0.011757	0.011214	0.008828	0.012887	0.011067	0.012766	0.013428	0.008592
-319.300000	0.014624	0.016894	0.014102	0.012868	0.015883	0.012020	0.014497	0.015404	0.013570	0.015557	0.014081	0.015109	0.015581	0.011895	0.014637	0.014146	0.016861	0.015029	0.015947	0.014135	0.015478	0.014223	0.015486	0.015823	0.016367	0.011957	0.017547	0.016205	0.018093	0.012723	0.015843	0.015092	0.014809	0.013949	0.014461	0.012480	0.015690	0.010784	0.015122	0.012225	0.015375	0.013355	0.011789	0.015130	0.012689	0.014942	0.014702	0.014183	0.014515
-319.266666	0.015868	0.015908	0.017338	0.015956	0.016996	0.015396	0.016350	0.016562	0.016872	0.018045	0.014371	0.015775	0.016055	0.019083	0.019499	0.018425	0.015020	0.016525	0.018316	0.015064	0.017326	0.019098	0.017477	0.015555	0.017401	0.014593	0.020249	0.014753	0.018467	0.016437	0.016511	0.016310	0.017960	0.014881	0.015836	0.015463	0.018198	0.015423	0.016127	0.014353	0.016648	0.015881	0.014313	0.013338	0.017283	0.016880	0.016856	0.013373	0.016362
-319.233333	0.020261	0.018119	0.019583	0.017052	0.019787	0.019670	0.016204	0.017605	0.015340	0.017468	0.017535	0.019647	0.017353	0.019698	0.017589	0.017511	0.017590	0.021301	0.017677	0.016585	0.021579	0.019482	0.015366	0.019857	0.015137	0.018973	0.020216	0.016475	0.019133	0.017668	0.013571	0.014451	0.016478	0.018155	0.017996	0.017001	0.017776	0.016805	0.016405	0.017324	0.013769	0.019944	0.017060	0.016782	0.019772	0.018638	0.018437	0.017407	0.017755
-319.200000	0.019176	0.017959	0.017367	0.018557	0.016442	0.020378	0.016925	0.016530	0.018939	0.019401	0.015793	0.020622	0.020131	0.018829	0.018194	0.017985	0.019250	0.018693	0.020028	0.019009	0.020255	0.018370	0.017037	0.016923	0.019970	0.016712	0.018955	0.018637	0.020794	0.020248	0.018495	0.019522	0.017173	0.018968	0.019189	0.020319	0.016302	0.016414	0.019253	0.018501	0.018662	0.018341	0.014852	0.017618	0.019559	0.020760	0.018952	0.016151	0.020786
-319.166666	0.018582	0.015913	0.017629	0.017434	0.018217	0.019765	0.015955	0.019312	0.018496	0.018638	0.016635	0.023502	0.019037	0.019280	0.019976	0.018691	0.019105	0.020299	0.017946	0.019918	0.020405	0.018638	0.017120	0.018212	0.019014	0.015389	0.016990	0.018057	0.018825	0.018967	0.020012	0.016352	0.016465	0.016270	0.015486	0.019210	0.019603	0.017053	0.016469	0.018740	0.016973	0.020048	0.018320	0.019335	0.016475	0.017451	0.018406	0.016404	0.015236
-319.133333	0.015604	0.018805	0.018027	0.018045	0.020138	0.021741	0.016145	0.017173	0.020042	0.018219	0.018237	0.019553	0.019732	0.016820	0.018353	0.016268	0.017897	0.015907	0.018431	0.014054	0.017822	0.016874	0.017290	0.016168	0.015786	0.015628	0.018999	0.014705	0.014403	0.015581	0.016881	0.014412	0.015657	0.017467	0.016200	0.016545	0.017932	0.016019	0.014368	0.016166	0.014890	0.015874	0.015539	0.013282	0.017628	0.017721	0.017358	0.017360	0.017532
-319.100000	0.014952	0.014219	0.015680	0.015813	0.015596	0.019048	0.017156	0.016422	0.016610	0.016196	0.013391	0.017201	0.020949	0.018498	0.015902	0.015557	0.018446	0.014433	0.014886	0.015119	0.017031	0.011575	0.016296	0.015777	0.013946	0.012750	0.013224	0.017141	0.013856	0.012189	0.011422	0.012401	0.013621	0.012952	0.013289	0.014151	0.015786	0.013564	0.011002	0.013121	0.014099	0.015406	0.012182	0.014453	0.017745	0.015824	0.016308	0.016650	0.016670
-319.066666	0.012219	0.013756	0.013310	0.016530	0.011715	0.017491	0.014650	0.016666	0.016074	0.014993	0.013373	0.018345	0.013800	0.015023	0.011761	0.013053	0.014089	0.014828	0.013358	0.013459	0.015625	0.014754	0.011810	0.011758	0.014154	0.014820	0.015793	0.011557	0.012531	0.009282	0.011576	0.011201	0.007314	0.011008	0.011833	0.013733	0.014730	0.010915	0.013107	0.009859	0.012974	0.011750	0.011058	0.009119	0.013642	0.012546	0.014681	0.013639	0.011557
-319.033333	0.010358	0.011463	0.008290	0.012359	0.011653	0.012344	0.010971	0.011522	0.013624	0.012516	0.011333	0.013884	0.011013	0.010742	0.011807	0.008984	0.011038	0.010328	0.010525	0.006830	0.012576	0.009568	0.010011	0.011674	0.008612	0.009430	0.009934	0.007473	0.011319	0.010275	0.006872	0.009824	0.009144	0.009545	0.008375	0.010713	0.012812	0.008372	0.011577	0.010662	0.009108	0.005269	0.009385	0.007497	0.012269	0.012762	0.011545	0.009827	0.010604
-319.000000	0.005358	0.007495	0.008198	0.005503	0.010321	0.008455	0.009768	0.011743	0.007373	0.009583	0.005428	0.006879	0.010189	0.006510	0.009207	0.007956	0.007055	0.007952	0.007494	0.004455	0.008193	0.007725	0.003747	0.006241	0.006270	0.005000	0.005179	0.004995	0.007561	0.005378	0.003927	0.006656	0.002557	0.004592	0.007447	0.008802	0.010463	0.004608	0.004780	0.006468	0.006224	0.005748	0.008764	0.007819	0.008528	0.008049	0.009923	0.009175	0.006163
-318.966666	0.003724	0.004835	0.004262	0.005232	0.002091	0.006440	0.004488	0.006709	0.007038	0.007182	0.007396	0.004671	0.005367	0.007995	0.003567	0.001998	0.005761	0.000601	0.002575	0.003562	0.006165	0.002846	0.005640	0.003160	0.003037	0.004168	0.001852	0.001977	0.001977	0.003265	0.003163	0.001954	0.002335	0.000842	0.005611	0.007013	0.005070	0.001856	0.001720	0.003231	0.001672	0.003540	0.000818	0.003314	0.005952	0.005394	0.006501	0.004340	0.004898
-318.933333	0.000725	0.002703	0.004425	0.004458	0.003591	0.002988	0.001490	0.002919	0.001413	0.002924	0.002870	0.004754	0.003564	0.001989	0.004357	0.000466	0.002550	-0.001116	0.002889	0.001016	0.002994	0.000462	-0.000585	0.001636	-0.000736	-0.001172	0.002961	0.000555	-0.000495	-0.003754	0.000405	0.000454	-0.002512	-0.001702	0.001984	0.002142	-0.002023	0.000730	-0.002681	-0.001372	0.000596	-0.000656	0.002127	0.000702	-0.001561	0.004798	0.002710	-0.001340	0.002061
-318.900000	-0.003571	-0.001592	-0.002471	-0.002623	-0.002634	-0.000970	-0.002180	0.000993	0.001722	0.001900	-0.003558	0.001698	0.001730	-0.000213	0.002111	-0.001788	0.000842	-0.002464	0.000705	-0.001553	-0.001946	-0.001951	-0.003075	-0.003577	-0.000708	-0.001107	-0.000703	-0.002999	-0.002954	-0.000825	-0.005146	-0.003285	-0.003404	-0.007190	-0.001298	-0.002039	-0.003009	-0.005472	0.000740	-0.002113	-0.001341	-0.000825	-0.003399	-0.000685	-0.001843	0.001468	-0.001476	-0.000912	-0.001639
-318.866666	-0.003877	-0.001961	-0.002796	-0.001420	-0.004824	-0.000984	-0.001976	-0.000324	-0.003828	-0.002095	-0.002781	0.000717	-0.005275	-0.005237	-0.002054	-0.002950	-0.003306	-0.001928	-0.001841	-0.006285	-0.001623	-0.003405	-0.006498	-0.003492	-0.003367	-0.006708	-0.003601	-0.005927	-0.006578	-0.006104	-0.004621	-0.007939	-0.004744	-0.005665	-0.004389	-0.004696	-0.003590	-0.005457	-0.005022	-0.004447	-0.003964	-0.003986	-0.002524	-0.004265	-0.006227	0.001566	-0.002136	-0.003649	-0.002703
-318.833333	-0.005638	-0.004583	-0.004000	-0.005723	-0.006735	-0.004005	-0.006167	-0.006782	-0.004187	-0.004707	-0.004441	-0.003115	-0.002822	-0.004737	-0.002458	-0.005849	-0.004452	-0.006099	-0.004630	-0.008725	-0.005149	-0.003247	-0.005854	-0.005669	-0.003952	-0.007825	-0.007793	-0.005803	-0.007046	-0.007523	-0.005612	-0.005930	-0.007573	-0.011197	-0.005600	-0.008379	-0.006071	-0.007601	-0.006134	-0.007819	-0.007981	-0.006508	-0.008956	-0.009754	-0.007219	-0.005667	-0.003812	-0.007321	-0.003988
-318.800000	-0.006434	-0.007282	-0.005443	-0.007249	-0.008683	-0.003340	-0.007348	-0.003088	-0.004712	-0.005675	-0.007469	-0.005756	-0.004966	-0.004662	-0.006221	-0.005445	-0.009096	-0.006225	-0.007330	-0.009864	-0.005613	-0.005281	-0.009720	-0.007578	-0.006996	-0.009127	-0.007015	-0.007215	-0.005516	-0.009095	-0.009714	-0.008587	-0.006815	-0.007364	-0.006383	-0.010050	-0.006192	-0.009443	-0.006960	-0.009337	-0.009309	-0.010554	-0.007276	-0.008131	-0.005169	-0.006314	-0.005121	-0.005221	-0.008909
-318.766666	-0.010586	-0.008163	-0.008004	-0.007531	-0.005242	-0.005939	-0.010169	-0.008109	-0.008000	-0.006735	-0.006395	-0.007387	-0.007516	-0.007948	-0.006301	-0.007814	-0.008989	-0.006969	-0.004501	-0.009559	-0.006575	-0.008533	-0.004674	-0.007426	-0.006286	-0.013015	-0.006742	-0.010495	-0.007982	-0.007093	-0.006106	-0.008016	-0.010691	-0.008470	-0.009402	-0.010317	-0.007327	-0.011612	-0.007140	-0.010033	-0.006875	-0.009761	-0.008802	-0.008880	-0.007001	-0.008344	-0.003465	-0.007947	-0.008657
-318.733333	-0.009680	-0.006848	-0.008163	-0.007947	-0.007428	-0.007049	-0.007343	-0.008350	-0.008388	-0.004335	-0.009694	-0.006815	-0.009384	-0.007062	-0.009578	-0.007415	-0.008503	-0.009283	-0.007236	-0.008442	-0.005969	-0.006599	-0.008252	-0.009820	-0.004928	-0.007995	-0.004840	-0.009543	-0.005667	-0.011819	-0.007206	-0.010104	-0.006339	-0.009829	-0.011395	-0.010175	-0.005884	-0.011484	-0.004669	-0.007678	-0.009027	-0.009106	-0.008337	-0.010185	-0.008022	-0.009977	-0.005416	-0.008360	-0.007763
-318.700000	-0.006428	-0.008846	-0.006323	-0.007216	-0.010399	-0.005588	-0.009066	-0.007655	-0.006561	-0.006352	-0.007218	-0.006321	-0.008524	-0.009924	-0.005656	-0.008085	-0.008123	-0.008621	-0.006109	-0.007565	-0.006294	-0.009280	-0.009393	-0.007005	-0.009946	-0.007668	-0.009072	-0.009283	-0.007559	-0.007633	-0.008878	-0.009203	-0.008192	-0.011215	-0.010071	-0.006397	-0.006842	-0.008901	-0.008236	-0.007097	-0.006920	-0.005454	-0.008245	-0.010567	-0.007465	-0.006504	-0.004508	-0.008044	-0.007461
-318.666666	-0.009297	-0.006745	-0.006324	-0.005242	-0.011792	-0.005321	-0.007850	-0.007410	-0.004736	-0.004795	-0.007551	-0.005354	-0.007723	-0.005940	-0.008692	-0.006154	-0.009712	-0.006468	-0.004466	-0.006978	-0.008095	-0.008672	-0.005308	-0.005493	-0.008670	-0.008651	-0.001945	-0.007590	-0.006575	-0.008600	-0.006757	-0.007690	-0.009397	-0.007545	-0.005649	-0.007809	-0.007238	-0.009731	-0.006289	-0.008191	-0.006137	-0.010616	-0.009765	-0.009096	-0.009732	-0.006100	-0.004315	-0.006117	-0.010198
-318.633333	-0.007158	-0.009080	-0.004966	-0.007271	-0.010446	-0.008275	-0.006603	-0.006292	-0.004532	-0.006378	-0.006159	-0.004898	-0.004769	-0.005066	-0.006712	-0.005965	-0.006532	-0.006549	-0.008044	-0.008841	-0.005865	-0.007150	-0.005784	-0.005174	-0.005405	-0.008418	-0.003779	-0.005948	-0.005565	-0.007222	-0.006605	-0.008013	-0.008471	-0.008209	-0.006728	-0.010843	-0.010367	-0.003623	-0.007651	-0.006444	-0.007676	-0.009454	-0.008780	-0.010679	-0.006467	-0.006930	-0.005917	-0.008196	-0.008525
-318.600000	-0.006396	-0.006291	-0.005731	-0.006045	-0.007356	-0.004967	-0.006570	-0.006693	-0.005991	-0.006976	-0.005736	-0.006680	-0.005470	-0.009357	-0.006845	-0.005999	-0.006325	-0.004629	-0.007910	-0.007641	-0.001935	-0.006224	-0.005945	-0.005414	-0.006359	-0.007957	-0.007847	-0.006014	-0.007072	-0.007764	-0.007921	-0.008013	-0.010196	-0.009034	-0.008558	-0.005665	-0.004438	-0.008236	-0.005003	-0.008935	-0.006104	-0.010339	-0.005912	-0.010006	-0.006754	-0.005113	-0.007794	-0.007566	-0.005821
-318.566666	-0.004591	-0.004267	-0.007161	-0.005297	-0.007286	-0.005889	-0.007398	-0.007747	-0.006909	-0.006795	-0.007404	-0.005174	-0.006316	-0.004858	-0.006193	-0.007675	-0.007096	-0.006297	-0.006644	-0.005412	-0.005344	-0.008444	-0.006823	-0.005334	-0.006024	-0.007277	-0.005038	-0.005443	-0.007681	-0.004116	-0.010289	-0.007052	-0.006905	-0.008519	-0.008073	-0.005195	-0.007808	-0.006811	-0.006553	-0.008197	-0.006424	-0.006653	-0.007278	-0.008307	-0.008203	-0.006557	-0.007197	-0.006196	-0.007470
-318.533333	-0.004557	-0.006031	-0.005379	-0.008586	-0.006626	-0.004938	-0.005173	-0.004941	-0.005137	-0.005178	-0.007094	-0.006848	-0.003850	-0.007472	-0.003226	-0.006791	-0.006865	-0.010158	-0.009965	-0.005894	-0.006202	-0.005008	-0.007068	-0.006344	-0.006704	-0.006751	-0.002411	-0.008656	-0.008692	-0.008248	-0.006808	-0.007688	-0.007903	-0.007813	-0.008513	-0.009310	-0.006359	-0.009993	-0.007740	-0.008122	-0.008843	-0.010016	-0.006796	-0.008953	-0.006110	-0.004921	-0.009027	-0.007556	-0.007283
-318.500000	-0.006615	-0.006824	-0.006498	-0.005051	-0.008654	-0.007350	-0.006805	-0.007430	-0.005008	-0.003684	-0.010391	-0.006011	-0.007270	-0.007848	-0.005809	-0.004942	-0.007078	-0.007430	-0.008271	-0.005500	-0.006941	-0.009648	-0.007911	-0.009162	-0.006128	-0.004570	-0.008199	-0.007025	-0.005940	-0.007125	-0.009556	-0.007463	-0.007906	-0.011511	-0.006522	-0.009335	-0.006685	-0.007851	-0.008220	-0.009887	-0.006482	-0.007904	-0.008381	-0.010229	-0.006723	-0.005497	-0.007096	-0.006450	-0.006514
-318.466666	-0.010056	-0.009855	-0.008393	-0.007457	-0.008889	-0.007337	-0.007481	-0.008406	-0.006084	-0.005237	-0.008127	-0.009622	-0.007207	-0.006885	-0.006828	-0.008675	-0.004938	-0.010552	-0.010221	-0.009247	-0.007359	-0.006461	-0.010913	-0.008458	-0.009716	-0.010155	-0.010799	-0.009754	-0.007758	-0.009678	-0.008442	-0.006639	-0.010639	-0.011178	-0.007928	-0.010225	-0.009406	-0.012094	-0.009180	-0.008042	-0.008464	-0.005547	-0.010635	-0.008214	-0.007778	-0.006181	-0.005577	-0.006189	-0.009666
-318.433333	-0.007099	-0.010342	-0.009966	-0.008196	-0.006158	-0.009340	-0.010152	-0.007252	-0.007084	-0.008895	-0.008101	-0.005629	-0.009779	-0.008545	-0.007856	-0.011823	-0.009699	-0.007078	-0.010179	-0.007377	-0.006280	-0.009138	-0.008305	-0.010523	-0.008315	-0.008936	-0.011117	-0.011855	-0.010304	-0.008395	-0.012323	-0.009228	-0.011987	-0.011471	-0.010245	-0.005232	-0.013011	-0.013105	-0.009898	-0.010339	-0.007753	-0.010380	-0.009994	-0.010762	-0.008936	-0.006128	-0.010258	-0.007830	-0.010925
-318.400000	-0.008491	-0.011613	-0.008263	-0.008907	-0.009564	-0.009651	-0.009507	-0.009456	-0.007484	-0.007529	-0.010968	-0.009197	-0.008994	-0.009068	-0.008600	-0.011579	-0.009286	-0.009003	-0.011099	-0.012530	-0.009419	-0.009306	-0.010154	-0.013243	-0.012903	-0.013385	-0.012871	-0.012479	-0.012366	-0.009253	-0.011949	-0.011816	-0.013416	-0.013937	-0.010088	-0.009956	-0.011003	-0.011550	-0.011170	-0.010347	-0.013233	-0.011662	-0.012848	-0.011089	-0.008898	-0.009499	-0.010722	-0.011261	-0.007880
-318.366666	-0.010734	-0.012450	-0.010417	-0.011682	-0.010562	-0.010525	-0.012470	-0.012499	-0.007889	-0.010554	-0.012374	-0.011496	-0.012088	-0.008878	-0.011985	-0.013176	-0.014880	-0.012632	-0.012191	-0.012800	-0.011020	-0.012345	-0.014030	-0.014246	-0.011654	-0.014802	-0.014466	-0.013703	-0.011245	-0.011549	-0.014331	-0.012600	-0.010857	-0.013086	-0.012339	-0.010445	-0.015313	-0.013435	-0.013402	-0.012817	-0.013572	-0.013644	-0.016578	-0.013557	-0.014002	-0.010177	-0.012424	-0.013149	-0.012449
-318.333333	-0.014378	-0.014756	-0.010083	-0.013559	-0.013666	-0.012084	-0.010071	-0.011554	-0.006003	-0.010669	-0.014206	-0.010058	-0.011738	-0.012622	-0.015807	-0.012048	-0.014624	-0.013344	-0.013892	-0.014243	-0.013778	-0.014213	-0.014646	-0.013518	-0.012210	-0.011454	-0.015985	-0.015427	-0.016067	-0.012018	-0.017728	-0.014250	-0.012677	-0.016379	-0.013200	-0.016108	-0.014235	-0.015774	-0.015165	-0.014445	-0.012843	-0.013401	-0.014337	-0.014841	-0.012465	-0.011798	-0.011857	-0.013387	-0.013199
-318.300000	-0.014843	-0.012956	-0.016322	-0.013406	-0.014206	-0.015630	-0.013575	-0.012352	-0.014244	-0.015365	-0.016608	-0.011372	-0.016996	-0.013187	-0.011726	-0.015991	-0.016290	-0.014225	-0.017680	-0.014085	-0.011403	-0.017075	-0.016013	-0.015003	-0.014604	-0.015657	-0.015957	-0.015275	-0.017698	-0.016476	-0.016928	-0.018716	-0.014498	-0.016327	-0.014880	-0.011629	-0.014024	-0.015734	-0.016603	-0.014445	-0.012429	-0.016168	-0.016220	-0.017076	-0.013404	-0.013743	-0.019636	-0.014215	-0.016766
-318.266666	-0.017238	-0.014728	-0.017856	-0.015468	-0.016359	-0.014168	-0.015491	-0.014489	-0.014480	-0.014159	-0.015238	-0.013750	-0.016377	-0.013721	-0.014051	-0.019024	-0.017615	-0.016450	-0.014413	-0.014987	-0.014805	-0.017623	-0.016941	-0.016119	-0.015939	-0.016253	-0.014831	-0.019184	-0.019834	-0.016854	-0.017277	-0.016632	-0.017994	-0.017954	-0.016399	-0.017909	-0.016349	-0.018914	-0.017530	-0.016687	-0.014204	-0.019662	-0.015638	-0.018375	-0.017169	-0.015900	-0.019087	-0.014779	-0.015590
-318.233333	-0.016602	-0.016486	-0.018106	-0.015785	-0.015634	-0.015402	-0.016340	-0.016011	-0.014864	-0.015457	-0.016748	-0.016259	-0.017981	-0.017605	-0.015996	-0.018928	-0.020519	-0.020579	-0.018048	-0.019882	-0.015006	-0.016899	-0.019108	-0.018276	-0.014479	-0.018411	-0.019119	-0.018065	-0.016240	-0.017175	-0.020985	-0.018382	-0.019650	-0.020493	-0.015493	-0.018035	-0.017218	-0.018983	-0.016432	-0.017320	-0.017307	-0.021157	-0.018246	-0.020590	-0.016711	-0.013140	-0.016207	-0.019029	-0.014295
-318.200000	-0.018328	-0.016606	-0.015787	-0.018855	-0.017393	-0.021508	-0.018032	-0.019111	-0.017079	-0.014442	-0.016119	-0.019199	-0.017332	-0.019021	-0.015065	-0.019913	-0.016395	-0.018851	-0.016308	-0.018463	-0.016505	-0.018375	-0.016574	-0.019150	-0.018879	-0.019216	-0.021012	-0.020601	-0.019203	-0.019377	-0.019776	-0.017447	-0.020097	-0.019334	-0.018697	-0.018173	-0.019150	-0.021682	-0.020202	-0.019459	-0.019732	-0.020718	-0.019795	-0.020748	-0.018477	-0.019064	-0.019294	-0.019151	-0.017727
-318.166666	-0.018508	-0.018733	-0.016939	-0.017516	-0.016354	-0.017591	-0.019691	-0.017754	-0.016674	-0.018136	-0.017791	-0.018370	-0.015961	-0.017631	-0.018258	-0.018504	-0.020043	-0.018381	-0.016342	-0.017908	-0.015239	-0.016738	-0.017879	-0.018227	-0.016461	-0.018253	-0.018770	-0.019047	-0.020401	-0.018149	-0.022526	-0.019853	-0.022549	-0.018632	-0.016400	-0.022093	-0.018364	-0.019674	-0.022057	-0.018532	-0.017324	-0.020908	-0.020507	-0.019447	-0.019478	-0.019448	-0.022448	-0.017681	-0.017455
-318.133333	-0.018570	-0.019640	-0.016687	-0.016493	-0.017808	-0.015816	-0.018355	-0.019158	-0.019253	-0.020011	-0.018632	-0.017054	-0.017879	-0.020909	-0.016891	-0.018787	-0.016102	-0.016967	-0.017548	-0.016379	-0.016494	-0.016893	-0.020837	-0.017993	-0.018051	-0.018586	-0.017481	-0.017436	-0.019814	-0.018226	-0.018909	-0.020404	-0.024231	-0.019641	-0.016104	-0.020291	-0.017726	-0.019790	-0.017772	-0.019745	-0.018130	-0.021328	-0.020644	-0.020174	-0.017707	-0.017058	-0.018926	-0.022514	-0.019951
-318.100000	-0.015503	-0.018676	-0.016239	-0.014521	-0.016343	-0.015494	-0.016718	-0.019277	-0.015552	-0.016671	-0.018912	-0.018768	-0.016776	-0.016568	-0.017814	-0.018740	-0.017250	-0.018163	-0.013699	-0.019503	-0.017518	-0.018620	-0.016930	-0.016397	-0.016305	-0.016720	-0.016068	-0.018523	-0.018533	-0.016606	-0.017370	-0.017370	-0.019936	-0.017643	-0.016853	-0.016773	-0.019538	-0.018343	-0.019522	-0.018687	-0.018959	-0.019034	-0.019525	-0.020381	-0.017375	-0.015563	-0.018937	-0.016779	-0.019525
-318.066666	-0.018459	-0.016855	-0.015745	-0.016192	-0.017343	-0.013829	-0.018004	-0.014790	-0.020352	-0.015512	-0.016761	-0.014314	-0.016230	-0.016534	-0.017839	-0.019456	-0.017738	-0.015933	-0.016472	-0.018028	-0.014334	-0.014890	-0.017520	-0.016557	-0.013024	-0.015662	-0.016655	-0.017067	-0.017915	-0.018010	-0.016857	-0.015299	-0.017764	-0.018940	-0.015217	-0.015791	-0.014878	-0.018513	-0.016973	-0.017732	-0.016960	-0.016548	-0.018416	-0.017940	-0.014831	-0.013710	-0.015969	-0.018961	-0.020294
-318.033333	-0.015876	-0.015937	-0.014546	-0.016356	-0.016069	-0.013795	-0.015094	-0.017873	-0.013256	-0.012957	-0.016328	-0.013001	-0.015676	-0.013996	-0.014053	-0.014515	-0.016116	-0.016138	-0.014557	-0.016147	-0.013934	-0.013491	-0.018327	-0.014967	-0.014030	-0.014984	-0.017297	-0.014142	-0.014771	-0.015473	-0.017294	-0.015984	-0.015581	-0.019491	-0.014818	-0.013910	-0.017561	-0.019647	-0.015487	-0.017925	-0.015537	-0.019271	-0.017004	-0.018128	-0.015371	-0.017338	-0.018108	-0.017723	-0.015356
-318.000000	-0.015745	-0.016109	-0.013041	-0.012052	-0.013557	-0.014362	-0.013621	-0.014259	-0.014058	-0.016886	-0.016704	-0.011490	-0.011551	-0.013093	-0.014630	-0.013498	-0.012546	-0.015669	-0.014397	-0.014487	-0.010823	-0.013562	-0.013758	-0.014011	-0.012460	-0.013244	-0.014023	-0.015664	-0.014941	-0.017716	-0.013389	-0.012242	-0.016456	-0.015296	-0.015168	-0.015930	-0.015708	-0.015917	-0.012708	-0.013938	-0.012102	-0.013727	-0.014645	-0.015548	-0.015435	-0.012387	-0.014964	-0.015672	-0.014418
-317.966666	-0.010976	-0.010597	-0.011143	-0.013630	-0.013421	-0.012428	-0.014103	-0.012369	-0.013834	-0.011446	-0.010987	-0.007282	-0.010531	-0.011352	-0.010392	-0.011741	-0.012465	-0.010338	-0.011112	-0.012201	-0.010308	-0.010817	-0.012397	-0.013993	-0.009454	-0.011270	-0.013903	-0.012390	-0.010651	-0.012190	-0.012435	-0.013626	-0.012010	-0.015007	-0.011034	-0.011873	-0.012732	-0.012261	-0.010663	-0.011732	-0.012873	-0.016878	-0.013093	-0.012443	-0.009080	-0.011297	-0.014567	-0.011430	-0.011112
-317.933333	-0.011560	-0.012385	-0.009506	-0.008156	-0.006925	-0.008372	-0.009819	-0.011112	-0.008484	-0.010091	-0.010960	-0.008041	-0.009801	-0.010775	-0.013092	-0.007704	-0.011062	-0.012346	-0.009731	-0.009600	-0.008499	-0.009640	-0.008996	-0.008557	-0.007554	-0.006412	-0.009793	-0.009067	-0.010472	-0.009487	-0.011833	-0.010884	-0.010297	-0.011216	-0.011699	-0.009131	-0.012033	-0.014425	-0.008124	-0.013975	-0.011518	-0.014470	-0.012043	-0.012764	-0.009283	-0.010431	-0.008085	-0.007652	-0.008451
-317.900000	-0.008066	-0.008626	-0.006852	-0.005454	-0.007830	-0.008216	-0.007913	-0.010043	-0.004873	-0.007648	-0.007528	-0.008885	-0.005863	-0.008833	-0.009062	-0.008262	-0.009662	-0.004150	-0.006991	-0.007129	-0.010443	-0.009522	-0.008253	-0.005771	-0.005658	-0.009357	-0.007362	-0.006253	-0.008045	-0.008423	-0.009300	-0.010165	-0.010088	-0.010082	-0.007480	-0.008402	-0.010514	-0.011328	-0.010601	-0.007007	-0.009085	-0.011935	-0.010239	-0.008750	-0.010257	-0.009339	-0.009444	-0.009589	-0.007398
-317.866666	-0.002529	-0.008332	-0.006778	-0.004661	-0.006482	-0.007014	-0.008390	-0.008610	-0.008080	-0.001445	-0.004578	-0.004287	-0.004237	-0.006944	-0.006556	-0.004285	-0.007250	-0.006606	-0.005747	-0.005902	-0.008945	-0.006178	-0.006022	-0.004292	-0.003992	-0.005183	-0.005286	-0.005445	-0.004372	-0.006207	-0.008159	-0.008104	-0.008011	-0.006139	-0.008649	-0.005782	-0.006863	-0.008830	-0.006873	-0.008070	-0.005065	-0.007013	-0.005897	-0.006455	-0.007620	-0.003782	-0.006488	-0.008002	-0.008942
-317.833333	-0.003721	-0.000648	-0.004254	-0.002529	-0.005064	-0.002902	-0.004601	-0.004601	-0.003341	-0.005198	-0.003551	-0.003727	-0.003230	-0.002878	-0.005375	-0.001403	-0.005439	-0.004259	-0.002976	-0.004519	-0.003178	-0.004220	-0.003662	-0.004302	-0.002318	-0.006013	-0.002846	-0.001423	-0.002167	-0.005711	-0.006311	-0.003443	-0.004257	-0.002979	-0.006506	-0.005120	-0.001558	-0.003172	-0.001920	-0.006332	-0.005215	-0.006361	-0.007176	-0.007169	-0.004250	-0.002950	-0.003337	-0.005426	-0.008755
-317.800000	-0.001002	-0.001389	0.000139	-0.001473	-0.002438	-0.000889	-0.003687	0.000347	-0.003519	0.000014	-0.002567	-0.002082	-0.002583	-0.002714	-0.003441	-0.002922	-0.001206	0.000719	0.000090	0.001561	-0.000237	-0.001107	0.000042	-0.001041	-0.000770	-0.005314	-0.001511	0.000696	-0.001308	-0.002097	-0.002694	-0.002113	0.001005	-0.002984	-0.005291	-0.000142	-0.005725	-0.004259	-0.002604	-0.003650	-0.000528	-0.004594	-0.001685	-0.006341	-0.004533	-0.002339	-0.001741	-0.003040	-0.004196
-317.766666	0.002716	-0.002156	0.001692	-0.002017	-0.000561	0.002256	-0.001404	-0.001949	0.000011	-0.000974	0.002789	0.000822	-0.000519	0.001148	-0.000287	-0.000485	-0.001810	0.003273	-0.001543	0.000848	0.000825	-0.001244	0.003807	-0.000316	0.000191	-0.001626	-0.000540	-0.002628	0.000448	0.000967	0.000459	-0.000130	-0.003217	-0.000934	-0.002551	-0.001851	-0.004397	-0.002597	-0.000206	-0.001646	-0.001184	-0.004160	-0.001315	-0.003581	-0.003080	-0.000359	0.001097	0.000289	-0.005336
-317.733333	0.000489	-0.002405	0.004451	-0.001380	0.001412	-0.000252	0.001546	0.002018	0.000932	0.002561	0.000558	0.001805	-0.001658	-0.000562	0.000106	0.003052	-0.000066	0.003747	0.001524	-0.001068	0.001776	0.001499	-0.000048	0.004597	0.002404	0.002369	-0.000481	0.000598	0.001876	0.002809	-0.001621	-0.001200	-0.002292	0.000106	0.000354	0.001150	0.000487	-0.000849	0.000199	-0.001363	-0.000305	0.001691	-0.001928	-0.001130	-0.000794	-0.000903	0.000291	-0.001094	-0.001365
-317.700000	0.005957	0.003402	0.005871	0.004522	0.003310	0.004630	0.000191	0.002855	0.003778	0.005844	0.001514	0.006058	0.002382	0.001374	0.001704	0.002423	0.002772	0.004436	0.001382	0.000976	0.003302	0.003037	0.006637	0.004361	0.003322	0.004488	0.002621	0.005891	0.001546	0.000348	0.000024	0.004805	0.002960	0.000752	0.001216	0.002427	0.003922	0.000682	0.000894	0.001815	0.001011	0.001345	0.001803	-0.000843	0.003828	0.001894	0.002598	0.002132	-0.001241
-317.666666	0.004750	0.004733	0.005074	0.004318	0.004297	0.005555	0.003907	0.004270	0.005295	0.003929	0.002603	0.005557	0.005715	0.004605	0.004489	0.006176	0.004758	0.009469	0.005281	0.005887	0.005746	0.007026	0.006763	0.004571	0.007640	0.004976	0.001861	0.007636	0.007786	0.005659	0.002021	0.005040	0.002015	0.002253	0.003319	0.004624	0.003245	0.002878	0.005147	0.003566	0.004767	0.002867	0.001959	0.003254	0.003278	0.004548	0.005916	0.002587	0.003150
-317.633333	0.004079	0.002311	0.008289	0.005870	0.003655	0.007317	0.004933	0.004514	0.006806	0.006068	0.006131	0.007930	0.004441	0.004220	0.005576	0.005967	0.003864	0.004937	0.003128	0.003607	0.007041	0.006287	0.006334	0.007475	0.008759	0.005881	0.006451	0.004142	0.005755	0.005717	0.006487	0.006735	0.002613	0.002399	0.005252	0.004549	0.005294	0.001431	0.006005	0.003779	0.004357	0.004627	0.001247	0.002596	0.003745	0.005055	0.003463	0.006398	0.002407
-317.600000	0.006846	0.008188	0.009115	0.006536	0.003238	0.006549	0.007361	0.005616	0.006896	0.007289	0.007288	0.007052	0.007348	0.006126	0.006873	0.007851	0.005515	0.006413	0.005406	0.006332	0.011351	0.011822	0.005516	0.007471	0.006684	0.009549	0.004746	0.006920	0.008693	0.006404	0.006860	0.006871	0.006236	0.004399	0.004557	0.007217	0.008604	0.005067	0.005668	0.001480	0.003643	0.005317	0.004181	0.003959	0.007377	0.005135	0.007703	0.007093	0.006324
-317.566666	0.007610	0.007749	0.006743	0.008543	0.007067	0.009187	0.007103	0.005231	0.006756	0.010434	0.005274	0.008023	0.010729	0.007048	0.009953	0.008754	0.006387	0.006544	0.005721	0.007246	0.007875	0.005384	0.009821	0.005314	0.010772	0.008858	0.007542	0.008679	0.008990	0.006235	0.006939	0.008973	0.007811	0.006107	0.008950	0.008413	0.011053	0.010067	0.008443	0.006234	0.007607	0.009233	0.004935	0.002981	0.009232	0.007880	0.008459	0.007098	0.005556
-317.533333	0.010217	0.009703	0.008300	0.009001	0.009729	0.011747	0.009160	0.005392	0.010638	0.010408	0.011234	0.009002	0.006002	0.009327	0.009402	0.009994	0.009642	0.006478	0.006500	0.006250	0.010152	0.008589	0.007779	0.011232	0.010989	0.006895	0.008546	0.013737	0.008442	0.008439	0.006068	0.007482	0.007727	0.005375	0.007244	0.008583	0.007153	0.007964	0.006056	0.005807	0.008108	0.006228	0.008539	0.006338	0.007472	0.009695	0.009098	0.007214	0.006588
-317.500000	0.009905	0.009682	0.012327	0.007904	0.010621	0.012301	0.008346	0.010854	0.010551	0.010848	0.010548	0.007775	0.009424	0.010589	0.010359	0.010229	0.007863	0.012160	0.011729	0.007288	0.014032	0.011786	0.008245	0.010568	0.009835	0.010038	0.008604	0.007898	0.008702	0.008781	0.006611	0.010123	0.009028	0.006022	0.010832	0.010572	0.008554	0.008737	0.008430	0.008883	0.012313	0.007104	0.007192	0.007705	0.007871	0.009771	0.009540	0.005565	0.006855
-317.466666	0.011540	0.008146	0.010958	0.010256	0.009249	0.011694	0.011031	0.007332	0.011224	0.010703	0.011328	0.012499	0.008457	0.011826	0.009587	0.011966	0.010165	0.011427	0.011669	0.009173	0.013918	0.009413	0.010134	0.008932	0.011145	0.008706	0.011705	0.011737	0.011331	0.009183	0.006696	0.008630	0.008819	0.006479	0.009726	0.013845	0.007264	0.008087	0.009147	0.007759	0.009653	0.010643	0.009222	0.008223	0.010884	0.011794	0.008590	0.009443	0.010569
-317.433333	0.012427	0.009650	0.011703	0.011559	0.012028	0.011412	0.011650	0.010300	0.013913	0.014650	0.008127	0.012176	0.010453	0.009606	0.011727	0.011855	0.011054	0.008524	0.006349	0.009411	0.013047	0.011967	0.010749	0.008255	0.010077	0.010144	0.008439	0.010258	0.009459	0.010715	0.011100	0.009431	0.007085	0.009974	0.011553	0.011015	0.009587	0.009119	0.009351	0.010475	0.011430	0.008216	0.010661	0.005472	0.010095	0.010342	0.009184	0.006968	0.012314
-317.400000	0.006918	0.009445	0.010545	0.011926	0.009143	0.011886	0.010090	0.009372	0.012097	0.012223	0.009322	0.012412	0.009079	0.010404	0.009718	0.010746	0.011037	0.007850	0.009587	0.005881	0.012944	0.009559	0.008640	0.010009	0.010768	0.010838	0.010372	0.008698	0.010810	0.008727	0.012379	0.011012	0.008867	0.008930	0.012015	0.009647	0.008801	0.008074	0.011337	0.005302	0.011506	0.007130	0.007109	0.007394	0.009959	0.011440	0.010229	0.011239	0.008826
-317.366666	0.010378	0.012470	0.010270	0.010590	0.006842	0.012381	0.012516	0.009359	0.014362	0.011742	0.007740	0.010143	0.011683	0.009868	0.008456	0.012318	0.007612	0.008518	0.010430	0.008542	0.012609	0.009899	0.008517	0.008603	0.011456	0.008738	0.009812	0.011876	0.008923	0.008800	0.006526	0.007915	0.009322	0.006889	0.010218	0.011640	0.008011	0.009739	0.006224	0.009271	0.010696	0.009426	0.006811	0.007645	0.008462	0.012154	0.009255	0.008951	0.009717
-317.333333	0.010701	0.009188	0.009689	0.008222	0.010153	0.008431	0.008370	0.006762	0.009508	0.012618	0.008541	0.007771	0.010253	0.010090	0.010364	0.011089	0.007096	0.007525	0.011907	0.009015	0.009727	0.010968	0.010162	0.007818	0.010091	0.008008	0.008502	0.010994	0.007666	0.008127	0.007948	0.009341	0.008763	0.005158	0.007238	0.011524	0.009622	0.008663	0.007749	0.009266	0.007630	0.005345	0.006764	0.008102	0.004673	0.010239	0.008945	0.008689	0.007676
-317.300000	0.007176	0.012950	0.009031	0.009731	0.007755	0.006351	0.011395	0.010806	0.011676	0.010664	0.007284	0.010161	0.009642	0.009446	0.008524	0.008344	0.009603	0.007627	0.007924	0.010268	0.010796	0.011331	0.009684	0.011618	0.007615	0.008968	0.008265	0.008916	0.010841	0.008170	0.008485	0.008055	0.009534	0.007948	0.006278	0.007039	0.006611	0.008223	0.009350	0.006374	0.009401	0.005355	0.007027	0.008195	0.008226	0.010197	0.008125	0.007643	0.006510
-317.266666	0.011425	0.009078	0.006646	0.008068	0.005577	0.010871	0.008380	0.011193	0.010666	0.008795	0.007966	0.006678	0.007083	0.008220	0.009190	0.006977	0.005667	0.008339	0.006970	0.006108	0.010531	0.007518	0.008229	0.005192	0.010018	0.006839	0.005643	0.008391	0.007099	0.006808	0.004928	0.003910	0.006698	0.004173	0.004966	0.008205	0.006309	0.006129	0.006198	0.006518	0.006884	0.004237	0.004340	0.007709	0.007205	0.006897	0.006058	0.005201	0.008072
-317.233333	0.006963	0.006031	0.008898	0.009833	0.006301	0.007818	0.006845	0.002415	0.006555	0.006420	0.008691	0.008381	0.009740	0.004593	0.006781	0.007021	0.005400	0.007493	0.006287	0.004950	0.012580	0.008400	0.006033	0.008669	0.009736	0.005079	0.006791	0.008518	0.006044	0.001762	0.004957	0.007696	0.006879	0.005109	0.003987	0.007792	0.007573	0.003007	0.007765	0.006199	0.005457	0.004549	0.004864	0.006127	0.005446	0.008979	0.004252	0.007333	0.002902
-317.200000	0.007155	0.004310	0.005307	0.008316	0.005553	0.008258	0.008794	0.005333	0.009656	0.007443	0.003832	0.002980	0.008733	0.006185	0.007579	0.007004	0.004062	0.004262	0.004420	0.003916	0.009289	0.006143	0.005864	0.006000	0.007873	0.006658	0.005635	0.002994	0.006440	0.003306	0.004789	0.003940	0.003449	0.003188	0.003399	0.006033	0.006235	0.007404	0.005736	0.004193	0.005312	0.002139	0.003349	0.003315	0.005077	0.006493	0.007183	0.003915	0.001908
-317.166666	0.002814	0.005164	0.003132	0.007742	0.002812	0.003998	0.003573	0.005151	0.005285	0.007742	0.004562	0.004315	0.007312	0.004706	0.007175	0.005206	0.000728	0.002253	0.006015	0.004266	0.003752	0.007961	0.002945	0.004748	0.005692	0.003889	0.002806	0.003963	0.005121	0.003489	0.003284	0.001018	0.002674	0.000012	0.005280	0.001746	0.003472	0.004471	0.007028	0.004775	0.003027	0.001525	0.004095	0.003034	0.005175	0.004814	0.004441	0.003471	0.004920
-317.133333	0.001147	0.004980	0.004238	0.004225	0.004413	0.003407	0.003584	0.006840	0.005087	0.005269	0.003966	0.001531	0.003420	0.005446	0.005398	0.003242	0.000274	0.000646	0.003821	0.004925	0.004430	0.001822	0.003512	0.005304	0.005211	0.003077	0.000494	0.003472	0.004009	0.004128	-0.000273	0.004565	0.002975	0.004042	-0.000605	0.003520	0.003084	0.002032	0.000557	0.002945	0.001993	-0.000496	0.002614	-0.001398	0.003320	0.005547	0.002156	0.003424	0.004474
-317.100000	0.002933	0.004454	0.003195	0.002911	0.003995	0.002992	0.003072	0.004253	0.003900	0.000733	0.002376	0.004764	0.005327	0.003703	0.003316	-0.000339	0.002357	0.002325	0.001638	-0.001954	0.005776	0.000925	0.002142	0.001747	0.003330	-0.000788	0.001810	0.001715	0.002365	0.000133	0.000284	0.000041	0.000155	-0.002040	-0.001421	0.001003	0.000552	0.000710	0.001689	-0.000630	-0.000267	0.000223	0.000592	-0.000737	0.002526	0.004238	0.002198	0.001485	0.002564
-317.066666	0.003401	0.003738	-0.000051	-0.000017	0.001713	0.004041	-0.001270	0.002030	0.002397	0.000644	0.002508	0.000780	0.002373	0.002221	0.001712	-0.000360	-0.000338	0.000432	0.001968	-0.000468	0.000999	-0.001268	0.003249	0.000165	0.001859	0.000580	-0.000575	0.001605	0.000583	-0.000161	-0.002097	-0.000270	0.000315	-0.000995	-0.005507	0.003192	-0.000438	0.000676	0.002914	0.002190	0.003696	-0.000514	-0.001099	0.000033	0.003397	0.003148	0.001830	0.001810	-0.000171
-317.033333	0.001412	0.004079	0.000566	0.001526	0.000351	0.000614	0.000192	0.001101	0.000209	0.002560	-0.001614	0.001549	0.001247	0.002246	0.001663	-0.000230	0.000791	0.000016	0.002396	0.000816	0.002333	0.003243	-0.000483	-0.002435	0.002968	-0.001649	0.000176	-0.001713	0.003618	0.002486	-0.001197	-0.002427	0.000217	-0.002720	-0.001664	-0.003230	0.000447	0.001495	-0.001136	-0.002687	-0.000579	-0.001971	-0.000545	-0.000031	0.002856	0.001425	0.002944	-0.001256	-0.002071
-317.000000	0.002553	-0.000016	0.003168	-0.000073	-0.002845	0.000843	-0.001422	-0.000640	0.001414	0.000532	-0.003675	-0.001164	-0.001321	0.001900	-0.000701	0.000893	-0.000061	0.001614	0.000276	0.000035	0.002972	-0.001681	-0.003926	-0.001343	0.001511	-0.002235	-0.001801	-0.002676	-0.002180	-0.002717	-0.001855	-0.002014	-0.005360	-0.003369	0.000019	-0.000612	-0.005161	-0.002259	-0.000730	-0.002619	-0.003246	-0.002003	-0.001616	-0.000804	0.000780	0.000014	-0.001254	0.001747	-0.000144
-316.966666	-0.000546	0.000143	-0.000668	-0.000507	-0.002524	0.000254	-0.000142	-0.002144	0.000235	-0.001528	0.000664	-0.001097	0.000167	-0.001225	-0.001010	-0.001184	-0.000365	-0.003657	-0.001042	-0.003949	-0.000421	-0.001888	-0.002704	-0.000696	0.000174	-0.002411	-0.002100	-0.001720	0.000229	-0.005059	-0.001320	-0.001992	-0.002663	-0.002658	-0.001253	-0.002382	-0.002102	-0.002571	-0.000034	-0.003076	-0.003510	-0.002082	-0.002312	-0.001345	-0.001860	-0.000932	-0.003583	-0.002683	-0.003391
-316.933333	-0.000183	-0.000081	-0.000473	-0.000733	-0.001712	-0.002221	-0.001228	-0.001729	0.001367	-0.002836	-0.001054	0.000327	-0.002360	-0.002192	-0.001249	-0.000931	-0.002523	-0.003010	-0.001805	-0.004298	-0.001419	-0.001934	-0.002319	-0.004390	-0.000765	-0.002870	-0.004600	-0.002854	-0.000260	-0.003794	-0.003846	-0.003141	-0.003596	-0.003314	-0.002936	-0.002455	-0.001788	-0.001899	-0.002933	-0.004106	-0.002951	-0.003801	-0.002341	-0.002696	0.000829	0.000577	-0.002530	0.001412	-0.004476
-316.900000	-0.002421	0.000934	-0.002432	-0.002451	-0.000333	-0.000739	-0.001005	-0.001693	-0.003137	-0.002295	-0.002724	-0.001657	0.000347	-0.004008	-0.001653	-0.001597	-0.002394	-0.002416	-0.000399	-0.004126	0.001962	-0.004768	-0.000700	-0.003591	-0.002879	-0.002773	-0.001502	-0.001600	-0.001803	-0.005567	-0.003842	-0.002735	-0.003972	-0.000946	-0.001623	-0.001538	-0.000259	-0.003774	-0.001389	-0.003395	-0.001670	-0.002872	-0.004143	-0.005156	-0.002800	0.000047	0.000129	-0.001287	-0.001677
-316.866666	-0.000941	-0.003846	-0.004426	-0.004046	-0.001524	-0.001133	-0.001356	-0.002764	-0.001687	0.002655	-0.004709	-0.000577	-0.001003	-0.002038	-0.004105	-0.004813	-0.004448	0.000813	-0.002533	-0.006188	-0.005333	-0.002456	-0.004535	-0.003517	-0.000243	-0.004050	-0.005322	-0.007415	-0.001436	-0.005398	-0.003212	-0.003584	-0.003682	-0.003104	-0.005849	-0.003736	-0.003193	-0.000453	-0.001088	-0.005331	-0.003166	-0.003788	-0.001531	-0.004522	-0.001916	-0.001601	-0.000244	-0.002720	-0.004324
-316.833333	-0.003553	-0.001150	-0.001835	-0.002619	-0.003606	-0.001285	-0.002763	-0.000614	-0.002851	-0.002533	-0.003534	-0.000919	0.002099	-0.002802	-0.001245	-0.003820	-0.003738	-0.004374	-0.001743	-0.004867	-0.001715	-0.004381	0.000465	-0.002617	-0.002527	-0.004014	-0.001695	-0.002281	-0.003246	-0.008164	-0.006913	-0.004387	-0.005337	-0.006724	-0.004591	-0.003560	-0.001943	-0.005045	-0.005091	-0.002747	-0.003720	-0.005052	-0.005384	-0.005740	-0.001372	-0.003101	-0.001370	-0.002322	-0.006842
-316.800000	-0.001601	-0.004225	-0.001510	-0.002467	-0.002180	-0.000653	-0.002106	-0.003012	-0.004516	-0.002730	-0.003004	-0.003128	-0.003444	-0.002075	-0.003492	-0.003130	-0.004315	-0.002066	-0.002254	-0.002468	-0.003882	-0.002517	-0.000555	-0.003811	-0.001247	-0.006379	-0.002813	-0.005706	-0.003643	-0.005673	-0.004199	-0.002055	-0.003215	-0.007787	-0.001658	-0.001604	-0.004065	-0.004030	-0.007233	-0.004992	-0.002378	-0.004527	-0.003996	-0.005094	-0.002934	-0.005112	-0.003153	-0.005794	-0.002980
-316.766666	-0.005391	-0.003820	-0.004383	-0.002813	-0.001061	-0.003884	-0.002385	-0.000600	-0.003323	-0.002826	-0.003472	-0.002844	-0.000617	-0.004694	-0.001441	-0.003861	-0.004902	-0.005324	-0.005362	-0.004624	-0.000824	-0.004531	-0.001871	-0.002670	-0.002091	-0.004910	-0.005160	-0.004420	-0.005720	-0.003526	-0.005293	-0.003941	-0.001989	-0.004796	-0.003542	-0.002019	-0.005257	-0.002939	-0.007146	-0.007042	-0.006524	-0.004363	-0.004235	-0.006630	-0.001841	-0.003438	-0.001713	-0.003588	-0.004224
-316.733333	-0.003295	-0.003296	-0.002228	-0.001545	-0.004287	-0.003670	-0.003696	-0.004211	-0.004325	-0.001844	-0.003001	-0.001060	-0.002810	-0.003872	-0.004802	-0.001890	-0.003170	-0.002926	-0.001845	-0.006981	-0.001223	-0.006842	-0.001624	-0.001752	-0.001951	-0.004099	-0.004857	-0.003382	-0.006301	-0.004548	-0.002298	-0.006247	-0.006128	-0.006105	-0.003607	-0.001105	-0.003972	-0.004413	-0.004642	-0.002301	-0.006148	-0.005461	-0.004214	-0.005077	-0.005392	-0.004362	-0.003593	-0.005177	-0.008264
-316.700000	-0.002308	-0.005150	-0.002409	-0.003339	-0.000863	-0.003478	-0.001320	-0.004463	-0.003082	-0.003048	-0.003985	0.000139	-0.004174	-0.005690	-0.003187	-0.002919	-0.004236	-0.003533	-0.004571	-0.005973	-0.003597	-0.004803	-0.003375	-0.003509	-0.001992	-0.005698	-0.002437	-0.005043	-0.004519	-0.005908	-0.006985	-0.005294	-0.004770	-0.007113	-0.005287	-0.005859	-0.005330	-0.002809	-0.003870	-0.006144	-0.003818	-0.006201	-0.006861	-0.008651	-0.003307	-0.002298	-0.007305	-0.004441	-0.007499
-316.666666	-0.003949	-0.006290	-0.004058	-0.004452	-0.003628	-0.003243	-0.003426	-0.002936	0.000300	-0.003728	-0.004433	-0.000609	-0.004252	-0.001872	-0.004469	-0.004942	-0.005762	-0.004073	-0.001830	-0.004860	-0.003207	-0.004207	-0.006651	-0.004467	-0.005937	-0.002874	-0.002775	-0.002271	-0.004225	-0.004925	-0.004625	-0.006071	-0.006134	-0.009376	-0.005747	-0.002014	-0.004358	-0.004594	-0.003061	-0.006443	-0.003264	-0.009013	-0.007314	-0.006716	-0.003795	-0.003889	-0.006000	-0.006124	-0.007352
-316.633333	-0.002190	-0.002443	-0.000799	-0.004222	-0.003894	-0.003704	-0.003589	-0.001631	-0.003765	-0.003842	-0.003912	-0.002843	-0.002154	-0.003165	-0.005578	-0.004209	-0.003738	-0.003921	-0.004461	-0.006198	-0.002954	-0.004619	-0.003305	-0.002741	-0.003014	-0.006544	-0.005992	-0.004033	-0.004621	-0.007139	-0.004218	-0.003388	-0.002992	-0.008373	-0.005216	-0.006448	-0.005006	-0.003126	-0.002440	-0.004705	-0.004096	-0.006247	-0.005515	-0.005493	-0.004878	-0.004880	-0.004994	-0.003584	-0.004474
-316.600000	-0.002342	-0.003347	-0.002284	-0.000640	-0.003221	-0.003592	-0.003797	-0.004700	-0.002880	-0.002807	-0.002493	-0.000874	0.001151	-0.002676	-0.001802	-0.004782	-0.006233	-0.004851	-0.002973	-0.005142	-0.004650	-0.005757	-0.003717	-0.002073	-0.002709	-0.006672	-0.005375	-0.004443	-0.004728	-0.005462	-0.004744	-0.004193	-0.006102	-0.004694	-0.004576	-0.004060	-0.003883	-0.004857	-0.003937	-0.002271	-0.004377	-0.003452	-0.005975	-0.005677	-0.005526	-0.006016	-0.005212	-0.003521	-0.006059
-316.566666	-0.002026	-0.004735	-0.002725	-0.002492	-0.001791	-0.001562	-0.003980	0.000217	-0.003881	-0.005235	-0.000914	-0.001320	-0.000686	-0.002164	-0.006677	-0.006258	-0.002084	0.000806	-0.002234	-0.003661	-0.001690	-0.001087	-0.003900	-0.004562	-0.002231	-0.003589	-0.004340	-0.004493	-0.002486	-0.006889	-0.004728	-0.007072	-0.001388	-0.003943	-0.004226	-0.002585	-0.004140	-0.006309	-0.000957	-0.005561	-0.002156	-0.005134	-0.003090	-0.004770	-0.003029	-0.001923	-0.002864	-0.003008	-0.002793
-316.533333	-0.002114	-0.003009	-0.002731	-0.003471	-0.001770	-0.001394	-0.003548	-0.000769	-0.002116	-0.004865	-0.002703	-0.003272	0.000136	-0.002246	-0.001655	-0.004869	-0.003257	-0.003242	-0.002633	-0.004277	-0.003937	-0.002994	-0.002285	-0.000575	-0.002380	-0.004109	-0.001847	-0.002453	-0.002075	-0.004242	-0.005891	-0.005849	-0.004084	-0.005825	-0.004135	-0.003306	-0.000433	-0.003980	-0.001961	-0.003796	-0.003441	-0.003523	-0.005447	-0.004304	-0.003986	-0.003456	-0.003318	-0.003292	-0.006196
-316.500000	-0.001111	-0.002342	-0.002627	-0.002393	-0.004261	0.000963	-0.001132	-0.002289	-0.004140	-0.004336	-0.006156	-0.003438	0.000240	-0.002087	-0.003726	-0.001517	-0.001421	-0.001559	-0.004148	-0.001018	-0.001297	-0.003302	-0.000655	-0.001583	-0.002341	-0.004803	-0.002392	-0.004042	-0.002580	-0.003263	-0.005378	-0.006129	-0.002535	-0.005114	-0.005663	-0.001811	-0.002303	-0.003860	-0.002578	-0.005702	-0.002145	-0.004497	-0.004398	-0.004702	-0.005704	-0.002160	-0.003900	-0.005787	-0.007045
-316.466666	-0.001683	-0.001924	-0.000797	0.000743	-0.001492	0.000614	-0.000926	-0.001035	-0.003019	-0.002639	-0.000720	-0.001173	-0.001962	-0.001548	-0.001593	-0.001419	-0.002442	-0.002218	-0.003435	-0.003718	0.000301	-0.002215	0.000980	-0.002780	0.003313	-0.002844	-0.002214	-0.004181	0.001674	-0.001425	-0.004172	-0.003541	-0.003183	-0.003138	-0.003611	-0.001929	-0.005868	-0.002583	-0.000381	-0.001804	-0.003264	-0.002043	-0.001127	-0.006768	-0.002549	-0.003764	-0.002306	-0.002475	-0.003172
-316.433333	-0.004033	-0.000183	-0.000965	0.001716	-0.001227	-0.001173	-0.001568	0.001778	-0.001691	-0.000902	-0.001643	-0.000945	-0.002682	-0.002655	-0.001926	-0.000878	-0.001823	-0.001096	0.000007	-0.002754	0.000052	-0.000196	-0.001931	-0.000887	0.000753	-0.001024	-0.002498	-0.000207	-0.000962	-0.003844	-0.001818	-0.003934	-0.003820	-0.003084	-0.000834	-0.000523	-0.002303	-0.002779	0.000114	-0.000979	-0.002671	-0.003330	-0.002092	-0.004504	-0.002373	-0.000048	-0.001778	-0.001361	-0.006191
-316.400000	-0.000737	-0.000444	-0.000954	0.002709	-0.000821	-0.002792	-0.000010	0.002251	-0.000286	0.001018	0.000223	-0.000240	-0.001699	-0.002099	0.001854	0.002043	0.001222	0.000180	0.002225	-0.000749	0.000798	0.000285	0.001021	0.001535	0.001913	0.002171	0.000733	-0.003594	-0.000339	-0.000206	-0.004181	-0.003476	-0.002741	-0.006769	0.001215	0.000377	-0.000782	-0.003713	-0.001534	-0.003083	-0.001961	-0.002732	-0.001858	-0.006531	-0.001457	0.000058	-0.000870	-0.000918	-0.003188
-316.366666	-0.001398	-0.000979	-0.001049	0.000121	-0.000686	0.002088	0.002181	0.000490	-0.001814	-0.001548	-0.000862	-0.003024	0.001803	-0.001301	-0.000681	-0.001072	0.000100	-0.000063	0.001957	0.000816	-0.001053	0.000827	-0.000728	-0.000927	0.001692	-0.000114	-0.002592	-0.001422	-0.003468	-0.001072	-0.001015	-0.001041	-0.002592	-0.001502	-0.001149	-0.000327	0.001170	0.000363	-0.000466	-0.004931	-0.001383	-0.002205	0.000151	-0.001293	-0.000060	-0.000592	-0.004157	-0.001249	-0.002017
-316.333333	-0.001010	-0.000880	0.000115	0.001765	0.001435	-0.000179	0.000557	0.000991	0.001521	0.001619	-0.000382	0.001658	0.003401	-0.001864	-0.000423	-0.001207	-0.002264	0.000852	0.001847	-0.000390	0.001092	0.002032	0.001475	-0.000324	0.001117	-0.000791	-0.000269	-0.001086	-0.000147	-0.000794	-0.003045	0.000701	-0.000267	0.000669	-0.001873	0.000150	-0.000609	-0.000284	0.000100	-0.001289	-0.004535	-0.000879	-0.001199	-0.002092	0.001430	0.002998	-0.001088	0.001096	-0.003995
-316.300000	0.000465	0.001390	0.001684	0.002558	0.002532	0.001420	-0.000451	0.003961	0.001821	0.001640	0.004057	0.002609	0.000223	-0.002659	0.002362	0.000903	0.001390	0.002419	0.001099	-0.001196	-0.000379	0.002825	0.001099	0.002688	0.001792	0.000564	0.000806	-0.000663	0.002917	0.000043	-0.002901	-0.001039	0.001202	-0.001999	-0.002115	-0.000028	-0.000184	-0.000503	-0.002979	-0.000247	0.002061	-0.000333	-0.001069	-0.001556	-0.001030	-0.000398	-0.000110	0.000145	0.000381
-316.266666	0.003898	0.001964	0.001291	0.001814	0.000695	0.003876	0.001172	0.001613	0.004123	0.003742	0.001353	0.004367	0.002149	0.001843	-0.002807	0.000919	-0.001788	0.000422	-0.000567	-0.001793	0.001061	0.000078	0.002938	-0.001788	0.001187	0.000648	-0.001723	0.000697	0.001248	0.001874	-0.005009	-0.000132	-0.000694	0.002487	0.000234	0.001744	-0.001890	0.000185	-0.000748	0.001563	-0.001332	0.000131	0.002924	0.000670	0.000663	0.002545	-0.004030	-0.002292	-0.001453
-316.233333	-0.000162	0.002808	0.000082	0.001906	0.002578	0.005015	0.001754	0.003650	0.001874	0.001435	0.002938	0.002394	0.001315	-0.002079	0.001268	0.000002	-0.001056	-0.002211	0.000327	0.000497	0.003072	0.000803	0.002525	-0.002348	-0.000430	-0.000196	0.000103	0.002293	0.003579	-0.000509	-0.001144	-0.002321	-0.001363	-0.003166	0.000356	-0.001692	0.001522	-0.001300	0.000593	-0.000261	-0.002334	-0.001752	0.001820	-0.001999	0.000910	0.000744	0.002509	0.000721	-0.001053
-316.200000	-0.002062	-0.002128	0.000938	0.003635	0.001664	0.000863	0.001219	0.002449	0.001087	0.004100	0.000034	0.002282	0.003858	0.000981	0.000618	0.002068	-0.000297	0.000478	-0.000589	-0.001425	0.003726	0.000842	0.001609	-0.000713	0.005290	-0.002263	0.000203	0.003625	0.001994	0.000314	-0.001125	0.001116	-0.002929	-0.002280	0.000091	-0.001152	0.000377	-0.000192	0.000500	-0.001865	-0.000456	0.000629	0.000526	-0.002321	-0.000205	0.000731	0.001560	-0.001571	-0.001259
-316.166666	0.001073	-0.000549	0.002037	0.001799	0.001152	0.002563	0.004027	0.002611	0.002139	0.000530	-0.001877	0.002337	0.002275	0.000852	-0.001086	0.001262	-0.000475	-0.000672	-0.000983	0.000326	0.002696	0.000701	0.000295	0.000105	0.002115	0.001347	-0.003095	-0.002698	0.000104	-0.000581	-0.001002	0.001727	-0.001246	-0.003216	-0.001298	-0.000243	0.000921	-0.000214	0.001871	0.000845	0.000417	-0.001318	-0.001014	-0.001737	0.000514	-0.000686	-0.000256	-0.000444	-0.002708
-316.133333	0.000573	0.001657	0.002572	0.003949	0.000610	0.003078	0.000924	-0.000208	0.002002	0.002527	-0.000737	0.003887	0.003312	-0.000302	0.000898	0.001486	-0.002514	0.000442	0.001444	0.000197	0.002270	0.002511	0.000693	0.001875	-0.000441	-0.001124	0.002233	-0.000339	0.001245	0.001905	0.001907	-0.000554	-0.000729	-0.002896	0.000884	-0.001561	0.000552	-0.001138	0.000288	0.000895	-0.000521	0.000747	0.000416	-0.002781	-0.001037	0.000323	-0.001475	-0.001274	-0.004369
-316.100000	0.000615	-0.000014	0.003336	0.001085	0.000309	0.001924	0.001652	0.001023	0.003661	0.002937	0.000511	0.002530	0.001472	-0.000268	0.001100	0.002921	0.001108	0.002041	0.001125	0.001390	0.001625	0.000219	-0.000303	-0.000214	0.001783	-0.001225	0.000426	-0.001142	0.001381	-0.001926	-0.001508	0.002728	-0.001300	-0.002359	0.000588	0.000878	0.002928	-0.000985	0.000317	-0.000741	-0.000957	0.000967	-0.000625	-0.000264	0.000451	0.001301	-0.001396	-0.001071	-0.001578
-316.066666	0.000164	0.000520	0.001870	0.002384	-0.000161	0.001623	0.004291	0.000318	0.000891	0.000412	0.000880	0.000471	0.002120	0.001602	-0.001563	0.000082	0.000041	-0.000016	-0.000754	-0.001183	0.001343	0.000822	0.002620	-0.000419	0.000980	-0.000610	-0.001666	0.000765	0.001923	-0.001772	-0.004775	-0.001848	-0.000113	-0.001025	-0.001164	-0.000633	0.000141	-0.000334	0.000631	-0.002849	0.000682	0.000256	0.000212	0.000907	0.000614	-0.000362	-0.001215	-0.000064	0.000748
-316.033333	-0.000410	0.000614	0.005882	0.000049	0.001005	0.003320	0.000009	-0.001134	0.001272	0.000788	0.001656	0.000551	0.002545	-0.000176	0.000966	0.001250	0.001716	0.000898	-0.000008	-0.000533	0.002179	0.000034	-0.000255	0.000100	0.001419	-0.000880	-0.000070	-0.001785	-0.000225	-0.000489	-0.002092	-0.002343	-0.001909	-0.000865	-0.002803	0.000519	-0.001162	0.000790	-0.000551	-0.000544	-0.004111	-0.000013	-0.001748	-0.004063	-0.001599	0.002239	-0.000111	0.001214	-0.005368
-316.000000	0.001165	0.002367	0.003771	0.002495	-0.001272	0.003269	0.002674	0.002932	0.003541	0.002246	0.001756	0.003116	0.002133	0.001922	0.002195	0.000423	0.000455	-0.000207	-0.000277	-0.000079	0.002313	0.000861	0.001643	0.000498	0.002075	0.000769	0.001910	0.002454	-0.000497	-0.003319	-0.001680	-0.000203	0.000785	-0.000670	-0.000137	0.001507	-0.000494	0.000247	-0.001259	0.000741	-0.001016	-0.000856	-0.000312	-0.002348	0.001266	-0.001031	-0.001339	0.001572	-0.001051
-315.966666	0.000764	0.001614	0.001123	0.005750	0.004062	0.006529	0.002218	0.002834	0.002791	0.003044	0.003572	0.001740	0.002949	-0.000465	0.002211	0.002645	0.002449	0.001646	-0.000308	0.000763	0.000127	0.002637	0.003229	0.000112	-0.001300	0.000333	0.001776	0.003078	0.001447	-0.000335	0.000695	-0.001059	-0.000018	0.000092	0.002924	0.001756	0.004210	0.001449	0.001562	0.002534	0.000269	-0.001269	0.001729	-0.003652	-0.000245	0.002953	-0.002181	0.000856	-0.002685
-315.933333	0.001580	0.001104	0.004066	0.001147	0.005115	0.003111	0.001624	0.004495	0.002342	0.002982	-0.001579	0.001869	0.001678	0.001678	0.002430	0.001964	0.001326	0.000854	0.002490	0.001448	0.003906	0.002998	0.001377	0.002168	0.003143	0.001104	0.002603	0.003471	0.001343	0.000813	-0.001383	-0.000255	-0.000053	-0.000468	-0.001355	-0.000652	-0.000181	0.000897	-0.000976	0.002203	0.001547	0.000061	0.002118	-0.001305	-0.003450	0.002821	0.000284	0.000649	-0.001553
-315.900000	0.002778	0.002121	0.004163	0.002756	0.003970	0.003058	0.002391	0.003701	0.006218	0.004717	0.002022	0.005813	0.004054	0.001769	0.002307	0.002805	0.003207	-0.000159	0.003023	0.002841	0.000784	0.003268	0.006231	0.003492	0.004333	0.002235	0.005131	0.002982	-0.001273	-0.000085	0.000904	0.003130	-0.000842	0.000452	-0.000346	0.001924	0.001358	-0.000323	0.002517	0.000030	0.004298	0.000633	-0.000004	-0.000848	0.003306	0.003472	0.003564	-0.000647	0.000105
-315.866666	0.003321	0.004661	0.003342	0.004383	0.004135	0.006378	0.003899	0.002316	0.005008	0.003419	0.002179	0.004349	0.001851	0.002012	0.004365	0.002596	0.005799	0.002917	0.002238	0.003365	0.004317	0.002048	0.003257	0.003560	0.003994	0.004894	0.005164	0.004169	0.003263	0.004162	-0.000171	0.001151	0.000236	0.000071	0.000779	0.002493	0.003179	0.001448	0.000345	0.001861	0.002370	0.002886	-0.000304	-0.001799	0.001027	-0.000872	0.000523	0.004647	0.001176
-315.833333	0.002506	0.005266	0.006511	0.003897	0.002707	0.005041	0.006120	0.002869	0.005719	0.003994	0.004656	0.002173	0.005568	0.004412	0.002697	0.002748	0.004447	0.003854	0.004124	-0.000319	0.002611	0.004598	0.003334	0.002873	0.004559	0.003170	0.002852	0.001791	0.003970	0.004400	0.002192	0.002356	0.003443	-0.002530	-0.000801	0.003904	0.002700	0.003380	0.004036	0.003071	-0.001201	0.003610	0.003421	-0.002348	0.004264	0.003280	0.001295	0.002608	-0.001023
-315.800000	0.006076	0.005688	0.005054	0.004548	0.004544	0.005620	0.001533	0.004104	0.004755	0.003803	0.005675	0.007669	0.002400	0.004933	0.002461	0.005707	0.003721	0.004542	0.003986	0.003988	0.007345	0.006059	0.007758	0.004720	0.006645	0.004962	0.004513	0.002630	0.003765	0.003027	0.002074	0.000668	0.003644	0.001879	0.004887	0.005501	0.003467	0.003864	0.006114	0.004075	0.003070	0.006047	0.004112	-0.000446	0.003504	0.002615	0.004370	0.002162	0.003678
-315.766666	0.008238	0.005771	0.007205	0.004449	0.006470	0.008127	0.006890	0.004220	0.004465	0.006036	0.004716	0.005683	0.004880	0.006347	0.002116	0.002533	0.003896	0.006328	0.007363	0.004580	0.006759	0.005174	0.004109	0.004124	0.004950	0.004993	0.006090	0.005671	0.002545	0.006760	0.004226	0.005793	0.003907	0.002905	0.006591	0.006362	0.006444	0.002679	0.005323	0.003418	0.003854	0.004188	0.004330	0.003504	0.002047	0.005219	0.004942	0.004710	0.003509
-315.733333	0.005564	0.003120	0.006580	0.007705	0.005798	0.008290	0.005928	0.004989	0.007201	0.008049	0.006138	0.006843	0.011157	0.006797	0.005005	0.006060	0.003592	0.006135	0.006387	0.008918	0.007034	0.005191	0.007090	0.007168	0.005745	0.003457	0.006369	0.005411	0.001800	0.005499	0.002944	0.003077	0.002926	0.002795	0.006218	0.003124	0.003168	0.006604	0.005294	0.006072	0.003839	0.004470	0.005395	0.006803	0.009941	0.002803	0.004874	0.008080	0.000506
-315.700000	0.007989	0.006567	0.007487	0.006141	0.009006	0.008644	0.004496	0.008837	0.002324	0.003995	0.005540	0.006130	0.006222	0.006686	0.004754	0.006430	0.006161	0.005223	0.005905	0.004965	0.006333	0.006374	0.008796	0.005080	0.006875	0.004699	0.007842	0.005482	0.002897	0.007263	0.003876	0.004567	0.003505	0.002307	0.005386	0.006209	0.006776	0.004554	0.007540	0.005220	0.005579	0.005758	0.008186	0.000393	0.003555	0.006505	0.004456	0.005003	0.003590
-315.666666	0.007617	0.007035	0.007056	0.008539	0.008341	0.010410	0.006219	0.006111	0.005565	0.008748	0.007583	0.009253	0.008585	0.004953	0.006192	0.008364	0.006806	0.005474	0.006900	0.005999	0.006181	0.008712	0.007521	0.008463	0.005919	0.004585	0.005086	0.006260	0.004456	0.006863	0.001718	0.001842	0.005659	0.005226	0.004699	0.007684	0.005974	0.006403	0.005480	0.005448	0.007563	0.005212	0.005626	0.003566	0.000275	0.005083	0.001671	0.007816	0.004918
-315.633333	0.006911	0.004857	0.008473	0.008520	0.007834	0.011062	0.006251	0.007847	0.009567	0.006403	0.006737	0.008273	0.007491	0.007069	0.008012	0.006215	0.008366	0.004990	0.006682	0.006440	0.006957	0.008256	0.005439	0.008921	0.007842	0.006021	0.008879	0.008339	0.005957	0.005194	0.005041	0.002966	0.005640	0.005460	0.001873	0.006021	0.007308	0.003641	0.007866	0.007605	0.008389	0.007674	0.006418	0.003667	0.005291	0.005128	0.005327	0.006528	0.005181
-315.600000	0.005059	0.005611	0.012970	0.006791	0.007165	0.006794	0.008854	0.006084	0.008926	0.007127	0.006530	0.006980	0.006528	0.005924	0.005254	0.006284	0.006792	0.005756	0.007103	0.006568	0.005898	0.007008	0.002959	0.004798	0.007447	0.006597	0.006661	0.003782	0.004175	0.005267	0.001743	0.003498	0.004440	0.005047	0.006282	0.005828	0.006414	0.002864	0.006158	0.003893	0.004649	0.004443	0.006534	0.003226	0.007502	0.010113	0.006670	0.008066	0.007069
-315.566666	0.007564	0.004634	0.006988	0.005155	0.008232	0.007227	0.006769	0.006088	0.006617	0.005183	0.005692	0.005008	0.005530	0.008354	0.006291	0.003886	0.006999	0.004447	0.005381	0.004938	0.008308	0.009372	0.007119	0.006744	0.005469	0.006868	0.006792	0.005258	0.005482	0.002594	0.002574	0.003400	0.004780	0.002804	0.003670	0.004278	0.005637	-0.000096	0.004801	0.006037	0.009109	0.003679	0.004791	0.002222	0.002991	0.006752	0.004541	0.005842	0.003202
-315.533333	0.006273	0.004224	0.006347	0.005105	0.003591	0.006780	0.006142	0.006783	0.005032	0.005151	0.007503	0.006163	0.007448	0.007250	0.006363	0.006466	0.006363	0.005068	0.005167	0.002433	0.005034	0.006256	0.005448	0.005494	0.005859	0.004118	0.008291	0.004201	0.004698	0.002371	0.002142	0.005058	0.003198	0.002313	0.005310	0.003852	0.006697	0.002521	0.003347	0.010365	0.003985	0.002079	0.002440	0.001480	0.007141	0.006649	0.001560	0.002873	0.001840
-315.500000	0.004680	0.004015	0.004686	0.004354	0.005586	0.005897	0.003399	0.004907	0.007338	0.008052	0.002558	0.003997	0.005440	0.001278	-0.000511	0.002983	0.002839	0.002582	0.003276	0.002444	0.005803	0.001753	0.006697	0.005084	0.003920	0.004503	0.002672	0.002265	0.004491	0.002255	0.001539	0.001606	0.003648	0.000248	0.002262	0.003066	0.002483	0.001375	0.004847	0.004460	0.001327	0.002594	0.002805	0.000433	0.003758	0.003007	0.005523	0.002620	0.000555
-315.466666	0.004004	0.001999	0.004541	0.003600	0.004019	0.005270	0.003042	0.007248	0.004083	0.002568	0.003401	0.004607	0.003566	0.001760	0.002047	0.003158	0.002706	-0.000463	0.002041	-0.002523	0.006144	0.005097	0.003841	0.003899	0.005506	0.002671	0.002703	0.002942	0.002998	-0.000731	-0.000222	-0.001439	0.001632	0.001013	0.002358	0.001641	-0.000117	0.001112	0.000663	0.003131	0.001737	0.000000	0.001461	0.001112	0.003768	0.003696	0.002003	0.001638	-0.000850
-315.433333	0.001037	0.001395	0.001905	0.001638	0.002538	0.002269	-0.000920	0.004008	0.002077	0.003523	0.003510	0.003047	0.003424	0.002859	0.003202	-0.000503	0.000990	0.000885	0.003548	0.003058	0.001248	-0.000020	0.005063	0.001592	0.001828	0.001557	0.000576	-0.001428	0.002984	0.001542	-0.000995	-0.000940	0.000589	-0.002520	0.003537	0.000820	0.001019	0.000708	-0.001808	-0.001405	0.004151	-0.000477	0.001717	-0.001312	0.000604	-0.000469	0.000345	0.001250	-0.000668
-315.400000	0.001655	0.000145	0.001031	-0.001418	0.000854	0.000401	-0.000778	0.002173	0.003982	0.000402	-0.001128	0.000617	-0.001636	0.002057	-0.000159	-0.001728	0.000004	-0.000784	-0.002057	0.000940	0.001589	0.000522	-0.000476	-0.003809	0.001311	-0.001079	0.001447	-0.000665	-0.001303	-0.001212	-0.001236	-0.004247	-0.003874	-0.000639	-0.002709	-0.002116	-0.000566	0.000065	-0.001115	-0.004144	-0.000468	-0.001707	-0.001333	-0.003639	-0.001301	0.002158	-0.001995	-0.001921	-0.003168
-315.366666	-0.000565	-0.001166	0.000298	-0.003451	0.001740	-0.000452	-0.002916	0.001180	-0.002393	-0.001895	-0.000619	-0.003437	-0.001800	-0.003460	-0.001238	-0.001840	-0.002627	0.000588	0.000761	-0.001675	-0.001057	-0.002500	-0.001121	-0.004216	-0.001952	-0.003657	-0.002422	-0.002232	-0.001410	-0.004079	-0.005958	-0.005450	-0.001962	-0.001940	-0.000465	-0.003057	-0.002896	-0.003198	-0.006077	-0.000992	-0.000844	-0.004077	-0.001997	-0.004945	-0.003901	-0.005025	-0.002203	-0.000594	-0.001807
-315.333333	-0.004126	-0.001872	-0.000899	-0.001481	-0.001817	-0.001248	-0.005587	-0.001852	-0.002458	-0.002498	-0.003674	-0.000466	-0.003122	-0.003211	-0.001777	-0.004312	-0.003631	-0.003615	-0.006007	-0.003375	-0.001233	-0.001244	-0.005614	-0.005041	-0.002245	-0.005022	-0.002792	-0.004701	-0.003176	-0.006116	-0.005924	-0.005791	-0.004730	-0.006344	-0.003943	-0.003270	-0.003001	-0.003085	-0.003546	-0.004799	-0.002582	-0.005806	-0.004884	-0.007895	-0.003289	-0.005518	-0.002670	-0.004005	-0.006884
-315.300000	-0.004295	-0.005214	-0.004400	-0.002947	-0.006510	-0.005034	-0.004536	-0.001559	-0.002606	-0.002171	-0.005901	-0.004805	-0.003532	-0.004897	-0.005862	-0.006088	-0.004701	-0.004586	-0.005696	-0.004014	-0.004170	-0.004853	-0.004381	-0.007808	-0.002873	-0.006155	-0.006143	-0.004248	-0.005244	-0.006757	-0.006628	-0.007903	-0.005649	-0.008664	-0.007166	-0.005210	-0.004146	-0.007261	-0.005528	-0.007100	-0.004375	-0.007415	-0.005280	-0.006995	-0.004930	-0.006386	-0.005686	-0.005092	-0.006776
-315.266666	-0.004413	-0.005526	-0.002273	-0.005764	-0.001993	-0.004917	-0.006484	-0.005866	-0.003130	-0.005371	-0.003579	-0.003097	-0.001666	-0.003615	-0.006949	-0.008389	-0.005863	-0.004151	-0.006548	-0.008016	-0.002187	-0.008883	-0.002520	-0.008581	-0.003765	-0.006253	-0.008615	-0.007703	-0.002577	-0.006561	-0.008951	-0.007133	-0.005945	-0.006628	-0.008207	-0.005771	-0.004768	-0.004902	-0.006612	-0.009743	-0.011920	-0.008569	-0.005734	-0.006832	-0.009122	-0.004961	-0.005734	-0.002117	-0.007770
-315.233333	-0.005975	-0.008138	-0.007011	-0.006417	-0.008351	-0.005275	-0.002777	-0.006137	-0.005491	-0.002878	-0.007692	-0.005923	-0.005032	-0.009649	-0.005727	-0.005718	-0.009693	-0.007400	-0.008876	-0.007371	-0.005420	-0.008182	-0.007554	-0.008292	-0.006471	-0.010155	-0.007704	-0.005420	-0.007309	-0.010252	-0.007502	-0.007337	-0.007466	-0.008446	-0.008538	-0.004655	-0.003906	-0.006714	-0.006341	-0.005067	-0.008051	-0.009457	-0.007148	-0.008107	-0.004944	-0.009332	-0.004979	-0.009082	-0.008473
-315.200000	-0.007596	-0.009795	-0.004310	-0.005565	-0.007699	-0.008368	-0.008282	-0.004647	-0.004846	-0.006141	-0.008731	-0.005839	-0.007690	-0.009868	-0.007882	-0.009013	-0.007879	-0.008557	-0.008328	-0.011653	-0.006915	-0.007811	-0.006909	-0.011932	-0.006464	-0.009819	-0.005869	-0.009068	-0.005880	-0.010363	-0.008431	-0.009458	-0.008989	-0.011404	-0.010061	-0.008729	-0.009288	-0.006063	-0.007000	-0.010785	-0.005951	-0.009051	-0.008338	-0.009420	-0.006490	-0.008061	-0.007684	-0.007540	-0.009849
-315.166666	-0.009020	-0.009560	-0.007504	-0.005926	-0.006108	-0.009261	-0.008626	-0.005255	-0.006176	-0.005902	-0.007125	-0.008498	-0.009080	-0.011424	-0.009358	-0.010014	-0.007230	-0.008230	-0.005594	-0.010443	-0.006559	-0.007622	-0.008534	-0.010228	-0.008270	-0.011599	-0.006327	-0.010633	-0.007313	-0.008027	-0.015075	-0.010307	-0.011742	-0.011402	-0.010717	-0.010427	-0.012144	-0.010273	-0.012695	-0.008062	-0.007594	-0.008838	-0.008721	-0.008981	-0.008223	-0.007922	-0.006681	-0.008207	-0.011299
-315.133333	-0.006465	-0.006187	-0.005185	-0.008151	-0.009132	-0.007727	-0.009794	-0.007338	-0.010526	-0.004389	-0.006703	-0.008315	-0.006688	-0.007156	-0.007630	-0.007783	-0.009563	-0.007367	-0.011211	-0.009223	-0.004993	-0.007501	-0.007269	-0.006105	-0.004844	-0.010779	-0.010453	-0.009824	-0.007132	-0.010012	-0.009437	-0.006635	-0.013420	-0.009824	-0.009314	-0.008420	-0.010221	-0.009994	-0.007605	-0.010842	-0.007962	-0.008638	-0.008828	-0.011963	-0.010298	-0.010883	-0.008037	-0.009608	-0.012046
-315.100000	-0.011490	-0.007443	-0.007368	-0.009341	-0.008203	-0.005256	-0.008953	-0.006297	-0.006790	-0.007802	-0.008953	-0.010068	-0.009031	-0.008520	-0.007737	-0.006590	-0.008645	-0.010055	-0.007959	-0.010537	-0.006835	-0.008891	-0.006518	-0.008054	-0.007644	-0.011123	-0.008622	-0.010733	-0.005175	-0.010642	-0.009297	-0.009892	-0.009137	-0.010988	-0.009117	-0.009547	-0.012291	-0.010085	-0.010546	-0.011993	-0.010641	-0.011090	-0.010742	-0.013362	-0.009645	-0.008714	-0.008997	-0.006712	-0.009079
-315.066666	-0.008698	-0.007075	-0.005963	-0.009222	-0.006695	-0.006766	-0.007957	-0.009195	-0.007239	-0.005388	-0.009152	-0.007307	-0.008036	-0.009258	-0.008365	-0.006930	-0.008527	-0.011419	-0.011136	-0.007630	-0.006753	-0.008628	-0.008119	-0.008465	-0.008320	-0.009890	-0.010282	-0.010291	-0.008342	-0.008183	-0.009189	-0.010254	-0.010550	-0.012643	-0.008929	-0.005966	-0.010286	-0.010141	-0.009123	-0.009492	-0.008128	-0.009179	-0.011212	-0.011336	-0.008056	-0.010721	-0.008946	-0.010778	-0.010866
-315.033333	-0.005496	-0.006660	-0.006024	-0.006325	-0.008190	-0.008771	-0.007901	-0.008372	-0.007367	-0.006501	-0.009107	-0.004431	-0.006217	-0.011276	-0.006286	-0.009659	-0.009891	-0.007863	-0.009018	-0.010963	-0.006817	-0.004737	-0.009828	-0.008541	-0.005996	-0.010315	-0.009258	-0.009784	-0.007311	-0.007493	-0.008971	-0.010506	-0.009961	-0.011459	-0.013425	-0.007464	-0.012447	-0.007298	-0.009440	-0.011103	-0.007679	-0.009521	-0.007271	-0.012079	-0.007939	-0.007995	-0.007165	-0.009249	-0.011397
-315.000000	-0.006915	-0.007279	-0.007515	-0.006246	-0.007230	-0.007382	-0.008866	-0.007465	-0.009418	-0.006026	-0.009957	-0.007166	-0.007329	-0.006512	-0.006141	-0.006855	-0.010031	-0.005046	-0.006973	-0.008505	-0.004020	-0.008822	-0.006754	-0.007306	-0.008614	-0.009867	-0.010134	-0.007075	-0.006522	-0.010650	-0.011514	-0.009729	-0.008802	-0.011224	-0.009684	-0.004150	-0.009936	-0.006099	-0.010650	-0.006945	-0.006164	-0.010057	-0.005261	-0.010091	-0.006838	-0.009193	-0.007223	-0.009349	-0.010411
-314.966666	-0.006987	-0.007821	-0.004670	-0.004117	-0.008582	-0.008182	-0.009594	-0.006615	-0.004537	-0.006476	-0.007183	-0.006725	-0.006793	-0.008074	-0.007697	-0.004530	-0.006802	-0.009056	-0.010658	-0.010645	-0.005515	-0.004401	-0.008312	-0.008386	-0.004687	-0.007778	-0.006449	-0.006701	-0.006645	-0.009266	-0.008884	-0.012355	-0.010349	-0.009582	-0.008463	-0.004888	-0.007724	-0.010560	-0.007397	-0.009062	-0.005355	-0.010217	-0.008587	-0.010303	-0.009679	-0.008267	-0.008603	-0.007342	-0.009900
-314.933333	-0.005951	-0.005343	-0.004669	-0.006378	-0.007647	-0.007432	-0.008621	-0.007063	-0.007138	-0.008260	-0.009069	-0.005856	-0.003403	-0.009516	-0.009262	-0.005934	-0.007585	-0.008550	-0.004157	-0.009060	-0.001758	-0.005414	-0.003252	-0.005231	-0.005727	-0.007738	-0.008718	-0.005611	-0.005517	-0.008760	-0.005400	-0.008267	-0.010144	-0.011758	-0.008813	-0.006842	-0.008743	-0.007994	-0.009266	-0.007835	-0.006458	-0.007632	-0.009531	-0.009846	-0.008737	-0.007930	-0.005867	-0.010266	-0.009181
-314.900000	-0.007217	-0.006840	-0.007477	-0.004752	-0.006811	-0.004931	-0.008069	-0.005572	-0.005791	-0.005768	-0.006790	-0.002660	-0.006364	-0.004298	-0.005940	-0.002922	-0.005686	-0.006424	-0.005474	-0.007913	-0.005108	-0.003279	-0.004314	-0.007570	-0.005291	-0.009284	-0.008550	-0.005425	-0.007338	-0.009309	-0.008564	-0.010074	-0.010515	-0.008853	-0.009503	-0.008423	-0.006432	-0.009626	-0.005784	-0.005951	-0.008493	-0.006564	-0.007589	-0.012583	-0.007552	-0.004655	-0.006118	-0.007545	-0.006783
-314.866666	-0.005703	-0.005576	-0.003837	-0.006775	-0.007656	-0.006538	-0.003900	-0.006346	-0.007177	-0.003543	-0.004814	-0.003738	-0.004561	-0.006933	-0.003013	-0.002736	-0.008458	-0.004703	-0.008001	-0.007943	-0.007690	-0.004076	-0.006458	-0.005552	-0.005502	-0.007738	-0.008181	-0.008807	-0.005983	-0.007609	-0.007750	-0.008496	-0.007403	-0.009151	-0.009141	-0.007058	-0.005123	-0.006767	-0.005073	-0.008539	-0.003400	-0.007634	-0.009507	-0.011395	-0.008685	-0.008934	-0.005453	-0.007009	-0.009149
-314.833333	-0.007373	-0.003865	-0.003997	-0.005632	-0.004611	-0.005584	-0.007407	-0.007419	-0.004143	-0.004926	-0.006686	-0.006091	-0.002863	-0.008850	-0.004911	-0.005566	-0.005886	-0.006401	-0.007791	-0.006316	-0.003890	-0.006701	-0.005260	-0.005238	-0.004471	-0.008292	-0.005348	-0.006593	-0.007500	-0.005270	-0.005932	-0.007661	-0.008222	-0.009681	-0.007529	-0.006332	-0.005182	-0.006679	-0.005983	-0.007781	-0.003395	-0.007807	-0.006740	-0.011102	-0.006604	-0.008307	-0.004756	-0.010231	-0.007811
-314.800000	-0.004432	-0.005981	-0.003037	-0.004077	-0.006282	-0.005648	-0.005874	-0.004481	-0.003449	-0.007287	-0.005209	-0.007093	-0.003809	-0.008639	-0.006228	-0.004155	-0.008440	-0.005267	-0.006337	-0.004468	-0.003233	-0.004761	-0.000454	-0.006893	-0.006759	-0.006580	-0.006550	-0.005210	-0.004865	-0.006696	-0.008901	-0.007962	-0.003994	-0.008746	-0.006287	-0.007892	-0.008389	-0.008109	-0.005217	-0.003728	-0.006919	-0.008089	-0.006500	-0.011020	-0.008225	-0.003431	-0.005129	-0.008273	-0.008835
-314.766666	-0.005471	-0.006510	-0.004037	-0.004581	-0.004787	-0.005962	-0.005656	-0.004477	-0.002507	-0.006409	-0.004267	-0.004930	-0.002457	-0.005859	-0.008203	-0.006299	-0.005585	-0.007152	-0.005695	-0.006292	-0.004628	-0.006005	-0.006264	-0.006246	-0.006642	-0.006278	-0.004559	-0.009123	-0.003583	-0.006974	-0.007518	-0.005616	-0.009063	-0.006353	-0.007457	-0.007151	-0.008211	-0.007602	-0.004645	-0.006459	-0.005531	-0.006763	-0.003928	-0.010900	-0.007095	-0.001823	-0.006280	-0.005628	-0.007806
-314.733333	-0.004131	-0.004715	-0.003458	-0.005827	-0.005219	-0.005495	-0.005668	-0.000377	-0.002727	-0.004273	-0.002793	-0.005080	-0.006119	-0.008513	-0.005376	-0.002525	-0.004642	-0.007225	-0.006517	-0.007263	-0.004827	-0.008309	-0.006569	-0.004932	-0.007467	-0.007961	-0.005040	-0.009836	-0.006922	-0.007134	-0.005519	-0.007827	-0.005047	-0.006963	-0.010247	-0.006540	-0.009127	-0.006740	-0.007068	-0.002114	-0.006377	-0.007224	-0.004842	-0.009091	-0.008057	-0.006946	-0.006751	-0.004832	-0.005413
-314.700000	-0.006757	-0.003766	-0.003307	-0.004049	-0.005845	-0.005294	-0.006427	-0.006294	-0.005315	-0.007271	-0.003528	-0.004907	-0.002099	-0.006096	-0.007100	-0.003975	-0.007451	-0.006470	-0.003194	-0.006352	-0.005367	-0.000877	-0.003142	-0.007022	-0.005440	-0.005266	-0.007260	-0.004817	-0.005514	-0.005852	-0.008655	-0.008355	-0.008092	-0.008306	-0.007172	-0.005864	-0.006412	-0.007990	-0.006298	-0.006946	-0.006588	-0.007307	-0.004150	-0.006984	-0.005334	-0.002859	-0.006516	-0.005494	-0.007576
-314.666666	-0.003346	-0.005997	-0.004767	-0.004737	-0.005690	-0.008949	-0.005335	-0.005561	-0.004199	-0.006014	-0.005666	-0.004376	-0.001587	-0.010952	-0.005991	-0.004865	-0.009882	-0.006331	-0.005909	-0.009402	-0.003544	-0.004804	-0.006189	-0.004412	-0.003368	-0.005683	-0.006175	-0.005829	-0.007425	-0.007227	-0.006638	-0.006745	-0.005235	-0.008498	-0.005721	-0.006038	-0.006809	-0.007543	-0.007407	-0.004607	-0.006227	-0.007299	-0.005718	-0.007172	-0.007661	-0.004769	-0.005064	-0.006355	-0.007216
-314.633333	-0.005464	-0.005958	-0.004727	-0.006418	-0.003607	-0.004635	-0.007674	-0.003734	-0.003391	-0.004363	-0.006062	-0.004549	-0.003509	-0.004923	-0.003652	-0.002162	-0.005498	-0.005029	-0.003566	-0.005135	-0.004708	-0.003770	-0.005654	-0.005009	-0.005944	-0.009738	-0.004746	-0.006411	-0.006352	-0.005898	-0.007633	-0.003905	-0.007604	-0.010285	-0.005324	-0.005878	-0.006741	-0.008297	-0.005563	-0.005872	-0.009243	-0.006966	-0.005943	-0.007184	-0.004648	-0.003781	-0.003473	-0.005544	-0.005484
-314.600000	-0.004389	-0.005955	-0.004483	-0.004806	-0.006270	-0.006591	-0.005147	-0.003864	-0.004391	-0.003607	-0.007577	-0.005364	-0.004705	-0.005772	-0.004938	-0.005401	-0.005066	-0.005448	-0.004980	-0.008428	-0.002036	-0.004147	-0.004616	-0.003713	-0.002926	-0.006154	-0.004511	-0.003493	-0.004863	-0.006028	-0.006015	-0.003618	-0.006690	-0.007264	-0.006387	-0.004501	-0.005784	-0.008155	-0.005583	-0.007606	-0.002374	-0.004973	-0.005373	-0.007505	-0.006051	-0.006339	-0.003443	-0.004775	-0.008366
-314.566666	-0.006283	-0.005549	-0.000156	-0.000978	-0.002678	-0.003174	-0.004457	-0.001156	-0.004526	-0.003953	-0.001229	-0.003317	-0.005320	-0.003972	-0.003585	-0.000795	-0.003733	-0.003492	-0.005520	-0.005948	-0.003808	-0.002102	-0.003716	-0.003426	-0.002000	-0.003612	-0.006060	-0.005261	-0.004140	-0.005933	-0.006625	-0.004581	-0.005496	-0.006039	-0.006530	-0.006073	-0.007685	-0.005338	-0.006536	-0.003882	-0.006622	-0.006939	-0.007145	-0.006859	-0.004782	-0.002340	-0.007480	-0.005395	-0.005420
-314.533333	-0.002097	-0.002805	-0.004644	-0.003312	-0.002540	-0.000455	-0.003620	-0.002779	-0.004154	-0.003606	-0.001325	-0.003295	-0.001984	-0.004688	-0.003551	-0.001554	-0.005073	-0.006943	-0.005346	-0.003108	-0.004879	-0.003340	-0.006482	-0.003813	-0.004731	-0.006636	-0.001744	-0.003289	-0.001523	-0.003848	-0.004816	-0.005776	-0.006442	-0.005990	-0.007776	-0.005794	-0.008105	-0.005499	-0.003961	-0.004091	-0.004565	-0.006192	-0.005173	-0.007864	-0.006274	-0.004083	-0.003175	-0.003599	-0.008391
-314.500000	-0.004898	-0.002726	-0.001066	-0.001012	-0.003259	-0.001882	-0.002280	-0.005556	-0.006230	-0.001646	-0.004101	-0.002125	-0.001620	-0.001699	-0.001560	-0.003146	-0.005060	-0.005825	-0.004958	-0.004490	-0.001931	-0.004597	-0.001756	-0.004830	-0.002305	-0.003146	-0.005021	-0.003498	-0.002342	-0.003547	-0.005456	-0.005626	-0.005837	-0.007749	-0.002072	-0.002143	-0.005021	-0.006573	-0.003262	-0.007074	-0.004392	-0.005601	-0.002397	-0.007077	-0.003228	-0.005321	-0.003792	-0.002512	-0.007533
-314.466666	-0.001602	-0.000337	0.000171	-0.002670	-0.001969	-0.000639	-0.003541	-0.001003	-0.002400	-0.000180	-0.002051	-0.002547	-0.002353	-0.003978	-0.000610	-0.000419	-0.002703	-0.003522	-0.004210	-0.002398	-0.000935	-0.000129	-0.004265	-0.005068	-0.003883	-0.002379	-0.000506	-0.001454	-0.003882	-0.005054	-0.004584	-0.005043	-0.004101	-0.005944	-0.006710	0.001136	-0.003156	-0.002961	-0.001659	-0.002749	-0.002534	-0.002397	-0.002145	-0.005019	-0.001711	0.000243	-0.002165	-0.002834	-0.005947
-314.433333	-0.002749	-0.001750	-0.001568	0.000308	-0.001561	-0.004435	-0.002705	0.001782	-0.001270	-0.000393	-0.001461	0.000660	0.001956	-0.002744	-0.000708	-0.000004	-0.005122	-0.002163	-0.002881	-0.003438	-0.002567	0.001884	-0.000407	0.000575	-0.001907	-0.003229	-0.000678	0.002183	-0.002749	-0.003487	-0.003799	-0.002860	-0.003107	-0.004419	-0.003170	-0.002739	-0.004294	-0.003193	-0.004061	-0.005608	-0.004941	-0.005377	-0.002878	-0.005818	-0.002535	-0.000068	-0.001995	-0.000281	-0.005743
-314.400000	-0.001570	-0.000818	-0.000804	0.002686	-0.001085	0.000104	-0.000708	-0.000323	-0.001642	-0.002092	-0.001069	0.001637	-0.001490	-0.004005	0.000188	-0.002703	-0.000893	-0.002306	-0.001066	-0.001587	-0.000042	-0.000270	-0.000903	-0.002286	0.001974	-0.001628	-0.000955	-0.001712	-0.000758	-0.000817	-0.001564	-0.001285	-0.005521	-0.003342	-0.001827	-0.001035	-0.003152	-0.003509	0.000274	-0.001971	-0.000548	-0.001598	-0.002480	-0.002819	-0.001755	-0.001329	-0.004311	-0.000810	-0.004902
-314.366666	0.001163	-0.001748	0.002377	0.002055	-0.000331	0.002284	0.000105	-0.001375	0.001193	0.002491	-0.001392	0.000979	0.001802	-0.001940	0.000243	-0.001805	-0.002342	-0.001810	-0.001189	0.000434	-0.001706	-0.003644	0.001129	-0.002188	-0.000129	-0.001440	-0.001206	-0.000839	-0.001494	-0.001665	-0.000898	-0.002208	-0.004838	-0.004479	0.000097	-0.000119	0.000693	0.000310	0.001832	0.000532	-0.000103	-0.001448	-0.002137	-0.002891	-0.003328	-0.002230	-0.000544	-0.000933	-0.004356
-314.333333	-0.001504	0.000612	0.000720	-0.000418	0.000255	-0.001652	-0.000733	-0.003988	0.002590	-0.000528	-0.001233	0.000613	0.001820	-0.001846	-0.000158	-0.000301	-0.001326	-0.002511	-0.001745	-0.000247	0.000002	-0.000608	-0.000369	-0.000930	-0.000976	-0.002471	-0.002680	-0.001357	-0.000411	0.000511	-0.001708	-0.002416	-0.002055	-0.003466	0.000253	0.001341	-0.001463	-0.003523	-0.000473	0.003607	-0.004114	-0.001361	-0.001448	-0.004660	-0.002267	-0.001214	-0.001777	0.001452	-0.005332
-314.300000	-0.001387	-0.000649	0.000006	0.000941	-0.001298	-0.001966	-0.001768	0.001629	0.002578	0.000225	-0.001309	-0.000184	0.000382	-0.001454	0.001215	-0.002475	-0.003051	-0.004307	-0.000808	-0.003268	-0.000245	0.001208	-0.000317	0.000272	0.001104	-0.002692	-0.000287	-0.002700	-0.002457	-0.003064	-0.003684	-0.001325	-0.002436	-0.003602	-0.003467	0.001146	-0.001315	-0.003396	-0.000348	-0.002160	0.000479	-0.001913	-0.002005	-0.002448	-0.002077	0.000295	0.001195	0.000556	-0.003573
-314.266666	-0.002340	0.001209	0.000161	-0.000139	-0.000616	-0.000213	0.000346	-0.000620	0.000132	-0.000129	-0.001418	0.000105	-0.000645	-0.003783	-0.001493	-0.003566	-0.004295	-0.002698	-0.000979	-0.001503	-0.002506	0.001238	0.001092	0.000308	-0.001928	-0.000086	0.000191	-0.000693	0.000361	-0.001248	-0.000831	-0.000989	-0.003314	-0.004020	-0.003441	-0.000672	-0.000345	-0.001285	-0.002059	-0.002001	-0.000502	-0.002854	-0.003869	-0.004888	-0.001687	0.001822	-0.000787	-0.000036	-0.002043
-314.233333	-0.003149	-0.001779	0.000922	0.000059	-0.000369	-0.001552	-0.000252	-0.001280	-0.000502	-0.001350	-0.002419	-0.003815	0.002292	-0.005370	-0.000533	-0.003038	-0.002588	-0.002462	-0.002109	-0.003494	-0.000082	0.000492	0.000372	-0.001226	-0.002898	-0.000444	-0.001752	-0.003054	0.000196	-0.003262	-0.004253	-0.003633	-0.005622	-0.002473	-0.003261	-0.002336	0.000698	-0.001164	-0.001489	-0.001973	0.000330	0.000260	-0.001821	-0.004991	-0.003404	-0.000761	-0.003126	-0.001145	-0.002601
-314.200000	-0.003471	0.000898	0.001805	-0.001254	-0.002854	-0.004025	-0.003709	-0.004316	-0.003251	-0.001695	-0.002507	-0.002371	0.000744	-0.003033	-0.000638	-0.001986	-0.002229	-0.001056	-0.003833	-0.001696	0.001505	-0.000580	0.002262	-0.001830	0.000923	-0.001833	-0.000152	-0.002493	-0.003213	-0.004399	-0.003295	-0.004644	-0.004265	-0.003540	-0.004501	-0.001592	-0.003248	-0.002636	-0.003098	-0.003449	-0.001710	-0.001411	-0.005525	-0.006646	0.000367	-0.000170	-0.002436	-0.003727	-0.004374
-314.166666	-0.001203	-0.001350	-0.000315	0.000150	-0.001777	-0.000525	-0.003183	-0.000298	0.000890	-0.003152	-0.003416	-0.002365	-0.001358	-0.002757	-0.001236	-0.000523	-0.005210	-0.000048	-0.003513	-0.001059	0.000448	-0.002069	-0.002685	-0.002543	-0.001564	-0.004406	-0.003831	-0.002596	-0.001353	-0.003492	-0.002991	-0.004648	-0.001760	-0.005329	-0.004232	-0.003377	-0.003917	-0.003359	-0.005138	-0.002839	-0.004963	-0.003493	-0.005924	-0.007400	-0.004191	-0.003267	-0.002815	0.000593	-0.002636
-314.133333	-0.001031	-0.000185	-0.000789	-0.002611	-0.003761	-0.002326	-0.004889	-0.004544	-0.001070	0.000091	-0.001779	-0.001290	-0.003992	-0.004659	-0.001573	-0.004190	-0.003319	-0.003465	-0.001675	-0.003362	-0.001718	-0.002328	-0.002544	-0.001892	-0.003606	-0.001670	-0.004390	-0.000210	-0.003580	-0.005775	-0.006277	-0.004436	-0.005413	-0.005483	-0.004157	-0.002928	-0.001627	-0.000001	-0.004468	-0.002824	-0.004676	-0.005372	-0.005821	-0.009343	-0.003426	-0.000547	-0.003810	-0.003320	-0.004120
-314.100000	-0.004317	-0.001925	-0.001164	-0.002915	-0.003888	-0.001790	-0.004000	-0.002424	0.000517	-0.003176	-0.004266	-0.001117	-0.002992	-0.004971	-0.001720	-0.000588	-0.003889	-0.004803	-0.002585	-0.005264	-0.004097	-0.004053	0.001212	-0.002769	-0.002737	-0.001923	-0.002925	-0.002394	-0.003554	-0.002311	-0.004081	-0.002898	-0.005614	-0.003501	-0.004936	-0.002259	-0.003869	-0.003921	-0.004074	-0.005057	-0.001129	-0.003688	-0.002872	-0.006313	-0.003289	-0.003108	-0.002180	-0.000913	-0.004499
-314.066666	-0.004199	0.002148	-0.002986	-0.003545	-0.002558	-0.004237	-0.002556	-0.002217	-0.005856	-0.002161	-0.001342	-0.002444	-0.001962	-0.005053	-0.001255	-0.002789	-0.003625	-0.003232	-0.003789	-0.003384	-0.001352	-0.004480	-0.000730	0.000276	-0.004155	-0.001731	-0.002741	-0.003262	-0.003195	-0.002743	-0.004657	-0.003399	-0.004187	-0.003121	-0.004217	-0.002772	-0.005396	-0.003374	-0.004788	-0.004678	-0.003578	-0.001859	-0.001964	-0.006643	-0.004200	0.000298	-0.002830	-0.001483	-0.005268
-314.033333	-0.002921	-0.002498	-0.003252	-0.003560	-0.004979	-0.006091	-0.003492	-0.001341	-0.001748	-0.002486	-0.002114	-0.001371	-0.002811	-0.004747	-0.001707	-0.002693	-0.003741	-0.001716	-0.001120	-0.003082	0.000035	-0.004083	0.000458	-0.002981	-0.003270	-0.002612	-0.000780	-0.001383	-0.001195	-0.007502	-0.005265	-0.004593	-0.000227	-0.004700	-0.003864	-0.003658	-0.003256	-0.002415	-0.002897	-0.004634	-0.002565	-0.003467	-0.005008	-0.004116	-0.003696	-0.001263	-0.001623	0.000447	-0.000595
-314.000000	-0.001490	-0.001868	-0.000258	-0.004008	0.001091	-0.003602	-0.000776	-0.002315	-0.001176	-0.003338	-0.002028	-0.001185	-0.002874	-0.005908	-0.003449	-0.002259	-0.004169	-0.002064	-0.003687	-0.004758	-0.001569	-0.000089	-0.002040	-0.002165	-0.001433	-0.000159	-0.001800	-0.000343	0.000146	-0.002467	-0.002644	-0.004696	-0.001160	-0.002266	-0.004816	-0.002166	-0.001159	-0.002438	-0.001117	-0.001874	-0.001981	-0.003565	-0.004330	-0.004994	-0.002236	-0.001888	-0.001768	-0.001815	-0.004018
-313.966666	-0.002083	-0.000024	0.000470	-0.002196	0.001925	-0.001978	-0.001904	-0.000447	-0.001707	-0.001628	-0.001900	0.001135	-0.000218	-0.003691	-0.001651	-0.000743	-0.000718	-0.001542	-0.002064	-0.000939	-0.000658	-0.001601	-0.002271	-0.000137	0.004560	-0.000630	0.000173	-0.000364	0.000027	-0.005139	-0.001092	-0.000993	-0.002196	-0.001488	-0.002137	-0.002063	-0.004462	-0.000433	-0.001321	-0.003132	-0.002199	-0.001958	-0.001718	-0.003411	-0.005336	0.002104	-0.001965	-0.000653	-0.004073
-313.933333	0.002280	-0.000474	0.000095	0.001094	0.001639	0.001046	0.000356	-0.001899	0.001129	-0.002099	-0.000191	0.001889	0.001700	-0.001501	-0.003469	0.000954	-0.000607	0.000098	-0.000040	-0.001083	-0.000408	-0.000600	0.002533	0.002024	0.001534	0.001057	-0.000239	-0.000575	-0.000066	-0.001383	-0.003396	-0.000731	0.000095	-0.004275	0.000288	-0.000495	-0.001923	-0.000297	-0.001734	-0.001443	0.002139	-0.000172	0.000916	-0.004572	-0.001973	0.001062	0.001790	0.001430	-0.001665
-313.900000	0.002851	-0.000975	0.003448	0.003125	0.003476	-0.000196	0.000984	0.000934	-0.000492	-0.000141	-0.000992	-0.000522	0.001956	-0.000006	0.000661	0.004225	-0.002045	0.000244	0.002911	0.002957	0.004085	0.000249	0.004297	0.000917	0.000544	0.002451	0.001258	0.000636	0.001105	-0.000901	-0.000270	0.001624	0.001455	-0.002835	-0.001419	-0.000700	0.000549	0.001412	0.002398	0.000337	0.001536	0.000579	-0.000720	-0.001293	-0.000710	0.000644	0.003368	0.001727	-0.003228
-313.866666	0.004241	0.002952	0.004014	0.001839	-0.001153	0.001625	0.001384	0.002654	0.001485	0.003008	0.002438	0.003110	0.004863	0.000512	0.002545	0.001179	0.002220	0.005952	-0.000977	0.000637	0.005843	0.002075	0.001430	0.003113	0.001709	0.002975	0.002284	0.001319	0.004242	0.000885	-0.000208	0.003021	0.004126	-0.000067	0.001654	0.003948	0.003710	0.003430	0.003381	0.002055	0.003178	0.002888	0.002886	0.001403	0.000941	0.007475	0.001339	0.002380	-0.001212
-313.833333	0.004344	0.004637	0.004696	0.006380	0.005539	0.005787	0.003598	0.001059	0.004872	0.002716	0.001700	0.006433	0.005531	0.003888	0.005731	0.004139	0.002861	0.003308	0.003315	0.003361	0.005932	0.004165	0.004557	0.005236	0.004435	0.001563	0.005619	0.004025	0.004571	0.000929	0.000399	0.004026	0.001842	0.001616	0.002434	0.007435	0.002779	0.004664	0.001714	-0.000290	0.003304	0.004256	0.002634	0.000808	0.003133	0.006150	0.004763	0.003349	0.002437
-313.800000	0.005897	0.005184	0.005050	0.005000	0.004044	0.006838	0.004379	0.004605	0.004999	0.002744	0.005792	0.005899	0.005201	0.000479	0.008236	0.010225	0.004649	0.005548	0.006093	0.005226	0.005997	0.006393	0.002055	0.004039	0.005512	0.004495	0.006984	0.009185	0.006358	0.006278	0.003635	0.005226	0.003126	0.000403	0.002927	0.005728	0.004874	0.005055	0.003756	0.006690	0.004181	0.004309	0.005824	0.002072	0.004080	0.003212	0.007099	0.007420	0.002578
-313.766666	0.005814	0.007601	0.004817	0.008660	0.007917	0.005615	0.007396	0.008625	0.007868	0.001489	0.003653	0.008473	0.010621	0.004714	0.003969	0.007466	0.003879	0.003871	0.006402	0.003480	0.010243	0.008925	0.006224	0.005599	0.006593	0.006028	0.006661	0.008663	0.007976	0.006681	0.005446	0.007295	0.005769	0.002183	0.005468	0.006389	0.003808	0.005443	0.005517	0.006007	0.007043	0.005050	0.007570	0.004650	0.006840	0.006885	0.007388	0.004236	0.004464
-313.733333	0.006785	0.007761	0.010296	0.007652	0.010007	0.007960	0.008529	0.007298	0.007131	0.003863	0.007071	0.006700	0.008162	0.004852	0.009073	0.004053	0.004987	0.007628	0.009312	0.003360	0.011006	0.008097	0.007679	0.006969	0.007878	0.006427	0.006639	0.008366	0.007122	0.005783	0.005027	0.009126	0.007240	0.004602	0.005630	0.004273	0.007338	0.006474	0.006693	0.005981	0.006906	0.005965	0.003162	0.001764	0.005261	0.005915	0.008933	0.004424	0.004428
-313.700000	0.009436	0.010844	0.008015	0.009023	0.007715	0.006937	0.006637	0.009635	0.006292	0.004720	0.006709	0.008754	0.008848	0.005277	0.009316	0.008669	0.008731	0.006241	0.010758	0.006754	0.008220	0.008255	0.009430	0.009080	0.009603	0.006497	0.007764	0.008133	0.006287	0.003870	0.005815	0.007244	0.008293	0.005167	0.006716	0.008033	0.009551	0.007752	0.007392	0.006674	0.007220	0.008237	0.006227	0.004608	0.007884	0.007807	0.008043	0.009210	0.004913
-313.666666	0.010191	0.010187	0.010409	0.007331	0.011708	0.009530	0.006853	0.005817	0.008714	0.006397	0.008270	0.010790	0.007391	0.006672	0.011587	0.007993	0.007721	0.010692	0.010365	0.008621	0.009861	0.009557	0.009352	0.008173	0.009741	0.006747	0.013221	0.007799	0.007943	0.007692	0.006698	0.006019	0.007647	0.006865	0.008727	0.007790	0.010377	0.007263	0.010771	0.007073	0.006867	0.007589	0.010838	0.005367	0.007839	0.009503	0.008335	0.008736	0.005720
-313.633333	0.008304	0.009692	0.007510	0.007744	0.009401	0.009832	0.007717	0.007686	0.009120	0.006519	0.008926	0.009335	0.010108	0.008719	0.008620	0.009267	0.008407	0.008898	0.004724	0.007305	0.009431	0.011053	0.012549	0.007503	0.010347	0.006973	0.008912	0.009033	0.007675	0.005990	0.006709	0.006455	0.008202	0.006831	0.008117	0.007618	0.009350	0.007084	0.006114	0.008809	0.008998	0.006988	0.006750	0.006129	0.009694	0.009021	0.009022	0.010090	0.006455
-313.600000	0.005902	0.009425	0.008771	0.011586	0.006362	0.008235	0.006835	0.007638	0.009256	0.011234	0.008119	0.010119	0.011106	0.004906	0.008840	0.009680	0.007444	0.009194	0.009813	0.008588	0.010484	0.010110	0.004791	0.009642	0.008903	0.008757	0.010591	0.007091	0.010228	0.006744	0.007840	0.006722	0.006239	0.006331	0.008514	0.009439	0.007010	0.007523	0.007816	0.009373	0.011293	0.006657	0.005436	0.004825	0.009131	0.006630	0.008014	0.011642	0.006139
-313.566666	0.007807	0.009450	0.009688	0.008113	0.006633	0.010594	0.010590	0.008813	0.011279	0.009360	0.010063	0.008378	0.011495	0.005955	0.008878	0.007622	0.004816	0.004705	0.005708	0.007823	0.009696	0.005163	0.010401	0.006584	0.008076	0.006265	0.007863	0.008207	0.004128	0.008495	0.008546	0.005053	0.005324	0.004100	0.007172	0.008417	0.007593	0.004992	0.007333	0.007376	0.008723	0.009630	0.004943	0.005351	0.007203	0.006785	0.007255	0.009112	0.008398
-313.533333	0.007584	0.005229	0.006835	0.006997	0.006448	0.008545	0.007300	0.010068	0.009388	0.007759	0.007430	0.010192	0.009832	0.005595	0.009654	0.007024	0.005466	0.006124	0.005850	0.008598	0.009833	0.005438	0.006706	0.006369	0.007135	0.008209	0.007356	0.006581	0.006578	0.006378	0.004625	0.005383	0.005736	0.007060	0.004915	0.007455	0.006950	0.006043	0.008452	0.004179	0.008745	0.006725	0.006743	0.004791	0.005080	0.007379	0.007658	0.009121	0.003705
-313.500000	0.007384	0.006213	0.007271	0.007595	0.004190	0.007519	0.007530	0.007132	0.007219	0.007679	0.004902	0.009424	0.006526	0.005776	0.005538	0.008972	0.005422	0.004942	0.005441	0.003042	0.008614	0.005482	0.006147	0.005479	0.005502	0.003597	0.005063	0.004565	0.004937	0.006102	0.006690	0.007898	0.005005	0.003541	0.004852	0.006952	0.006706	0.006714	0.006243	0.004711	0.006629	0.004223	0.005378	0.000465	0.004745	0.007077	0.006449	0.005565	0.008644
-313.466666	0.004471	0.005213	0.003536	0.004195	0.006945	0.004557	0.004459	0.006857	0.007545	0.006845	0.004652	0.005486	0.011169	0.003785	0.005739	0.006956	0.002683	0.003695	0.005911	0.005364	0.005489	0.004215	0.003792	0.005821	0.005568	0.001845	0.006100	0.001626	0.003978	0.002722	0.000839	0.002152	0.001893	0.002000	0.005407	0.006518	0.005574	0.004351	0.004827	0.004053	0.002872	0.003251	0.003529	0.001387	0.000632	0.004273	0.004793	0.003444	0.004863
-313.433333	0.004565	0.002709	0.002512	0.002545	0.002136	0.002764	0.002199	0.003013	0.004809	0.003859	0.001378	0.002390	0.005738	0.000386	0.004795	0.001748	-0.000261	0.004139	0.004533	0.002927	0.003493	-0.000068	0.003826	0.001871	0.001308	0.001536	0.003733	0.002410	0.002915	-0.001802	-0.000457	-0.001994	0.001433	-0.001532	0.003698	0.004034	-0.000440	0.000252	0.000940	0.004119	0.002899	-0.000719	0.001198	-0.001011	0.002033	0.003617	0.004438	0.001893	0.002045
-313.400000	-0.000299	0.003548	0.000440	0.004632	-0.001744	0.002706	0.003929	0.003584	0.003271	-0.000753	0.001592	0.001801	0.004658	-0.002276	0.001179	0.000223	-0.001702	-0.000801	-0.002114	0.000411	0.000410	0.002100	-0.000615	-0.002626	-0.001750	0.000857	0.001552	-0.000550	0.001520	-0.000369	-0.004165	-0.002439	-0.001183	-0.001524	-0.002178	-0.001510	0.000045	0.001855	0.000384	0.002094	-0.000172	0.001082	-0.000583	-0.001917	0.000878	0.002351	0.001654	0.002027	-0.000906
-313.366666	-0.005517	-0.001685	-0.000640	0.000455	-0.001946	-0.002180	-0.002221	-0.002328	0.000220	-0.001967	-0.000547	0.001256	-0.000192	0.000703	-0.000784	0.000255	-0.003090	-0.005028	-0.001900	-0.000562	0.002119	-0.001614	-0.000579	-0.002592	-0.001121	-0.003013	-0.001531	-0.001342	-0.003271	-0.002300	-0.008113	-0.004377	-0.001806	-0.002165	-0.003709	-0.000582	-0.002446	-0.000706	-0.001503	-0.002302	-0.002088	-0.003411	-0.002448	-0.002346	-0.002010	-0.000929	-0.002650	-0.001836	-0.001287
-313.333333	-0.003478	-0.005590	-0.001047	-0.000996	-0.004144	-0.001153	-0.004709	-0.000282	-0.003863	-0.000526	-0.002873	-0.001336	0.000213	-0.004447	-0.002969	0.000723	-0.003418	-0.003192	-0.005075	-0.005668	0.000112	-0.005863	-0.003284	-0.003433	-0.003123	-0.005576	-0.004746	-0.004260	-0.002457	-0.005865	-0.005017	-0.001366	-0.005130	-0.005180	-0.005185	-0.003856	-0.004637	-0.004903	-0.005157	-0.002987	-0.003263	-0.006702	-0.002805	-0.006457	-0.002464	-0.003691	-0.002704	-0.003557	-0.003992
-313.300000	-0.005735	-0.008948	-0.005223	-0.003935	-0.003416	-0.004910	-0.006582	-0.004239	-0.002830	-0.005340	-0.004733	-0.003911	-0.005003	-0.004017	-0.004436	-0.005455	-0.008317	-0.006207	-0.005143	-0.007673	-0.003479	-0.002803	-0.007461	-0.008137	-0.006436	-0.007982	-0.004447	-0.008092	-0.006442	-0.008667	-0.006360	-0.006700	-0.007329	-0.010543	-0.005827	-0.006297	-0.006400	-0.007325	-0.007597	-0.004529	-0.002727	-0.008437	-0.006011	-0.004322	-0.005602	-0.005529	-0.005747	-0.004660	-0.005859
-313.266666	-0.005183	-0.004980	-0.005943	-0.007896	-0.003862	-0.006392	-0.009165	-0.004250	-0.005435	-0.002501	-0.006872	-0.006213	-0.004106	-0.009220	-0.007157	-0.010202	-0.008873	-0.007097	-0.007469	-0.007900	-0.006704	-0.008107	-0.006444	-0.006002	-0.007457	-0.007604	-0.008556	-0.007968	-0.010021	-0.012259	-0.006981	-0.008047	-0.009978	-0.011258	-0.010974	-0.008929	-0.007378	-0.007972	-0.010909	-0.008415	-0.011380	-0.009318	-0.009696	-0.008612	-0.008968	-0.005322	-0.007553	-0.008398	-0.010371
-313.233333	-0.007801	-0.007475	-0.009789	-0.008597	-0.006405	-0.006677	-0.008544	-0.011153	-0.006981	-0.006058	-0.009269	-0.007354	-0.006791	-0.009150	-0.008428	-0.008199	-0.012024	-0.010110	-0.010704	-0.011062	-0.007401	-0.008371	-0.007067	-0.007940	-0.009794	-0.009779	-0.011093	-0.007467	-0.010637	-0.011054	-0.009827	-0.007453	-0.008477	-0.010121	-0.010157	-0.008440	-0.010795	-0.007590	-0.010628	-0.009422	-0.007832	-0.011382	-0.007558	-0.009105	-0.009081	-0.008105	-0.008825	-0.008534	-0.007716
-313.200000	-0.009816	-0.008363	-0.009442	-0.010641	-0.010061	-0.006610	-0.010503	-0.009892	-0.008575	-0.008353	-0.010301	-0.007410	-0.006095	-0.011301	-0.008708	-0.009664	-0.014314	-0.009143	-0.012035	-0.011716	-0.009177	-0.010013	-0.013675	-0.010924	-0.006606	-0.010277	-0.006965	-0.008952	-0.012769	-0.010106	-0.012553	-0.010815	-0.010277	-0.014905	-0.013517	-0.011168	-0.009663	-0.011233	-0.009916	-0.010418	-0.012657	-0.011313	-0.013411	-0.011720	-0.008182	-0.009673	-0.007625	-0.010412	-0.010666
-313.166666	-0.010730	-0.010658	-0.009157	-0.007481	-0.008039	-0.008536	-0.010322	-0.010319	-0.009807	-0.009586	-0.010216	-0.008785	-0.005803	-0.011523	-0.008839	-0.010242	-0.012534	-0.009589	-0.011777	-0.015232	-0.008958	-0.010697	-0.012329	-0.008913	-0.011673	-0.008554	-0.009455	-0.014852	-0.012641	-0.014028	-0.011872	-0.012802	-0.014629	-0.013550	-0.012278	-0.010611	-0.011732	-0.009134	-0.010795	-0.012804	-0.010990	-0.012577	-0.011747	-0.013571	-0.012654	-0.008508	-0.009733	-0.010040	-0.013595
-313.133333	-0.010119	-0.011465	-0.011112	-0.007078	-0.009802	-0.010967	-0.010775	-0.008877	-0.009701	-0.007626	-0.009394	-0.011119	-0.008397	-0.014052	-0.013112	-0.008849	-0.014267	-0.010046	-0.011017	-0.014552	-0.010996	-0.010247	-0.012772	-0.010838	-0.012674	-0.009519	-0.012289	-0.007544	-0.012455	-0.012868	-0.013553	-0.012812	-0.012102	-0.011809	-0.011586	-0.009907	-0.011257	-0.011120	-0.009294	-0.012651	-0.008619	-0.012596	-0.016148	-0.012686	-0.011573	-0.008239	-0.010091	-0.010851	-0.010553
-313.100000	-0.013643	-0.012403	-0.012569	-0.009495	-0.009914	-0.008528	-0.011028	-0.010526	-0.008715	-0.012746	-0.009068	-0.012575	-0.008824	-0.014006	-0.010542	-0.009568	-0.014354	-0.011658	-0.011353	-0.009539	-0.009518	-0.011750	-0.010809	-0.007334	-0.009924	-0.011563	-0.010798	-0.009249	-0.012730	-0.011204	-0.012151	-0.013008	-0.014192	-0.015045	-0.012184	-0.012606	-0.012190	-0.013549	-0.010129	-0.011735	-0.013195	-0.016263	-0.014750	-0.011810	-0.012127	-0.009286	-0.011815	-0.009820	-0.011179
-313.066666	-0.009686	-0.009908	-0.010901	-0.008715	-0.009553	-0.011272	-0.010059	-0.010905	-0.008676	-0.007910	-0.009525	-0.007128	-0.006270	-0.014752	-0.009431	-0.009859	-0.011809	-0.010955	-0.013613	-0.008572	-0.010409	-0.011832	-0.009789	-0.011455	-0.010163	-0.011288	-0.009120	-0.010385	-0.012742	-0.012344	-0.008741	-0.011654	-0.014045	-0.012230	-0.015249	-0.011192	-0.011710	-0.012668	-0.012540	-0.010736	-0.009793	-0.011707	-0.013047	-0.015932	-0.011291	-0.011502	-0.013059	-0.010974	-0.012455
-313.033333	-0.012634	-0.010289	-0.009146	-0.007667	-0.009714	-0.009627	-0.008474	-0.005748	-0.009540	-0.011530	-0.010117	-0.009170	-0.008603	-0.012806	-0.011386	-0.007983	-0.012279	-0.012587	-0.011063	-0.012994	-0.009066	-0.010268	-0.008394	-0.010684	-0.010419	-0.010466	-0.007197	-0.011642	-0.010448	-0.009399	-0.012314	-0.011064	-0.014058	-0.014469	-0.009974	-0.009322	-0.010877	-0.013489	-0.011925	-0.009548	-0.008642	-0.012144	-0.012701	-0.013501	-0.010370	-0.010242	-0.009245	-0.011886	-0.012407
-313.000000	-0.009914	-0.010366	-0.008608	-0.010210	-0.008929	-0.011159	-0.010641	-0.008675	-0.007651	-0.007381	-0.009251	-0.007866	-0.008927	-0.013488	-0.010108	-0.006455	-0.009899	-0.012492	-0.009864	-0.014671	-0.005639	-0.008987	-0.005378	-0.013236	-0.010063	-0.009954	-0.006132	-0.012028	-0.008567	-0.010154	-0.011345	-0.011733	-0.013284	-0.013142	-0.012028	-0.013229	-0.011819	-0.011145	-0.010365	-0.008599	-0.008640	-0.012008	-0.010331	-0.011410	-0.008264	-0.009671	-0.011184	-0.010334	-0.009408
-312.966666	-0.008331	-0.006212	-0.005614	-0.004656	-0.007240	-0.008972	-0.006140	-0.007157	-0.008853	-0.008134	-0.006442	-0.006767	-0.005182	-0.012729	-0.007175	-0.003246	-0.007644	-0.008787	-0.008116	-0.008971	-0.004998	-0.007232	-0.008102	-0.007229	-0.007089	-0.009175	-0.009975	-0.009024	-0.007196	-0.009990	-0.011221	-0.009680	-0.010203	-0.012687	-0.009415	-0.008732	-0.008902	-0.009209	-0.009432	-0.009391	-0.006729	-0.008560	-0.010843	-0.011131	-0.008735	-0.008951	-0.010948	-0.007436	-0.010280
-312.933333	-0.006674	-0.007952	-0.009457	-0.003472	-0.007306	-0.005179	-0.005307	-0.007275	-0.006825	-0.008959	-0.008519	-0.006201	-0.005590	-0.009791	-0.009092	-0.005345	-0.007581	-0.009835	-0.005969	-0.008309	-0.003548	-0.008050	-0.008258	-0.006709	-0.007370	-0.008447	-0.008269	-0.005425	-0.005417	-0.009219	-0.008802	-0.008963	-0.006804	-0.009312	-0.007503	-0.008356	-0.006814	-0.006516	-0.006160	-0.008795	-0.009681	-0.005849	-0.005112	-0.009011	-0.008781	-0.006552	-0.005998	-0.008975	-0.010068
-312.900000	-0.005949	-0.004555	-0.006787	-0.006354	-0.007020	-0.004909	-0.006957	-0.004357	-0.005260	-0.006331	-0.005704	-0.006566	-0.004931	-0.008965	-0.005745	-0.002750	-0.008157	-0.007110	-0.005140	-0.009969	-0.004200	-0.006555	-0.007145	-0.005350	-0.005669	-0.005274	-0.006354	-0.004696	-0.005935	-0.006402	-0.007482	-0.004771	-0.008493	-0.007051	-0.007364	-0.009063	-0.010603	-0.006904	-0.006613	-0.011044	-0.005562	-0.007136	-0.007356	-0.010566	-0.008736	-0.003093	-0.006743	-0.003994	-0.005040
-312.866666	-0.006353	-0.006350	-0.003293	-0.003135	-0.003819	-0.002126	-0.008129	-0.003929	-0.004052	-0.004619	-0.004311	-0.005659	-0.004687	-0.008326	-0.004261	-0.002747	-0.000526	-0.005691	-0.004737	-0.004119	-0.003641	-0.005385	-0.003381	-0.002939	-0.003323	-0.005484	-0.001594	-0.004612	-0.005202	-0.006434	-0.007123	-0.003228	-0.008246	-0.006484	-0.007952	-0.007614	-0.007172	-0.005487	-0.004389	-0.004345	-0.004220	-0.003878	-0.004336	-0.005448	-0.005213	-0.002524	-0.005569	-0.006301	-0.004218
-312.833333	-0.005897	-0.003500	-0.003916	-0.001482	-0.002586	-0.003590	-0.002180	-0.004288	-0.004131	-0.002945	-0.000408	0.000278	-0.002819	-0.006535	-0.002292	-0.004393	-0.004376	-0.003109	-0.003501	-0.004163	-0.000742	-0.003408	-0.001775	-0.002440	-0.003138	-0.002950	-0.000876	-0.004353	-0.002616	-0.006779	-0.004580	-0.005766	-0.004650	-0.004806	-0.005588	-0.005605	-0.003940	-0.006791	-0.001938	-0.001790	-0.006169	-0.005672	-0.006319	-0.006774	-0.006083	-0.004629	-0.004488	-0.005798	-0.003991
-312.800000	-0.006125	-0.003117	0.000747	-0.001032	0.001098	-0.002347	-0.003737	-0.000597	-0.002091	-0.002720	0.000294	-0.004527	-0.000810	-0.004797	-0.003506	0.000728	-0.001201	-0.004798	-0.001941	-0.003401	0.002225	-0.002958	-0.001340	-0.001619	-0.001613	-0.006096	-0.001929	-0.002544	-0.003449	-0.003237	-0.004863	-0.004510	-0.005992	-0.003758	-0.004862	-0.003630	-0.000194	-0.000791	-0.001510	-0.003164	-0.003084	-0.005878	-0.002570	-0.003354	-0.000970	-0.002783	-0.003015	-0.006264	-0.005552
-312.766666	-0.001004	0.000018	-0.001717	-0.002886	-0.002059	0.000240	-0.002894	-0.001558	-0.000489	-0.002321	0.000777	-0.001054	0.000521	-0.003312	0.001488	-0.000041	-0.003744	-0.002555	-0.001349	-0.002964	0.001050	-0.000220	-0.002188	-0.001158	-0.002242	-0.003303	0.001297	-0.001613	-0.000546	-0.004429	-0.002676	-0.002725	-0.002678	-0.004336	-0.001721	-0.000879	-0.001407	-0.001130	-0.003314	-0.000434	-0.002719	-0.002843	-0.002497	-0.003172	-0.002500	-0.002523	0.000940	-0.001722	-0.002990
-312.733333	-0.002503	-0.001604	-0.001339	0.004213	0.000386	0.001004	-0.000188	-0.001418	-0.000230	0.000106	0.002234	-0.000596	0.000569	-0.004583	0.001983	0.002219	0.000269	-0.001536	-0.000879	-0.001575	0.002970	0.000201	0.002107	-0.001136	0.003524	-0.002603	0.000912	0.000032	-0.002488	-0.000280	-0.003626	-0.000642	-0.003116	-0.005096	-0.003895	-0.003001	0.000095	0.000544	0.000848	-0.001253	-0.001651	-0.001612	0.000978	-0.005657	0.001331	-0.000739	-0.000025	-0.001955	-0.001963
-312.700000	0.000840	0.000608	-0.000142	0.000763	0.000303	0.001430	0.000293	-0.002068	0.000836	-0.000516	0.003694	-0.000162	0.000551	-0.000137	0.000259	0.002388	-0.004231	-0.002937	0.003019	0.000043	0.001090	0.000770	0.003033	0.002210	0.002723	0.001880	0.000449	0.000821	0.002368	-0.000858	-0.000344	-0.002183	0.000168	-0.001618	-0.001506	-0.003278	0.000207	-0.000953	-0.003012	-0.000628	0.000177	-0.000145	-0.002822	-0.000122	0.000321	0.000409	-0.000484	0.000327	0.001108
-312.666666	0.001185	0.001786	0.002872	-0.000351	0.002727	0.002727	0.000975	0.001375	0.000926	0.000306	-0.001389	0.002327	0.005410	-0.000401	0.000573	0.002680	-0.001479	0.002905	0.001747	-0.000285	0.006620	0.002609	0.004304	0.000157	0.004385	0.001865	0.002916	0.003240	-0.001667	0.001189	0.000009	-0.000626	0.000034	-0.002551	0.000232	0.001550	0.002910	0.000142	0.001471	-0.000129	-0.001991	-0.000485	-0.000622	-0.004001	-0.000896	-0.000286	0.001569	-0.000608	0.000086
-312.633333	0.001579	-0.000367	0.004415	0.003709	0.002587	0.004742	0.000504	0.002919	0.001583	0.001517	0.001739	0.004234	0.004513	0.001022	0.002519	0.004513	-0.001005	0.000689	0.001520	-0.000868	0.003997	0.004579	0.004388	0.001871	0.000721	0.000536	0.001611	0.000872	-0.001449	-0.000660	0.001174	0.001678	0.001229	-0.002619	0.000201	0.000566	0.002569	-0.003235	0.000537	0.001101	0.001039	0.001084	0.001585	0.000163	0.003296	-0.002411	0.001131	-0.001010	0.000754
-312.600000	0.002701	0.002350	0.002847	0.005430	0.002733	0.004817	0.002095	0.000240	0.004547	-0.000302	0.000109	0.004843	0.002481	0.001464	0.003720	-0.001241	0.001309	0.000582	0.001844	-0.000408	0.001718	0.004507	0.001023	0.001304	0.000281	0.002333	-0.002950	0.001270	-0.000388	0.000515	0.000673	-0.000139	-0.001206	-0.002359	-0.000906	0.002052	0.001655	0.001315	0.003569	0.001496	0.002423	0.000236	0.001374	-0.001467	-0.000119	0.002260	0.003877	0.000597	-0.000246
-312.566666	0.001622	0.001344	0.002756	0.003484	0.004143	0.001023	0.001649	0.001978	0.003610	0.000073	0.003503	0.000964	0.001911	0.000644	0.002280	0.000912	0.002664	-0.000053	0.002281	-0.000942	0.003746	0.004886	0.002807	0.003902	0.003398	0.000480	0.004352	0.004616	0.001519	0.000035	0.000085	-0.000955	-0.000910	0.001050	-0.000473	0.000850	-0.000161	0.002405	-0.000793	0.001258	0.001445	0.001657	-0.000467	-0.002765	-0.000206	0.002007	0.001288	-0.000367	0.002849
-312.533333	0.001493	0.003422	0.002808	0.000987	0.003182	0.003361	0.000320	0.001756	0.001172	0.001273	0.003309	0.000417	0.003938	0.000375	0.003727	0.002443	-0.001723	0.001741	0.004091	0.003218	0.001773	-0.000310	0.001739	0.002172	0.004341	0.001481	0.000349	0.004304	0.000938	0.001520	0.003058	-0.001415	0.001950	-0.002267	-0.000701	-0.000217	-0.000233	0.001098	0.001859	0.000541	0.001741	0.002483	-0.001236	0.002971	-0.000437	0.002036	0.001076	0.001537	0.000737
-312.500000	0.002230	0.004593	-0.000393	0.002111	0.004057	0.004929	0.002991	0.004277	0.003411	0.000318	0.001654	0.005436	0.004533	-0.000417	0.001593	0.002470	0.001886	0.000007	0.000569	0.001164	0.002126	0.003808	0.003255	0.000992	0.002092	0.003870	-0.000219	0.001558	0.001885	-0.001949	-0.002044	-0.002405	-0.001081	-0.003305	-0.000375	0.000048	0.002526	0.001465	0.000290	-0.001055	0.003019	0.003080	-0.002753	-0.003350	0.001855	0.002123	0.000272	0.001413	0.000289
-312.466666	0.003797	0.002905	0.002024	0.004042	0.002509	0.004033	0.002851	0.001041	0.003426	-0.000567	0.001810	0.003362	0.005249	0.001088	0.001392	0.004146	-0.000583	0.005192	0.000592	-0.000422	0.003618	0.003369	0.001175	-0.000769	0.003828	0.002121	-0.001024	0.002410	-0.000281	-0.000203	0.000235	-0.000962	0.001725	-0.003726	-0.002454	0.003350	0.000347	0.002276	0.001719	0.001977	0.002981	0.003759	0.001879	-0.000159	0.000322	0.001296	0.004723	-0.000371	0.002649
-312.433333	-0.001023	0.002863	0.001337	0.003657	0.002138	0.003526	0.001624	0.002530	0.003023	0.000317	0.001538	0.000827	0.003681	-0.002483	0.000228	0.005083	0.000431	0.001691	0.000578	0.002870	0.005735	0.000924	-0.000517	0.001109	0.004109	0.002762	0.000269	-0.000313	0.002768	-0.001929	0.003097	0.000268	-0.000926	-0.001510	-0.003284	-0.001005	0.001207	0.003110	0.000921	0.002722	0.001301	0.003032	-0.000883	0.000336	-0.000014	0.001687	0.000852	-0.002350	0.000452
-312.400000	0.002267	0.003048	0.006007	0.003581	0.002527	0.002001	0.003458	0.000523	0.001657	0.002231	0.003012	0.004723	0.001316	-0.000105	-0.000761	0.004440	-0.000242	-0.002239	0.000344	0.000786	0.002358	0.003508	0.004229	0.001546	0.006392	0.004897	-0.000011	0.001048	0.002090	0.002071	0.000884	-0.000379	0.003212	-0.002437	0.000646	-0.000149	0.000973	0.001069	-0.000339	0.000278	0.002932	0.002322	-0.002370	-0.001408	0.002388	0.000916	0.001703	0.002594	0.003142
-312.366666	0.000691	-0.000116	0.003871	0.003509	0.001489	0.001696	0.000827	0.001726	0.004108	0.002891	0.003178	0.003269	0.004000	0.000224	-0.001116	0.003592	-0.001637	-0.000186	0.004421	0.000489	0.003292	0.003630	0.004335	0.000273	0.003235	0.003032	0.002514	-0.000610	0.002512	-0.001889	0.001045	0.002781	0.000032	0.000832	-0.000153	0.001904	0.000927	0.001471	0.000913	0.000889	0.001724	-0.000083	-0.000071	0.000760	-0.001964	0.002246	0.001636	-0.000526	0.001538
-312.333333	0.002629	0.002695	0.002837	0.003560	0.003254	0.004707	0.003483	0.006277	0.004877	0.000318	0.003733	0.003352	0.003893	0.002596	0.001795	0.005179	0.001335	-0.001095	0.002476	0.002595	0.005291	0.002116	0.000144	0.001591	0.004014	0.003214	0.003782	0.002120	0.004597	0.000456	0.002480	0.000244	-0.003574	-0.003323	-0.002245	0.001349	0.000875	0.001905	-0.000512	0.003554	0.001327	0.001126	-0.000824	-0.002548	0.000726	0.001237	0.000368	0.001320	0.002067
-312.300000	0.003763	-0.000319	0.002495	0.004379	0.004315	0.001662	-0.001030	0.003788	0.000871	0.001710	0.002394	0.004130	0.001698	-0.001927	0.002496	0.002677	-0.001084	-0.000547	0.003330	0.000295	0.000724	0.003847	0.004754	0.002148	0.007851	0.002264	0.003946	0.000953	0.000111	0.000076	0.002000	0.000753	-0.000111	-0.002716	0.000815	0.001885	0.000726	0.001814	0.000603	0.002370	0.001659	-0.001791	0.002078	-0.000174	0.000954	0.001847	0.001499	0.001102	-0.000272
-312.266666	0.001077	0.001865	0.003256	0.002172	0.002781	-0.001096	0.002598	0.002858	0.001988	0.002280	0.005175	0.007255	0.003580	-0.000267	0.001883	0.001967	-0.002019	0.002591	0.000265	0.000526	0.006454	0.002080	0.000368	0.001758	0.004794	0.001873	0.005500	0.004005	0.003005	0.000306	-0.001378	-0.001517	0.001060	0.000141	-0.001734	0.005225	0.002123	0.000118	0.004428	0.003645	0.000340	-0.000119	-0.000735	-0.002116	-0.000204	0.003759	0.000438	0.004519	-0.000558
-312.233333	0.003977	0.003053	0.004970	-0.000670	0.004160	0.005532	0.001068	0.001475	0.001425	0.002215	0.002209	0.005595	0.000364	0.002733	0.002860	0.004952	0.002058	0.002075	0.002625	0.001304	0.002027	0.005304	0.002373	0.004361	0.004595	0.004963	0.000711	0.002436	0.003133	-0.000330	0.000265	0.003177	-0.002658	-0.000197	0.001325	0.000124	0.001143	0.000327	0.001393	0.001512	0.000925	0.001710	0.000489	0.000196	0.003714	0.002173	0.000344	0.002085	0.002513
-312.200000	0.000240	0.000528	0.003680	0.004115	0.002543	0.002040	0.001869	0.002747	0.001076	0.004986	0.002727	0.001482	0.004321	0.000097	0.005400	0.003775	0.001512	0.001135	0.004839	0.000104	0.003013	0.003399	0.004146	0.003519	0.005791	0.001806	0.003057	0.004574	0.000329	0.000162	0.000725	0.000482	0.001885	-0.002840	0.000311	0.001708	0.000874	-0.000420	0.000046	0.001824	0.003868	-0.000406	0.001018	0.000483	-0.000092	0.003287	0.001738	0.000626	-0.000396
-312.166666	0.001331	0.001809	0.003586	0.004292	0.002802	0.004954	0.004488	0.005017	0.004202	0.004802	0.003320	0.003211	0.004404	0.005520	0.005013	0.005117	0.000861	0.002679	0.001808	0.002264	0.005484	0.005960	0.003875	0.002226	0.006988	0.003226	0.003918	0.004580	-0.000712	-0.000652	0.001664	0.001015	0.002199	-0.001407	0.000955	0.003244	0.001120	0.002199	-0.002066	0.000130	0.003707	0.001373	0.004221	0.002741	0.003345	0.001129	0.001601	0.001703	0.000093
-312.133333	0.000230	0.005751	0.005946	0.001704	0.008629	0.003078	0.001902	0.002700	0.002854	0.001719	0.004358	0.003685	0.005810	0.001348	0.006083	0.005967	0.000491	0.002402	0.002939	0.003380	0.006073	0.002443	0.002975	0.000393	0.004053	0.003631	0.003277	0.002335	0.000750	0.001046	0.002470	0.001913	0.002248	0.001840	0.001219	0.001537	-0.000597	0.002026	0.001520	-0.000109	0.004950	0.000814	0.004089	0.000730	0.005319	0.005706	0.000097	0.001500	0.001552
-312.100000	0.003016	0.005701	0.005301	0.005367	0.004449	0.004512	0.002580	0.000343	0.005611	0.000215	0.003177	0.002400	0.003442	0.000215	0.003975	0.004785	0.002440	0.002569	0.005084	0.004500	0.002423	0.003118	0.005255	0.003238	0.004938	0.004070	0.004556	0.003141	0.000798	-0.000246	0.002808	0.000899	0.001046	-0.001279	0.002454	0.001038	0.001269	-0.000418	0.001715	0.000157	0.004524	0.000925	0.001071	0.002277	0.002496	0.002306	0.001534	0.001176	0.000998
-312.066666	0.001028	0.003982	0.002492	0.001283	0.004406	0.000762	0.003070	0.004166	0.004616	0.003306	0.003466	0.002950	0.002196	0.002470	0.005311	0.003228	0.001229	0.002895	0.005571	0.003860	0.007096	0.000911	0.007575	0.004119	0.005621	0.002348	0.000913	0.005891	0.005994	-0.000744	0.000857	0.001936	0.003225	0.000219	0.003698	0.002456	0.003606	0.002066	0.002742	0.001837	0.003210	0.003532	0.000653	0.000230	0.001455	0.002114	0.004103	0.002318	0.002174
-312.033333	0.001943	0.007021	0.004373	0.004863	0.004008	0.005115	0.002792	0.003971	0.005829	0.005725	0.002541	0.005406	0.005988	0.003379	0.004275	0.006423	0.002958	0.004390	0.001199	0.004010	0.004261	0.003727	0.008257	0.001234	0.004292	0.003454	0.002289	0.005488	0.003437	0.000393	0.002620	0.002647	0.001939	-0.000585	0.001429	0.003388	0.002803	0.001443	0.002505	0.003252	0.002424	-0.000176	0.004095	-0.000989	0.003647	0.003473	0.002488	0.004475	0.001984
-312.000000	0.000530	0.003706	0.002952	0.003931	0.004132	0.004812	0.002492	0.001921	0.003736	0.002490	0.005164	0.004021	0.004688	0.002324	0.005261	0.004843	0.001750	0.006188	0.002709	0.002845	0.003943	0.001895	0.004367	0.002001	0.002566	0.003310	0.002848	0.002331	0.002286	0.001146	0.001181	-0.000595	0.000380	-0.002845	0.002335	0.004310	0.000695	-0.000195	0.004792	0.002946	0.002376	0.002567	0.003172	-0.001091	0.003716	-0.000707	0.002180	0.004400	0.004435
-311.966666	-0.000127	0.003606	0.004597	0.003598	0.004613	0.004141	0.003482	0.002593	0.005605	0.004393	0.002804	0.004954	0.006039	0.003895	0.005432	0.007071	0.000750	0.001964	0.002816	0.004647	0.002565	0.003904	0.001957	0.001722	0.004553	0.004777	0.001743	0.002006	0.000752	-0.001252	0.004012	0.000515	0.000368	0.002879	0.001680	0.003995	0.002441	0.003178	0.000834	0.003888	0.000934	-0.000002	0.003997	-0.000447	0.003291	0.002616	0.002694	0.002294	0.002493
-311.933333	0.001633	0.004947	0.003615	0.003385	0.003526	0.002347	0.002043	0.001551	0.004540	0.004982	0.002364	0.006943	0.002364	0.004109	0.005561	0.003603	0.000209	0.002408	0.004030	0.003387	0.006262	0.000901	0.003073	0.001433	0.002128	0.003571	0.003151	0.004031	0.002039	-0.000030	0.005680	0.000142	0.004899	-0.000457	0.000438	0.003817	0.000680	0.000313	0.002778	0.002343	0.000491	0.002088	0.004856	0.001255	0.000380	0.003529	0.002468	0.003095	0.003738
-311.900000	-0.001794	0.003291	0.000008	0.001735	0.005474	0.003704	0.004814	0.000932	0.001211	0.002791	-0.000340	0.004076	0.003685	0.000527	0.001974	0.004526	0.001475	0.001692	0.002908	0.002874	0.006061	0.004605	0.003986	0.003867	0.003170	0.001364	0.000646	0.001332	0.001556	-0.000093	0.000808	0.001600	0.001836	-0.002548	0.001372	0.000053	0.002770	0.001495	0.000791	0.001649	0.002367	-0.001373	0.000451	0.000414	0.000935	0.003056	0.003855	-0.000147	0.002731
-311.866666	0.002316	0.001923	0.003425	0.003696	0.004012	0.001166	0.001531	0.002146	0.003219	0.003179	0.002530	0.000997	0.005856	0.002455	0.002432	0.000129	0.001197	0.001105	0.001293	-0.000161	0.005233	0.001261	0.003392	0.001074	0.001207	0.003869	-0.000008	0.002248	0.003250	0.001913	0.000296	0.000385	-0.000568	-0.001497	0.000342	0.000799	0.001926	0.002840	-0.000420	0.002918	0.002104	0.001594	0.000556	-0.001510	0.000663	0.002011	0.003815	0.002505	0.000676
-311.833333	0.002813	0.002787	0.002225	0.003839	0.001747	0.004087	0.002363	0.001381	0.003252	0.001398	0.001184	0.002116	0.003644	0.000635	0.001167	0.003847	-0.001328	0.000086	0.001784	-0.002315	0.003873	0.002008	0.003062	0.000671	0.002986	0.002197	-0.000845	0.003049	-0.000319	0.000515	-0.001001	0.000564	0.001574	-0.002398	0.001887	-0.000011	0.003421	0.000411	-0.000848	0.001035	0.000748	-0.002072	0.001277	-0.002125	0.002212	-0.001204	0.003265	0.001698	0.000822
-311.800000	-0.002885	0.001038	0.001077	0.001603	0.001775	0.001977	-0.000188	0.000110	0.003224	0.001998	0.000218	0.004156	0.003145	0.000077	0.002845	0.003287	0.000159	0.001129	0.002484	0.002054	0.003528	0.001957	0.004250	0.000839	0.003044	0.000844	0.001355	-0.000324	0.000079	0.002355	-0.000423	-0.002700	-0.001271	-0.003120	0.002040	0.001366	-0.002823	-0.002156	-0.000517	0.002347	0.001052	-0.000019	0.001863	-0.002751	0.002360	0.002721	0.000733	-0.001458	-0.000415
-311.766666	-0.003363	0.000532	0.000868	-0.000020	0.002909	0.000652	0.000914	0.001483	0.000492	0.000279	0.000529	0.001351	0.000241	-0.000938	0.001147	-0.000329	-0.001124	0.000497	0.000967	0.000799	0.002627	0.005100	-0.003600	0.002020	-0.000015	0.000497	-0.000435	0.000407	-0.001908	-0.001906	0.000733	-0.002002	-0.001001	-0.002707	0.001537	-0.000925	0.001423	-0.003281	0.000302	-0.000134	0.000159	0.000875	-0.002332	-0.002736	-0.000300	-0.001921	0.003161	-0.003971	0.000301
-311.733333	-0.002487	0.001589	0.002492	-0.000108	0.000533	0.001042	-0.001137	0.001010	-0.000169	-0.001204	0.000488	-0.000591	0.000469	0.000485	0.002999	0.001091	-0.000903	-0.000046	-0.002653	-0.001510	0.002695	0.000086	0.001613	0.000421	-0.000339	0.000100	-0.001832	-0.002463	0.001114	-0.001454	-0.003571	-0.003340	-0.001206	-0.004928	-0.000920	-0.002604	-0.003113	-0.001852	-0.000242	-0.005253	-0.001406	0.000226	-0.002313	-0.003894	0.002328	-0.002649	-0.000509	-0.000979	0.001223
-311.700000	-0.004693	-0.001412	0.001138	-0.002542	-0.001188	-0.003982	-0.003669	-0.002516	-0.001993	0.000411	-0.002634	-0.001242	0.001250	-0.004142	-0.000585	-0.001638	-0.002849	-0.005281	0.000699	-0.004258	-0.000591	0.001200	-0.000175	-0.002714	0.003364	-0.002203	-0.002683	-0.000925	0.000497	-0.003616	-0.005221	-0.003758	-0.004069	-0.007514	-0.001523	-0.004659	-0.003320	-0.003335	-0.003846	-0.002762	-0.002760	-0.000870	-0.003706	-0.003758	-0.000073	-0.003910	-0.002986	0.000598	0.001138
-311.666666	-0.001694	-0.001301	-0.001462	-0.002690	-0.002186	-0.002075	-0.006483	-0.004643	-0.002436	-0.000988	0.000129	-0.000738	0.000528	-0.001109	-0.001174	-0.000831	-0.002314	-0.003598	-0.005312	-0.003700	-0.004369	-0.003643	-0.001438	-0.002002	0.000220	-0.004358	-0.004525	-0.005549	-0.000936	-0.004149	-0.004195	-0.005081	-0.006820	-0.007827	-0.003774	-0.002857	-0.001713	-0.003666	-0.004295	-0.003781	-0.003932	-0.005526	-0.004474	-0.002804	-0.003294	-0.003349	-0.002069	-0.003646	-0.001727
-311.633333	-0.002969	-0.002047	-0.001397	-0.003358	-0.002223	-0.002793	-0.003340	-0.000784	0.000202	-0.003217	-0.005793	-0.001022	0.001167	-0.002081	-0.002337	-0.002940	-0.005874	-0.003161	-0.003694	-0.000455	-0.000520	-0.004993	-0.005105	-0.000153	0.000298	-0.002426	-0.003278	-0.002365	-0.004052	-0.004817	-0.003567	-0.008508	-0.006216	-0.005818	-0.003678	-0.003572	-0.003319	-0.006348	-0.005815	-0.004569	-0.002075	-0.006206	-0.003342	-0.007443	-0.002125	-0.005500	-0.000670	-0.006490	-0.005235
-311.600000	-0.007398	-0.003768	-0.004466	-0.002468	-0.004635	-0.002511	-0.006210	-0.005661	-0.003741	-0.003619	-0.006220	-0.002606	-0.003462	-0.004769	-0.003886	-0.006309	-0.008778	-0.003987	-0.006400	-0.005312	-0.002399	-0.002204	-0.005940	-0.005475	-0.005723	-0.005555	-0.002875	-0.003382	-0.005292	-0.008341	-0.005361	-0.007042	-0.007140	-0.005995	-0.006210	-0.005455	-0.002046	-0.006354	-0.004606	-0.002757	-0.005576	-0.005382	-0.003944	-0.005009	0.000065	-0.002751	-0.006554	-0.004550	-0.004766
-311.566666	-0.004384	-0.005169	-0.003754	-0.004275	-0.001628	-0.003633	-0.007153	-0.002311	-0.005948	-0.003751	-0.003042	-0.001968	-0.003177	-0.004328	-0.003492	-0.004161	-0.008148	-0.003269	-0.004242	-0.003970	-0.003975	-0.007404	-0.007581	-0.006077	-0.006037	-0.005205	-0.005858	-0.005120	-0.005739	-0.004592	-0.008621	-0.006614	-0.009967	-0.006640	-0.005500	-0.005539	-0.004959	-0.008151	-0.006007	-0.008644	-0.007687	-0.008484	-0.005074	-0.008175	-0.003858	-0.005002	-0.002005	-0.005717	-0.006781
-311.533333	-0.006633	-0.006077	-0.004217	-0.004594	-0.005208	-0.004302	-0.006218	-0.004333	-0.003780	-0.006104	-0.003738	-0.005495	-0.004639	-0.005779	-0.005358	-0.004445	-0.007268	-0.009159	-0.007153	-0.007791	-0.005935	-0.007049	-0.009488	-0.004819	-0.003580	-0.004426	-0.006974	-0.007102	-0.006814	-0.006090	-0.008955	-0.010288	-0.007602	-0.009189	-0.007235	-0.007061	-0.007782	-0.009209	-0.006670	-0.004926	-0.006201	-0.008615	-0.008651	-0.007187	-0.008010	-0.005834	-0.004513	-0.005232	-0.006042
-311.500000	-0.007313	-0.007212	-0.008039	-0.005080	-0.005479	-0.007656	-0.007096	-0.006257	-0.007193	-0.006551	-0.008041	-0.004465	-0.006528	-0.007926	-0.008564	-0.004296	-0.008389	-0.008780	-0.006006	-0.009601	-0.004008	-0.009896	-0.008381	-0.007232	-0.008335	-0.008845	-0.008420	-0.005284	-0.006231	-0.009494	-0.009954	-0.010255	-0.009761	-0.004218	-0.008475	-0.009462	-0.006499	-0.009612	-0.008784	-0.006979	-0.005993	-0.008784	-0.009440	-0.009050	-0.007464	-0.006073	-0.004797	-0.007503	-0.008350
-311.466666	-0.008342	-0.008518	-0.007617	-0.006040	-0.005894	-0.009269	-0.007777	-0.006924	-0.006756	-0.008551	-0.006333	-0.005031	-0.006303	-0.007286	-0.007721	-0.007256	-0.011353	-0.010420	-0.011762	-0.007924	-0.008947	-0.009571	-0.011047	-0.007016	-0.005150	-0.005578	-0.011195	-0.005899	-0.010995	-0.008912	-0.009294	-0.011853	-0.010608	-0.010142	-0.006180	-0.007808	-0.007235	-0.010093	-0.008360	-0.010051	-0.009357	-0.009472	-0.009084	-0.008856	-0.008922	-0.007316	-0.007643	-0.005962	-0.010931
-311.433333	-0.010122	-0.009425	-0.008700	-0.006052	-0.008350	-0.005061	-0.012309	-0.007658	-0.004272	-0.007229	-0.006815	-0.007563	-0.007668	-0.008112	-0.008696	-0.007373	-0.009798	-0.007045	-0.006263	-0.005709	-0.006193	-0.010295	-0.009400	-0.007927	-0.010204	-0.008442	-0.011939	-0.008420	-0.009869	-0.009309	-0.012129	-0.013074	-0.009153	-0.008229	-0.010788	-0.008894	-0.008338	-0.008166	-0.008681	-0.007301	-0.010961	-0.007471	-0.011918	-0.010778	-0.011232	-0.009063	-0.006880	-0.006064	-0.010621
-311.400000	-0.009505	-0.009691	-0.008092	-0.009795	-0.007321	-0.007219	-0.008871	-0.008375	-0.006835	-0.005610	-0.008613	-0.007172	-0.006451	-0.008369	-0.008218	-0.006942	-0.012539	-0.012913	-0.009826	-0.010156	-0.008054	-0.008149	-0.010026	-0.009077	-0.008511	-0.009925	-0.010158	-0.008939	-0.008956	-0.010756	-0.012603	-0.008673	-0.009413	-0.011494	-0.007056	-0.008916	-0.009392	-0.009077	-0.010542	-0.007901	-0.009677	-0.010771	-0.009452	-0.013461	-0.007421	-0.008929	-0.006492	-0.012010	-0.013115
-311.366666	-0.011375	-0.007785	-0.006999	-0.007290	-0.009946	-0.007328	-0.011951	-0.006897	-0.009298	-0.011213	-0.010385	-0.010873	-0.006084	-0.009018	-0.010740	-0.006997	-0.010271	-0.010990	-0.010975	-0.008910	-0.007276	-0.011103	-0.008702	-0.010844	-0.006882	-0.009613	-0.012937	-0.009525	-0.012931	-0.013212	-0.009590	-0.012346	-0.009597	-0.012088	-0.012586	-0.011438	-0.010237	-0.009117	-0.011523	-0.010984	-0.008623	-0.010546	-0.010405	-0.009095	-0.010666	-0.010439	-0.009426	-0.013433	-0.011015
-311.333333	-0.012916	-0.010894	-0.011775	-0.008427	-0.006344	-0.009364	-0.007954	-0.006033	-0.007441	-0.007634	-0.009784	-0.008444	-0.010049	-0.008010	-0.010022	-0.009025	-0.011234	-0.008111	-0.011939	-0.009991	-0.007775	-0.008455	-0.011327	-0.012712	-0.009055	-0.012260	-0.012792	-0.011172	-0.011923	-0.010753	-0.011087	-0.012240	-0.012686	-0.012175	-0.010851	-0.010888	-0.007803	-0.012479	-0.008929	-0.010565	-0.011059	-0.009899	-0.009038	-0.012387	-0.010925	-0.011916	-0.010692	-0.007185	-0.011081
-311.300000	-0.018208	-0.009467	-0.010955	-0.009838	-0.011093	-0.012770	-0.011703	-0.011743	-0.009526	-0.008056	-0.008989	-0.008972	-0.011167	-0.009477	-0.008100	-0.009019	-0.011588	-0.008195	-0.012181	-0.010313	-0.008954	-0.009703	-0.008899	-0.011985	-0.007576	-0.010479	-0.010117	-0.011025	-0.009931	-0.010975	-0.011072	-0.011224	-0.013337	-0.010958	-0.013998	-0.009244	-0.015088	-0.013212	-0.011075	-0.012515	-0.010901	-0.012583	-0.010966	-0.012939	-0.012954	-0.013288	-0.010260	-0.009247	-0.011427
-311.266666	-0.013073	-0.010847	-0.010228	-0.010048	-0.011282	-0.008412	-0.010549	-0.010469	-0.012049	-0.010723	-0.013664	-0.011059	-0.009968	-0.011477	-0.012501	-0.010005	-0.011863	-0.014556	-0.008180	-0.012184	-0.010111	-0.009687	-0.009827	-0.009598	-0.010939	-0.009937	-0.009084	-0.011982	-0.013505	-0.011387	-0.011589	-0.012094	-0.012952	-0.012311	-0.009582	-0.010079	-0.010294	-0.012005	-0.014013	-0.012521	-0.009388	-0.008912	-0.009362	-0.010874	-0.008372	-0.007532	-0.010055	-0.009460	-0.011650
-311.233333	-0.011910	-0.009741	-0.010809	-0.009498	-0.010459	-0.009890	-0.012110	-0.008475	-0.011713	-0.007187	-0.008771	-0.010713	-0.008243	-0.012048	-0.009616	-0.010142	-0.012401	-0.011381	-0.009789	-0.012263	-0.008923	-0.012135	-0.010906	-0.011320	-0.011792	-0.009727	-0.011325	-0.009106	-0.013525	-0.009061	-0.010084	-0.011818	-0.011139	-0.014258	-0.011964	-0.012124	-0.009737	-0.013162	-0.011534	-0.010795	-0.011590	-0.010686	-0.011663	-0.012490	-0.009418	-0.012726	-0.012610	-0.011887	-0.014443
-311.200000	-0.011558	-0.009494	-0.010089	-0.008757	-0.009785	-0.011409	-0.009617	-0.010425	-0.007608	-0.009480	-0.011471	-0.009257	-0.011121	-0.009653	-0.008687	-0.009672	-0.008360	-0.012264	-0.010634	-0.010603	-0.006674	-0.009566	-0.010300	-0.010998	-0.007308	-0.011127	-0.011257	-0.008136	-0.009497	-0.011131	-0.009262	-0.013703	-0.010734	-0.014075	-0.014254	-0.013124	-0.010191	-0.010959	-0.011696	-0.010819	-0.009695	-0.012072	-0.012243	-0.012713	-0.007808	-0.010779	-0.007930	-0.010178	-0.010295
-311.166666	-0.010130	-0.010942	-0.010162	-0.008321	-0.008959	-0.010843	-0.010088	-0.009665	-0.010440	-0.010258	-0.004990	-0.006915	-0.010076	-0.012971	-0.004587	-0.007891	-0.009987	-0.009998	-0.012259	-0.010551	-0.008566	-0.010300	-0.006051	-0.010727	-0.008252	-0.008624	-0.006175	-0.007807	-0.011836	-0.009373	-0.011160	-0.010542	-0.009248	-0.011452	-0.011923	-0.011235	-0.009479	-0.010583	-0.006106	-0.008205	-0.010159	-0.009015	-0.012322	-0.009958	-0.008390	-0.011434	-0.010867	-0.010665	-0.010515
-311.133333	-0.010755	-0.007647	-0.007670	-0.005252	-0.010136	-0.008393	-0.007760	-0.008361	-0.009767	-0.009111	-0.007476	-0.007438	-0.007304	-0.008645	-0.007229	-0.005620	-0.009118	-0.008717	-0.008791	-0.010082	-0.007802	-0.004792	-0.009891	-0.011670	-0.005932	-0.007842	-0.007520	-0.006456	-0.008285	-0.007939	-0.012682	-0.011223	-0.012769	-0.011423	-0.012964	-0.010484	-0.009812	-0.010481	-0.007971	-0.010360	-0.008067	-0.009462	-0.011502	-0.010851	-0.007994	-0.011012	-0.009446	-0.009469	-0.009994
-311.100000	-0.009697	-0.007396	-0.005131	-0.005596	-0.005051	-0.006416	-0.008555	-0.005821	-0.008283	-0.007320	-0.007368	-0.006980	-0.005630	-0.007152	-0.008042	-0.005435	-0.011630	-0.007975	-0.008017	-0.008631	-0.007404	-0.008269	-0.006059	-0.007762	-0.005100	-0.007164	-0.007568	-0.006645	-0.005782	-0.008652	-0.009292	-0.009744	-0.007964	-0.007978	-0.008579	-0.008201	-0.008063	-0.008237	-0.007182	-0.009646	-0.006621	-0.009787	-0.009965	-0.012796	-0.008699	-0.008371	-0.006028	-0.010052	-0.008188
-311.066666	-0.005760	-0.006901	-0.009666	-0.005295	-0.007343	-0.005811	-0.005320	-0.005467	-0.008025	-0.005962	-0.002737	-0.004778	-0.005634	-0.008901	-0.004741	-0.005271	-0.007111	-0.004465	-0.004197	-0.009182	-0.003839	-0.006770	-0.005725	-0.005845	-0.005018	-0.003626	-0.005670	-0.007142	-0.005755	-0.006662	-0.010053	-0.009057	-0.007800	-0.009774	-0.005482	-0.007772	-0.004491	-0.005679	-0.005700	-0.010216	-0.007745	-0.009113	-0.006635	-0.011565	-0.007435	-0.005519	-0.002595	-0.008108	-0.005615
-311.033333	-0.002878	-0.003133	-0.005844	-0.003647	-0.005005	-0.003489	-0.006067	-0.002562	-0.005850	-0.005232	-0.006278	-0.006015	-0.004597	-0.006785	-0.001690	-0.002082	-0.008136	-0.002749	-0.003828	-0.007521	-0.003994	-0.007867	-0.003297	-0.003537	0.000600	-0.003506	-0.005593	-0.002103	-0.002831	-0.005435	-0.005927	-0.007570	-0.009906	-0.007318	-0.005716	-0.006081	-0.005385	-0.003319	-0.007753	-0.005644	-0.002143	-0.005196	-0.005523	-0.004615	-0.005878	-0.003680	-0.005195	-0.008119	-0.008784
-311.000000	-0.004030	-0.002967	-0.003624	-0.002882	-0.003122	-0.002692	-0.004395	-0.003224	-0.002014	-0.004397	-0.001040	-0.002160	-0.003484	-0.003530	-0.000450	-0.002302	-0.005262	-0.002451	-0.001449	-0.005613	-0.000869	-0.003390	-0.003360	-0.000462	-0.001680	-0.002124	-0.004020	-0.002501	-0.002605	-0.003838	-0.006153	-0.003195	-0.006805	-0.005964	-0.003614	-0.006114	-0.005255	-0.003615	-0.002077	-0.002716	-0.000207	-0.004303	-0.004400	-0.009342	-0.004419	-0.003229	-0.002903	-0.006708	-0.004438
-310.966666	-0.005060	0.000361	-0.001917	-0.001632	-0.002277	-0.001683	-0.003041	-0.002197	0.002752	-0.001574	-0.001093	-0.002275	-0.003121	-0.003103	-0.002840	0.002006	-0.002541	-0.001560	-0.000738	-0.000191	0.001409	-0.002330	-0.001795	-0.001669	0.002461	0.000893	-0.002126	0.001119	-0.001554	-0.001319	-0.005418	-0.004768	-0.003117	-0.004081	-0.001978	-0.002537	-0.002261	-0.002983	-0.000783	-0.002350	-0.000192	-0.002192	-0.001117	-0.003374	-0.002355	0.002058	0.000394	-0.002437	-0.002575
-310.933333	-0.003623	0.002361	-0.000199	0.001457	-0.001266	0.001943	0.000921	-0.000254	0.000149	0.000069	-0.001253	0.001002	0.002148	-0.002606	-0.001689	0.003849	0.001175	0.003604	0.000484	-0.001740	0.001316	-0.003828	-0.001221	0.001928	0.003130	-0.002151	0.000287	-0.000285	0.001596	0.001454	-0.001016	0.000019	0.000263	-0.004067	-0.002067	-0.000040	-0.000117	-0.000726	0.001701	-0.001413	0.002403	-0.001702	-0.004048	-0.001983	-0.000214	0.002912	0.001389	0.000892	-0.003758
-310.900000	0.002300	0.003425	0.001475	0.001289	0.002544	0.005334	0.003144	0.002591	0.002447	0.001034	0.000270	0.004569	0.004536	0.002169	0.003614	0.002230	0.000849	0.000492	0.000598	0.000362	0.004303	0.002956	0.005624	0.003157	0.001802	0.002727	0.002821	0.002392	0.003243	0.002422	0.001337	0.002319	0.001147	-0.000125	0.001503	0.002157	0.001806	0.000887	0.001211	0.004624	0.004125	0.002915	0.001336	0.000663	-0.000327	0.001195	0.003818	0.002133	0.001584
-310.866666	0.002146	0.001833	0.002581	0.006415	0.003030	0.004795	0.005807	0.004025	0.004412	0.000760	0.001257	0.004689	0.005010	0.001714	0.000585	0.004640	0.000445	0.001943	0.003508	0.002645	0.005595	0.003408	0.002082	0.003834	0.006288	0.006336	0.002610	0.005434	0.002272	0.003573	0.000868	0.002399	0.003953	0.003536	0.002500	0.001492	0.001429	0.001992	0.003611	0.002682	0.004385	0.003076	0.003520	0.000845	0.004610	0.004651	0.002714	0.002626	0.001082
-310.833333	0.004857	0.005165	0.005658	0.005049	0.004693	0.006549	0.005751	0.003320	0.007561	0.003893	0.004838	0.006830	0.007641	0.005055	0.002292	0.004816	0.002752	0.006423	0.003580	0.005289	0.006802	0.005591	0.004747	0.005938	0.006629	0.005032	0.008272	0.006457	0.005779	0.003966	0.004336	0.003038	0.005068	0.004288	0.005386	0.002050	0.005773	0.001508	0.004361	0.002313	0.006660	0.003333	0.004128	0.006346	0.003046	0.004288	0.004815	0.003624	-0.000418
-310.800000	0.005310	0.007965	0.002100	0.007212	0.006256	0.003251	0.007721	0.008465	0.007508	0.004567	0.004938	0.006271	0.006833	0.002814	0.005016	0.008954	0.004815	0.006601	0.004977	0.005907	0.010286	0.004921	0.006508	0.006432	0.008975	0.008210	0.005411	0.009671	0.007219	0.003667	0.004716	0.005103	0.004770	0.004422	0.004406	0.003113	0.005575	0.003725	0.005433	0.005559	0.005681	0.007339	0.005219	0.006618	0.004705	0.003802	0.004291	0.005957	0.002424
-310.766666	0.005055	0.008266	0.005992	0.007569	0.006224	0.007975	0.005925	0.008764	0.006483	0.008601	0.004987	0.007459	0.006290	0.006285	0.006191	0.008942	0.005030	0.007973	0.004088	0.007183	0.010341	0.006567	0.004046	0.006201	0.008971	0.007545	0.010515	0.008509	0.006283	0.005215	0.004224	0.005105	0.006415	0.003059	0.004012	0.004300	0.004533	0.006315	0.005823	0.004982	0.006503	0.006981	0.005447	0.002836	0.006956	0.009005	0.007400	0.008977	0.004451
-310.733333	0.007028	0.009598	0.006759	0.007399	0.006613	0.010149	0.006632	0.007630	0.008452	0.003927	0.003388	0.008601	0.007059	0.006620	0.005706	0.005875	0.004511	0.007761	0.006073	0.007253	0.007459	0.008126	0.006128	0.007158	0.009196	0.003536	0.006967	0.005391	0.006882	0.005550	0.004064	0.006962	0.006840	0.004865	0.005879	0.006450	0.006304	0.004105	0.004183	0.003790	0.008607	0.006653	0.009094	0.005821	0.008982	0.008677	0.008939	0.005297	0.003824
-310.700000	0.008228	0.008318	0.008463	0.007982	0.006707	0.008106	0.007229	0.008611	0.007089	0.005574	0.005794	0.007074	0.009582	0.008487	0.009559	0.005625	0.004559	0.005317	0.006548	0.005383	0.008149	0.007413	0.006624	0.008815	0.007134	0.008564	0.005958	0.008114	0.004696	0.004565	0.003815	0.006707	0.005473	0.007813	0.006641	0.008888	0.005161	0.003670	0.006592	0.006415	0.008012	0.005029	0.007032	0.004067	0.007153	0.006016	0.007029	0.006702	0.009994
-310.666666	0.006394	0.008014	0.007764	0.007211	0.006390	0.005807	0.007314	0.006689	0.009408	0.004804	0.005860	0.007945	0.005703	0.006344	0.006868	0.009014	0.001561	0.005464	0.005714	0.006285	0.007840	0.007809	0.007407	0.003961	0.006568	0.003846	0.007194	0.006344	0.005477	0.003037	0.002106	0.003552	0.006477	0.006301	0.007468	0.007350	0.003692	0.002984	0.006887	0.005103	0.005882	0.006497	0.007803	0.005548	0.004112	0.005609	0.007380	0.007184	0.006694
-310.633333	0.003321	0.002611	0.004795	0.006620	0.005010	0.007566	0.006249	0.006196	0.008134	0.006258	0.004575	0.008458	0.006435	0.005123	0.003737	0.009592	0.003669	0.004124	0.005549	0.005676	0.010328	0.007001	0.007679	0.006842	0.006794	0.006885	0.002671	0.006478	0.004111	0.003369	0.001626	0.006762	0.003645	0.003520	0.004171	0.003449	0.005502	0.001988	0.002914	0.006221	0.005299	0.005091	0.004518	0.004122	0.008218	0.006019	0.010049	0.002213	0.004482
-310.600000	0.003000	0.004131	0.004077	0.007020	0.004068	0.004871	0.004283	0.005653	0.006405	0.006010	0.003817	0.006683	0.003854	0.003863	0.002847	0.006350	0.005400	0.001655	0.004654	0.002319	0.007926	0.006325	0.005089	0.002590	0.007444	0.003598	0.004282	0.006959	0.004664	0.001521	0.003345	0.003373	0.005813	0.003006	0.005360	0.005657	0.002843	0.003829	0.003653	0.003554	0.003918	0.002518	0.002954	0.002794	0.005297	0.005531	0.007437	0.003644	0.003215
-310.566666	0.002066	0.000648	0.002864	0.005117	0.004608	0.004495	0.006108	0.006408	0.003269	0.001868	0.004043	0.007518	0.003789	0.000406	0.001064	0.004904	0.003344	0.002824	0.004234	0.003004	0.005256	0.003898	0.003191	0.001896	0.004019	0.003058	0.003369	0.002793	0.003301	0.004908	0.001072	0.001611	0.002968	0.001135	0.004362	0.003959	0.003451	0.001642	0.002668	0.003236	0.002403	0.001028	0.001235	0.000149	0.003427	0.003915	0.003629	0.003101	-0.000005
-310.533333	0.002253	0.002678	0.000117	0.002402	0.003201	0.002174	0.002938	0.003549	0.006154	0.002600	0.001668	0.003905	0.003689	0.000363	0.001084	0.003319	0.000406	0.004007	0.001493	0.003101	0.004914	0.001997	-0.000216	0.001641	0.002224	0.001172	-0.001307	0.002054	0.003364	0.002213	-0.000600	0.000182	0.000924	0.000930	0.001223	0.000252	0.000302	0.002207	-0.000048	0.001752	-0.000219	0.001042	0.003681	0.002783	0.000415	0.003068	0.003277	0.003964	0.002431
-310.500000	-0.001694	0.003890	0.000260	0.002047	0.002720	-0.001417	0.000081	0.001711	0.003644	-0.000801	0.001154	0.001118	-0.001692	0.000955	0.001871	0.000815	0.000776	-0.001861	0.000663	-0.001443	0.004225	-0.002035	0.000140	0.000037	0.001410	-0.001803	-0.001102	-0.002122	-0.001359	-0.001560	-0.000836	0.003134	0.001332	-0.002922	0.002100	-0.000652	0.000823	-0.000978	-0.001136	0.001331	0.001710	-0.001949	0.002322	-0.002630	-0.000220	0.000643	0.000385	0.003479	-0.002534
-310.466666	-0.002514	0.002911	-0.001592	0.001096	0.001790	-0.003944	-0.000421	0.002885	0.003628	-0.001891	0.001665	-0.002325	0.003763	0.000662	0.002330	-0.000407	-0.003848	0.000492	-0.003778	-0.002946	-0.000647	0.000506	-0.003373	0.000851	-0.001879	-0.002158	0.001525	0.000637	-0.005514	-0.004683	-0.002203	0.000362	-0.002641	-0.001136	-0.003446	-0.003015	-0.003386	-0.004274	-0.004115	0.000169	-0.001269	-0.002939	-0.000119	-0.003291	-0.004373	0.000536	0.000383	-0.000183	-0.002988
-310.433333	-0.005814	-0.001808	-0.001289	-0.001007	0.000012	-0.001715	-0.002648	0.002085	0.000031	-0.000623	-0.003343	-0.000881	-0.003074	-0.000967	-0.003439	-0.000842	-0.004855	-0.002594	-0.002799	-0.002241	0.002379	-0.002864	-0.002048	-0.001520	-0.003033	-0.002714	-0.003211	-0.004324	-0.002540	-0.001703	-0.004974	-0.000680	-0.003669	-0.001719	-0.004332	-0.002124	-0.005400	-0.002159	-0.002848	-0.004313	-0.001730	-0.002755	0.000553	-0.003217	-0.003311	0.000707	-0.001346	-0.004109	-0.004437
-310.400000	-0.001229	-0.002173	-0.004622	-0.002335	-0.002007	-0.005252	-0.003907	-0.001565	-0.003669	-0.003281	-0.001523	-0.004119	0.000452	-0.005427	-0.000693	-0.001436	-0.004773	-0.003570	-0.007368	-0.005854	-0.002625	-0.004207	-0.000459	-0.003550	-0.003133	-0.004087	-0.003784	-0.005523	-0.002500	-0.004334	-0.003855	-0.005186	-0.002127	-0.004521	-0.006780	-0.002480	-0.003131	-0.006014	-0.005829	-0.004119	-0.003434	-0.005279	0.000106	-0.005800	-0.002625	-0.002367	-0.001883	-0.002858	-0.002766
-310.366666	-0.005899	-0.004181	-0.004704	-0.002511	-0.003936	-0.002131	-0.002225	-0.001638	-0.004209	-0.002571	-0.006183	-0.003315	-0.000722	-0.005430	-0.004755	-0.004523	-0.004624	-0.003131	-0.003041	-0.004589	-0.001851	-0.003887	-0.004650	-0.006778	-0.002484	-0.002036	-0.001753	-0.002151	-0.005673	-0.004427	-0.007471	-0.002332	-0.003676	-0.004941	-0.005022	-0.003297	-0.004041	-0.004799	-0.006405	-0.004927	-0.001997	-0.001409	-0.004274	-0.006204	-0.004027	-0.002067	-0.000689	-0.001703	-0.002490
-310.333333	-0.002741	-0.002177	-0.001936	-0.001380	-0.001329	-0.001625	-0.005045	-0.002038	-0.000414	-0.005609	-0.003946	-0.004645	-0.001559	-0.003694	-0.003711	-0.002832	-0.007412	-0.004294	-0.006885	-0.004754	-0.001574	-0.005069	-0.004006	-0.003481	-0.002640	-0.002296	-0.002159	-0.003117	-0.003751	-0.005413	-0.008695	-0.003587	-0.007062	-0.007771	-0.007623	-0.002977	-0.005165	-0.004976	-0.004360	-0.005597	-0.004916	-0.004608	-0.006119	-0.005107	-0.005948	-0.003350	-0.003870	-0.002510	-0.006300
-310.300000	-0.005825	-0.004312	-0.005458	-0.001827	-0.004994	-0.003764	-0.003881	-0.004994	-0.001877	-0.006984	-0.005890	-0.003808	-0.002606	-0.005460	-0.002791	-0.002994	-0.008812	-0.003647	-0.001738	-0.006075	-0.001866	-0.006665	-0.003009	-0.001542	-0.001920	-0.004857	-0.003810	-0.004395	-0.004072	-0.002998	-0.003902	-0.008180	-0.006831	-0.006716	-0.007687	-0.004440	-0.004905	-0.004792	-0.006891	-0.006705	-0.004631	-0.006901	-0.002679	-0.006793	-0.004369	-0.007054	-0.001778	-0.003163	-0.004675
-310.266666	-0.004981	-0.003466	-0.005777	-0.003505	-0.000809	-0.003117	-0.003980	-0.003730	-0.004337	-0.003315	-0.003777	-0.004204	-0.002638	-0.003652	-0.003875	-0.001698	-0.006165	-0.003890	-0.002341	-0.003320	-0.001462	-0.004989	-0.005178	-0.004062	-0.002412	-0.000499	-0.002017	-0.002704	-0.003658	-0.005561	-0.006272	-0.007057	-0.003816	-0.003747	-0.005795	-0.007068	-0.005323	-0.006813	-0.001452	-0.003345	-0.005176	-0.005894	-0.002142	-0.005304	-0.005896	-0.001080	-0.005538	-0.007262	-0.005975
-310.233333	-0.002929	-0.002099	-0.003093	-0.002712	-0.001349	-0.003077	-0.000997	-0.001799	-0.002161	-0.003217	-0.002438	-0.002900	-0.003737	-0.002205	-0.001780	-0.002801	-0.005903	-0.003267	-0.003446	-0.002561	-0.001926	-0.005190	-0.003175	-0.001933	-0.001970	-0.002399	-0.005353	-0.001277	-0.003664	-0.003472	-0.005594	-0.001546	-0.004132	-0.005267	-0.005681	-0.005329	-0.002036	-0.005324	-0.004983	-0.002412	-0.003368	-0.004109	-0.003744	-0.004751	-0.002727	-0.002433	-0.000708	-0.005281	-0.006597
-310.200000	0.002082	-0.000517	-0.002498	-0.000249	-0.004254	-0.003253	-0.002098	-0.002884	-0.003945	-0.004409	-0.003564	-0.002189	-0.000441	-0.001898	-0.000922	-0.003776	-0.007362	-0.002963	-0.000637	-0.003394	0.000014	-0.000515	0.000575	-0.002711	-0.001039	-0.002615	-0.003555	-0.000110	-0.002873	-0.004130	-0.005120	-0.003283	-0.002297	-0.002233	-0.002429	-0.005467	-0.005069	-0.001775	-0.001808	-0.001341	-0.001185	-0.003002	-0.002435	-0.006988	-0.003144	-0.004539	-0.000987	-0.002900	-0.003682
-310.166666	-0.000055	-0.000590	-0.000803	-0.000394	0.000484	-0.003183	-0.001602	0.000346	-0.003516	-0.003615	-0.003209	-0.000745	-0.000721	-0.001825	-0.001106	0.001348	-0.003452	0.001736	-0.000691	-0.002619	0.001742	-0.000650	-0.000637	0.000060	0.000856	-0.001811	-0.000431	-0.000187	-0.005403	0.000441	-0.002393	-0.002416	-0.000200	-0.000215	-0.002948	-0.001309	-0.003520	-0.003608	-0.000790	-0.004729	0.000435	-0.002316	-0.001085	-0.002483	-0.001859	0.000164	0.000692	-0.005872	-0.004371
-310.133333	-0.001949	0.000701	-0.000874	-0.000389	-0.001520	0.000370	-0.000172	-0.001003	0.001404	-0.002911	0.001997	0.001050	0.002099	0.002162	-0.000437	0.001532	-0.000276	0.002894	-0.000810	-0.000239	0.004520	0.001493	-0.000162	0.001226	0.000948	-0.001996	-0.000927	0.004267	0.000646	-0.001852	-0.001066	0.003279	-0.001961	-0.002203	-0.000548	-0.003540	-0.003875	-0.000486	-0.004276	-0.003641	-0.003846	-0.000866	0.002331	-0.003492	0.000259	0.001854	0.001437	-0.002202	0.000397
-310.100000	-0.000808	0.000715	0.000947	0.002530	0.000220	0.000693	0.002989	0.001800	0.002780	0.001935	0.003531	0.001065	0.000848	-0.001543	-0.001019	0.000027	-0.000401	0.002667	0.000325	-0.002372	0.000771	0.004260	-0.001551	0.002517	0.001921	0.003010	0.000314	0.003589	0.003421	0.002971	-0.000832	0.000693	-0.001367	-0.002708	-0.000392	0.000160	0.000512	-0.003257	0.000253	-0.003622	-0.002111	-0.003609	0.001545	-0.000686	0.000088	0.001527	0.003388	0.000165	-0.000934
-310.066666	0.001917	0.003222	0.004554	0.001655	0.004141	0.002141	0.001389	-0.000814	0.002138	0.001521	0.001071	0.002516	0.002131	-0.000743	0.003502	0.004223	-0.002030	0.002593	0.000208	0.000191	0.006698	0.000219	0.003219	0.001021	-0.000145	0.004431	0.002745	0.000888	0.002255	0.004029	-0.001902	0.002062	0.001674	-0.001013	-0.001796	-0.000357	-0.001960	-0.000099	0.001741	0.000378	0.003351	-0.000444	0.005024	-0.003447	0.002996	0.000161	0.001928	0.002132	0.002777
-310.033333	0.004970	0.003173	0.001447	0.003463	0.000275	0.001900	0.004261	0.001151	0.006003	0.002525	0.002779	0.001609	0.002762	0.002369	0.003285	0.003632	-0.000561	0.000998	0.004394	0.002272	0.007403	0.001466	0.003522	0.000558	0.003424	0.001850	0.000258	0.004180	0.004007	0.000329	0.000670	0.002521	0.000609	-0.000939	0.000889	0.004444	0.001508	0.002851	0.003247	0.002090	0.001662	0.003694	0.004559	-0.000619	0.001820	0.001139	-0.002170	0.001010	0.001484
-310.000000	0.001181	0.002997	0.005034	0.005955	-0.000679	0.003041	0.004529	0.003855	0.005241	0.000122	0.004531	0.004839	0.003668	0.005081	0.002965	0.004474	0.001100	0.003690	0.003574	0.000167	0.005505	0.002197	0.001753	0.005871	0.002885	0.003017	0.002836	0.001718	0.003551	0.002976	-0.001892	0.001792	-0.000120	0.000436	0.000627	0.002456	0.004465	0.002712	0.001630	0.000200	0.003195	0.001840	0.005829	0.002104	0.004480	0.003238	0.004611	0.002406	0.000419
-309.966666	0.003109	0.002508	0.003739	0.006487	0.001651	0.002002	0.003909	0.005151	0.005987	0.002323	0.002769	0.006142	0.007089	0.003775	0.004672	0.004616	0.000819	0.006126	0.004010	0.001087	0.007095	0.004300	0.005194	0.004603	0.003740	0.004990	0.000845	0.004049	0.006046	0.003532	0.001740	0.003552	0.000484	0.002169	0.000771	0.004619	0.003086	0.002619	0.002991	0.001636	0.002251	0.001915	0.007241	-0.001164	0.001145	0.002415	0.006039	0.002950	0.003116
-309.933333	0.001900	0.003542	0.000163	0.004002	0.001941	-0.000799	0.006659	0.004959	0.005492	0.004300	0.004916	0.003369	0.004131	0.002304	0.003025	0.005356	0.002353	0.006919	0.002935	0.001332	0.006471	0.004903	-0.000238	0.001835	0.001798	0.003367	0.001163	0.003864	0.004397	0.000947	-0.001977	0.003960	0.000579	0.000940	0.002088	0.001780	0.002728	0.000772	0.000865	0.000386	0.003617	0.002802	0.003360	0.001305	0.004603	0.003668	0.002423	0.003010	0.001604
-309.900000	0.000372	0.001497	0.002492	0.004222	0.002970	0.000233	0.001728	0.005096	0.005736	0.003716	0.006240	0.002214	0.005777	0.000806	0.003120	0.005549	0.002521	0.001620	0.002476	0.000762	0.002640	0.004668	0.001810	0.002625	0.005353	0.001096	0.000978	-0.000529	0.003590	0.002801	0.000591	0.001088	-0.002202	0.000569	0.001942	0.001220	0.003662	-0.001658	0.000651	0.001543	0.002007	-0.000310	0.003502	-0.003253	0.002152	0.003010	0.003089	0.002029	0.001129
-309.866666	0.000468	0.003359	-0.000070	0.004634	0.001244	0.002919	0.002631	0.001545	0.003347	0.001781	0.001554	0.004736	0.005198	0.001211	0.000002	0.003012	0.001220	0.001451	0.003445	0.000760	0.007152	-0.000195	-0.001265	0.003894	0.002335	0.002603	-0.000524	0.003722	-0.000301	0.000098	0.001335	-0.000703	-0.000772	0.000576	0.002745	0.004072	0.001372	0.001526	-0.001024	0.001263	0.003531	0.001733	-0.001013	0.000086	0.000573	0.001619	0.001499	0.005154	-0.002183
-309.833333	-0.003165	-0.000975	0.002654	0.001100	0.003507	0.001603	0.002518	0.001325	0.003553	0.000558	0.000182	-0.000067	-0.000096	0.000167	0.006663	0.004049	-0.001271	-0.001077	0.002630	0.000700	0.002708	0.001398	0.000209	-0.000451	0.003205	-0.001698	0.000045	-0.000935	0.000986	-0.001870	-0.001080	0.000787	-0.004132	-0.000561	0.002340	0.001653	-0.001077	0.000883	0.001097	-0.001493	0.000556	-0.000781	0.000344	-0.000945	0.001483	0.001613	0.000924	-0.000660	-0.001891
-309.800000	-0.002139	-0.000881	0.001019	-0.000202	-0.000932	-0.001752	0.000026	0.001114	0.000728	0.002580	0.000477	0.002532	0.002900	0.003271	0.000121	0.000242	-0.001420	-0.001396	0.000149	-0.001305	-0.001139	-0.002369	0.000860	0.002184	0.001580	0.000564	-0.000811	-0.001465	-0.000352	-0.004017	-0.004802	-0.001613	-0.001286	-0.002330	-0.000939	0.000459	-0.000020	0.000710	-0.000587	-0.002400	-0.000580	-0.004096	-0.000348	-0.002864	-0.001897	0.000207	-0.001785	-0.000449	-0.002252
-309.766666	-0.000414	-0.000379	-0.000634	0.001277	-0.000990	0.002838	0.001611	-0.000554	0.002013	0.001675	-0.002292	-0.001707	0.002681	-0.001632	-0.001858	-0.001904	-0.003029	-0.001070	0.000361	-0.001965	0.000129	-0.003356	-0.000477	-0.003041	0.000950	-0.000448	-0.001926	-0.001801	-0.003409	-0.001218	-0.003432	-0.003023	-0.004454	-0.002566	-0.008075	-0.005128	-0.001003	-0.002131	-0.002685	-0.001082	-0.001778	-0.002827	-0.002363	-0.002557	-0.000213	-0.002150	-0.000203	-0.000349	-0.005737
-309.733333	-0.001944	-0.003598	-0.003694	0.001327	-0.003342	-0.002665	-0.001584	-0.000010	0.001081	-0.001875	0.000304	-0.004577	0.001630	-0.002504	-0.005490	-0.002639	-0.004798	-0.002405	-0.002333	-0.002391	-0.001793	-0.001804	-0.004391	-0.004798	-0.003379	-0.002631	-0.001398	-0.004080	-0.003574	-0.003230	-0.007232	-0.003607	-0.006561	-0.003934	-0.002959	-0.005284	-0.004055	-0.003656	-0.001458	-0.005541	-0.004126	-0.005583	-0.002749	-0.005230	-0.003258	-0.003615	-0.001153	-0.002775	-0.006624
-309.700000	-0.005512	-0.002458	-0.002602	-0.003761	-0.005513	-0.003464	-0.001712	-0.000864	-0.002723	-0.002797	-0.003386	-0.004454	-0.000024	-0.003810	-0.003327	-0.003771	-0.004443	-0.001599	-0.003264	-0.005789	-0.002137	-0.003420	-0.006309	-0.002608	-0.004582	-0.000225	-0.006617	-0.004725	-0.004379	-0.003139	-0.008567	-0.003209	-0.003174	-0.006282	-0.005001	-0.004144	-0.004526	-0.004641	-0.006424	-0.002647	-0.005570	-0.004953	-0.002565	-0.005839	-0.003500	-0.003366	-0.000967	-0.003960	-0.006981
-309.666666	-0.006349	-0.000475	-0.005533	-0.002515	-0.004626	-0.005185	-0.001929	-0.004480	-0.003462	-0.002970	-0.000943	-0.005113	-0.003275	-0.005037	-0.004048	-0.003711	-0.005319	-0.003551	-0.006185	-0.006348	-0.004410	-0.004073	-0.003876	-0.003291	-0.004235	-0.003963	-0.004746	-0.003447	-0.004362	-0.004409	-0.009471	-0.004682	-0.006375	-0.007617	-0.005653	-0.006585	-0.005030	-0.004635	-0.007774	-0.002852	-0.002533	-0.005779	-0.007025	-0.003329	-0.002040	-0.003638	-0.004684	-0.003938	-0.007587
-309.633333	-0.006818	-0.004032	-0.004867	-0.003632	-0.002858	-0.006098	-0.003635	-0.003744	-0.005480	-0.004903	-0.007790	-0.006152	-0.004346	-0.009475	-0.005646	-0.002203	-0.005846	-0.009498	-0.006542	-0.004685	-0.002705	-0.006113	-0.004897	-0.006531	-0.005037	-0.005749	-0.004100	-0.003617	-0.006403	-0.005265	-0.006812	-0.006621	-0.007174	-0.006463	-0.010097	-0.008640	-0.007279	-0.008771	-0.005160	-0.004793	-0.008131	-0.007419	-0.006115	-0.004394	-0.005614	-0.005537	-0.004469	-0.004544	-0.006938
-309.600000	-0.007861	-0.002579	-0.007513	-0.003878	-0.005856	-0.007251	-0.005749	-0.004292	-0.002506	-0.002741	-0.007814	-0.004056	-0.002979	-0.007957	-0.004989	-0.004216	-0.008936	-0.006701	-0.008167	-0.005053	-0.004004	-0.005331	-0.008684	-0.004845	-0.004031	-0.004164	-0.008347	-0.005646	-0.007405	-0.004831	-0.008431	-0.004656	-0.011266	-0.008160	-0.008650	-0.009783	-0.008209	-0.004732	-0.008855	-0.006674	-0.005894	-0.009716	-0.006526	-0.008005	-0.004936	-0.008549	-0.004870	-0.005292	-0.007966
-309.566666	-0.008676	-0.005630	-0.008899	-0.004573	-0.003640	-0.006047	-0.004973	-0.004057	-0.003591	-0.004631	-0.005632	-0.005164	-0.004063	-0.008724	-0.008622	-0.005743	-0.006362	-0.005977	-0.005910	-0.005886	-0.003849	-0.006453	-0.008653	-0.007898	-0.002652	-0.006818	-0.007240	-0.006223	-0.009041	-0.001747	-0.010029	-0.007397	-0.008394	-0.005991	-0.006629	-0.006908	-0.004887	-0.008612	-0.009675	-0.006679	-0.006612	-0.007593	-0.008798	-0.007087	-0.003853	-0.007808	-0.005435	-0.006455	-0.008782
-309.533333	-0.006911	-0.006616	-0.006820	-0.003178	-0.005387	-0.006930	-0.009338	-0.006797	-0.006063	-0.005533	-0.007038	-0.004754	-0.005435	-0.007457	-0.005514	-0.003165	-0.007952	-0.004886	-0.006863	-0.007891	-0.005116	-0.007335	-0.009707	-0.005799	-0.007222	-0.004953	-0.007091	-0.008758	-0.006549	-0.007794	-0.008838	-0.007766	-0.009310	-0.008809	-0.008123	-0.004506	-0.005584	-0.008107	-0.007005	-0.006767	-0.004702	-0.007195	-0.006845	-0.007696	-0.006203	-0.004941	-0.008093	-0.006741	-0.009423
-309.500000	-0.007614	-0.006161	-0.005841	-0.005836	-0.006340	-0.007049	-0.005038	-0.005496	-0.005942	-0.006173	-0.009072	-0.003065	-0.005672	-0.006329	-0.006462	-0.004288	-0.008521	-0.006656	-0.008964	-0.004986	-0.005534	-0.006021	-0.006386	-0.006804	-0.004285	-0.004108	-0.005786	-0.004470	-0.001689	-0.005167	-0.008138	-0.008567	-0.008741	-0.010548	-0.005591	-0.009640	-0.008064	-0.005935	-0.006210	-0.006822	-0.009087	-0.009380	-0.005585	-0.006439	-0.005997	-0.006253	-0.008917	-0.009098	-0.008745
-309.466666	-0.005250	-0.007408	-0.005195	-0.004241	-0.004071	-0.009212	-0.003272	-0.003484	-0.006623	-0.005852	-0.007094	-0.003285	-0.003640	-0.007699	-0.004294	-0.003070	-0.004419	-0.005525	-0.006377	-0.007402	-0.004628	-0.002450	-0.003958	-0.006664	-0.005084	-0.005183	-0.005589	-0.005458	-0.004094	-0.005470	-0.007082	-0.006405	-0.005583	-0.005766	-0.008832	-0.007428	-0.004583	-0.006913	-0.005276	-0.007409	-0.005059	-0.007769	-0.005681	-0.009188	-0.009180	-0.005787	-0.006654	-0.006701	-0.007103
-309.433333	-0.005430	-0.003871	-0.004227	-0.003924	-0.003999	-0.004585	-0.006764	-0.004104	-0.009220	-0.005633	-0.006385	-0.004067	-0.005092	-0.007267	-0.003045	-0.003067	-0.005087	-0.004487	-0.002861	-0.006561	0.000700	-0.005695	-0.002270	-0.004963	-0.001989	-0.003934	-0.005506	-0.004782	-0.003919	-0.004429	-0.006828	-0.008038	-0.004552	-0.006240	-0.007846	-0.007051	-0.005715	-0.006220	-0.003465	-0.010695	-0.002536	-0.006380	-0.005293	-0.007796	-0.006672	-0.007143	-0.006083	-0.005554	-0.005989
-309.400000	-0.004443	-0.004864	-0.003671	-0.006217	-0.005865	-0.002969	-0.001134	-0.002128	-0.004981	-0.003390	-0.004881	-0.001157	-0.002683	-0.005784	-0.004988	-0.002582	-0.005967	-0.002012	-0.001623	-0.007111	-0.004040	-0.004534	-0.007217	-0.002462	-0.002969	-0.004041	-0.005961	-0.003540	-0.002858	-0.003915	-0.006448	-0.007162	-0.007657	-0.006880	-0.004622	-0.003542	-0.004751	-0.005832	-0.004851	-0.004819	-0.003615	-0.003494	-0.003659	-0.006201	-0.004435	-0.004698	-0.004396	-0.005649	-0.006575
-309.366666	-0.000590	-0.002572	-0.003394	-0.002832	-0.002413	-0.003804	-0.003701	-0.001144	-0.001726	-0.005113	-0.004400	-0.002435	-0.004032	-0.004017	-0.003623	-0.006422	-0.004999	-0.002335	-0.003996	-0.006522	0.000183	-0.001569	-0.001647	-0.003450	-0.002959	-0.002277	-0.006335	-0.002797	-0.001640	-0.004504	-0.004851	-0.007552	-0.005573	-0.005959	-0.005796	-0.003029	-0.006755	-0.005392	-0.006700	-0.005210	-0.001362	-0.005088	-0.002730	-0.004770	-0.004666	-0.004927	-0.004512	-0.003303	-0.004213
-309.333333	-0.003078	-0.003956	-0.001277	-0.002417	-0.002223	-0.002666	-0.003162	0.000077	-0.002903	-0.003526	-0.002986	-0.001691	-0.000789	-0.004893	-0.001671	-0.003840	-0.001746	0.000332	-0.001929	-0.004032	-0.000551	-0.003089	-0.003583	-0.000872	-0.000404	-0.005433	-0.004022	-0.001267	0.001779	-0.003472	-0.003114	-0.005472	-0.005648	-0.003755	-0.000860	-0.004581	-0.002629	-0.001269	-0.002888	-0.004531	-0.003262	-0.003833	-0.002311	-0.006541	-0.004345	-0.004895	-0.001723	-0.003012	-0.003245
-309.300000	-0.000104	-0.002775	-0.002254	-0.001734	-0.004136	-0.002063	-0.002930	-0.002862	-0.000965	0.001697	-0.003971	0.001519	-0.000021	-0.003071	-0.000688	0.000437	-0.001888	-0.000862	-0.001912	-0.002591	-0.000867	-0.000319	-0.001936	-0.002240	-0.002082	-0.001282	-0.003022	0.001802	-0.002092	-0.002591	-0.003424	-0.003673	-0.004421	-0.003814	-0.004709	-0.000697	-0.003717	-0.004094	-0.004777	-0.002423	-0.003246	-0.004844	-0.002233	-0.005783	-0.002837	-0.003029	-0.000115	-0.004917	-0.004052
-309.266666	-0.004443	-0.000926	0.001985	0.001175	0.000553	-0.002234	0.000644	0.001631	0.001331	-0.003276	-0.000393	0.000756	0.000830	-0.000883	-0.001961	0.003508	-0.000663	0.001862	0.001146	-0.001943	-0.002148	0.001076	-0.000157	0.000149	0.000729	0.000497	-0.004212	-0.001230	0.000260	-0.000253	-0.004347	-0.004363	-0.003704	0.000383	-0.001454	0.000734	-0.000982	-0.000524	-0.002953	-0.000695	0.000263	-0.002798	-0.001348	-0.004604	-0.000898	-0.004372	0.002397	-0.003098	-0.003410
-309.233333	-0.002773	0.000582	0.001729	-0.000669	0.002066	0.000659	-0.000399	0.000834	0.000509	0.001261	0.001735	0.001642	-0.000199	-0.001797	0.000715	0.000961	0.000796	-0.000831	-0.000377	-0.002873	0.000248	0.002201	-0.000078	0.001798	0.002643	0.000903	0.001040	0.000106	0.000049	-0.001662	-0.004520	0.000589	-0.002169	-0.000181	-0.001596	0.001565	-0.000108	-0.000332	-0.002371	0.002086	-0.001248	0.000729	-0.002000	-0.004215	-0.001353	0.001544	-0.001065	-0.002046	-0.001871
-309.200000	0.000509	0.001211	0.000041	0.001776	0.000998	0.003955	0.001205	0.002605	0.003801	0.000024	0.000690	0.000232	0.001069	0.000681	0.000389	0.001796	0.001160	0.000805	0.000271	0.000931	0.000795	0.001571	0.000533	-0.000294	0.002780	0.001730	0.002555	0.000674	-0.000046	0.003294	-0.000036	0.001685	0.000906	-0.000327	0.001756	-0.000149	-0.000032	-0.000255	-0.001301	0.001008	0.002714	-0.002126	-0.000657	-0.001279	-0.000168	0.002449	0.001587	-0.000029	-0.001622
-309.166666	0.001867	0.002140	0.002198	0.003625	-0.000352	0.003007	0.002449	0.001209	0.002851	0.001814	0.001858	0.005509	0.002180	0.000603	0.000557	0.003396	-0.000891	0.004208	0.004977	0.002249	0.003491	0.004186	0.000391	0.000623	0.005924	0.002828	0.005147	0.000658	0.002345	0.003652	0.001909	0.002665	0.001631	-0.000330	0.000405	0.000038	0.000114	-0.000379	0.002053	0.000200	0.004708	0.002086	0.002956	-0.000510	0.002658	0.001082	0.002140	0.001081	-0.003342
-309.133333	0.003974	0.003328	0.002291	0.005856	0.005167	0.004529	0.001811	0.002103	0.002619	0.002636	0.005996	0.005736	0.004539	0.000498	0.003660	0.003369	0.002680	0.002817	0.001910	0.002049	0.003216	0.005335	0.003634	0.003485	0.002971	0.002968	0.002972	-0.000412	0.003537	0.003540	0.000558	0.003725	0.000070	0.002908	0.003518	0.001378	0.001570	0.001529	0.001164	0.001543	0.002676	0.001400	0.001876	-0.001147	0.001621	0.003773	0.003210	0.002665	0.002071
-309.100000	0.005135	0.004250	0.005150	0.004785	0.005602	0.006062	0.005260	0.003739	0.004513	0.003492	0.003986	0.006042	0.002890	0.003581	0.000571	0.006107	0.004402	0.004984	0.006234	0.000983	0.009419	0.002141	0.004673	0.006421	0.005233	0.004685	0.003725	0.003879	0.003721	0.002873	0.002411	0.004795	0.003851	0.002817	0.004883	0.005557	0.000933	-0.000253	0.004131	0.003836	0.004068	0.003904	0.003025	-0.000439	0.004336	0.004383	0.003523	-0.000424	0.002444
-309.066666	0.001501	0.008842	0.006104	0.004426	0.004554	0.004826	0.005304	0.002792	0.005411	0.003786	0.005910	0.007078	0.007530	0.003353	0.002823	0.005255	0.005706	0.004703	0.004262	0.002076	0.007891	0.003366	0.001597	0.004661	0.006737	0.003499	0.002877	0.003098	0.003312	0.003960	0.004382	0.002300	0.002370	0.003770	0.005492	0.004710	0.001409	0.002854	0.003683	0.001012	0.003786	0.003346	0.003495	0.003070	0.004917	0.003903	0.006007	0.002663	0.001095
-309.033333	0.002765	0.005968	0.004109	0.003256	0.003345	0.004886	0.006436	0.005712	0.004850	0.006179	0.006859	0.003657	0.007094	0.006331	0.004277	0.003800	0.005334	0.003884	0.003488	0.003460	0.006461	0.003995	0.002384	0.000922	0.006828	0.007364	0.008187	0.006179	0.004770	0.005860	0.002914	0.002736	0.002779	0.004101	0.002024	0.006314	0.004401	0.005317	0.003686	0.003817	0.004023	0.003479	0.006487	0.000757	0.005876	0.005187	0.004470	0.002455	0.000377
-309.000000	0.006371	0.006353	0.002910	0.005086	0.005925	0.006777	0.004751	0.006850	0.005787	0.005635	0.004003	0.008814	0.007579	0.005189	0.007490	0.004658	0.003555	0.004428	0.006404	0.001952	0.006478	0.006277	0.001664	0.006658	0.009300	0.004234	0.004350	0.005459	0.005640	0.007420	0.003022	0.003616	0.004532	0.005373	0.003895	0.003985	0.003303	0.005030	0.002459	0.003314	0.007505	0.006490	0.006100	-0.000146	0.004730	0.005057	0.006712	0.002452	0.005712
-308.966666	0.003851	0.008875	0.010364	0.006733	0.005655	0.006431	0.006673	0.006133	0.007079	0.007240	0.007971	0.005497	0.008265	0.004721	0.004244	0.008481	0.002680	0.008937	0.004338	0.005596	0.007425	0.001832	0.003486	0.005264	0.008122	0.006103	0.003649	0.006233	0.005735	0.007524	0.002747	0.002913	0.004678	0.004368	0.003602	0.005611	0.005001	0.006535	0.003497	0.003022	0.008231	0.004952	0.007741	-0.002530	0.004512	0.006073	0.010955	0.002143	0.006128
-308.933333	0.004391	0.005907	0.005514	0.004743	0.006796	0.009657	0.004822	0.005974	0.005020	0.004164	0.007866	0.001593	0.005818	0.004761	0.005234	0.007139	0.003585	0.007553	0.003539	0.004907	0.009316	0.004270	0.005282	0.006425	0.005103	0.007954	0.003350	0.006004	0.006446	0.006959	0.003943	0.004387	0.007142	0.006035	0.003415	0.005070	0.002632	0.007731	0.006900	0.003953	0.005720	0.006311	0.008667	0.000471	0.005009	0.007801	0.003953	0.003868	0.003040
-308.900000	0.007419	0.005273	0.004098	0.006813	0.009379	0.007703	0.006897	0.007121	0.005660	0.005162	0.005550	0.005844	0.007775	0.005833	0.005078	0.008565	0.005343	0.008270	0.006901	0.003763	0.008412	0.007860	0.004403	0.006217	0.005741	0.005469	0.007884	0.004856	0.005491	0.008416	0.003663	0.004482	0.004182	0.002266	0.004382	0.006303	0.002685	0.003684	0.005552	0.005091	0.003856	0.004365	0.004215	0.002509	0.007209	0.007733	0.007479	0.005275	0.003863
-308.866666	0.005116	0.005832	0.004612	0.008299	0.008077	0.002899	0.007562	0.004532	0.009123	0.004861	0.006101	0.005934	0.003622	0.004229	0.005727	0.008985	0.007894	0.008819	0.004246	0.006396	0.007142	0.005757	0.003306	0.006051	0.010251	0.004699	0.007173	0.002393	0.004307	0.008726	0.003924	0.005286	0.005044	0.004545	0.004501	0.001825	0.001976	0.006234	0.007484	0.003805	0.007234	0.005086	0.006571	0.001325	0.006082	0.006726	0.006534	0.004463	0.004315
-308.833333	0.005576	0.005564	0.006253	0.004099	0.007311	0.005018	0.005550	0.006650	0.003559	0.005948	0.005802	0.006102	0.006092	0.004381	0.005146	0.003921	0.003960	0.005934	0.002983	0.004220	0.010034	0.003778	0.003223	0.005559	0.005882	0.002829	0.006364	0.003563	0.006376	0.008478	0.002776	0.005684	0.001087	0.004342	0.004397	0.002122	0.001247	0.005836	0.003717	0.003149	0.006475	0.004964	0.005616	0.002204	0.005356	0.008509	0.007116	0.002933	0.006840
-308.800000	0.006210	0.004589	0.004477	0.005564	0.005954	0.004019	0.004360	0.006925	0.004469	0.003126	0.004602	0.005865	0.008252	0.004202	0.001360	0.007274	0.003623	0.001067	0.003666	0.004258	0.008442	0.006200	0.003733	0.005109	0.005286	0.006687	0.004349	0.005276	0.003554	0.006704	0.004065	0.004044	0.000114	0.001671	0.002070	0.004876	0.002702	0.006875	0.002760	0.004805	0.008596	0.004575	0.007333	0.000922	0.003628	0.005456	0.006764	0.007256	0.002989
-308.766666	0.002683	0.002943	0.002956	0.004939	0.005413	0.003582	0.004692	0.005797	0.004878	0.002441	0.006244	0.004731	0.007417	0.003217	0.003680	0.005115	0.000736	0.000875	0.002261	0.005442	0.005825	0.003901	0.000796	0.002194	0.005584	0.005023	0.004823	0.000526	0.006278	0.004977	0.000435	0.002795	0.000599	0.000579	0.001232	0.003109	0.002016	0.004292	0.003074	0.005210	0.004877	0.002798	0.004681	0.001760	0.005397	0.007741	0.001565	0.002698	0.005147
-308.733333	0.003310	0.004092	0.001600	0.006061	0.005199	0.003062	0.002428	0.003153	0.003013	0.004537	0.006091	0.004634	0.003726	0.003810	0.004925	0.006081	0.003906	0.003740	0.004754	0.002050	0.008868	0.003483	0.003296	0.004924	0.002657	0.005327	0.003849	0.002039	0.003106	0.004069	0.002077	0.002678	0.000906	0.000571	0.001303	0.004951	0.001815	0.002273	0.003187	0.000291	0.004332	0.003197	0.002048	-0.000477	0.002814	0.008320	0.002873	0.002861	0.001175
-308.700000	0.000371	0.004521	0.004475	0.003958	0.004849	0.004985	0.002487	0.004698	0.005916	0.003950	0.005039	0.003404	0.002941	0.004908	-0.000894	0.001832	0.001188	0.004144	0.003914	0.001922	0.004726	0.003794	0.003233	0.003471	0.006467	0.005153	0.001541	0.001870	0.001923	0.002716	0.003974	0.000911	-0.000505	0.001135	0.002480	0.001480	0.002446	0.003825	0.003723	0.000220	0.004576	0.002354	0.004936	-0.000169	0.003110	0.005963	0.002813	0.003047	0.003037
-308.666666	0.002530	0.005774	0.003117	0.002230	0.005602	0.004073	0.002671	0.003745	0.001706	0.003524	0.004379	0.002398	0.004031	0.003795	0.002522	0.003400	0.000323	-0.001405	-0.000522	0.003136	0.005430	0.001873	0.000951	0.004081	0.005485	0.002944	0.003644	0.001783	0.001827	0.003973	-0.000425	0.000961	0.001307	0.001773	-0.002958	0.001731	0.000315	0.000205	0.000757	0.001352	0.004977	-0.000734	0.002745	0.001008	0.003807	0.002894	0.001546	0.002329	0.004498
-308.633333	0.000298	0.002793	0.003239	0.004726	0.002877	0.002131	0.001528	0.002890	0.003111	0.006411	0.003579	0.000255	0.005225	0.002399	0.001080	0.004205	0.003709	0.001643	0.005545	0.005228	0.007514	0.002691	0.001183	0.001063	0.005143	0.003263	0.002947	0.001258	0.005787	0.003675	0.001501	0.000357	-0.000867	0.000798	0.001943	-0.000277	0.002825	0.002783	0.002010	0.002645	0.004094	0.001726	0.004802	-0.001884	0.000297	0.004466	0.004570	0.003191	-0.000493
-308.600000	0.003371	0.003003	0.005040	0.004635	0.003810	0.003150	0.003587	0.005057	0.003367	0.001621	0.003897	-0.000316	0.001930	0.004081	0.002715	0.004574	0.001268	-0.000022	0.001745	0.002951	0.005659	0.002073	0.003459	0.004324	0.002674	0.001986	0.002457	0.003232	0.003886	0.004231	0.000976	-0.000174	0.000650	0.000661	0.004576	0.001102	0.000890	0.000175	0.003099	0.003154	0.004722	0.001296	0.003628	-0.000281	0.001447	0.001080	0.000635	0.001273	-0.002674
-308.566666	0.003304	0.001220	0.004324	0.006233	0.005985	0.005008	0.003569	0.001819	0.002570	0.000636	0.004835	0.002943	0.003650	0.003606	-0.000419	0.005233	0.002564	0.004174	0.004537	0.004830	0.004989	0.002548	0.003091	0.005350	0.002827	0.004472	0.004048	0.002362	0.003848	0.003915	0.000566	0.001090	-0.000361	0.002157	0.001489	0.001677	0.001459	0.001690	0.001353	0.001900	0.004789	0.000356	0.002335	-0.000366	0.001157	0.002226	0.004248	0.002033	0.000062
-308.533333	0.005029	0.005096	0.005171	0.004882	0.005589	0.003322	0.002592	0.003443	0.006269	0.006741	0.008544	0.006253	0.006831	0.003605	0.002575	0.003248	0.005081	0.002862	0.002580	0.003667	0.007467	0.003757	0.001888	0.004005	0.006518	0.005358	0.001397	0.001241	0.004554	0.004814	-0.000818	0.002636	0.001278	0.002994	0.003459	0.004070	0.003969	-0.001372	0.001367	0.003364	0.002457	0.000938	0.002660	-0.000423	0.006719	0.004678	0.004775	0.003562	0.000155
-308.500000	0.003243	0.006603	0.002724	0.007807	0.007825	0.003809	0.003063	0.003799	0.004800	0.005981	0.003335	0.007978	0.006613	0.003203	0.002143	0.006547	0.003477	0.003902	0.003929	0.001950	0.004872	0.007231	0.001342	0.007956	0.005685	0.006244	0.005069	0.005082	0.006041	0.008716	0.000779	0.003363	0.001285	0.000653	0.001628	0.005487	0.005419	0.002622	0.004435	0.004330	0.003314	0.005293	0.003169	0.002136	0.007062	0.005711	0.003039	0.004616	0.003611
-308.466666	0.005596	0.007709	0.006881	0.007766	0.005417	0.004481	0.004667	0.004114	0.005142	0.005806	0.008503	0.004525	0.006529	0.004032	0.002630	0.009016	0.005188	0.005306	0.003141	0.004593	0.008825	0.006587	0.003146	0.007903	0.008336	0.006627	0.005447	0.006786	0.004909	0.010488	0.003864	0.004144	0.004031	0.004053	0.006172	0.004810	0.005665	0.003594	0.005987	0.003012	0.006332	0.006038	0.005613	0.005219	0.006206	0.005270	0.008003	0.003281	0.003874
-308.433333	0.006062	0.008913	0.009826	0.009572	0.007875	0.007836	0.007634	0.004367	0.010295	0.009402	0.008139	0.006711	0.007505	0.006924	0.007983	0.007676	0.006302	0.004967	0.007801	0.007320	0.009693	0.007944	0.009097	0.008261	0.010420	0.008446	0.009203	0.009411	0.007235	0.006346	0.006975	0.007583	0.008502	0.006998	0.004102	0.001796	0.006113	0.004414	0.008251	0.004804	0.005257	0.005650	0.006996	0.005670	0.006865	0.007699	0.008908	0.009916	0.004121
-308.400000	0.006757	0.009505	0.008980	0.009620	0.010177	0.007339	0.006364	0.007384	0.007580	0.008279	0.009600	0.011111	0.009672	0.008622	0.007448	0.008636	0.007179	0.007705	0.010637	0.009263	0.009628	0.009751	0.010074	0.010765	0.009628	0.009728	0.006404	0.007305	0.007486	0.008028	0.007239	0.007575	0.007976	0.006223	0.004547	0.005481	0.006101	0.005707	0.005262	0.006371	0.010527	0.007886	0.007378	0.007741	0.009041	0.005381	0.007952	0.006474	0.005220
-308.366666	0.008372	0.007988	0.010415	0.008773	0.010011	0.009649	0.010466	0.009572	0.009185	0.008311	0.009200	0.010765	0.010062	0.010030	0.010020	0.012952	0.007692	0.006185	0.009007	0.009807	0.012582	0.009232	0.007468	0.010297	0.013372	0.013546	0.011418	0.007202	0.011187	0.007136	0.009817	0.009656	0.006933	0.007941	0.008686	0.005747	0.010750	0.008158	0.009430	0.006119	0.008768	0.009470	0.009975	0.009814	0.010010	0.005990	0.008668	0.011878	0.007899
-308.333333	0.009500	0.009584	0.012264	0.010218	0.007709	0.011217	0.009801	0.012358	0.012304	0.011182	0.011009	0.011756	0.011507	0.005703	0.009957	0.011990	0.009806	0.009504	0.011738	0.011521	0.015595	0.011390	0.009029	0.011047	0.012822	0.010756	0.011074	0.006201	0.011331	0.011065	0.009332	0.008383	0.009997	0.007464	0.012336	0.008802	0.012144	0.012456	0.008355	0.008432	0.010785	0.008125	0.011469	0.006380	0.013234	0.010415	0.011149	0.008630	0.007283
-308.300000	0.012147	0.009341	0.011219	0.013839	0.012886	0.010805	0.010710	0.011324	0.011189	0.012372	0.010842	0.013488	0.013762	0.010412	0.011642	0.013374	0.011838	0.011529	0.010595	0.009125	0.014556	0.013496	0.011255	0.012195	0.012588	0.012264	0.013105	0.011988	0.011264	0.011820	0.009217	0.008748	0.010428	0.012554	0.011488	0.009916	0.011161	0.008202	0.009354	0.010858	0.012328	0.011645	0.010825	0.010135	0.013003	0.009947	0.010847	0.010893	0.011511
-308.266666	0.013272	0.012539	0.012190	0.013373	0.011262	0.009536	0.011458	0.012928	0.014238	0.011618	0.010642	0.012662	0.012596	0.012003	0.010608	0.012453	0.011270	0.008376	0.013628	0.012481	0.014814	0.011467	0.012531	0.011523	0.014176	0.011785	0.013922	0.009938	0.012872	0.009975	0.010973	0.010283	0.011181	0.009658	0.011482	0.008875	0.008690	0.010071	0.011199	0.013669	0.012577	0.009819	0.011928	0.011512	0.012532	0.009866	0.012770	0.012588	0.011617
-308.233333	0.013185	0.013999	0.012432	0.013818	0.010920	0.011678	0.009100	0.011567	0.011933	0.013977	0.011572	0.015907	0.015093	0.012140	0.010608	0.010804	0.008907	0.008236	0.010083	0.009992	0.015576	0.010577	0.012551	0.009942	0.012554	0.011389	0.014647	0.007954	0.012731	0.014483	0.011249	0.006408	0.010229	0.009223	0.010119	0.009523	0.011825	0.008157	0.007970	0.012624	0.012838	0.007040	0.012899	0.010603	0.012890	0.010678	0.012308	0.010445	0.008537
-308.200000	0.012517	0.013275	0.012794	0.012932	0.012413	0.013716	0.008482	0.013422	0.009188	0.012485	0.012896	0.012501	0.010690	0.013029	0.011404	0.014941	0.009877	0.010266	0.010720	0.010642	0.012974	0.013984	0.011261	0.013890	0.012832	0.011703	0.007966	0.010442	0.011015	0.011964	0.009980	0.009702	0.008216	0.012097	0.011553	0.008247	0.011476	0.012055	0.006490	0.013297	0.012022	0.008716	0.014432	0.011187	0.009575	0.012918	0.012062	0.010312	0.010405
-308.166666	0.010215	0.011747	0.009583	0.010830	0.012548	0.015023	0.010928	0.014037	0.011679	0.011767	0.011936	0.011794	0.013780	0.010839	0.010357	0.010067	0.011555	0.009357	0.010807	0.012594	0.012671	0.008212	0.007401	0.008516	0.011218	0.010569	0.010187	0.009481	0.008988	0.009208	0.011209	0.009285	0.007701	0.007986	0.009190	0.006748	0.010461	0.008449	0.009532	0.009816	0.012986	0.008881	0.012702	0.008484	0.010238	0.011008	0.011003	0.011351	0.009144
-308.133333	0.007272	0.010051	0.009964	0.011213	0.011782	0.009531	0.008845	0.011946	0.010101	0.009704	0.007741	0.013035	0.008680	0.009254	0.010191	0.009730	0.006180	0.010858	0.011706	0.009539	0.012785	0.007328	0.010200	0.005874	0.005059	0.010277	0.009863	0.008435	0.007291	0.011051	0.007361	0.009923	0.008245	0.008654	0.008554	0.008096	0.010566	0.007796	0.009416	0.009160	0.008785	0.009361	0.008800	0.007465	0.011556	0.006809	0.010060	0.008111	0.008038
-308.100000	0.006626	0.007815	0.009898	0.007633	0.008669	0.009744	0.007165	0.010879	0.008656	0.011010	0.009291	0.009544	0.008568	0.008862	0.008310	0.007162	0.006356	0.004286	0.007363	0.006410	0.009778	0.005785	0.008666	0.005812	0.007821	0.009868	0.008661	0.006662	0.007373	0.008047	0.006389	0.007844	0.005514	0.006105	0.006608	0.005058	0.008213	0.007026	0.005632	0.006807	0.006735	0.008052	0.009706	0.006466	0.005665	0.008853	0.010203	0.009307	0.008985
-308.066666	0.006389	0.007019	0.006988	0.005430	0.007522	0.009892	0.004981	0.007438	0.007027	0.006864	0.007880	0.009375	0.008638	0.006330	0.006640	0.007114	0.005247	0.005416	0.006355	0.005455	0.009075	0.003551	0.007308	0.006527	0.008375	0.005070	0.008100	0.005293	0.005745	0.003663	0.006047	0.004976	0.007936	0.005018	0.005522	0.006665	0.006653	0.003929	0.006124	0.009249	0.006979	0.005629	0.007327	0.003401	0.008269	0.007663	0.008326	0.008658	0.008160
-308.033333	0.003719	0.003623	0.005108	0.004863	0.006629	0.006325	0.005042	0.006597	0.008006	0.006261	0.005045	0.005135	0.007073	0.002753	0.005730	0.001689	0.002543	0.001769	0.002547	0.004861	0.006504	0.003393	0.003045	0.002910	0.005418	0.005045	0.007395	0.005069	0.003391	0.003936	0.003321	0.001488	-0.000185	0.002466	0.002860	0.005162	0.002350	0.004331	0.004205	0.003297	0.005242	0.004038	0.004294	0.004440	0.006181	0.005715	0.006293	0.006748	0.002209
-308.000000	0.000183	0.003072	0.004258	0.004140	0.003244	0.002098	0.003177	0.003581	0.000919	0.004241	0.003234	0.005112	0.004320	0.004359	0.000076	0.004425	0.003299	0.002368	0.004529	0.001117	0.003911	0.001004	0.001984	0.004634	0.002233	0.004283	0.005288	0.002833	0.002189	0.005667	0.001340	0.000292	0.003414	0.001441	0.003527	0.001548	0.006128	0.001031	0.000161	0.002879	0.000488	0.002186	0.001280	0.001140	0.003094	0.003297	0.005388	0.002971	0.000992
-307.966666	-0.000346	0.000228	0.000628	0.003818	0.000094	0.001861	0.002726	0.002421	0.002973	0.004973	0.001656	0.005637	0.002791	0.003154	0.000982	0.004300	-0.000552	0.001121	0.002922	0.002012	0.005179	-0.001863	0.000212	-0.001258	0.000249	0.000177	0.001223	-0.001794	0.002682	0.001625	-0.001894	0.002765	0.000845	-0.000425	-0.000497	-0.000983	0.001394	0.002866	0.000257	-0.000262	0.003270	0.000557	-0.001067	-0.001576	0.000001	0.001175	0.003070	-0.000104	0.000742
-307.933333	0.001102	-0.001511	-0.000551	0.002287	0.000309	-0.002207	0.000861	-0.002249	0.001533	-0.001130	-0.001425	0.000976	-0.000429	-0.002107	0.000758	-0.000061	0.000592	-0.001457	-0.001637	-0.000596	0.003845	0.001097	-0.001069	0.000218	0.000057	0.000558	0.003590	-0.002713	0.000781	-0.000885	-0.001344	-0.000646	-0.004923	-0.001536	-0.001944	0.001094	0.001019	-0.001424	-0.003909	0.001566	-0.000499	-0.001948	0.000944	-0.002565	-0.001363	0.000534	0.003178	-0.001395	-0.001605
-307.900000	-0.001562	-0.002563	-0.000949	-0.001249	-0.000550	-0.002620	-0.001967	-0.002532	0.000351	-0.001355	-0.003955	0.002257	-0.000438	-0.001622	-0.000802	-0.002547	-0.002566	-0.002460	-0.000670	-0.002027	0.002398	-0.001651	-0.002135	0.001097	-0.003683	-0.001836	-0.001751	-0.004425	-0.002186	-0.003354	-0.004866	-0.006022	-0.002685	-0.001725	-0.002595	-0.000004	-0.002511	-0.002102	-0.002068	-0.000437	0.000929	-0.003409	-0.001743	-0.005398	-0.003739	-0.000917	-0.002492	-0.002116	-0.003253
-307.866667	-0.004541	-0.002459	-0.003132	-0.002659	-0.002700	-0.003103	-0.002214	-0.001605	-0.004082	-0.000338	-0.002974	0.000654	0.000184	-0.003205	-0.001375	-0.002698	-0.005114	-0.005591	-0.004137	-0.004443	0.000223	-0.003096	-0.004377	-0.004502	-0.000452	-0.003195	-0.003875	-0.005427	-0.006940	-0.003235	-0.006416	-0.004372	-0.006303	-0.003416	0.000528	-0.001099	-0.003888	-0.003772	-0.007059	-0.002213	-0.004489	-0.003046	-0.000155	-0.003132	-0.003044	-0.002378	-0.004510	-0.002615	-0.002282
-307.833333	-0.002102	-0.006824	-0.002622	-0.001077	-0.006426	-0.006742	-0.003309	-0.005858	-0.002819	-0.003389	-0.005371	-0.001869	-0.004053	-0.008004	-0.003886	-0.003673	-0.004140	-0.002720	-0.005601	-0.005259	0.000461	-0.003878	-0.004319	-0.002670	-0.002798	-0.001732	-0.004410	-0.005499	-0.005962	-0.005367	-0.003235	-0.010370	-0.004655	-0.006345	-0.003867	-0.003802	-0.006378	-0.005297	-0.005209	-0.003860	-0.002841	-0.002103	-0.006109	-0.008193	-0.007419	-0.004833	-0.000996	-0.005232	-0.003660
-307.800000	-0.005634	-0.005264	-0.005527	-0.004655	-0.004875	-0.006146	-0.005763	-0.003600	-0.004569	-0.002780	-0.004430	-0.001854	-0.001557	-0.004281	-0.002999	-0.004542	-0.003602	-0.008713	-0.006847	-0.004741	-0.002593	-0.006310	-0.004269	-0.007261	-0.004543	-0.006022	-0.001851	-0.005065	-0.004795	-0.004971	-0.004431	-0.006775	-0.004517	-0.007333	-0.004377	-0.005311	-0.005917	-0.004757	-0.007121	-0.002138	-0.006152	-0.005299	-0.005565	-0.006243	-0.003585	-0.002309	-0.004654	-0.007543	-0.006009
-307.766667	-0.006745	-0.008695	-0.004659	-0.006413	-0.008981	-0.003811	-0.003207	-0.006243	-0.005957	-0.003009	-0.005947	-0.003441	-0.003836	-0.004137	-0.007761	-0.006424	-0.006881	-0.006061	-0.004828	-0.006303	-0.004264	-0.005650	-0.006884	-0.004299	-0.005664	-0.003346	-0.002670	-0.003449	-0.007898	-0.007302	-0.009225	-0.009033	-0.008553	-0.008098	-0.006063	-0.004453	-0.005153	-0.006717	-0.006933	-0.008267	-0.002705	-0.006192	-0.005103	-0.008904	-0.005096	-0.005756	-0.005878	-0.005140	-0.003927
-307.733333	-0.007479	-0.005408	-0.005389	-0.004189	-0.005962	-0.003881	-0.004528	-0.005704	-0.006852	-0.005607	-0.004381	-0.003420	-0.003985	-0.008167	-0.005526	-0.003545	-0.007173	-0.007043	-0.007125	-0.006293	-0.003626	-0.006799	-0.005848	-0.006871	-0.007113	-0.004331	-0.006350	-0.008060	-0.006798	-0.005988	-0.009504	-0.007067	-0.006159	-0.005124	-0.005043	-0.004733	-0.004998	-0.005119	-0.008125	-0.005659	-0.004847	-0.009531	-0.005595	-0.007937	-0.002610	-0.007286	-0.005726	-0.006003	-0.005997
-307.700000	-0.005744	-0.004431	-0.004064	-0.005958	-0.008734	-0.005565	-0.007825	-0.004741	-0.006584	-0.003779	-0.004269	-0.004049	-0.005546	-0.006006	-0.007759	-0.003848	-0.008523	-0.008820	-0.009573	-0.005427	-0.005081	-0.006551	-0.009311	-0.006277	-0.007223	-0.005656	-0.005913	-0.007525	-0.004430	-0.003881	-0.008033	-0.007376	-0.007069	-0.006234	-0.009353	-0.004284	-0.005546	-0.005011	-0.007355	-0.006719	-0.006794	-0.007235	-0.005507	-0.010125	-0.003427	-0.005900	-0.005390	-0.003827	-0.007291
-307.666667	-0.004259	-0.002739	-0.007144	-0.003989	-0.005929	-0.004286	-0.004967	-0.006532	-0.006019	-0.006344	-0.004494	-0.006167	-0.002556	-0.008728	-0.007849	-0.004398	-0.009727	-0.006232	-0.005165	-0.003391	-0.004291	-0.007361	-0.007383	-0.003914	-0.003456	-0.005398	-0.003599	-0.007407	-0.005417	-0.006733	-0.008591	-0.008790	-0.007172	-0.006955	-0.005693	-0.006001	-0.006505	-0.005253	-0.005666	-0.006431	-0.006311	-0.007702	-0.006398	-0.007746	-0.005693	-0.004809	-0.007159	-0.006418	-0.009445
-307.633333	-0.008028	-0.005021	-0.006219	-0.004650	-0.003771	-0.006296	-0.004857	-0.006907	-0.005123	-0.004469	-0.005263	-0.002334	-0.002679	-0.006409	-0.006077	-0.006622	-0.007018	-0.007393	-0.003205	-0.004499	-0.000835	-0.005943	-0.006226	-0.004014	-0.001365	-0.002722	-0.004944	-0.004702	-0.008209	-0.004178	-0.006987	-0.004342	-0.005066	-0.006800	-0.006541	-0.005970	-0.002966	-0.010332	-0.003732	-0.006767	-0.006890	-0.005295	-0.003585	-0.008927	-0.007042	-0.008417	-0.004656	-0.003337	-0.006873
-307.600000	-0.006918	-0.006648	-0.005111	-0.005694	-0.005714	-0.005388	-0.009110	-0.005148	-0.004362	-0.004697	-0.002072	-0.002803	-0.002412	-0.006247	-0.006010	-0.004422	-0.007909	-0.001564	-0.004454	-0.006125	-0.004107	-0.006209	-0.007128	-0.002604	-0.004570	-0.002920	-0.004463	-0.004103	-0.006877	-0.006400	-0.005874	-0.004373	-0.007120	-0.007605	-0.004570	-0.005036	-0.005338	-0.003512	-0.003979	-0.006797	-0.004014	-0.004817	-0.002700	-0.003872	-0.001367	-0.003045	-0.003715	-0.004782	-0.006869
-307.566667	-0.005315	-0.005474	-0.002021	-0.004322	-0.002754	-0.003871	-0.006044	-0.006422	-0.005005	-0.001461	-0.002996	-0.001679	-0.004600	-0.005600	-0.005781	-0.002577	-0.005601	-0.003004	-0.004514	-0.005739	0.000085	-0.003418	-0.005594	-0.002291	-0.001979	0.000405	-0.003085	-0.003887	-0.001720	-0.001644	-0.007879	-0.005373	-0.008126	-0.006910	-0.004777	-0.004575	-0.004222	-0.006167	-0.004703	-0.007363	-0.002634	-0.005143	-0.001437	-0.007961	-0.003799	-0.005907	-0.003279	-0.002864	-0.007468
-307.533333	-0.005935	-0.005827	-0.002498	-0.004458	-0.003634	-0.003249	-0.003631	-0.005201	-0.003699	-0.001047	-0.000527	-0.004793	-0.001891	-0.000476	-0.000539	-0.001857	-0.002229	-0.003358	-0.001197	-0.003304	0.001497	-0.002094	-0.004942	-0.002804	-0.001356	-0.001033	-0.001595	-0.000307	-0.004733	0.001857	-0.005431	-0.004569	-0.002481	-0.004258	-0.003228	-0.002137	-0.002825	-0.002388	-0.005049	-0.004732	-0.002151	-0.004661	-0.003399	-0.005619	-0.003432	-0.003846	-0.000684	-0.001308	-0.004899
-307.500000	0.001594	-0.001724	0.000762	-0.002492	-0.000586	-0.002733	-0.002323	0.000442	-0.001121	-0.001652	-0.000422	0.000598	-0.001212	-0.002002	-0.003085	-0.002945	-0.002702	-0.001508	-0.003520	-0.001160	0.002220	-0.000233	-0.002887	-0.003267	0.000003	0.001688	-0.001469	-0.001655	0.000313	0.001336	-0.000386	-0.002746	-0.002760	-0.002952	-0.001053	-0.002269	-0.002994	-0.001213	-0.003323	-0.002210	-0.001904	-0.000005	-0.001280	-0.003328	-0.002685	0.000826	0.000172	-0.000058	-0.004863
-307.466667	-0.000509	0.003240	0.001217	0.000859	-0.001866	0.000898	-0.001171	0.001468	-0.003152	0.000063	-0.000120	0.001428	0.001083	0.000895	0.000014	-0.000016	0.000090	-0.001187	0.000742	-0.002977	0.003775	0.000247	-0.001315	0.004055	0.001731	0.000650	0.001574	0.000825	0.000256	0.001307	-0.002136	0.001138	-0.000727	-0.002066	-0.001183	0.000007	0.002086	-0.000815	0.000388	-0.002540	0.001085	-0.003388	0.000771	-0.000259	-0.000807	0.000727	0.000598	-0.002306	-0.002591
-307.433333	0.003127	0.002043	0.001583	0.001314	0.001902	0.002249	0.002135	0.002667	0.000358	0.002123	0.002767	0.005326	0.003523	0.001523	0.002351	0.001238	0.001623	0.002102	0.004173	0.002091	0.001733	0.002335	-0.000699	0.003008	0.003857	0.003610	0.002690	0.000581	0.003453	0.005818	-0.000388	0.002379	0.001207	-0.001377	0.000285	0.002613	0.002355	0.001358	0.000172	0.001077	0.004438	0.000136	0.002079	0.000672	0.002258	0.001409	0.001347	0.001974	0.000749
-307.400000	0.002934	0.006010	0.004617	0.006294	0.001186	0.000253	0.002049	0.003618	0.002731	0.003759	0.004211	0.002197	0.002689	0.003317	0.003795	0.002564	0.004440	0.003313	0.003541	0.004579	0.006366	0.003272	0.002340	0.005521	0.003550	0.003935	0.006477	0.005720	0.005877	0.006407	0.002381	0.002583	0.004749	0.002683	0.003094	0.003660	0.005973	0.005353	0.003466	0.005085	0.005074	0.002133	0.005148	0.001224	0.004549	0.005640	0.007771	0.004215	-0.000692
-307.366667	0.005252	0.006700	0.006950	0.007621	0.006010	0.007226	0.002887	0.007072	0.005785	0.006530	0.007818	0.006395	0.008346	0.007381	0.004758	0.008104	0.002759	0.008051	0.006548	0.004888	0.007456	0.006379	0.004036	0.009076	0.006888	0.007458	0.006480	0.004920	0.005489	0.008984	0.004503	0.002107	0.005886	0.003612	0.005541	0.006875	0.003660	0.001892	0.003921	0.003577	0.007536	0.006480	0.008271	0.003154	0.005514	0.004650	0.008650	0.008687	0.002362
-307.333333	0.009887	0.007939	0.008248	0.005949	0.007027	0.006198	0.006975	0.007480	0.007785	0.007451	0.008944	0.006426	0.006123	0.006994	0.004921	0.009970	0.006724	0.009394	0.008199	0.008413	0.012765	0.004491	0.006596	0.009162	0.011054	0.010746	0.009672	0.008312	0.009458	0.009365	0.008456	0.005879	0.006782	0.008354	0.006175	0.009285	0.008788	0.005222	0.007555	0.005877	0.010532	0.007822	0.007104	0.005008	0.005193	0.006476	0.005195	0.006001	0.003968
-307.300000	0.010937	0.008432	0.006962	0.011154	0.008502	0.008162	0.007155	0.009324	0.010144	0.009982	0.009106	0.009265	0.006423	0.010990	0.008775	0.011094	0.010210	0.010610	0.009778	0.009789	0.012188	0.011458	0.007741	0.011084	0.011926	0.010187	0.008274	0.011103	0.009929	0.009167	0.006976	0.007930	0.010466	0.010153	0.009793	0.009682	0.009771	0.011088	0.006997	0.009738	0.009135	0.006634	0.010292	0.007167	0.010761	0.010806	0.012227	0.007630	0.005974
-307.266667	0.010363	0.012401	0.010407	0.011639	0.011681	0.009294	0.008623	0.010368	0.010109	0.007329	0.011835	0.012103	0.011103	0.008877	0.013258	0.011894	0.008516	0.012387	0.012196	0.008348	0.010963	0.010774	0.009652	0.013172	0.013816	0.013877	0.009536	0.011749	0.012361	0.011602	0.008273	0.007660	0.010314	0.010595	0.008914	0.009914	0.008409	0.010262	0.011221	0.009660	0.007623	0.008440	0.011617	0.006740	0.013071	0.012325	0.015568	0.011822	0.006389
-307.233333	0.011299	0.010052	0.010250	0.011469	0.011048	0.011829	0.011863	0.012372	0.010029	0.011707	0.013512	0.013168	0.011469	0.011175	0.013726	0.011827	0.010087	0.012659	0.010477	0.011237	0.014660	0.013089	0.012554	0.015167	0.011352	0.014104	0.011067	0.010112	0.010836	0.010076	0.008509	0.011117	0.012184	0.009953	0.010691	0.009138	0.011800	0.011731	0.010434	0.010950	0.011758	0.011555	0.014183	0.009529	0.013550	0.010321	0.011140	0.010301	0.008545
-307.200000	0.011627	0.017269	0.013064	0.013007	0.013254	0.011179	0.010775	0.013178	0.013655	0.012946	0.013754	0.013340	0.011392	0.011523	0.012599	0.015028	0.012157	0.012220	0.012870	0.012695	0.014317	0.012616	0.011116	0.011637	0.012830	0.012428	0.011552	0.011541	0.013872	0.012803	0.011088	0.010253	0.007635	0.010557	0.011782	0.011381	0.010128	0.010381	0.009687	0.011572	0.012070	0.010877	0.012145	0.010597	0.014679	0.013490	0.009935	0.011601	0.012428
-307.166667	0.013245	0.012659	0.010660	0.014856	0.008921	0.012958	0.010429	0.016065	0.013149	0.012767	0.014384	0.013324	0.014357	0.011647	0.011487	0.013559	0.012836	0.014090	0.011669	0.016902	0.015823	0.011815	0.011279	0.012295	0.011597	0.013223	0.010669	0.014918	0.013090	0.011282	0.010789	0.010973	0.011133	0.011473	0.008833	0.011076	0.010437	0.011301	0.011880	0.010562	0.014331	0.009083	0.012448	0.010148	0.014376	0.012207	0.013794	0.013409	0.009589
-307.133333	0.009909	0.010875	0.014177	0.014170	0.011154	0.012006	0.011168	0.015222	0.013802	0.013704	0.012297	0.015723	0.012590	0.013793	0.012289	0.013340	0.011052	0.011325	0.012214	0.010736	0.014906	0.012772	0.013103	0.013096	0.009947	0.011063	0.010753	0.009892	0.011562	0.013216	0.011917	0.011451	0.009519	0.010041	0.011337	0.013469	0.010971	0.010785	0.010608	0.014241	0.012508	0.011439	0.010359	0.012316	0.012846	0.015332	0.013363	0.009238	0.013619
-307.100000	0.008852	0.010876	0.013390	0.011900	0.012400	0.008193	0.008517	0.010334	0.015454	0.011840	0.011243	0.015203	0.012931	0.012363	0.010983	0.012995	0.009866	0.014684	0.011120	0.013951	0.012568	0.010271	0.007338	0.013224	0.012334	0.012022	0.011553	0.008396	0.010838	0.011961	0.009273	0.010710	0.008188	0.009699	0.010594	0.011933	0.008898	0.011524	0.011726	0.011182	0.009263	0.008990	0.012301	0.011606	0.012279	0.012330	0.010784	0.010567	0.010518
-307.066667	0.008816	0.009994	0.010501	0.012338	0.011707	0.009179	0.010116	0.009406	0.011386	0.009577	0.008635	0.009578	0.012616	0.010387	0.009499	0.010800	0.008646	0.011674	0.013800	0.008538	0.012392	0.008118	0.010169	0.009722	0.009804	0.009940	0.010325	0.011746	0.010117	0.009681	0.007355	0.008703	0.007483	0.009951	0.011138	0.010892	0.012359	0.012299	0.010050	0.008127	0.012159	0.009404	0.013401	0.009853	0.010031	0.009963	0.011513	0.010367	0.008450
-307.033333	0.009704	0.009270	0.011862	0.012293	0.007467	0.007869	0.008597	0.009739	0.011413	0.009693	0.011909	0.011492	0.009793	0.009578	0.011879	0.008507	0.007582	0.012081	0.011366	0.008027	0.013437	0.008143	0.007624	0.012382	0.009645	0.010894	0.007542	0.010842	0.009293	0.010185	0.008928	0.008766	0.007998	0.007062	0.008119	0.008845	0.007781	0.007748	0.009003	0.009457	0.009786	0.007202	0.009973	0.007426	0.009305	0.011009	0.012037	0.009472	0.007681
-307.000000	0.006162	0.007273	0.010180	0.007229	0.007241	0.007919	0.007555	0.010091	0.009577	0.006981	0.007632	0.009652	0.008955	0.007523	0.007601	0.008772	0.009099	0.008549	0.005313	0.007558	0.012153	0.008804	0.004661	0.009743	0.007487	0.007747	0.008618	0.011302	0.006813	0.006575	0.003583	0.009922	0.007833	0.005936	0.006103	0.007333	0.007312	0.005374	0.007640	0.008984	0.009897	0.008111	0.008185	0.001821	0.007842	0.006972	0.007306	0.008033	0.009125
-306.966667	0.005058	0.009190	0.010410	0.009777	0.007492	0.009396	0.003789	0.005485	0.005383	0.009221	0.005812	0.010132	0.007820	0.006177	0.007090	0.008117	0.007015	0.008092	0.005955	0.009321	0.009104	0.004332	0.003586	0.006791	0.007827	0.007786	0.005522	0.007429	0.006680	0.009203	0.006934	0.006124	0.003189	0.004339	0.005743	0.006272	0.007046	0.005685	0.007553	0.005084	0.009952	0.010023	0.007544	0.005201	0.010030	0.010873	0.008151	0.007607	0.007722
-306.933333	0.005040	0.005248	0.005046	0.007602	0.005986	0.004637	0.003229	0.004151	0.006957	0.007458	0.005183	0.007167	0.007834	0.004240	0.006577	0.003767	0.005821	0.004769	0.006299	0.007365	0.007183	0.005265	0.004738	0.007636	0.007646	0.006801	0.006600	0.005795	0.006006	0.005379	0.006379	0.005812	0.003382	0.005861	0.004780	0.005381	0.004864	0.005023	0.004573	0.007250	0.005730	0.007109	0.004893	0.005624	0.005646	0.007426	0.007070	0.004584	0.003656
-306.900000	0.003296	0.004150	0.007304	0.005269	0.006529	0.004288	0.004591	0.006529	0.006008	0.004341	0.006222	0.006446	0.005377	0.004946	0.003624	0.008766	0.003389	0.004985	0.003110	0.007540	0.006959	0.004737	0.005475	0.005694	0.005090	0.006259	0.006005	0.005034	0.005239	0.004980	0.002562	0.003630	0.001919	0.004160	0.003281	0.004941	0.004772	0.006224	0.002500	0.004899	0.006919	0.003773	0.004097	0.002204	0.005289	0.006759	0.005830	0.006022	0.002996
-306.866667	0.006001	0.003973	0.005930	0.005822	0.002845	0.003978	0.003869	0.005404	0.004015	0.005055	0.005253	0.004044	0.004429	0.002958	0.004043	0.003318	0.005036	0.004608	0.003128	0.006087	0.008626	0.003502	0.002437	0.004952	0.004082	0.005320	0.005061	0.001311	0.004994	0.003483	0.005561	0.004675	0.004109	0.003610	0.002512	0.006288	0.003887	0.004562	0.001799	-0.000864	0.003253	0.002118	0.003607	0.004849	0.007533	0.006896	0.002653	0.005423	0.002153
-306.833333	0.003363	0.002234	0.006899	0.004945	0.004000	0.005154	0.000985	0.006753	0.006950	0.004554	0.005179	0.005407	0.005353	0.004930	0.003872	0.005913	0.004574	0.007136	0.008332	0.004852	0.006302	0.006228	0.003370	0.001845	0.005327	0.001907	0.005385	0.000364	0.002517	0.005623	0.001219	0.006240	0.001300	0.002890	0.001415	0.005959	0.002643	0.002045	0.002094	0.003506	0.004237	0.004447	0.003071	0.002055	0.004335	0.006030	0.004334	0.003236	0.001144
-306.800000	0.002164	0.005864	0.005844	0.005866	0.005336	0.002761	0.005068	0.004219	0.006228	0.007788	0.005344	0.004845	0.002366	0.005352	0.002668	0.006407	0.004187	0.007908	0.003961	0.001370	0.008834	0.005050	0.003668	0.004160	0.006431	0.004036	0.005648	0.007222	0.004916	0.002552	0.003534	0.005466	0.001582	0.003147	0.004977	0.001986	-0.000484	0.004649	0.000951	0.005155	0.004694	0.002432	0.006012	0.002830	0.006391	0.004966	0.006943	0.005141	0.002702
-306.766667	0.003461	0.007686	0.006444	0.006467	0.003105	0.005853	0.003875	0.003829	0.003406	0.004962	0.006379	0.005406	0.003920	0.004060	0.003094	0.005050	0.003881	0.006363	0.003843	0.004574	0.011269	0.004316	0.004422	0.008973	0.003659	0.006975	0.008055	0.008728	0.005368	0.004394	0.002336	0.006296	0.002092	0.003717	0.002202	0.006307	0.004449	0.007127	0.005475	0.004383	0.006492	0.003131	0.009414	0.004757	0.005353	0.008290	0.005741	0.007400	0.004415
-306.733333	0.003770	0.008468	0.008742	0.005362	0.006872	0.008781	0.002903	0.005907	0.006754	0.005903	0.004775	0.006131	0.007051	0.003917	0.009011	0.005354	0.005372	0.008421	0.004476	0.007853	0.009761	0.007826	0.006242	0.008055	0.010160	0.005405	0.008181	0.006920	0.008591	0.009455	0.006076	0.004866	0.005728	0.004547	0.006002	0.005353	0.003866	0.005268	0.006137	0.005485	0.007270	0.008529	0.008181	0.003852	0.004941	0.007851	0.007243	0.005492	0.005227
-306.700000	0.005828	0.006562	0.006587	0.006225	0.006467	0.008956	0.005389	0.008138	0.009421	0.008236	0.005425	0.010215	0.008925	0.006972	0.007074	0.008482	0.009091	0.006406	0.007604	0.009713	0.012197	0.007446	0.007686	0.008699	0.012451	0.009749	0.007966	0.007749	0.008209	0.009979	0.007149	0.010347	0.005799	0.005430	0.005091	0.007371	0.006662	0.008875	0.006991	0.008016	0.012484	0.008089	0.005610	0.007451	0.006344	0.005999	0.005867	0.008316	0.006655
-306.666667	0.008077	0.010583	0.010529	0.013310	0.009271	0.011181	0.004817	0.009525	0.009282	0.009553	0.008230	0.010372	0.009000	0.006213	0.007811	0.011962	0.006870	0.008980	0.008734	0.008982	0.010550	0.007005	0.010258	0.010156	0.009039	0.008559	0.009812	0.011043	0.009853	0.012935	0.006356	0.008117	0.007817	0.009608	0.007413	0.010576	0.007797	0.008079	0.009219	0.009113	0.012671	0.008315	0.010516	0.008253	0.009487	0.009169	0.007386	0.010095	0.008843
-306.633333	0.006880	0.010877	0.009530	0.011993	0.009269	0.011177	0.009450	0.010696	0.014777	0.008847	0.010789	0.012055	0.012073	0.013335	0.013650	0.012019	0.011897	0.012218	0.010660	0.009556	0.012997	0.012890	0.013550	0.011472	0.013972	0.010503	0.010707	0.012218	0.012091	0.013453	0.007131	0.010974	0.010659	0.009818	0.010299	0.011686	0.009720	0.009925	0.010849	0.012919	0.012827	0.009994	0.011702	0.008647	0.013088	0.013390	0.011631	0.010541	0.007478
-306.600000	0.010787	0.012575	0.011261	0.014377	0.011915	0.012937	0.010578	0.011230	0.013962	0.012838	0.013115	0.014777	0.015445	0.012820	0.009963	0.014528	0.013654	0.012822	0.012753	0.010659	0.014718	0.010844	0.012602	0.013931	0.015104	0.013333	0.013686	0.010351	0.012232	0.012324	0.011233	0.013460	0.011412	0.013973	0.011517	0.012504	0.009882	0.009780	0.014001	0.011597	0.012666	0.012565	0.016091	0.013658	0.010803	0.012299	0.014770	0.011821	0.011655
-306.566667	0.010429	0.015140	0.013650	0.013964	0.015597	0.012369	0.014098	0.014342	0.013915	0.013895	0.017597	0.016300	0.011248	0.015628	0.012289	0.016229	0.011895	0.016948	0.015216	0.014874	0.019234	0.013026	0.013633	0.014576	0.018752	0.016701	0.015435	0.014125	0.014187	0.014976	0.014544	0.012087	0.012114	0.011350	0.013262	0.014173	0.012347	0.013725	0.015036	0.012368	0.014266	0.011844	0.015027	0.012978	0.012366	0.013012	0.013826	0.016396	0.013895
-306.533333	0.013063	0.017117	0.014336	0.017124	0.012553	0.015595	0.014074	0.014278	0.014742	0.015634	0.016952	0.014455	0.016658	0.013683	0.013088	0.015176	0.014614	0.012111	0.012749	0.014272	0.017585	0.011837	0.017219	0.016034	0.014719	0.016390	0.016319	0.013818	0.016745	0.014791	0.014882	0.015600	0.015407	0.014128	0.014090	0.013848	0.017772	0.013488	0.013608	0.014460	0.015871	0.012409	0.014416	0.014427	0.014042	0.013278	0.015966	0.014997	0.014932
-306.500000	0.013616	0.013589	0.013465	0.014321	0.015997	0.012862	0.014587	0.014637	0.017170	0.017839	0.016070	0.018059	0.016947	0.012179	0.010686	0.015219	0.016522	0.015345	0.016607	0.015832	0.019686	0.015920	0.014624	0.014459	0.017583	0.018933	0.013359	0.017362	0.013570	0.012965	0.013316	0.016900	0.015261	0.015420	0.015812	0.014734	0.014609	0.011930	0.015664	0.015186	0.015151	0.014577	0.014048	0.017186	0.017096	0.016280	0.017461	0.016934	0.015098
-306.466667	0.012487	0.012875	0.014023	0.016687	0.014556	0.014538	0.015412	0.015540	0.013454	0.016093	0.013429	0.015985	0.016725	0.015065	0.012928	0.017709	0.013177	0.016455	0.014584	0.015959	0.020736	0.017565	0.013439	0.016868	0.018522	0.017054	0.014519	0.015108	0.016577	0.014230	0.012788	0.013368	0.013655	0.013612	0.013177	0.014472	0.013058	0.013410	0.013231	0.014869	0.016594	0.016008	0.015845	0.015065	0.014932	0.015915	0.015820	0.017424	0.016668
-306.433333	0.012544	0.011035	0.012673	0.015557	0.016398	0.013163	0.013893	0.015730	0.016471	0.013335	0.015352	0.016375	0.013755	0.014894	0.013810	0.013570	0.013826	0.015368	0.013942	0.014702	0.017411	0.015759	0.012037	0.016845	0.014925	0.016804	0.015312	0.015769	0.015284	0.012781	0.013429	0.013057	0.013727	0.011231	0.013159	0.014937	0.014661	0.012130	0.012031	0.016305	0.016027	0.013988	0.017703	0.014653	0.017585	0.015702	0.017595	0.014448	0.016966
-306.400000	0.012100	0.011997	0.014661	0.012433	0.011674	0.015843	0.013890	0.016321	0.014591	0.013510	0.013269	0.016622	0.014449	0.010332	0.011567	0.013932	0.013978	0.011936	0.012856	0.013424	0.017382	0.013305	0.011950	0.015185	0.013141	0.014937	0.014705	0.014596	0.012785	0.012403	0.012976	0.012473	0.008521	0.012651	0.013079	0.012881	0.010962	0.011150	0.012549	0.013556	0.015475	0.012323	0.017030	0.013828	0.015272	0.014399	0.014769	0.013636	0.013146
-306.366667	0.010446	0.010956	0.011331	0.010018	0.010392	0.009473	0.012224	0.011695	0.013462	0.011029	0.012071	0.014496	0.014070	0.010974	0.010768	0.014606	0.010303	0.011268	0.011330	0.011521	0.013658	0.009474	0.009317	0.010542	0.012185	0.013191	0.011698	0.011495	0.010621	0.011824	0.009552	0.010166	0.010543	0.010743	0.012834	0.011182	0.011620	0.009102	0.011184	0.011247	0.015856	0.012555	0.012327	0.008198	0.012198	0.009060	0.013757	0.010515	0.014110
-306.333333	0.008944	0.010231	0.009605	0.008629	0.008708	0.010014	0.011095	0.009661	0.013538	0.011065	0.007344	0.008470	0.011873	0.008892	0.006765	0.009080	0.008547	0.013685	0.012221	0.010610	0.012272	0.010658	0.006945	0.009602	0.008908	0.011172	0.008331	0.009832	0.007412	0.009941	0.004469	0.010116	0.008892	0.008442	0.006652	0.010289	0.006148	0.009137	0.011204	0.009446	0.010710	0.010372	0.011574	0.009539	0.009910	0.010477	0.012268	0.009682	0.011135
-306.300000	0.007894	0.003584	0.007559	0.007966	0.010312	0.010504	0.008891	0.010573	0.009558	0.009840	0.008787	0.009960	0.007021	0.008972	0.006357	0.010129	0.005058	0.006624	0.003820	0.006868	0.008659	0.006074	0.004207	0.008820	0.005052	0.008537	0.005507	0.007520	0.005158	0.006404	0.005585	0.004574	0.002391	0.007798	0.005146	0.006452	0.008459	0.006461	0.007738	0.005310	0.008086	0.007926	0.009340	0.008851	0.006837	0.004024	0.008992	0.007616	0.010946
-306.266667	0.001420	0.004709	0.003089	0.004019	0.005681	0.004175	0.005189	0.006602	0.009179	0.006053	0.004395	0.007866	0.007999	0.005449	0.007329	0.004053	0.005888	0.005376	0.005238	0.003557	0.009111	0.003446	-0.000659	0.002872	0.004326	0.006532	0.004247	0.006618	0.004596	0.003780	0.000997	0.004219	-0.000937	0.002765	0.003773	0.004677	0.003183	0.007014	0.004091	0.006129	0.005331	0.002892	0.008701	0.004318	0.004211	0.005163	0.005315	0.005360	0.005525
-306.233333	0.001867	0.003585	0.002241	0.002502	0.001025	-0.001606	0.004301	0.004406	0.007313	0.003231	0.003268	0.003214	0.002568	0.000322	0.001489	0.004101	0.002585	0.001314	0.002703	0.001972	0.005116	0.002319	0.000728	0.000998	0.003043	0.003984	0.000042	-0.000170	0.002672	0.001447	-0.000983	0.000739	-0.000908	0.001890	0.001581	-0.000304	0.001808	0.001812	0.000743	0.003248	0.001360	0.001458	0.004312	0.002290	0.003396	0.002691	0.001047	0.002313	0.003124
-306.200000	-0.002689	-0.000179	0.000505	-0.001447	0.000625	-0.000466	0.000558	0.001804	0.001958	-0.000674	0.000002	0.000215	0.002293	-0.000640	-0.000039	-0.000310	-0.003721	0.000707	0.000539	-0.000106	0.003881	-0.000011	-0.001262	-0.001350	0.000956	0.002610	0.000036	-0.001476	0.002909	-0.000783	-0.002070	-0.003027	-0.001140	-0.001216	-0.002161	0.000441	0.000986	-0.000392	-0.003571	-0.000104	0.002818	-0.002775	0.001126	-0.003362	0.002152	0.000544	-0.000206	0.001428	0.001211
-306.166667	-0.004081	-0.002422	-0.002696	-0.000197	-0.002570	-0.001346	-0.002255	-0.002739	-0.000360	-0.003394	-0.002470	-0.000036	-0.000708	-0.003443	-0.003398	-0.003463	-0.002279	-0.002354	-0.001420	-0.002932	-0.000002	-0.003040	-0.003174	-0.002990	-0.002814	-0.000629	-0.004455	-0.003011	-0.001108	-0.001626	-0.006139	-0.004260	-0.006867	-0.002381	-0.002267	-0.001452	-0.005423	-0.006210	-0.000386	-0.002981	0.000661	-0.004590	-0.004935	-0.005693	-0.003573	-0.004367	0.001982	-0.001141	-0.002044
-306.133333	-0.005377	-0.006106	-0.005596	-0.001523	-0.003548	-0.004801	-0.005703	-0.002762	-0.002465	-0.005041	-0.005545	-0.000990	-0.002459	-0.004084	-0.004443	-0.001298	-0.003766	-0.003885	-0.003331	-0.007115	0.000269	-0.003343	-0.006706	-0.004169	-0.004322	-0.002096	-0.003923	-0.004937	-0.003741	-0.003887	-0.001761	-0.005222	-0.005298	-0.003022	-0.005602	-0.005676	-0.004280	-0.006421	-0.002266	-0.000427	-0.003965	-0.003155	-0.002762	-0.006728	-0.004110	-0.001841	-0.003865	-0.001466	-0.000478
-306.100000	-0.005410	-0.006746	-0.003426	-0.003892	-0.003853	-0.009360	-0.007871	-0.004455	-0.006429	-0.004971	-0.004576	-0.002313	-0.001659	-0.006084	-0.006057	-0.006938	-0.008956	-0.004235	-0.003532	-0.007127	-0.003140	-0.004975	-0.007509	-0.003044	-0.002804	-0.004633	-0.003754	-0.007098	-0.003815	-0.004593	-0.005868	-0.005627	-0.007262	-0.004270	-0.005416	-0.009217	-0.007044	-0.007160	-0.007084	-0.003830	-0.005462	-0.006508	-0.005304	-0.007598	-0.006605	-0.007024	-0.005638	-0.003946	-0.005823
-306.066667	-0.008609	-0.006666	-0.005316	-0.008586	-0.006098	-0.008266	-0.009065	-0.008719	-0.006837	-0.007117	-0.007742	-0.006027	-0.007757	-0.008491	-0.004459	-0.007172	-0.006874	-0.005374	-0.006748	-0.005554	-0.003650	-0.005988	-0.006280	-0.005702	-0.004823	-0.008104	-0.008070	-0.007365	-0.004306	-0.008100	-0.007357	-0.007996	-0.010442	-0.008197	-0.010707	-0.007250	-0.007141	-0.005892	-0.007663	-0.005614	-0.007043	-0.006990	-0.006436	-0.007565	-0.005113	-0.004947	-0.007313	-0.005235	-0.009003
-306.033333	-0.010484	-0.007146	-0.006474	-0.005813	-0.005332	-0.006428	-0.004707	-0.007419	-0.005545	-0.005033	-0.007899	-0.004551	-0.005910	-0.005528	-0.005487	-0.006179	-0.008773	-0.009439	-0.005203	-0.008750	-0.001593	-0.006367	-0.007069	-0.006347	-0.006095	-0.006399	-0.008134	-0.003760	-0.006078	-0.005702	-0.010057	-0.006021	-0.007273	-0.009204	-0.005939	-0.008611	-0.006089	-0.010407	-0.003973	-0.006648	-0.006396	-0.004775	-0.006688	-0.008374	-0.006574	-0.006063	-0.003385	-0.005796	-0.006758
-306.000000	-0.008571	-0.008028	-0.005853	-0.005381	-0.004651	-0.004180	-0.007849	-0.008921	-0.008291	-0.006968	-0.008555	-0.004584	-0.007171	-0.006965	-0.005935	-0.006429	-0.007053	-0.007853	-0.006710	-0.007229	-0.005583	-0.006479	-0.008036	-0.004515	-0.005740	-0.003652	-0.007814	-0.005912	-0.007091	-0.008195	-0.009140	-0.004955	-0.008211	-0.007386	-0.009369	-0.009167	-0.004874	-0.006133	-0.008543	-0.004271	-0.006516	-0.008285	-0.003706	-0.008923	-0.007532	-0.005957	-0.005168	-0.006197	-0.007741
-305.966667	-0.008205	-0.005950	-0.007603	-0.006044	-0.008176	-0.008463	-0.006788	-0.005596	-0.004656	-0.006573	-0.009376	-0.003279	-0.004899	-0.006572	-0.008456	-0.007965	-0.005107	-0.004892	-0.004138	-0.006854	-0.003230	-0.007647	-0.008484	-0.001984	-0.002884	-0.003898	-0.006414	-0.004811	-0.005074	-0.005785	-0.008904	-0.005768	-0.009691	-0.004702	-0.009657	-0.006384	-0.005043	-0.005182	-0.007250	-0.004106	-0.003294	-0.005451	-0.006844	-0.008018	-0.003185	-0.005653	-0.005090	-0.005797	-0.007312
-305.933333	-0.007447	-0.004506	-0.004241	-0.003721	-0.006076	-0.006462	-0.007979	-0.004936	-0.001923	-0.004778	-0.002385	-0.002598	-0.004251	-0.004810	-0.005936	-0.007233	-0.005364	-0.008388	-0.003799	-0.004958	-0.002111	-0.005908	-0.005223	-0.005599	-0.004866	-0.002544	-0.004124	-0.004016	-0.003726	-0.006030	-0.005225	-0.006754	-0.006604	-0.007760	-0.005019	-0.004336	-0.008095	-0.009004	-0.005810	-0.005853	-0.003045	-0.004281	-0.004613	-0.007472	-0.005332	-0.006435	-0.007155	-0.003313	-0.009873
-305.900000	-0.006370	-0.003390	0.001722	-0.004027	-0.003797	-0.005786	-0.006649	-0.003585	-0.004725	-0.004728	-0.004194	-0.002938	-0.002008	-0.004563	-0.003760	-0.001548	-0.003745	-0.004359	-0.003320	-0.002551	-0.001263	-0.003638	-0.002213	-0.003654	-0.001491	-0.003532	-0.002158	-0.001986	-0.001584	-0.004110	-0.007050	-0.001222	-0.006075	-0.003604	-0.004453	-0.004593	-0.003432	-0.003737	-0.003711	-0.004431	-0.003026	-0.004181	-0.004502	-0.008465	-0.002714	-0.006040	-0.004257	-0.003314	-0.004362
-305.866667	-0.005880	-0.002018	0.000455	-0.003401	-0.004178	-0.003390	-0.005113	-0.005570	-0.000758	-0.002451	-0.002598	-0.001968	-0.001910	-0.004335	-0.001824	0.000016	-0.005117	-0.003125	0.000461	-0.003832	0.000829	-0.000201	-0.002742	0.001354	-0.002010	-0.000337	-0.002767	-0.002315	-0.003975	-0.001620	-0.005263	-0.001953	-0.003607	-0.004071	-0.002602	-0.000015	-0.001668	-0.003020	-0.000526	-0.002335	-0.000507	-0.004339	-0.002044	-0.006385	-0.002527	-0.003222	-0.005556	-0.002031	-0.003172
-305.833333	-0.002132	-0.001973	-0.000608	0.000359	-0.003278	-0.002600	-0.003931	-0.001780	-0.000632	-0.001716	0.000717	-0.001961	0.000037	-0.001775	-0.001575	0.000892	-0.003798	0.002492	-0.001322	-0.002017	0.000965	-0.002881	-0.001625	-0.000406	-0.000272	0.000644	-0.000313	0.000313	-0.000207	-0.000869	-0.001070	-0.002206	-0.003976	-0.002387	-0.003411	-0.002338	-0.002577	-0.002969	-0.001967	-0.001526	0.000141	0.000621	-0.000916	-0.004306	-0.002938	-0.002211	-0.002853	-0.000669	-0.002082
-305.800000	0.000349	0.004511	0.003379	0.003656	0.001457	0.001298	-0.000807	0.002098	0.002383	0.000641	-0.001195	0.001578	0.000868	-0.000030	0.000219	0.000802	0.000962	-0.000781	0.001600	-0.001588	0.000045	-0.000830	-0.000739	-0.001985	0.003569	0.004755	0.000564	0.000357	0.003366	0.000337	0.000514	0.001208	-0.000376	0.001216	-0.000729	-0.001288	-0.000068	0.002658	0.000282	0.000669	0.002775	0.000117	0.001840	-0.003329	-0.001258	0.000962	-0.000521	0.001172	0.000188
-305.766667	0.000444	0.003222	0.001692	0.003574	0.002435	0.001599	-0.000823	0.004060	0.001112	0.002030	0.001352	0.002362	0.001507	0.003999	0.004244	0.001354	-0.000351	0.003273	0.006381	-0.000453	0.003890	0.001081	0.002197	0.004403	0.004958	0.002477	0.000815	0.001499	0.005505	0.003177	0.001989	0.004682	0.000920	0.000425	0.002580	-0.000728	-0.001402	0.001786	-0.000517	0.000119	0.003350	0.000445	0.001225	0.001890	0.000345	0.002159	0.002398	0.001736	0.003350
-305.733333	0.003459	0.002430	0.004741	0.005824	0.004850	0.003623	-0.001681	0.004354	0.005156	0.003185	0.005476	0.005659	0.003422	0.002319	0.004269	0.004956	0.004142	0.003628	0.006116	0.003796	0.009343	0.001498	0.004633	0.006527	0.004845	0.004968	0.005930	0.004633	0.006027	0.003073	0.000144	0.006051	0.003391	0.004595	0.004022	0.001050	0.001410	0.000397	0.003081	0.002792	0.007265	0.003718	0.004288	0.001980	0.003951	0.002478	0.001814	0.005816	0.000363
-305.700000	0.007086	0.005139	0.003204	0.003333	0.004745	0.005843	0.004399	0.005055	0.005637	0.005246	0.004405	0.009022	0.006382	0.004401	0.004411	0.004282	0.004763	0.006572	0.007098	0.005323	0.008404	0.006777	0.006087	0.005019	0.009243	0.007474	0.008655	0.006582	0.005737	0.006763	0.004417	0.004966	0.004695	0.003862	0.005966	0.002881	0.004174	0.002245	0.006304	0.003735	0.010310	0.005094	0.005263	0.004734	0.007800	0.005983	0.003303	0.000691	0.003903
-305.666667	0.005149	0.007554	0.003701	0.009321	0.008855	0.007071	0.002201	0.008143	0.006163	0.005586	0.007512	0.004714	0.004509	0.003818	0.007515	0.005982	0.005301	0.007702	0.010516	0.006297	0.008470	0.006491	0.005212	0.010087	0.008540	0.006639	0.007465	0.007200	0.007786	0.008600	0.004893	0.006701	0.003891	0.006924	0.005733	0.004203	0.005165	0.008937	0.005730	0.008827	0.010304	0.008396	0.007464	0.004410	0.007556	0.004623	0.004931	0.007742	0.004403
-305.633333	0.006201	0.008945	0.006416	0.010080	0.006714	0.005959	0.005846	0.005708	0.011344	0.006557	0.006092	0.008510	0.006908	0.008839	0.009478	0.007081	0.005990	0.009550	0.010099	0.007685	0.009170	0.006024	0.007902	0.009263	0.009541	0.006553	0.010600	0.009677	0.008930	0.009314	0.005646	0.010157	0.005145	0.008106	0.008627	0.009270	0.006033	0.006733	0.006721	0.008083	0.008900	0.006148	0.005776	0.007460	0.006519	0.008256	0.009212	0.007098	0.009578
-305.600000	0.009821	0.008715	0.005858	0.008769	0.009313	0.010882	0.008939	0.008588	0.007326	0.009035	0.007625	0.006866	0.012559	0.009469	0.008473	0.007084	0.008592	0.005197	0.010916	0.007493	0.012946	0.007248	0.005755	0.009093	0.010128	0.010124	0.004768	0.009904	0.009034	0.007430	0.009574	0.011530	0.007547	0.008092	0.005736	0.009059	0.008526	0.007745	0.012759	0.009590	0.010573	0.008088	0.009009	0.006821	0.008046	0.010038	0.010588	0.007179	0.006921
-305.566667	0.007290	0.009547	0.011224	0.012449	0.010841	0.007966	0.005824	0.010055	0.011132	0.009645	0.006063	0.011862	0.011132	0.008346	0.007298	0.007634	0.010234	0.009109	0.008369	0.009657	0.012712	0.010807	0.007878	0.007080	0.013794	0.009471	0.009107	0.009187	0.007185	0.010194	0.007072	0.011051	0.009306	0.008230	0.010490	0.006583	0.008618	0.009038	0.010339	0.009838	0.011334	0.005788	0.010283	0.009490	0.009253	0.009264	0.008917	0.007019	0.010770
-305.533333	0.008452	0.010962	0.012744	0.011139	0.013736	0.011184	0.008016	0.010628	0.011833	0.008022	0.006658	0.011256	0.008523	0.008454	0.010660	0.008494	0.008587	0.011105	0.006631	0.009125	0.015038	0.010549	0.007396	0.010024	0.011901	0.011634	0.010985	0.009290	0.010240	0.011106	0.007719	0.008808	0.009399	0.010708	0.009822	0.010521	0.007656	0.009039	0.009263	0.008297	0.009591	0.006571	0.008737	0.006460	0.010835	0.009238	0.011998	0.009261	0.008135
-305.500000	0.007203	0.010210	0.009623	0.010448	0.012511	0.008450	0.009675	0.011992	0.013821	0.009847	0.009424	0.008951	0.010446	0.010593	0.009979	0.009823	0.011247	0.004567	0.008748	0.009091	0.012960	0.012126	0.011175	0.011963	0.010238	0.010582	0.009749	0.011094	0.008695	0.011867	0.008699	0.010331	0.010097	0.006493	0.011503	0.009501	0.009430	0.009201	0.009327	0.006775	0.013256	0.011208	0.010585	0.008038	0.008600	0.009660	0.009803	0.011664	0.009358
-305.466667	0.007336	0.012155	0.008658	0.011632	0.010565	0.010837	0.007289	0.012190	0.011421	0.008506	0.007135	0.010596	0.010866	0.007779	0.010088	0.008656	0.010726	0.008395	0.010549	0.010775	0.012556	0.009183	0.005979	0.010555	0.009865	0.011226	0.008863	0.009005	0.008167	0.008647	0.008782	0.008805	0.009085	0.009977	0.008301	0.010857	0.011025	0.007999	0.007385	0.008187	0.011280	0.012267	0.009025	0.007000	0.011020	0.009993	0.011433	0.012866	0.011321
-305.433333	0.007007	0.010904	0.008185	0.009249	0.011293	0.007431	0.008259	0.010979	0.013020	0.011167	0.007864	0.008045	0.007870	0.010047	0.010669	0.010299	0.009213	0.006439	0.012815	0.010805	0.012234	0.007408	0.008856	0.010316	0.011377	0.010021	0.011975	0.007891	0.010389	0.008242	0.006746	0.010267	0.005903	0.007823	0.010056	0.012315	0.009773	0.009361	0.010791	0.010048	0.012091	0.012329	0.009795	0.009170	0.010433	0.008613	0.009689	0.011504	0.011420
-305.400000	0.007547	0.008443	0.007989	0.007448	0.007930	0.009232	0.008285	0.010637	0.009089	0.010112	0.007903	0.007355	0.009187	0.009589	0.010886	0.008228	0.008113	0.008705	0.011551	0.008614	0.010073	0.008127	0.009074	0.011534	0.009823	0.009542	0.010050	0.006866	0.009356	0.007519	0.005641	0.010646	0.007911	0.007898	0.009507	0.010503	0.005488	0.009595	0.007055	0.012197	0.009676	0.008434	0.007000	0.006462	0.009201	0.008866	0.010127	0.012466	0.011012
-305.366667	0.004931	0.008608	0.013400	0.007243	0.009005	0.010462	0.003767	0.010668	0.008379	0.009577	0.005029	0.005512	0.007388	0.007710	0.006702	0.008865	0.009610	0.007650	0.011586	0.007538	0.011191	0.006981	0.007764	0.010547	0.007688	0.008260	0.007513	0.006470	0.009131	0.007761	0.007854	0.009007	0.008004	0.005262	0.011179	0.008914	0.007593	0.005592	0.004942	0.006892	0.009235	0.007840	0.007288	0.007393	0.004187	0.009629	0.009262	0.008382	0.009855
-305.333333	0.008156	0.008095	0.006042	0.007844	0.008675	0.011213	0.007886	0.007398	0.008217	0.006373	0.008334	0.008558	0.009136	0.008157	0.008419	0.006480	0.008126	0.007685	0.007811	0.006397	0.007980	0.006129	0.007682	0.007519	0.006518	0.007140	0.007600	0.005638	0.009422	0.006558	0.003127	0.006985	0.005862	0.007517	0.006245	0.007566	0.005855	0.006306	0.007016	0.005336	0.006073	0.006167	0.008192	0.006230	0.007909	0.004629	0.007987	0.008219	0.005676
-305.300000	0.006599	0.006745	0.009067	0.006697	0.005252	0.004195	0.004723	0.009724	0.007017	0.004096	0.007082	0.007679	0.004961	0.007225	0.007443	0.007288	0.001752	0.004388	0.007957	0.003769	0.007993	0.005852	0.006569	0.004435	0.010600	0.006100	0.004731	0.006139	0.003866	0.006314	0.005328	0.009875	0.004042	0.006230	0.005566	0.006583	0.005777	0.001422	0.006077	0.004947	0.007898	0.009087	0.005466	0.004145	0.005843	0.008884	0.007458	0.009663	0.007703
-305.266667	0.002759	0.008698	0.004248	0.007877	0.008326	0.005692	0.005203	0.006010	0.007256	0.005502	0.006505	0.007483	0.006547	0.004749	0.005085	0.007849	0.005848	0.005658	0.004607	0.003287	0.007584	0.003416	0.006304	0.006650	0.009428	0.005379	0.006363	0.004472	0.005525	0.002947	0.004237	0.008190	0.005847	0.002574	0.004032	0.004846	0.007696	0.005068	0.005025	0.004298	0.007709	0.006839	0.006336	0.003378	0.006890	0.007359	0.008493	0.005097	0.006699
-305.233333	0.002104	0.003094	0.009056	0.006634	0.003674	0.005139	0.004935	0.004275	0.006306	0.003101	0.003239	0.006554	0.004886	0.004493	0.006263	0.005256	0.004595	0.004224	0.005191	0.000732	0.006864	0.006708	0.005487	0.005540	0.008465	0.004018	0.006100	0.003648	0.004193	0.003105	0.004469	0.006619	0.006169	0.004742	0.006615	0.005040	0.003627	0.005557	0.005498	0.004295	0.009097	0.004705	0.006184	0.005098	0.007733	0.006292	0.005942	0.008060	0.003683
-305.200000	0.000387	0.005455	0.003699	0.003257	0.007155	0.004021	0.003871	0.004600	0.003812	0.004240	0.005143	0.004872	0.005038	0.000990	0.005293	0.004571	-0.000199	0.000407	0.005186	0.002431	0.006717	0.004141	0.001273	0.001396	0.005894	0.004819	0.006845	0.003054	0.004028	0.000793	0.003135	0.004674	0.002699	0.002292	0.002999	0.004241	0.005491	0.000790	0.000504	0.004271	0.008158	0.002399	0.004582	0.001350	0.003116	0.004598	0.004090	0.005576	0.002480
-305.166667	-0.002128	0.002511	0.003226	0.002982	0.004651	0.003427	-0.000140	0.003407	0.005807	0.003052	0.006266	0.004756	0.005365	0.001187	0.002074	0.002856	0.003813	0.003839	-0.001092	0.003455	0.007915	0.000496	0.002188	0.001554	0.004208	0.003698	0.006948	0.001484	0.005371	0.002782	0.001922	-0.000040	0.003329	0.002659	0.003643	0.001693	0.002725	0.004489	0.003172	0.005015	0.003621	0.002129	0.003857	0.001147	0.004778	0.003748	0.003295	0.005096	0.002434
-305.133333	-0.000035	0.002831	0.001811	0.003454	0.005591	0.005166	0.000679	0.000171	0.004704	0.004825	0.001531	0.007268	0.002708	0.001340	0.001702	0.003999	0.001834	0.004238	0.001891	0.000413	0.006564	0.000848	0.002594	0.004219	0.002248	0.000734	0.002796	0.002274	0.003166	-0.000404	-0.000416	-0.000337	0.000788	0.001293	-0.000669	-0.000153	0.003361	0.001313	0.001833	0.003208	0.004078	0.002889	0.003939	0.001008	0.003162	0.002953	0.004437	0.003331	0.002131
-305.100000	-0.002429	0.001990	0.004909	0.002412	0.002565	0.001338	0.000630	-0.000257	0.005319	0.002239	0.001575	0.004220	0.003238	0.004140	0.002269	0.004712	-0.000696	0.002876	0.004405	0.001541	0.003580	0.000705	-0.002313	0.000663	0.004013	0.003296	0.004174	0.003935	0.004570	0.004115	0.001012	0.001706	-0.000991	0.000401	0.002798	0.002181	0.003157	0.001535	0.002806	0.000601	0.005920	-0.000693	0.001696	-0.000347	0.002628	0.001897	0.000405	0.001974	0.001699
-305.066667	-0.001360	0.001914	0.001448	0.004343	0.001115	-0.000153	0.002162	0.002877	0.004978	0.002582	0.001111	0.003164	0.001849	0.001879	0.002052	0.003098	0.001211	0.004956	0.004490	0.003461	0.005029	-0.003300	-0.000070	0.002746	0.002321	0.004338	0.004222	0.000074	0.000632	0.002181	0.001426	0.004577	-0.001023	0.002369	0.002443	0.001037	0.004204	0.001554	0.001864	0.003407	0.005624	0.003510	0.002255	-0.001017	0.003511	-0.000229	0.002426	0.004226	0.002521
-305.033333	0.000534	0.004070	0.006121	0.000976	0.004349	0.005893	0.002132	0.002831	0.003069	0.002557	0.004302	0.003339	0.002596	0.001196	0.001242	0.003945	0.000661	0.003671	0.004574	0.001698	0.003830	0.003636	0.001983	-0.000807	0.003918	0.003618	-0.000229	0.002287	0.002128	0.001302	-0.000820	0.003166	0.003470	0.001743	0.003304	0.003197	-0.000557	-0.001145	0.001104	0.000783	0.003057	0.001039	0.003457	0.000648	0.005548	0.000164	0.000810	0.005402	0.001394
-305.000000	-0.001120	0.000257	0.005629	0.002745	0.002573	0.001798	-0.000016	0.003245	0.005278	0.002110	0.001968	0.003451	0.006330	0.000706	0.001740	0.004178	0.002021	0.003592	0.003448	0.000177	0.006170	0.003771	0.001336	0.001376	0.002178	0.003775	0.003085	0.003131	0.004267	0.003512	-0.000575	0.005378	0.002293	0.001542	0.001760	0.003721	0.002556	0.000930	0.003763	0.000838	0.006051	0.004675	0.003137	0.001560	0.007305	0.004586	0.002037	0.001662	0.002580
-304.966667	-0.001027	0.002707	0.001121	0.003828	0.003235	0.005090	0.000654	0.003563	0.001813	0.000233	0.002859	0.002827	0.004930	0.006113	0.003053	0.004982	0.000805	0.005044	0.004096	0.002259	0.005809	0.003038	0.002778	0.002993	0.005410	0.006659	0.003705	0.005106	0.001187	0.001744	0.002872	0.002509	0.000118	0.002598	0.000660	0.001180	0.002562	0.003639	0.005181	0.004851	0.007597	0.002093	0.003858	0.000988	0.005362	0.003504	0.006461	0.007523	0.002274
-304.933333	0.003600	0.002557	0.003371	0.005098	0.005586	0.003166	0.003103	0.004371	0.003169	0.002666	0.003656	0.006748	0.001974	0.000691	0.004259	0.002809	0.004043	0.006569	0.001123	0.004021	0.004620	0.007702	0.002996	0.006736	0.004870	0.007218	0.005639	0.005605	0.003815	0.003549	0.002539	0.002519	0.002440	0.005278	0.002832	0.005121	0.002249	0.004873	0.004196	0.004213	0.005996	0.003247	0.005060	0.002944	0.005566	0.004284	0.000714	0.006455	0.003307
-304.900000	0.003693	0.003869	0.003489	0.008926	0.005093	0.005633	0.003413	0.005565	0.005499	0.005642	0.005493	0.006095	0.005719	0.005584	0.006770	0.004266	0.004558	0.003763	0.005841	0.004822	0.005795	0.008257	0.005366	0.007022	0.005901	0.010102	0.008032	0.004103	0.004499	0.005120	0.003694	0.006007	0.002762	0.005233	0.007358	0.004434	0.004260	0.004576	0.003318	0.007017	0.007401	0.004301	0.006502	0.005374	0.005306	0.004670	0.004492	0.007727	0.004280
-304.866667	0.008213	0.003844	0.003940	0.006448	0.004037	0.007717	0.005195	0.006046	0.008689	0.005101	0.006614	0.007024	0.008251	0.004450	0.005122	0.004673	0.003756	0.008783	0.005929	0.004581	0.009877	0.006341	0.002522	0.009083	0.008004	0.009702	0.008106	0.006832	0.005881	0.009301	0.007436	0.007363	0.004769	0.006504	0.007329	0.004613	0.006173	0.006714	0.007715	0.005653	0.009158	0.006964	0.007304	0.005435	0.005291	0.007373	0.005734	0.005356	0.003550
-304.833333	0.007802	0.004540	0.008737	0.008387	0.006120	0.009087	0.005544	0.006919	0.006943	0.004824	0.007883	0.010547	0.010198	0.006031	0.008871	0.010027	0.006185	0.006192	0.008092	0.007305	0.011223	0.010398	0.008107	0.009696	0.008427	0.011311	0.008270	0.008371	0.007861	0.007690	0.007908	0.007439	0.006929	0.007553	0.006505	0.005802	0.006399	0.007677	0.007523	0.007589	0.006897	0.007658	0.008504	0.003607	0.005997	0.007434	0.006928	0.011155	0.006207
-304.800000	0.008532	0.007859	0.006847	0.010410	0.008330	0.008470	0.006999	0.006529	0.009524	0.010009	0.009114	0.008309	0.009079	0.005244	0.007840	0.009652	0.005128	0.010307	0.007051	0.006344	0.011954	0.009085	0.007114	0.009181	0.011010	0.008430	0.010193	0.007703	0.007252	0.011920	0.008735	0.009333	0.006768	0.009161	0.008434	0.010520	0.008735	0.008459	0.006900	0.009821	0.011352	0.008082	0.008103	0.008324	0.008649	0.008529	0.008612	0.011242	0.010592
-304.766667	0.009646	0.008726	0.006814	0.010362	0.007328	0.007796	0.010605	0.010526	0.009997	0.009527	0.008564	0.012337	0.009588	0.008311	0.011878	0.007509	0.008667	0.010779	0.009751	0.009945	0.008729	0.010784	0.009870	0.010907	0.010981	0.009858	0.012274	0.008797	0.008213	0.007135	0.010240	0.012337	0.007082	0.009149	0.007875	0.010978	0.010367	0.007824	0.008575	0.008855	0.010273	0.008194	0.009397	0.007341	0.011071	0.006570	0.009744	0.010792	0.008769
-304.733333	0.010858	0.007165	0.010056	0.009786	0.008009	0.010523	0.008586	0.007001	0.009586	0.011074	0.014160	0.011010	0.010885	0.010624	0.010022	0.008907	0.009275	0.010285	0.011377	0.011394	0.012906	0.010300	0.010505	0.012155	0.012878	0.009932	0.013714	0.007509	0.010645	0.010464	0.009658	0.008329	0.006057	0.007407	0.012047	0.006734	0.010265	0.011118	0.009529	0.010164	0.011371	0.010128	0.011718	0.008410	0.006293	0.007853	0.009416	0.011421	0.010586
-304.700000	0.009731	0.010177	0.011673	0.014431	0.010419	0.013775	0.010715	0.010607	0.009169	0.011077	0.012992	0.012528	0.012948	0.010852	0.008487	0.011509	0.010629	0.010078	0.010980	0.008902	0.011279	0.011146	0.007522	0.012433	0.014393	0.012736	0.012913	0.012195	0.011053	0.011249	0.009606	0.008982	0.009100	0.010517	0.010989	0.008056	0.012211	0.007860	0.011793	0.012292	0.013663	0.010378	0.012598	0.010250	0.011486	0.010510	0.013905	0.010869	0.010053
-304.666667	0.010492	0.008374	0.011255	0.011504	0.009922	0.012135	0.010905	0.012128	0.013168	0.012739	0.012356	0.010868	0.012868	0.008830	0.012090	0.009403	0.010793	0.011386	0.011239	0.014352	0.014541	0.008301	0.009491	0.011613	0.012081	0.012584	0.013634	0.010284	0.012318	0.008227	0.009542	0.013070	0.008212	0.009659	0.010671	0.011501	0.012414	0.009362	0.010439	0.009411	0.010393	0.009439	0.013627	0.010152	0.010477	0.011176	0.012625	0.012238	0.010298
-304.633333	0.010093	0.009954	0.009739	0.012896	0.011476	0.012689	0.010104	0.010846	0.009450	0.011592	0.012456	0.013416	0.014051	0.008539	0.009921	0.009333	0.009852	0.010852	0.011217	0.009481	0.014346	0.012745	0.011428	0.011709	0.012631	0.013336	0.013395	0.010100	0.012330	0.012409	0.006184	0.012799	0.010555	0.011101	0.009061	0.010384	0.009880	0.010913	0.008840	0.010611	0.012324	0.009922	0.012754	0.008135	0.013749	0.010595	0.012786	0.011471	0.011395
-304.600000	0.008930	0.010271	0.011938	0.011637	0.011875	0.012442	0.009472	0.012608	0.012186	0.012063	0.009973	0.010630	0.011958	0.010399	0.011185	0.012081	0.014274	0.012469	0.010919	0.010262	0.011915	0.012279	0.010034	0.012191	0.009099	0.009323	0.008749	0.010243	0.009750	0.008538	0.007145	0.012213	0.010146	0.007924	0.008398	0.012722	0.009150	0.010776	0.010355	0.007291	0.017432	0.009484	0.012812	0.008833	0.010790	0.006788	0.011743	0.009097	0.011417
-304.566667	0.010318	0.012542	0.009602	0.010129	0.011936	0.013571	0.008924	0.012850	0.011588	0.011467	0.012167	0.012393	0.012171	0.008794	0.008910	0.011045	0.010218	0.008204	0.009367	0.009559	0.011295	0.009050	0.005845	0.006823	0.007497	0.011126	0.009950	0.008196	0.009659	0.011082	0.008967	0.013349	0.006879	0.008635	0.007785	0.010258	0.010467	0.008736	0.010918	0.008243	0.011641	0.010253	0.006230	0.008542	0.011181	0.008976	0.011665	0.010971	0.009184
-304.533333	0.004727	0.010247	0.010106	0.009374	0.008669	0.011909	0.006988	0.011329	0.008468	0.010554	0.008360	0.010484	0.011557	0.008070	0.009456	0.008128	0.008883	0.006825	0.010456	0.008657	0.012248	0.007816	0.006777	0.008131	0.005949	0.009448	0.006586	0.006645	0.007358	0.007065	0.008765	0.009145	0.005171	0.008129	0.006561	0.010884	0.008104	0.009289	0.011017	0.009102	0.008939	0.007272	0.010333	0.006793	0.011729	0.007897	0.011500	0.011243	0.007559
-304.500000	0.008137	0.008741	0.008185	0.009652	0.010379	0.008475	0.007871	0.009086	0.007765	0.009219	0.008557	0.006837	0.010216	0.006955	0.007036	0.007293	0.006086	0.006902	0.005007	0.009655	0.011200	0.008265	0.007114	0.005029	0.008564	0.006091	0.007946	0.005790	0.006365	0.009524	0.006467	0.007075	0.006286	0.007152	0.004432	0.007951	0.006476	0.005672	0.004116	0.008511	0.006743	0.006253	0.009798	0.004779	0.008579	0.009001	0.009248	0.008687	0.008677
-304.466667	0.005828	0.005936	0.006292	0.009927	0.010213	0.006303	0.006008	0.008682	0.008498	0.005552	0.007961	0.007242	0.010352	0.007050	0.007204	0.005848	0.002515	0.006912	0.006250	0.004052	0.008918	0.005558	0.005834	0.006080	0.005173	0.009732	0.007867	0.006023	0.005728	0.003919	0.002403	0.004559	0.004396	0.004789	0.006034	0.004404	0.005183	0.007407	0.005003	0.006372	0.008433	0.006344	0.006067	0.003665	0.008173	0.007913	0.006196	0.007879	0.007415
-304.433333	0.001564	0.004608	0.003998	0.004004	0.004985	0.006271	0.005555	0.008772	0.004966	0.004956	0.004547	0.004346	0.005557	0.005185	0.006909	0.003795	0.004049	0.005449	0.003407	0.004433	0.008311	0.006344	0.004948	0.006721	0.005200	0.009272	0.006746	0.003035	0.004623	0.004628	0.005600	0.005750	0.003015	0.003930	0.003748	0.003752	0.003551	0.004519	0.005083	0.006165	0.005772	0.002670	0.007113	0.001379	0.006065	0.006686	0.003737	0.005425	0.003481
-304.400000	0.003587	0.003907	0.004838	0.001649	0.002743	0.003206	0.004289	0.002606	0.004777	0.003722	0.004899	0.002355	0.006853	0.000633	0.002821	0.005917	-0.000821	0.002474	0.003099	0.001143	0.005828	0.002739	0.004150	0.003184	0.002925	0.006711	0.003622	0.002692	0.002299	0.001858	0.001716	0.002970	0.003680	0.003947	0.001857	0.003113	-0.000417	0.000379	0.005699	0.000835	0.005586	0.001793	0.007200	0.000909	0.003551	0.002462	0.005578	0.008378	0.003792
-304.366667	0.001453	0.003720	0.001897	0.002322	0.001564	0.001147	-0.001055	0.002436	0.004367	0.001736	0.003070	0.002534	0.005405	0.003132	0.000667	0.002734	-0.000189	0.004562	0.004020	0.001059	0.007052	0.003143	0.001024	0.001151	0.001864	0.003979	0.003061	-0.000542	0.001462	-0.000199	0.000044	0.002055	0.000423	0.002772	0.001948	0.002230	0.003493	0.004310	0.001280	0.003747	0.006407	0.006853	0.001158	0.000782	0.002828	0.003659	0.003310	0.003628	0.004357
-304.333333	0.001849	0.000807	0.000605	0.002219	0.001820	0.002390	-0.000776	0.000919	0.003028	0.001103	0.003641	0.005559	0.002528	0.000212	0.004349	0.003830	0.000622	0.003261	0.001634	-0.000200	0.003792	-0.000103	-0.001223	-0.000629	0.004451	0.003109	0.003141	-0.000108	0.002126	0.001893	0.000468	0.000611	0.001778	0.000466	0.001450	0.002867	-0.000823	-0.000319	0.000922	0.001324	-0.000597	0.003236	0.002863	-0.001259	0.002774	0.000299	0.001957	0.002300	0.000189
-304.300000	0.001346	-0.000332	-0.000287	0.000667	0.003055	-0.000006	-0.001977	0.001070	-0.001471	0.000279	0.000405	-0.001003	-0.000357	-0.000182	0.000292	0.000199	0.001459	0.000863	-0.000371	-0.001420	0.005399	0.001745	-0.003620	-0.000407	0.001538	0.000481	0.002580	0.001159	-0.000679	0.000796	0.001393	-0.000383	-0.003267	-0.001444	0.000347	-0.001939	0.001483	0.000502	0.000449	0.002052	0.001094	-0.000705	0.000011	0.001312	0.002346	0.002571	0.000447	0.002919	0.001315
-304.266667	0.000081	0.000132	-0.000456	0.000182	0.003182	0.001582	-0.000773	0.001240	0.001209	0.000770	-0.001684	0.003804	0.001068	-0.003157	-0.000839	-0.001326	-0.002045	-0.001957	-0.003344	-0.001346	0.001463	0.000473	0.000147	0.002617	-0.001104	0.000570	0.002660	-0.000019	-0.000763	0.001384	-0.000638	0.000850	-0.004015	0.000579	0.000114	0.000069	-0.000514	-0.000688	0.001846	-0.000559	0.000599	-0.000103	0.000055	-0.000458	0.002766	-0.000890	0.000869	-0.000908	0.000340
-304.233333	-0.001378	-0.002857	-0.001937	0.001960	-0.001042	0.000603	-0.002318	-0.000745	0.001316	-0.002518	-0.000021	-0.002041	0.002843	-0.003026	-0.000856	-0.000483	-0.003328	-0.001784	-0.003212	-0.001738	0.002595	-0.002124	-0.000979	-0.001399	0.002511	0.002804	0.001539	0.000723	-0.003485	-0.001826	0.000183	-0.000243	-0.003147	-0.003206	0.000660	-0.002509	0.001327	-0.000440	-0.002418	-0.003153	0.000817	0.000366	0.001312	0.001443	0.001823	-0.000475	0.001888	0.003102	-0.001729
-304.200000	-0.000720	-0.004805	-0.003813	-0.000991	-0.001182	-0.002505	-0.003036	-0.002541	0.000852	-0.002406	-0.001380	-0.001246	0.001811	-0.002238	-0.001614	0.000197	-0.000175	0.000824	-0.001120	-0.002068	0.001111	-0.000933	0.000944	-0.002360	0.001742	0.001279	-0.001345	0.002259	-0.002546	-0.000135	-0.002487	0.003551	-0.002674	-0.004442	0.000369	-0.002490	-0.000760	-0.001687	-0.000930	-0.000894	-0.001332	-0.003953	0.001890	-0.006622	0.001288	0.001422	0.001598	0.000108	0.000601
-304.166667	-0.003537	0.000157	0.000607	-0.000714	-0.003114	-0.000734	-0.004048	-0.000280	0.001247	-0.002629	0.001093	0.000358	0.002033	-0.001404	-0.002663	-0.002566	0.000253	-0.001614	-0.001201	-0.001902	0.000674	-0.002497	-0.001400	0.000872	0.000117	0.000864	-0.000544	-0.002657	0.000347	0.000235	-0.000602	-0.001246	-0.002884	0.000634	0.001846	-0.001187	-0.001884	-0.000385	0.001678	-0.000921	0.001197	-0.002944	0.002611	-0.005168	0.000006	0.001845	0.002877	-0.000426	0.000024
-304.133333	0.000119	-0.001148	0.001063	0.002901	0.000946	-0.000773	-0.001383	-0.003456	0.001184	-0.000473	0.000328	0.000365	0.003458	0.001783	-0.000853	-0.000842	0.000032	-0.000082	0.000965	-0.001057	0.001697	0.002233	-0.002183	0.002420	-0.002634	-0.000229	-0.000063	-0.002395	-0.000290	-0.002496	-0.001722	0.000997	-0.003502	-0.001737	-0.001656	0.001335	-0.002991	-0.000164	-0.002325	-0.000652	0.001283	-0.000008	0.000437	-0.001265	0.000137	-0.000173	-0.003423	0.000555	-0.000056
-304.100000	-0.000721	-0.001617	0.000420	-0.001158	0.000451	-0.000455	0.000041	-0.001466	0.002270	-0.001127	-0.001498	-0.001324	0.004471	0.000942	-0.002969	-0.000881	0.004210	0.000105	-0.000315	0.002902	0.001364	0.000402	-0.002424	-0.000462	0.001258	-0.000927	0.000338	0.002707	-0.000051	-0.000411	-0.000517	0.000340	0.000142	-0.001441	-0.002236	-0.002769	-0.000254	-0.001144	-0.000063	0.001254	0.003627	0.000499	0.003400	-0.002500	-0.000677	-0.003872	0.000520	0.002934	-0.000765
-304.066667	-0.001529	0.000469	0.002653	0.002706	-0.002538	-0.000779	0.001066	0.001423	-0.001395	-0.000734	0.004359	0.001467	0.001105	0.000187	-0.001951	0.001307	-0.000021	-0.001247	0.000646	-0.000760	0.001817	-0.000427	-0.001229	-0.000416	0.001631	0.000405	0.001539	0.001585	-0.000534	-0.001163	-0.001727	0.000935	0.000788	-0.001026	0.001135	-0.001502	0.000194	0.000278	0.001025	0.000701	0.000896	-0.001282	0.001507	-0.003811	0.002850	0.001366	0.001810	0.000581	0.000016
-304.033333	0.000249	0.002385	0.001958	0.000655	-0.000208	-0.001650	0.000352	-0.003078	0.003043	-0.002623	-0.002254	0.002367	0.002487	-0.000334	0.000652	0.000493	0.001308	-0.002083	0.000006	0.000398	0.004896	0.002326	0.002612	0.001745	-0.002083	0.002256	0.002981	0.001699	-0.001889	0.005986	-0.003495	0.000897	0.001047	-0.000804	0.000146	0.001526	0.000520	0.000533	0.001639	0.002172	-0.000725	0.000730	0.003265	-0.003171	0.003348	0.003040	0.003264	0.000637	-0.002030
-304.000000	0.001901	0.000623	0.001007	0.002534	0.002542	0.002761	0.000821	0.000932	0.004606	0.001951	0.001017	0.000929	0.004738	-0.001518	0.002236	0.003078	0.002131	0.001853	0.000478	0.001295	0.003970	0.004690	-0.001892	0.002761	0.001823	0.005504	0.004503	0.001737	0.001072	0.001603	0.001233	0.000844	0.002398	0.000983	0.002183	0.002444	-0.000102	0.001734	0.001594	-0.000422	0.002702	0.002102	0.002629	-0.001956	0.000487	0.002257	0.002607	0.002047	0.002053
-303.966667	0.001509	0.002307	0.002545	0.003572	0.001178	0.004056	-0.000214	0.001812	0.002291	0.001035	0.001027	0.000521	0.006127	0.000994	0.003396	0.000332	0.001564	0.000970	-0.001985	0.001224	0.002848	0.003963	0.000929	0.001511	0.002301	0.004937	0.001619	0.000269	-0.000611	0.001991	0.001103	0.003672	0.000273	-0.002149	0.000200	0.006139	0.002598	0.002426	0.004517	0.003377	0.004985	-0.000022	0.003364	0.004194	0.004213	0.005001	0.003868	0.001362	-0.000567
-303.933333	0.003570	0.002304	0.003090	0.003793	0.003075	0.004839	0.001807	0.001448	0.004931	0.003565	0.006949	0.001602	0.006255	0.003356	0.003017	0.001016	0.001425	0.004903	0.004108	0.001123	0.004727	0.004685	0.003036	0.001333	0.001868	0.002832	0.002821	0.002093	0.001965	0.005037	0.002620	0.003115	0.002369	0.001597	0.003904	0.001459	0.004251	0.005490	0.004840	0.003138	0.004074	0.002647	0.005828	-0.000187	0.004584	0.005041	0.005741	0.004128	0.000306
-303.900000	0.005167	0.000864	0.004095	0.006665	0.003397	0.006214	0.004209	0.004013	0.004620	0.005695	0.005259	0.006187	0.008638	0.000807	0.004268	0.005256	0.000766	0.001142	0.003306	0.005455	0.006434	0.005209	0.003276	0.005630	0.004538	0.008707	0.005784	0.003114	0.001620	0.004317	0.003343	0.005445	0.002632	0.003378	0.004456	0.003685	0.001231	0.004425	0.002740	0.007265	0.004986	0.005482	0.005916	0.003360	0.004020	0.006525	0.005550	0.001406	0.002421
-303.866667	0.004247	0.003829	0.004522	0.006449	0.003414	0.004047	0.005454	0.004966	0.004610	0.005927	0.004579	0.005849	0.005003	0.005531	0.003008	0.007341	0.003836	0.004655	0.008352	0.003630	0.006753	0.009162	0.003988	0.003127	0.005858	0.006115	0.005304	0.006799	0.002152	0.006731	0.002384	0.002880	0.005890	0.003531	0.003160	0.007475	0.003208	0.004078	0.007049	0.006680	0.006711	0.005195	0.005562	0.003693	0.007825	0.007289	0.007690	0.004348	0.006004
-303.833333	0.007774	0.005590	0.007948	0.006459	0.007168	0.006519	0.000099	0.007848	0.007256	0.006070	0.007081	0.008758	0.009824	0.003447	0.005810	0.006300	0.006014	0.006587	0.005916	0.002096	0.006171	0.005063	0.003840	0.005521	0.005578	0.005877	0.007466	0.006215	0.007090	0.006871	0.003427	0.006036	0.005097	0.008902	0.005906	0.006735	0.002320	0.007083	0.005931	0.004616	0.006991	0.006504	0.006769	0.005736	0.004878	0.006183	0.004218	0.005046	0.006444
-303.800000	0.009312	0.006871	0.004934	0.006018	0.006902	0.006063	0.004042	0.002855	0.005576	0.004519	0.007811	0.007494	0.010721	0.003676	0.007248	0.006209	0.006203	0.004902	0.007210	0.005698	0.011153	0.008107	0.005505	0.005992	0.005083	0.005982	0.007547	0.006267	0.004817	0.006559	0.003029	0.006863	0.006042	0.008103	0.008774	0.004671	0.002703	0.007933	0.009879	0.006571	0.007848	0.008185	0.006678	0.003375	0.006984	0.005328	0.007748	0.007494	0.007388
-303.766667	0.005257	0.006230	0.004894	0.006317	0.006977	0.004888	0.006352	0.007838	0.007642	0.005707	0.007261	0.009990	0.008627	0.006086	0.005672	0.006193	0.006579	0.008506	0.005027	0.007546	0.009632	0.008951	0.007357	0.002673	0.007673	0.006429	0.006104	0.006696	0.007808	0.007125	0.004769	0.005019	0.004728	0.009946	0.004243	0.007227	0.006693	0.006156	0.007510	0.007242	0.009452	0.005953	0.007314	0.008104	0.008173	0.008222	0.005173	0.008352	0.007653
-303.733333	0.006062	0.008312	0.005835	0.008761	0.005206	0.007070	0.005471	0.008603	0.006948	0.006393	0.010074	0.012485	0.007930	0.004577	0.007463	0.008029	0.007548	0.007708	0.005634	0.005944	0.008531	0.005429	0.009574	0.006811	0.003008	0.004480	0.009709	0.005001	0.005222	0.007597	0.005246	0.008124	0.005266	0.008257	0.004310	0.007647	0.006308	0.007438	0.008087	0.008120	0.008804	0.005871	0.009862	0.005185	0.005237	0.010834	0.007541	0.010429	0.005832
-303.700000	0.005062	0.007834	0.008207	0.009305	0.008543	0.007650	0.005792	0.005769	0.007934	0.005618	0.007450	0.008228	0.004542	0.005806	0.005268	0.008687	0.007054	0.005143	0.006747	0.006264	0.011677	0.010061	0.006558	0.008601	0.009981	0.009188	0.006986	0.006656	0.007680	0.007020	0.004759	0.007095	0.006631	0.007134	0.006014	0.006797	0.005644	0.006548	0.006057	0.009880	0.010675	0.009178	0.009448	0.006898	0.008456	0.008782	0.007222	0.009635	0.005345
-303.666667	0.008609	0.007026	0.007333	0.007100	0.009028	0.007358	0.005952	0.008837	0.010843	0.008104	0.007615	0.011128	0.006722	0.008505	0.009591	0.008853	0.005975	0.007146	0.007549	0.007786	0.007353	0.007105	0.006668	0.009161	0.005636	0.006466	0.007787	0.007630	0.008522	0.007511	0.008221	0.007580	0.007934	0.006357	0.007123	0.007708	0.005945	0.009204	0.008930	0.009062	0.010432	0.008432	0.007256	0.006612	0.009325	0.007542	0.010065	0.005844	0.006936
-303.633333	0.007942	0.009683	0.006847	0.008546	0.009611	0.006727	0.006032	0.005432	0.009318	0.007264	0.008273	0.011505	0.008799	0.004589	0.008617	0.007759	0.009018	0.002740	0.008178	0.006984	0.007681	0.011164	0.007437	0.009168	0.008542	0.005074	0.006746	0.008290	0.008171	0.010567	0.005445	0.009300	0.007977	0.010351	0.009317	0.008256	0.007253	0.005597	0.006424	0.007060	0.008133	0.006179	0.008290	0.005911	0.009014	0.007194	0.009241	0.010191	0.007115
-303.600000	0.006960	0.004622	0.008683	0.008110	0.009550	0.007988	0.007714	0.007679	0.006646	0.006483	0.006395	0.010394	0.010677	0.002888	0.004845	0.005682	0.003698	0.005545	0.007843	0.005622	0.011598	0.006495	0.006544	0.005720	0.007337	0.009311	0.007146	0.007443	0.006852	0.006853	0.009132	0.008107	0.006095	0.006451	0.007562	0.008363	0.007696	0.008558	0.008748	0.008928	0.008427	0.006367	0.009533	0.004541	0.008521	0.010294	0.007446	0.008175	0.009263
-303.566667	0.005347	0.011022	0.007716	0.011488	0.006862	0.006783	0.006031	0.007601	0.006762	0.006558	0.008701	0.008288	0.005874	0.004237	0.008036	0.007304	0.005502	0.006905	0.007107	0.005142	0.009012	0.009786	0.004884	0.006285	0.008135	0.007313	0.006826	0.007438	0.008603	0.004151	0.005018	0.007659	0.004809	0.004770	0.008174	0.007820	0.006493	0.005992	0.007446	0.005783	0.008679	0.006158	0.008586	0.007423	0.009960	0.007492	0.007645	0.008374	0.007984
-303.533333	0.006706	0.006266	0.006155	0.005989	0.004858	0.005407	0.003867	0.006376	0.007325	0.006884	0.005693	0.009807	0.005787	0.008136	0.007178	0.008222	0.006536	0.004339	0.006541	0.004339	0.008785	0.008707	0.006401	0.009245	0.008344	0.007451	0.005624	0.002682	0.006280	0.008316	0.003722	0.009024	0.005742	0.008952	0.007964	0.010353	0.006419	0.004635	0.007510	0.004682	0.011394	0.009417	0.009386	0.002640	0.008306	0.006157	0.008846	0.007456	0.005998
-303.500000	0.004556	0.007335	0.008568	0.005863	0.005659	0.005160	0.002590	0.006441	0.007884	0.010138	0.006406	0.008920	0.005823	0.006103	0.006869	0.005904	0.005635	0.003387	0.007519	0.002979	0.006846	0.008484	0.004182	0.006744	0.004396	0.007237	0.006825	0.005868	0.004901	0.005683	0.008276	0.006095	-0.000079	0.006034	0.008103	0.008486	0.006834	0.004625	0.005544	0.009655	0.007778	0.006670	0.007662	0.003697	0.006841	0.006433	0.006152	0.009523	0.004397
-303.466667	0.003332	0.005339	0.006133	0.006595	0.003137	0.008875	0.005158	0.005536	0.007255	0.004437	0.006601	0.011009	0.005321	0.004263	0.005220	0.006345	0.007152	0.008433	0.002069	0.003057	0.006381	0.004363	0.004235	0.005241	0.006334	0.008824	0.005305	0.004205	0.004950	0.005774	0.004268	0.004577	0.003564	0.004615	0.007911	0.006352	0.003575	0.003210	0.005210	0.008784	0.006430	0.005473	0.005806	0.002870	0.006844	0.003839	0.006932	0.008665	0.007801
-303.433333	0.003842	0.002442	0.006143	0.004221	0.004302	0.005244	0.005226	0.003571	0.004177	0.006597	0.004262	0.008110	0.006119	0.004228	0.002761	0.008230	0.005992	0.005442	0.006130	0.002020	0.005578	0.004554	0.004908	0.006037	0.002770	0.004906	0.005383	0.004356	0.002728	0.005489	0.002731	0.002982	0.003890	0.007125	0.005435	0.004800	0.005353	0.007378	0.006482	0.004456	0.004945	0.006998	0.007150	0.001541	0.005008	0.004774	0.006550	0.005327	0.006971
-303.400000	0.003038	0.006626	0.004446	0.007392	0.006595	0.006479	0.004430	0.004111	0.008049	0.005403	0.002615	0.004717	0.005852	0.003620	0.004358	0.001577	0.003870	0.001538	0.002896	0.002896	0.006275	0.004942	0.003535	0.004419	0.000724	0.005646	0.006506	0.004838	0.004284	0.003749	0.001658	0.004991	0.004290	0.003147	0.004284	0.005565	0.000563	0.004558	0.006872	0.002429	0.003337	0.003486	0.010487	0.003404	0.003797	0.004621	0.004173	0.006661	0.003714
-303.366667	0.000700	0.006020	0.007547	0.008939	0.003154	0.003612	0.004008	0.003760	0.005420	0.004655	0.003673	0.004565	0.005126	0.002900	0.002823	0.002840	0.006131	0.003628	0.004231	0.002118	0.008751	0.005752	0.004243	0.003376	0.002645	0.006010	0.002981	0.003950	0.004811	0.004474	0.002771	0.003999	0.003396	0.002748	0.003398	0.003185	0.002172	0.001436	0.004762	0.004925	0.007504	0.003569	0.007901	0.000932	0.003633	0.005946	0.007221	0.003424	0.003342
-303.333333	0.003554	0.002128	0.005188	0.006152	0.005069	0.005541	0.000905	0.005491	0.007272	0.005516	0.004220	0.005999	0.004193	0.001163	0.004523	0.001803	0.001883	0.002329	0.004601	0.006027	0.008416	0.005863	0.004609	0.002540	0.005502	0.003972	0.005303	0.002600	0.002149	0.002704	0.003406	0.002285	0.004938	0.003514	0.002492	0.003689	0.005813	0.004306	0.004171	0.003725	0.004533	0.001958	0.005748	0.001446	0.004194	0.005056	0.005903	0.003708	0.004512
-303.300000	0.005221	0.006075	0.006425	0.002570	0.005316	0.004416	0.003319	0.002323	0.003161	0.004652	0.004719	-0.000449	0.007078	0.003193	0.004136	0.002524	0.004196	0.003171	0.005810	0.002800	0.006623	0.004608	0.002863	0.005522	0.006073	0.004711	0.006265	0.004195	0.005200	0.005726	0.004593	0.004420	0.004141	0.005010	0.002153	0.002169	0.002933	0.004987	0.003957	0.004705	0.004082	0.004891	0.005967	0.000656	0.004675	0.005681	0.002547	0.002677	0.005445
-303.266667	0.003359	0.008187	0.005297	0.008497	0.003617	0.004949	0.002476	0.003108	0.004351	0.006156	0.006089	0.007181	0.004741	0.001977	0.001694	0.003968	0.002521	0.005949	0.005644	0.004379	0.008362	0.003792	0.005244	0.005268	0.004936	0.004426	0.005143	0.002541	0.003131	0.005681	0.005089	0.008284	0.003158	0.001423	0.006988	0.000632	0.003333	0.003325	0.004275	0.002529	0.006085	0.001377	0.004118	0.003394	0.004998	0.004441	0.004134	0.005876	0.003707
-303.233333	0.004800	0.005820	0.006816	0.006102	0.004477	0.005419	0.006788	0.004597	0.008378	0.005124	0.004604	0.007821	0.005315	0.004460	0.006610	0.004847	0.004112	0.004273	0.005565	0.004402	0.009080	0.006299	0.008243	0.003590	0.004062	0.005017	0.004985	0.005767	0.004925	0.010806	0.005519	0.003394	0.004363	0.003969	0.004828	0.005528	0.005733	0.006499	0.005964	0.005006	0.006978	0.004330	0.005857	0.001479	0.006200	0.005393	0.004940	0.005161	0.003738
-303.200000	0.004817	0.005362	0.006852	0.008167	0.005057	0.005148	0.005363	0.004788	0.005592	0.007969	0.005531	0.007492	0.009605	0.003306	0.007055	0.005174	0.008124	0.004908	0.007145	0.003557	0.005925	0.006188	0.009760	0.006111	0.006546	0.006586	0.006428	0.007086	0.006719	0.005374	0.004247	0.006294	0.003325	0.009201	0.009238	0.004802	0.004204	0.004289	0.010700	0.003815	0.007614	0.005345	0.009528	0.004486	0.006362	0.006565	0.005207	0.005491	0.005120
-303.166667	0.004770	0.005193	0.009100	0.007828	0.007192	0.007176	0.005826	0.008960	0.008320	0.007697	0.007477	0.007475	0.004148	0.006915	0.007036	0.007683	0.006363	0.004683	0.008136	0.006727	0.012394	0.010486	0.008031	0.006788	0.006945	0.010197	0.007312	0.007156	0.004524	0.007525	0.004440	0.007025	0.004683	0.007556	0.006343	0.006600	0.004782	0.006755	0.008719	0.005012	0.009142	0.006921	0.008196	0.007081	0.007489	0.006652	0.007182	0.007674	0.005971
-303.133333	0.008950	0.007943	0.008902	0.009520	0.006659	0.010340	0.007225	0.008996	0.009891	0.008871	0.009755	0.010845	0.009466	0.005384	0.008249	0.010123	0.007724	0.008035	0.008400	0.009569	0.013084	0.011913	0.007332	0.005574	0.009370	0.009230	0.009721	0.007098	0.006995	0.008728	0.006927	0.011845	0.008694	0.008059	0.008457	0.007899	0.006324	0.007431	0.008105	0.006217	0.007944	0.009467	0.009206	0.005570	0.008720	0.008327	0.005423	0.008648	0.009291
-303.100000	0.009755	0.009630	0.009988	0.009260	0.010023	0.007646	0.005614	0.010828	0.010375	0.007127	0.009200	0.010294	0.010809	0.007872	0.010348	0.007808	0.008445	0.011336	0.006561	0.009206	0.012941	0.009122	0.009477	0.011803	0.009872	0.010581	0.010829	0.008557	0.008501	0.009768	0.007516	0.010808	0.007393	0.008927	0.009270	0.008419	0.008620	0.008377	0.012581	0.007267	0.008897	0.012165	0.010896	0.005710	0.011911	0.012307	0.007779	0.009759	0.011327
-303.066667	0.012126	0.010178	0.011598	0.009929	0.010202	0.011556	0.006383	0.011135	0.010846	0.009681	0.010620	0.011409	0.009408	0.010532	0.010473	0.010497	0.012931	0.010556	0.009419	0.009365	0.012371	0.011082	0.010501	0.011130	0.010320	0.010107	0.011667	0.009511	0.009220	0.009780	0.006705	0.009526	0.006388	0.011836	0.012133	0.005411	0.007580	0.011729	0.011702	0.009677	0.012666	0.010695	0.012027	0.010126	0.011392	0.012297	0.010679	0.008348	0.008785
-303.033333	0.010668	0.011853	0.013801	0.011435	0.014290	0.013248	0.008180	0.012932	0.011343	0.010895	0.009182	0.013336	0.013008	0.011059	0.011807	0.011512	0.009722	0.010391	0.010018	0.013554	0.013003	0.011367	0.009744	0.014087	0.010950	0.010638	0.015863	0.011082	0.011358	0.012224	0.010720	0.009623	0.011621	0.013032	0.010747	0.009115	0.009705	0.011948	0.012932	0.011126	0.013148	0.012389	0.011787	0.007643	0.011554	0.013543	0.013025	0.011724	0.009470
-303.000000	0.015294	0.010241	0.010265	0.011275	0.013097	0.010809	0.011183	0.010720	0.011796	0.011313	0.011186	0.012295	0.015223	0.011037	0.012427	0.012613	0.010776	0.013089	0.014192	0.014272	0.015237	0.010740	0.012371	0.010074	0.015227	0.015520	0.010812	0.013414	0.014049	0.014665	0.010628	0.011755	0.012782	0.012986	0.012833	0.012332	0.010644	0.011478	0.014380	0.013306	0.015710	0.012725	0.013153	0.011494	0.010943	0.012761	0.012145	0.014836	0.010419
-302.966667	0.013746	0.012435	0.011173	0.013279	0.011530	0.013071	0.011297	0.011118	0.015566	0.013460	0.012350	0.014621	0.011429	0.011621	0.010761	0.011882	0.013421	0.014157	0.009956	0.011775	0.015119	0.012679	0.013999	0.016917	0.011273	0.016025	0.013699	0.013242	0.012124	0.009559	0.010886	0.011280	0.008872	0.011561	0.014633	0.014045	0.011393	0.013456	0.012889	0.012989	0.011539	0.012968	0.014995	0.010440	0.012890	0.012264	0.013987	0.014817	0.013883
-302.933333	0.009517	0.012874	0.008871	0.015242	0.011832	0.016690	0.012728	0.013831	0.014417	0.011990	0.014516	0.013562	0.014259	0.011045	0.012970	0.012942	0.014201	0.012288	0.012652	0.011211	0.015902	0.012337	0.012960	0.012663	0.013583	0.012620	0.011094	0.014103	0.014127	0.013016	0.011664	0.011637	0.007938	0.014524	0.013389	0.012301	0.011797	0.014223	0.012401	0.012269	0.011638	0.012801	0.013926	0.010205	0.012896	0.013710	0.012303	0.012864	0.012044
-302.900000	0.011098	0.011531	0.013058	0.011220	0.011610	0.013433	0.013370	0.009827	0.009668	0.009615	0.014599	0.010208	0.013046	0.012599	0.013099	0.011957	0.010988	0.013288	0.010735	0.009465	0.015095	0.015175	0.012797	0.009868	0.011421	0.013079	0.015697	0.012795	0.012435	0.014572	0.010735	0.013411	0.012260	0.010738	0.015139	0.011758	0.013579	0.014745	0.015689	0.013736	0.015952	0.014568	0.010970	0.009643	0.012519	0.011857	0.013423	0.014467	0.010353
-302.866667	0.010149	0.011768	0.012875	0.012286	0.012988	0.009550	0.011199	0.011333	0.011730	0.010682	0.012737	0.012476	0.012740	0.012887	0.010482	0.012228	0.010941	0.008296	0.013303	0.008955	0.011606	0.012938	0.012875	0.012911	0.011843	0.011692	0.008409	0.009796	0.011232	0.011898	0.011586	0.013472	0.011449	0.011914	0.013793	0.011008	0.010828	0.012717	0.014293	0.008969	0.012169	0.012483	0.010894	0.010139	0.011795	0.010756	0.011662	0.012389	0.008275
-302.833333	0.010231	0.008177	0.010544	0.013297	0.012654	0.009742	0.010832	0.008898	0.012946	0.008632	0.009370	0.013892	0.010539	0.009936	0.011319	0.011592	0.011056	0.010612	0.008489	0.013598	0.012875	0.013792	0.011506	0.011641	0.010569	0.013880	0.009122	0.009303	0.009117	0.010051	0.006344	0.010458	0.009768	0.011094	0.010720	0.010018	0.007751	0.009378	0.010949	0.011025	0.011626	0.012892	0.010482	0.009840	0.010130	0.012093	0.012689	0.011906	0.009590
-302.800000	0.007347	0.009595	0.011987	0.009818	0.009983	0.011137	0.009743	0.011779	0.010547	0.012231	0.009472	0.011864	0.012118	0.010999	0.009404	0.008106	0.008103	0.007644	0.009467	0.009603	0.011675	0.006428	0.010303	0.010237	0.008031	0.010279	0.008818	0.008667	0.007102	0.011010	0.008910	0.010852	0.008352	0.010575	0.010871	0.010651	0.008174	0.005570	0.010084	0.008471	0.010654	0.012706	0.014281	0.005358	0.010469	0.008370	0.009881	0.011570	0.011273
-302.766667	0.006462	0.008055	0.006988	0.011992	0.008100	0.006953	0.007416	0.010422	0.007340	0.007620	0.007168	0.009313	0.009629	0.008900	0.008701	0.006047	0.008849	0.006567	0.009194	0.004985	0.012144	0.006987	0.008683	0.007631	0.006995	0.009160	0.004145	0.007790	0.010146	0.010163	0.006130	0.007447	0.007749	0.010310	0.007680	0.006148	0.007864	0.007793	0.007399	0.008650	0.009449	0.008528	0.010450	0.005656	0.006629	0.007311	0.010270	0.008291	0.011340
-302.733333	0.006935	0.008891	0.005312	0.008934	0.006888	0.009302	0.005075	0.005024	0.005575	0.008292	0.005884	0.008932	0.008887	0.006255	0.009619	0.006749	0.006690	0.006782	0.006308	0.003344	0.006762	0.008128	0.006493	0.006999	0.004717	0.007390	0.006183	0.004211	0.007707	0.003316	0.004054	0.005503	0.004412	0.005089	0.009122	0.003986	0.006131	0.008671	0.005660	0.004019	0.007428	0.007058	0.008048	0.005510	0.006796	0.007073	0.006768	0.009591	0.006506
-302.700000	0.003240	0.001464	0.007198	0.008171	0.005315	0.007621	0.001316	0.005164	0.006615	0.007900	0.005044	0.007508	0.006076	0.006620	0.003522	0.004178	0.002789	0.005657	0.005602	0.002352	0.002885	0.006618	0.006558	0.003097	0.007215	0.007001	0.005553	0.004014	0.005253	0.006901	0.001314	0.006309	0.001597	0.004578	0.004796	0.003127	0.003637	0.003763	0.004788	0.005117	0.005344	0.005155	0.006613	0.004342	0.004538	0.002537	0.007256	0.006957	0.004191
-302.666667	0.001962	0.002951	0.002405	0.004556	0.003500	0.004552	0.003821	0.002613	0.007097	0.002718	0.004644	0.003233	0.002970	0.001828	0.006301	0.002379	0.000548	0.005731	0.004136	0.000651	0.007736	0.003003	0.004992	0.000235	0.002012	0.003629	0.003105	0.003912	0.004122	0.004949	0.001857	0.003268	0.000865	0.003457	0.002813	0.002999	0.001280	0.005115	0.003233	0.007874	0.006312	0.002449	0.004544	-0.000466	0.004893	0.001855	0.003888	0.002147	0.004112
-302.633333	0.000373	0.003985	0.003146	0.000260	0.000897	0.004110	0.001541	0.002189	0.001169	0.000128	0.001917	0.005161	0.002322	0.002352	0.000153	0.001264	0.000322	0.002876	0.003130	0.002296	0.006859	0.005963	-0.000386	0.003885	0.001281	0.003939	-0.001444	0.001248	0.001094	-0.000010	-0.000555	0.001472	0.000981	0.001274	-0.000363	0.001413	0.000752	0.001574	0.003893	0.001448	0.001961	0.001469	0.001063	0.001780	0.000391	0.004604	0.001875	0.005974	0.000504
-302.600000	0.001331	0.001100	0.001096	0.001272	-0.001193	0.005346	0.000922	0.002607	0.003732	-0.002156	-0.000366	0.001664	0.000605	0.003573	-0.000007	0.001883	0.001080	-0.002004	0.003175	0.001876	0.002224	0.000967	0.000756	0.002250	0.000717	0.001864	-0.002025	-0.002285	-0.000766	0.003269	-0.000979	-0.001050	0.001322	-0.003931	0.000443	0.000073	0.001972	-0.001615	-0.000120	-0.001158	0.001191	-0.001137	-0.000780	-0.001921	0.001459	-0.001208	-0.001307	0.000644	0.000966
-302.566667	-0.001054	0.000533	0.000120	0.000517	0.001212	0.000134	0.002117	-0.000845	0.000850	0.000017	-0.002101	0.000330	0.001537	-0.002174	0.000913	-0.001048	-0.001299	0.000118	-0.000050	0.001073	0.001435	0.000699	-0.001683	-0.003661	-0.000484	0.000733	-0.000954	-0.000145	-0.000185	0.000466	-0.001210	0.000880	-0.003614	-0.002779	-0.002781	-0.001339	-0.002937	0.000255	0.000192	-0.001444	-0.000552	-0.000292	-0.001697	-0.000981	0.000835	-0.001093	0.000668	0.000022	0.000355
-302.533333	-0.002980	-0.000018	-0.003023	0.000355	-0.000336	0.000922	0.002762	0.000196	-0.002355	-0.000590	-0.002651	-0.001577	0.000295	-0.003251	-0.000226	0.000048	0.001444	-0.003643	-0.003126	-0.002852	0.002358	0.000878	0.001393	-0.002012	-0.000645	0.000815	-0.002259	-0.001387	-0.001985	-0.000891	-0.001485	-0.001503	-0.002705	-0.004028	0.000827	-0.000935	-0.002819	0.000351	-0.001096	-0.006035	0.001172	-0.003888	-0.001451	-0.005288	-0.000376	-0.001844	-0.002399	0.001241	-0.002740
-302.500000	-0.001982	-0.001600	-0.005724	-0.000590	-0.000242	-0.000998	-0.002458	-0.003892	-0.000193	-0.001816	-0.002595	-0.000565	0.000605	-0.002704	-0.002689	-0.001437	-0.000307	-0.002423	-0.001755	-0.003275	0.003215	-0.003039	-0.001214	-0.001384	-0.002275	-0.001913	-0.002594	-0.003091	-0.001123	-0.000078	-0.001701	-0.001201	-0.003708	-0.005371	-0.001351	-0.004588	-0.002292	-0.002441	-0.001487	-0.002680	0.000747	-0.001782	-0.001066	-0.002796	-0.003984	-0.001404	-0.001683	-0.000872	-0.001501
-302.466667	-0.004959	0.000882	-0.000811	-0.000459	0.002515	-0.000041	-0.002802	-0.002207	-0.000833	-0.002328	-0.004292	0.000052	-0.003195	-0.005204	-0.000864	-0.001303	-0.000285	-0.003518	-0.003454	-0.003420	0.000242	-0.001691	-0.003586	-0.004048	-0.003478	-0.003831	-0.003860	-0.002450	-0.003787	0.000018	-0.002604	-0.003169	-0.005839	-0.005238	-0.001978	-0.001085	-0.003657	-0.001751	-0.001030	-0.001877	-0.001043	-0.001526	-0.002928	-0.003723	-0.002494	-0.001778	-0.004635	-0.003384	-0.003119
-302.433333	-0.003266	-0.002592	-0.004671	-0.003079	-0.001947	0.000202	-0.005273	-0.002613	-0.000272	-0.002162	-0.001803	-0.001965	0.001325	-0.002893	-0.001787	-0.002440	-0.003227	-0.004215	-0.003373	-0.002752	-0.000826	-0.000480	-0.003253	-0.001905	0.001249	-0.001737	-0.002566	-0.004372	-0.002236	-0.004178	-0.006556	-0.004896	-0.005548	-0.003105	-0.005184	-0.003578	-0.003917	-0.001884	-0.002022	-0.003560	0.002567	-0.002363	-0.002092	-0.003906	-0.003450	-0.004538	-0.002717	-0.003186	-0.003181
-302.400000	-0.000949	-0.001232	-0.004431	-0.002102	-0.004639	-0.000759	-0.004233	-0.001550	-0.002673	-0.003253	-0.001437	-0.002598	-0.003908	-0.003677	-0.005734	-0.001192	-0.000552	-0.000405	-0.005166	0.000190	-0.001432	-0.001248	-0.003414	-0.000768	-0.004790	-0.000230	-0.004924	-0.005897	-0.003246	-0.000449	-0.006044	-0.001197	-0.004260	-0.003042	-0.002270	-0.002378	-0.006061	-0.000971	-0.004845	-0.003318	-0.001867	-0.001485	-0.001684	-0.005068	-0.004513	-0.000945	-0.003375	-0.001395	-0.002962
-302.366667	-0.003227	0.001043	-0.001514	-0.002696	-0.002353	-0.002282	-0.002818	0.001068	-0.004197	-0.005429	-0.002337	-0.001934	-0.001153	-0.005926	-0.002851	-0.001611	-0.001036	-0.003207	-0.002021	-0.004059	-0.003678	-0.004260	-0.003456	-0.001730	-0.002099	-0.001516	-0.000681	-0.006773	-0.002456	-0.001973	-0.003627	-0.001531	-0.006734	-0.005579	-0.002998	-0.000562	-0.004543	-0.002047	-0.002358	-0.004203	0.001045	-0.003051	-0.000861	-0.003421	-0.001745	-0.002129	0.000614	-0.003022	-0.001571
-302.333333	-0.002829	-0.002118	-0.003831	-0.000087	-0.002458	-0.002202	-0.002364	-0.002486	-0.002917	-0.005392	-0.002421	-0.000817	-0.001161	-0.005278	-0.003498	-0.002139	-0.004364	-0.005031	-0.002783	-0.001830	0.000015	-0.000018	0.000398	-0.001645	-0.001479	-0.001431	-0.001431	-0.003709	-0.003960	-0.001320	-0.002264	-0.002046	-0.005623	-0.002687	-0.000774	-0.003612	-0.004638	-0.002372	-0.003711	-0.004288	-0.002417	-0.000969	-0.001916	-0.004910	-0.000620	-0.002414	-0.001441	-0.003852	-0.003461
-302.300000	-0.001493	-0.003071	-0.003276	-0.001012	-0.002684	-0.001640	-0.002936	-0.002576	-0.000913	-0.002577	-0.002840	-0.000175	-0.000967	-0.001757	-0.004689	-0.001599	-0.002190	-0.004308	-0.003590	-0.002954	-0.000203	-0.000191	-0.000462	-0.000697	0.000269	-0.001320	-0.001603	-0.000778	-0.004537	-0.000969	-0.003387	-0.004654	-0.001850	-0.002289	-0.002722	-0.002175	-0.005537	-0.003478	-0.001226	-0.004725	0.001680	-0.001861	0.001053	-0.003287	-0.001163	-0.003002	-0.002043	-0.004183	-0.005089
-302.266667	-0.003012	-0.002832	-0.004638	0.001750	-0.001676	-0.000198	-0.003174	-0.000953	-0.003076	-0.002172	-0.001809	0.000163	-0.003881	-0.003210	-0.002437	-0.003260	-0.005298	-0.004636	-0.001527	-0.005027	-0.000288	-0.001636	-0.003596	-0.003424	-0.004114	0.001297	-0.001073	-0.004630	-0.000449	-0.003200	-0.001897	-0.002502	-0.001046	-0.001980	-0.001653	-0.002179	-0.005913	-0.001970	-0.003633	-0.002285	0.002546	-0.003712	0.000735	-0.006545	-0.000636	-0.002187	-0.002239	-0.002887	-0.004623
-302.233333	-0.002447	-0.003718	-0.003437	-0.000266	-0.000001	0.000602	-0.004597	-0.004430	-0.000750	-0.001363	-0.002023	-0.001057	-0.000342	-0.002643	-0.001311	-0.000447	-0.003446	-0.002466	-0.001257	-0.002692	0.001737	-0.000414	-0.003769	-0.001935	-0.002959	-0.001237	-0.001415	-0.003069	-0.002851	-0.001004	-0.000276	-0.002597	-0.006611	-0.003964	-0.003447	-0.002738	-0.004404	0.001450	-0.004068	-0.004771	-0.001558	0.000546	0.001851	-0.006704	-0.002824	-0.003602	-0.000956	-0.001130	-0.001649
-302.200000	-0.003556	-0.001303	-0.004555	0.002219	-0.000873	0.000038	-0.000398	-0.004277	-0.000515	-0.005767	-0.001728	0.001292	0.001122	-0.003302	0.000593	-0.002280	-0.002856	-0.004790	0.001602	-0.002373	-0.000130	-0.000551	-0.004524	0.000222	0.001146	-0.002110	0.001779	-0.002030	0.000276	-0.001936	-0.002341	-0.002212	-0.001485	-0.002625	-0.004606	-0.002185	-0.003976	-0.000831	-0.000587	-0.002094	0.002973	-0.002311	-0.000387	-0.004490	-0.004680	-0.002213	0.000124	-0.003073	-0.001901
-302.166667	-0.002500	-0.002269	-0.000790	0.000582	-0.000326	-0.000839	-0.002534	-0.002771	-0.000584	0.001850	0.000122	0.001171	-0.003392	0.000231	-0.001735	-0.000602	-0.002283	-0.003103	-0.000470	-0.000704	-0.000531	0.000105	-0.001506	0.000859	0.000337	-0.002050	-0.000779	0.000182	-0.002437	-0.000726	-0.001410	0.000153	-0.004535	-0.001582	-0.003575	0.000020	-0.002267	-0.005813	-0.002062	-0.001491	-0.000049	-0.002000	0.000383	-0.004259	-0.003523	-0.003572	0.000350	-0.001161	-0.003524
-302.133333	-0.003199	0.000862	-0.002958	-0.000322	0.000514	-0.000607	-0.000141	-0.002280	0.002052	-0.002596	-0.000178	0.001447	-0.000154	0.002583	0.000455	-0.001159	-0.003410	-0.003589	0.000815	-0.001903	0.002840	-0.001908	0.000064	-0.000953	-0.001994	0.001321	0.001769	-0.000028	0.002427	-0.001144	-0.001454	-0.002430	-0.003784	-0.002158	-0.000021	0.000525	0.000605	0.000137	-0.001945	-0.001837	0.001878	-0.000255	0.002644	-0.002345	-0.001714	0.001551	0.001115	-0.002193	-0.004737
-302.100000	0.000244	-0.002820	-0.000297	-0.000924	-0.001874	-0.002196	-0.002214	-0.001871	0.000203	-0.003134	-0.001150	-0.000299	-0.000179	-0.004950	-0.000563	0.001963	-0.001968	-0.002367	-0.002718	-0.000468	0.003826	0.000642	-0.001139	-0.000337	-0.000180	-0.000333	-0.000762	-0.003262	-0.000037	0.003839	-0.002498	-0.003510	0.000375	-0.001035	-0.001457	-0.000730	-0.001235	-0.000542	0.000792	0.000244	0.002406	-0.000819	0.000135	-0.005321	-0.000741	0.000596	-0.002513	-0.000911	-0.001044
-302.066667	-0.000622	-0.003692	-0.000800	-0.000923	0.000979	0.000383	0.000172	-0.001300	0.000340	-0.003812	0.000365	0.000391	-0.001484	-0.002721	-0.001718	-0.001593	-0.001645	-0.000036	-0.001026	-0.001551	0.003024	0.003087	-0.000899	-0.000423	0.001102	0.000505	-0.001344	-0.000952	-0.001737	-0.001899	0.000701	-0.000976	0.000288	-0.001743	-0.000291	0.000483	-0.000033	-0.000741	0.001563	0.000147	-0.001655	0.001180	0.000324	-0.002720	0.000131	0.000889	0.000774	-0.002834	-0.001742
[truncated: 661 more rows]
[truncated: 71 more columns]
