# Supplementary material for: Towards autonomous robotic THz-based in vivo skin sensing: the PicoBot
Source: Sci Rep. 2025 Feb 7;15:4568. doi: 10.1038/s41598-025-88718-6 (PMC11803113; doi:10.1038/s41598-025-88718-6)
Supplement: Supplementary file 4 — Supplementary Information 3. [file 41598_2025_88718_MOESM4_ESM.zip › Data/Stability_test/O1_3]

-330.100000	0.000280	-0.000471	-0.001896	0.001769	0.001323	-0.001591	-0.002374	0.000679	-0.000781	0.000959	-0.001806	-0.002104	0.000690	-0.000132	0.001691	-0.001192	-0.000216	0.000316	0.000025	0.003296	0.000599	0.000555	0.003033	0.001093	-0.000393	-0.002032	-0.000139	0.001450	-0.001389	-0.000991	0.002460	0.001669	0.000082	0.000462	-0.002513	-0.000594	0.001988	-0.004119	-0.001272	-0.001498	0.000595	-0.000089	-0.003248	-0.002260	-0.001300	-0.001634	0.000000	0.001509	0.000839
-330.066666	-0.002345	-0.002872	0.000435	-0.002137	-0.000701	-0.001348	0.000748	0.000417	-0.000763	0.000474	0.001123	-0.001176	0.001672	-0.001392	-0.000924	0.000003	0.000494	-0.001834	-0.002437	-0.000701	0.001179	-0.000112	0.001112	0.000604	-0.004420	-0.002551	0.000642	0.000390	-0.000827	-0.001288	0.001508	-0.000086	-0.001093	-0.000229	-0.004831	-0.000828	0.000572	-0.001446	0.000719	-0.002031	0.000123	-0.002952	0.000962	0.001810	-0.001143	-0.000529	-0.000385	0.004293	0.000711
-330.033333	-0.000212	-0.000503	0.000206	0.001632	-0.001019	-0.001930	-0.000787	-0.000288	-0.002994	-0.000900	-0.004009	0.000487	0.000120	0.000486	0.001895	-0.000362	-0.002387	-0.001588	0.000747	0.000231	0.002654	-0.002693	0.001590	-0.000254	0.000513	0.000061	0.001082	-0.001204	0.000691	0.000420	-0.000243	0.001443	-0.002403	-0.002034	-0.001896	-0.000282	0.002903	-0.000470	-0.001431	-0.001178	0.001392	-0.003762	0.000399	-0.002744	-0.002741	-0.001859	0.003210	0.000302	-0.002890
-330.000000	0.000682	0.000943	-0.002126	0.000863	-0.000441	-0.003330	0.001191	0.000110	0.000619	-0.002401	-0.001987	-0.003127	0.001122	0.000307	0.000465	-0.000649	-0.002682	0.002185	-0.000926	-0.002491	-0.002700	0.000278	0.000300	-0.000362	-0.001640	-0.000198	-0.002109	-0.000943	-0.002705	-0.000934	0.002088	0.000913	-0.001176	0.000927	0.000334	-0.000894	0.001479	-0.001597	0.000170	-0.001664	0.000607	0.001269	0.003387	-0.000657	-0.001302	-0.001472	0.001835	0.001829	0.001614
-329.966666	0.000152	0.000572	0.000085	0.000009	-0.001804	-0.001966	0.001033	-0.000834	-0.001296	-0.000553	0.001398	0.000116	-0.001147	0.002445	-0.000544	0.000608	-0.003585	0.000553	0.002610	-0.000952	0.000791	-0.001492	-0.000408	-0.000801	0.000716	-0.002693	-0.001445	-0.000792	-0.000672	-0.004126	-0.001132	-0.000953	-0.000825	-0.002697	-0.002487	0.002227	-0.001155	0.000678	-0.001842	-0.000497	0.002673	0.000109	-0.000236	-0.002178	-0.000825	-0.002191	0.000878	-0.000010	0.001068
-329.933333	-0.000166	-0.001151	0.001632	0.000355	-0.004939	0.002617	0.000775	-0.000633	-0.002857	-0.000924	0.002368	-0.000690	0.000986	-0.000652	-0.000917	0.000865	-0.001375	-0.000812	0.001456	-0.000623	0.002682	-0.000440	0.001688	0.002210	0.001544	0.000764	-0.004737	-0.000591	0.000241	-0.000469	0.001124	0.001729	-0.003571	0.000319	-0.000781	0.000307	0.001757	-0.001430	-0.000980	0.000103	-0.000658	0.000325	0.001678	0.001504	-0.000394	-0.001270	-0.000730	0.003061	-0.000407
-329.900000	0.001224	0.000620	0.000698	-0.000965	-0.002545	0.002847	0.001872	-0.003004	0.001699	-0.002719	-0.001650	0.000268	0.000112	-0.001167	-0.000968	-0.001006	0.001777	-0.002479	-0.000376	-0.000383	-0.001074	-0.000847	0.000726	0.000408	0.000762	-0.001391	0.000576	0.000334	-0.000336	0.000276	-0.003179	-0.001479	-0.002524	0.001031	-0.001282	-0.003243	0.000672	-0.001283	0.001764	0.000093	-0.000607	-0.001199	-0.000185	-0.001375	-0.002739	-0.000739	0.002230	0.001056	0.002629
-329.866666	-0.002579	-0.003130	0.000417	-0.000231	0.000527	-0.000426	-0.001016	-0.002238	-0.000780	-0.002209	0.000507	0.001479	0.001774	-0.000271	0.000082	0.003022	-0.001090	0.000527	-0.001514	-0.000146	0.000333	-0.001334	-0.000972	-0.003072	0.001142	0.000856	-0.000918	-0.000161	0.002661	-0.001097	-0.000484	-0.002346	-0.001278	-0.001400	0.001419	-0.001571	-0.002159	-0.003515	0.001129	0.000676	0.001185	-0.000044	-0.000115	0.001200	-0.000078	-0.001557	0.000542	-0.003165	-0.001685
-329.833333	-0.001124	-0.000707	-0.000474	0.002841	-0.001187	0.000429	0.001313	0.000381	0.000650	0.001033	-0.000406	-0.001703	-0.001966	-0.003476	-0.000332	0.000506	-0.003464	-0.003615	0.000723	-0.000706	-0.000617	0.000937	-0.003320	-0.001065	0.003722	-0.002252	-0.000901	-0.000714	-0.001804	0.002574	-0.000965	0.001776	0.000722	0.000009	-0.000937	0.001338	0.000403	0.003108	-0.001618	-0.000280	-0.001537	-0.000464	0.000467	-0.001334	0.000930	0.000773	0.000176	-0.000649	0.001983
-329.800000	-0.000437	-0.000860	-0.001336	-0.002670	-0.000779	0.000812	0.000045	-0.001316	-0.003457	0.000352	-0.000392	-0.000323	-0.001661	0.001152	0.002065	0.000154	-0.000362	0.000160	-0.003810	-0.002656	-0.003335	0.001401	0.000525	-0.002765	-0.002015	0.000093	-0.003530	-0.001505	-0.001280	0.000322	-0.001668	0.000516	-0.000815	0.001982	0.000882	-0.000864	-0.001981	0.001399	-0.000975	-0.002369	-0.001119	-0.001514	0.000679	0.000137	-0.001224	-0.001067	-0.000036	-0.000809	0.001535
-329.766666	0.000276	-0.001264	-0.000398	-0.000173	-0.002858	0.000979	0.000266	-0.000030	0.003232	-0.001218	-0.001310	-0.003043	0.000866	-0.002717	0.000870	-0.001272	-0.002302	-0.002122	-0.000017	0.001415	0.001167	-0.002406	-0.000013	0.000245	0.000451	-0.000682	-0.001708	-0.000962	-0.000583	-0.003233	0.000203	0.000147	0.000746	0.001956	0.002614	-0.001316	-0.002816	-0.003504	-0.002755	-0.000376	-0.001029	-0.000337	-0.000376	-0.002129	-0.003180	0.001018	-0.001930	-0.000339	0.000812
-329.733333	0.000286	-0.001000	0.000311	-0.000448	-0.002526	0.000061	-0.000383	0.001754	-0.003963	-0.001700	-0.000206	0.001395	0.000314	-0.003580	0.000803	-0.000380	-0.002046	-0.002668	-0.001414	-0.001439	-0.002362	-0.001181	0.000400	-0.001360	0.001679	-0.002623	0.001227	0.002801	-0.000102	-0.000357	-0.003224	-0.000664	0.002345	-0.001191	0.000904	-0.001304	-0.001010	0.000623	0.002171	-0.003321	-0.001313	-0.003554	-0.002687	-0.002192	0.000475	0.000432	-0.001681	-0.002325	-0.001485
-329.700000	-0.000487	0.000968	-0.001092	-0.001911	-0.001671	-0.000062	-0.000217	-0.001499	-0.000994	0.000459	-0.003408	0.001513	-0.002622	-0.000886	-0.001255	-0.003052	-0.000408	-0.000203	0.002013	-0.002709	-0.000525	0.000276	-0.002074	-0.001868	-0.001692	-0.002335	-0.001784	-0.001717	-0.001299	0.001564	0.000142	-0.002261	-0.001948	0.001898	-0.000124	0.000280	0.000282	-0.002435	-0.002829	-0.000384	0.000597	-0.005434	0.000230	0.000511	-0.002268	-0.000041	-0.002099	-0.003883	0.000739
-329.666666	-0.002203	-0.000266	0.000344	0.001727	-0.000439	0.000332	0.000025	-0.000062	-0.004349	-0.001224	-0.000407	0.000400	0.001254	0.000487	-0.001578	-0.002774	-0.000218	-0.000293	-0.001191	-0.001150	-0.002981	-0.002333	-0.000475	-0.001227	0.000007	-0.001023	-0.000371	-0.002263	-0.000751	-0.000606	0.000094	-0.000538	-0.000316	-0.002708	0.000423	0.001489	-0.002981	0.001323	-0.003685	0.002325	-0.001394	0.002711	0.002072	-0.000535	-0.000042	0.000748	-0.000813	-0.001786	-0.001542
-329.633333	0.000170	-0.001041	-0.001706	0.000696	-0.000917	-0.000128	-0.003099	0.001148	-0.001928	-0.001261	-0.002768	-0.000604	-0.000031	0.001419	-0.002063	-0.002313	0.000023	-0.004698	-0.002134	-0.000201	-0.000597	-0.001845	-0.000337	-0.001952	-0.002479	-0.001091	-0.000702	-0.000003	-0.001151	-0.003142	-0.002838	-0.000653	-0.001113	-0.002764	-0.000696	0.000019	-0.001786	-0.000166	-0.001362	-0.000281	-0.000552	-0.001263	-0.002007	-0.001783	-0.001087	-0.002783	-0.001208	-0.003138	-0.003967
-329.600000	-0.000946	-0.001373	-0.002854	-0.002002	0.000652	-0.000552	-0.000197	0.003308	0.001012	0.002882	-0.001546	-0.002141	0.002440	-0.000537	-0.000171	-0.001951	-0.000785	0.000984	-0.001380	-0.003356	-0.001229	-0.002697	0.000606	-0.001148	-0.002846	0.000045	-0.000576	-0.001524	0.000571	-0.002175	-0.002706	-0.000071	-0.001326	0.000153	0.001956	-0.002117	-0.001651	-0.003170	0.000788	0.000563	-0.002145	-0.000493	0.000615	0.001134	-0.000507	-0.001689	0.000865	-0.000946	-0.000442
-329.566666	-0.001117	0.000593	0.000142	-0.002586	-0.001911	-0.000072	0.000808	-0.001431	-0.001039	-0.000336	0.000711	0.002663	-0.001352	0.000584	-0.000778	-0.000551	-0.003104	-0.001113	-0.000679	-0.002300	-0.001889	0.000804	-0.004033	-0.000454	-0.000311	-0.001730	0.002854	-0.002050	-0.000204	-0.001707	-0.002171	-0.001842	-0.000399	0.000100	-0.001706	0.000434	0.000306	-0.001118	0.001126	-0.001991	0.002789	0.000088	-0.001202	-0.000505	0.000615	-0.002143	-0.001528	-0.001769	0.002822
-329.533333	0.000421	0.000342	0.000246	-0.002519	-0.001098	0.000356	-0.000845	-0.001534	-0.003666	0.001754	0.002096	0.001597	-0.000827	-0.001470	-0.002320	-0.001817	-0.001392	0.001009	0.000487	-0.000260	-0.001425	0.001608	-0.001837	0.002195	-0.000402	-0.001383	0.001572	-0.002848	-0.001144	-0.000107	-0.000907	0.001466	-0.001263	0.001587	-0.000272	0.001702	-0.000796	-0.000597	-0.000049	-0.001348	-0.003686	0.000716	-0.004880	0.000463	-0.000179	0.000865	-0.000158	0.001204	-0.001440
-329.500000	0.002437	-0.000328	-0.002777	0.000624	-0.000013	-0.003571	-0.000891	-0.000522	0.000156	0.000973	-0.002479	0.001210	0.001787	-0.002061	0.001310	-0.002795	-0.000803	0.001781	0.001454	0.002025	0.000647	-0.001930	-0.000384	-0.001523	-0.000005	0.000208	-0.000432	0.000065	-0.000650	-0.001229	0.000613	0.000677	-0.000951	-0.000216	0.000450	-0.001381	0.000783	0.000830	0.000181	-0.001416	-0.000896	0.000475	0.001281	-0.000573	0.001659	0.000934	-0.002095	0.001835	0.000154
-329.466666	0.001505	-0.000661	0.000194	-0.000860	0.000760	-0.001912	-0.003818	-0.000659	-0.001650	-0.002987	-0.000217	-0.003266	-0.002018	-0.001098	0.001536	-0.001980	-0.001978	-0.000270	0.000423	-0.000584	-0.000193	-0.001347	0.000700	-0.000207	0.000107	-0.001839	-0.001663	-0.000230	0.000398	-0.000146	-0.002903	-0.001085	-0.000137	-0.001272	0.000035	0.004048	-0.001798	0.003068	0.001216	0.001612	-0.001245	0.000640	-0.001277	0.001015	0.002555	0.000830	-0.000823	0.001527	0.000461
-329.433333	-0.000271	0.001211	0.000189	-0.002579	0.001027	0.000476	-0.001162	0.001379	0.002154	-0.000656	0.001875	-0.001037	0.000289	-0.002131	-0.000467	0.000570	0.003398	-0.000483	0.001295	-0.000383	-0.000101	-0.001768	-0.004028	0.000703	-0.002723	-0.000078	0.000202	0.000728	-0.000176	0.001078	0.001080	-0.002815	0.000082	0.001248	-0.000825	-0.002624	-0.001852	-0.002463	0.000247	0.000434	0.000039	0.000250	-0.003486	-0.000355	0.000908	-0.000612	-0.000714	-0.002738	-0.001020
-329.400000	-0.000425	-0.000011	-0.001415	0.000747	0.002520	0.000313	-0.002168	0.001182	0.000270	-0.001201	0.000307	0.000608	-0.002662	-0.000887	-0.001440	0.000145	-0.000467	-0.000483	-0.001567	-0.001053	0.000674	0.000129	-0.001283	-0.000942	0.000007	0.003017	0.002115	0.000042	-0.001252	0.001273	-0.000983	-0.000951	0.000547	-0.000788	-0.002057	-0.000420	-0.001010	0.000261	-0.000402	-0.001569	-0.001247	-0.000982	-0.002174	0.000209	0.002582	0.001845	-0.000129	-0.000529	-0.002358
-329.366666	-0.000925	0.001464	0.002381	0.000833	0.001383	-0.000702	0.001135	0.000376	0.000881	0.000134	0.001065	0.000925	0.000044	0.000902	-0.000055	0.001306	0.001856	0.001407	0.000273	0.002468	0.000263	0.003987	-0.001221	-0.000154	-0.002416	0.001010	0.000185	0.001482	0.001258	-0.003389	0.001926	-0.000809	0.000490	-0.002502	0.002028	0.002775	-0.000256	0.003572	0.000325	0.002151	0.002634	0.002917	0.000543	0.003028	-0.001462	0.000171	-0.002245	-0.001318	-0.001493
-329.333333	-0.000036	-0.001824	0.000913	0.000299	0.002004	-0.000389	-0.000265	-0.002613	0.001384	-0.000245	0.001281	0.001709	-0.001799	0.000511	-0.000629	-0.000942	0.002723	0.001036	-0.000655	0.000808	-0.000040	0.001813	0.001943	0.002230	0.001611	0.002818	0.001647	-0.000915	0.001750	0.001454	0.000759	-0.001960	0.000427	-0.001455	0.000445	-0.001300	-0.000494	0.000456	0.000332	0.001206	0.001459	0.002297	0.001873	-0.000050	0.001160	0.000789	-0.000818	0.002477	-0.000173
-329.300000	0.000572	0.001990	0.000672	0.000264	0.003333	0.000579	-0.001397	0.002075	0.001834	-0.001065	-0.000724	-0.002146	0.000447	0.001832	-0.002313	0.002237	0.001813	0.001679	0.002180	0.002486	0.002091	0.001971	0.000809	0.002994	-0.000392	0.002611	-0.001341	0.002108	-0.000383	0.003154	0.001975	-0.002470	0.002831	-0.000656	0.001453	0.000438	0.000369	-0.000866	0.001455	0.000065	0.001148	0.001604	0.000080	0.000376	0.000825	0.001659	0.000637	-0.000557	0.001267
-329.266666	0.001607	0.000251	0.000254	0.000894	-0.001718	0.003730	0.002569	-0.000194	0.002743	-0.001014	0.002579	0.000172	0.000919	0.002117	-0.001446	0.001215	0.002988	0.001294	0.000962	0.002999	-0.000559	0.002354	0.000787	0.001440	0.002571	0.002970	0.001739	0.000698	0.001809	0.002218	0.000379	-0.000438	0.002077	0.000142	-0.000921	-0.003114	0.001189	0.003719	0.003451	-0.000168	0.000753	0.000388	0.001344	-0.001699	0.000704	0.001501	0.001932	0.001004	0.000538
-329.233333	-0.001802	0.002662	0.000064	-0.000474	0.003918	-0.000620	0.001704	0.000353	0.002281	0.002058	0.001217	0.000540	0.002284	0.001222	0.001517	0.002009	0.001714	0.002169	0.000816	0.000967	-0.000065	-0.000483	0.001277	0.000454	0.001371	-0.000260	0.000892	0.004168	-0.000461	0.002452	0.001897	0.002573	0.003849	0.002236	0.002302	0.000030	0.000060	0.001649	0.001353	0.002427	0.000897	0.002946	0.003795	0.003849	0.000715	0.001009	0.002489	0.001020	-0.001164
-329.200000	0.002014	0.001764	0.001622	-0.000751	0.003428	0.001637	0.002297	0.000283	0.003848	0.003201	0.000568	0.000804	-0.000672	0.001255	0.000480	0.001085	0.004119	0.000479	0.001210	0.001081	0.000663	0.003350	0.001419	0.001082	0.001203	0.002684	0.003211	0.001331	0.003658	0.002243	0.001029	0.002684	0.001939	0.000620	0.001365	0.002289	0.001533	0.004305	-0.000252	0.000239	-0.000869	0.000375	0.000471	-0.000264	0.002151	0.000922	0.001562	-0.000183	0.000064
-329.166666	0.001524	0.002512	0.001226	0.003007	0.002448	0.001205	0.002240	0.002600	0.004102	0.003309	0.003597	0.002883	-0.001191	0.006444	0.003383	0.004272	0.004211	0.001889	0.001946	0.002088	0.003498	0.002728	0.001099	0.000492	0.000917	0.003418	0.002653	0.001226	-0.000106	0.003900	0.003681	0.002363	0.001465	0.004390	0.004303	0.001651	0.003971	0.001485	0.003474	0.002595	0.000176	0.003024	0.001364	0.002330	0.001563	0.001470	0.000080	0.000654	0.000404
-329.133333	0.001928	0.001571	0.004043	0.003744	0.003243	0.002225	0.000596	0.000814	0.003654	0.005026	0.002623	0.002594	0.000827	0.001293	0.002103	0.005037	0.003549	0.005195	-0.000522	0.002227	0.002450	0.000715	0.002372	0.003006	0.003410	0.003604	0.001762	0.001598	0.004237	0.002069	0.002446	0.003462	0.003538	0.000855	0.000415	0.002823	0.003477	0.001702	-0.000449	0.005883	0.001229	0.001954	0.000633	0.003068	0.003628	0.004622	0.000956	0.002374	0.002422
-329.100000	0.002767	0.004667	0.004222	0.000651	0.002893	0.002413	0.001390	0.004052	0.003287	0.003015	0.002985	0.003259	0.001491	0.002344	0.003456	0.001977	0.004949	0.002928	-0.000175	0.004258	0.000670	0.001601	0.003279	0.001171	0.003147	0.003205	-0.000058	-0.001278	0.004261	0.002053	0.001865	0.001268	0.000722	0.003032	0.000130	0.001949	0.001644	0.002059	0.003178	0.001888	0.004065	-0.001151	-0.000294	0.000923	0.003914	0.001173	0.000549	0.003186	0.002681
-329.066666	0.001933	-0.000879	0.002518	0.002249	0.004274	0.002169	0.001070	0.004344	0.004189	0.000531	0.004761	0.000167	0.000186	0.002347	0.000991	0.000606	-0.000006	0.003802	0.001479	0.002412	-0.001073	0.000160	0.003886	0.001193	0.002493	0.006148	-0.000446	0.002845	0.005203	0.000536	0.003827	0.004562	0.002074	0.002671	0.000881	0.001394	0.001212	-0.000195	0.003056	0.000189	0.003180	0.000815	0.002845	0.000827	0.003348	0.003458	0.005650	0.004214	0.002839
-329.033333	0.002283	0.002622	0.003962	-0.000175	0.002364	0.001135	0.004128	0.005239	0.002011	0.005447	0.005559	0.007176	-0.000454	0.002279	0.001085	0.002890	0.003507	0.003317	0.003049	0.003369	0.001523	0.003619	0.000669	0.003216	0.004974	0.000507	0.004011	0.005132	0.006344	0.002891	0.000293	0.001858	-0.000643	0.002599	0.003481	0.002971	0.002846	0.001751	0.002502	0.002310	0.001932	0.006145	0.001295	0.003650	0.001985	0.005183	0.001458	0.000462	0.001764
-329.000000	0.002607	0.003408	0.003361	0.000947	0.002987	0.002391	0.003611	0.000293	0.002939	0.002746	0.004270	0.001063	0.002842	0.003697	0.004335	0.000387	0.003882	0.003114	0.001322	0.001951	0.002931	0.002381	0.002008	0.004229	0.003210	0.001860	0.002261	0.001753	0.002017	0.003541	0.001933	0.001803	0.002317	0.001289	0.000663	0.001540	0.003142	0.001960	0.004331	0.003510	0.002553	0.003759	0.001338	0.003244	-0.001054	0.000435	0.000038	0.003047	0.001307
-328.966666	0.002748	0.000738	0.005710	0.002695	0.004447	-0.001349	0.001688	0.001400	0.004272	0.004139	0.004038	0.002194	0.000097	0.005257	0.001446	0.001383	0.004989	0.003059	0.002170	0.004188	-0.000437	0.003388	0.004670	0.003799	0.005496	0.003103	0.005227	0.002770	0.002904	0.005003	0.004627	0.004701	0.002422	0.001220	0.002484	0.005095	0.002350	0.001559	0.002322	0.000890	0.003903	0.005519	0.001862	0.000259	0.004637	0.004150	0.001948	0.000692	0.004936
-328.933333	0.000272	0.002803	0.003419	-0.000525	0.002925	0.003059	0.000909	0.001641	0.005974	0.003798	0.002545	0.004534	0.004391	0.000877	0.003075	0.003471	0.007357	0.000495	0.002600	0.002027	0.006787	0.003414	0.004748	0.001933	0.003965	0.002822	0.003779	0.004395	0.004714	0.001428	0.003242	0.004790	0.002935	0.005012	0.002412	0.001030	0.005627	0.002023	0.003381	0.003247	0.000999	0.003091	0.000581	0.000871	0.002621	0.001770	-0.000897	0.002327	0.004440
-328.900000	0.002403	0.000794	0.003257	0.001113	0.002043	0.002955	0.002075	0.002688	0.004744	0.000965	0.000400	0.004406	0.002835	0.001182	0.004239	0.004144	0.002415	0.001317	0.000031	0.002609	0.004420	0.002630	0.006072	0.002480	-0.000080	0.000887	0.003621	0.002501	0.000615	0.003037	0.003171	0.001196	0.003056	0.002670	0.003786	0.002512	0.005148	0.004302	0.002233	0.004034	0.003385	0.003214	0.001403	-0.000414	0.001903	0.001601	0.003869	0.003447	0.004833
-328.866666	0.005415	0.005083	0.001135	0.003953	0.002347	0.000722	0.004843	0.003902	0.002054	0.003003	0.005425	0.002610	0.002990	0.004393	0.001700	0.001685	0.002818	0.003867	0.000822	0.005337	0.001494	0.003703	0.001891	0.003520	0.003761	-0.001458	0.002234	0.004951	0.004810	0.003318	0.002082	0.001746	0.000551	0.002052	0.000405	0.002452	0.003327	0.001905	0.001788	0.001242	0.001921	0.003659	0.002175	0.002013	0.002229	0.004043	0.002854	0.000482	0.001869
-328.833333	0.003077	-0.000197	0.004145	0.000972	0.005007	0.002083	0.001604	0.005399	0.003520	0.003140	0.000421	0.005002	0.002236	0.003834	0.002514	0.003791	0.001787	0.000231	0.001066	0.001979	0.001637	0.004327	0.004153	0.002197	0.004995	0.000697	0.003076	0.003460	0.004560	0.004297	0.002207	0.002255	0.006274	0.002167	0.002699	0.003454	0.001342	0.001718	0.002114	0.002834	0.001444	0.001727	0.000003	0.004531	0.002106	0.005570	0.001911	0.002944	0.005402
-328.800000	0.002765	0.002027	0.003556	0.000767	0.002148	-0.000334	0.000503	0.002440	0.007023	0.002989	0.003883	0.004239	-0.000184	0.006043	0.003116	0.001130	0.003089	0.004084	0.001073	0.004230	0.003328	0.004139	0.002914	0.003636	0.004984	0.003054	0.004023	0.005273	0.002517	0.003146	0.001854	-0.000086	0.002657	0.001809	0.002972	0.004500	0.003257	0.000694	0.004171	0.000643	0.004195	0.001769	0.000042	0.001269	0.005755	0.001248	0.002744	0.002454	0.003706
-328.766666	0.001672	-0.000235	0.004567	0.001822	0.001780	0.000421	0.006124	0.003665	0.003127	0.004371	0.004042	0.005566	0.002081	0.003671	0.000329	0.003530	0.002510	0.001835	-0.000406	0.003336	0.001489	0.002866	-0.000383	0.001923	0.000711	0.000721	0.000447	0.001607	0.000344	0.003865	0.005433	0.002492	0.004179	0.004481	0.003474	0.001748	0.003150	0.003249	0.001513	0.002980	0.001174	0.002555	0.000201	0.004406	0.004384	0.003191	0.002374	0.002217	0.001871
-328.733333	0.001791	-0.001614	0.002083	-0.000545	0.003972	0.000657	0.002203	0.003576	0.003368	0.004776	0.004618	0.003749	0.000989	0.003231	0.003120	0.000449	0.002368	0.002298	-0.000752	0.002748	0.004438	0.002311	0.003846	0.005100	0.002817	0.003807	0.001596	0.003932	0.003662	0.005162	0.003018	0.002153	0.001808	0.002189	-0.002699	0.005164	0.002149	0.004281	0.002173	0.005337	0.001227	0.001338	0.001317	0.002303	0.003840	0.003575	0.002621	0.000546	0.002703
-328.700000	0.001544	0.002575	0.002268	0.003132	0.002194	0.002725	0.002015	0.003056	-0.000369	0.001747	0.001898	0.005908	0.001497	0.002832	0.002201	0.001551	-0.000933	0.003675	0.002338	0.003937	0.004374	0.001193	0.001752	0.001811	0.002166	-0.000222	0.002885	-0.000301	0.002861	0.003090	0.002053	0.003987	0.001364	0.001257	0.000374	0.004429	0.003283	0.004656	0.001428	0.005784	0.003904	0.000224	0.002437	0.004308	0.004930	0.001565	0.004951	0.001487	0.004444
-328.666666	-0.000002	0.003250	0.001770	-0.000391	0.004016	0.003357	0.003937	0.004873	0.003415	-0.000236	0.000378	0.003537	0.005255	0.002694	0.002185	0.001373	0.002659	0.001843	-0.000202	0.002353	-0.000733	0.002334	0.004450	0.002039	0.004933	0.001178	0.002663	0.003063	0.000417	0.003971	0.002940	0.003064	0.002985	0.003814	0.000113	0.003793	0.004308	0.001290	0.002633	0.001819	0.002651	0.004485	0.001749	0.002151	0.001672	0.003937	-0.000139	0.003113	0.004240
-328.633333	0.003931	0.001570	0.004703	0.003912	0.000454	0.004284	0.001145	0.004215	0.002819	0.000801	0.002464	0.002069	0.002184	0.000912	0.004068	-0.000543	0.001395	0.002334	0.000634	0.000975	0.001511	0.000440	0.003370	0.002747	0.004347	0.002700	0.000829	0.003302	-0.000183	0.002891	0.001585	0.001698	-0.000208	0.002703	0.003812	0.001253	0.004021	-0.000256	-0.000848	0.001253	0.002683	0.000234	0.001231	0.004487	0.003516	0.005576	-0.000685	0.002008	0.001843
-328.600000	0.004456	0.000978	0.003388	0.002385	0.002063	0.002373	0.000990	0.004902	-0.000199	0.003666	0.003408	0.002556	0.003640	0.002673	0.000891	0.000747	0.003098	0.005531	0.002341	0.001178	0.003820	0.003854	0.004733	0.003875	0.001943	0.001335	0.003820	0.003448	0.001967	0.002331	-0.000107	0.002643	0.001633	0.001033	0.003042	0.003006	0.002469	0.002515	0.006638	0.003122	0.003088	0.005238	0.001241	0.003455	0.004527	0.001673	0.001559	0.002417	0.004882
-328.566666	0.001820	0.002440	0.001228	0.001850	0.002515	0.003135	0.000433	0.003982	0.005135	0.003837	0.003109	0.003419	0.004135	0.002668	0.003181	0.002009	0.003415	0.002865	-0.000640	-0.000037	0.000457	0.002479	0.004554	0.003408	0.003697	0.002587	-0.000268	0.002093	0.001020	0.003570	0.001984	0.006070	0.000399	0.000531	-0.000843	0.005859	0.003682	0.002471	0.003663	0.000263	0.001020	0.003046	-0.000525	-0.000103	0.002212	0.003143	0.001777	0.001113	0.000425
-328.533333	0.003745	-0.000146	0.002893	0.002328	0.003742	0.002059	0.001568	0.002670	0.003332	0.002338	-0.001392	0.002274	0.004270	0.001991	0.004323	0.001531	0.005551	0.005180	0.004275	0.003136	0.003235	0.005162	0.003895	0.002626	0.003935	0.001458	0.000347	0.006784	0.002241	0.002842	0.004361	-0.000570	0.000901	0.003250	0.000513	0.001918	0.003429	0.001693	0.003050	0.002903	0.001490	0.002317	0.001397	0.001535	0.001000	0.003068	0.002016	0.001395	0.002070
-328.500000	0.005479	0.005842	0.002659	0.002183	0.002825	0.002421	0.003685	0.003421	0.001386	0.002352	0.003500	0.005003	0.003745	0.001640	0.000755	0.002319	0.004607	0.005432	0.001494	0.000964	0.002748	0.003594	0.001456	0.001726	0.002573	0.000326	-0.000602	0.004094	0.002376	0.006219	0.002178	0.002660	0.000650	0.002942	0.002717	0.001806	0.004155	0.000817	0.002419	0.000855	0.000985	0.003287	0.001903	0.003653	0.000134	0.005970	-0.002748	0.000752	0.002746
-328.466666	0.003486	0.004828	0.002586	0.001588	0.002672	0.002418	0.003936	0.004040	0.003033	0.002957	0.002277	0.003888	0.003956	0.001946	0.000878	0.003954	0.003474	0.002522	0.000264	0.001657	-0.000018	0.005692	0.001437	0.003239	0.003123	0.001343	0.002485	0.000567	0.002935	0.004035	0.002868	0.002382	0.001364	0.003272	0.003860	0.001736	0.001563	0.003431	0.003533	0.002304	0.001683	0.001273	0.003401	0.001822	0.003830	0.001994	-0.000468	0.004621	0.004758
-328.433333	0.004660	0.004132	0.001336	-0.001963	0.003959	0.003678	0.001973	0.004089	0.003617	0.001284	0.001356	0.001153	0.001429	0.001451	0.003644	0.006339	0.001635	0.001760	0.001324	0.002743	0.000823	0.005319	0.003020	0.004724	0.001335	0.000490	0.002481	0.002460	0.002094	0.000292	0.002971	-0.000170	0.001331	0.002611	-0.001494	0.002297	0.003528	0.000516	0.003179	0.003144	0.005464	0.003126	0.003546	0.003384	0.002020	0.003737	0.002239	0.003098	0.002678
-328.400000	0.001718	0.002147	0.000923	0.003921	0.002433	0.003085	-0.000365	0.002418	0.001694	0.002918	0.004502	0.005434	0.002531	0.003140	0.004142	0.003761	0.004957	0.001335	0.003386	0.003025	0.002605	0.003134	0.002718	-0.001437	0.005089	0.003255	0.000432	0.002678	0.001900	0.002609	0.001420	0.004794	0.003386	0.004613	-0.000849	0.002132	0.004951	0.002825	0.005055	0.003605	0.002292	0.002548	0.004872	0.003619	0.003056	0.002060	0.002866	0.001157	0.005295
-328.366666	0.002036	0.001914	0.002339	0.002249	0.002813	0.000742	0.003793	0.001008	0.004486	0.003751	0.003491	0.005631	0.003574	0.001472	0.001607	0.001448	0.003854	0.001203	0.001557	-0.000745	0.002695	0.001753	0.004057	0.003297	0.002511	0.001349	0.003198	0.004806	0.004173	0.002328	0.002699	0.000017	0.002574	-0.000152	0.002774	0.001598	0.004396	0.002113	0.003675	0.001653	0.001603	0.004159	0.004790	0.002686	0.003446	0.004727	0.002519	-0.001086	0.003795
-328.333333	0.001060	0.003184	0.003100	0.004320	0.003831	0.000426	0.000845	0.001510	0.004138	0.004670	0.002439	0.001497	0.003749	0.004079	0.003986	0.002111	0.003390	0.002770	0.002940	-0.000161	0.001680	0.003344	0.004608	0.002996	0.001907	0.003021	0.001919	0.004532	0.000511	0.002303	0.001312	0.002770	0.002045	0.003039	0.001673	0.001118	0.004632	0.002798	0.006462	0.000520	0.005276	0.002355	0.000819	0.007043	0.002059	-0.000009	-0.000577	0.002307	0.002107
-328.300000	0.001069	0.002897	0.001949	-0.000398	0.002916	0.002659	0.006522	0.002195	0.001243	0.002970	0.002762	0.005402	0.003008	0.001973	0.002648	0.000196	0.001412	0.002618	0.002433	0.001713	0.000636	0.002314	0.002954	0.006163	0.004652	0.002853	0.000652	0.003526	0.003066	0.001753	0.001683	0.001598	0.000803	0.000112	0.001714	0.002725	0.003868	0.002693	0.004280	0.005167	0.002747	0.003733	0.000115	-0.001082	0.003569	0.004748	0.003026	-0.000572	0.003555
-328.266666	0.001151	0.003167	0.002505	0.002894	0.004433	0.001333	0.002466	0.002793	0.002656	0.003056	0.002562	0.004690	0.002652	-0.000536	0.006027	0.004585	0.001947	0.001136	0.003024	0.000173	0.004025	0.002432	0.004561	0.001673	0.001509	0.003387	0.004304	0.002965	0.001607	0.003338	0.004479	0.001612	0.001316	0.001358	-0.000188	0.002834	0.006073	0.002529	0.004910	0.001271	0.000685	0.002746	0.001434	0.000386	0.003321	0.003122	-0.000225	0.002658	0.002142
-328.233333	0.000922	0.004255	-0.000046	0.001197	0.001823	-0.000059	0.005074	0.003962	0.004191	0.003512	0.003126	0.002306	0.001813	0.001936	0.005057	0.002823	0.000855	0.000794	0.003398	0.001319	0.000406	0.000220	0.005049	0.002353	0.002586	0.001337	0.004029	0.004723	0.001509	0.001816	0.002438	-0.001709	0.000797	0.001460	0.004333	0.001239	0.003553	0.001777	0.003614	0.000481	0.002371	0.001754	-0.000845	0.004394	0.002726	0.000850	0.002368	0.000681	0.003212
-328.200000	0.003004	0.002325	0.003092	0.002108	0.002091	0.002090	0.000160	0.003838	0.002242	0.003281	0.001861	0.003020	0.002753	0.003411	0.002749	0.001294	0.001407	0.001091	0.001248	-0.001429	0.003430	0.000036	0.001423	0.002223	0.004915	0.002480	-0.000493	0.001175	0.002933	0.003495	0.001785	0.000311	-0.001924	0.003026	0.003863	0.001232	0.003278	0.004991	0.001948	-0.001019	0.003431	0.004021	0.001112	0.002233	0.003426	0.001978	0.001377	0.002915	0.005317
-328.166666	0.001292	-0.000712	-0.000939	0.003779	0.003256	0.000492	0.002013	0.006663	0.003622	-0.000360	0.004598	0.002358	0.002113	0.002386	0.004575	0.004395	0.003415	0.002893	0.001425	0.001984	0.001814	0.001277	0.003987	0.000890	0.002410	0.004384	0.002499	0.002576	0.001664	0.001207	-0.000503	0.002854	0.000321	0.001919	0.002602	-0.001764	0.004043	0.002958	0.003777	0.001464	0.005001	0.003047	0.000116	0.001913	0.002787	0.003813	0.001596	0.002870	0.003588
-328.133333	0.002122	0.001790	0.002487	0.003618	0.001644	0.002371	0.002956	0.004578	0.003324	0.005636	0.000700	0.004468	0.000850	0.005192	0.002365	0.002685	0.001630	0.003222	0.005008	0.002341	0.002588	0.001592	0.001546	0.003719	0.002899	0.000535	0.002357	0.002399	0.001881	0.001294	0.001926	0.001714	0.000717	0.000704	0.001924	0.002516	0.004708	0.001380	0.002091	0.003858	0.004674	0.002701	0.001463	0.003485	0.002061	0.002603	0.001101	0.003339	0.001547
-328.100000	0.000703	0.001811	0.002925	-0.000482	0.003084	0.001137	0.000852	0.001782	0.001941	0.004324	-0.000034	0.002702	0.004533	-0.000736	0.002968	-0.000445	0.005898	0.005676	0.003100	0.000376	0.000118	0.004157	0.001130	0.003109	0.002173	0.001230	0.001213	0.004896	0.000296	0.003684	0.001818	-0.000487	0.004074	0.001696	0.003253	0.001501	0.003402	0.003729	0.002970	0.002397	0.005886	0.002298	0.001969	-0.001447	-0.002455	0.003261	0.003450	0.001617	0.003078
-328.066666	0.000232	0.000906	0.000825	0.003956	0.000857	0.000852	0.001134	0.001274	0.002927	0.000293	0.003256	0.003129	0.003783	-0.002646	0.001759	0.001544	0.002637	0.001171	0.003954	0.000724	0.002558	0.001896	-0.000308	0.003973	0.002319	0.002396	0.003156	0.001486	0.001980	0.005381	0.002088	0.001188	0.002270	0.002758	0.002378	-0.000916	0.002942	0.002749	-0.001187	0.000759	-0.000995	0.004098	0.000278	0.001604	0.002789	0.001449	0.002359	0.001871	0.001497
-328.033333	0.002363	-0.000239	0.001674	-0.001830	0.000574	0.001694	0.001521	0.001177	0.001380	0.004486	0.002452	0.005902	0.004196	-0.000574	-0.000327	0.003781	0.002217	0.001500	0.003437	0.001233	0.000579	0.001985	0.000562	0.002449	0.000056	0.002294	0.000705	0.002590	0.001544	0.002237	0.001318	0.001472	0.000897	0.000223	0.002949	0.001020	0.005014	0.003125	0.001328	0.003008	0.003622	0.003184	0.001703	0.001635	0.002384	0.002501	-0.000058	0.001563	0.005622
-328.000000	0.000169	0.000597	0.005394	0.000983	0.004181	0.001135	0.004399	0.003263	0.003833	0.001797	0.002757	0.002274	0.003376	0.002107	0.002752	0.005803	0.003113	0.001350	0.002331	0.002979	0.001243	0.004409	0.001213	0.001243	0.000849	-0.000749	0.000743	0.004074	-0.000865	0.001500	0.004155	0.000571	0.004404	0.002819	0.001660	0.001573	0.005716	0.004851	-0.000677	-0.001651	0.004331	0.001672	0.000835	0.003988	0.003212	0.002134	-0.000152	0.000838	0.003430
-327.966666	0.000892	0.004325	0.002076	0.003201	0.003292	0.001922	0.000161	0.002716	0.003623	0.006827	0.000445	0.001038	-0.001188	0.000178	0.003662	0.001478	-0.000237	0.001406	0.001640	0.001931	-0.001803	-0.000601	0.004956	0.001712	0.003812	0.003131	0.000261	0.001412	0.002644	0.002174	0.002375	0.003910	0.000544	0.002824	0.004472	0.002006	0.003270	0.004182	0.000808	0.003776	0.002164	0.001840	0.001945	0.001634	-0.000119	0.002660	0.000319	0.001904	0.001270
-327.933333	0.001319	0.003448	0.003251	0.001799	0.003205	0.000961	-0.000487	0.004123	-0.000540	0.003482	-0.000349	0.002285	0.001221	0.001784	0.002114	0.001931	0.004681	0.003043	0.004534	0.002462	0.001060	0.002192	0.002188	0.002373	0.003602	0.001598	0.001648	0.004824	0.002541	0.002697	0.001963	0.001575	0.003890	0.001313	0.002097	0.002531	0.006478	0.002078	0.000680	0.003452	0.005086	-0.002738	0.003790	0.002795	0.003168	0.004006	0.000759	-0.000419	0.001673
-327.900000	0.001973	-0.001064	0.001354	0.001294	0.006602	0.002253	0.001725	0.002510	0.000343	0.001843	0.003130	0.004406	0.000691	0.000913	0.001851	0.000871	0.002141	0.001443	0.003007	-0.001450	0.001950	0.002333	0.002874	0.001488	0.001459	0.003976	0.003947	0.000802	0.000922	0.002308	0.002445	0.003048	0.002087	-0.000501	0.002370	0.002880	0.003608	-0.000515	0.003340	0.005427	0.002034	0.000276	0.002449	0.003984	0.003897	-0.000125	0.003284	0.001269	0.004927
-327.866666	0.002993	0.001249	0.000186	-0.000137	0.003517	-0.000087	0.003145	0.004049	0.003487	0.002738	0.003235	0.004594	0.002638	0.003256	0.001860	0.000654	0.006657	0.001761	0.003791	0.001876	0.001718	0.002316	0.001592	0.002160	0.002352	0.001239	0.002523	0.003470	0.002616	0.003273	-0.000438	0.001307	0.002699	0.000775	0.001767	0.003009	0.004871	0.001407	0.001812	-0.002164	0.004554	0.003937	0.001182	0.002855	0.003259	0.004952	-0.000373	-0.000415	0.002275
-327.833333	0.001877	0.002735	0.001376	0.002177	0.001019	0.002042	0.004365	0.004881	0.003549	0.003019	0.003007	-0.000721	0.002291	0.002502	0.002265	0.000185	0.002213	0.000743	0.002757	0.002334	0.002121	0.004276	0.002710	0.001664	0.004003	0.003317	0.000942	0.000330	0.001322	0.000371	0.002568	0.000708	-0.001095	-0.001355	0.000064	-0.001067	0.002679	0.001264	0.000651	0.001342	0.003423	0.003563	0.003732	0.000303	0.003645	0.002285	-0.002982	0.002400	0.001368
-327.800000	0.003829	0.002094	0.000154	-0.000365	0.003939	0.003352	0.007614	0.002388	0.000454	0.003984	0.003052	0.002680	0.002941	0.003952	0.001455	-0.000549	0.002130	-0.000292	0.005014	0.003691	0.001292	0.004734	0.000807	0.000314	0.002639	0.001961	0.003665	0.000627	0.002943	0.002908	0.004943	0.001270	-0.000665	0.000261	0.005687	0.001829	0.001857	0.003394	0.001724	0.002042	0.003891	0.002964	0.000666	0.002831	0.003796	0.002132	0.002207	0.003021	0.004410
-327.766666	0.004701	0.002173	0.004625	0.001579	0.002446	-0.000692	0.002848	0.002761	0.000889	0.003087	0.001620	-0.000402	0.002278	0.002280	0.002086	0.000132	0.000938	0.002583	0.003074	0.001960	-0.001037	-0.000249	0.002720	0.001658	0.001666	0.004697	0.004181	0.002175	0.000424	0.000602	0.003579	0.003637	-0.000420	-0.000341	0.001804	0.003762	0.001765	0.002475	0.001844	0.000181	0.002198	0.002255	0.001670	0.003253	0.002305	0.004211	0.000242	0.003247	-0.000133
-327.733333	0.002120	0.000803	0.002384	0.001211	0.003808	0.000577	0.000477	0.001716	0.002736	-0.000642	0.003330	0.002287	0.004451	0.002999	0.001848	0.003132	0.003880	0.002398	-0.000625	0.001642	0.000078	0.001657	0.003335	0.004407	0.003692	0.001592	0.004891	0.002755	0.000565	0.002722	0.003843	0.000944	0.001398	0.000422	0.000699	-0.000136	0.004938	0.005243	0.002532	0.000425	0.004307	0.000391	0.003878	0.001260	0.004385	0.002696	0.001857	0.002708	0.006213
-327.700000	0.003850	-0.002100	0.004728	-0.000934	0.000752	0.000227	0.000841	0.003396	0.001541	0.002178	0.000250	0.004305	0.000589	0.003212	0.001217	0.001858	0.001673	0.000633	0.002242	0.003884	0.001970	0.003061	0.004012	0.003193	0.001031	0.001318	0.000771	0.004291	0.001326	0.001543	0.004942	0.002623	0.000481	-0.000841	0.001098	0.000814	0.003509	0.001629	0.002590	0.000031	0.006271	0.000566	0.003311	0.003912	0.002127	0.001863	0.001019	0.004821	0.002890
-327.666666	0.006502	0.002491	0.004133	0.003735	0.002896	0.000188	0.003059	0.004771	0.003396	0.002215	0.000928	0.003321	0.001809	0.001878	0.002937	0.006230	0.003525	0.003685	0.001792	0.000980	0.002088	0.004168	0.000162	0.003417	0.001214	0.003760	0.002149	0.003701	0.003242	0.001610	0.003648	-0.001441	0.000953	0.001887	0.002785	0.002981	0.004162	0.001941	0.000828	-0.000059	0.003272	0.001605	0.001958	-0.000268	0.003094	-0.001109	0.001759	0.001146	0.005425
-327.633333	0.002536	0.001161	0.002506	0.002886	0.004128	0.005570	0.002190	0.000927	0.002371	0.000898	0.003730	0.003081	-0.000641	0.002980	0.004345	0.003178	0.003073	0.001580	0.000833	0.003213	0.005330	0.002638	0.001989	0.002454	0.000456	0.003767	0.005444	0.001279	-0.000903	-0.000136	0.003210	0.001560	-0.000481	0.000950	0.002269	0.003741	0.004478	0.003024	0.000726	-0.002852	0.000438	0.001771	0.002508	0.000993	0.000161	0.003668	0.003079	0.002287	0.006281
-327.600000	0.002611	0.002233	0.005954	0.004521	0.004061	0.001084	0.003467	0.002664	0.000989	0.002541	0.002407	0.007663	0.000207	0.001363	0.003380	0.003057	0.003789	0.001832	0.003409	0.002898	-0.000052	0.006409	0.002722	0.002538	0.001183	0.001832	0.002298	0.004368	0.003450	0.003963	0.005670	0.001514	0.001083	0.002123	0.002003	0.000043	0.005137	0.000044	0.002738	0.000082	0.002468	0.003392	0.002280	0.004715	-0.001149	0.000087	0.000287	0.004954	-0.000789
-327.566666	0.001692	0.001247	0.002573	0.003673	0.004560	-0.001038	0.002663	0.003546	0.001875	0.000332	0.001821	0.002700	0.002309	0.002470	0.001721	0.001375	0.004973	0.000488	0.003551	0.003592	0.002061	0.003401	0.004789	0.002939	0.005009	0.000775	0.004382	0.004669	-0.000233	0.001654	0.004594	0.000309	0.001934	0.003355	0.003266	0.002551	0.005527	0.004935	0.003142	0.002722	0.004005	0.005152	0.005614	0.002315	0.003100	0.002970	0.000460	0.002625	0.005336
-327.533333	0.001871	0.000620	0.003544	0.003123	0.002822	0.003041	0.003522	0.000397	0.000727	0.003520	0.002680	0.003683	0.002657	0.003287	0.004720	0.001141	0.001197	0.002046	0.003569	-0.000574	0.001401	0.002619	0.002063	0.003165	0.001572	0.000533	0.003556	0.002662	-0.002789	0.000853	0.001283	0.001101	0.003178	0.002045	0.002114	0.002223	0.003807	0.003921	0.004412	0.002993	0.005207	0.002565	0.000642	0.003200	0.002307	0.001055	0.002217	0.003537	0.005506
-327.500000	0.004246	0.002735	0.004012	0.003308	0.002883	0.002485	-0.000334	0.001523	0.003186	0.001886	-0.000158	0.007830	0.001118	0.004944	0.004604	-0.000147	0.005264	0.002184	0.001977	0.002626	0.000134	0.004245	0.003450	0.003340	0.006264	0.002618	0.005014	0.001136	0.000911	0.001414	0.000386	-0.002587	0.000599	0.005426	0.003608	-0.000205	0.000687	0.003090	0.003029	0.002050	0.005225	0.004008	0.001739	0.003097	0.000675	0.001382	0.004170	0.001411	0.003323
-327.466666	0.002758	0.000952	0.000985	0.001849	0.004101	0.001573	0.002093	0.002394	0.003543	0.001475	0.001722	0.003838	0.001327	0.005542	0.004742	0.004031	0.003098	-0.000746	0.004987	0.002956	0.002284	0.003100	0.002699	0.003995	0.000576	0.002626	0.004919	0.000349	0.005983	0.001165	-0.000222	0.000017	0.002385	0.001569	0.000986	0.000702	0.004118	0.004004	0.002085	0.000423	0.001520	0.000885	0.001461	0.002855	0.002548	0.003221	0.000975	0.002422	0.001688
-327.433333	0.001527	0.002256	0.003873	0.000282	0.004811	0.003442	0.002069	0.004661	0.004033	0.002626	0.004874	0.002070	0.000862	0.001681	0.003782	0.006014	0.002031	0.002024	0.002436	0.002184	0.000014	0.002884	0.001970	0.004686	0.003029	0.004524	0.001751	0.004485	0.001965	0.000861	0.002694	0.002077	0.002984	0.000606	0.003252	0.001086	0.003102	0.003968	0.002770	0.001046	0.002760	0.001653	0.001895	0.002057	0.000922	0.004536	-0.000857	0.003569	0.001913
-327.400000	0.003872	0.001191	0.004683	0.002393	0.003080	0.003567	-0.001023	0.001865	0.002848	0.001292	0.004997	0.004467	0.002008	0.004109	0.000856	0.001856	0.002677	0.005984	0.005139	0.003456	-0.000107	0.003933	0.000477	0.003747	0.003122	0.000605	0.003524	0.003469	0.001681	0.002204	0.002375	0.002306	0.003504	0.002492	0.003222	0.000683	0.000796	0.004460	0.005618	-0.002036	0.004615	0.003107	0.002064	0.002653	0.002459	0.001905	-0.000327	0.001039	0.002328
-327.366666	0.000657	0.002974	0.001654	-0.000484	0.003698	0.003077	0.001538	0.002413	0.000663	0.004271	0.004592	0.005268	0.001426	0.001574	0.001643	0.002567	0.001911	0.001340	0.000635	0.001444	0.003321	0.003990	0.003610	0.005086	0.001336	0.002534	0.002867	0.001298	0.003297	-0.002112	0.005081	0.000868	0.001662	0.003567	0.002272	0.000926	0.004303	0.002545	0.002796	-0.000444	0.002627	0.003048	0.003121	0.004307	0.003234	0.002515	0.002153	0.005698	0.001439
-327.333333	0.001081	0.000743	0.001540	0.002435	0.001489	0.004449	0.002849	0.002038	0.002244	0.004480	0.003000	0.004398	-0.000574	0.004182	0.003047	0.002178	-0.000359	0.003523	0.002530	0.000646	0.001809	-0.000171	0.004640	0.002054	0.001364	-0.000345	0.002065	0.001374	0.005839	0.001707	0.005997	0.002061	0.001100	0.003113	0.001858	0.002790	0.001454	0.001159	0.001212	0.001874	0.004094	0.001595	0.003466	0.002542	0.004160	0.003408	0.002175	0.006075	0.004559
-327.300000	0.000115	0.001298	0.001468	0.004093	0.004457	0.003845	0.003225	0.002605	0.002126	0.002546	0.002370	0.004653	0.001730	0.004713	0.001131	0.001130	0.005790	0.003298	0.005234	0.003304	0.001455	0.004760	0.001750	0.004855	0.000820	-0.000126	0.001343	0.001245	0.005734	0.001117	0.004167	0.002371	-0.001202	0.001009	0.004052	-0.001942	0.005752	0.003184	0.002072	0.000194	0.005072	0.002474	0.002503	0.001908	0.003568	0.002730	0.001115	0.002721	0.004117
-327.266666	0.002497	0.004181	0.001422	0.003206	0.003708	0.001037	0.002025	0.002663	0.000825	0.005552	0.000785	0.005960	-0.000153	0.001285	0.002951	-0.002811	0.004504	0.000670	0.001724	0.000043	-0.001938	0.003365	0.005503	0.001996	0.001765	0.002323	0.003611	0.004359	0.001972	0.001431	0.003161	0.003679	0.000592	0.003619	0.001865	0.002178	0.003368	0.005417	0.003413	0.002514	0.000336	0.001291	0.001290	0.001810	0.002311	0.000912	0.002625	0.002579	0.004757
-327.233333	0.002568	0.003051	0.000845	0.003972	0.003533	0.002576	0.007634	0.003973	0.002407	0.001274	0.001716	0.003238	0.004500	0.003190	0.003124	0.002120	0.004449	0.001175	0.001153	0.001592	0.003860	0.005018	0.006883	0.002939	0.003689	0.004093	0.004484	0.003465	-0.000239	0.003347	0.000836	0.002386	0.000493	0.004233	0.003495	0.001942	0.004656	0.001706	0.000378	0.003489	0.005726	0.001287	0.001091	0.002967	0.001179	0.002789	0.001815	-0.000099	0.005094
-327.200000	0.004716	0.001853	0.002107	0.000927	0.005468	0.004180	0.002183	0.001712	0.005007	0.005465	0.006307	0.004302	0.002537	0.004196	0.003943	0.003785	0.003350	0.004299	0.000721	-0.000560	0.002980	0.001259	0.002953	0.000965	0.001211	0.001294	0.000666	0.002833	0.004159	0.001383	0.003630	0.003168	0.000985	0.001325	0.003739	-0.000119	0.003899	0.002520	0.004015	-0.000221	0.005469	0.001114	0.002443	0.001375	0.001418	0.000620	0.000817	0.002879	0.003583
-327.166666	0.002859	0.001981	-0.000865	0.003039	0.003375	0.003313	0.003440	0.005371	0.003932	0.001247	0.003789	0.004491	-0.000022	0.005021	0.003273	0.003928	0.006960	0.000917	0.003722	-0.001068	0.002987	0.003516	0.002525	0.002460	0.002397	0.002190	0.003478	0.004259	0.001075	0.002223	0.002938	0.000356	0.003074	0.001418	0.004237	0.001180	0.002058	0.003433	0.000476	0.001751	0.004370	0.003927	0.002132	0.003150	0.002619	0.003605	0.002197	0.003072	0.003212
-327.133333	0.000843	0.000523	0.000955	0.003104	0.003955	0.004318	0.002487	0.003208	0.003656	0.003575	0.003836	0.004384	0.002793	0.004543	0.003218	0.003213	0.002554	0.002412	0.005153	0.003370	-0.000350	0.000386	-0.000173	0.004555	-0.000595	0.000469	0.003211	0.003460	0.004098	0.003632	0.004063	0.000293	0.002818	0.000870	0.005492	0.001643	0.005008	0.005510	0.003544	0.000420	0.002990	0.001726	0.001202	0.000141	0.003057	0.002199	0.002396	0.005362	0.002530
-327.100000	0.003617	0.000847	0.003093	0.001289	0.002123	0.002225	0.001614	0.004375	0.000096	0.005318	-0.000794	0.006953	0.003612	0.003438	0.004088	0.003489	0.005077	0.002571	0.004275	0.004631	0.002007	0.004662	0.001815	0.004213	0.004513	0.004212	0.000078	0.003182	0.002281	0.004787	0.003273	0.003511	0.004089	0.002316	0.002013	0.002101	0.003635	0.005194	0.002797	0.002478	0.004555	0.002234	0.003383	0.003834	0.002072	0.002360	0.001763	0.003435	0.003655
-327.066666	0.002686	0.004635	0.003069	0.002860	0.002983	0.002093	0.004576	0.004125	0.002559	0.002653	0.004757	0.005190	-0.002114	0.002909	0.004543	0.001320	0.004592	0.001683	0.002646	0.001093	0.003644	0.003425	0.006562	0.002708	0.005451	0.002829	0.005716	0.004837	-0.000039	0.001923	0.003556	0.001794	0.003602	0.002953	0.003748	-0.000379	0.003618	0.006482	0.005496	0.001929	0.004028	0.003452	0.000815	0.004425	0.004002	0.003636	0.001679	0.002477	0.003882
-327.033333	0.001630	0.004540	0.003130	0.003417	0.003399	0.002557	0.003505	0.004513	0.002334	0.002163	0.002920	0.006033	0.003096	0.003792	0.005155	0.004461	0.005551	0.003435	0.000906	0.003771	-0.000463	0.004242	0.003328	0.002686	0.005132	0.001548	0.003484	0.003910	0.002633	0.002051	0.004025	0.005376	0.004368	0.001914	0.004878	0.004011	0.001442	0.001022	0.000902	0.001308	0.004037	0.001516	0.002690	0.001560	0.005578	0.003732	0.002269	0.002522	0.003914
-327.000000	0.001781	0.003534	0.004108	0.004427	0.003900	0.002872	0.004506	0.003769	-0.000581	0.003021	0.004340	0.005899	0.001039	0.005002	0.002577	0.003646	0.004165	0.005310	-0.000133	0.004742	0.000828	0.003006	0.005682	0.003643	0.005227	0.002638	0.005004	0.003623	0.002194	0.001478	0.001803	0.002640	0.001087	0.002719	0.002135	0.002426	0.006434	0.004946	0.001588	0.002013	0.003397	0.004126	0.003020	0.001931	0.005104	0.001468	0.004015	0.003285	0.002469
-326.966666	0.003593	0.003535	0.003060	0.003057	0.004146	0.001215	0.004161	0.000908	0.000866	0.003331	0.002610	0.004544	0.003989	-0.001008	0.006071	0.003515	0.004430	0.000525	0.002495	0.001466	0.000276	0.005448	0.004994	0.006296	0.004127	0.001803	0.001744	0.003987	0.001814	0.003756	0.003213	0.002267	0.001378	0.002869	0.002518	0.002466	0.006288	-0.000584	0.002589	0.005434	0.004318	0.005028	0.000793	0.002226	0.003018	0.002515	0.003607	0.002863	0.005358
-326.933333	0.004519	0.000970	0.002060	0.002674	0.001844	0.002351	0.002771	0.002377	0.002183	0.002562	0.001076	0.004773	0.002576	0.003811	0.003663	0.004248	0.004642	0.002422	0.003081	0.003836	0.001495	0.002278	0.005329	0.001182	0.002494	0.005035	0.002240	0.002084	0.000774	0.002802	0.005307	0.003851	0.002739	0.001951	0.005496	0.000832	0.004470	0.001718	0.001897	0.001458	0.004672	0.000769	-0.000470	0.002373	0.003511	0.002919	0.001520	0.004133	0.003877
-326.900000	0.003090	0.000880	0.001807	0.001461	0.004940	-0.000593	0.004593	0.005351	0.002955	0.004783	0.002498	0.004487	0.002376	-0.000196	0.003146	0.003616	0.005096	0.002543	0.003812	0.003615	0.001338	0.000719	0.006961	0.001831	0.001986	0.001823	0.003634	0.006360	0.000420	-0.000019	0.004589	0.002632	0.001120	0.003662	0.003147	0.002201	0.002882	0.002205	0.003607	0.003739	0.004001	0.000586	0.004741	0.002513	0.001080	0.002695	0.003064	0.000885	0.007466
-326.866666	0.001127	0.000947	0.002831	0.002815	0.003296	0.001569	0.003025	0.004934	0.005238	0.001212	0.003171	0.005833	0.004774	0.004242	0.005089	0.004414	0.002022	0.000399	0.003879	0.003644	0.001387	0.004501	0.005142	0.004378	0.000715	0.001408	0.003645	0.002234	0.002456	0.001402	0.002358	0.000533	0.002486	0.002064	0.002335	0.003015	0.007637	0.002369	-0.000130	0.004016	0.004174	0.002352	0.004813	0.002067	0.003154	0.003092	0.001920	0.004783	0.007373
-326.833333	0.002241	0.005119	0.002405	0.001162	0.005145	0.003046	0.003234	0.006368	0.003520	0.000132	0.004492	0.003350	0.003152	0.006962	0.003976	0.003501	0.002413	0.005025	0.001446	0.001754	-0.000833	0.005018	0.007189	0.003337	0.005928	0.002240	0.005167	0.004401	0.001241	0.003890	0.005715	0.002917	0.000994	0.003802	0.001324	0.002527	0.005230	0.002295	0.001571	0.000825	0.004663	0.005751	0.002053	0.005928	0.003348	0.002866	0.001053	0.002169	0.004784
-326.800000	0.003514	0.004017	0.000926	0.003362	0.005969	0.002860	0.002902	0.000557	0.002986	0.002613	0.005147	0.004397	0.006337	0.002702	0.003137	0.003376	0.002191	0.000322	0.002148	0.003288	0.002481	0.006143	0.004101	0.003890	0.002613	0.002203	0.001687	0.008257	0.003185	0.001363	0.003731	0.001836	0.000807	0.003251	0.005870	0.003327	0.003994	0.003429	0.004980	0.003853	0.003950	0.003699	0.000900	0.003086	0.002439	0.003241	0.001405	0.003274	0.004823
-326.766666	0.000759	0.006393	0.003071	0.000642	0.007008	0.002496	0.004970	0.003474	0.002297	0.002253	0.004123	0.007439	0.004554	0.003594	0.002591	0.003498	0.003063	0.005273	0.004606	0.005290	0.002146	0.003162	0.005535	0.007578	0.005077	0.002185	0.001707	0.006079	0.001584	0.001694	0.003213	-0.000699	0.001037	0.001636	0.005620	0.004149	0.005163	0.005354	0.001963	0.001623	0.006861	0.004126	0.004043	0.004780	0.001531	0.002348	0.003047	0.002368	0.003641
-326.733333	0.003548	0.005349	0.000585	0.004425	0.003273	0.005629	0.007967	0.001009	0.001954	0.001974	0.004407	0.004573	0.003574	0.002992	0.005157	0.002130	0.003514	0.004160	0.002037	0.003727	0.000361	0.002997	0.003870	0.005043	0.002153	0.005359	0.003471	0.005811	0.002920	0.004218	0.005297	-0.000086	0.002346	0.000020	0.003907	0.002438	0.006383	0.002232	0.003365	0.004022	0.005747	0.003384	0.001077	0.003181	0.004523	0.005043	0.001143	0.005156	0.005580
-326.700000	0.002657	0.007744	0.002010	0.003472	0.006030	0.005107	0.005034	0.004513	0.003767	0.006728	0.002681	0.005498	0.003331	0.004591	0.003730	0.005612	0.004758	0.003228	0.003806	0.001645	0.001081	0.005197	0.001119	0.007179	0.006871	0.006219	0.005000	0.004654	0.003338	0.003140	0.004930	0.000822	0.002480	0.002278	0.004380	0.001912	0.007124	0.001932	-0.000072	0.002094	0.004407	0.002365	0.003051	0.003345	0.003447	0.003576	0.003067	0.004735	0.005315
-326.666666	0.003630	0.006538	0.004567	0.002402	0.003230	0.002325	0.005098	0.004546	0.003668	0.000930	0.004087	0.004224	0.002886	0.006103	0.004669	0.002537	0.004677	0.004558	0.000976	0.002124	0.002763	0.003559	0.003741	0.004806	0.003475	0.004186	0.002578	0.005873	0.000946	0.002783	0.007067	0.003306	0.000319	0.002478	0.005969	0.004755	0.003628	0.003799	0.003734	0.005206	0.007286	0.001984	0.002978	0.004542	0.002228	0.004175	0.004673	0.003711	0.004090
-326.633333	0.004698	0.004449	0.004595	0.002648	0.004949	0.001426	0.005848	0.002453	0.002984	0.003841	0.003807	0.005398	0.006380	0.003970	0.005422	0.004667	0.003896	0.002611	0.006151	0.003367	0.002185	0.003752	0.004696	0.004063	-0.000838	0.002610	0.005279	0.004036	0.004070	0.003696	0.006373	0.004204	0.002579	0.003276	0.006259	0.000793	0.005520	0.002226	0.003143	0.004372	0.006740	0.003864	0.006751	0.005344	0.002376	0.006862	0.004058	0.003385	0.006128
-326.600000	0.003685	0.003471	0.003266	0.003598	0.005245	0.004687	0.002379	0.001235	0.004066	0.003921	0.003365	0.003742	0.003514	0.003762	0.004254	0.004850	0.006502	0.006004	0.002155	0.000570	0.002441	0.004560	0.007110	0.005927	0.003749	0.002781	0.004928	0.001451	0.004383	0.003981	0.003953	0.004612	0.004371	0.001569	0.004698	0.001414	0.004358	0.003715	0.004658	0.003315	0.006058	0.003843	0.003640	0.002217	0.004067	0.005097	0.003572	0.006533	0.004775
-326.566666	0.001084	0.005942	0.002984	0.004501	0.005142	0.000227	0.004928	0.008646	0.004167	0.004011	0.004546	0.006144	0.003745	0.001685	0.005068	0.002908	0.004724	0.003434	0.005918	0.002892	0.001842	0.004080	0.006609	0.003091	0.003682	0.002964	0.004810	0.007572	0.002136	0.003686	0.004068	0.003175	0.006716	0.002608	0.004273	0.003973	0.004572	0.001726	0.003376	0.002733	0.005307	0.005612	0.006215	0.002953	0.001878	0.003494	0.005659	0.002116	0.005968
-326.533333	0.003596	0.003854	0.004568	0.001851	0.006541	0.003683	0.005758	0.006632	0.002380	0.001977	0.001236	0.004130	0.005788	0.004432	0.003795	0.003599	0.005302	0.004377	0.006164	0.002008	0.001708	0.004809	0.006009	0.003887	0.007060	0.005610	0.006856	0.006092	0.004268	0.002327	0.002672	0.004785	0.000927	0.003223	0.004048	0.002460	0.007201	0.004079	0.005260	0.002655	-0.000531	0.001474	0.002329	0.003940	0.004064	0.004670	0.002107	0.002203	0.006233
-326.500000	0.003726	0.006370	0.004869	0.004787	0.004457	0.003923	0.004985	0.002860	0.002615	0.005839	0.004925	0.007444	0.003416	0.001563	0.001913	0.005315	0.004439	0.006958	0.005101	0.002582	0.003729	0.004990	0.004952	0.005566	0.002200	0.001712	0.003048	0.005572	0.003975	0.005703	0.003759	0.002245	0.002643	0.005191	0.006305	0.004987	0.006917	0.003016	0.006332	0.004490	0.004703	0.002037	0.005298	0.002702	0.005552	0.004776	0.003421	0.004806	0.008857
-326.466666	0.004667	0.005050	0.002096	0.004159	0.007947	0.003563	0.006779	0.004600	0.001688	0.002187	0.004725	0.005617	0.004666	0.004973	0.003961	0.002490	0.003479	0.004856	0.002696	0.006183	0.001520	0.004012	0.005883	0.007079	0.002931	0.003327	0.007793	0.008243	0.005507	0.004294	0.006856	0.004471	0.001078	0.000461	0.006377	0.003668	0.001858	0.004309	0.006389	0.006988	0.004175	0.006252	0.004521	0.006528	0.003572	0.005100	0.003619	0.007277	0.003362
-326.433333	0.004364	0.007384	0.004643	0.002621	0.004858	0.006403	0.004325	0.005307	0.004309	0.003250	0.003677	0.006942	0.003894	0.005576	0.005142	0.003889	0.003718	0.003839	0.002405	0.002421	0.002742	0.004736	0.005818	0.004857	0.005990	0.004376	0.007029	0.004100	0.003595	0.002947	0.002547	0.004218	0.003077	0.004379	0.006433	0.001584	0.005755	0.004420	0.007045	0.004894	0.006890	0.004641	0.006194	0.005762	0.004572	0.003953	0.003500	0.002567	0.003997
-326.400000	0.004843	0.005971	0.002832	0.005058	0.005432	0.007705	0.004515	0.004916	0.005431	0.005763	0.003865	0.005487	0.004767	0.005934	0.006345	0.004832	0.005779	0.004668	0.003638	0.004244	0.006193	0.003765	0.004537	0.007278	0.003807	0.004253	0.005621	0.004746	0.003560	0.003018	0.002620	0.005064	0.005377	0.003025	0.004184	0.002464	0.006445	0.006695	0.006269	0.002909	0.003996	0.005984	0.004737	0.005553	0.004658	0.002428	0.006777	0.006080	0.005250
-326.366666	0.004041	0.006326	0.005263	0.003218	0.004930	0.003031	0.003555	0.005472	0.002260	0.003560	0.006448	0.006145	0.003414	0.006685	0.001779	0.006183	0.008121	0.007359	0.004599	0.003297	-0.000227	0.002143	0.007198	0.006221	0.002678	0.003011	0.006429	0.006099	0.002050	0.003561	0.001674	0.003603	0.004340	0.005363	0.004377	0.003938	0.003818	0.006871	0.004341	0.001619	0.001375	0.001764	0.005069	0.002820	0.005674	0.003578	0.005660	0.002441	0.005236
-326.333333	0.005595	0.007626	0.007531	0.002961	0.004030	0.003305	0.005083	0.002729	0.004761	0.007793	0.004440	0.006913	0.005580	0.005546	0.001627	0.002976	0.005548	0.005659	0.004580	0.005022	-0.001115	0.007394	0.005367	0.005954	0.006492	0.004732	0.006545	0.005691	0.003900	0.003005	0.003488	0.005631	0.003926	0.004171	0.005576	0.005153	0.007398	0.004311	0.006254	0.004006	0.007848	0.004306	0.005638	0.003908	0.004692	0.005408	0.004887	0.003864	0.005086
-326.300000	0.006912	0.008033	0.003401	0.003206	0.006381	0.005330	0.005405	0.001987	0.005067	0.005603	0.004233	0.004149	0.007016	0.002260	0.004552	0.005658	0.008010	0.005985	0.006052	0.004744	0.001287	0.004373	0.008230	0.007722	0.005167	0.005138	0.004684	0.007331	0.005381	0.004379	0.003437	0.002088	0.004066	0.003986	0.004852	0.007529	0.006644	0.004610	0.005937	0.006255	0.005083	0.005131	0.004722	0.004168	0.003325	0.004677	0.004647	0.005891	0.005343
-326.266666	0.002562	0.004044	0.004512	0.003191	0.006239	0.007800	0.003698	0.005004	0.005488	0.004138	0.006604	0.008943	0.006149	0.006397	0.005703	0.005124	0.006512	0.006741	0.006834	0.005147	0.001157	0.005111	0.006804	0.005736	0.003486	0.003658	0.005153	0.008762	0.006225	0.003952	0.005941	0.005095	0.003349	0.003496	0.005578	0.006583	0.006782	0.002136	0.005363	0.006123	0.003343	0.004860	0.006763	0.008685	0.006487	0.007758	0.003118	0.003458	0.006650
-326.233333	0.004794	0.003203	0.003318	0.006817	0.007753	0.004403	0.003985	0.002983	0.005655	0.007155	0.006167	0.008030	0.006789	0.005720	0.008340	0.006257	0.007813	0.004959	0.005606	0.004776	0.003585	0.005794	0.006623	0.010358	0.007086	0.002461	0.005300	0.005573	0.005172	0.006369	0.006799	0.007853	0.005131	0.003319	0.005391	0.003248	0.003086	0.005765	0.005491	0.004898	0.005062	0.001594	0.004246	0.006224	0.004822	0.005701	0.004755	0.006390	0.007158
-326.200000	0.004668	0.006310	0.007718	0.008256	0.004953	0.004284	0.005044	0.004745	0.004557	0.002935	0.005979	0.008317	0.007258	0.007304	0.003055	0.006371	0.006863	0.006759	0.003380	0.002689	0.005395	0.009341	0.006558	0.006946	0.006083	0.003003	0.005325	0.006036	0.004986	0.005159	0.005698	0.006383	0.004719	0.004745	0.006302	0.006130	0.006063	0.006792	0.006903	0.008045	0.005549	0.005907	0.003249	0.006543	0.005591	0.005693	0.006154	0.003655	0.008209
-326.166666	0.008069	0.004292	0.007088	0.007217	0.005746	0.004953	0.005718	0.006095	0.007019	0.004416	0.004882	0.006708	0.003250	0.007168	0.006017	0.005785	0.006513	0.007643	0.006797	0.007872	0.002213	0.004573	0.006485	0.005890	0.008411	0.003331	0.004266	0.006958	0.005364	0.005218	0.008532	0.007990	0.003555	0.005983	0.004534	0.002769	0.010186	0.005252	0.004376	0.007326	0.004704	0.007821	0.006273	0.005166	0.004148	0.004176	0.005566	0.004604	0.008233
-326.133333	0.008786	0.005536	0.004673	0.003668	0.008214	0.005927	0.005403	0.007400	0.004171	0.008839	0.004188	0.006950	0.007173	0.009021	0.008914	0.006330	0.005607	0.005773	0.006079	0.006357	0.005648	0.005978	0.005676	0.007243	0.005799	0.004595	0.005672	0.006229	0.004616	0.003563	0.005807	0.004132	0.003357	0.004162	0.003950	0.003565	0.010058	0.006476	0.004976	0.007391	0.007548	0.002531	0.005464	0.005783	0.005605	0.004540	0.005485	0.005804	0.005869
-326.100000	0.009103	0.003777	0.006466	0.008673	0.006836	0.006173	0.007435	0.007486	0.007485	0.007736	0.007016	0.006271	0.004962	0.005047	0.004576	0.007701	0.005278	0.006734	0.006600	0.005898	0.007850	0.005037	0.007475	0.006372	0.009721	0.002336	0.006312	0.007946	0.008325	0.005578	0.008705	0.007057	0.004821	0.005941	0.007718	0.003358	0.007591	0.006021	0.007846	0.006498	0.007483	0.004505	0.006315	0.010633	0.005385	0.005253	0.006009	0.004633	0.007248
-326.066666	0.006104	0.005963	0.006110	0.007471	0.007446	0.005653	0.007798	0.008179	0.007040	0.007514	0.007450	0.006057	0.004590	0.007330	0.008156	0.006798	0.007281	0.007868	0.006273	0.007197	0.004155	0.004675	0.010572	0.008381	0.007961	0.004245	0.005223	0.005202	0.005687	0.006701	0.003241	0.006638	0.006338	0.002492	0.008389	0.007385	0.009437	0.006188	0.009486	0.006769	0.006125	0.008563	0.008300	0.006081	0.008629	0.008317	0.005217	0.005443	0.006052
-326.033333	0.006654	0.007629	0.007644	0.006977	0.005551	0.008325	0.007785	0.009460	0.006403	0.004745	0.010302	0.009105	0.006345	0.004447	0.008878	0.007583	0.007067	0.008661	0.007052	0.008264	0.004873	0.007311	0.008035	0.006051	0.007699	0.006382	0.007065	0.006162	0.004685	0.005813	0.007610	0.007921	0.008221	0.003988	0.007737	0.005737	0.006800	0.007179	0.004084	0.006832	0.008248	0.004633	0.005556	0.007750	0.007005	0.002247	0.006946	0.005109	0.009218
-326.000000	0.009731	0.007814	0.009802	0.007059	0.009390	0.007895	0.007175	0.004738	0.003795	0.006076	0.008036	0.010334	0.006853	0.010854	0.007484	0.008267	0.004607	0.008170	0.005805	0.008005	0.002812	0.006015	0.007440	0.009178	0.007954	0.006123	0.008436	0.008120	0.005815	0.004578	0.006072	0.007875	0.003336	0.005656	0.007337	0.007516	0.006795	0.005659	0.008115	0.007471	0.009254	0.009148	0.005830	0.007444	0.007658	0.004808	0.007060	0.006101	0.008712
-325.966666	0.007075	0.009419	0.006917	0.007006	0.009326	0.007607	0.006908	0.008546	0.005034	0.007436	0.007511	0.008386	0.007335	0.008607	0.005274	0.006419	0.008164	0.007335	0.010874	0.006952	0.006751	0.006192	0.007762	0.011641	0.008668	0.005811	0.008409	0.006782	0.006546	0.008043	0.007985	0.005465	0.005267	0.009185	0.007981	0.011338	0.010032	0.007493	0.007956	0.009493	0.004455	0.006263	0.006648	0.007439	0.008662	0.005498	0.007359	0.007680	0.007811
-325.933333	0.009493	0.009993	0.005267	0.006176	0.007150	0.007877	0.008587	0.006968	0.008389	0.004603	0.005977	0.010948	0.007095	0.006691	0.007696	0.008362	0.008112	0.010263	0.007093	0.005834	0.005004	0.008302	0.008524	0.007734	0.007126	0.006427	0.009144	0.010079	0.007053	0.007776	0.006106	0.006605	0.006335	0.004739	0.009514	0.007566	0.011271	0.005368	0.009103	0.008737	0.007004	0.007254	0.007327	0.006625	0.006934	0.008897	0.009107	0.006365	0.008796
-325.900000	0.010105	0.010997	0.009930	0.007415	0.007580	0.006339	0.008989	0.006751	0.007235	0.005776	0.006594	0.008122	0.010294	0.007055	0.006087	0.007431	0.009615	0.009848	0.006724	0.004124	0.007228	0.008720	0.011167	0.006866	0.005603	0.007874	0.007890	0.009218	0.007824	0.005752	0.008310	0.006613	0.005650	0.008569	0.007901	0.008404	0.009049	0.006740	0.009936	0.006581	0.005834	0.005793	0.006922	0.009476	0.008633	0.007791	0.007573	0.008338	0.010312
-325.866666	0.009181	0.008370	0.009274	0.009212	0.007233	0.010914	0.006538	0.010864	0.008536	0.009233	0.007401	0.008810	0.006205	0.009396	0.010102	0.007978	0.009638	0.010156	0.009557	0.004780	0.009507	0.009365	0.010263	0.006779	0.007534	0.009023	0.006389	0.011300	0.007925	0.007752	0.009549	0.008393	0.008895	0.006818	0.009658	0.007677	0.013548	0.007044	0.010343	0.009349	0.005653	0.005675	0.008135	0.010190	0.007188	0.006793	0.011061	0.007673	0.007246
-325.833333	0.009776	0.006877	0.008777	0.009377	0.007728	0.007817	0.012098	0.012279	0.007868	0.007833	0.008769	0.008865	0.006232	0.010519	0.008004	0.009182	0.008995	0.008079	0.008581	0.008407	0.009475	0.008009	0.009857	0.010471	0.007305	0.007981	0.009927	0.008620	0.010137	0.006838	0.007599	0.007726	0.006294	0.007944	0.009336	0.007349	0.014917	0.009804	0.009605	0.010351	0.009058	0.009884	0.009022	0.007463	0.008564	0.009336	0.007728	0.008577	0.010295
-325.800000	0.008217	0.008265	0.008934	0.010979	0.010802	0.007144	0.011777	0.010367	0.010054	0.009607	0.009753	0.008866	0.010922	0.009546	0.007864	0.007029	0.009397	0.009551	0.008548	0.007859	0.009797	0.010348	0.009032	0.008026	0.009886	0.008434	0.007500	0.009265	0.008148	0.009490	0.007885	0.009440	0.008537	0.009672	0.008762	0.008043	0.011533	0.008941	0.007765	0.007531	0.008399	0.009591	0.009753	0.007867	0.008377	0.006792	0.008473	0.008806	0.008701
-325.766666	0.009987	0.011066	0.007205	0.009459	0.010349	0.007831	0.011243	0.012007	0.010451	0.010332	0.013012	0.009507	0.013591	0.009145	0.008191	0.012812	0.009684	0.009552	0.010108	0.009592	0.011587	0.009995	0.012168	0.009354	0.009519	0.006319	0.007547	0.010205	0.010390	0.008374	0.008625	0.008809	0.009895	0.008706	0.008089	0.009257	0.013822	0.008774	0.009494	0.011874	0.010738	0.007051	0.010299	0.009272	0.010961	0.007498	0.007704	0.010725	0.012738
-325.733333	0.011797	0.009447	0.011249	0.011153	0.013195	0.010364	0.011494	0.012125	0.010216	0.010427	0.009930	0.012539	0.011435	0.009308	0.009142	0.011133	0.012359	0.011421	0.008678	0.013324	0.007256	0.009582	0.012000	0.012305	0.009474	0.009924	0.008249	0.010686	0.012375	0.011429	0.009102	0.011644	0.010987	0.008732	0.010511	0.009418	0.013443	0.007099	0.013746	0.008593	0.010921	0.011803	0.010362	0.012765	0.008524	0.008149	0.006736	0.009350	0.011598
-325.700000	0.011225	0.010045	0.012141	0.010075	0.011282	0.009744	0.012216	0.012940	0.007063	0.010955	0.010239	0.012853	0.011661	0.012183	0.008829	0.009633	0.013158	0.011431	0.010538	0.010830	0.008976	0.008448	0.012916	0.010595	0.010841	0.010200	0.013140	0.011802	0.009313	0.010781	0.011596	0.012415	0.009917	0.012030	0.011170	0.009777	0.013442	0.009854	0.011187	0.011097	0.012208	0.008660	0.011292	0.011320	0.009905	0.009850	0.010434	0.012233	0.010556
-325.666666	0.009149	0.011480	0.011529	0.010199	0.013165	0.011811	0.012654	0.015878	0.013198	0.011198	0.012687	0.013409	0.012676	0.010528	0.010457	0.012788	0.013159	0.010527	0.010932	0.008726	0.009712	0.010604	0.014477	0.012963	0.014243	0.009617	0.013327	0.013785	0.010520	0.011281	0.012085	0.012049	0.012332	0.013286	0.013924	0.010286	0.012808	0.011169	0.009567	0.011724	0.011481	0.011575	0.012858	0.011477	0.012878	0.011244	0.009877	0.011329	0.013356
-325.633333	0.012347	0.010841	0.011277	0.012345	0.013137	0.011321	0.012420	0.013276	0.009807	0.012092	0.015153	0.012052	0.010465	0.012772	0.011718	0.013122	0.013743	0.012868	0.013022	0.010900	0.010564	0.011813	0.011212	0.010416	0.015400	0.011191	0.009797	0.012581	0.012095	0.009162	0.014472	0.011788	0.009798	0.013646	0.013429	0.010128	0.011923	0.010763	0.013972	0.008814	0.012695	0.010315	0.011408	0.013523	0.011269	0.012214	0.012707	0.011364	0.015825
-325.600000	0.010656	0.013477	0.015236	0.011565	0.013291	0.012644	0.010282	0.012864	0.012434	0.013430	0.011794	0.015595	0.013913	0.011393	0.012687	0.011718	0.014929	0.012719	0.010932	0.012292	0.011278	0.013430	0.015325	0.014688	0.016854	0.010487	0.011703	0.014104	0.009797	0.013741	0.012063	0.013866	0.009674	0.011372	0.014764	0.010430	0.012814	0.010403	0.010743	0.010005	0.012444	0.013118	0.013010	0.012765	0.014140	0.010224	0.012327	0.013692	0.013836
-325.566666	0.011343	0.012671	0.015570	0.013928	0.014962	0.010352	0.013571	0.016031	0.011160	0.012560	0.014247	0.012292	0.013877	0.010859	0.014113	0.014618	0.012498	0.010874	0.014995	0.008586	0.011627	0.011633	0.013825	0.011809	0.014127	0.014392	0.014385	0.013371	0.015231	0.012945	0.013515	0.013849	0.013489	0.014985	0.014648	0.012578	0.013770	0.013041	0.009955	0.014939	0.012211	0.011448	0.010123	0.016689	0.013950	0.012784	0.013154	0.015124	0.013706
-325.533333	0.014411	0.014424	0.019253	0.010334	0.015672	0.014899	0.017326	0.012028	0.014456	0.015858	0.015742	0.015081	0.016150	0.015278	0.013455	0.014322	0.015225	0.015462	0.017008	0.013384	0.011058	0.015387	0.014666	0.011818	0.015378	0.013422	0.014496	0.016742	0.015592	0.014386	0.012404	0.014894	0.014588	0.012997	0.014165	0.012461	0.017670	0.012944	0.015049	0.013715	0.012448	0.013361	0.012972	0.012335	0.014890	0.013064	0.013243	0.013203	0.016423
-325.500000	0.015514	0.012505	0.016347	0.013958	0.017661	0.017377	0.014983	0.014315	0.013486	0.012868	0.016536	0.013963	0.013030	0.013220	0.012907	0.012920	0.017657	0.014497	0.013383	0.015301	0.014638	0.013282	0.014548	0.015474	0.015989	0.014928	0.019084	0.014442	0.016216	0.013563	0.015856	0.014557	0.012747	0.011523	0.017894	0.012774	0.016828	0.014068	0.019393	0.014845	0.013015	0.012880	0.015255	0.015475	0.012642	0.012637	0.014785	0.016402	0.017024
-325.466666	0.017611	0.016405	0.018384	0.015782	0.018105	0.012986	0.013161	0.014783	0.016247	0.015255	0.015896	0.013773	0.015325	0.014220	0.015612	0.016834	0.017336	0.013273	0.013858	0.014195	0.013162	0.014888	0.012729	0.016571	0.017051	0.014591	0.014874	0.014888	0.014779	0.017080	0.016318	0.014083	0.012977	0.014011	0.016833	0.012853	0.015828	0.014145	0.016376	0.016679	0.017167	0.015047	0.014128	0.016957	0.015381	0.013527	0.015478	0.014438	0.017758
-325.433333	0.016515	0.017411	0.017968	0.017376	0.013840	0.017379	0.015031	0.019479	0.016641	0.017299	0.016450	0.016399	0.015526	0.014446	0.017944	0.015872	0.013311	0.019078	0.015502	0.017627	0.013254	0.016895	0.017033	0.018554	0.016906	0.017173	0.016329	0.016632	0.016581	0.015807	0.017356	0.016795	0.013400	0.016479	0.016891	0.015887	0.017277	0.014518	0.016799	0.017714	0.016154	0.013608	0.014613	0.017213	0.017855	0.014813	0.016077	0.015095	0.018701
-325.400000	0.016909	0.015793	0.019211	0.017553	0.017467	0.014900	0.018210	0.019620	0.018008	0.015980	0.016821	0.017334	0.015079	0.015243	0.017093	0.017795	0.015192	0.017236	0.018136	0.017468	0.014443	0.016314	0.019505	0.016937	0.017871	0.018255	0.015906	0.018578	0.018801	0.015710	0.017541	0.016642	0.017357	0.018562	0.016720	0.016974	0.022198	0.018255	0.017646	0.018676	0.016397	0.016201	0.014456	0.017075	0.015557	0.018297	0.016455	0.017052	0.018196
-325.366666	0.018880	0.016896	0.018606	0.018051	0.019495	0.019465	0.018720	0.018033	0.017214	0.020075	0.019176	0.020124	0.018017	0.018945	0.016605	0.020100	0.020771	0.020538	0.017471	0.019145	0.016099	0.018489	0.016237	0.018876	0.020430	0.017772	0.016650	0.018474	0.016235	0.013550	0.019439	0.018058	0.015910	0.017531	0.020504	0.020843	0.018218	0.018513	0.017941	0.018623	0.019782	0.018064	0.017990	0.019895	0.016636	0.015083	0.017393	0.019160	0.019888
-325.333333	0.018378	0.017358	0.019942	0.020238	0.018792	0.018655	0.020774	0.020714	0.017701	0.016964	0.020311	0.020240	0.021178	0.021512	0.016386	0.019318	0.018662	0.021376	0.018292	0.018861	0.017939	0.016677	0.020855	0.021626	0.023445	0.020202	0.020171	0.021201	0.018555	0.019322	0.018551	0.019377	0.019103	0.019414	0.019693	0.019227	0.023872	0.018077	0.021539	0.018498	0.018927	0.018293	0.017900	0.018129	0.018765	0.013868	0.017983	0.018136	0.021748
-325.300000	0.017343	0.022604	0.020255	0.020208	0.021088	0.019880	0.018618	0.021126	0.020616	0.017622	0.020901	0.021809	0.021017	0.021285	0.018860	0.019059	0.018600	0.021469	0.022762	0.021645	0.019100	0.018127	0.021122	0.019036	0.023127	0.019049	0.019798	0.022695	0.014871	0.018868	0.021310	0.022453	0.017299	0.023307	0.022393	0.016400	0.020766	0.021760	0.019974	0.019362	0.020341	0.015567	0.017724	0.017603	0.018558	0.017799	0.021261	0.023476	0.020927
-325.266666	0.018330	0.022580	0.021923	0.021402	0.021858	0.020181	0.021838	0.022905	0.020234	0.023073	0.022947	0.024653	0.020794	0.018115	0.021646	0.021714	0.022338	0.019904	0.020139	0.019906	0.020969	0.021774	0.021889	0.021893	0.021944	0.016592	0.024197	0.022495	0.019184	0.019188	0.020102	0.018702	0.020495	0.020988	0.019739	0.020741	0.018934	0.022798	0.022155	0.018194	0.021382	0.017595	0.020795	0.021432	0.019582	0.019515	0.022427	0.020000	0.023224
-325.233333	0.020838	0.022414	0.022638	0.020912	0.022229	0.025403	0.025796	0.024632	0.023971	0.023534	0.022827	0.022395	0.021280	0.020583	0.021236	0.023263	0.023252	0.022908	0.020725	0.023193	0.020701	0.023130	0.022831	0.021510	0.022431	0.016739	0.024039	0.022372	0.019872	0.019779	0.022842	0.022147	0.022347	0.023348	0.025827	0.024548	0.023239	0.023431	0.025890	0.022954	0.024067	0.020160	0.023581	0.022904	0.022517	0.020307	0.021944	0.022970	0.022924
-325.200000	0.023640	0.025639	0.024457	0.021898	0.026875	0.022048	0.025574	0.025579	0.021088	0.022145	0.025123	0.022760	0.023953	0.022627	0.023467	0.024853	0.023398	0.021215	0.023269	0.021706	0.021506	0.020734	0.024820	0.022074	0.026075	0.023484	0.023254	0.025553	0.022649	0.021463	0.023951	0.026560	0.021048	0.023694	0.021157	0.021112	0.023456	0.024323	0.023376	0.020690	0.023660	0.020376	0.023114	0.024496	0.024167	0.022471	0.022383	0.022403	0.026416
-325.166666	0.024958	0.021267	0.022694	0.025990	0.023591	0.025426	0.025578	0.025124	0.024467	0.027430	0.022837	0.027408	0.026550	0.025194	0.023531	0.026832	0.025389	0.025242	0.023108	0.022185	0.022937	0.024213	0.028971	0.024078	0.027141	0.024534	0.022879	0.024275	0.024381	0.026271	0.028012	0.030510	0.024102	0.024887	0.024848	0.024025	0.026945	0.023363	0.023707	0.022770	0.025587	0.019586	0.022185	0.023048	0.025888	0.022243	0.020932	0.025070	0.024786
-325.133333	0.026456	0.026178	0.024809	0.024716	0.027967	0.024237	0.025952	0.021676	0.027840	0.024480	0.027001	0.028821	0.026360	0.022054	0.028761	0.027707	0.025739	0.024109	0.026451	0.024645	0.022790	0.024182	0.027958	0.027809	0.027947	0.022423	0.027085	0.026329	0.027213	0.024331	0.024440	0.027285	0.022132	0.025678	0.026325	0.027315	0.028739	0.024596	0.025600	0.027572	0.027177	0.024807	0.024310	0.025288	0.028580	0.026317	0.027628	0.025035	0.027264
-325.100000	0.027879	0.030050	0.024904	0.026727	0.028710	0.027417	0.027804	0.024506	0.024770	0.026924	0.027831	0.028739	0.030945	0.026817	0.026083	0.028654	0.029017	0.024785	0.024309	0.025443	0.023637	0.029207	0.032105	0.027135	0.028144	0.026909	0.027061	0.025931	0.025513	0.027476	0.027230	0.029876	0.026728	0.026675	0.028574	0.027938	0.028625	0.025758	0.026936	0.024917	0.027636	0.026019	0.025753	0.025777	0.028395	0.023239	0.024172	0.026590	0.028969
-325.066666	0.030787	0.030034	0.028976	0.029086	0.028017	0.026112	0.030549	0.025100	0.028691	0.025461	0.028722	0.029456	0.031368	0.029912	0.026442	0.030159	0.029734	0.028234	0.027109	0.027138	0.026599	0.030904	0.028240	0.032099	0.030992	0.028425	0.029606	0.030307	0.029966	0.028711	0.028811	0.033542	0.026751	0.028295	0.029979	0.027534	0.030555	0.026858	0.029155	0.029254	0.031347	0.027746	0.026616	0.026830	0.024342	0.029188	0.027795	0.027113	0.032137
-325.033333	0.028072	0.031813	0.030692	0.028219	0.031321	0.031720	0.029038	0.028977	0.030074	0.029050	0.030444	0.028350	0.032204	0.029344	0.026674	0.033591	0.029539	0.029857	0.028870	0.028293	0.029580	0.026771	0.031765	0.031436	0.033221	0.031505	0.030623	0.031623	0.032676	0.030741	0.028916	0.030669	0.029386	0.029465	0.031823	0.028742	0.031174	0.031713	0.031649	0.029420	0.029439	0.029624	0.028369	0.029842	0.028669	0.030992	0.027219	0.030266	0.031169
-325.000000	0.030803	0.032434	0.033281	0.032028	0.032666	0.031182	0.030707	0.031526	0.031517	0.029689	0.032410	0.029576	0.032618	0.031648	0.033293	0.032930	0.033766	0.029941	0.031757	0.029995	0.030288	0.029935	0.034162	0.033828	0.032369	0.033093	0.030059	0.034802	0.031579	0.030061	0.031369	0.033592	0.030820	0.031412	0.032708	0.030160	0.034129	0.032653	0.030429	0.030977	0.029092	0.032855	0.030448	0.030530	0.027521	0.030671	0.032287	0.032139	0.031117
-324.966666	0.032864	0.032666	0.033655	0.032700	0.032541	0.030450	0.034934	0.031623	0.033882	0.032197	0.035558	0.035217	0.034505	0.034558	0.034340	0.034996	0.033460	0.034033	0.034374	0.034515	0.031535	0.031925	0.035957	0.031045	0.036734	0.034727	0.031490	0.037531	0.030151	0.033506	0.033125	0.033792	0.031866	0.033644	0.034730	0.033247	0.037535	0.034611	0.033798	0.032758	0.031624	0.031380	0.030880	0.032249	0.031475	0.032972	0.032164	0.032668	0.032106
-324.933333	0.034665	0.037759	0.033587	0.037306	0.032665	0.031775	0.037106	0.036033	0.035963	0.031089	0.035483	0.033246	0.034725	0.032943	0.032358	0.034486	0.036639	0.032035	0.034365	0.032381	0.031924	0.035067	0.035575	0.034686	0.037475	0.036896	0.034941	0.037330	0.034189	0.033540	0.037719	0.034509	0.030935	0.033498	0.033076	0.034449	0.037144	0.035019	0.036155	0.032840	0.033640	0.032395	0.031600	0.035222	0.034259	0.030956	0.032045	0.032884	0.035756
-324.900000	0.036303	0.036548	0.036118	0.035590	0.039304	0.034975	0.037696	0.036254	0.037106	0.036896	0.035778	0.037228	0.036793	0.035811	0.036075	0.037335	0.036490	0.035426	0.032862	0.036378	0.035036	0.035778	0.038967	0.037329	0.040564	0.035730	0.037798	0.036740	0.035980	0.031855	0.037811	0.033954	0.038016	0.036892	0.038696	0.037888	0.038812	0.034989	0.037711	0.032774	0.037197	0.034572	0.033478	0.035943	0.033103	0.032519	0.035386	0.035027	0.037618
-324.866666	0.037947	0.039523	0.040013	0.039576	0.040355	0.034461	0.040208	0.037876	0.035619	0.036567	0.039624	0.037523	0.041595	0.040865	0.038025	0.039228	0.036553	0.037742	0.035357	0.036800	0.038253	0.039307	0.039831	0.038501	0.040098	0.038927	0.039127	0.040117	0.040189	0.037258	0.040439	0.036288	0.035900	0.038132	0.041389	0.037611	0.040653	0.039295	0.039442	0.038354	0.037852	0.034676	0.035993	0.036719	0.037981	0.035202	0.038789	0.037247	0.038080
-324.833333	0.041975	0.039352	0.041836	0.040113	0.041605	0.038036	0.041607	0.041811	0.042463	0.037995	0.040468	0.039734	0.042909	0.038980	0.040443	0.039233	0.039565	0.043499	0.037929	0.037605	0.040249	0.035949	0.042208	0.041433	0.042215	0.036097	0.044637	0.042723	0.038482	0.036020	0.038541	0.042998	0.041600	0.039846	0.041037	0.040490	0.044332	0.040364	0.040312	0.039331	0.039676	0.039063	0.038300	0.039239	0.038385	0.036676	0.037046	0.038812	0.039887
-324.800000	0.044708	0.043813	0.045926	0.042420	0.044698	0.040595	0.040827	0.042215	0.038781	0.039557	0.043286	0.043355	0.042431	0.044684	0.042454	0.042140	0.042714	0.041407	0.038448	0.042221	0.040123	0.043116	0.043400	0.042099	0.042635	0.041780	0.039708	0.044206	0.042607	0.040740	0.043051	0.040965	0.041057	0.038492	0.043695	0.042226	0.044234	0.040824	0.042400	0.041203	0.040289	0.041019	0.041943	0.040418	0.043431	0.038389	0.043595	0.040286	0.041043
-324.766666	0.045594	0.044053	0.045306	0.043345	0.046011	0.043138	0.043135	0.045056	0.045139	0.042046	0.042754	0.044712	0.043795	0.043304	0.043952	0.045349	0.042189	0.044530	0.041325	0.043335	0.043715	0.043157	0.043752	0.043661	0.047989	0.040435	0.047518	0.045081	0.042346	0.044239	0.041709	0.045802	0.042725	0.045512	0.044693	0.044430	0.046138	0.044396	0.047103	0.043401	0.044652	0.045390	0.043816	0.041550	0.042933	0.041131	0.042527	0.043737	0.044738
-324.733333	0.047618	0.047064	0.048769	0.049059	0.047833	0.044281	0.045066	0.046168	0.046639	0.042589	0.043668	0.048730	0.046281	0.050803	0.046916	0.044811	0.048204	0.043844	0.044512	0.047481	0.046006	0.045119	0.045045	0.048407	0.048153	0.044481	0.048500	0.047203	0.044625	0.044784	0.044397	0.046583	0.044263	0.046348	0.048780	0.047291	0.046887	0.043061	0.046563	0.044787	0.047269	0.045573	0.042404	0.044833	0.045489	0.043889	0.043202	0.046559	0.046127
-324.700000	0.047238	0.049312	0.050673	0.049105	0.046080	0.048127	0.048787	0.046197	0.048399	0.046892	0.048195	0.047720	0.048694	0.049759	0.047416	0.050069	0.049770	0.048537	0.047838	0.047893	0.049398	0.048118	0.048073	0.046518	0.049105	0.045646	0.047379	0.049736	0.047407	0.047538	0.047364	0.050516	0.045798	0.047429	0.049840	0.047550	0.051711	0.046534	0.050482	0.050484	0.049616	0.046038	0.044787	0.046999	0.045617	0.045339	0.045777	0.046833	0.046064
-324.666666	0.049184	0.054634	0.053702	0.051137	0.051254	0.051680	0.049532	0.049289	0.050083	0.047537	0.049614	0.051796	0.049359	0.052440	0.046256	0.051273	0.050828	0.050667	0.047378	0.050543	0.050959	0.049425	0.051430	0.049997	0.053240	0.046859	0.049057	0.052544	0.050758	0.048216	0.048907	0.052061	0.050066	0.050656	0.052194	0.045139	0.050153	0.050180	0.051426	0.048540	0.053144	0.048651	0.048685	0.050159	0.047778	0.050086	0.047791	0.050687	0.052966
-324.633333	0.051950	0.054714	0.053202	0.054386	0.054175	0.050471	0.049893	0.052784	0.050251	0.050331	0.053751	0.054536	0.052855	0.052407	0.054032	0.050799	0.054803	0.052448	0.053273	0.050636	0.048197	0.053351	0.053426	0.050545	0.054163	0.049341	0.051389	0.051094	0.053870	0.054187	0.050205	0.053910	0.048778	0.050846	0.053649	0.050569	0.054352	0.048932	0.051834	0.053215	0.051124	0.052450	0.050889	0.050973	0.050390	0.052416	0.052379	0.048467	0.051619
-324.600000	0.055874	0.055517	0.051885	0.055112	0.055619	0.052468	0.052438	0.052969	0.054589	0.051048	0.055429	0.055254	0.053995	0.053990	0.056710	0.054213	0.053860	0.053546	0.052354	0.053036	0.050845	0.052390	0.056113	0.053226	0.053865	0.051620	0.057832	0.056725	0.052691	0.053521	0.053727	0.055612	0.051945	0.054636	0.055740	0.055493	0.054138	0.054813	0.054155	0.054175	0.050671	0.055263	0.050616	0.054405	0.054676	0.049748	0.051941	0.053356	0.056807
-324.566666	0.056438	0.055116	0.056225	0.058049	0.055938	0.052996	0.056017	0.056120	0.053978	0.057284	0.056024	0.058206	0.055698	0.056038	0.055346	0.054246	0.058351	0.057318	0.055936	0.057542	0.055122	0.052130	0.056361	0.055585	0.056150	0.053312	0.057880	0.059372	0.056841	0.051173	0.052666	0.056030	0.055439	0.055954	0.055546	0.055409	0.058341	0.054887	0.056033	0.055417	0.052600	0.056171	0.053966	0.055011	0.052286	0.055318	0.054636	0.055296	0.052853
-324.533333	0.056382	0.058819	0.058225	0.058547	0.059714	0.056766	0.056486	0.058183	0.057187	0.054619	0.056575	0.057144	0.054997	0.060352	0.056936	0.060453	0.058912	0.060288	0.053123	0.055845	0.056070	0.058193	0.061660	0.056362	0.058390	0.055872	0.056053	0.062430	0.059306	0.055828	0.056114	0.058782	0.059316	0.055338	0.057194	0.056457	0.057898	0.057750	0.057524	0.059295	0.056358	0.053528	0.055821	0.056051	0.056720	0.056098	0.053860	0.054469	0.061083
-324.500000	0.061470	0.062123	0.057568	0.056551	0.059473	0.056378	0.059486	0.061317	0.059032	0.060905	0.058590	0.064768	0.056745	0.058249	0.055875	0.061067	0.058560	0.058460	0.057479	0.057966	0.058744	0.060154	0.059609	0.058656	0.057930	0.057120	0.056486	0.059519	0.057961	0.060476	0.058688	0.060446	0.058472	0.060372	0.057857	0.061117	0.060112	0.059692	0.057442	0.058482	0.058714	0.060776	0.059549	0.058765	0.059656	0.059732	0.058314	0.058910	0.060424
-324.466666	0.064093	0.061771	0.064220	0.058747	0.060677	0.061521	0.058794	0.061152	0.058929	0.060398	0.059177	0.062648	0.060075	0.063454	0.062582	0.060316	0.058233	0.062588	0.059236	0.058614	0.062168	0.060086	0.060810	0.061088	0.061343	0.060757	0.059395	0.062798	0.061162	0.061451	0.058508	0.062632	0.060078	0.061061	0.060954	0.063285	0.063360	0.061389	0.062445	0.062606	0.062915	0.060573	0.057383	0.063395	0.059324	0.057563	0.059180	0.061490	0.062602
-324.433333	0.063637	0.062710	0.064271	0.061134	0.061035	0.062026	0.063709	0.060705	0.063348	0.060312	0.060751	0.064803	0.063695	0.062992	0.061189	0.063914	0.064394	0.062412	0.058830	0.062960	0.061554	0.061488	0.064197	0.061920	0.063200	0.058769	0.063310	0.063046	0.062447	0.059455	0.063649	0.064540	0.058714	0.063457	0.062922	0.063884	0.065219	0.062451	0.063635	0.062876	0.064692	0.061434	0.060458	0.061646	0.063353	0.062656	0.061187	0.060110	0.061562
-324.400000	0.062891	0.064876	0.065590	0.063935	0.066474	0.061053	0.062773	0.062838	0.061703	0.063495	0.060559	0.063416	0.063875	0.062085	0.066095	0.063341	0.064361	0.062227	0.063834	0.061375	0.063087	0.062929	0.063603	0.063799	0.062233	0.062081	0.065667	0.063611	0.062450	0.063229	0.064096	0.066056	0.061459	0.058966	0.063935	0.063718	0.062503	0.062986	0.064885	0.060890	0.061354	0.062931	0.061753	0.063930	0.061829	0.063079	0.062078	0.064152	0.066401
-324.366666	0.063395	0.065096	0.066493	0.063003	0.063332	0.065039	0.063245	0.065527	0.065101	0.065651	0.063380	0.062229	0.061904	0.062262	0.064040	0.066489	0.064821	0.065276	0.062490	0.062410	0.063550	0.064472	0.063587	0.067503	0.064202	0.061731	0.068185	0.062636	0.067414	0.063149	0.063068	0.065917	0.063932	0.061126	0.068525	0.063565	0.062693	0.065534	0.064758	0.061079	0.065867	0.063117	0.064432	0.064740	0.064397	0.063520	0.062691	0.060692	0.068965
-324.333333	0.066169	0.067650	0.066488	0.063683	0.066202	0.063330	0.064578	0.064364	0.064979	0.064975	0.064828	0.066372	0.063577	0.064414	0.064318	0.063566	0.064006	0.062833	0.062150	0.065706	0.062131	0.063008	0.064725	0.066236	0.064959	0.063296	0.066083	0.064817	0.062238	0.066471	0.065561	0.061442	0.065398	0.063556	0.064974	0.062604	0.063368	0.062606	0.064175	0.060404	0.063060	0.064602	0.063964	0.064439	0.064026	0.064707	0.067996	0.062450	0.065082
-324.300000	0.064768	0.063587	0.063506	0.066485	0.064159	0.066030	0.067476	0.064110	0.063866	0.065008	0.064823	0.067667	0.065724	0.065705	0.066437	0.064078	0.065796	0.065635	0.065417	0.062202	0.063409	0.061814	0.063213	0.065505	0.065281	0.063384	0.066102	0.070063	0.063898	0.066696	0.064455	0.065726	0.065920	0.064758	0.064976	0.061560	0.066298	0.065437	0.063858	0.064656	0.065374	0.062232	0.065048	0.065974	0.066638	0.063719	0.067430	0.064919	0.065610
-324.266666	0.065351	0.066213	0.065197	0.064176	0.065411	0.061567	0.065977	0.065653	0.063679	0.067955	0.065693	0.065435	0.064534	0.065963	0.062846	0.064105	0.066142	0.066719	0.061892	0.065124	0.064968	0.063690	0.066285	0.066288	0.065308	0.062966	0.064519	0.061917	0.062847	0.066662	0.062532	0.067446	0.064547	0.065743	0.065315	0.064452	0.065884	0.064035	0.065610	0.064263	0.065617	0.066363	0.066289	0.063475	0.065992	0.064927	0.066494	0.067270	0.065220
-324.233333	0.065539	0.068333	0.067489	0.063701	0.065333	0.064141	0.063549	0.063144	0.065462	0.067351	0.063284	0.064549	0.064060	0.062851	0.063378	0.064898	0.066986	0.064905	0.063752	0.062218	0.062834	0.062143	0.064035	0.066057	0.065111	0.065084	0.063058	0.067134	0.064212	0.064102	0.064091	0.064486	0.063600	0.062728	0.063834	0.064289	0.069102	0.065872	0.063376	0.065199	0.065160	0.065030	0.064914	0.063194	0.065563	0.063192	0.063654	0.065384	0.064617
-324.200000	0.064389	0.066257	0.061554	0.060240	0.066123	0.063990	0.064821	0.064985	0.064132	0.065476	0.063321	0.064057	0.061104	0.062760	0.062485	0.063171	0.064517	0.061240	0.063138	0.061352	0.063224	0.061220	0.063313	0.066681	0.063145	0.062895	0.066472	0.063408	0.063466	0.061558	0.064548	0.063968	0.064546	0.062454	0.063167	0.063633	0.066966	0.061851	0.062602	0.063463	0.064800	0.062678	0.066265	0.063449	0.060908	0.063563	0.064341	0.065364	0.065401
-324.166666	0.061987	0.062585	0.061447	0.060752	0.064371	0.057938	0.062416	0.064109	0.066501	0.062418	0.062938	0.064162	0.061875	0.065949	0.063380	0.062536	0.061478	0.063198	0.060738	0.061738	0.064123	0.064651	0.064310	0.065103	0.064968	0.063475	0.062584	0.066096	0.065739	0.062832	0.060045	0.062573	0.060252	0.065263	0.061190	0.063331	0.064390	0.062837	0.065304	0.064739	0.066692	0.063423	0.064328	0.062301	0.063422	0.063023	0.061006	0.062989	0.065353
-324.133333	0.062195	0.063301	0.059477	0.062277	0.061375	0.060630	0.062672	0.062949	0.063922	0.062053	0.059880	0.062240	0.059869	0.063354	0.062334	0.061754	0.060728	0.061540	0.060942	0.058630	0.061537	0.062550	0.062289	0.063026	0.062244	0.058996	0.065058	0.060850	0.061414	0.061598	0.060885	0.061738	0.061387	0.062089	0.060765	0.062963	0.065054	0.061206	0.063681	0.062769	0.063501	0.062940	0.060737	0.063514	0.060022	0.061467	0.063217	0.063054	0.065326
-324.100000	0.060821	0.062079	0.059849	0.059303	0.061313	0.058039	0.064355	0.059873	0.062749	0.059517	0.060365	0.059389	0.061875	0.062853	0.060837	0.060343	0.060789	0.061443	0.056436	0.056798	0.059270	0.057635	0.059698	0.061713	0.061618	0.058437	0.060898	0.062202	0.058406	0.059058	0.062721	0.062251	0.060048	0.057617	0.060343	0.063998	0.064264	0.056745	0.060259	0.063235	0.063010	0.059313	0.063386	0.062623	0.061906	0.063156	0.063091	0.063105	0.061100
-324.066666	0.059999	0.060244	0.057427	0.058150	0.060812	0.056935	0.057294	0.060983	0.060043	0.059027	0.059739	0.059760	0.061523	0.057611	0.058834	0.057123	0.061134	0.060129	0.057775	0.056414	0.057173	0.057662	0.059926	0.061718	0.060331	0.059124	0.059833	0.061210	0.057595	0.058142	0.063285	0.062862	0.057760	0.055917	0.058965	0.059220	0.060491	0.057337	0.059154	0.061843	0.061177	0.057402	0.058732	0.062094	0.058113	0.059406	0.059886	0.061787	0.064090
-324.033333	0.058243	0.060474	0.058325	0.055812	0.054814	0.054329	0.054181	0.054331	0.059223	0.059310	0.058742	0.057892	0.059318	0.058485	0.058736	0.055617	0.054952	0.059568	0.056146	0.057403	0.055510	0.056675	0.060165	0.054854	0.060216	0.057356	0.058214	0.054575	0.059690	0.056436	0.058717	0.057908	0.055884	0.055966	0.057323	0.056815	0.058666	0.057170	0.058137	0.055629	0.060140	0.055498	0.057141	0.058069	0.057954	0.057244	0.057997	0.057825	0.060532
-324.000000	0.056293	0.055407	0.056840	0.053263	0.056831	0.053610	0.055895	0.054377	0.056849	0.058812	0.056158	0.058248	0.056210	0.055284	0.059085	0.055455	0.056625	0.055758	0.052733	0.053079	0.051783	0.055937	0.052021	0.055320	0.053725	0.055837	0.057554	0.056473	0.055895	0.055392	0.056783	0.055461	0.053246	0.055265	0.053661	0.054174	0.056357	0.053288	0.055831	0.057596	0.060415	0.056618	0.056459	0.060379	0.056310	0.056314	0.057217	0.059893	0.054406
-323.966666	0.052712	0.055590	0.051860	0.055776	0.053167	0.053676	0.053806	0.049484	0.052382	0.054414	0.050801	0.054728	0.050824	0.050696	0.054828	0.053731	0.054716	0.055020	0.052352	0.053631	0.053121	0.051748	0.054320	0.049952	0.051396	0.053403	0.053018	0.054966	0.055052	0.053429	0.054260	0.053322	0.046431	0.052124	0.053817	0.052357	0.055155	0.051383	0.054915	0.055839	0.053635	0.053141	0.056225	0.056494	0.051634	0.054142	0.055096	0.054907	0.056422
-323.933333	0.050309	0.052099	0.048347	0.049498	0.052145	0.050883	0.048390	0.054888	0.051581	0.052921	0.050580	0.053598	0.051030	0.048356	0.053444	0.050408	0.049338	0.050334	0.049486	0.052111	0.049617	0.050348	0.050459	0.053014	0.053027	0.054055	0.049355	0.048866	0.047860	0.050743	0.054602	0.052644	0.050384	0.048170	0.051212	0.049838	0.050057	0.048686	0.052486	0.049759	0.053461	0.049820	0.049451	0.053679	0.050516	0.052027	0.055423	0.050506	0.054867
-323.900000	0.047309	0.048421	0.047659	0.049392	0.047310	0.048571	0.048220	0.046811	0.049017	0.048294	0.048660	0.048705	0.051733	0.050166	0.047699	0.045680	0.048856	0.048297	0.049461	0.047461	0.048420	0.047537	0.045969	0.049081	0.045801	0.047566	0.046345	0.046625	0.046029	0.048406	0.048878	0.049578	0.048273	0.045411	0.049457	0.046577	0.048143	0.046636	0.048292	0.049525	0.052033	0.050262	0.050816	0.050687	0.049492	0.049754	0.050129	0.047382	0.050521
-323.866666	0.043603	0.046746	0.042733	0.043063	0.044489	0.045036	0.045891	0.044734	0.047121	0.045415	0.045667	0.046993	0.046143	0.046611	0.045048	0.047176	0.043568	0.047629	0.042328	0.041491	0.043500	0.044769	0.047382	0.046928	0.043726	0.046122	0.044051	0.048029	0.044565	0.042102	0.044682	0.044751	0.043032	0.045225	0.046326	0.047362	0.045310	0.046301	0.044688	0.047010	0.050768	0.044973	0.047343	0.046993	0.045623	0.048680	0.047235	0.046981	0.049059
-323.833333	0.040153	0.041239	0.041345	0.044011	0.041435	0.040069	0.045850	0.043866	0.041436	0.044539	0.047604	0.041170	0.041994	0.041978	0.041762	0.041252	0.043867	0.041517	0.038792	0.040013	0.040861	0.039027	0.041257	0.044050	0.042421	0.044346	0.042556	0.042869	0.039135	0.040434	0.041212	0.043015	0.041277	0.042445	0.044413	0.042137	0.042813	0.042230	0.041554	0.041576	0.043935	0.041801	0.044422	0.046149	0.042845	0.043363	0.044029	0.044076	0.047082
-323.800000	0.035997	0.038821	0.040655	0.037804	0.037726	0.040648	0.042726	0.040041	0.039312	0.041287	0.039277	0.039294	0.041448	0.040861	0.039926	0.036252	0.038510	0.038396	0.033951	0.035009	0.036132	0.036673	0.037039	0.040100	0.041168	0.040627	0.038719	0.037232	0.037552	0.036032	0.038528	0.042014	0.037349	0.037861	0.041517	0.038733	0.039563	0.038027	0.037589	0.039237	0.040835	0.042553	0.040386	0.041181	0.040461	0.040839	0.039073	0.037479	0.041301
-323.766666	0.031361	0.032723	0.033458	0.034977	0.035391	0.032739	0.035334	0.034705	0.035598	0.037353	0.037033	0.036014	0.035109	0.037126	0.038163	0.032793	0.032950	0.032271	0.032775	0.029959	0.033322	0.036082	0.035305	0.035395	0.035623	0.035784	0.039329	0.033123	0.034740	0.031450	0.038950	0.036564	0.032744	0.032354	0.032428	0.034501	0.034005	0.035463	0.037200	0.036903	0.038893	0.036467	0.037683	0.038075	0.037301	0.036167	0.036140	0.037043	0.041395
-323.733333	0.030201	0.029663	0.028504	0.026368	0.029719	0.030961	0.030482	0.027514	0.030048	0.033691	0.029860	0.031801	0.030993	0.032430	0.029760	0.029588	0.032347	0.030553	0.028214	0.028264	0.028019	0.028282	0.031046	0.032029	0.030368	0.031253	0.030744	0.029783	0.029039	0.030742	0.033561	0.032829	0.030090	0.028898	0.029124	0.030564	0.032057	0.029696	0.032972	0.034971	0.032346	0.031341	0.032344	0.034737	0.030793	0.032497	0.032046	0.028803	0.034940
-323.700000	0.023763	0.024193	0.028641	0.025061	0.025383	0.026278	0.025938	0.024496	0.024246	0.031801	0.027022	0.029003	0.029395	0.023286	0.023700	0.025841	0.027579	0.025528	0.021639	0.024224	0.019913	0.024378	0.026786	0.025982	0.024697	0.026492	0.027802	0.025328	0.025412	0.026256	0.024885	0.024393	0.028150	0.023713	0.025120	0.024506	0.026208	0.026154	0.026714	0.025668	0.028187	0.027303	0.028713	0.030798	0.024898	0.029383	0.028561	0.024190	0.029105
-323.666666	0.018576	0.020567	0.022153	0.019067	0.018799	0.019615	0.020622	0.020159	0.019701	0.025474	0.022390	0.023161	0.024537	0.025523	0.017713	0.022941	0.020057	0.019147	0.018971	0.018260	0.016595	0.021106	0.018441	0.020745	0.019159	0.021801	0.021693	0.016094	0.018718	0.020869	0.020687	0.021754	0.019375	0.017163	0.021672	0.019840	0.020509	0.020668	0.023178	0.022267	0.023203	0.023331	0.025075	0.024309	0.022202	0.020757	0.022635	0.022927	0.025193
-323.633333	0.013237	0.013678	0.013651	0.014591	0.014181	0.015486	0.015834	0.013515	0.017704	0.017939	0.015171	0.018076	0.017424	0.017576	0.014415	0.016618	0.013569	0.012446	0.012845	0.012610	0.009273	0.013300	0.015195	0.013223	0.012767	0.015604	0.014400	0.013603	0.011700	0.014817	0.016800	0.014032	0.012954	0.013687	0.013684	0.014356	0.014820	0.014526	0.015483	0.015878	0.019105	0.017255	0.021013	0.018830	0.017791	0.017534	0.017729	0.014476	0.020983
-323.600000	0.003730	0.005681	0.005359	0.007522	0.007569	0.006271	0.010934	0.007808	0.007822	0.013108	0.010560	0.010214	0.011737	0.008210	0.008061	0.006100	0.007527	0.007722	0.006079	0.004310	0.006950	0.008100	0.008554	0.010519	0.006763	0.008113	0.007241	0.008734	0.008328	0.008109	0.006608	0.008034	0.008699	0.007828	0.010118	0.007068	0.006565	0.007494	0.008905	0.009815	0.011490	0.011296	0.014980	0.013581	0.012379	0.011201	0.011438	0.008897	0.015149
-323.566666	-0.000910	-0.002416	-0.000787	-0.002736	-0.000829	0.000968	-0.000041	0.002695	0.001094	0.007945	0.002409	0.006299	0.002861	0.002891	-0.001242	0.000227	0.002468	-0.000568	-0.000721	-0.000282	-0.001028	0.000605	0.001491	0.002305	0.001672	0.003173	-0.001355	-0.000142	-0.001155	-0.005029	0.001312	-0.000230	-0.000508	-0.002201	-0.001075	-0.000456	-0.001169	0.001033	0.002425	0.002015	0.004581	0.002316	0.006603	0.003984	0.002876	0.005097	0.004212	0.003524	0.005791
-323.533333	-0.006815	-0.011646	-0.008320	-0.010291	-0.007060	-0.007985	-0.002090	-0.008085	-0.006265	0.002108	-0.011401	-0.001792	-0.002193	-0.003197	-0.007822	-0.011053	-0.005141	-0.008179	-0.012069	-0.009953	-0.009931	-0.012264	-0.009484	-0.004024	-0.011750	-0.006362	-0.006868	-0.006705	-0.007450	-0.009691	-0.004565	-0.007604	-0.007215	-0.008872	-0.008490	-0.004856	-0.008218	-0.005704	-0.006640	-0.002283	-0.001439	-0.003950	0.000492	-0.002068	-0.003779	-0.006351	-0.003291	-0.005678	-0.000404
-323.500000	-0.020952	-0.016336	-0.016354	-0.019050	-0.018127	-0.017041	-0.015334	-0.015509	-0.012252	-0.005423	-0.017128	-0.011668	-0.015893	-0.016897	-0.014718	-0.017372	-0.019157	-0.017416	-0.022304	-0.016648	-0.019148	-0.020691	-0.016977	-0.013879	-0.021384	-0.014558	-0.016013	-0.015690	-0.019157	-0.019250	-0.012773	-0.015887	-0.015344	-0.018710	-0.019229	-0.016676	-0.018135	-0.017125	-0.015595	-0.014597	-0.011041	-0.012665	-0.009386	-0.011067	-0.013204	-0.013791	-0.007956	-0.014759	-0.009281
-323.466666	-0.027916	-0.028491	-0.028129	-0.027430	-0.028251	-0.023804	-0.022389	-0.024941	-0.024457	-0.016752	-0.027614	-0.019301	-0.024361	-0.025101	-0.027499	-0.027724	-0.025658	-0.027143	-0.031185	-0.028845	-0.030073	-0.029006	-0.026479	-0.024769	-0.027559	-0.026997	-0.027004	-0.027720	-0.025820	-0.029954	-0.024759	-0.027586	-0.025635	-0.029128	-0.027036	-0.027703	-0.027298	-0.022995	-0.026531	-0.022333	-0.017417	-0.024215	-0.016707	-0.018875	-0.021527	-0.021698	-0.021796	-0.022818	-0.018008
-323.433333	-0.039306	-0.042636	-0.042082	-0.039376	-0.039115	-0.036991	-0.032379	-0.037600	-0.035720	-0.025130	-0.037658	-0.032362	-0.030872	-0.034862	-0.034544	-0.039924	-0.036952	-0.040494	-0.039631	-0.040085	-0.043576	-0.038127	-0.040533	-0.034156	-0.040017	-0.036696	-0.035260	-0.039686	-0.039122	-0.041148	-0.036897	-0.038178	-0.037171	-0.040340	-0.041559	-0.038496	-0.040495	-0.037527	-0.036678	-0.039483	-0.027821	-0.030174	-0.028706	-0.028615	-0.032621	-0.030431	-0.030152	-0.035710	-0.027035
-323.400000	-0.052421	-0.054296	-0.053053	-0.053188	-0.051403	-0.049518	-0.043604	-0.052288	-0.050553	-0.039592	-0.049383	-0.045227	-0.041897	-0.046576	-0.048812	-0.049746	-0.049878	-0.051679	-0.052356	-0.051102	-0.055529	-0.053148	-0.052061	-0.047789	-0.053811	-0.048235	-0.047192	-0.052866	-0.048969	-0.052352	-0.044650	-0.050874	-0.050080	-0.052699	-0.049669	-0.050314	-0.053066	-0.048550	-0.047623	-0.043373	-0.037829	-0.045904	-0.037874	-0.042398	-0.045928	-0.042247	-0.043403	-0.045873	-0.037897
-323.366666	-0.065609	-0.070138	-0.067070	-0.068863	-0.067120	-0.064855	-0.057362	-0.065187	-0.063596	-0.050690	-0.063379	-0.057989	-0.058967	-0.061134	-0.063098	-0.067650	-0.064250	-0.062215	-0.069767	-0.063186	-0.067937	-0.066793	-0.066162	-0.061474	-0.067398	-0.061053	-0.061151	-0.064727	-0.063722	-0.064828	-0.062816	-0.065285	-0.064132	-0.069761	-0.066574	-0.060777	-0.067197	-0.065196	-0.062436	-0.059449	-0.053924	-0.055803	-0.050515	-0.055401	-0.056250	-0.056997	-0.053987	-0.056808	-0.052213
-323.333333	-0.081693	-0.085680	-0.083235	-0.084406	-0.083990	-0.080055	-0.072736	-0.081752	-0.077743	-0.067136	-0.075185	-0.072138	-0.071898	-0.079134	-0.078434	-0.081663	-0.078456	-0.081319	-0.084939	-0.080499	-0.085559	-0.082446	-0.082273	-0.076929	-0.087702	-0.078888	-0.078512	-0.083096	-0.081588	-0.080937	-0.075983	-0.082656	-0.081484	-0.082741	-0.081237	-0.078433	-0.084771	-0.079651	-0.075454	-0.076891	-0.069215	-0.073794	-0.067719	-0.067978	-0.074534	-0.072377	-0.069190	-0.074925	-0.065805
-323.300000	-0.099887	-0.105630	-0.101514	-0.100016	-0.099834	-0.098300	-0.091535	-0.098093	-0.093165	-0.084851	-0.095230	-0.087098	-0.090829	-0.089838	-0.095849	-0.096766	-0.094888	-0.100554	-0.100923	-0.099321	-0.102080	-0.100335	-0.098272	-0.094634	-0.100722	-0.095773	-0.098790	-0.100714	-0.099936	-0.102705	-0.093354	-0.095891	-0.098708	-0.102383	-0.099516	-0.093856	-0.102524	-0.097693	-0.093331	-0.090288	-0.086784	-0.093496	-0.084448	-0.082205	-0.091652	-0.088767	-0.087480	-0.092128	-0.081036
-323.266666	-0.118340	-0.124026	-0.124064	-0.119744	-0.118037	-0.117404	-0.109501	-0.118349	-0.109260	-0.096579	-0.115480	-0.110074	-0.110310	-0.112229	-0.116546	-0.119710	-0.115890	-0.115381	-0.121026	-0.117264	-0.122875	-0.121411	-0.119337	-0.114077	-0.125308	-0.112806	-0.117674	-0.122776	-0.120806	-0.122799	-0.113163	-0.121249	-0.115265	-0.121653	-0.120147	-0.114836	-0.119575	-0.115103	-0.114766	-0.110236	-0.103935	-0.111318	-0.101321	-0.103297	-0.112002	-0.106962	-0.108873	-0.111731	-0.102041
-323.233333	-0.141962	-0.146511	-0.145108	-0.141831	-0.140704	-0.138751	-0.130460	-0.142904	-0.129140	-0.120773	-0.137659	-0.128061	-0.129660	-0.135679	-0.137596	-0.143008	-0.139480	-0.139461	-0.143948	-0.138688	-0.141868	-0.144237	-0.146250	-0.135939	-0.143425	-0.135635	-0.139694	-0.139654	-0.141423	-0.140844	-0.135904	-0.140098	-0.138004	-0.144358	-0.141096	-0.135783	-0.144152	-0.136307	-0.134239	-0.130904	-0.124773	-0.130732	-0.122660	-0.121744	-0.129833	-0.127329	-0.124206	-0.134689	-0.123972
-323.200000	-0.169437	-0.173428	-0.168138	-0.168269	-0.165096	-0.162473	-0.153560	-0.162192	-0.157330	-0.143661	-0.159463	-0.151814	-0.154353	-0.157018	-0.161356	-0.166098	-0.162921	-0.164388	-0.169494	-0.164260	-0.172910	-0.165542	-0.168718	-0.157757	-0.168567	-0.162317	-0.159883	-0.167818	-0.162762	-0.166451	-0.158575	-0.165525	-0.165206	-0.167158	-0.164247	-0.160948	-0.166680	-0.160830	-0.160432	-0.155146	-0.149122	-0.155068	-0.144637	-0.146009	-0.152096	-0.150863	-0.147062	-0.156321	-0.145069
-323.166666	-0.194375	-0.199914	-0.197073	-0.195615	-0.191439	-0.188091	-0.178502	-0.190340	-0.181396	-0.165289	-0.187335	-0.177182	-0.177606	-0.183341	-0.189318	-0.192503	-0.187377	-0.193804	-0.193452	-0.188755	-0.196047	-0.191247	-0.193197	-0.183967	-0.196924	-0.185236	-0.186134	-0.189935	-0.189046	-0.194153	-0.182847	-0.192228	-0.188301	-0.195926	-0.192897	-0.186599	-0.196740	-0.187502	-0.187924	-0.180390	-0.170196	-0.179550	-0.168908	-0.171191	-0.177241	-0.176019	-0.171024	-0.177561	-0.167186
-323.133333	-0.227752	-0.226248	-0.227323	-0.224271	-0.221315	-0.216112	-0.209138	-0.217852	-0.212082	-0.194818	-0.211361	-0.201394	-0.204903	-0.207833	-0.215630	-0.218477	-0.218740	-0.218050	-0.222873	-0.221517	-0.224287	-0.221237	-0.221109	-0.210274	-0.223615	-0.212222	-0.213916	-0.225805	-0.220615	-0.222000	-0.209113	-0.220027	-0.216867	-0.224746	-0.220745	-0.215134	-0.226377	-0.214497	-0.213119	-0.208651	-0.198143	-0.210925	-0.194488	-0.199099	-0.208215	-0.205103	-0.201227	-0.208679	-0.196795
-323.100000	-0.257390	-0.261592	-0.255036	-0.254633	-0.250019	-0.250741	-0.237670	-0.249214	-0.240154	-0.222427	-0.242217	-0.231256	-0.236791	-0.240405	-0.243983	-0.251201	-0.246496	-0.251125	-0.257116	-0.251896	-0.253652	-0.254261	-0.255255	-0.239112	-0.256524	-0.244204	-0.244448	-0.255066	-0.249648	-0.252238	-0.240820	-0.250691	-0.249448	-0.255218	-0.252671	-0.245410	-0.253426	-0.246653	-0.244391	-0.237169	-0.230585	-0.234433	-0.223975	-0.227484	-0.235645	-0.234440	-0.232334	-0.240199	-0.225628
-323.066666	-0.289447	-0.291458	-0.293125	-0.287544	-0.283566	-0.280008	-0.270517	-0.281092	-0.273852	-0.254227	-0.274860	-0.268087	-0.266261	-0.275448	-0.276903	-0.285267	-0.280777	-0.284035	-0.287928	-0.282207	-0.288042	-0.284618	-0.289120	-0.270677	-0.289832	-0.276163	-0.282126	-0.288122	-0.282210	-0.284301	-0.272400	-0.282565	-0.280884	-0.288192	-0.283120	-0.279008	-0.288725	-0.279128	-0.277597	-0.265922	-0.260857	-0.269437	-0.256813	-0.258262	-0.265485	-0.267735	-0.261574	-0.268988	-0.256148
-323.033333	-0.317601	-0.327575	-0.323927	-0.320730	-0.316827	-0.315151	-0.300916	-0.313925	-0.308743	-0.286287	-0.309534	-0.300902	-0.299577	-0.303497	-0.306094	-0.318350	-0.312418	-0.317872	-0.322519	-0.316133	-0.321051	-0.319199	-0.322868	-0.307232	-0.322572	-0.307002	-0.315182	-0.318160	-0.316703	-0.317141	-0.306671	-0.318768	-0.314696	-0.320572	-0.317084	-0.308923	-0.320494	-0.310262	-0.309492	-0.300437	-0.289576	-0.303222	-0.286675	-0.290471	-0.296932	-0.299055	-0.294427	-0.299581	-0.290917
-323.000000	-0.354972	-0.359075	-0.358881	-0.355331	-0.353505	-0.347473	-0.332537	-0.347370	-0.338409	-0.316968	-0.340563	-0.331935	-0.331992	-0.341047	-0.342544	-0.356092	-0.344364	-0.349161	-0.357937	-0.346646	-0.355963	-0.350455	-0.355797	-0.338182	-0.354752	-0.341620	-0.349011	-0.351654	-0.349547	-0.351622	-0.340203	-0.351236	-0.346045	-0.354423	-0.352415	-0.344642	-0.353466	-0.343483	-0.342163	-0.334100	-0.325636	-0.334856	-0.320320	-0.324095	-0.331504	-0.332175	-0.327468	-0.335344	-0.322964
-322.966666	-0.388242	-0.391756	-0.389601	-0.385172	-0.383985	-0.378526	-0.369143	-0.378274	-0.373338	-0.353559	-0.375702	-0.366822	-0.366690	-0.371937	-0.375621	-0.386369	-0.379071	-0.382636	-0.387342	-0.381755	-0.389205	-0.384091	-0.388736	-0.374519	-0.387451	-0.375248	-0.379234	-0.387578	-0.382241	-0.383837	-0.372426	-0.384252	-0.380870	-0.386723	-0.384430	-0.377120	-0.385688	-0.376469	-0.377367	-0.369483	-0.359493	-0.367864	-0.355878	-0.356879	-0.367920	-0.364316	-0.360450	-0.369681	-0.354617
-322.933333	-0.415668	-0.422998	-0.418799	-0.416015	-0.411225	-0.408718	-0.399513	-0.410743	-0.406797	-0.385139	-0.406411	-0.397024	-0.399206	-0.402926	-0.407364	-0.415070	-0.410093	-0.415249	-0.417664	-0.414467	-0.415572	-0.414189	-0.417596	-0.403727	-0.418042	-0.407595	-0.412187	-0.414206	-0.410658	-0.414683	-0.401306	-0.411860	-0.412329	-0.419220	-0.413957	-0.406627	-0.414767	-0.408244	-0.406609	-0.398937	-0.391110	-0.402576	-0.385308	-0.390362	-0.398770	-0.397122	-0.393418	-0.397956	-0.388762
-322.900000	-0.445100	-0.445364	-0.442974	-0.443081	-0.440173	-0.436829	-0.428683	-0.436755	-0.432882	-0.417527	-0.434768	-0.426082	-0.426503	-0.432793	-0.434722	-0.442162	-0.436808	-0.440299	-0.446928	-0.440749	-0.441989	-0.441892	-0.444433	-0.430849	-0.442374	-0.433285	-0.438074	-0.441942	-0.442090	-0.441262	-0.433479	-0.443172	-0.440350	-0.444842	-0.439943	-0.438506	-0.443691	-0.437363	-0.435445	-0.428552	-0.421195	-0.428717	-0.416882	-0.417132	-0.428691	-0.427884	-0.421409	-0.427933	-0.415258
-322.866666	-0.463840	-0.468978	-0.465124	-0.464536	-0.462115	-0.459146	-0.451555	-0.459981	-0.452110	-0.444692	-0.457850	-0.450645	-0.453687	-0.456513	-0.457520	-0.461165	-0.462918	-0.463742	-0.468585	-0.460883	-0.463987	-0.465911	-0.465565	-0.454126	-0.466261	-0.458169	-0.461395	-0.465307	-0.462554	-0.463437	-0.454778	-0.464046	-0.463081	-0.465939	-0.462690	-0.461833	-0.461830	-0.459667	-0.458128	-0.455021	-0.446616	-0.453993	-0.444298	-0.445093	-0.451171	-0.451241	-0.449578	-0.456078	-0.445581
-322.833333	-0.479838	-0.479778	-0.482124	-0.478786	-0.475755	-0.476008	-0.471363	-0.476912	-0.474011	-0.464934	-0.478008	-0.474800	-0.473937	-0.474941	-0.475031	-0.478412	-0.477554	-0.481505	-0.482213	-0.482087	-0.481182	-0.482667	-0.481759	-0.473806	-0.482581	-0.476264	-0.474533	-0.482335	-0.478190	-0.479791	-0.474990	-0.478949	-0.479249	-0.480911	-0.482272	-0.475433	-0.479903	-0.473623	-0.475916	-0.468769	-0.467699	-0.471668	-0.463837	-0.463296	-0.469985	-0.471418	-0.469721	-0.475769	-0.466009
-322.800000	-0.488135	-0.490337	-0.488188	-0.488125	-0.487222	-0.487255	-0.486359	-0.484647	-0.483754	-0.480343	-0.489285	-0.485851	-0.485620	-0.485756	-0.485069	-0.487768	-0.487813	-0.488561	-0.488663	-0.489846	-0.493186	-0.491498	-0.486711	-0.484665	-0.488581	-0.487216	-0.487457	-0.489742	-0.489971	-0.493167	-0.484846	-0.489593	-0.491515	-0.490386	-0.484991	-0.490125	-0.488586	-0.488897	-0.489059	-0.487673	-0.483401	-0.485197	-0.479423	-0.482227	-0.485518	-0.482167	-0.483291	-0.485058	-0.479745
-322.766666	-0.485974	-0.490380	-0.485109	-0.487654	-0.483718	-0.488540	-0.490658	-0.486771	-0.489965	-0.491567	-0.489793	-0.489301	-0.490972	-0.487966	-0.487360	-0.490037	-0.484521	-0.486951	-0.490817	-0.489813	-0.490200	-0.491389	-0.490344	-0.490722	-0.490074	-0.490300	-0.488856	-0.488825	-0.490716	-0.490194	-0.490320	-0.488699	-0.492974	-0.491104	-0.487558	-0.488028	-0.487422	-0.488373	-0.489994	-0.490622	-0.490622	-0.488832	-0.484534	-0.486973	-0.488041	-0.487697	-0.486422	-0.489689	-0.491228
-322.733333	-0.475109	-0.472664	-0.477453	-0.478974	-0.479288	-0.483036	-0.485116	-0.479564	-0.482227	-0.489953	-0.482050	-0.489040	-0.488081	-0.483309	-0.484832	-0.480926	-0.481521	-0.480407	-0.480064	-0.482312	-0.481207	-0.479559	-0.478499	-0.483706	-0.479299	-0.484837	-0.480110	-0.482569	-0.480885	-0.484227	-0.484306	-0.482053	-0.483595	-0.481647	-0.482085	-0.483171	-0.478121	-0.482777	-0.484466	-0.486075	-0.486491	-0.487665	-0.484863	-0.487291	-0.487639	-0.486141	-0.489419	-0.486752	-0.484982
-322.700000	-0.459094	-0.455894	-0.455879	-0.459388	-0.456656	-0.463786	-0.469289	-0.461014	-0.469977	-0.479665	-0.465508	-0.474381	-0.472495	-0.470681	-0.467553	-0.463458	-0.463017	-0.465061	-0.464665	-0.465664	-0.462773	-0.462499	-0.460032	-0.468598	-0.458863	-0.467034	-0.463076	-0.460626	-0.461416	-0.464610	-0.471139	-0.462119	-0.468363	-0.461298	-0.462592	-0.465114	-0.454867	-0.471240	-0.465699	-0.473803	-0.476641	-0.471720	-0.477302	-0.476753	-0.475517	-0.471656	-0.474977	-0.473809	-0.477157
-322.666666	-0.431095	-0.424468	-0.427719	-0.429289	-0.431847	-0.436013	-0.447290	-0.435670	-0.441932	-0.458915	-0.443476	-0.450180	-0.452262	-0.444120	-0.443781	-0.432773	-0.436458	-0.432749	-0.435920	-0.441546	-0.433038	-0.435619	-0.428901	-0.445960	-0.427542	-0.443483	-0.440999	-0.435330	-0.438802	-0.437260	-0.441811	-0.433960	-0.440456	-0.432892	-0.437532	-0.438882	-0.430408	-0.439800	-0.441186	-0.448899	-0.458100	-0.450531	-0.459374	-0.457459	-0.449970	-0.450686	-0.456602	-0.450919	-0.458091
-322.633333	-0.394564	-0.385419	-0.390469	-0.394862	-0.397961	-0.403991	-0.413890	-0.401845	-0.411014	-0.429102	-0.406878	-0.417549	-0.420216	-0.413816	-0.408864	-0.394822	-0.401486	-0.397378	-0.397121	-0.400029	-0.396809	-0.402254	-0.392730	-0.409794	-0.391169	-0.412047	-0.403659	-0.397800	-0.404133	-0.404594	-0.410876	-0.400427	-0.404569	-0.395743	-0.398666	-0.405763	-0.392915	-0.407450	-0.405501	-0.417068	-0.424862	-0.416272	-0.429537	-0.427415	-0.419313	-0.421390	-0.425624	-0.419515	-0.423659
-322.600000	-0.344644	-0.337916	-0.344524	-0.346020	-0.350836	-0.359555	-0.376344	-0.357183	-0.368885	-0.391141	-0.364621	-0.376416	-0.378946	-0.368094	-0.366439	-0.352446	-0.357244	-0.355412	-0.351955	-0.362971	-0.350403	-0.353744	-0.343509	-0.369125	-0.345837	-0.368733	-0.359002	-0.350329	-0.359528	-0.358229	-0.368777	-0.353924	-0.360284	-0.350598	-0.351896	-0.365028	-0.346404	-0.360765	-0.364039	-0.376780	-0.386026	-0.378214	-0.391069	-0.386400	-0.378507	-0.380564	-0.384749	-0.376600	-0.386948
-322.566666	-0.296077	-0.288650	-0.289943	-0.294801	-0.301093	-0.306758	-0.324370	-0.307412	-0.319067	-0.344787	-0.313648	-0.329747	-0.329625	-0.321667	-0.316813	-0.302794	-0.305582	-0.301270	-0.299052	-0.311481	-0.298655	-0.301863	-0.295715	-0.320505	-0.292647	-0.316541	-0.310295	-0.295707	-0.310676	-0.308479	-0.315311	-0.301786	-0.309605	-0.298197	-0.306304	-0.312893	-0.296240	-0.314812	-0.312845	-0.326949	-0.339270	-0.328432	-0.346705	-0.339285	-0.331712	-0.331766	-0.339283	-0.327162	-0.344742
-322.533333	-0.238168	-0.227467	-0.235115	-0.235095	-0.241159	-0.256219	-0.268120	-0.250615	-0.263796	-0.295163	-0.257030	-0.274884	-0.278119	-0.262846	-0.258036	-0.246019	-0.248631	-0.244738	-0.240584	-0.253280	-0.242629	-0.244273	-0.235398	-0.264644	-0.237156	-0.265024	-0.251834	-0.240376	-0.253077	-0.249576	-0.263719	-0.244057	-0.253744	-0.241939	-0.246597	-0.257241	-0.238970	-0.254336	-0.255662	-0.271825	-0.286412	-0.275115	-0.295160	-0.289024	-0.280467	-0.277818	-0.283536	-0.275767	-0.292229
-322.500000	-0.177210	-0.167575	-0.174630	-0.177475	-0.178750	-0.191642	-0.213538	-0.191146	-0.205885	-0.238064	-0.198537	-0.218558	-0.218897	-0.203755	-0.202548	-0.184188	-0.188742	-0.184641	-0.182543	-0.190267	-0.184147	-0.187520	-0.175121	-0.205638	-0.176086	-0.203174	-0.193708	-0.178576	-0.191709	-0.189435	-0.205428	-0.188099	-0.192912	-0.183058	-0.188134	-0.195376	-0.176011	-0.197256	-0.197007	-0.213035	-0.227055	-0.212165	-0.237018	-0.230794	-0.221780	-0.219759	-0.227691	-0.215733	-0.235647
-322.466666	-0.117034	-0.107257	-0.110739	-0.116206	-0.120686	-0.132105	-0.153158	-0.130014	-0.144341	-0.174490	-0.137959	-0.156044	-0.155878	-0.144506	-0.138289	-0.122749	-0.127904	-0.124726	-0.117891	-0.130201	-0.121653	-0.123352	-0.115239	-0.143949	-0.113897	-0.143827	-0.132509	-0.117939	-0.128093	-0.128780	-0.142439	-0.122750	-0.134596	-0.122047	-0.129484	-0.136231	-0.116958	-0.136368	-0.137034	-0.152728	-0.169733	-0.156318	-0.178642	-0.169665	-0.160233	-0.157929	-0.166169	-0.155414	-0.170972
-322.433333	-0.054568	-0.045365	-0.048522	-0.055756	-0.056644	-0.070465	-0.088717	-0.067010	-0.080614	-0.117019	-0.073888	-0.092842	-0.095278	-0.080214	-0.075673	-0.060025	-0.065563	-0.061216	-0.057568	-0.071588	-0.056776	-0.062358	-0.054239	-0.080071	-0.051052	-0.080463	-0.067840	-0.057907	-0.067377	-0.065823	-0.082326	-0.062914	-0.072219	-0.055778	-0.061227	-0.075737	-0.055505	-0.074775	-0.074949	-0.091062	-0.105082	-0.093004	-0.115848	-0.109312	-0.093280	-0.096776	-0.104691	-0.095185	-0.107818
-322.400000	0.006015	0.013742	0.009842	0.003723	0.000891	-0.009701	-0.027124	-0.007077	-0.020560	-0.053958	-0.014290	-0.027756	-0.035876	-0.022838	-0.019670	-0.002331	-0.006433	-0.003184	0.001703	-0.010850	0.002274	0.000067	0.007039	-0.021307	0.007602	-0.018342	-0.007812	0.001661	-0.006753	-0.004201	-0.020326	-0.002808	-0.010683	0.001913	-0.005383	-0.013068	0.003213	-0.014751	-0.015248	-0.030110	-0.042208	-0.032010	-0.054913	-0.044212	-0.036055	-0.034281	-0.042675	-0.033163	-0.048513
-322.366666	0.062345	0.071258	0.065261	0.061117	0.054585	0.046114	0.030242	0.049546	0.036934	0.006082	0.039350	0.025661	0.024979	0.035682	0.040362	0.055390	0.049760	0.054367	0.056742	0.047910	0.056789	0.053338	0.061452	0.037151	0.065169	0.038983	0.049755	0.060233	0.047964	0.049659	0.036412	0.054505	0.047706	0.054103	0.052828	0.043392	0.060931	0.041862	0.045067	0.028783	0.013432	0.026884	0.006079	0.010700	0.020866	0.026383	0.018642	0.026242	0.010181
-322.333333	0.111171	0.120468	0.115013	0.110857	0.105405	0.097961	0.084748	0.099806	0.088089	0.061933	0.094855	0.081690	0.076843	0.087578	0.093243	0.106924	0.102771	0.102576	0.105403	0.099689	0.108370	0.105753	0.111861	0.089513	0.112836	0.092564	0.100373	0.110008	0.101246	0.100995	0.090684	0.105909	0.099533	0.109953	0.104667	0.094283	0.110215	0.095505	0.097997	0.085262	0.069132	0.081707	0.058652	0.067624	0.073821	0.077241	0.073185	0.082790	0.067437
-322.300000	0.154228	0.165539	0.160043	0.154624	0.152627	0.144988	0.130616	0.146523	0.137438	0.110579	0.139841	0.128291	0.127988	0.134675	0.139111	0.151395	0.149500	0.146539	0.152176	0.143774	0.150955	0.149942	0.157445	0.137074	0.163031	0.134702	0.146866	0.156633	0.144906	0.148363	0.133631	0.149738	0.144808	0.154980	0.152267	0.140723	0.155338	0.142572	0.143814	0.130480	0.118449	0.129762	0.112722	0.115331	0.124259	0.126647	0.120074	0.128722	0.117424
-322.266666	0.192639	0.200010	0.198691	0.194731	0.192446	0.184288	0.172104	0.185672	0.180879	0.155683	0.180615	0.171494	0.170315	0.176980	0.181233	0.190560	0.191075	0.188523	0.190412	0.185360	0.188654	0.189282	0.196720	0.178785	0.198608	0.176264	0.185285	0.193660	0.188691	0.187087	0.178976	0.190216	0.183808	0.193087	0.189284	0.183320	0.194028	0.183613	0.183250	0.173239	0.162333	0.171723	0.155777	0.160786	0.165328	0.169715	0.166834	0.170055	0.162291
-322.233333	0.225960	0.229728	0.228129	0.226223	0.225818	0.215824	0.206081	0.220747	0.211388	0.193066	0.213201	0.207521	0.204324	0.209899	0.214297	0.223310	0.219182	0.217922	0.221220	0.215741	0.222062	0.219999	0.225004	0.212331	0.227896	0.209512	0.220033	0.227778	0.218586	0.221816	0.213750	0.219744	0.218716	0.223222	0.223287	0.217589	0.226945	0.214420	0.218052	0.209004	0.198713	0.205636	0.194608	0.197392	0.203713	0.204910	0.202215	0.204523	0.197996
-322.200000	0.249013	0.253371	0.250351	0.253054	0.248111	0.243032	0.236454	0.245250	0.238330	0.225116	0.241492	0.233027	0.233091	0.235787	0.240397	0.248563	0.245683	0.244472	0.244976	0.243541	0.248700	0.246060	0.248111	0.237641	0.249805	0.240110	0.244459	0.250383	0.243339	0.245987	0.240157	0.245999	0.243131	0.250820	0.244022	0.239936	0.247131	0.242047	0.244205	0.236197	0.229675	0.233290	0.226605	0.228100	0.230681	0.232543	0.230342	0.233504	0.226689
-322.166666	0.263375	0.271504	0.267680	0.267631	0.268130	0.263167	0.260276	0.265456	0.260348	0.248463	0.262221	0.256835	0.256038	0.261926	0.261529	0.264169	0.261877	0.263380	0.265335	0.264439	0.265607	0.263829	0.267227	0.262719	0.271613	0.258325	0.264209	0.267947	0.262435	0.263508	0.261019	0.264536	0.263818	0.265647	0.264364	0.258936	0.266737	0.262146	0.263429	0.257220	0.252953	0.254177	0.246360	0.253141	0.253792	0.255811	0.253631	0.256008	0.251082
-322.133333	0.277716	0.281000	0.281201	0.283073	0.280187	0.276928	0.273260	0.277609	0.274049	0.267856	0.276008	0.272717	0.275300	0.276493	0.273378	0.276947	0.278994	0.277750	0.277709	0.277626	0.276325	0.277681	0.279284	0.277504	0.282461	0.275123	0.276161	0.279618	0.274738	0.276447	0.274829	0.276731	0.275012	0.277753	0.278494	0.275106	0.279488	0.275138	0.279601	0.272382	0.269427	0.274487	0.267773	0.268396	0.267826	0.271110	0.268626	0.274753	0.267474
-322.100000	0.285262	0.286829	0.286320	0.286296	0.286816	0.285991	0.281427	0.285839	0.282633	0.280234	0.280726	0.280540	0.282899	0.283476	0.285338	0.281837	0.284002	0.285160	0.285343	0.283107	0.282244	0.284051	0.285834	0.283611	0.289242	0.280338	0.283654	0.284431	0.284509	0.283285	0.284182	0.284736	0.282752	0.284930	0.285458	0.282810	0.287569	0.282923	0.284899	0.281740	0.282139	0.282872	0.279052	0.280925	0.281889	0.281522	0.280594	0.282879	0.282510
-322.066666	0.286783	0.289694	0.285843	0.287470	0.288385	0.286733	0.285473	0.287903	0.289196	0.287620	0.286776	0.289049	0.287818	0.285016	0.286300	0.285305	0.290153	0.288061	0.287814	0.284926	0.287259	0.287277	0.287141	0.287385	0.287243	0.285864	0.287036	0.288279	0.286883	0.285378	0.292376	0.285583	0.287933	0.285226	0.288158	0.285743	0.287819	0.286244	0.288980	0.288733	0.285199	0.286009	0.286482	0.285928	0.282871	0.288415	0.286203	0.289378	0.286704
-322.033333	0.284815	0.285786	0.283171	0.287851	0.287764	0.284963	0.284767	0.289217	0.287997	0.284923	0.285742	0.285093	0.285691	0.287688	0.288346	0.284073	0.285685	0.288190	0.285529	0.286274	0.283741	0.286867	0.286365	0.287296	0.288551	0.284782	0.283686	0.284935	0.286554	0.283708	0.286537	0.286665	0.284627	0.284849	0.285341	0.286112	0.290571	0.284514	0.285847	0.284609	0.288415	0.287954	0.288379	0.290715	0.284207	0.285751	0.287860	0.291509	0.287749
-322.000000	0.282543	0.280756	0.280241	0.280254	0.282756	0.279711	0.283354	0.281410	0.284590	0.287574	0.283287	0.282848	0.283179	0.284866	0.280729	0.279314	0.281346	0.279282	0.277242	0.282682	0.280193	0.279207	0.282475	0.284867	0.280326	0.281080	0.282885	0.279032	0.281728	0.281722	0.282343	0.279404	0.278806	0.278001	0.280497	0.279689	0.278331	0.280396	0.281108	0.280646	0.285160	0.283036	0.286713	0.283045	0.282921	0.284897	0.284836	0.283214	0.285383
-321.966666	0.274868	0.268239	0.270827	0.274116	0.272872	0.273887	0.275181	0.275542	0.277517	0.282593	0.277589	0.278515	0.277170	0.272511	0.274509	0.271885	0.274859	0.271116	0.269302	0.274181	0.274717	0.274827	0.271984	0.276214	0.273029	0.273377	0.277078	0.270100	0.274809	0.273055	0.278573	0.275165	0.274452	0.271207	0.273440	0.274572	0.275245	0.271572	0.276688	0.274719	0.280079	0.277886	0.284166	0.278321	0.277427	0.277547	0.277605	0.280223	0.278798
-321.933333	0.263809	0.262416	0.261148	0.264901	0.263988	0.265138	0.267304	0.267153	0.267663	0.272770	0.266996	0.270891	0.268163	0.265287	0.266681	0.262418	0.267444	0.262762	0.262401	0.263916	0.263551	0.262409	0.263719	0.268511	0.264004	0.268531	0.264995	0.262631	0.263409	0.265804	0.267881	0.265553	0.264850	0.263838	0.264729	0.265353	0.266800	0.265116	0.266948	0.267597	0.272036	0.269006	0.272788	0.272141	0.268670	0.267240	0.270140	0.270176	0.271350
-321.900000	0.254454	0.252141	0.252241	0.255053	0.257435	0.252830	0.254816	0.257956	0.256440	0.262856	0.257737	0.259421	0.261199	0.257569	0.257449	0.254609	0.255993	0.253814	0.251208	0.252742	0.250591	0.255929	0.254138	0.257988	0.254022	0.253756	0.257293	0.252314	0.253345	0.254966	0.259078	0.253113	0.254145	0.251833	0.251336	0.258485	0.255523	0.256890	0.257170	0.258404	0.264177	0.259366	0.264513	0.264097	0.259674	0.260627	0.260721	0.257771	0.264552
-321.866666	0.243137	0.239973	0.241119	0.242351	0.243325	0.242069	0.247085	0.245555	0.247001	0.254881	0.246467	0.248362	0.250126	0.246597	0.245513	0.244685	0.241959	0.242520	0.241245	0.243008	0.240701	0.238936	0.243962	0.248197	0.239454	0.245562	0.242405	0.241891	0.243616	0.240814	0.247851	0.244100	0.243765	0.241087	0.241612	0.246441	0.245132	0.244292	0.248202	0.248355	0.251415	0.248121	0.253206	0.254071	0.246601	0.249246	0.253413	0.247097	0.253658
-321.833333	0.231000	0.227889	0.230000	0.232163	0.233212	0.231786	0.235980	0.233183	0.233301	0.241750	0.231691	0.237330	0.237200	0.236320	0.233166	0.230222	0.234708	0.233214	0.229696	0.228750	0.230150	0.231111	0.229855	0.235399	0.229542	0.231536	0.234795	0.231443	0.232641	0.232371	0.237214	0.232019	0.232292	0.229638	0.230255	0.233629	0.231693	0.235073	0.235910	0.236698	0.242048	0.237963	0.241522	0.243352	0.236565	0.240664	0.239659	0.239147	0.238590
-321.800000	0.217793	0.216811	0.217349	0.220252	0.223314	0.218970	0.225306	0.219009	0.221442	0.231462	0.225036	0.226624	0.224695	0.225597	0.221198	0.218514	0.221442	0.218466	0.216099	0.217420	0.218885	0.220414	0.217450	0.225314	0.217257	0.222377	0.220685	0.218397	0.219682	0.220160	0.225743	0.222587	0.222161	0.217288	0.220011	0.224078	0.220671	0.220824	0.226384	0.229221	0.229540	0.228299	0.227532	0.232058	0.225589	0.224056	0.225084	0.225991	0.230683
-321.766666	0.205559	0.205519	0.206179	0.208184	0.211311	0.210243	0.214668	0.208921	0.211779	0.220481	0.211974	0.215214	0.215911	0.210849	0.209153	0.209297	0.208616	0.207632	0.206739	0.209255	0.206160	0.209885	0.205240	0.213398	0.206571	0.211028	0.208018	0.208702	0.210522	0.206166	0.211398	0.206028	0.207268	0.205387	0.207105	0.210198	0.206457	0.207362	0.210468	0.213258	0.219224	0.215871	0.217560	0.219305	0.213220	0.215248	0.216054	0.212417	0.216484
-321.733333	0.194425	0.193109	0.193734	0.195924	0.197962	0.198753	0.204066	0.196033	0.200054	0.207964	0.198428	0.201579	0.204368	0.202478	0.197792	0.198516	0.200226	0.194690	0.193199	0.196119	0.196305	0.197307	0.195125	0.199348	0.194635	0.198748	0.198178	0.196693	0.196737	0.196896	0.204178	0.201544	0.196784	0.198087	0.196219	0.195750	0.193966	0.196763	0.199629	0.202961	0.209114	0.202625	0.205625	0.209180	0.202355	0.202503	0.203255	0.203188	0.208199
-321.700000	0.184728	0.180544	0.183168	0.188527	0.184129	0.188376	0.190067	0.184576	0.188727	0.196418	0.186759	0.190690	0.189950	0.188628	0.187451	0.186705	0.186081	0.181677	0.180904	0.183944	0.182528	0.185201	0.184394	0.191596	0.184925	0.187678	0.187751	0.185771	0.185672	0.186033	0.187999	0.185585	0.186534	0.183317	0.186158	0.187837	0.185431	0.191841	0.190358	0.190182	0.195479	0.188435	0.194471	0.197309	0.190441	0.192375	0.192821	0.189242	0.197038
-321.666666	0.174936	0.171294	0.172300	0.173578	0.173815	0.174859	0.178527	0.175938	0.176856	0.184950	0.176817	0.178042	0.180216	0.177695	0.177204	0.176029	0.174295	0.171486	0.173805	0.176606	0.170506	0.173668	0.172913	0.177717	0.174986	0.177518	0.174508	0.173434	0.173406	0.172125	0.177300	0.173768	0.172670	0.172495	0.176455	0.175861	0.175443	0.175468	0.177700	0.179169	0.184821	0.181739	0.183656	0.182396	0.177753	0.182107	0.179768	0.181849	0.182117
-321.633333	0.159919	0.161097	0.161073	0.164005	0.165129	0.164653	0.167617	0.163226	0.165366	0.177156	0.165090	0.169086	0.170770	0.167875	0.165798	0.163525	0.163472	0.162100	0.162426	0.165029	0.161718	0.163463	0.162334	0.166977	0.163838	0.164233	0.164245	0.162300	0.162069	0.161726	0.166271	0.164809	0.162787	0.160665	0.163238	0.164798	0.160329	0.166149	0.162410	0.167223	0.172260	0.170237	0.171375	0.171853	0.169514	0.169449	0.171224	0.165137	0.171266
-321.600000	0.153062	0.149438	0.151887	0.149587	0.155756	0.153547	0.157258	0.154376	0.157792	0.161118	0.155410	0.153035	0.157730	0.156225	0.154874	0.150867	0.153581	0.150749	0.150820	0.152568	0.151047	0.151394	0.151185	0.158073	0.150432	0.155545	0.151869	0.155560	0.149794	0.154786	0.155489	0.154475	0.150883	0.150266	0.151247	0.151749	0.151750	0.152403	0.156571	0.157117	0.160886	0.158306	0.159651	0.162260	0.157983	0.157172	0.159734	0.160471	0.159673
-321.566666	0.140760	0.139835	0.140250	0.141930	0.143746	0.142202	0.148114	0.142084	0.142031	0.153157	0.145496	0.149669	0.148837	0.146036	0.144424	0.141670	0.145924	0.139737	0.139078	0.142497	0.138777	0.144495	0.142166	0.144603	0.141232	0.144064	0.142836	0.142780	0.142562	0.141096	0.146088	0.142956	0.143004	0.141840	0.142796	0.146175	0.142293	0.143739	0.146509	0.146864	0.149054	0.146268	0.150979	0.149958	0.149052	0.147707	0.150991	0.146870	0.152825
-321.533333	0.131936	0.127492	0.128489	0.133365	0.136449	0.133044	0.137501	0.132411	0.134045	0.144098	0.132707	0.135528	0.139452	0.134578	0.132434	0.130911	0.130381	0.135764	0.129444	0.134015	0.131026	0.132221	0.128813	0.134888	0.131140	0.133798	0.134033	0.131010	0.130633	0.129199	0.136586	0.136062	0.128154	0.130241	0.131900	0.131845	0.131485	0.134437	0.135002	0.135112	0.140127	0.134925	0.141671	0.141403	0.136641	0.135877	0.142282	0.136569	0.139336
-321.500000	0.123253	0.117615	0.121113	0.122345	0.123444	0.122746	0.125665	0.123440	0.122513	0.133210	0.124428	0.128078	0.128390	0.124636	0.124191	0.123493	0.121421	0.122278	0.117727	0.120939	0.118349	0.122686	0.122142	0.126633	0.123188	0.124822	0.123768	0.118246	0.122326	0.121742	0.122845	0.122442	0.121596	0.121663	0.123519	0.123945	0.122520	0.121215	0.125998	0.128873	0.130736	0.126343	0.130678	0.129281	0.126379	0.123797	0.128467	0.128692	0.129115
-321.466666	0.113131	0.108279	0.111796	0.115062	0.115115	0.113616	0.117637	0.112381	0.116019	0.122728	0.112410	0.118552	0.120903	0.114958	0.114282	0.112171	0.114750	0.113570	0.110761	0.113767	0.108029	0.112408	0.112588	0.115705	0.113474	0.114690	0.112099	0.109487	0.111269	0.110972	0.112475	0.111904	0.111781	0.111509	0.110319	0.110319	0.112650	0.111955	0.113604	0.116203	0.118146	0.116048	0.121541	0.123215	0.115587	0.114664	0.118737	0.118424	0.119911
-321.433333	0.101665	0.099482	0.101986	0.102553	0.104015	0.103757	0.108137	0.106540	0.107072	0.112411	0.104168	0.109350	0.108737	0.107138	0.105188	0.101393	0.105387	0.104808	0.101888	0.104073	0.101199	0.106452	0.103030	0.106752	0.100675	0.105269	0.103820	0.102169	0.102090	0.104646	0.106698	0.106670	0.104442	0.103849	0.105207	0.103593	0.104734	0.107632	0.107027	0.107610	0.110402	0.108497	0.111807	0.110622	0.107701	0.111828	0.110415	0.109384	0.110818
-321.400000	0.094756	0.093131	0.091085	0.095263	0.095624	0.093595	0.098099	0.095330	0.098212	0.105278	0.095714	0.099148	0.097880	0.099370	0.096139	0.092604	0.098103	0.095896	0.092735	0.095744	0.093353	0.095137	0.095676	0.100496	0.094223	0.096996	0.095427	0.097617	0.097423	0.093345	0.098225	0.096222	0.097756	0.094056	0.094524	0.096601	0.096327	0.098317	0.097241	0.100319	0.100984	0.101068	0.099435	0.101933	0.097587	0.100359	0.098122	0.100287	0.102993
-321.366666	0.088306	0.087437	0.086737	0.089725	0.089365	0.088264	0.093861	0.089250	0.086796	0.093350	0.089476	0.093190	0.091898	0.090586	0.086073	0.089268	0.088818	0.087405	0.087200	0.090243	0.085772	0.089141	0.088376	0.091856	0.086750	0.088865	0.089504	0.085933	0.086631	0.087229	0.090615	0.090031	0.089457	0.088734	0.090917	0.087190	0.088191	0.087849	0.092958	0.089186	0.096693	0.089328	0.095212	0.093106	0.091738	0.094323	0.091338	0.093657	0.096116
-321.333333	0.083859	0.081077	0.078623	0.078282	0.083070	0.082304	0.084491	0.081488	0.083960	0.086981	0.081335	0.084256	0.082350	0.084281	0.083804	0.081313	0.081100	0.081411	0.080406	0.082461	0.079019	0.082986	0.080240	0.084790	0.079605	0.081223	0.082921	0.080204	0.081615	0.080915	0.082300	0.086130	0.082046	0.081373	0.081753	0.082964	0.082796	0.085570	0.083062	0.082208	0.087311	0.083798	0.085435	0.088854	0.083557	0.086596	0.084659	0.081295	0.083997
-321.300000	0.077112	0.077041	0.074795	0.076352	0.078150	0.075041	0.077907	0.075969	0.074570	0.078326	0.077737	0.077680	0.078798	0.077565	0.076554	0.074384	0.075614	0.073364	0.074151	0.073949	0.075661	0.076904	0.076434	0.079036	0.072931	0.077445	0.076908	0.077255	0.073836	0.074405	0.077551	0.077892	0.075701	0.073985	0.077100	0.076990	0.075080	0.076779	0.078413	0.075705	0.081720	0.079142	0.079447	0.078463	0.076382	0.079768	0.080770	0.079160	0.081763
-321.266666	0.070849	0.066081	0.070419	0.071201	0.073230	0.068212	0.073161	0.072337	0.071234	0.075386	0.073712	0.076124	0.073313	0.071698	0.067663	0.068772	0.072394	0.069853	0.069167	0.072813	0.071433	0.072556	0.069225	0.072110	0.067547	0.072245	0.072562	0.070269	0.070948	0.070069	0.071723	0.070232	0.071414	0.070502	0.071063	0.071025	0.070033	0.073024	0.072886	0.071431	0.074530	0.073449	0.075049	0.074924	0.069873	0.074120	0.069981	0.073286	0.075088
-321.233333	0.067193	0.064699	0.064441	0.068035	0.066628	0.067303	0.068685	0.069373	0.067374	0.069173	0.064355	0.068544	0.066689	0.068508	0.065765	0.066686	0.066563	0.062102	0.065202	0.066582	0.065952	0.065620	0.065697	0.071399	0.066293	0.067928	0.067856	0.064994	0.066051	0.067496	0.066997	0.068368	0.064840	0.066784	0.067446	0.067389	0.067027	0.065829	0.067381	0.068863	0.068929	0.068016	0.068822	0.071063	0.065663	0.068601	0.069045	0.067760	0.070097
-321.200000	0.065713	0.060801	0.064910	0.063548	0.063561	0.065279	0.065213	0.064588	0.062389	0.065038	0.063464	0.063356	0.064776	0.063969	0.065350	0.062893	0.066164	0.063406	0.064309	0.062168	0.062379	0.060556	0.063641	0.063461	0.062658	0.060061	0.065174	0.065515	0.063157	0.063536	0.065910	0.065388	0.064052	0.062892	0.065730	0.063742	0.066985	0.066654	0.067499	0.066108	0.068729	0.063702	0.067611	0.067380	0.066930	0.065045	0.065908	0.064184	0.065694
-321.166666	0.062541	0.062640	0.060356	0.059868	0.059728	0.061251	0.063777	0.060747	0.063307	0.066171	0.062192	0.066780	0.062058	0.061714	0.060837	0.061964	0.062384	0.059201	0.057476	0.060279	0.060439	0.061279	0.061650	0.061810	0.061798	0.059084	0.060684	0.063004	0.061654	0.061125	0.061716	0.064613	0.060066	0.062215	0.065648	0.060724	0.063088	0.060069	0.060605	0.065080	0.065715	0.063212	0.062600	0.062115	0.060690	0.061674	0.061173	0.057348	0.064816
-321.133333	0.061638	0.060458	0.060048	0.058131	0.059715	0.060877	0.061284	0.062271	0.059803	0.061548	0.062872	0.063251	0.062503	0.057877	0.057500	0.058634	0.060482	0.059253	0.054981	0.056272	0.060833	0.060055	0.059569	0.061325	0.059062	0.058234	0.061352	0.060240	0.059046	0.059268	0.060268	0.059360	0.060742	0.060948	0.057721	0.059424	0.063219	0.060848	0.062224	0.059086	0.060925	0.060322	0.058799	0.061475	0.057169	0.060633	0.061497	0.057771	0.062142
-321.100000	0.058554	0.054509	0.057473	0.058295	0.058577	0.058287	0.058658	0.059321	0.057290	0.063297	0.057677	0.058135	0.059203	0.060485	0.057363	0.057211	0.061296	0.058468	0.055239	0.059536	0.058256	0.059847	0.057118	0.058010	0.062244	0.056934	0.059256	0.055050	0.057853	0.057471	0.059255	0.059749	0.059284	0.058135	0.057327	0.058238	0.059769	0.056220	0.058760	0.061997	0.058744	0.059806	0.058192	0.059509	0.058939	0.061728	0.056818	0.058231	0.061570
-321.066666	0.054937	0.054462	0.054661	0.058318	0.058359	0.056230	0.054972	0.055914	0.058188	0.054847	0.053575	0.058958	0.056823	0.057355	0.055631	0.057210	0.059892	0.057977	0.055568	0.053305	0.058266	0.056706	0.057731	0.055265	0.057395	0.054757	0.055790	0.057187	0.052806	0.056147	0.058860	0.056684	0.056256	0.058327	0.057404	0.055936	0.056651	0.058543	0.059214	0.057747	0.058411	0.057269	0.057153	0.059467	0.058549	0.059013	0.056965	0.057755	0.057299
-321.033333	0.055001	0.055870	0.054331	0.056024	0.059631	0.053371	0.056597	0.055782	0.055351	0.056469	0.052553	0.059432	0.056233	0.053006	0.054809	0.055511	0.056663	0.054062	0.053189	0.054488	0.055816	0.057201	0.055845	0.058610	0.054728	0.055156	0.056086	0.052635	0.054395	0.052939	0.054610	0.055797	0.054593	0.055955	0.056517	0.053541	0.057267	0.057560	0.058511	0.056680	0.059787	0.054715	0.055378	0.057195	0.056449	0.055975	0.057788	0.057469	0.060301
-321.000000	0.052093	0.049652	0.053912	0.051674	0.055549	0.053282	0.054176	0.054984	0.055559	0.051978	0.055927	0.054317	0.051353	0.052805	0.051188	0.052053	0.053044	0.056059	0.053638	0.049592	0.054176	0.053674	0.055554	0.055219	0.054341	0.048633	0.055220	0.051137	0.053936	0.054014	0.051837	0.055825	0.055814	0.055769	0.055918	0.053903	0.056584	0.051800	0.052724	0.054393	0.057095	0.051333	0.056805	0.055027	0.055487	0.054490	0.054267	0.052708	0.057629
-320.966666	0.050845	0.049084	0.049956	0.051892	0.053939	0.048590	0.051470	0.054621	0.052395	0.051163	0.051280	0.053894	0.051066	0.053735	0.050490	0.050177	0.053286	0.051913	0.049815	0.048793	0.051503	0.052861	0.050594	0.049550	0.054278	0.047666	0.052379	0.052022	0.051282	0.053562	0.054657	0.051348	0.051923	0.049334	0.051122	0.050435	0.052514	0.052465	0.050933	0.051519	0.056188	0.049015	0.054277	0.053897	0.050047	0.050785	0.055350	0.052668	0.052762
-320.933333	0.048696	0.045559	0.047138	0.049372	0.049897	0.046991	0.047643	0.049496	0.049422	0.052307	0.049577	0.050770	0.050468	0.048018	0.045915	0.047562	0.047245	0.048253	0.045747	0.047690	0.047442	0.048599	0.046602	0.049954	0.049492	0.048473	0.048495	0.049437	0.047601	0.047759	0.051787	0.049423	0.048106	0.047752	0.049969	0.050268	0.050233	0.049660	0.050094	0.047276	0.053469	0.048050	0.052674	0.051637	0.046908	0.049306	0.051883	0.046168	0.049277
-320.900000	0.047292	0.041621	0.045239	0.045809	0.043857	0.045055	0.044825	0.048566	0.045082	0.049937	0.047201	0.045596	0.048111	0.046282	0.043774	0.045348	0.047864	0.045596	0.044698	0.045094	0.044239	0.044156	0.045600	0.047408	0.048594	0.044405	0.047496	0.046043	0.043754	0.046724	0.048309	0.044471	0.045107	0.042227	0.047209	0.047435	0.043642	0.048073	0.047408	0.048274	0.049663	0.046668	0.045005	0.047184	0.046272	0.045981	0.046046	0.046463	0.048470
-320.866666	0.041111	0.037759	0.040050	0.040224	0.041494	0.043561	0.043255	0.043895	0.039632	0.044051	0.043422	0.040398	0.043585	0.042688	0.039812	0.038780	0.040937	0.042064	0.040941	0.039984	0.040732	0.040205	0.037809	0.042845	0.043211	0.040461	0.041885	0.041081	0.040006	0.039701	0.043858	0.043219	0.040068	0.040296	0.040569	0.039343	0.045815	0.041311	0.043242	0.044240	0.046281	0.043331	0.046401	0.046471	0.046290	0.045177	0.043356	0.042158	0.045070
-320.833333	0.036870	0.034239	0.036072	0.035141	0.037764	0.035422	0.038971	0.035514	0.037197	0.042527	0.036897	0.040207	0.038934	0.039370	0.035488	0.033868	0.038768	0.037565	0.035341	0.036374	0.036129	0.036895	0.039375	0.038546	0.036720	0.039820	0.036985	0.039098	0.034400	0.035458	0.039060	0.037751	0.036095	0.036248	0.036485	0.037556	0.039082	0.037475	0.037600	0.039263	0.043019	0.041395	0.041940	0.043099	0.036131	0.039870	0.038430	0.038399	0.039085
-320.800000	0.034503	0.030440	0.030249	0.032562	0.035171	0.032361	0.033096	0.033089	0.033129	0.034462	0.033820	0.033974	0.032943	0.035366	0.032284	0.030620	0.030956	0.032445	0.030394	0.030894	0.031155	0.033650	0.031662	0.033459	0.032022	0.032860	0.032381	0.034851	0.029408	0.031127	0.033617	0.032864	0.029362	0.033639	0.033550	0.032688	0.036668	0.031683	0.032108	0.035231	0.036797	0.033905	0.035655	0.033989	0.031899	0.034402	0.034094	0.033743	0.038606
-320.766666	0.027833	0.024437	0.027180	0.026099	0.028371	0.026564	0.026960	0.027612	0.028454	0.030701	0.028741	0.031689	0.029333	0.029640	0.027337	0.027432	0.029349	0.026280	0.022600	0.022212	0.027838	0.027807	0.028281	0.026715	0.029987	0.026549	0.026140	0.026641	0.026263	0.024924	0.031337	0.026891	0.026295	0.027800	0.026883	0.027794	0.030057	0.028334	0.027266	0.030990	0.033043	0.026076	0.030875	0.031457	0.029272	0.029095	0.030397	0.030055	0.030355
-320.733333	0.021438	0.020950	0.023434	0.022402	0.022950	0.023387	0.022375	0.026790	0.020551	0.025258	0.025313	0.025979	0.026465	0.025682	0.023870	0.022791	0.021101	0.021327	0.019724	0.024266	0.021494	0.021761	0.019375	0.025280	0.021818	0.021765	0.023262	0.022180	0.023884	0.022206	0.024722	0.022633	0.020194	0.017980	0.021732	0.022248	0.022780	0.023299	0.021336	0.026946	0.027439	0.025447	0.026663	0.025656	0.020568	0.026712	0.025741	0.022424	0.027201
-320.700000	0.016926	0.015397	0.020472	0.016560	0.019588	0.016588	0.019109	0.018739	0.019849	0.022901	0.021465	0.020962	0.020468	0.020820	0.021352	0.016088	0.015606	0.016371	0.015881	0.016710	0.016035	0.015056	0.017284	0.019645	0.018011	0.019063	0.017103	0.018438	0.017014	0.015360	0.022206	0.016426	0.016789	0.018499	0.018592	0.016727	0.019570	0.017480	0.019273	0.018920	0.021586	0.019341	0.020477	0.022322	0.017545	0.020020	0.019297	0.021574	0.021624
-320.666666	0.014940	0.012837	0.017085	0.012541	0.016544	0.012788	0.012987	0.017132	0.013614	0.019044	0.014699	0.016230	0.014629	0.015573	0.013294	0.012470	0.015326	0.013707	0.013449	0.012032	0.010279	0.016347	0.013050	0.017308	0.011573	0.014351	0.013744	0.016007	0.013624	0.013851	0.014395	0.014287	0.014381	0.013447	0.013518	0.012837	0.013987	0.013507	0.015571	0.016279	0.018846	0.014114	0.013833	0.017136	0.014270	0.015542	0.014277	0.014627	0.020018
-320.633333	0.010181	0.011572	0.010928	0.010913	0.011825	0.010084	0.014271	0.012070	0.010280	0.015171	0.007402	0.015096	0.011900	0.013861	0.012149	0.009442	0.011559	0.011373	0.009950	0.010856	0.010210	0.010265	0.008746	0.011248	0.009368	0.012903	0.012372	0.013545	0.011591	0.010993	0.013113	0.010602	0.012351	0.012083	0.009375	0.011572	0.011387	0.010860	0.012888	0.009965	0.014536	0.011689	0.013269	0.011724	0.010683	0.013265	0.014548	0.010694	0.014320
-320.600000	0.010720	0.008324	0.010565	0.008982	0.008454	0.008285	0.011016	0.010765	0.007723	0.012807	0.009730	0.011110	0.008165	0.010286	0.008334	0.004746	0.007610	0.008443	0.005000	0.004267	0.008685	0.007724	0.009144	0.009107	0.008348	0.009155	0.007465	0.007459	0.009644	0.008096	0.010244	0.007632	0.010348	0.010504	0.007907	0.011771	0.009732	0.011798	0.008432	0.008697	0.011007	0.009600	0.010986	0.008955	0.010803	0.010129	0.010579	0.009698	0.013878
-320.566666	0.005168	0.007774	0.006208	0.005336	0.007698	0.005727	0.004242	0.010675	0.008181	0.008670	0.007627	0.010084	0.009689	0.008458	0.005052	0.007242	0.008516	0.004570	0.006031	0.003871	0.004951	0.007015	0.006071	0.007968	0.006176	0.004864	0.005633	0.005711	0.007087	0.004352	0.007190	0.008690	0.008259	0.006845	0.006086	0.007258	0.010881	0.006343	0.005289	0.008811	0.006620	0.004173	0.008111	0.009866	0.006494	0.008530	0.007770	0.006559	0.008629
-320.533333	0.007241	0.006030	0.008693	0.006262	0.008850	0.004713	0.007716	0.006949	0.005431	0.008775	0.006263	0.008435	0.005629	0.007638	0.003939	0.008906	0.006486	0.007030	0.005733	0.003703	0.006966	0.005278	0.007487	0.007345	0.006695	0.004868	0.005185	0.009308	0.005175	0.005188	0.008630	0.008238	0.008242	0.007512	0.005545	0.005654	0.006892	0.005446	0.006327	0.004868	0.004246	0.006707	0.007811	0.007715	0.005076	0.005692	0.007948	0.006772	0.005727
-320.500000	0.006832	0.007783	0.007182	0.006270	0.008015	0.007835	0.006277	0.010530	0.002532	0.006717	0.004950	0.007328	0.007212	0.007944	0.007740	0.008341	0.005961	0.005773	0.005552	0.004646	0.007596	0.006007	0.008495	0.007505	0.004190	0.007119	0.009492	0.007626	0.006008	0.006225	0.006773	0.008379	0.003888	0.006578	0.007513	0.005945	0.009181	0.008688	0.009795	0.004620	0.007895	0.002587	0.006500	0.007262	0.006961	0.006771	0.006681	0.005859	0.007552
-320.466666	0.007652	0.006349	0.006630	0.007360	0.007218	0.006580	0.005551	0.006791	0.006981	0.008640	0.008295	0.007504	0.008138	0.007550	0.006404	0.009383	0.007500	0.006666	0.006292	0.006920	0.004903	0.008519	0.009912	0.008359	0.006278	0.006292	0.005055	0.009934	0.006286	0.007279	0.006300	0.007839	0.007782	0.007360	0.008419	0.007300	0.011121	0.006663	0.008825	0.007526	0.008291	0.005898	0.006385	0.005796	0.006320	0.005548	0.003968	0.009940	0.007890
-320.433333	0.008618	0.009806	0.009481	0.009311	0.008052	0.009422	0.006365	0.005201	0.006992	0.005913	0.012234	0.008272	0.008735	0.009617	0.007483	0.008942	0.011663	0.006717	0.008519	0.006255	0.010407	0.009452	0.011329	0.009798	0.007622	0.008676	0.008492	0.008931	0.008858	0.011180	0.007486	0.011095	0.010409	0.011200	0.009562	0.006791	0.010904	0.011122	0.008091	0.007857	0.010895	0.005643	0.005495	0.007063	0.006023	0.006194	0.011859	0.008249	0.008549
-320.400000	0.014524	0.009699	0.011623	0.014577	0.011999	0.010729	0.009653	0.007624	0.010404	0.009160	0.010545	0.010203	0.011025	0.010737	0.009518	0.011955	0.010735	0.007514	0.007663	0.008337	0.012318	0.010117	0.012400	0.010964	0.008739	0.010487	0.009058	0.013299	0.010749	0.008084	0.011245	0.012483	0.008438	0.009213	0.010565	0.011686	0.012681	0.009584	0.009652	0.007327	0.012450	0.009614	0.007613	0.010192	0.010040	0.009009	0.007248	0.007898	0.010757
-320.366666	0.015312	0.011419	0.013362	0.012276	0.012796	0.011806	0.014122	0.012077	0.012239	0.009839	0.010337	0.010859	0.011265	0.011053	0.009946	0.013103	0.014028	0.010189	0.012817	0.011033	0.013321	0.011541	0.011741	0.012662	0.014827	0.010377	0.011606	0.012922	0.010466	0.011398	0.013667	0.012790	0.012229	0.012767	0.013068	0.010659	0.013922	0.013473	0.011917	0.009050	0.012815	0.009763	0.008165	0.011345	0.011492	0.010347	0.011360	0.014769	0.011092
-320.333333	0.013475	0.013245	0.015225	0.014366	0.012538	0.013412	0.014367	0.015949	0.015154	0.010633	0.014850	0.014957	0.011974	0.016499	0.011454	0.015063	0.014385	0.011963	0.013219	0.012252	0.015962	0.014175	0.015200	0.013071	0.016732	0.011867	0.014388	0.013164	0.011274	0.013928	0.014099	0.014977	0.013218	0.013254	0.014290	0.011006	0.013283	0.016241	0.012040	0.012115	0.016541	0.011450	0.013103	0.013439	0.012282	0.014485	0.013820	0.012952	0.011749
-320.300000	0.016087	0.014090	0.016774	0.016508	0.015967	0.014768	0.013731	0.019332	0.013527	0.016044	0.013077	0.017023	0.014569	0.015026	0.015175	0.017631	0.018179	0.015853	0.014997	0.015224	0.016465	0.012352	0.016888	0.015683	0.016373	0.013033	0.014496	0.016799	0.015614	0.012906	0.015539	0.013400	0.013767	0.015282	0.014460	0.012885	0.014688	0.015786	0.016936	0.012061	0.013577	0.014798	0.011469	0.012164	0.013517	0.016069	0.016319	0.014308	0.013996
-320.266666	0.018092	0.014910	0.014826	0.020474	0.021549	0.017950	0.019040	0.017387	0.016765	0.016790	0.017364	0.019209	0.013698	0.015453	0.015867	0.018368	0.017585	0.014258	0.012996	0.014092	0.019180	0.018512	0.018414	0.016291	0.014251	0.014698	0.017442	0.016838	0.014629	0.016059	0.016947	0.018808	0.016078	0.017776	0.013541	0.013252	0.017493	0.016323	0.018236	0.016145	0.017730	0.012882	0.013603	0.014202	0.013380	0.014563	0.015859	0.014185	0.016457
-320.233333	0.019659	0.015666	0.016169	0.018864	0.018483	0.015456	0.017228	0.017105	0.014935	0.015733	0.019186	0.015636	0.012904	0.018466	0.016051	0.018476	0.015705	0.017328	0.017974	0.014704	0.017324	0.015303	0.014142	0.016159	0.015666	0.015052	0.018673	0.017574	0.016428	0.016064	0.019246	0.015905	0.014629	0.014871	0.015962	0.016059	0.017730	0.020556	0.019151	0.019063	0.019367	0.015218	0.017028	0.013816	0.017443	0.014213	0.016766	0.017506	0.018539
-320.200000	0.018167	0.019047	0.017656	0.015024	0.018494	0.018517	0.014643	0.020082	0.017712	0.017298	0.020080	0.017126	0.017004	0.017765	0.016295	0.016682	0.019668	0.018026	0.016767	0.015506	0.018280	0.016883	0.018212	0.017755	0.017607	0.017410	0.015265	0.018680	0.018804	0.016568	0.019461	0.017450	0.018829	0.016818	0.015911	0.018842	0.016059	0.017024	0.017787	0.016475	0.018191	0.017757	0.015155	0.017320	0.016158	0.019350	0.016881	0.016718	0.016463
-320.166666	0.018228	0.017309	0.016530	0.017214	0.018993	0.018581	0.019619	0.020225	0.015284	0.016346	0.021169	0.017431	0.017105	0.019276	0.014988	0.015999	0.016385	0.016310	0.017454	0.016971	0.015617	0.017329	0.017797	0.015897	0.018267	0.015007	0.017001	0.015609	0.017036	0.016775	0.018786	0.019229	0.014859	0.015062	0.014458	0.015947	0.020107	0.019988	0.021814	0.018594	0.020456	0.013768	0.015138	0.019992	0.018395	0.014988	0.017703	0.018490	0.017909
-320.133333	0.017912	0.016817	0.017798	0.018605	0.017017	0.014905	0.018041	0.018827	0.016155	0.018277	0.015557	0.018139	0.015822	0.014561	0.014936	0.013913	0.017569	0.015403	0.014401	0.011511	0.014559	0.014246	0.014153	0.016888	0.017774	0.016319	0.015935	0.016669	0.018010	0.017072	0.020726	0.017876	0.015461	0.016003	0.014944	0.017587	0.017260	0.016120	0.017753	0.013161	0.017398	0.016469	0.017431	0.017238	0.015453	0.016024	0.016675	0.017029	0.015789
-320.100000	0.014663	0.014911	0.015627	0.014522	0.014367	0.013913	0.015170	0.017363	0.017096	0.016543	0.014139	0.015785	0.014658	0.011923	0.012257	0.013912	0.015429	0.012892	0.013819	0.012217	0.016197	0.014727	0.012001	0.015386	0.017113	0.012321	0.015484	0.015521	0.016688	0.013097	0.018119	0.014020	0.014744	0.014684	0.013841	0.014917	0.016690	0.015834	0.015703	0.018681	0.017165	0.011855	0.017457	0.015683	0.016331	0.014456	0.017994	0.017471	0.020458
-320.066666	0.011113	0.010722	0.015025	0.013352	0.013731	0.012276	0.014567	0.014749	0.013837	0.016231	0.012806	0.016597	0.013930	0.017748	0.013602	0.011384	0.015302	0.014033	0.011124	0.011804	0.011590	0.012039	0.013266	0.013576	0.013992	0.011717	0.012480	0.011542	0.013342	0.016236	0.015087	0.015114	0.012056	0.012573	0.012747	0.013533	0.011886	0.013526	0.016537	0.014377	0.016620	0.013283	0.015222	0.015067	0.013356	0.012745	0.014179	0.014828	0.014537
-320.033333	0.009186	0.008481	0.013483	0.011672	0.009820	0.011522	0.012852	0.013090	0.011580	0.013822	0.008277	0.011750	0.010324	0.014863	0.008254	0.013748	0.014444	0.009373	0.009438	0.010198	0.007167	0.012385	0.011349	0.012909	0.011876	0.011026	0.011547	0.011548	0.010537	0.009592	0.013108	0.011312	0.011433	0.009604	0.010617	0.012627	0.012620	0.014640	0.013307	0.011029	0.014686	0.010732	0.011192	0.012432	0.011289	0.011114	0.011439	0.011039	0.014335
-320.000000	0.011034	0.005301	0.009300	0.009555	0.009336	0.006443	0.008978	0.011242	0.011024	0.008568	0.011805	0.008272	0.010373	0.015206	0.011023	0.011501	0.008718	0.011304	0.006510	0.007750	0.008404	0.010876	0.008712	0.014632	0.009319	0.007195	0.008911	0.009173	0.009298	0.003914	0.009692	0.009928	0.008586	0.009363	0.007961	0.008558	0.009819	0.009957	0.011206	0.008974	0.010977	0.009983	0.009036	0.015306	0.008965	0.008464	0.008289	0.010770	0.010386
-319.966666	0.008717	0.004314	0.008889	0.005154	0.008040	0.006512	0.007715	0.007478	0.007088	0.007475	0.006237	0.007974	0.007595	0.009129	0.005268	0.009329	0.007167	0.006724	0.004918	0.005217	0.003702	0.006055	0.007408	0.008733	0.004272	0.006317	0.007275	0.006405	0.006952	0.008598	0.007946	0.010462	0.004642	0.008283	0.006939	0.003651	0.005921	0.008707	0.005088	0.006894	0.007776	0.006249	0.006180	0.009231	0.005583	0.010157	0.008573	0.007004	0.010274
-319.933333	0.005576	0.004318	0.004875	0.004782	0.006790	0.006216	0.004940	0.005292	0.004381	0.006245	0.006112	0.007430	0.004930	0.005392	0.005639	0.002315	0.006517	0.005554	0.003443	0.003448	0.003688	0.004949	0.004148	0.008147	0.005936	0.005593	0.005877	0.004412	0.004498	0.004128	0.003076	0.004129	0.002876	0.003113	0.006509	0.006104	0.005838	0.006411	0.003911	0.009783	0.006137	0.006987	0.005102	0.007361	0.007262	0.006161	0.006722	0.001840	0.007811
-319.900000	0.003654	0.003934	0.001530	0.004521	0.001195	0.001822	0.003897	0.002756	-0.000265	0.005952	0.003856	0.006157	0.004774	0.003792	0.001519	-0.000693	0.001868	0.001730	0.001848	-0.002006	0.003479	0.003809	0.002259	0.005820	0.003205	-0.001218	0.000661	0.002256	0.002211	-0.000335	0.002783	0.004187	0.001913	0.001097	0.003074	0.001680	0.004032	0.002929	0.001862	0.002900	0.002824	0.001953	0.003797	0.003615	0.001204	0.003078	0.003116	0.001104	0.006482
-319.866666	-0.000685	-0.001843	0.000948	-0.000672	0.003248	0.001134	0.001041	0.000800	-0.000134	-0.000117	0.000912	-0.000514	0.003863	0.004240	-0.001212	-0.001909	0.000655	-0.001298	-0.001328	-0.000869	-0.002445	0.000655	-0.000902	-0.000463	0.001185	-0.000589	-0.000888	0.001973	-0.003078	0.000528	-0.001685	-0.002471	-0.002805	-0.003019	-0.000515	0.001069	-0.001384	0.000499	0.002556	0.000425	0.004397	-0.000590	0.001152	0.001369	-0.000551	0.002855	0.000911	0.000704	0.001134
-319.833333	-0.001140	-0.003286	-0.001796	-0.003636	-0.001965	-0.002905	-0.003488	-0.000530	-0.001133	-0.000826	-0.005033	-0.001345	0.000130	0.000566	-0.005705	-0.000682	-0.004861	-0.004247	-0.004508	-0.004465	-0.006840	-0.004006	-0.003524	-0.002091	-0.003503	-0.003191	-0.002981	-0.002535	-0.004724	-0.003638	-0.001459	0.000497	-0.003523	-0.002049	-0.000038	-0.005308	-0.002804	-0.005400	-0.003359	0.000825	0.002731	-0.004893	-0.001699	-0.000353	-0.002815	-0.001153	-0.004787	-0.005247	-0.003106
-319.800000	-0.006542	-0.005793	-0.005555	-0.006059	-0.002578	-0.004911	-0.003325	-0.002892	-0.005679	-0.005339	-0.006622	-0.002487	-0.003272	0.000078	-0.005927	-0.008791	-0.002914	-0.003989	-0.006519	-0.008733	-0.006569	-0.006858	-0.002728	-0.006500	-0.006781	-0.005092	-0.005160	-0.004548	-0.007287	-0.008932	-0.002047	-0.001859	-0.004804	-0.006694	-0.002104	-0.007142	-0.005087	-0.005953	-0.003765	-0.006539	-0.000714	-0.006855	-0.002782	-0.004072	-0.005775	-0.004173	-0.003880	-0.004318	-0.002965
-319.766666	-0.008538	-0.008950	-0.007513	-0.005527	-0.004820	-0.009152	-0.006991	-0.007158	-0.008148	-0.003267	-0.007082	-0.007735	-0.007606	-0.002593	-0.007182	-0.008736	-0.008091	-0.006728	-0.009217	-0.009680	-0.006666	-0.008374	-0.005317	-0.008076	-0.011622	-0.007998	-0.008131	-0.004993	-0.006669	-0.007271	-0.006368	-0.007216	-0.010269	-0.009791	-0.008599	-0.009332	-0.007821	-0.005452	-0.006109	-0.010691	-0.003094	-0.008971	-0.002865	-0.006823	-0.006841	-0.005902	-0.008794	-0.007663	-0.005083
-319.733333	-0.009151	-0.011615	-0.006231	-0.009527	-0.006836	-0.010623	-0.010297	-0.007673	-0.008265	-0.009299	-0.009968	-0.007309	-0.006910	-0.003273	-0.010779	-0.009961	-0.009106	-0.006541	-0.011708	-0.010616	-0.011142	-0.012386	-0.008430	-0.005042	-0.009185	-0.009335	-0.008155	-0.009027	-0.009666	-0.009344	-0.007377	-0.008385	-0.013220	-0.008119	-0.009259	-0.010859	-0.008713	-0.013484	-0.006470	-0.012400	-0.006854	-0.009683	-0.008863	-0.007354	-0.008626	-0.009013	-0.008317	-0.008512	-0.006620
-319.700000	-0.008435	-0.008730	-0.010887	-0.010482	-0.007092	-0.010258	-0.011745	-0.010196	-0.010866	-0.011136	-0.008613	-0.009409	-0.010547	-0.008726	-0.013330	-0.012329	-0.009696	-0.010314	-0.009851	-0.014314	-0.012096	-0.011164	-0.012336	-0.006653	-0.012386	-0.009384	-0.010406	-0.012833	-0.011851	-0.011884	-0.011511	-0.010237	-0.013166	-0.010768	-0.011401	-0.012220	-0.012440	-0.009711	-0.009285	-0.010789	-0.008841	-0.009602	-0.008947	-0.007675	-0.012226	-0.007763	-0.008998	-0.010374	-0.010442
-319.666666	-0.011060	-0.013511	-0.012547	-0.012025	-0.008471	-0.013406	-0.011185	-0.010668	-0.011311	-0.011576	-0.011773	-0.009497	-0.009667	-0.009929	-0.013624	-0.012411	-0.010680	-0.014181	-0.014216	-0.014487	-0.010968	-0.009693	-0.014266	-0.011160	-0.014013	-0.014045	-0.010895	-0.012084	-0.009384	-0.011733	-0.013139	-0.011231	-0.010971	-0.011355	-0.013614	-0.010446	-0.012359	-0.009985	-0.008729	-0.012607	-0.007765	-0.015327	-0.013186	-0.011323	-0.013649	-0.011241	-0.010385	-0.011117	-0.011192
-319.633333	-0.010454	-0.012254	-0.011572	-0.012037	-0.009072	-0.012086	-0.012164	-0.011598	-0.013597	-0.013007	-0.012408	-0.011278	-0.008881	-0.010520	-0.013713	-0.012408	-0.011842	-0.010455	-0.012231	-0.016344	-0.013884	-0.012619	-0.013623	-0.009711	-0.012735	-0.010078	-0.016687	-0.010015	-0.012293	-0.007610	-0.010913	-0.010344	-0.011586	-0.013937	-0.013888	-0.012609	-0.012514	-0.014455	-0.009918	-0.013993	-0.009868	-0.014760	-0.013980	-0.010144	-0.012032	-0.012439	-0.014250	-0.014628	-0.012669
-319.600000	-0.011252	-0.012330	-0.010300	-0.010171	-0.011386	-0.009693	-0.012284	-0.009813	-0.011542	-0.012620	-0.013277	-0.010682	-0.010780	-0.009507	-0.012880	-0.012881	-0.013024	-0.011069	-0.014706	-0.013442	-0.015065	-0.014074	-0.014901	-0.011566	-0.010621	-0.013074	-0.013291	-0.012125	-0.014062	-0.013516	-0.010055	-0.011362	-0.014541	-0.014737	-0.013240	-0.014686	-0.013240	-0.011773	-0.011849	-0.010428	-0.010615	-0.015627	-0.015170	-0.009831	-0.012279	-0.013977	-0.011777	-0.013717	-0.009543
-319.566666	-0.009945	-0.013065	-0.010634	-0.011826	-0.010868	-0.012522	-0.011032	-0.011154	-0.011082	-0.012189	-0.010634	-0.009728	-0.011922	-0.010228	-0.015697	-0.012314	-0.012862	-0.009127	-0.011081	-0.014244	-0.012305	-0.015134	-0.014333	-0.011927	-0.009565	-0.013368	-0.011192	-0.011511	-0.010987	-0.013241	-0.011120	-0.013635	-0.013041	-0.011661	-0.011006	-0.010128	-0.012230	-0.012788	-0.010952	-0.012890	-0.012681	-0.014475	-0.012532	-0.011553	-0.011393	-0.012498	-0.013813	-0.013864	-0.009939
-319.533333	-0.009781	-0.008772	-0.008425	-0.010890	-0.006208	-0.012080	-0.009657	-0.007236	-0.011378	-0.011254	-0.011706	-0.009552	-0.012517	-0.010645	-0.013265	-0.012346	-0.010176	-0.006460	-0.010330	-0.012339	-0.007380	-0.012312	-0.011737	-0.008421	-0.008776	-0.012297	-0.013181	-0.007922	-0.009025	-0.014776	-0.011864	-0.012674	-0.010880	-0.009665	-0.012578	-0.011634	-0.008818	-0.010754	-0.010825	-0.012106	-0.009279	-0.013315	-0.011146	-0.011639	-0.009486	-0.008670	-0.014023	-0.011745	-0.012090
-319.500000	-0.007277	-0.009677	-0.007104	-0.011312	-0.011175	-0.010283	-0.010397	-0.007334	-0.009054	-0.009289	-0.007215	-0.009300	-0.006998	-0.010313	-0.011977	-0.008744	-0.006534	-0.005483	-0.006735	-0.011301	-0.009568	-0.012140	-0.010457	-0.008299	-0.009709	-0.012125	-0.009465	-0.007575	-0.008990	-0.011186	-0.010941	-0.007567	-0.011580	-0.011349	-0.008693	-0.009431	-0.008176	-0.007911	-0.007631	-0.009827	-0.011213	-0.012867	-0.010051	-0.007154	-0.010853	-0.007611	-0.011595	-0.008965	-0.007788
-319.466666	-0.005153	-0.007118	-0.005493	-0.007125	-0.004597	-0.008101	-0.006553	-0.003081	-0.005544	-0.008297	-0.007254	-0.005914	-0.007405	-0.004733	-0.006386	-0.009316	-0.009772	-0.003290	-0.007916	-0.007355	-0.005632	-0.007077	-0.005220	-0.005167	-0.007000	-0.010059	-0.008390	-0.002879	-0.006825	-0.008769	-0.005374	-0.005717	-0.006171	-0.007002	-0.006410	-0.008449	-0.004197	-0.007430	-0.007953	-0.007472	-0.004795	-0.009052	-0.010781	-0.008820	-0.011030	-0.009077	-0.006228	-0.004889	-0.005809
-319.433333	-0.006522	-0.002339	-0.002469	-0.004023	-0.003074	-0.004116	-0.000815	-0.001663	-0.003780	-0.005734	-0.003752	-0.002317	-0.005222	-0.004689	-0.007059	-0.002701	-0.001787	-0.003345	-0.003904	-0.005133	-0.002962	-0.003521	-0.004636	-0.002645	-0.004632	-0.003560	-0.004924	-0.002546	-0.005684	-0.009994	-0.006390	-0.002900	-0.007463	-0.005983	-0.005332	-0.002289	-0.004005	-0.003472	-0.002624	-0.005947	-0.004464	-0.007971	-0.007609	-0.003965	-0.005527	-0.006825	-0.002384	-0.003125	-0.005066
-319.400000	0.000240	0.001465	0.002061	0.001719	0.000652	0.000337	0.000137	0.000406	-0.002352	-0.005458	0.000559	-0.002844	-0.001333	0.001230	-0.002904	-0.001604	0.000083	0.001037	-0.001802	-0.002058	0.000359	-0.003240	-0.002817	0.000360	0.000230	-0.004160	-0.001771	-0.000642	-0.001500	-0.003861	-0.000610	0.002105	-0.005929	-0.000443	-0.000361	-0.000214	0.003531	-0.001912	-0.000890	-0.003684	-0.001526	-0.003357	-0.004602	-0.004050	-0.003318	-0.001083	-0.000644	-0.000969	-0.002541
-319.366666	0.004307	0.004361	0.004955	0.004087	0.002619	0.002859	0.002530	0.004049	0.000567	-0.001283	0.001239	0.001868	0.001875	-0.002092	0.000514	0.005410	0.005412	0.002362	0.000003	-0.001712	0.003848	0.001037	0.000633	0.002595	0.002948	-0.000175	-0.000554	0.002750	0.001999	0.001771	0.003229	0.003879	-0.002048	0.001152	0.002738	0.000055	0.004714	0.002892	0.004540	0.001592	0.001560	-0.002656	-0.001089	0.000335	0.002170	0.000583	-0.000235	-0.002156	0.000009
-319.333333	0.006817	0.004708	0.006740	0.007548	0.007302	0.003962	0.005733	0.006351	0.004338	0.003522	0.005155	0.003442	0.004660	0.006488	0.004667	0.004865	0.005614	0.006014	0.003735	0.002460	0.006591	0.004389	0.004935	0.005360	0.008452	0.003958	0.003736	0.006612	0.004298	0.004742	0.006836	0.007826	0.003643	0.004179	0.005977	0.006458	0.006460	0.005456	0.006454	0.002748	0.005537	0.003116	0.002889	0.003341	0.004907	0.004043	0.003495	0.002740	0.003978
-319.300000	0.007823	0.009835	0.009005	0.012975	0.009505	0.007823	0.010556	0.012354	0.005421	0.005437	0.006986	0.008680	0.007438	0.004510	0.008235	0.007783	0.010940	0.012414	0.009471	0.006847	0.008242	0.007629	0.008264	0.011158	0.010150	0.008097	0.007290	0.007446	0.008374	0.008079	0.006190	0.011493	0.007678	0.010474	0.005949	0.006104	0.010528	0.006297	0.010429	0.008446	0.009529	0.004688	0.007643	0.008500	0.003695	0.008172	0.006034	0.008549	0.006228
-319.266666	0.013938	0.012068	0.011676	0.014844	0.012002	0.012552	0.009969	0.011625	0.010018	0.012607	0.010377	0.010250	0.009910	0.009804	0.009573	0.013922	0.011255	0.010972	0.012446	0.007917	0.009560	0.010433	0.015359	0.011383	0.011407	0.008695	0.009849	0.010526	0.012105	0.009442	0.010790	0.011460	0.009616	0.011796	0.013973	0.010511	0.014654	0.009211	0.013189	0.011461	0.010640	0.008747	0.009482	0.010546	0.010598	0.007760	0.006916	0.011363	0.008346
-319.233333	0.017975	0.013813	0.017488	0.014079	0.015812	0.015811	0.016379	0.015404	0.015200	0.016022	0.011869	0.012913	0.014617	0.012699	0.014824	0.013556	0.016390	0.014210	0.015227	0.012552	0.015091	0.011506	0.015181	0.015230	0.013746	0.012790	0.009753	0.013401	0.015145	0.011265	0.013118	0.014770	0.013561	0.015056	0.014275	0.015094	0.015755	0.014177	0.016884	0.014465	0.014801	0.011089	0.014452	0.011257	0.012722	0.013132	0.010163	0.011259	0.012961
-319.200000	0.017013	0.016412	0.017808	0.018018	0.016811	0.018662	0.017092	0.019280	0.015609	0.017291	0.014450	0.015847	0.013825	0.015533	0.015456	0.015499	0.016506	0.016016	0.013813	0.014816	0.018727	0.013648	0.015723	0.016066	0.015701	0.014237	0.015067	0.012956	0.013260	0.017050	0.016617	0.018248	0.016011	0.015959	0.015820	0.014122	0.016883	0.016603	0.016334	0.016398	0.013725	0.013330	0.015007	0.013841	0.013246	0.017866	0.014410	0.017149	0.015478
-319.166666	0.019424	0.017068	0.018528	0.019233	0.017601	0.017954	0.017982	0.019798	0.017459	0.015521	0.016941	0.019033	0.016553	0.016517	0.016801	0.017550	0.018614	0.017701	0.018113	0.015231	0.015979	0.017049	0.016711	0.019459	0.017327	0.015205	0.015268	0.013596	0.019699	0.015356	0.019677	0.018500	0.017141	0.018057	0.019286	0.019105	0.018262	0.019467	0.018756	0.017811	0.014963	0.016331	0.014510	0.013518	0.017338	0.019993	0.018663	0.014582	0.019259
-319.133333	0.017742	0.018274	0.018358	0.018450	0.017932	0.016765	0.018165	0.018697	0.017799	0.016979	0.015971	0.016520	0.019794	0.019172	0.018767	0.016268	0.016598	0.017327	0.014944	0.015554	0.017759	0.016414	0.017943	0.019538	0.020617	0.015605	0.016769	0.017661	0.016330	0.018092	0.017475	0.016024	0.015515	0.014960	0.018870	0.017573	0.019283	0.014986	0.016110	0.017690	0.021218	0.015785	0.013664	0.015362	0.019525	0.018549	0.017528	0.014755	0.015215
-319.100000	0.019922	0.016461	0.020099	0.014892	0.019149	0.019391	0.015380	0.016934	0.018843	0.018188	0.017136	0.017612	0.015852	0.020601	0.015089	0.015143	0.018932	0.018497	0.016520	0.016095	0.013656	0.017871	0.016770	0.016212	0.019226	0.015527	0.014907	0.015115	0.018231	0.015299	0.017195	0.020518	0.014258	0.015190	0.018067	0.016463	0.018673	0.016136	0.018996	0.019130	0.019505	0.018810	0.015739	0.019089	0.016056	0.018226	0.017053	0.017701	0.016286
-319.066666	0.017810	0.012817	0.016066	0.016754	0.014928	0.015529	0.018747	0.016076	0.016664	0.015098	0.016222	0.016352	0.017839	0.016571	0.013145	0.014740	0.014544	0.013595	0.014050	0.012098	0.016938	0.017896	0.015077	0.018582	0.015855	0.013074	0.013360	0.014710	0.016460	0.013476	0.015088	0.015356	0.013956	0.014014	0.018408	0.015714	0.018901	0.014403	0.016254	0.016148	0.017689	0.015231	0.017670	0.017307	0.013744	0.016524	0.015629	0.016142	0.018047
-319.033333	0.013194	0.014080	0.013793	0.013605	0.013420	0.013128	0.010677	0.015487	0.012817	0.016149	0.012811	0.016054	0.016186	0.015051	0.012795	0.013067	0.012279	0.012606	0.010836	0.008219	0.011609	0.011756	0.013755	0.017962	0.014119	0.012504	0.009380	0.012167	0.012357	0.011299	0.017706	0.013622	0.010928	0.013889	0.015874	0.012772	0.012747	0.010138	0.017311	0.014828	0.018345	0.015194	0.014144	0.014172	0.012444	0.014189	0.012054	0.012289	0.015476
-319.000000	0.012089	0.009882	0.013511	0.011649	0.012650	0.012701	0.014764	0.015619	0.011194	0.012329	0.013235	0.012684	0.010823	0.011078	0.008920	0.008861	0.011144	0.010708	0.011384	0.007768	0.009807	0.007774	0.009003	0.010541	0.011864	0.012369	0.012903	0.010700	0.009470	0.010256	0.012794	0.010180	0.011655	0.010122	0.012138	0.009457	0.013223	0.009972	0.014382	0.012369	0.014252	0.011957	0.012865	0.013424	0.010363	0.012238	0.012416	0.011878	0.012312
-318.966666	0.008039	0.008391	0.006032	0.012853	0.008919	0.009315	0.008985	0.010384	0.007473	0.010555	0.008751	0.008844	0.009351	0.007623	0.009715	0.007283	0.007125	0.008723	0.007432	0.005757	0.007078	0.006713	0.007204	0.009175	0.008824	0.005055	0.008044	0.009049	0.006717	0.004667	0.009702	0.007998	0.004775	0.008560	0.009577	0.008427	0.011551	0.009967	0.010072	0.010250	0.012342	0.006875	0.011753	0.011463	0.009657	0.011746	0.009528	0.007585	0.009780
-318.933333	0.007650	0.003942	0.005638	0.006287	0.006249	0.005631	0.004860	0.005016	0.004696	0.008201	0.006990	0.007220	0.007631	0.007642	0.003969	0.002529	0.005210	0.003898	0.004540	0.004903	0.001480	0.005458	0.005682	0.008038	0.007269	0.003755	0.002047	0.009569	0.002239	0.004798	0.008023	0.006707	0.004254	0.005410	0.005311	0.003766	0.004828	0.006313	0.006115	0.007721	0.004447	0.006278	0.007236	0.010386	0.002857	0.005328	0.003390	0.003770	0.009215
-318.900000	0.002315	-0.001235	0.002380	0.002709	0.001035	0.002354	0.003401	0.005251	0.003932	0.006058	0.000442	0.003788	0.003583	0.002572	0.002207	0.000858	0.003452	0.000969	0.000148	0.002514	-0.000149	0.001087	0.001502	0.004392	0.002679	0.000411	0.000743	0.001130	0.001168	-0.000331	0.003488	0.000847	0.001700	-0.000394	0.002352	0.001780	0.000884	0.000569	0.004567	0.003903	0.007174	0.003008	0.005424	0.003001	0.000199	0.004687	0.002247	0.001995	0.006301
-318.866666	-0.001068	0.000160	-0.000611	0.000169	-0.000728	-0.001804	0.002251	-0.000212	-0.002269	0.000044	0.003399	-0.000089	0.003092	0.001582	-0.001336	-0.003435	0.002045	-0.001287	-0.001481	-0.005588	-0.002023	-0.002453	-0.004268	0.000572	-0.000987	-0.002498	-0.001112	0.001696	-0.000951	-0.002516	-0.003454	-0.000503	-0.003123	-0.002513	0.000089	-0.002065	-0.000444	-0.000879	-0.000079	0.002499	0.004440	-0.001457	-0.001326	0.001469	-0.001003	0.002451	-0.001773	-0.000820	0.005085
-318.833333	-0.002275	-0.003300	-0.000455	-0.002739	-0.003729	-0.002592	-0.005636	-0.002137	-0.003342	-0.002491	-0.003439	-0.001618	-0.003744	-0.001073	-0.005508	-0.005146	-0.003285	-0.004671	-0.007413	-0.002376	-0.004455	-0.003835	-0.004498	-0.001821	-0.004919	-0.005151	-0.005924	-0.001011	-0.006646	-0.005081	-0.002586	-0.003750	-0.006291	-0.003802	-0.003685	-0.003573	-0.003275	-0.006186	-0.003587	-0.003660	-0.003262	-0.001451	-0.001926	-0.001769	-0.004870	-0.001080	-0.004655	-0.002584	-0.002783
-318.800000	-0.003986	-0.006223	-0.002383	-0.002117	-0.002562	-0.004621	-0.007580	-0.005111	-0.003126	-0.004778	-0.004637	-0.005230	-0.004343	-0.002768	-0.006792	-0.006007	-0.006490	-0.007711	-0.007628	-0.007189	-0.007229	-0.006755	-0.006681	-0.006342	-0.004761	-0.007079	-0.006400	-0.007727	-0.005824	-0.005428	-0.004909	-0.007785	-0.007481	-0.007579	-0.006235	-0.006173	-0.003587	-0.007384	-0.004419	-0.002847	-0.000075	-0.004856	-0.005171	-0.002075	-0.006113	-0.004026	-0.005871	-0.004205	-0.002330
-318.766666	-0.004571	-0.007039	-0.006232	-0.006391	-0.006763	-0.007494	-0.008411	-0.005553	-0.007182	-0.004669	-0.009200	-0.004902	-0.004549	-0.008283	-0.010033	-0.008453	-0.006416	-0.007921	-0.006995	-0.008900	-0.008337	-0.006372	-0.009399	-0.007157	-0.006619	-0.008373	-0.008806	-0.007247	-0.009037	-0.010976	-0.004429	-0.005864	-0.008627	-0.006228	-0.006874	-0.006485	-0.007796	-0.006292	-0.005229	-0.007393	-0.007875	-0.005879	-0.005825	-0.006301	-0.006785	-0.005829	-0.008749	-0.007497	-0.006454
-318.733333	-0.009603	-0.008512	-0.007746	-0.003919	-0.006293	-0.007630	-0.006761	-0.004688	-0.009932	-0.004455	-0.008647	-0.004601	-0.008427	-0.007323	-0.010141	-0.009745	-0.007256	-0.007138	-0.011586	-0.008251	-0.010274	-0.009532	-0.010584	-0.008056	-0.006414	-0.012116	-0.008136	-0.006287	-0.007874	-0.012068	-0.006833	-0.008918	-0.012264	-0.010304	-0.003684	-0.010435	-0.011720	-0.007910	-0.005549	-0.008234	-0.008436	-0.005631	-0.007417	-0.008909	-0.009784	-0.007107	-0.008503	-0.008065	-0.008140
-318.700000	-0.008637	-0.007256	-0.007579	-0.006797	-0.006053	-0.011639	-0.008956	-0.008254	-0.011167	-0.006695	-0.012353	-0.008754	-0.009755	-0.006379	-0.011209	-0.009338	-0.010821	-0.008991	-0.008496	-0.008274	-0.009147	-0.008086	-0.009445	-0.007955	-0.006849	-0.007233	-0.007724	-0.009183	-0.009825	-0.012711	-0.007473	-0.008849	-0.012057	-0.012291	-0.008746	-0.011144	-0.007322	-0.006370	-0.004650	-0.007577	-0.007885	-0.008863	-0.005770	-0.007943	-0.009447	-0.010997	-0.009897	-0.006137	-0.004430
-318.666666	-0.009807	-0.010901	-0.006861	-0.004012	-0.005998	-0.010301	-0.005823	-0.007856	-0.010939	-0.006881	-0.006435	-0.005053	-0.006277	-0.007007	-0.010408	-0.008085	-0.009815	-0.008313	-0.008075	-0.007265	-0.009303	-0.008899	-0.007294	-0.007560	-0.010408	-0.011016	-0.006754	-0.009695	-0.009014	-0.012785	-0.007550	-0.011687	-0.010605	-0.007174	-0.008831	-0.010014	-0.008416	-0.009434	-0.005987	-0.009430	-0.007257	-0.008303	-0.007225	-0.010031	-0.008829	-0.010515	-0.011339	-0.011018	-0.009078
-318.633333	-0.007169	-0.007401	-0.006695	-0.005739	-0.007250	-0.006399	-0.008690	-0.006459	-0.010084	-0.008118	-0.011138	-0.005558	-0.009103	-0.008729	-0.011277	-0.009015	-0.009529	-0.007287	-0.008632	-0.008692	-0.008236	-0.008026	-0.008598	-0.008854	-0.007209	-0.009071	-0.010793	-0.005437	-0.010407	-0.006749	-0.008200	-0.006564	-0.010219	-0.011058	-0.008414	-0.009215	-0.008427	-0.008909	-0.008984	-0.007189	-0.007384	-0.010770	-0.008991	-0.006745	-0.009495	-0.008799	-0.007923	-0.008789	-0.008328
-318.600000	-0.005904	-0.007740	-0.004691	-0.005858	-0.006539	-0.008481	-0.006241	-0.007895	-0.008202	-0.009044	-0.009390	-0.007240	-0.007714	-0.008106	-0.010172	-0.008849	-0.006054	-0.008040	-0.009684	-0.009162	-0.010636	-0.009449	-0.010012	-0.009545	-0.008645	-0.010536	-0.007075	-0.008153	-0.007772	-0.010865	-0.005807	-0.009237	-0.011557	-0.008463	-0.006784	-0.007413	-0.008109	-0.008363	-0.007899	-0.008543	-0.005575	-0.007420	-0.009254	-0.009789	-0.010794	-0.010389	-0.011101	-0.009407	-0.008003
-318.566666	-0.007932	-0.006746	-0.005519	-0.004242	-0.007202	-0.005291	-0.006607	-0.007014	-0.009555	-0.009459	-0.008438	-0.008830	-0.009426	-0.008008	-0.011776	-0.007542	-0.008410	-0.010509	-0.010206	-0.010055	-0.011015	-0.007369	-0.005212	-0.005949	-0.005846	-0.010668	-0.008403	-0.004541	-0.008991	-0.008988	-0.006625	-0.008017	-0.008779	-0.006487	-0.010194	-0.010787	-0.006984	-0.008444	-0.006533	-0.007585	-0.007697	-0.010312	-0.009832	-0.007066	-0.010978	-0.006887	-0.011437	-0.008850	-0.006207
-318.533333	-0.006855	-0.006863	-0.009593	-0.005631	-0.004812	-0.005909	-0.006477	-0.008798	-0.011034	-0.010521	-0.005644	-0.006026	-0.008979	-0.008975	-0.010455	-0.007954	-0.006824	-0.009762	-0.005657	-0.007902	-0.009004	-0.008904	-0.006739	-0.007240	-0.007039	-0.007635	-0.007590	-0.007312	-0.007219	-0.007718	-0.008993	-0.006983	-0.009190	-0.009716	-0.004966	-0.009715	-0.007389	-0.008118	-0.006003	-0.008319	-0.007874	-0.007999	-0.010595	-0.009146	-0.010087	-0.008612	-0.008910	-0.005204	-0.010228
-318.500000	-0.006210	-0.008545	-0.008298	-0.006739	-0.006058	-0.005911	-0.004617	-0.008501	-0.007246	-0.007107	-0.006777	-0.005385	-0.008125	-0.008794	-0.009925	-0.010355	-0.006654	-0.008170	-0.008226	-0.006570	-0.010284	-0.008334	-0.007381	-0.006115	-0.006316	-0.009488	-0.008625	-0.006385	-0.009016	-0.007148	-0.006192	-0.005929	-0.009655	-0.007229	-0.005248	-0.008782	-0.006020	-0.007727	-0.005122	-0.007782	-0.006021	-0.007733	-0.007338	-0.009704	-0.008427	-0.006116	-0.005549	-0.007170	-0.006150
-318.466666	-0.006090	-0.007362	-0.006702	-0.005418	-0.006098	-0.006415	-0.007199	-0.005930	-0.007354	-0.004489	-0.009170	-0.008425	-0.009013	-0.007189	-0.008835	-0.009313	-0.009123	-0.007773	-0.008941	-0.006861	-0.009107	-0.008098	-0.007525	-0.006990	-0.008634	-0.010442	-0.007584	-0.006560	-0.010423	-0.012586	-0.009315	-0.009611	-0.010314	-0.009774	-0.006840	-0.008214	-0.008232	-0.008923	-0.009397	-0.011942	-0.004743	-0.009189	-0.007477	-0.010533	-0.009818	-0.006388	-0.010512	-0.007779	-0.007425
-318.433333	-0.005964	-0.007124	-0.006301	-0.007987	-0.007225	-0.004759	-0.010375	-0.007830	-0.008577	-0.008282	-0.011574	-0.008189	-0.007627	-0.008344	-0.005229	-0.007980	-0.010279	-0.007292	-0.011186	-0.007244	-0.010472	-0.006656	-0.010102	-0.009798	-0.007384	-0.010201	-0.011284	-0.006822	-0.011612	-0.010867	-0.009266	-0.007885	-0.008337	-0.007280	-0.007717	-0.006722	-0.009537	-0.006841	-0.006664	-0.005155	-0.005982	-0.009433	-0.010339	-0.004921	-0.009777	-0.009427	-0.005602	-0.008269	-0.006334
-318.400000	-0.010308	-0.007465	-0.007095	-0.006701	-0.006867	-0.009940	-0.008502	-0.008931	-0.010042	-0.006490	-0.010244	-0.009468	-0.007566	-0.008086	-0.011654	-0.009418	-0.007652	-0.008798	-0.010136	-0.010449	-0.011108	-0.008758	-0.008572	-0.008288	-0.007069	-0.010999	-0.010313	-0.010815	-0.009069	-0.010936	-0.009991	-0.008936	-0.012065	-0.009020	-0.009246	-0.009158	-0.009774	-0.010344	-0.010277	-0.009005	-0.005649	-0.009657	-0.006599	-0.008829	-0.010699	-0.006905	-0.009600	-0.009306	-0.005687
-318.366666	-0.009836	-0.009082	-0.009004	-0.009158	-0.009628	-0.008400	-0.008005	-0.008048	-0.011816	-0.004672	-0.009152	-0.008603	-0.010597	-0.010638	-0.010305	-0.010385	-0.010391	-0.012143	-0.013009	-0.014208	-0.013797	-0.012545	-0.011506	-0.009225	-0.009452	-0.011941	-0.013746	-0.010726	-0.009463	-0.009876	-0.011749	-0.010702	-0.010170	-0.013652	-0.007863	-0.010094	-0.010141	-0.012291	-0.009936	-0.010150	-0.005327	-0.006294	-0.011871	-0.011525	-0.011206	-0.010143	-0.009700	-0.010656	-0.010104
-318.333333	-0.011845	-0.011078	-0.010546	-0.007869	-0.012958	-0.008000	-0.011054	-0.011549	-0.010211	-0.011070	-0.011712	-0.010250	-0.012198	-0.012550	-0.011471	-0.012629	-0.012908	-0.014573	-0.011994	-0.013653	-0.012140	-0.012494	-0.010837	-0.009987	-0.007880	-0.014524	-0.014567	-0.011991	-0.015938	-0.013883	-0.007813	-0.012916	-0.013332	-0.010614	-0.012245	-0.012752	-0.012627	-0.011255	-0.009609	-0.011349	-0.009236	-0.009598	-0.012118	-0.011681	-0.013102	-0.012721	-0.010682	-0.013564	-0.010405
-318.300000	-0.011447	-0.013470	-0.009900	-0.012541	-0.011792	-0.012365	-0.010960	-0.013214	-0.012342	-0.011040	-0.011465	-0.014719	-0.013107	-0.012761	-0.014422	-0.014232	-0.008976	-0.014183	-0.014631	-0.013818	-0.018145	-0.014263	-0.012257	-0.013716	-0.012898	-0.013081	-0.012900	-0.014214	-0.014790	-0.017399	-0.013199	-0.015856	-0.014581	-0.016606	-0.012345	-0.014386	-0.013059	-0.012021	-0.014777	-0.013844	-0.009478	-0.013537	-0.014853	-0.011015	-0.013004	-0.013645	-0.014910	-0.009747	-0.009783
-318.266666	-0.014145	-0.014887	-0.012592	-0.015432	-0.013854	-0.011408	-0.012488	-0.015053	-0.015381	-0.011302	-0.014029	-0.014569	-0.014346	-0.016241	-0.015774	-0.017204	-0.016376	-0.015195	-0.017617	-0.017809	-0.017260	-0.015717	-0.014772	-0.014952	-0.012465	-0.015278	-0.014036	-0.016497	-0.018950	-0.016458	-0.014467	-0.014623	-0.014494	-0.011389	-0.014682	-0.015104	-0.015023	-0.013466	-0.014082	-0.014562	-0.010491	-0.014393	-0.014717	-0.017275	-0.014816	-0.012928	-0.016560	-0.014022	-0.012563
-318.233333	-0.016116	-0.014159	-0.017051	-0.016099	-0.018986	-0.012925	-0.013835	-0.016542	-0.016414	-0.012734	-0.016682	-0.017872	-0.015286	-0.014551	-0.017372	-0.019062	-0.016147	-0.015628	-0.016955	-0.018251	-0.019284	-0.015711	-0.017144	-0.015732	-0.015689	-0.015589	-0.019891	-0.018574	-0.016592	-0.016248	-0.013550	-0.019904	-0.014835	-0.018722	-0.014757	-0.017420	-0.015858	-0.015579	-0.015459	-0.017080	-0.013034	-0.016365	-0.014290	-0.016386	-0.017428	-0.014927	-0.014614	-0.015365	-0.013162
-318.200000	-0.018647	-0.018769	-0.016995	-0.017277	-0.017063	-0.015387	-0.015637	-0.016098	-0.017904	-0.015603	-0.018515	-0.015021	-0.017044	-0.017413	-0.018809	-0.018733	-0.016945	-0.015948	-0.020934	-0.018791	-0.018581	-0.018387	-0.016292	-0.018121	-0.015968	-0.018680	-0.017049	-0.020449	-0.016930	-0.017894	-0.018696	-0.018933	-0.017152	-0.018350	-0.018816	-0.020928	-0.016450	-0.017927	-0.016412	-0.018089	-0.014436	-0.016144	-0.015359	-0.018289	-0.018552	-0.018841	-0.018382	-0.017020	-0.019016
-318.166666	-0.017902	-0.019934	-0.019249	-0.015471	-0.014548	-0.018088	-0.017744	-0.018074	-0.017484	-0.016768	-0.018314	-0.016951	-0.018244	-0.016875	-0.018835	-0.020037	-0.017277	-0.018888	-0.019918	-0.019613	-0.019429	-0.018726	-0.019326	-0.019043	-0.018261	-0.019341	-0.020310	-0.017718	-0.018755	-0.020826	-0.018201	-0.014609	-0.020824	-0.018817	-0.016551	-0.020933	-0.018172	-0.020874	-0.019437	-0.017677	-0.015405	-0.018763	-0.017038	-0.020107	-0.021175	-0.018682	-0.018803	-0.017890	-0.017168
-318.133333	-0.018778	-0.019366	-0.017894	-0.018806	-0.018728	-0.020218	-0.020022	-0.016031	-0.019383	-0.020161	-0.018722	-0.020501	-0.020930	-0.018124	-0.016413	-0.021936	-0.018165	-0.019186	-0.019823	-0.023225	-0.019823	-0.018267	-0.019703	-0.020072	-0.017914	-0.020802	-0.017171	-0.017912	-0.021097	-0.022291	-0.019164	-0.018986	-0.018262	-0.018350	-0.018523	-0.022686	-0.019516	-0.020048	-0.020819	-0.018430	-0.016785	-0.017710	-0.017979	-0.021482	-0.024214	-0.020237	-0.021171	-0.019324	-0.016058
-318.100000	-0.017582	-0.016791	-0.019236	-0.019117	-0.020465	-0.020741	-0.019075	-0.018251	-0.018576	-0.018108	-0.019136	-0.016954	-0.018756	-0.020053	-0.019365	-0.018588	-0.016240	-0.018325	-0.019486	-0.017899	-0.019779	-0.019273	-0.019049	-0.019626	-0.017664	-0.018402	-0.020754	-0.018992	-0.019028	-0.021170	-0.017644	-0.018337	-0.021266	-0.018594	-0.017021	-0.022283	-0.019942	-0.018349	-0.019190	-0.019370	-0.013390	-0.019391	-0.018585	-0.019838	-0.019767	-0.016886	-0.017550	-0.018155	-0.018135
-318.066666	-0.019831	-0.019522	-0.018842	-0.017521	-0.016237	-0.019795	-0.017596	-0.018960	-0.018220	-0.017780	-0.019556	-0.018733	-0.020741	-0.019303	-0.021996	-0.018336	-0.017890	-0.018359	-0.021918	-0.019526	-0.017078	-0.020901	-0.017214	-0.019185	-0.016246	-0.021151	-0.021113	-0.018291	-0.020632	-0.021416	-0.019417	-0.018112	-0.022933	-0.017780	-0.022156	-0.018353	-0.019333	-0.019155	-0.016625	-0.019107	-0.015640	-0.019391	-0.022087	-0.017946	-0.020375	-0.016475	-0.021493	-0.018738	-0.017212
-318.033333	-0.016638	-0.017483	-0.017522	-0.016494	-0.016685	-0.016407	-0.018716	-0.015575	-0.019823	-0.017211	-0.017100	-0.019226	-0.019677	-0.016054	-0.021181	-0.016936	-0.017459	-0.018494	-0.018864	-0.020830	-0.020439	-0.018107	-0.016832	-0.019060	-0.016405	-0.016761	-0.020211	-0.016168	-0.020721	-0.020076	-0.016210	-0.017788	-0.019180	-0.017987	-0.018095	-0.020087	-0.021082	-0.020676	-0.016229	-0.017196	-0.016147	-0.018979	-0.021936	-0.016997	-0.021803	-0.017574	-0.018641	-0.021077	-0.016981
-318.000000	-0.018010	-0.016205	-0.018644	-0.016511	-0.016182	-0.018332	-0.015989	-0.016857	-0.016965	-0.016874	-0.018788	-0.014132	-0.015403	-0.016599	-0.018147	-0.016425	-0.016148	-0.017614	-0.018156	-0.017896	-0.017608	-0.018355	-0.018136	-0.014686	-0.014493	-0.019015	-0.017114	-0.016815	-0.018323	-0.018733	-0.018674	-0.019045	-0.016522	-0.018833	-0.018533	-0.016320	-0.018158	-0.016844	-0.016456	-0.016230	-0.016385	-0.015095	-0.018881	-0.016432	-0.017469	-0.015470	-0.018016	-0.018181	-0.018409
-317.966666	-0.013767	-0.017254	-0.014195	-0.014321	-0.014432	-0.014148	-0.014648	-0.012469	-0.016087	-0.014793	-0.018248	-0.015378	-0.016364	-0.016108	-0.013826	-0.017696	-0.012604	-0.016069	-0.017171	-0.019591	-0.017855	-0.015234	-0.013804	-0.015732	-0.015825	-0.014413	-0.016957	-0.014823	-0.018730	-0.018347	-0.016075	-0.013004	-0.018193	-0.016083	-0.016239	-0.018098	-0.013032	-0.015904	-0.012790	-0.017055	-0.015044	-0.016794	-0.014197	-0.017169	-0.016149	-0.018671	-0.019227	-0.015717	-0.015107
-317.933333	-0.011827	-0.012814	-0.013569	-0.015557	-0.013339	-0.010118	-0.013785	-0.013997	-0.016176	-0.012483	-0.015936	-0.014271	-0.015972	-0.013298	-0.015209	-0.013347	-0.011769	-0.011805	-0.014030	-0.017398	-0.016698	-0.012035	-0.015472	-0.012970	-0.015103	-0.014161	-0.016055	-0.015161	-0.016198	-0.015577	-0.014480	-0.014118	-0.015518	-0.012353	-0.012774	-0.017424	-0.013918	-0.013289	-0.012491	-0.014168	-0.012719	-0.015327	-0.015951	-0.014342	-0.012265	-0.012914	-0.017083	-0.015653	-0.013198
-317.900000	-0.012069	-0.013047	-0.009460	-0.008496	-0.012783	-0.010363	-0.012057	-0.009018	-0.013716	-0.009867	-0.014629	-0.011103	-0.015445	-0.010791	-0.012497	-0.012158	-0.011092	-0.014837	-0.014371	-0.015138	-0.010848	-0.013076	-0.008509	-0.012333	-0.008808	-0.010842	-0.012382	-0.011769	-0.013942	-0.012848	-0.013410	-0.013152	-0.014145	-0.012282	-0.009100	-0.014213	-0.013140	-0.012765	-0.011256	-0.012069	-0.012081	-0.013581	-0.013974	-0.010743	-0.018535	-0.011085	-0.013172	-0.012645	-0.013414
-317.866666	-0.011281	-0.009662	-0.008542	-0.009428	-0.007988	-0.010172	-0.009066	-0.007619	-0.011350	-0.010098	-0.010345	-0.007560	-0.009887	-0.008873	-0.010037	-0.011007	-0.009711	-0.007839	-0.010885	-0.012306	-0.010369	-0.010155	-0.009868	-0.009640	-0.007887	-0.011396	-0.011585	-0.009322	-0.012588	-0.011193	-0.011756	-0.010805	-0.010971	-0.009343	-0.009554	-0.012296	-0.011703	-0.011789	-0.010161	-0.009964	-0.007576	-0.011152	-0.013907	-0.012085	-0.012112	-0.010610	-0.009275	-0.008352	-0.012583
-317.833333	-0.006753	-0.004665	-0.005758	-0.007734	-0.006390	-0.006106	-0.009371	-0.008978	-0.011114	-0.007813	-0.006816	-0.009517	-0.009407	-0.009731	-0.005760	-0.008959	-0.005988	-0.006476	-0.008654	-0.011449	-0.008378	-0.006988	-0.007863	-0.009200	-0.006118	-0.010431	-0.008869	-0.009006	-0.009411	-0.008980	-0.010311	-0.009978	-0.009365	-0.008521	-0.004418	-0.011493	-0.009008	-0.007565	-0.009230	-0.007644	-0.009453	-0.009994	-0.009861	-0.007248	-0.012338	-0.009438	-0.009146	-0.006736	-0.010688
-317.800000	-0.004206	-0.007605	-0.005142	-0.004647	-0.003705	-0.004872	-0.006189	-0.002407	-0.006893	-0.008228	-0.005402	-0.005566	-0.007705	-0.003764	-0.007527	-0.008272	-0.004889	-0.005395	-0.007105	-0.007121	-0.007411	-0.005507	-0.003980	-0.006821	-0.005735	-0.005298	-0.008245	-0.006654	-0.008610	-0.007405	-0.006576	-0.005068	-0.008571	-0.007135	-0.008045	-0.006965	-0.007372	-0.005855	-0.005474	-0.004988	-0.008632	-0.007736	-0.007778	-0.009073	-0.006295	-0.007154	-0.008704	-0.008340	-0.009592
-317.766666	-0.003657	-0.006247	-0.002681	-0.001736	-0.003400	-0.004115	-0.006290	-0.005638	-0.004736	-0.005529	-0.005060	-0.005544	-0.004558	-0.004061	-0.005007	-0.004591	-0.002809	-0.002299	-0.007208	-0.004331	-0.006245	-0.003610	-0.004091	-0.004151	-0.004067	-0.005517	-0.004522	-0.003492	-0.003140	-0.004642	-0.003906	-0.005592	-0.005074	-0.004478	-0.003491	-0.005868	-0.005952	-0.004902	-0.002477	-0.004457	-0.002703	-0.003699	-0.004851	-0.005509	-0.004967	-0.005222	-0.006568	-0.002843	-0.006489
-317.733333	0.001502	0.001160	-0.002219	-0.000790	-0.000612	-0.000780	-0.002875	-0.000430	-0.002323	-0.002869	-0.002356	-0.003309	-0.003635	-0.001271	-0.006233	-0.004324	-0.002378	-0.001486	-0.002110	-0.004377	-0.001526	-0.002271	-0.002499	-0.002751	-0.002803	-0.006504	-0.001903	0.000136	-0.003779	-0.002649	-0.004602	-0.000373	-0.005326	-0.001251	-0.003151	-0.002527	-0.004181	-0.002280	-0.001842	-0.002717	-0.001648	-0.003245	-0.003052	-0.003291	-0.004714	-0.004553	-0.004795	-0.003296	-0.003314
-317.700000	-0.000488	-0.002074	0.000927	-0.000338	-0.000519	0.001433	-0.001191	-0.000399	-0.001973	-0.000433	-0.000239	-0.000783	-0.002869	0.000689	-0.001658	0.000091	0.002104	-0.002785	-0.001534	-0.002871	-0.002348	-0.000915	-0.001919	-0.002762	0.002050	-0.002608	-0.003502	0.003537	-0.001136	-0.000607	-0.001390	-0.000406	-0.003662	0.001925	-0.000536	-0.001866	-0.000530	0.002136	0.000614	0.000006	-0.000082	-0.002421	-0.004716	-0.005112	-0.001326	-0.004492	0.000681	-0.001232	-0.000973
-317.666666	0.001689	0.001225	0.003993	0.006046	0.004094	0.002931	-0.000528	0.006447	0.002639	0.002989	0.003917	0.002078	0.001131	0.001855	-0.000014	0.000270	0.001608	0.001914	0.000117	-0.000422	0.000149	-0.000110	0.002404	0.000050	0.001855	-0.001331	-0.001784	0.000932	0.000058	0.003524	0.003055	0.001359	0.001640	0.001089	0.001575	-0.000041	0.000886	-0.001669	0.001378	0.000099	0.002698	0.001600	-0.001442	0.000620	-0.002149	0.001489	0.001826	-0.001081	0.000428
-317.633333	0.001828	0.003201	0.004451	0.002406	0.001924	0.005217	0.000091	0.004071	0.003757	0.003569	0.003466	0.003532	0.003556	0.003504	0.002975	0.002580	0.001236	0.000302	-0.000800	0.001450	0.003807	0.002711	0.002163	0.003175	0.003295	0.001539	0.000805	0.003579	0.000294	0.003154	-0.000453	0.003833	0.001915	0.001878	0.005399	0.002026	0.002005	0.002004	0.003840	0.003537	0.003623	0.003364	0.001879	0.001187	0.003879	0.003171	0.004412	0.001814	0.000009
-317.600000	0.005639	0.003599	0.006370	0.005358	0.007592	0.008175	0.004747	0.003950	-0.000895	0.005008	0.004914	0.005403	0.003733	0.004355	0.001753	0.006982	0.004228	0.005115	0.003974	0.003850	0.002362	0.004257	0.007970	0.004886	0.004091	0.004396	0.004010	0.007597	0.003217	0.003092	0.003375	0.005493	0.003693	0.004559	0.005041	0.002786	0.002814	0.005285	0.004397	0.001405	0.005257	0.004315	0.005105	0.002061	0.002065	0.004763	0.002812	0.005127	0.007930
-317.566666	0.006283	0.006341	0.005659	0.004906	0.009049	0.006609	0.004059	0.003809	0.005723	0.005717	0.003846	0.008015	0.006648	0.005191	0.006301	0.001479	0.007500	0.006615	0.003639	0.006997	0.005423	0.007156	0.008058	0.006443	0.004819	0.005571	0.005126	0.007198	0.004551	0.002380	0.006696	0.006114	0.007382	0.005415	0.003317	0.004711	0.006686	0.005678	0.006661	0.005840	0.009498	0.004087	0.005091	0.002276	0.006323	0.004365	0.006074	0.005825	0.007330
-317.533333	0.007635	0.009637	0.007554	0.008868	0.005648	0.010120	0.007409	0.009413	0.007166	0.007530	0.007620	0.007341	0.005485	0.008488	0.004819	0.006439	0.009034	0.006288	0.004746	0.005731	0.008943	0.009971	0.007101	0.005274	0.007951	0.007358	0.007024	0.006887	0.006928	0.002943	0.006357	0.007354	0.004688	0.008235	0.007463	0.003634	0.007910	0.008606	0.008112	0.007616	0.007240	0.005922	0.002312	0.007115	0.007567	0.005539	0.006849	0.005192	0.006324
-317.500000	0.009501	0.008416	0.005953	0.010657	0.009414	0.008519	0.006921	0.012532	0.008018	0.006966	0.008768	0.007908	0.005468	0.007118	0.009465	0.008694	0.009837	0.009329	0.007372	0.008272	0.009031	0.007155	0.009462	0.007670	0.006976	0.007185	0.007636	0.009192	0.007295	0.007083	0.008086	0.008625	0.008766	0.005553	0.007098	0.004796	0.004826	0.010505	0.004337	0.010612	0.009708	0.005650	0.002643	0.003240	0.008276	0.006801	0.009083	0.005665	0.008652
-317.466666	0.008780	0.009455	0.008845	0.008901	0.011476	0.007727	0.007641	0.011611	0.005227	0.007505	0.009893	0.008060	0.009285	0.008325	0.008247	0.009305	0.011170	0.010254	0.007610	0.005956	0.011043	0.011616	0.008085	0.008042	0.008951	0.008063	0.007886	0.008716	0.009033	0.010941	0.006757	0.007513	0.008254	0.007020	0.008336	0.007937	0.010366	0.013334	0.012754	0.008557	0.009720	0.012509	0.005155	0.007826	0.006536	0.010468	0.008006	0.007147	0.005637
-317.433333	0.010460	0.008401	0.010217	0.010622	0.010377	0.008976	0.007537	0.010859	0.008741	0.010890	0.008104	0.009367	0.010664	0.009898	0.009061	0.009224	0.012025	0.008473	0.009130	0.006141	0.011272	0.011038	0.010143	0.010875	0.009718	0.007228	0.005420	0.011335	0.008237	0.008109	0.007358	0.010148	0.009451	0.009157	0.010473	0.011269	0.008482	0.009167	0.008479	0.009725	0.012135	0.012598	0.007487	0.008675	0.008727	0.008232	0.009309	0.009574	0.008441
-317.400000	0.010544	0.007137	0.009392	0.009940	0.011520	0.011068	0.010454	0.013096	0.010330	0.010749	0.007968	0.010979	0.008809	0.012118	0.007605	0.010014	0.013598	0.011221	0.005709	0.011555	0.008035	0.008902	0.010577	0.008558	0.011806	0.010325	0.006773	0.011848	0.007254	0.008219	0.008543	0.008262	0.007146	0.009312	0.009529	0.008246	0.008969	0.011846	0.010020	0.007811	0.011612	0.011650	0.007226	0.009986	0.012695	0.009557	0.008174	0.008131	0.008011
-317.366666	0.009756	0.010632	0.010029	0.011551	0.011418	0.011381	0.007702	0.009990	0.008714	0.013694	0.009585	0.011269	0.008133	0.010588	0.010540	0.009957	0.009598	0.010294	0.010280	0.010410	0.011703	0.008610	0.013846	0.013466	0.009073	0.009233	0.008853	0.012583	0.008264	0.007637	0.008956	0.009693	0.006981	0.012715	0.013938	0.008389	0.013847	0.010860	0.010300	0.008589	0.010201	0.010655	0.006280	0.007991	0.010978	0.011894	0.006348	0.007949	0.007750
-317.333333	0.009228	0.010279	0.008677	0.008343	0.012215	0.011058	0.009795	0.013895	0.012419	0.010714	0.009167	0.010946	0.007818	0.010095	0.011031	0.009709	0.008754	0.009826	0.008896	0.009076	0.009682	0.008124	0.009692	0.010483	0.009639	0.009827	0.008762	0.012452	0.008743	0.010488	0.011535	0.008309	0.009237	0.010206	0.010428	0.008640	0.008582	0.012803	0.011701	0.008883	0.010290	0.008861	0.009151	0.006503	0.009383	0.008758	0.011653	0.010714	0.011971
-317.300000	0.008848	0.011793	0.009078	0.014865	0.012117	0.010110	0.009855	0.009226	0.007336	0.014732	0.009575	0.010542	0.009283	0.010794	0.010258	0.009501	0.012047	0.012490	0.008742	0.012129	0.007498	0.012512	0.008404	0.010302	0.010595	0.008942	0.009645	0.010073	0.009488	0.010898	0.009792	0.008879	0.007813	0.010526	0.010368	0.011411	0.009159	0.009517	0.010821	0.010183	0.008771	0.011175	0.007007	0.010329	0.008212	0.011030	0.009317	0.009767	0.010659
-317.266666	0.009013	0.006493	0.007232	0.010002	0.012682	0.009734	0.010964	0.010542	0.007465	0.010807	0.007920	0.011378	0.010460	0.008117	0.011124	0.007860	0.010540	0.008791	0.008624	0.008391	0.010060	0.009535	0.010376	0.009853	0.008423	0.008358	0.006647	0.007491	0.005374	0.006453	0.009258	0.007989	0.007122	0.010975	0.010962	0.009591	0.007951	0.011093	0.011942	0.009266	0.010525	0.008831	0.006321	0.008198	0.007512	0.009069	0.010674	0.010545	0.009412
-317.233333	0.008867	0.008364	0.008678	0.008352	0.009059	0.008860	0.006758	0.009485	0.006992	0.007681	0.008155	0.010275	0.007335	0.009651	0.011523	0.008834	0.010252	0.006960	0.009510	0.011157	0.005930	0.007617	0.007356	0.009221	0.010514	0.005629	0.007026	0.007209	0.005722	0.009101	0.007030	0.008658	0.005232	0.006197	0.009587	0.008145	0.007677	0.008424	0.003066	0.010831	0.012471	0.006083	0.006393	0.006612	0.006978	0.007640	0.009281	0.008328	0.009419
-317.200000	0.008022	0.008359	0.006823	0.010311	0.007474	0.009815	0.007737	0.007626	0.006228	0.008728	0.007936	0.011711	0.007609	0.006839	0.005121	0.006703	0.008194	0.005832	0.002094	0.007233	0.005180	0.006267	0.010327	0.010295	0.009780	0.007025	0.006469	0.005948	0.004379	0.006024	0.008038	0.006053	0.005096	0.007671	0.008180	0.007734	0.007600	0.007433	0.009569	0.006166	0.011459	0.007928	0.002363	0.006229	0.006368	0.008891	0.006930	0.006795	0.009014
-317.166666	0.008696	0.002567	0.006692	0.005993	0.006763	0.006220	0.007250	0.007322	0.006189	0.010932	0.006444	0.006959	0.008716	0.007902	0.006145	0.007743	0.004392	0.005858	0.006014	0.005685	0.007056	0.007017	0.006051	0.008693	0.006334	0.005005	0.004344	0.005598	0.005045	0.007641	0.005347	0.007354	0.004777	0.004540	0.006538	0.002930	0.006515	0.003913	0.006151	0.007168	0.009104	0.005373	0.005106	0.007419	0.006306	0.005594	0.005119	0.007042	0.009065
-317.133333	0.003742	0.005804	0.003821	0.005566	0.008275	0.004761	0.005668	0.007771	0.006839	0.007138	0.006590	0.009103	0.004909	0.005071	0.007041	0.004488	0.004102	0.003924	0.004147	0.007290	0.002058	0.003545	0.005619	0.008769	0.006373	0.003971	0.002446	0.006042	0.000492	0.007068	0.003983	0.006984	0.001623	0.003775	0.005839	0.003790	0.005398	0.005657	0.004826	0.009361	0.008242	0.004544	0.004124	0.006007	0.005764	0.006199	0.007342	0.005628	0.006869
-317.100000	0.006287	0.004956	0.002053	0.007034	0.006770	0.002900	0.004702	0.004817	0.002507	0.004805	0.005893	0.005766	0.005875	0.004273	0.006413	0.002419	0.003041	0.003785	0.001788	0.002355	0.001300	0.005924	0.007514	0.008485	0.003349	0.004183	0.002749	0.004372	0.000625	0.004699	0.003100	0.005227	0.007200	0.004416	0.004729	0.002141	0.004690	0.002614	0.004012	0.006730	0.008847	0.004376	0.003805	0.002525	0.003041	0.006300	0.007745	0.003827	0.006155
-317.066666	0.007736	0.004267	0.000147	0.003075	0.003649	0.003264	0.002583	0.003785	0.004258	0.006164	0.002089	0.004600	0.004597	0.004190	0.003116	0.002283	0.004500	0.002117	0.004521	0.002669	0.005069	0.001538	0.002526	0.005004	0.003898	0.002334	0.003486	0.002413	0.004631	0.004490	0.003018	0.000701	0.001889	0.001134	0.004700	-0.000958	0.003196	0.002129	0.004288	0.005350	0.002386	0.001937	0.002753	0.003987	0.002448	0.003184	0.000731	0.004229	0.004260
-317.033333	0.001973	0.000715	-0.001045	-0.000136	0.002205	0.000024	0.004117	0.002680	-0.001502	0.004566	0.003239	0.002476	0.003968	0.000362	0.002208	0.003830	0.000641	0.002565	0.000916	0.002252	0.001891	0.001893	0.003595	0.003546	0.001045	0.001808	0.000824	0.003617	0.000696	0.000902	0.000051	-0.000812	0.001049	-0.000971	0.003730	-0.001240	0.000768	0.002699	0.002003	0.001190	0.005156	-0.000143	0.000170	0.001765	0.003030	0.003577	0.001524	0.001257	0.002006
-317.000000	0.001513	0.000676	0.003194	0.001419	0.003578	0.003055	0.003674	0.001821	0.001724	0.003641	0.000538	0.001773	-0.001024	0.001893	-0.000861	0.001254	0.001948	0.001588	0.000156	0.003272	-0.003403	0.002082	0.000875	0.000854	0.002701	-0.000455	0.002948	0.003385	-0.001627	-0.001240	0.002393	-0.001721	-0.002247	-0.001450	0.000113	-0.003214	0.000014	0.001118	0.002732	-0.000914	0.002233	0.003348	0.002027	0.002510	0.001673	0.002781	-0.000677	-0.000395	0.000984
-316.966666	0.001394	0.002855	-0.000230	0.002448	0.000738	-0.001118	0.001990	0.000961	-0.001268	0.001287	0.001321	0.000782	0.000159	0.000989	-0.000507	-0.000202	-0.002503	0.000924	-0.001340	-0.001051	-0.002036	0.001604	-0.000011	0.002467	0.001619	-0.001046	-0.002579	0.000548	-0.001237	-0.001307	-0.000062	0.000189	0.000046	-0.002068	-0.000883	-0.003357	0.001030	-0.001186	0.001546	-0.000246	0.001166	0.001800	-0.004279	0.002371	-0.000900	0.001963	0.000989	-0.000784	0.003441
-316.933333	-0.001171	-0.000486	-0.002303	0.000007	-0.001528	-0.000241	0.001847	0.000596	0.000704	0.000865	-0.001641	0.001164	-0.000906	0.001727	-0.000921	-0.002212	0.000037	0.003193	0.000174	-0.002724	-0.000689	-0.002314	0.000404	0.000464	-0.000837	0.001332	-0.002044	-0.000743	-0.001332	-0.004054	-0.002013	-0.001013	-0.000664	-0.002221	-0.002638	-0.003122	0.000237	-0.001791	0.001008	-0.003986	0.002121	0.000575	-0.001476	0.000653	0.001288	0.000491	0.000008	-0.000092	0.002469
-316.900000	-0.000116	-0.001593	-0.001757	0.001322	-0.001311	-0.001087	-0.000224	0.000195	0.000473	0.000619	0.001393	-0.000667	-0.000032	0.000589	-0.001837	0.001417	-0.001307	-0.000460	-0.003754	-0.002728	-0.001235	-0.002588	0.001037	0.000505	-0.001196	-0.001705	-0.003348	0.001239	-0.000615	-0.003830	-0.001345	-0.002333	-0.001588	0.000141	-0.002842	0.000841	-0.000071	-0.002781	-0.000558	-0.000252	-0.004268	-0.001938	-0.002963	-0.004179	0.000120	0.000055	-0.001428	-0.003743	-0.001006
-316.866666	0.000916	-0.001660	-0.000821	-0.002720	0.001999	-0.002431	-0.002884	-0.001975	-0.002741	0.001445	-0.001803	0.000477	-0.003361	-0.000505	-0.001660	-0.000206	-0.002158	-0.003553	-0.002802	-0.000932	-0.000502	-0.000638	-0.002271	0.001489	-0.001900	-0.003883	-0.003688	-0.002120	-0.006197	-0.001697	-0.003412	-0.002377	-0.000557	-0.001382	0.000188	-0.004699	-0.001812	-0.001276	-0.000547	-0.003135	-0.001236	0.000147	-0.002806	-0.000781	-0.002047	-0.000921	-0.001204	-0.001730	0.000988
-316.833333	0.000681	-0.001901	-0.002834	-0.003046	-0.003379	0.000789	-0.003727	-0.004461	-0.002247	0.000941	-0.004663	-0.003460	-0.001913	-0.000612	-0.003170	0.001152	-0.002319	-0.001626	-0.002658	-0.003344	-0.003155	-0.001506	-0.003135	0.000056	-0.002023	-0.002995	-0.002949	-0.003118	-0.000528	-0.001523	-0.001240	-0.003782	-0.003708	-0.004406	-0.001999	-0.002330	-0.004826	-0.003899	-0.002116	0.000530	-0.000857	-0.002177	-0.000358	-0.003774	-0.001970	0.000466	-0.002358	-0.002479	-0.001136
-316.800000	-0.004502	-0.000067	-0.003096	-0.004161	-0.002377	-0.001421	-0.001899	-0.003994	-0.006875	-0.001757	-0.002270	0.000546	-0.004537	-0.001553	-0.000311	-0.002629	-0.004369	-0.002827	-0.004839	-0.003510	-0.004172	-0.003343	-0.003571	-0.003658	-0.001703	-0.005474	-0.004838	-0.002827	-0.004423	-0.004182	-0.003175	-0.003061	-0.003079	-0.005414	-0.003233	-0.002725	-0.002103	-0.003485	-0.003798	0.000584	-0.003415	-0.001647	-0.002860	-0.003861	0.000701	-0.002306	-0.005105	-0.005530	-0.001193
-316.766666	-0.001042	-0.002227	-0.002842	-0.002266	-0.001637	-0.001120	-0.003496	-0.001649	-0.002152	0.000237	-0.002778	-0.002214	-0.008213	-0.001460	-0.003954	-0.001753	-0.001793	-0.003176	-0.004445	-0.004037	-0.003003	-0.002864	-0.005008	-0.002192	-0.003359	-0.002919	-0.001743	-0.003294	-0.005150	-0.005300	-0.003112	-0.004957	-0.003293	-0.006105	-0.002447	-0.004116	-0.004309	-0.004063	-0.000865	-0.002256	-0.001632	-0.005684	-0.004155	-0.005257	-0.004447	-0.003714	-0.004315	-0.004562	0.000358
-316.733333	-0.002156	-0.003293	-0.003469	-0.002426	-0.002865	-0.002166	-0.001126	-0.001196	-0.004040	-0.002298	-0.001199	-0.000918	-0.003775	-0.002201	-0.004579	0.000256	-0.001425	-0.003048	-0.003368	-0.004513	-0.003725	-0.002489	-0.005305	-0.003820	-0.002590	-0.005383	-0.005291	-0.006807	-0.003694	-0.003802	-0.002341	-0.004300	-0.003533	-0.004591	-0.001865	-0.004619	-0.000736	-0.004388	-0.002291	0.000414	-0.000035	-0.006003	-0.003004	-0.002546	-0.003863	-0.002209	-0.003878	-0.003663	-0.001653
-316.700000	-0.002472	-0.002304	-0.002132	-0.001872	-0.001338	0.000451	-0.002432	-0.000693	-0.003340	-0.001606	-0.004512	0.000011	-0.003730	-0.005451	-0.002947	-0.003058	-0.000326	-0.006848	-0.001310	-0.002111	-0.004140	-0.002318	-0.005974	-0.001261	-0.002395	-0.005001	-0.006149	-0.003057	-0.001904	-0.004389	-0.004265	-0.004428	-0.002922	-0.005751	-0.002713	-0.004634	-0.003466	-0.005255	-0.005462	-0.002617	-0.002472	-0.005533	-0.005477	-0.004355	-0.005217	-0.002481	-0.005921	-0.002895	-0.002830
-316.666666	-0.000158	-0.004129	-0.002474	-0.008065	-0.003160	-0.002021	-0.002614	-0.003806	-0.003016	-0.000619	-0.004050	-0.002591	-0.003727	-0.000295	-0.002760	-0.002207	-0.000827	-0.002342	-0.003006	-0.006247	-0.007492	-0.002610	-0.003609	-0.004779	-0.004499	-0.002831	-0.003737	-0.007168	-0.005144	-0.004872	-0.002174	-0.004200	-0.004426	-0.005797	-0.003715	-0.007797	-0.003268	-0.002785	-0.003563	0.000185	-0.006726	-0.006072	-0.002926	-0.003785	-0.004522	-0.001494	-0.005321	-0.003813	-0.002130
-316.633333	-0.002047	-0.006508	-0.000937	-0.002700	-0.001013	-0.003515	-0.002478	-0.000875	-0.003141	0.000083	-0.005712	0.000951	-0.004937	-0.006554	-0.004806	-0.002299	-0.002935	-0.003767	-0.003987	-0.000882	-0.003964	-0.003446	-0.005717	-0.002923	-0.002582	-0.004277	-0.005513	-0.003981	-0.006691	-0.006282	-0.001881	-0.002698	-0.004003	-0.006745	-0.003643	-0.004915	-0.003057	-0.006210	-0.003577	-0.002254	-0.000681	-0.006890	-0.006892	-0.004711	-0.003790	-0.003869	-0.004962	-0.004918	-0.002779
-316.600000	-0.004359	-0.002300	-0.005040	-0.003094	-0.002488	-0.003125	-0.001926	-0.002838	-0.002458	-0.000748	-0.004338	-0.001068	-0.003180	-0.005898	-0.005122	-0.000448	-0.002547	-0.005945	-0.001727	-0.005155	-0.003422	-0.001585	-0.004447	-0.003540	0.000781	-0.006629	-0.007285	-0.004017	-0.003534	-0.004671	-0.003244	-0.004836	-0.004316	-0.006362	-0.003288	-0.007910	-0.003346	-0.005630	-0.004426	-0.003899	-0.005022	-0.005711	-0.006956	-0.008649	-0.005441	-0.003105	-0.003604	-0.001430	-0.000842
-316.566666	-0.002897	-0.003390	-0.002881	-0.002712	-0.001638	-0.003064	-0.005350	-0.004108	-0.004379	0.000990	-0.003501	-0.002258	-0.004196	-0.001171	-0.005041	-0.004239	-0.003469	-0.002195	-0.004013	-0.007120	-0.006120	-0.000718	-0.003373	-0.000146	-0.004258	-0.005099	-0.003793	-0.005799	-0.001961	-0.006899	-0.001433	-0.002270	-0.004584	-0.006078	-0.002919	-0.003511	-0.004533	-0.002869	-0.003022	-0.002749	-0.003033	-0.002927	-0.003706	-0.006020	-0.004516	-0.005817	-0.004761	-0.003094	-0.003047
-316.533333	-0.002591	0.000174	-0.001998	-0.003921	-0.002525	-0.003454	-0.002993	-0.003215	-0.003142	-0.000146	-0.004711	0.000073	-0.002718	-0.004689	-0.004609	-0.003946	-0.004379	-0.002562	-0.002612	-0.005842	-0.005964	-0.004986	-0.003517	-0.001150	-0.003172	-0.001330	-0.005077	-0.003242	-0.002751	-0.006374	-0.004048	-0.004278	-0.005341	-0.005145	-0.004699	-0.005047	-0.000366	-0.003861	-0.003517	-0.004748	-0.003317	-0.004076	-0.003682	-0.003139	-0.000937	-0.003797	-0.004903	-0.004342	-0.003161
-316.500000	-0.001724	-0.004801	-0.001680	-0.003048	-0.000062	-0.001022	-0.002482	-0.006089	-0.003756	-0.003065	-0.002031	-0.002184	-0.005323	-0.002343	-0.003595	-0.002383	-0.002667	-0.003846	-0.004068	-0.003421	-0.004999	-0.002262	-0.002411	0.001081	-0.001587	-0.003464	-0.004917	-0.004093	-0.002340	-0.003182	-0.001511	-0.005516	-0.002885	-0.004816	-0.002331	-0.004887	-0.001996	-0.004274	-0.001654	-0.002061	-0.001534	-0.004410	-0.005587	-0.004672	-0.000577	-0.004670	-0.002875	-0.004100	-0.004225
-316.466666	-0.001616	-0.002055	0.000190	-0.003789	0.001342	-0.005426	-0.002686	-0.001636	-0.002792	-0.002676	-0.002138	-0.000022	-0.002837	-0.001571	-0.003895	-0.004548	-0.001404	-0.001726	-0.005957	-0.004390	-0.001212	-0.003669	-0.003531	-0.001713	-0.003403	-0.004634	-0.003103	-0.007610	-0.005734	-0.003916	0.000040	-0.002780	-0.004162	-0.000192	-0.003635	-0.004601	-0.002624	-0.002338	-0.001373	-0.005525	-0.001632	-0.002662	-0.002706	-0.002635	-0.001287	-0.003153	-0.003560	-0.004037	0.000295
-316.433333	-0.000031	-0.002074	-0.001798	0.001117	-0.001722	-0.001154	-0.001573	-0.000998	-0.000586	-0.000968	-0.002746	-0.001226	-0.003670	-0.001478	-0.001519	-0.003458	0.000994	-0.001874	-0.002191	-0.003208	-0.004263	-0.001014	-0.002326	-0.003215	-0.004534	-0.002013	-0.004381	-0.003288	-0.001228	-0.000835	-0.002166	-0.001041	-0.000721	-0.001199	-0.000660	-0.004454	-0.000934	-0.001516	-0.001751	-0.003410	-0.002603	-0.003273	-0.000821	-0.001321	-0.003769	-0.001949	-0.004908	-0.001940	-0.000441
-316.400000	0.002679	-0.002242	0.000882	0.001828	0.000579	-0.001753	-0.001274	-0.000692	-0.000160	-0.000857	-0.003592	0.002577	-0.001541	-0.000497	-0.003433	-0.001288	0.000511	-0.002419	0.001888	-0.003458	-0.004039	-0.002000	-0.002115	0.000239	-0.001878	-0.004294	-0.002788	-0.000123	-0.004479	-0.001805	0.001162	-0.002042	-0.003637	-0.004884	0.001346	-0.003361	0.000221	-0.002430	-0.000850	0.002144	-0.001636	-0.000705	-0.004141	-0.006455	-0.000525	-0.001812	-0.003736	-0.002280	-0.002361
-316.366666	0.002654	-0.003170	0.000267	0.000584	0.001892	-0.000274	0.002997	0.000237	-0.000781	-0.002955	-0.001300	0.000457	-0.002360	0.000549	-0.001250	-0.000111	0.000921	-0.003147	-0.003039	-0.004655	0.000840	-0.001272	0.002374	-0.000245	-0.002458	-0.003151	-0.001264	-0.005191	0.000328	-0.000664	0.000930	-0.002604	-0.000623	-0.004719	0.001170	-0.003738	0.001819	0.000004	-0.001191	0.002472	-0.001192	0.001509	-0.003303	-0.003439	-0.000384	-0.001283	-0.001491	-0.002228	-0.001481
-316.333333	0.003741	0.001237	0.000825	-0.000348	0.001447	0.000233	-0.000278	0.000257	0.000594	-0.000539	-0.001718	0.002607	0.001404	-0.002815	-0.003821	-0.002155	0.000356	-0.001192	-0.001852	-0.002023	-0.000522	0.000109	0.001130	-0.000947	-0.001798	-0.000243	-0.001750	0.000162	-0.001848	-0.001868	0.002224	0.000284	-0.001951	-0.001241	0.002049	-0.004492	-0.001581	-0.003760	-0.000778	0.000774	0.000662	-0.000232	-0.002534	-0.002214	-0.000030	0.001140	-0.004607	0.001311	0.002603
-316.300000	0.000383	0.002270	0.003269	0.001484	0.002735	0.001467	0.000048	0.006341	0.003296	-0.000911	-0.001307	-0.000270	0.000109	0.001683	0.003328	-0.000741	0.001661	-0.000783	-0.001839	-0.001502	0.001637	0.002205	0.000541	0.002501	-0.001690	-0.001717	0.001446	-0.000612	-0.001012	-0.001779	0.001014	0.002153	-0.000261	0.000144	0.001141	0.000237	0.003095	0.000038	-0.001498	0.002042	0.000306	-0.002010	-0.001399	-0.001210	0.001606	-0.001612	-0.001582	-0.001840	0.002353
-316.266666	0.000361	0.001142	0.001948	0.002156	0.002432	0.004214	0.002111	0.003571	0.002866	0.001837	0.000230	0.003545	-0.001321	-0.000434	0.002865	0.000839	-0.001638	0.001283	0.001193	0.000385	-0.000121	0.003831	0.001703	0.001508	0.000653	0.003066	0.001238	-0.000608	-0.000688	-0.002850	0.002867	0.002275	0.000432	-0.000813	0.001248	0.002365	0.002717	0.000901	-0.001059	0.003451	0.004087	0.000212	0.001651	-0.001521	-0.001704	0.000320	-0.000607	0.003452	0.001376
-316.233333	0.001578	0.001238	0.002340	0.003543	0.000439	0.003998	0.001104	0.000839	0.000823	0.002563	0.000532	0.001365	0.002551	-0.002791	-0.000584	-0.002120	0.000696	-0.000489	-0.000723	-0.000438	0.002300	-0.000069	0.001679	0.001332	0.003076	-0.000064	-0.000936	-0.000463	0.000598	-0.001241	0.000999	0.003656	0.001298	-0.001111	0.002792	0.000646	0.002794	0.002294	0.000342	0.000151	0.002240	0.002163	0.000439	-0.001688	0.001028	0.001097	-0.001946	0.002110	0.003963
-316.200000	0.002030	0.005691	0.004677	0.002076	0.002601	0.003299	0.004604	0.002379	0.003104	0.002424	-0.000596	0.001811	0.000952	0.004708	0.000329	0.002778	0.002221	0.001446	-0.000152	-0.000795	0.001222	0.000387	0.001401	0.001537	0.002235	-0.001252	-0.001376	0.000245	-0.001254	0.001706	0.001734	0.001275	0.001452	0.001700	0.004267	-0.000634	0.003095	0.001719	0.001053	0.001547	0.001151	0.001355	0.001545	0.000312	-0.000995	0.001729	-0.001842	0.003683	0.001547
-316.166666	0.003129	0.001707	0.003310	0.003263	0.005320	0.000741	0.004836	0.002234	0.004615	0.003301	0.002555	0.003406	0.000768	0.002494	-0.001175	0.000528	0.000257	0.001238	0.000855	0.001337	-0.000815	0.005557	-0.001387	0.003605	-0.001003	0.001908	0.000694	-0.000080	0.002497	-0.000244	0.001087	0.000285	0.000776	0.001979	0.004551	-0.003482	0.003997	0.003246	0.000734	0.000004	0.001203	0.001721	-0.000130	0.000956	0.002538	0.000863	-0.001951	0.003132	0.002403
-316.133333	0.003655	0.001535	0.005081	0.003159	0.004827	0.001475	0.005189	0.000760	0.000914	0.003230	0.001803	0.006455	0.001532	0.003778	-0.000089	0.000664	0.001866	0.003436	0.002409	0.001488	-0.000354	0.003154	0.003059	0.002278	0.002600	0.000300	0.003466	0.000415	0.001634	0.002614	0.001911	0.000408	0.000478	-0.000197	0.001277	0.001029	0.001492	0.001133	0.002107	0.002751	0.002979	0.001209	0.000759	-0.000425	-0.000052	-0.000602	-0.000115	0.002755	0.004012
-316.100000	0.003762	0.002691	0.004634	0.000741	0.001519	0.002076	0.004435	0.002337	0.003111	0.001230	0.001898	0.004182	0.002899	0.001391	0.002005	0.001221	0.001146	0.000878	-0.001456	-0.000942	0.001402	-0.000819	0.002009	0.001344	0.001634	0.001069	0.000690	0.001052	-0.000186	-0.000388	0.002678	0.002418	-0.000207	0.000413	0.004740	-0.001131	0.002769	0.000674	0.003842	0.000127	0.002673	-0.001843	-0.000383	0.000303	-0.001578	-0.001095	0.000730	0.001185	0.004658
-316.066666	0.000555	0.003666	0.002931	0.004152	0.002822	0.003520	0.000738	0.004131	0.003077	0.002495	-0.000992	0.001818	0.000063	0.003133	0.000940	0.000179	0.003373	0.001049	0.001131	0.000807	-0.002822	0.001866	0.003628	0.002020	0.002116	-0.001144	0.000194	0.000183	0.000959	0.001748	0.002951	0.004505	-0.000607	0.002015	0.002658	0.001312	0.002479	0.001054	-0.000215	0.001929	-0.000268	0.001092	0.000996	-0.000078	0.000333	0.000212	-0.000236	0.000254	-0.000088
-316.033333	-0.000342	0.004002	0.001363	0.002063	0.003005	0.000804	0.000409	0.003083	0.000766	0.002480	0.003249	0.003372	0.001675	0.004159	0.000971	0.000882	0.005987	-0.000522	0.002199	0.001305	0.000897	-0.001131	0.003598	0.004459	0.001919	0.002089	0.001208	-0.001024	0.000223	-0.000546	0.000780	0.000619	0.001764	-0.000111	0.001568	-0.000792	0.003196	-0.000522	0.002391	0.003538	0.001781	0.003655	-0.002224	0.002325	-0.002494	-0.000097	0.000317	-0.000250	0.006797
-316.000000	0.003124	0.005442	-0.000187	0.005131	0.003442	0.002803	0.003111	0.004342	0.001396	0.000177	0.002769	0.004214	0.001346	0.002704	0.000363	0.006117	0.001673	0.000417	-0.001362	0.002969	-0.000828	0.003439	0.001465	0.000953	0.001053	0.000881	0.001828	-0.000624	-0.000668	-0.000814	0.001350	0.003587	-0.001159	-0.000354	0.003653	-0.001313	0.003672	-0.000908	0.003202	0.001185	0.001814	-0.000360	-0.003071	0.001170	-0.001331	-0.001940	-0.000805	0.000226	0.000771
-315.966666	0.002201	0.003176	0.004073	0.001152	0.003726	0.001266	0.003553	0.003771	0.004250	0.003956	0.001877	0.002785	0.003328	0.001843	-0.001187	0.002384	0.005244	0.004143	-0.001441	0.001741	0.000539	0.002551	0.002418	0.005413	0.004602	0.000772	0.000159	0.001985	0.001330	-0.000912	0.002130	0.002779	0.000400	0.000619	0.001748	-0.000499	0.003605	-0.000617	0.002132	0.001212	0.000532	0.000902	0.001697	-0.000130	0.002875	0.000319	0.000231	0.000502	0.002095
-315.933333	0.003326	0.001556	0.002158	0.000494	0.003338	0.003472	0.003427	0.002057	0.000527	0.004826	0.001050	0.000971	0.001781	0.004451	-0.001615	0.004183	0.004516	0.000149	0.002923	0.002173	0.000779	0.004127	0.003023	0.004113	0.001869	-0.000059	-0.000323	-0.001544	-0.000584	-0.000686	0.001785	0.001865	0.002590	0.002310	0.002777	0.002380	0.004155	0.001176	-0.000547	0.000264	0.003341	0.000868	0.000002	0.002225	0.000627	0.001224	-0.000808	0.002778	0.002742
-315.900000	0.001848	0.001401	0.004492	0.005481	0.003158	0.005655	0.002598	0.002760	0.002687	0.001352	0.000993	0.004287	0.002934	0.005512	0.002669	0.001154	0.003814	0.003725	0.002346	0.002774	0.001192	0.003159	0.003433	0.001637	0.001848	0.002867	0.001016	0.004032	0.001837	0.000981	0.003957	0.006169	0.000466	0.000317	0.000860	0.003186	0.003084	-0.000425	0.001684	0.000849	0.003072	0.003889	0.001319	0.001919	0.002278	0.002482	0.001357	0.005071	0.005265
-315.866666	0.004214	0.002669	0.005006	0.000719	0.004512	0.003373	0.004784	0.004767	0.001552	0.003800	0.001351	0.004461	0.004023	0.004517	-0.000574	0.003217	0.002038	0.002630	0.000354	0.003130	0.004922	0.001024	0.003274	0.003353	0.005506	0.005740	0.001457	0.004833	0.003645	0.002369	0.001418	0.000532	0.004811	0.003906	0.000589	0.001108	0.004092	0.003426	0.002017	0.000086	0.004120	0.000858	0.000120	0.004909	0.000236	0.002588	-0.000644	0.001905	0.006341
-315.833333	0.002988	0.003460	0.001916	0.005370	0.001663	0.006154	0.004303	0.005208	0.004603	0.005525	0.003462	0.002879	0.005295	0.004933	0.001935	0.005005	0.005082	0.001032	0.000954	0.002118	0.001993	0.004058	0.003836	0.005120	0.006648	0.003726	0.002352	0.001353	0.005531	0.001966	0.004393	0.003562	0.003181	0.000941	0.003506	0.003633	0.005448	0.001871	0.002450	0.004562	0.003628	0.004480	0.002266	0.004014	0.004407	0.002517	0.001712	0.005274	0.004782
-315.800000	0.006617	0.005761	0.005522	0.002242	0.004092	0.006610	0.003372	0.003814	0.003339	0.004658	0.000915	0.006624	0.001626	0.002782	0.003256	0.007838	0.003717	0.003597	0.006075	0.001383	0.002913	0.003679	0.003950	0.006129	0.006632	0.003736	0.002043	0.001437	0.003325	0.002932	0.005863	0.004632	0.003653	0.005488	0.002596	0.003123	0.003869	0.005420	0.005385	0.003295	0.006527	0.007063	0.003239	0.002911	0.003097	0.003344	0.002466	0.004269	0.004778
-315.766666	0.006596	0.007899	0.006252	0.007121	0.005564	0.006258	0.006396	0.005575	0.003977	0.005215	0.005025	0.009769	0.004314	0.006299	0.003932	0.003272	0.005137	0.005608	0.006621	0.003463	0.004753	0.002612	0.007400	0.004076	0.006015	0.001634	0.005674	0.006171	0.005829	0.003826	0.005616	0.009911	0.000745	0.006207	0.006043	0.006672	0.005320	0.004073	0.005907	0.005223	0.005542	0.005349	0.003244	0.002304	0.003906	0.005339	0.004167	0.003065	0.009805
-315.733333	0.006560	0.007386	0.006097	0.005945	0.007316	0.006342	0.006101	0.008013	0.004890	0.007682	0.005712	0.007317	0.007492	0.005432	0.004086	0.005725	0.007041	0.005492	0.006105	0.002792	0.003841	0.009339	0.006915	0.004615	0.008978	0.004749	0.006700	0.002709	0.009440	0.005176	0.008332	0.005159	-0.000622	0.004047	0.008476	0.006820	0.006260	0.002960	0.007739	0.001811	0.005027	0.006115	0.003644	0.002971	0.003032	0.006077	0.002200	0.006271	0.004033
-315.700000	0.008741	0.005266	0.007867	0.004032	0.006984	0.006818	0.005257	0.008362	0.004021	0.006175	0.004461	0.007726	0.008504	0.006359	0.004270	0.006512	0.009148	0.007307	0.006717	0.006175	0.002696	0.005920	0.009748	0.006301	0.009015	0.004905	0.004814	0.006574	0.007604	0.004067	0.006105	0.006528	0.005059	0.007312	0.004987	0.009033	0.005116	0.004631	0.009028	0.005295	0.006001	0.006717	0.004207	0.005616	0.004663	0.003475	0.004896	0.005873	0.008452
-315.666666	0.009167	0.008966	0.009154	0.006707	0.006651	0.009142	0.008514	0.009149	0.005992	0.005385	0.007758	0.008629	0.006681	0.009370	0.005669	0.005723	0.008720	0.007115	0.008107	0.008374	0.003205	0.011316	0.008544	0.007434	0.008040	0.003423	0.007633	0.008230	0.008198	0.005643	0.005092	0.007595	0.006758	0.008325	0.005828	0.003250	0.007854	0.006747	0.007246	0.007315	0.006999	0.006401	0.004235	0.007521	0.005342	0.008011	0.003053	0.006459	0.008257
-315.633333	0.010108	0.007464	0.010768	0.008228	0.009746	0.008160	0.009350	0.007804	0.007632	0.010264	0.007062	0.011188	0.007536	0.010511	0.005763	0.007775	0.010846	0.009202	0.004511	0.003240	0.007633	0.008767	0.009601	0.009374	0.012317	0.005863	0.007390	0.009856	0.008064	0.008459	0.007425	0.009439	0.005128	0.005976	0.006698	0.008944	0.006245	0.009073	0.006722	0.006323	0.007696	0.007504	0.006885	0.005586	0.006140	0.009032	0.005832	0.009973	0.008121
-315.600000	0.010365	0.009351	0.009462	0.006894	0.008926	0.009744	0.009048	0.008363	0.007441	0.009594	0.006433	0.009986	0.009741	0.009391	0.005457	0.008498	0.008247	0.006613	0.007027	0.005486	0.008599	0.008443	0.007427	0.010744	0.009863	0.007578	0.007874	0.008719	0.006203	0.007515	0.006229	0.007509	0.005800	0.008186	0.007061	0.007864	0.009608	0.006051	0.006771	0.006676	0.010444	0.010487	0.006215	0.007193	0.007673	0.005655	0.007859	0.009160	0.008479
-315.566666	0.009114	0.012513	0.009078	0.007845	0.006284	0.005333	0.010761	0.009938	0.008048	0.010071	0.006204	0.011355	0.008149	0.008448	0.005587	0.006247	0.009876	0.006666	0.006836	0.007833	0.005253	0.008623	0.006504	0.010052	0.009592	0.005754	0.006970	0.007054	0.008951	0.002253	0.005820	0.008264	0.004172	0.008715	0.009258	0.006875	0.009371	0.006712	0.003446	0.006818	0.007920	0.008880	0.005223	0.005532	0.007492	0.005967	0.006040	0.005380	0.009329
-315.533333	0.009001	0.010351	0.009063	0.007021	0.008445	0.008243	0.009037	0.010489	0.010455	0.008897	0.006611	0.009551	0.009198	0.008291	0.006259	0.007306	0.007258	0.008875	0.007500	0.004697	0.009125	0.008443	0.009765	0.008082	0.007348	0.010399	0.006785	0.006108	0.006388	0.003875	0.005855	0.010479	0.006406	0.007204	0.007620	0.006285	0.007994	0.006459	0.008626	0.008007	0.012191	0.008011	0.007963	0.006846	0.008611	0.004334	0.008488	0.007165	0.008441
-315.500000	0.007507	0.006387	0.008945	0.006851	0.006830	0.009621	0.007304	0.004264	0.007698	0.004647	0.008125	0.007604	0.008455	0.007358	0.006568	0.008839	0.007911	0.008276	0.005060	0.005551	0.006292	0.006140	0.006498	0.007427	0.008645	0.004838	0.008230	0.003847	0.006306	0.007014	0.007678	0.008764	0.004395	0.001746	0.008306	0.007298	0.008742	0.006103	0.005836	0.009955	0.008400	0.006513	0.006143	0.006730	0.007472	0.007278	0.004166	0.005516	0.007648
-315.466666	0.007814	0.007368	0.007378	0.004354	0.005301	0.007912	0.006175	0.007810	0.010869	0.007465	0.007682	0.009661	0.005568	0.010396	0.006150	0.008001	0.010320	0.005118	0.005050	0.003273	0.005344	0.007123	0.007390	0.004944	0.006156	0.005000	0.004841	0.006416	0.009044	0.005893	0.006413	0.008041	0.006436	0.004900	0.006565	0.009084	0.007756	0.008526	0.005693	0.007411	0.007323	0.007108	0.002058	0.006220	0.006631	0.004907	0.003787	0.006735	0.007654
-315.433333	0.006188	0.006210	0.007415	0.004557	0.005399	0.009675	0.004593	0.002808	0.009865	0.005049	0.004576	0.008192	0.005736	0.008387	0.004254	0.005372	0.006986	0.003282	0.005889	0.004635	0.004662	0.005153	0.007095	0.006769	0.003738	0.004548	0.006539	0.008427	0.004446	0.004444	0.006065	0.004582	0.005398	0.003146	0.008699	0.008234	0.009742	0.003797	0.007466	0.003816	0.007154	0.008705	0.003086	0.005765	0.006568	0.004655	0.004953	0.002494	0.005203
-315.400000	0.002544	0.004762	0.003937	0.004742	0.006280	0.005748	0.005404	0.005167	0.002914	0.006873	0.004185	0.008235	0.004138	0.006885	0.005452	0.006822	0.005093	0.005870	0.002990	0.003030	0.006380	0.003438	0.001753	0.007896	0.005703	0.005894	0.005227	0.003042	0.002469	0.001536	0.004965	0.002872	0.000986	0.002392	0.005606	0.001035	0.004905	0.003000	0.005731	0.003354	0.007790	0.004112	0.004413	0.003953	0.003923	0.004789	0.003949	0.004359	0.003794
-315.366666	0.003160	0.000977	0.001311	0.002970	0.003949	0.005594	0.003390	0.002977	0.002205	0.003622	0.004014	0.005037	0.001099	0.002678	0.003152	0.003673	0.004155	0.006009	0.002984	-0.000376	0.001534	0.002877	0.005531	0.003310	0.000256	0.004170	0.004703	0.001076	0.000817	-0.000361	0.001575	0.003275	0.002996	0.001263	0.004919	0.004923	0.003945	0.001177	0.003317	0.001795	0.005753	0.005601	0.000820	0.000967	0.001273	0.001631	0.002064	0.002963	0.004340
-315.333333	0.000962	0.002096	0.000517	0.003715	0.000313	0.003056	0.002355	0.001893	0.003538	0.003451	0.002441	0.001966	0.000135	-0.000505	0.000271	0.002336	0.003314	-0.000560	0.003452	-0.000646	0.001160	0.000112	0.002444	0.001745	0.001047	-0.000049	-0.002027	-0.000553	0.000375	-0.000252	0.001980	0.002707	0.003773	-0.001284	0.003077	0.000271	0.004493	0.000553	0.004379	0.001418	0.002912	0.002078	0.000797	0.000665	0.000476	0.001486	0.003129	0.002135	0.002155
-315.300000	-0.002613	0.000323	0.000738	-0.000735	0.001226	0.000490	0.001989	0.003018	0.001072	0.002488	0.001316	0.001525	-0.000506	0.001712	-0.003278	0.002371	0.001934	-0.000635	0.000155	-0.001892	-0.000607	-0.002932	-0.000786	0.002375	0.001851	-0.001485	-0.000948	-0.001377	-0.002071	-0.000714	0.000139	0.001764	0.000874	-0.002502	0.002658	-0.002353	-0.001195	0.001736	-0.001844	0.000342	0.001565	0.001381	-0.001027	0.001118	-0.000660	-0.000270	-0.002559	-0.000571	0.001690
-315.266666	0.000580	-0.002953	-0.001035	-0.000182	-0.001678	-0.000861	0.000109	0.000470	-0.000373	0.000649	-0.003334	-0.000281	-0.001951	-0.000641	-0.001327	-0.001816	-0.001429	-0.001023	-0.001937	-0.001977	-0.004514	-0.002781	-0.002386	-0.001996	0.000020	-0.004346	-0.003813	-0.001174	-0.001087	-0.002411	-0.003395	-0.001267	-0.004004	-0.004677	-0.004303	-0.003184	-0.000608	-0.000920	0.000632	0.000926	-0.000815	-0.004623	-0.002332	-0.001644	0.001534	-0.001705	-0.002182	-0.000130	-0.000636
-315.233333	-0.004187	-0.002155	-0.002426	-0.004323	-0.001545	-0.003199	-0.004139	-0.001712	-0.002741	-0.000800	-0.004539	-0.002040	-0.001614	-0.000471	-0.005593	-0.000204	-0.002147	-0.001687	-0.002027	-0.002766	-0.004235	-0.004831	-0.000749	-0.001771	-0.003594	-0.006273	-0.005092	-0.006093	-0.003003	-0.002425	-0.001904	-0.002429	-0.001300	-0.005992	-0.000037	-0.006198	-0.003782	-0.004493	-0.002189	-0.004543	0.000595	-0.002247	-0.006382	-0.002959	-0.000985	-0.002715	-0.004116	-0.001149	-0.003033
-315.200000	-0.002081	-0.004396	-0.005201	-0.005266	-0.005093	-0.004059	-0.003090	-0.001585	-0.002697	-0.002781	-0.001819	-0.000601	-0.003975	-0.002591	-0.002820	-0.004471	-0.000231	-0.001987	-0.004544	-0.004219	-0.004728	-0.002505	-0.003349	-0.004657	0.000256	-0.001994	-0.006465	-0.007114	-0.005494	-0.004059	-0.003029	-0.005079	-0.004505	-0.004521	-0.002519	-0.005757	-0.003698	-0.004455	-0.002871	-0.003239	-0.000493	-0.004038	-0.003436	-0.006015	-0.006381	-0.005101	-0.005251	-0.005539	-0.001322
-315.166666	-0.004896	-0.006700	-0.006448	-0.005787	-0.001718	-0.003179	-0.003954	-0.003754	-0.003386	-0.004484	-0.002514	-0.003653	-0.007388	-0.002036	-0.006959	-0.004473	-0.004262	-0.004679	-0.006552	-0.006596	-0.005544	-0.006429	-0.007565	-0.004592	-0.005637	-0.004665	-0.008081	-0.006964	-0.007892	-0.008533	-0.004629	-0.004541	-0.004793	-0.007297	-0.006315	-0.005401	-0.004115	-0.006329	-0.003705	-0.004863	-0.005897	-0.004347	-0.005538	-0.005785	-0.003379	-0.008542	-0.006805	-0.008125	-0.004642
-315.133333	-0.006439	-0.006215	-0.005658	-0.003285	-0.006927	-0.004478	-0.004470	-0.005539	-0.005072	-0.005958	-0.003488	-0.004489	-0.005570	-0.002918	-0.004369	-0.005775	-0.004949	-0.005531	-0.005879	-0.007370	-0.003206	-0.005406	-0.003308	-0.006208	-0.003802	-0.006396	-0.005936	-0.006881	-0.009051	-0.005639	-0.005477	-0.007408	-0.006373	-0.005986	-0.006647	-0.005242	-0.003347	-0.008281	-0.004711	-0.004037	-0.003304	-0.006064	-0.006857	-0.007531	-0.004451	-0.004933	-0.005922	-0.009057	-0.007483
-315.100000	-0.005570	-0.005722	-0.007636	-0.004493	-0.008959	-0.003905	-0.005762	-0.004959	-0.006941	-0.005056	-0.004716	-0.003792	-0.008867	-0.004976	-0.005672	-0.005139	-0.005532	-0.005510	-0.009058	-0.007048	-0.007430	-0.005275	-0.005132	-0.007723	-0.004961	-0.008079	-0.005530	-0.006756	-0.005216	-0.008425	-0.004864	-0.005122	-0.009305	-0.009425	-0.007262	-0.007801	-0.006517	-0.009025	-0.007852	-0.008238	-0.007101	-0.005852	-0.005455	-0.010813	-0.007227	-0.006289	-0.007078	-0.006586	-0.007949
-315.066666	-0.005637	-0.005440	-0.008864	-0.005279	-0.006308	-0.004900	-0.005003	-0.010783	-0.008929	-0.003647	-0.006621	-0.003787	-0.005269	-0.006539	-0.003197	-0.005124	-0.004055	-0.006567	-0.006843	-0.005372	-0.006347	-0.005761	-0.006771	-0.006503	-0.003212	-0.008064	-0.003293	-0.006075	-0.006009	-0.008107	-0.004069	-0.004323	-0.008192	-0.005520	-0.002647	-0.008335	-0.004512	-0.006210	-0.007110	-0.006152	-0.004016	-0.006546	-0.006382	-0.008687	-0.005921	-0.008198	-0.008134	-0.008723	-0.005249
-315.033333	-0.004772	-0.005602	-0.006080	-0.005382	-0.004779	-0.002096	-0.004776	-0.006754	-0.006645	-0.006238	-0.006569	-0.004629	-0.005053	-0.004928	-0.007786	-0.005726	-0.005081	-0.004801	-0.007996	-0.007873	-0.007009	-0.005642	-0.006781	-0.006693	-0.004420	-0.005813	-0.006373	-0.006246	-0.007992	-0.006406	-0.007858	-0.007733	-0.010970	-0.007937	-0.003669	-0.007485	-0.006996	-0.006904	-0.006063	-0.007436	-0.005345	-0.006993	-0.007580	-0.003404	-0.007707	-0.007377	-0.009072	-0.005981	-0.006874
-315.000000	-0.004130	-0.005182	-0.006221	-0.007678	-0.003323	-0.007558	-0.004771	-0.003026	-0.007004	-0.006072	-0.005513	-0.007553	-0.007129	-0.004710	-0.005901	-0.006602	-0.004723	-0.006480	-0.005765	-0.008646	-0.006008	-0.008620	-0.004697	-0.005017	-0.003770	-0.007351	-0.005563	-0.005370	-0.004652	-0.008312	-0.008167	-0.007642	-0.007442	-0.005261	-0.004362	-0.007227	-0.003439	-0.008182	-0.007023	-0.005870	-0.004747	-0.005220	-0.006395	-0.006254	-0.008598	-0.009062	-0.007540	-0.007935	-0.006211
-314.966666	-0.004681	-0.004999	-0.006393	-0.007885	-0.003565	-0.003687	-0.004713	-0.004905	-0.003594	-0.004081	-0.005056	-0.005319	-0.002203	-0.005608	-0.006151	-0.004145	-0.004879	-0.004193	-0.008098	-0.010089	-0.006818	-0.005865	-0.006747	-0.008925	-0.003722	-0.008864	-0.007039	-0.004499	-0.004850	-0.006046	-0.006419	-0.006447	-0.006080	-0.006410	-0.004538	-0.006933	-0.004806	-0.007421	-0.005353	-0.003848	-0.003885	-0.006072	-0.006124	-0.008921	-0.004104	-0.004872	-0.009119	-0.004148	-0.006384
-314.933333	-0.005448	-0.001301	-0.001488	-0.005948	-0.001560	-0.004832	-0.004492	-0.005967	-0.005850	-0.006440	-0.006208	-0.006846	-0.003640	-0.006210	-0.004062	-0.007161	-0.003391	-0.007661	-0.007506	-0.003338	-0.006498	-0.003733	-0.003549	-0.004431	-0.003169	-0.006126	-0.003592	-0.004079	-0.006340	-0.008619	-0.004812	-0.005266	-0.006851	-0.004927	-0.005993	-0.004320	-0.002425	-0.005140	-0.002634	-0.007022	-0.004144	-0.003944	-0.007915	-0.006191	-0.006352	-0.007195	-0.003484	-0.001759	-0.005256
-314.900000	-0.003250	-0.003855	-0.005079	-0.004285	-0.003752	-0.003866	-0.005855	-0.005414	-0.003914	-0.004041	-0.005293	-0.004183	-0.002448	-0.004538	-0.003775	-0.004741	-0.002850	-0.000678	-0.005051	-0.005843	-0.001849	-0.002884	-0.003923	-0.006744	-0.005356	-0.005932	-0.005480	-0.004701	-0.004825	-0.007083	-0.004360	-0.004578	-0.007156	-0.004106	-0.003294	-0.004770	-0.001735	-0.003952	-0.004326	-0.004284	-0.005316	-0.005503	-0.012300	-0.005262	-0.005466	-0.004034	-0.007531	-0.006194	-0.004055
-314.866666	-0.001916	-0.006125	-0.005009	-0.006322	-0.000761	-0.002603	-0.002652	-0.004061	-0.004835	-0.001966	-0.006683	-0.000852	-0.005884	-0.004049	-0.005078	-0.002583	-0.004801	-0.001443	-0.005298	-0.006047	-0.004019	-0.003014	-0.002841	-0.004073	-0.002455	-0.006397	-0.006801	-0.004689	-0.006867	-0.005795	-0.003859	-0.004898	-0.002397	-0.004184	-0.003662	-0.002695	-0.002864	-0.004903	-0.002631	-0.005767	-0.002808	-0.005235	-0.005675	-0.003326	-0.005522	-0.000294	-0.005737	-0.002677	-0.003153
-314.833333	-0.001324	-0.003382	-0.002753	-0.004415	-0.004003	-0.006412	-0.004045	-0.000994	-0.001394	-0.002692	-0.004460	-0.000933	-0.003925	-0.003363	-0.005250	-0.005008	-0.004169	0.001266	-0.005831	-0.005488	-0.006777	-0.002151	-0.000331	-0.001686	-0.002574	-0.004467	-0.005777	-0.003337	-0.005375	-0.006439	-0.003185	-0.004783	-0.006348	-0.003906	-0.003544	-0.004456	0.000485	-0.003481	-0.003570	-0.003013	-0.006466	-0.004123	-0.008471	-0.005963	-0.004671	-0.004483	-0.002742	-0.003230	-0.005638
-314.800000	-0.001116	-0.003191	-0.005023	-0.005035	-0.000414	-0.002075	-0.004967	-0.003708	-0.000449	-0.004761	-0.004094	-0.001341	-0.005235	-0.004703	-0.003648	-0.003578	-0.000286	0.000180	-0.003665	-0.005355	-0.005055	-0.006076	0.001404	-0.005045	-0.004176	-0.005152	-0.002539	-0.004772	-0.002749	-0.006585	-0.002582	-0.005619	-0.004844	-0.003365	-0.002333	-0.000442	0.000279	-0.004455	-0.002409	-0.005983	-0.004034	-0.003707	-0.007799	-0.005053	-0.000857	-0.005049	-0.003958	-0.003317	-0.004325
-314.766666	-0.004283	-0.003171	-0.000869	-0.003336	0.000601	-0.000846	-0.005971	-0.000371	-0.004002	-0.001695	0.000127	-0.002364	-0.002800	-0.003522	-0.003832	-0.004298	-0.001286	-0.003672	-0.002069	-0.004913	-0.005323	-0.001067	-0.002354	-0.000463	0.001950	-0.003670	-0.002531	-0.001231	-0.004119	-0.002710	-0.002812	-0.004035	-0.003948	-0.002981	-0.006358	-0.002791	-0.001316	-0.003803	0.001249	-0.004966	-0.002686	-0.005783	-0.007043	-0.005709	-0.001291	-0.002991	-0.004651	-0.004018	-0.001073
-314.733333	-0.001986	-0.004837	-0.002537	-0.003373	-0.002008	-0.005069	-0.004833	-0.003346	-0.006149	-0.003703	-0.001758	-0.000008	-0.003861	0.000029	-0.000336	-0.003749	-0.001153	-0.004094	-0.002528	-0.002943	-0.004807	-0.002610	-0.004175	-0.001516	-0.002836	-0.003087	-0.003418	-0.003287	-0.002354	-0.003343	-0.005150	-0.002165	-0.003750	-0.003484	-0.002671	-0.003682	-0.002819	-0.004132	-0.002910	-0.002320	-0.001890	-0.001314	-0.003557	-0.004971	-0.002808	-0.001630	-0.003825	-0.002987	-0.005123
-314.700000	-0.000754	-0.000751	-0.000920	-0.004420	-0.001979	-0.005271	-0.002517	-0.002084	-0.002770	-0.002493	-0.002363	-0.000209	-0.001427	-0.003517	-0.000184	-0.003361	-0.002173	-0.002673	-0.003862	-0.003043	-0.004618	-0.002269	-0.001606	-0.001253	-0.001538	-0.003647	-0.004770	-0.001819	-0.004736	-0.004452	-0.003156	-0.004763	-0.006029	-0.003950	-0.003147	-0.001256	-0.003688	-0.003250	-0.002815	-0.003600	-0.002209	-0.004454	-0.005075	-0.007226	-0.000814	-0.002953	-0.002912	-0.002334	-0.003003
-314.666666	-0.002435	-0.002229	-0.005393	-0.002790	-0.000120	-0.003338	-0.005388	-0.001092	-0.001023	-0.003345	-0.004849	-0.001948	-0.002750	-0.004392	-0.002371	-0.003028	-0.001744	0.000337	-0.004686	-0.002421	-0.003958	-0.000177	0.000790	-0.006357	-0.000649	-0.006708	-0.004933	-0.004730	-0.004668	-0.003821	-0.001227	-0.004262	-0.003046	-0.003555	-0.002480	-0.002245	-0.000896	-0.003232	-0.001610	-0.003959	-0.001968	-0.003035	-0.005571	-0.003925	-0.003009	-0.005472	-0.005048	-0.004954	-0.002250
-314.633333	-0.000764	-0.003256	-0.002295	-0.003685	-0.002506	-0.002329	-0.004561	-0.001796	-0.001962	-0.001294	-0.002059	-0.000986	-0.001995	-0.000723	-0.002168	-0.001684	-0.002167	0.001628	-0.002480	-0.003904	-0.003975	-0.002921	-0.000692	-0.001291	-0.002305	-0.005595	-0.004097	-0.003611	-0.003604	-0.001668	-0.002539	-0.005418	-0.004255	-0.003905	-0.002889	-0.003590	-0.001373	-0.003055	-0.000842	-0.003416	-0.004211	-0.005958	-0.004824	-0.002813	0.000776	-0.002584	-0.003891	-0.001865	-0.003569
-314.600000	-0.002000	-0.002854	-0.001078	-0.005128	-0.003326	-0.002551	-0.004269	-0.001901	-0.002306	-0.002491	-0.000505	-0.001867	-0.004511	0.000274	-0.003512	0.000169	-0.004095	-0.000002	-0.000570	-0.000156	-0.003143	-0.002419	0.000464	-0.002965	0.000073	-0.004542	-0.002600	-0.003596	-0.002851	-0.001322	-0.004746	-0.000748	-0.005205	-0.001353	-0.003824	-0.004988	-0.002265	-0.004197	-0.000115	-0.003445	-0.002039	-0.003643	-0.003518	-0.006021	-0.003119	-0.003398	-0.004326	-0.002990	-0.002697
-314.566666	-0.001181	0.000875	0.000812	-0.000545	-0.001022	-0.000598	-0.001507	-0.001065	-0.002275	-0.001944	-0.002650	-0.000935	-0.001878	-0.000923	0.001211	-0.001655	-0.000402	-0.004894	-0.003620	-0.003593	-0.003032	-0.004664	0.001494	-0.001939	-0.002316	-0.002031	-0.002940	-0.003064	-0.000467	-0.001006	-0.002383	-0.002655	-0.004351	-0.001021	-0.001522	-0.003454	-0.000863	-0.002332	-0.001501	-0.004219	-0.001570	-0.002407	-0.007685	-0.002448	-0.004696	-0.002588	-0.002889	-0.001395	-0.002507
-314.533333	0.000600	-0.002934	-0.001814	-0.007011	0.000999	-0.003273	0.001143	0.003912	-0.001903	-0.003484	-0.002504	-0.000653	-0.000504	-0.002260	-0.002620	0.000508	-0.004378	-0.000286	-0.001981	0.000513	-0.004183	-0.000727	0.001265	-0.001014	0.000171	-0.005403	-0.002728	-0.004394	-0.000598	-0.001799	0.000714	-0.002310	-0.002181	0.001707	-0.003006	-0.003942	-0.000099	-0.001254	0.001059	-0.001247	-0.001170	-0.001625	-0.001042	-0.001117	-0.000939	-0.002924	-0.002877	-0.001208	0.000481
-314.500000	0.002039	-0.002372	0.000827	-0.002843	0.000412	0.000540	-0.000984	0.000009	-0.001708	0.000658	-0.000178	0.001302	0.001291	0.000087	-0.001842	-0.000853	-0.000372	0.000494	-0.003788	-0.000920	-0.000330	-0.002290	0.003272	-0.001799	0.000318	-0.002684	0.000333	-0.003769	0.000116	0.000291	-0.000516	-0.001350	-0.001529	-0.002700	-0.000545	-0.001512	0.002421	-0.003099	0.000490	-0.002360	-0.002101	0.000069	-0.003151	0.001044	-0.002427	-0.001228	-0.006532	-0.000211	-0.001790
-314.466666	0.000448	-0.001286	-0.000741	-0.000711	0.002019	0.001876	0.000771	-0.002937	0.000783	-0.000941	0.001472	0.002540	0.002717	-0.002832	-0.000847	-0.001122	0.000817	0.000650	0.000250	-0.001325	-0.000018	-0.000581	0.000243	0.002847	0.003068	-0.002671	-0.001851	-0.003715	-0.001843	-0.001358	-0.001583	-0.000608	-0.002257	0.000387	0.002982	-0.002296	0.001313	-0.000667	0.000541	-0.003534	-0.002106	0.001051	-0.003181	-0.000898	0.000372	-0.004124	-0.001123	0.000693	-0.001838
-314.433333	-0.001920	0.000372	0.000732	-0.004909	0.001874	0.000361	0.001781	0.002957	0.001428	0.000614	-0.001085	0.000016	0.001415	0.002291	0.001838	0.000804	0.001383	0.000813	-0.000976	-0.000556	-0.001194	0.000262	0.002938	0.000790	0.002169	0.000523	0.000132	-0.000240	-0.001475	-0.000275	0.002951	0.000386	-0.000150	0.000007	0.001419	0.000920	-0.001114	-0.000921	-0.000406	0.001499	0.003030	-0.003050	0.003079	0.001205	-0.000357	0.000596	-0.003212	-0.000659	0.002759
-314.400000	0.002442	0.002490	0.000691	0.002481	0.001680	0.003620	0.000996	-0.001411	0.000852	0.002329	0.001655	0.001258	0.003033	0.000565	0.000852	0.003853	0.001304	0.005644	-0.001128	0.001438	-0.002141	0.004580	0.002746	0.001500	0.004247	0.001263	-0.000623	-0.000267	-0.002665	-0.000818	0.000454	-0.000242	0.002483	0.001451	0.002848	0.001576	0.003681	0.002125	0.002370	0.001326	0.001574	0.000628	-0.000702	-0.001067	0.002942	0.002386	-0.000182	0.001695	-0.001140
-314.366666	0.002816	0.001190	0.002402	0.001164	0.001337	0.004036	-0.001069	0.001669	0.003285	0.002941	0.001815	0.000789	0.000690	0.003226	0.001719	0.001833	0.004195	0.003495	0.003150	0.000784	0.001917	0.003677	0.002904	0.003332	0.004365	0.000563	0.002045	-0.001524	0.002845	0.001572	0.001737	0.000547	0.000414	0.003203	0.000772	0.001010	0.002783	0.000065	0.000919	0.003312	0.005366	0.000424	0.000215	0.002590	0.002963	0.001260	0.001045	0.003441	0.000949
-314.333333	0.004610	0.003618	0.001756	0.000124	0.003892	0.001229	0.003919	0.002069	-0.002303	-0.001687	0.002007	0.005597	0.002144	0.003460	0.003940	0.003698	0.002849	0.002973	0.005231	0.001349	-0.000731	0.001243	0.005305	0.003209	0.002278	0.002061	0.000417	-0.000619	-0.000308	0.004233	0.001876	0.000084	0.000947	0.002221	0.003263	0.002303	0.001622	0.001513	0.001400	0.000955	0.001872	0.003431	-0.003038	0.000107	0.002260	0.003577	-0.001160	0.003262	0.003173
-314.300000	0.003092	0.001619	0.001460	0.003127	0.006126	0.003418	0.002351	0.000251	0.002947	0.002556	0.004367	0.005433	0.003086	0.003246	0.002072	0.003834	0.003461	0.000478	0.000299	0.003759	0.001104	0.004256	0.004550	0.000136	0.002964	0.000788	0.002950	0.001769	0.002512	0.003542	0.003586	0.002544	0.002765	0.001939	0.003249	0.004459	0.004560	0.003996	0.002624	0.001523	0.001564	0.000596	-0.000332	0.001055	0.001105	0.003252	-0.000099	0.004869	0.003693
-314.266666	0.002842	0.006199	0.004841	0.001466	0.003804	0.004273	0.004647	0.003699	0.002511	0.000825	0.004203	0.006263	0.004098	0.002463	0.001309	0.002510	0.003568	0.003451	0.001301	-0.000769	0.003166	0.003254	0.003622	0.003789	0.007485	0.003440	0.002326	-0.000261	0.002170	0.003647	0.002251	0.002499	0.003532	0.003176	0.003657	0.003446	0.000808	0.003062	0.004428	0.002116	0.003773	0.002957	0.001392	0.001812	0.004629	0.002370	0.000585	0.003505	0.000839
-314.233333	0.001281	0.002432	0.003734	-0.000413	0.004598	0.002485	0.002820	0.001364	0.002179	0.002766	0.004638	0.002532	0.004857	0.004939	0.002713	0.004908	0.002769	0.001036	0.002908	0.000166	0.000681	0.002237	0.004333	0.004839	0.005383	0.002525	0.001951	0.001046	0.000842	0.001853	0.005301	0.004215	0.000309	0.003019	0.002724	0.003731	0.002905	0.001795	0.004278	0.004246	0.004207	0.001230	0.000058	0.002786	0.001281	0.003383	0.001284	0.004604	0.002572
-314.200000	0.001335	0.001919	0.003065	0.002062	0.005495	0.002165	0.002137	0.002381	-0.000792	0.003995	0.002036	0.003403	0.003754	0.004543	0.002132	0.000511	0.007171	0.003554	0.002661	0.000041	0.002753	0.003018	0.001803	0.003426	0.004754	0.001651	0.003068	-0.000508	0.002234	-0.000030	0.004258	0.003722	0.003877	0.000239	0.003600	0.002963	0.002920	0.001098	0.003853	0.003818	0.003748	0.001095	0.001492	0.002060	0.002228	0.004180	0.000655	0.000650	-0.000152
-314.166666	0.000071	0.001432	0.003514	0.000188	0.003407	0.002573	-0.000058	0.003482	0.002361	0.003365	0.000198	0.001762	0.001622	0.000197	0.002612	0.004085	0.004100	0.000176	0.002780	0.001905	0.000679	0.003493	0.003680	0.004295	0.004175	0.001432	0.001792	-0.000969	0.001668	0.000967	0.003796	0.003395	0.001340	0.001195	0.004418	0.001633	0.004143	0.001565	0.002923	-0.001169	0.001001	0.002417	0.003214	0.002558	0.001828	0.001030	0.001324	0.001510	0.004744
-314.133333	0.002068	0.001171	0.001875	0.001032	0.004840	0.003068	0.002622	-0.001975	-0.000264	0.001195	0.004431	0.001294	0.001575	0.003648	0.002973	0.000651	0.004903	0.002554	-0.000375	0.001167	0.003010	0.000955	0.003821	0.002519	0.004494	-0.000668	0.001548	0.000030	0.002215	0.000851	0.001414	0.001990	0.001369	0.000094	0.001575	0.002799	0.002380	0.002777	0.002511	0.000860	0.004451	0.001521	0.001176	0.000622	0.001092	0.000129	0.001601	0.001904	0.004501
-314.100000	-0.000766	0.002412	0.002491	-0.002282	0.002335	0.000818	0.000714	0.002646	0.001229	0.000085	0.001691	0.002830	0.001383	0.002172	0.002274	0.003712	0.001292	-0.000714	-0.002101	-0.000835	0.000101	0.003103	0.003022	-0.001302	0.002623	0.001233	0.001023	-0.000487	0.001218	0.001164	0.001128	0.001799	0.003575	-0.000269	0.003894	-0.001047	0.001138	0.001226	0.000266	0.001149	0.000949	-0.001719	0.001794	0.002224	0.002539	0.001044	0.001488	0.001375	0.001163
-314.066666	0.001617	0.001160	-0.000194	-0.000476	0.001788	0.002067	0.001083	0.000392	-0.000202	-0.000441	0.003421	0.003184	-0.001381	0.002180	0.001209	-0.001658	0.002026	0.000475	-0.000373	0.000177	0.000558	0.001218	0.005041	0.001568	0.000971	-0.000217	-0.000022	-0.004077	0.000641	0.000603	0.001431	-0.002920	0.000216	-0.001952	0.002044	0.001573	0.001939	-0.000482	0.000404	0.001639	0.001378	-0.001441	-0.001189	-0.000061	0.001177	0.003635	0.002729	0.000068	0.000821
-314.033333	0.000520	0.000501	-0.000042	-0.002076	0.001039	0.001649	0.001519	0.001775	0.000815	-0.002759	0.000094	0.002564	0.001583	0.002366	0.001589	0.000968	0.000827	-0.003180	-0.000726	0.001521	0.001720	-0.001488	0.003030	0.001968	0.002216	0.000009	0.002576	0.000311	0.000507	0.000912	0.000630	0.002258	-0.000696	-0.003782	0.004211	0.000425	-0.000393	0.002293	0.002791	0.000006	-0.000644	-0.000250	-0.004444	-0.000372	0.003126	0.002106	0.001178	0.000964	0.001822
-314.000000	0.002820	-0.001313	0.003236	-0.000049	0.002868	0.000645	0.001796	0.002196	0.002879	-0.001994	0.001106	0.000695	0.005336	0.000499	0.000162	0.003500	0.003611	-0.000302	-0.000859	-0.001979	-0.001234	-0.000042	0.004634	-0.000994	0.003382	0.001734	0.000179	0.001887	0.003847	-0.001236	0.001530	-0.000834	0.000236	-0.001528	0.004031	0.002467	0.002947	0.001078	-0.000525	-0.001970	0.001089	0.000082	0.001480	0.002303	0.002161	-0.000525	0.002056	0.000143	-0.000275
-313.966666	0.002060	0.001739	0.000537	0.000549	0.002868	0.004693	-0.000398	0.002286	0.002542	0.001904	0.000119	0.004006	-0.000775	0.003587	0.001455	0.003827	0.006104	0.001300	0.000059	0.000971	-0.001026	0.002796	0.003360	0.001389	0.003133	0.000335	0.002054	-0.000386	-0.000652	0.001623	-0.000103	0.003262	0.000664	-0.000285	0.002992	0.003774	0.001507	0.001065	0.003598	-0.001532	0.001223	0.003316	0.001629	0.001793	0.000223	0.002862	0.003121	0.000286	0.002457
-313.933333	0.002229	0.001798	0.001864	0.004108	0.000924	0.003505	0.002386	0.004281	0.000516	0.000750	0.000767	0.001929	0.000818	0.002614	0.001065	0.001957	0.002988	0.001843	0.003013	0.002153	0.000184	-0.000333	0.005650	0.005775	0.004409	0.001779	0.000758	0.002340	0.001489	0.003352	0.002034	0.002745	0.004534	0.002769	0.001981	0.000664	0.003395	0.001866	0.002020	0.002203	0.000806	0.002546	-0.002666	0.001601	0.001464	0.001958	0.000738	0.001392	0.002055
-313.900000	0.003164	0.005705	0.004772	0.000649	0.004980	0.006548	0.002181	0.003899	0.002754	0.000856	0.000807	0.003280	0.003209	0.003003	0.002665	0.003281	0.004480	0.001521	0.002424	0.003140	0.001126	0.001890	0.002396	0.006899	0.005287	-0.001429	0.001807	0.002090	0.005823	0.001529	0.002743	0.002735	0.000115	0.000718	0.006407	0.002198	0.002218	0.005030	0.003678	0.001951	0.005056	0.000807	0.000939	0.001219	0.000940	0.002656	0.001169	0.004947	0.002623
-313.866666	0.004843	0.002496	0.007315	0.003516	0.005260	0.006016	0.003214	0.006478	0.005060	0.003905	0.005240	0.003690	0.005664	0.000603	0.006064	0.004378	0.005428	0.004252	0.003211	0.004299	0.004642	0.003685	0.006160	0.005104	0.006505	0.004790	0.005304	0.004110	0.002679	0.005602	0.005448	0.004965	0.003078	0.003002	0.005586	0.003795	0.005397	0.006076	0.005045	0.002911	0.005903	0.004888	0.001717	0.004247	0.001905	0.004459	0.002675	0.002840	0.005543
-313.833333	0.003037	0.008367	0.005937	0.002409	0.005026	0.004695	0.005798	0.006491	0.002970	0.005288	0.001629	0.008047	0.004448	0.006903	0.002678	0.006118	0.006844	0.008257	0.006874	0.004966	0.005473	0.004294	0.005889	0.006473	0.009556	0.001253	0.008265	0.005291	0.004527	0.005528	0.005135	0.004701	0.005624	0.003857	0.005753	0.005697	0.007998	0.005180	0.003416	0.002428	0.005806	0.005549	0.002164	0.003509	0.001005	0.003790	0.004536	0.001200	0.005382
-313.800000	0.006625	0.007118	0.006968	0.005127	0.006533	0.007025	0.007381	0.005751	0.008111	0.005904	0.007366	0.007358	0.006617	0.005954	0.008662	0.007054	0.005794	0.005552	0.006661	0.005631	0.007913	0.008417	0.006489	0.006488	0.007137	0.006785	0.004540	0.005139	0.006899	0.007105	0.007818	0.005261	0.006569	0.003749	0.005300	0.006056	0.009100	0.007371	0.007221	0.004289	0.007950	0.005463	0.004283	0.005108	0.002811	0.005741	0.006562	0.004672	0.005717
-313.766666	0.008349	0.006134	0.007831	0.007277	0.009620	0.008415	0.008587	0.008529	0.008770	0.005645	0.011354	0.008140	0.007707	0.008174	0.007659	0.006297	0.009171	0.010672	0.007535	0.006261	0.005307	0.006916	0.010668	0.008052	0.010517	0.008019	0.005294	0.007047	0.009225	0.005854	0.008076	0.006195	0.006110	0.007421	0.005208	0.007479	0.009238	0.008770	0.009907	0.007325	0.010353	0.009240	0.008150	0.007520	0.006074	0.005792	0.007116	0.006066	0.007819
-313.733333	0.011182	0.008749	0.010897	0.007616	0.011563	0.012551	0.008843	0.007519	0.006304	0.010129	0.011298	0.014977	0.008938	0.007548	0.007136	0.009159	0.011461	0.010889	0.009873	0.008347	0.010835	0.008594	0.011094	0.009195	0.009713	0.010142	0.008773	0.010027	0.009676	0.009557	0.009714	0.007969	0.008394	0.007006	0.010826	0.011350	0.007960	0.009266	0.011013	0.006586	0.010313	0.009409	0.007374	0.010321	0.005268	0.007387	0.009463	0.009225	0.006531
-313.700000	0.010203	0.009373	0.008349	0.008919	0.009981	0.011231	0.008996	0.007858	0.008600	0.013903	0.013168	0.013597	0.008882	0.011062	0.011164	0.011824	0.012242	0.011786	0.009927	0.010091	0.009812	0.010494	0.013551	0.009545	0.011038	0.008576	0.012748	0.006966	0.009015	0.009021	0.012577	0.008630	0.011057	0.010126	0.012202	0.013488	0.012535	0.010134	0.009931	0.009233	0.012413	0.013359	0.009567	0.009360	0.010405	0.012792	0.008658	0.008765	0.009062
-313.666666	0.015315	0.013556	0.012361	0.011399	0.010960	0.010999	0.009568	0.010029	0.011628	0.012422	0.013186	0.012635	0.011801	0.013595	0.010146	0.013072	0.014979	0.012697	0.011277	0.007876	0.010032	0.011044	0.013254	0.011885	0.013755	0.011559	0.012040	0.011313	0.012825	0.009848	0.013581	0.012230	0.009088	0.010129	0.014104	0.011598	0.013093	0.013271	0.012931	0.009136	0.011412	0.012857	0.008100	0.010698	0.010475	0.008791	0.013098	0.010956	0.011338
-313.633333	0.014020	0.014004	0.011865	0.012130	0.015017	0.014459	0.012198	0.013549	0.010188	0.012735	0.012039	0.012468	0.010740	0.011645	0.011270	0.014351	0.013797	0.014158	0.012789	0.011453	0.011451	0.015611	0.014966	0.012969	0.015146	0.010710	0.010387	0.012246	0.013864	0.009114	0.011835	0.012355	0.009093	0.009748	0.014287	0.013098	0.014309	0.014098	0.010952	0.015244	0.011734	0.010325	0.011008	0.010562	0.009993	0.011168	0.012345	0.010793	0.011237
-313.600000	0.014621	0.011935	0.012036	0.008756	0.017634	0.010415	0.014031	0.011508	0.013230	0.015054	0.013087	0.012997	0.015803	0.014631	0.012447	0.012503	0.015992	0.011896	0.015015	0.011827	0.011337	0.012342	0.013734	0.014225	0.014312	0.012331	0.014988	0.010612	0.015255	0.013696	0.013640	0.011021	0.011389	0.012766	0.014375	0.012847	0.013046	0.013367	0.012348	0.012735	0.014108	0.012595	0.011898	0.011995	0.010158	0.012311	0.010530	0.013184	0.012414
-313.566666	0.013985	0.012167	0.013242	0.013132	0.012226	0.013913	0.013345	0.012836	0.014089	0.013370	0.011301	0.015430	0.015351	0.013938	0.012817	0.013956	0.014801	0.013122	0.012105	0.009941	0.011409	0.013592	0.014076	0.014096	0.014019	0.010064	0.010860	0.013491	0.011681	0.013299	0.014187	0.009219	0.010636	0.014139	0.014329	0.012723	0.012521	0.015885	0.012934	0.013069	0.013244	0.013167	0.012384	0.012723	0.010376	0.012391	0.014855	0.011188	0.013665
-313.533333	0.015014	0.012063	0.012312	0.010047	0.014857	0.013769	0.011452	0.013847	0.010595	0.014399	0.013345	0.014343	0.016325	0.012954	0.011594	0.012185	0.015082	0.013243	0.015143	0.011552	0.010737	0.012405	0.014091	0.015294	0.014265	0.011988	0.010714	0.014234	0.012646	0.012663	0.013197	0.011108	0.011601	0.010778	0.011647	0.011985	0.014084	0.010761	0.011670	0.013575	0.013486	0.012631	0.010515	0.012334	0.010482	0.011980	0.012332	0.009373	0.013794
-313.500000	0.014115	0.014283	0.012198	0.010737	0.011709	0.015501	0.016120	0.012455	0.013122	0.014456	0.014884	0.013945	0.012604	0.015333	0.014958	0.014144	0.013946	0.011254	0.010269	0.010432	0.010769	0.012868	0.014520	0.013110	0.014184	0.009818	0.010596	0.011697	0.010238	0.009781	0.013277	0.010072	0.011562	0.012017	0.015257	0.013010	0.013032	0.011311	0.013142	0.012003	0.012491	0.013996	0.013197	0.012477	0.008638	0.011518	0.014367	0.006914	0.013314
-313.466666	0.012839	0.008288	0.011103	0.008418	0.012894	0.010135	0.013316	0.012470	0.011971	0.011982	0.010747	0.015112	0.010346	0.012481	0.009857	0.012540	0.010896	0.010648	0.011237	0.011947	0.010889	0.010928	0.011752	0.013609	0.013510	0.010223	0.010835	0.009945	0.012665	0.008579	0.012494	0.011104	0.008463	0.012879	0.012047	0.010758	0.013125	0.011479	0.010430	0.009738	0.011046	0.011736	0.010425	0.008958	0.007896	0.009914	0.008291	0.011161	0.012737
-313.433333	0.009342	0.009771	0.009690	0.011942	0.009199	0.008823	0.012145	0.008852	0.011368	0.009765	0.011578	0.010976	0.009340	0.010564	0.009462	0.011264	0.009876	0.010162	0.008882	0.009615	0.007849	0.009579	0.008670	0.009879	0.010457	0.008851	0.009746	0.008569	0.008871	0.006068	0.009906	0.009915	0.006654	0.011181	0.009455	0.007829	0.008706	0.009485	0.009054	0.007420	0.009151	0.010893	0.006246	0.010974	0.010232	0.009805	0.010144	0.010358	0.010163
-313.400000	0.008673	0.009037	0.006827	0.006406	0.008299	0.008688	0.007880	0.008931	0.007001	0.007307	0.007957	0.008974	0.010296	0.008999	0.007825	0.009164	0.009655	0.007943	0.006800	0.004442	0.008933	0.007431	0.007567	0.010539	0.009169	0.010010	0.007157	0.004802	0.009187	0.006760	0.008233	0.004694	0.005469	0.006862	0.007499	0.005613	0.007590	0.006792	0.008656	0.006905	0.008524	0.007733	0.012147	0.009151	0.006317	0.008552	0.010846	0.008437	0.008469
-313.366666	0.007049	0.004849	0.004313	0.002016	0.008329	0.010279	0.006718	0.006047	0.006885	0.007352	0.005566	0.007726	0.007631	0.006678	0.009135	0.008311	0.007442	0.003719	0.002669	0.006495	0.005484	0.004733	0.008175	0.004574	0.005573	0.006346	0.006938	0.004649	0.004084	0.005843	0.006990	0.006168	0.005551	0.006960	0.007926	0.007582	0.008697	0.006610	0.002460	0.007850	0.007999	0.006972	0.005716	0.008797	0.005376	0.008946	0.008426	0.005969	0.006696
-313.333333	0.006360	0.006255	0.004750	0.004197	0.003159	0.004313	0.003876	0.001712	0.007283	0.004632	0.003171	0.005860	0.007325	0.004454	0.002925	0.000606	0.005769	0.002601	0.001828	0.001836	0.001621	0.003493	0.004193	0.004847	0.003360	0.003416	0.003292	0.002048	0.004222	0.004583	0.004521	0.001994	0.003591	0.003141	0.003560	0.003524	0.006987	0.005148	0.004785	0.004105	0.004576	0.007268	0.002684	0.003035	0.000057	0.006095	0.000332	0.005533	0.007440
-313.300000	0.003155	0.002483	0.003609	-0.000479	0.002236	0.005432	-0.000132	0.002119	0.004101	0.001962	0.000912	0.005077	0.004253	0.003649	0.000361	0.001401	0.000197	0.004899	-0.000014	0.001051	0.000433	-0.001081	0.001294	0.004621	0.003998	-0.000140	0.001468	0.000279	0.002470	-0.002549	0.000152	0.000330	0.000914	0.003690	0.002478	0.000975	0.002579	0.002070	0.003653	0.000316	0.004918	-0.001159	0.001751	0.002894	0.003154	0.001598	0.004417	0.002169	0.003772
-313.266666	-0.001101	-0.000074	0.001907	-0.001221	0.001513	0.001377	0.000933	0.001258	0.000100	0.001230	-0.001687	0.000694	0.002590	0.002818	-0.002691	-0.000058	-0.000006	0.000906	0.000189	0.000402	0.001124	0.000239	-0.000017	0.004015	0.002818	-0.001095	0.000362	-0.000807	0.000147	-0.002703	0.000728	0.000941	-0.001566	-0.002930	-0.000793	0.000134	0.002034	0.001226	0.001157	0.000680	0.002152	0.002047	0.000088	0.003341	-0.002037	-0.001311	-0.001154	0.001019	-0.000367
-313.233333	-0.004434	-0.003630	-0.001296	-0.005001	-0.002857	-0.000328	-0.000652	-0.001448	0.001546	0.002784	-0.001812	-0.002009	-0.000275	0.000206	-0.001902	-0.002460	0.000264	-0.001550	0.000267	-0.000810	-0.002005	-0.003552	0.001399	0.001577	-0.000400	-0.003384	-0.002408	-0.002146	-0.000230	-0.003064	-0.002190	-0.004250	-0.002175	-0.003444	-0.000691	-0.001259	-0.001912	-0.000116	-0.003832	-0.000703	0.000078	-0.002177	0.002928	0.000412	-0.001129	-0.001387	-0.001447	-0.003188	0.000980
-313.200000	-0.000681	-0.005844	-0.003257	-0.005648	-0.002364	-0.001633	-0.002131	-0.004207	-0.003003	-0.002709	-0.000960	-0.000807	0.000576	-0.003497	-0.002424	-0.003984	-0.001085	-0.003632	-0.003716	-0.003457	-0.004270	-0.001299	-0.004998	-0.000723	-0.001870	-0.003544	-0.004064	-0.004094	-0.003845	-0.003901	-0.003155	-0.003532	-0.004246	-0.001992	-0.001792	-0.002193	-0.004428	-0.001379	-0.000952	-0.003034	-0.000767	-0.003236	-0.004598	-0.002624	-0.003696	-0.005286	-0.003236	-0.001788	-0.003295
-313.166666	-0.002847	-0.003838	-0.002820	-0.002749	-0.006018	-0.002665	-0.000712	-0.002430	-0.000623	-0.006178	-0.004348	-0.004346	-0.004696	-0.001763	-0.003476	-0.004316	-0.005542	-0.004015	-0.006864	-0.005801	-0.007104	-0.004656	-0.004497	-0.003451	-0.003764	-0.005199	-0.003681	-0.006732	-0.004956	-0.005749	-0.007118	-0.005008	-0.005629	-0.005522	-0.002109	-0.005384	-0.004745	-0.003970	-0.004977	-0.002948	-0.001295	-0.004911	-0.006168	-0.006764	-0.006587	-0.004914	-0.003749	-0.002053	-0.003283
-313.133333	-0.004454	-0.002091	-0.005740	-0.007705	-0.004151	-0.005823	-0.005106	-0.009479	-0.005841	-0.005199	-0.007254	-0.005052	-0.006073	-0.005918	-0.007321	-0.003861	-0.002798	-0.005323	-0.005429	-0.009210	-0.007721	-0.004390	-0.005826	-0.004788	-0.004570	-0.006556	-0.005862	-0.006124	-0.008523	-0.007633	-0.007874	-0.006179	-0.008409	-0.007586	-0.007029	-0.004960	-0.006061	-0.007080	-0.003568	-0.005103	-0.005562	-0.006090	-0.008956	-0.007432	-0.004909	-0.006648	-0.004314	-0.007645	-0.004051
-313.100000	-0.004712	-0.005710	-0.004071	-0.007434	-0.004347	-0.004096	-0.003976	-0.005564	-0.006580	-0.007184	-0.005792	-0.004249	-0.003104	-0.002735	-0.005991	-0.004809	-0.001568	-0.007048	-0.007149	-0.007814	-0.008288	-0.005489	-0.004688	-0.005478	-0.004082	-0.006688	-0.007278	-0.008592	-0.006518	-0.006580	-0.007612	-0.005453	-0.008463	-0.006103	-0.003914	-0.003934	-0.007952	-0.007639	-0.004127	-0.003909	-0.006052	-0.007537	-0.005404	-0.004223	-0.007799	-0.005625	-0.004650	-0.004906	-0.005319
-313.066666	-0.004200	-0.005506	-0.009462	-0.009836	-0.006034	-0.008582	-0.006091	-0.005725	-0.006230	-0.007842	-0.006648	-0.007589	-0.005216	-0.002467	-0.006618	-0.008871	-0.003830	-0.006085	-0.006618	-0.007136	-0.008800	-0.003948	-0.005293	-0.005451	-0.005058	-0.005477	-0.004340	-0.008508	-0.007066	-0.006685	-0.006336	-0.005472	-0.008177	-0.008136	-0.004692	-0.009551	-0.008987	-0.007945	-0.009137	-0.008497	-0.005674	-0.007658	-0.008056	-0.008909	-0.010205	-0.007779	-0.005797	-0.007540	-0.005834
-313.033333	-0.005010	-0.007284	-0.006946	-0.006065	-0.005533	-0.007544	-0.004659	-0.007513	-0.006079	-0.006736	-0.006065	-0.005104	-0.005454	-0.006825	-0.007719	-0.006546	-0.005276	-0.006884	-0.006985	-0.009189	-0.009356	-0.010101	-0.005097	-0.008044	-0.006436	-0.007352	-0.005718	-0.004004	-0.006584	-0.008680	-0.005233	-0.008109	-0.007603	-0.006605	-0.003988	-0.005263	-0.006123	-0.007181	-0.007436	-0.004335	-0.004697	-0.006825	-0.007232	-0.006957	-0.007089	-0.006886	-0.008084	-0.008103	-0.006903
-313.000000	-0.004646	-0.006201	-0.004059	-0.005985	-0.003983	-0.004025	-0.005818	-0.007891	-0.004152	-0.005983	-0.005989	-0.002885	-0.004649	-0.006005	-0.004504	-0.004979	-0.004084	-0.007781	-0.007815	-0.006252	-0.007502	-0.005632	-0.004121	-0.005255	-0.005216	-0.009399	-0.007659	-0.003967	-0.006517	-0.007156	-0.006140	-0.006341	-0.007502	-0.003538	-0.004704	-0.005669	-0.006210	-0.009020	-0.006479	-0.006598	-0.007575	-0.006735	-0.007248	-0.006107	-0.006206	-0.005369	-0.006242	-0.007331	-0.005567
-312.966666	-0.003766	-0.005523	-0.005700	-0.007312	-0.003185	-0.001370	-0.008349	-0.003723	-0.005843	-0.007630	-0.006350	-0.007937	-0.004905	-0.002045	-0.004007	-0.006617	-0.005586	-0.006805	-0.006610	-0.005363	-0.007054	-0.003455	-0.007014	-0.005178	-0.008707	-0.007283	-0.007603	-0.005296	-0.006210	-0.007711	-0.008028	-0.008964	-0.008857	-0.006051	-0.007577	-0.004670	-0.006103	-0.005354	-0.005993	-0.007360	-0.002234	-0.005841	-0.009286	-0.008097	-0.008324	-0.006312	-0.005086	-0.004604	-0.007020
-312.933333	-0.003805	-0.002390	-0.004989	-0.003665	-0.001882	-0.003361	-0.004413	-0.001040	-0.006611	-0.002220	-0.002974	-0.004962	-0.005805	-0.001740	-0.003568	-0.004706	-0.000161	-0.006616	-0.003144	-0.007487	-0.004462	-0.005479	-0.007417	-0.005263	-0.002426	-0.004372	-0.005476	-0.005599	-0.004474	-0.006173	-0.007335	-0.004444	-0.005689	-0.003905	-0.005491	-0.004359	-0.006010	-0.006006	-0.003499	-0.007748	-0.002397	-0.004556	-0.004962	-0.005476	-0.005592	-0.008445	-0.004071	-0.007240	-0.006158
-312.900000	-0.002959	-0.002359	-0.003819	-0.002807	-0.003530	-0.001740	-0.002853	-0.002360	-0.004885	-0.003715	-0.003658	-0.001073	-0.005637	-0.003916	-0.006572	-0.004992	-0.002379	-0.004643	-0.004523	-0.003723	-0.003484	-0.004149	-0.003752	-0.003810	-0.002307	-0.007059	-0.007133	-0.002991	-0.001016	-0.004537	-0.002721	-0.002505	-0.001800	-0.002492	-0.000230	-0.003510	-0.004411	-0.005875	-0.004562	-0.006671	-0.003249	-0.006503	-0.005378	-0.004264	-0.005040	-0.006643	-0.004799	-0.002156	-0.005292
-312.866666	0.001928	-0.004760	-0.003806	-0.000416	-0.004231	0.000044	-0.003410	-0.003272	-0.001656	0.001330	-0.003625	-0.002831	-0.005357	0.000365	-0.001475	-0.000602	0.000603	-0.002565	-0.002832	-0.002709	-0.003394	-0.002970	-0.001232	-0.003063	-0.000871	-0.005985	-0.001460	-0.003193	-0.002012	-0.000774	-0.003066	-0.001670	-0.002275	-0.004624	0.002065	-0.000391	-0.001235	-0.005264	-0.001003	-0.004639	-0.003090	-0.004662	-0.006520	-0.003970	-0.004340	-0.003538	-0.004533	-0.001617	-0.003064
-312.833333	0.001178	-0.000106	-0.000104	-0.000321	-0.001354	0.001946	-0.001793	0.000686	-0.000548	0.000051	-0.000784	-0.003745	-0.002323	-0.003115	-0.003690	0.001290	-0.001103	-0.003566	-0.002390	-0.002513	-0.000969	-0.000741	-0.000634	-0.002998	-0.000302	-0.002528	-0.002262	-0.001409	-0.000986	-0.001126	-0.003540	-0.003369	-0.002253	-0.002571	-0.000773	-0.001552	-0.001197	0.000063	-0.000776	-0.003290	-0.002584	-0.001044	-0.000642	-0.001933	-0.000065	-0.000196	-0.001631	-0.001180	-0.001143
-312.800000	0.000497	0.002502	0.002351	-0.002844	0.002008	0.003310	-0.003581	-0.000281	0.002178	-0.003687	0.000749	0.000306	-0.001021	-0.000959	-0.000762	0.000962	0.002753	-0.000711	-0.002304	-0.000738	-0.001275	0.001048	0.001498	0.000439	0.000085	-0.000281	-0.000644	-0.002239	0.000724	-0.002443	0.002621	0.000745	-0.000167	0.000118	0.002418	-0.000134	0.001505	-0.002441	0.000453	-0.001135	0.000428	0.000074	-0.001604	-0.002337	-0.000486	-0.000034	-0.002447	0.000804	0.001744
-312.766666	0.004222	0.001898	0.000638	0.003917	0.004216	0.003127	-0.000145	0.001428	0.000652	0.000251	0.002681	0.002075	0.000920	0.002256	0.001298	0.003813	0.004485	0.000798	0.000507	-0.000587	0.001396	0.002461	0.000374	0.003666	0.000722	-0.000588	0.000063	-0.000646	0.003309	-0.000410	-0.001991	-0.000112	0.002527	0.001159	0.000857	0.001760	0.003180	0.001414	0.002912	0.002142	-0.000915	0.001366	-0.001084	0.001803	-0.003233	0.002932	0.002351	-0.001376	0.001251
-312.733333	0.005471	0.002539	0.001521	0.003017	0.005641	0.004097	0.000049	0.001669	0.004913	0.003085	0.005302	0.003829	0.003573	-0.001013	0.001303	0.002254	0.004073	0.000728	0.003641	0.002754	-0.000527	0.004351	0.006295	0.002436	0.004490	0.001220	0.004330	-0.000305	-0.000023	0.001104	0.003119	0.001201	-0.000152	0.001018	0.002059	0.003316	0.003937	0.000147	0.002092	0.003290	0.003083	0.000944	-0.001322	0.003663	-0.000484	-0.001300	0.001242	0.001589	0.001023
-312.700000	0.006790	0.004755	0.006641	0.003692	0.003977	0.004740	0.001684	0.004738	0.005241	0.000717	0.003389	0.006003	0.003261	0.002548	0.005635	0.004837	0.007719	0.004441	0.003773	0.002681	0.004261	0.004997	0.006583	0.001224	0.004866	0.003627	0.002959	0.001565	0.002647	0.001531	0.004635	0.005132	0.002330	0.007075	0.005483	0.003823	0.006547	0.002822	0.001521	0.003381	0.002809	0.002699	0.000012	0.002443	-0.000093	0.001627	0.001138	0.004175	0.003315
-312.666666	0.006649	0.004912	0.006112	0.002340	0.008676	0.005163	0.004116	0.005016	0.003877	0.003263	0.006327	0.007351	0.001948	0.003067	0.002906	0.007328	0.003839	0.002089	0.005884	0.005939	0.003643	0.006057	0.005494	0.003645	0.005038	0.003727	0.005070	0.005289	0.002826	0.004422	0.002233	0.005033	0.002206	0.003731	0.006305	0.005366	0.004511	0.002111	0.003557	0.001681	0.005070	0.004604	0.001870	0.003081	0.003953	0.002391	0.006109	0.002961	0.004862
-312.633333	0.004183	0.005985	0.006542	0.006845	0.005730	0.007687	0.008114	0.006822	0.003996	0.003812	0.007939	0.006094	0.005956	0.005604	0.004887	0.005890	0.006828	0.004398	0.004431	0.003135	0.004752	0.006710	0.007355	0.004829	0.007110	0.007002	0.006117	0.005540	0.008281	0.005419	0.005669	0.004971	0.005546	0.006463	0.005652	0.007394	0.006628	0.006081	0.005706	0.002616	0.004515	0.003046	0.001635	0.003828	0.004943	0.005457	0.000068	0.002954	0.002998
-312.600000	0.007379	0.006523	0.005532	0.005524	0.004046	0.009088	0.004674	0.007575	0.008778	0.007211	0.004124	0.009034	0.004480	0.006490	0.004865	0.005168	0.007894	0.006689	0.005990	0.005533	0.005003	0.005080	0.006179	0.003100	0.009017	0.006652	0.005972	0.007346	0.005318	0.005622	0.006171	0.007530	0.007197	0.004825	0.005960	0.007587	0.007877	0.004343	0.007097	0.003150	0.005909	0.008396	0.001865	0.006268	0.002345	0.005934	0.006437	0.003677	0.004783
-312.566666	0.005880	0.006187	0.008006	0.008407	0.008805	0.008661	0.005110	0.007252	0.007374	0.003902	0.004762	0.008393	0.007136	0.009530	0.008689	0.008523	0.011242	0.006558	0.004864	0.006474	0.005700	0.006400	0.009273	0.005204	0.005462	0.005230	0.005932	0.005646	0.007200	0.005859	0.004701	0.006901	0.007766	0.006390	0.007480	0.009223	0.007949	0.007625	0.005856	0.002941	0.007487	0.003971	0.002593	0.007773	0.002639	0.007968	0.005525	0.007743	0.007627
-312.533333	0.008025	0.006323	0.009576	0.006621	0.006214	0.009928	0.008247	0.007928	0.007332	0.004565	0.006888	0.009682	0.007831	0.008903	0.006360	0.006987	0.009733	0.007614	0.006223	0.009316	0.006846	0.008000	0.010693	0.007113	0.008825	0.007574	0.008391	0.004711	0.006280	0.004605	0.005877	0.005906	0.006581	0.007967	0.007558	0.005896	0.007040	0.005876	0.010680	0.005979	0.007254	0.007038	0.006195	0.005558	0.004452	0.005945	0.005364	0.008709	0.009399
-312.500000	0.006688	0.004484	0.009838	0.007283	0.008648	0.002875	0.005088	0.005543	0.010099	0.004132	0.007607	0.009669	0.005656	0.008070	0.008601	0.008906	0.009456	0.007396	0.007876	0.005690	0.005221	0.005008	0.007865	0.007954	0.008342	0.005005	0.008835	0.008473	0.009501	0.006866	0.007318	0.005599	0.006202	0.006962	0.010743	0.006832	0.007355	0.006875	0.006463	0.007118	0.010615	0.004565	0.007002	0.004193	0.006021	0.006615	0.005334	0.005482	0.009470
-312.466666	0.008549	0.008244	0.008391	0.007929	0.007579	0.007660	0.008191	0.006033	0.007130	0.006932	0.008447	0.009484	0.007445	0.007076	0.008560	0.008348	0.010209	0.007117	0.007515	0.007520	0.003740	0.007095	0.006397	0.009101	0.008837	0.006957	0.008325	0.009087	0.009058	0.005483	0.009912	0.005534	0.008091	0.009210	0.010514	0.007906	0.007571	0.008392	0.008132	0.004754	0.007648	0.004733	0.007068	0.008268	0.006501	0.008355	0.004585	0.004377	0.007616
-312.433333	0.007986	0.009090	0.007876	0.007848	0.009463	0.005179	0.007769	0.006854	0.007952	0.005513	0.007553	0.007826	0.007134	0.007798	0.005319	0.009171	0.008834	0.009539	0.009074	0.002669	0.004922	0.007487	0.007625	0.007752	0.005535	0.003747	0.005785	0.008981	0.005212	0.006552	0.005072	0.004159	0.006275	0.005655	0.008670	0.008127	0.009778	0.006938	0.009043	0.008748	0.008573	0.009305	0.008057	0.005813	0.004833	0.009189	0.007820	0.006223	0.006787
-312.400000	0.010122	0.009246	0.008225	0.006716	0.010710	0.007231	0.007064	0.006838	0.008588	0.007094	0.008505	0.010027	0.008465	0.006529	0.005901	0.007379	0.009877	0.004079	0.006771	0.006913	0.004453	0.006326	0.008512	0.005784	0.009154	0.004984	0.006084	0.005294	0.009146	0.004961	0.008551	0.004358	0.005687	0.008025	0.009994	0.008210	0.009228	0.007412	0.007630	0.010019	0.010510	0.007510	0.008825	0.007828	0.005533	0.006534	0.005854	0.006401	0.009729
-312.366666	0.010261	0.006894	0.009138	0.006972	0.010854	0.009320	0.005320	0.006764	0.008636	0.009388	0.010133	0.009975	0.006191	0.005262	0.008018	0.008654	0.008472	0.005464	0.005668	0.005730	0.005705	0.007449	0.006719	0.005523	0.010440	0.005875	0.005051	0.007674	0.007490	0.004486	0.007098	0.006245	0.005764	0.005938	0.006539	0.009258	0.007277	0.006462	0.009346	0.007111	0.008360	0.010649	0.004972	0.009596	0.009287	0.004752	0.005307	0.007299	0.007730
-312.333333	0.004965	0.008633	0.009001	0.006891	0.008138	0.011230	0.006786	0.007007	0.009319	0.007049	0.005482	0.010283	0.004618	0.007772	0.006386	0.006391	0.009378	0.006402	0.008481	0.006725	0.004787	0.006176	0.010566	0.006988	0.007574	0.006807	0.009408	0.003760	0.008543	0.007546	0.005055	0.004196	0.006722	0.007492	0.010341	0.008031	0.009257	0.007250	0.009061	0.006416	0.010585	0.006060	0.007922	0.007545	0.008721	0.004642	0.006712	0.007838	0.006414
-312.300000	0.007746	0.009610	0.008663	0.007510	0.005724	0.006774	0.007646	0.007040	0.006783	0.005773	0.009368	0.007672	0.006714	0.007802	0.007053	0.008025	0.011355	0.006727	0.008853	0.008185	0.005925	0.007042	0.008211	0.007822	0.007619	0.008137	0.008729	0.006217	0.009763	0.006644	0.010353	0.004890	0.008968	0.009249	0.008836	0.008502	0.009425	0.006534	0.009490	0.008793	0.008756	0.006864	0.008214	0.004916	0.006880	0.008906	0.007989	0.007515	0.008229
-312.266666	0.009093	0.006603	0.007607	0.005616	0.007122	0.007665	0.006876	0.007113	0.007015	0.005530	0.006468	0.011483	0.011586	0.007677	0.006408	0.007728	0.007458	0.007008	0.007863	0.007051	0.010238	0.006232	0.009914	0.009007	0.007571	0.005392	0.005898	0.007148	0.008857	0.004926	0.009741	0.008205	0.005839	0.010397	0.008542	0.008762	0.010548	0.007730	0.007816	0.007382	0.007558	0.008422	0.008288	0.009301	0.007649	0.005985	0.007541	0.007519	0.009409
-312.233333	0.009050	0.006527	0.007926	0.007578	0.009261	0.009737	0.005716	0.009553	0.008761	0.009665	0.005945	0.009666	0.007549	0.005082	0.008687	0.005720	0.009674	0.006000	0.007603	0.007934	0.006836	0.006658	0.008734	0.007758	0.008743	0.007500	0.006847	0.007648	0.010884	0.007196	0.011436	0.007119	0.007753	0.009441	0.007631	0.009175	0.009794	0.009755	0.010108	0.007294	0.005055	0.006079	0.007111	0.007764	0.010494	0.006809	0.006110	0.007375	0.007662
-312.200000	0.010750	0.008326	0.009314	0.007778	0.007575	0.011391	0.005830	0.008339	0.011608	0.005336	0.006510	0.009158	0.008342	0.010278	0.009259	0.009222	0.009076	0.008781	0.009076	0.008970	0.005168	0.007217	0.012378	0.010008	0.008013	0.008318	0.009461	0.006299	0.011355	0.006683	0.008431	0.006690	0.008105	0.008668	0.005561	0.007927	0.007186	0.009232	0.008338	0.010386	0.008703	0.005860	0.003697	0.007977	0.008524	0.010634	0.008607	0.007646	0.006300
-312.166666	0.008783	0.008452	0.010745	0.008145	0.008382	0.010183	0.007297	0.006655	0.006834	0.007769	0.005919	0.005999	0.005211	0.008193	0.009842	0.008360	0.011318	0.007752	0.007799	0.009064	0.005950	0.009527	0.009833	0.010541	0.010626	0.006352	0.008425	0.008818	0.009030	0.007410	0.008404	0.008399	0.009025	0.006410	0.011698	0.010622	0.009254	0.011099	0.010675	0.009206	0.010445	0.009566	0.004895	0.007989	0.008472	0.006832	0.007107	0.009831	0.007177
-312.133333	0.010058	0.007936	0.009396	0.006625	0.008081	0.010890	0.008084	0.006402	0.009814	0.007986	0.010000	0.009691	0.006585	0.011205	0.007387	0.008503	0.012228	0.008635	0.008801	0.008599	0.008843	0.007768	0.008146	0.008718	0.010396	0.005381	0.009287	0.007320	0.010617	0.008594	0.007824	0.006101	0.007391	0.008914	0.009012	0.009377	0.010145	0.007946	0.008285	0.008058	0.010699	0.005973	0.006207	0.008795	0.007463	0.006792	0.007592	0.006776	0.006763
-312.100000	0.009040	0.009905	0.011352	0.007141	0.009174	0.008412	0.009719	0.006433	0.011153	0.007542	0.008372	0.007446	0.007460	0.009485	0.008935	0.008212	0.010243	0.012220	0.010105	0.006207	0.007130	0.010655	0.009672	0.007903	0.010655	0.007238	0.009407	0.010323	0.009269	0.009648	0.006946	0.004221	0.007771	0.007910	0.011854	0.007412	0.011448	0.006140	0.008455	0.009154	0.012477	0.008328	0.005943	0.008290	0.005681	0.011360	0.008454	0.007057	0.010804
-312.066666	0.008573	0.005886	0.011635	0.006729	0.007548	0.007027	0.007741	0.009885	0.011218	0.007809	0.009241	0.012459	0.004585	0.006540	0.010098	0.011049	0.009335	0.007116	0.009204	0.007292	0.010934	0.010347	0.007780	0.009763	0.010407	0.006538	0.006907	0.007874	0.011581	0.008136	0.007781	0.008042	0.007360	0.007194	0.011122	0.006817	0.011336	0.007056	0.012505	0.008662	0.007573	0.008275	0.006826	0.009493	0.007123	0.008502	0.004892	0.008386	0.008290
-312.033333	0.010332	0.008209	0.007285	0.010441	0.007497	0.010273	0.008280	0.009134	0.010338	0.009852	0.009655	0.009212	0.009642	0.010281	0.009425	0.010752	0.009566	0.007043	0.008358	0.007240	0.008429	0.007845	0.011283	0.006857	0.009605	0.008443	0.009092	0.009860	0.009168	0.012450	0.008455	0.006545	0.009150	0.010660	0.012757	0.006899	0.012299	0.009103	0.009305	0.008476	0.011705	0.008211	0.006680	0.008109	0.008548	0.009514	0.006786	0.009042	0.008358
-312.000000	0.011647	0.010901	0.008115	0.007209	0.012342	0.008398	0.009479	0.007509	0.006090	0.009319	0.010750	0.009954	0.007450	0.008974	0.008967	0.011859	0.006943	0.009864	0.010614	0.010500	0.010534	0.010372	0.009097	0.008617	0.009472	0.009540	0.006556	0.008190	0.010513	0.008800	0.007037	0.005866	0.006469	0.010452	0.013575	0.010245	0.010773	0.010284	0.011051	0.009166	0.011496	0.006351	0.008068	0.005513	0.008883	0.011262	0.007310	0.009410	0.010697
-311.966666	0.009782	0.007141	0.010854	0.008324	0.011678	0.010075	0.008510	0.007407	0.010909	0.007822	0.007404	0.010288	0.007851	0.010002	0.011008	0.012132	0.010009	0.008449	0.008599	0.009858	0.008213	0.011278	0.006768	0.010380	0.011832	0.005960	0.009299	0.011284	0.009793	0.011424	0.009088	0.005114	0.006813	0.007670	0.011655	0.009819	0.006545	0.005532	0.008190	0.008114	0.010535	0.006644	0.008762	0.008266	0.009987	0.010641	0.004704	0.010652	0.007537
-311.933333	0.010113	0.011036	0.007536	0.007504	0.009987	0.009854	0.007638	0.007655	0.009313	0.008761	0.011042	0.008545	0.009341	0.011396	0.010977	0.009885	0.008916	0.008675	0.007377	0.007694	0.010130	0.008584	0.012326	0.010896	0.011112	0.006459	0.010066	0.011334	0.007238	0.007838	0.009503	0.009939	0.007798	0.009899	0.010950	0.007891	0.009291	0.008885	0.010502	0.008927	0.010456	0.008370	0.005534	0.009334	0.010224	0.008272	0.005079	0.009213	0.008376
-311.900000	0.009243	0.009683	0.009213	0.006703	0.010738	0.011657	0.008527	0.007425	0.007598	0.010329	0.008839	0.010900	0.008825	0.008886	0.008699	0.011881	0.011797	0.006736	0.009244	0.004427	0.008141	0.010968	0.010458	0.009741	0.008089	0.006157	0.007303	0.010182	0.011041	0.008779	0.009085	0.008398	0.005594	0.008625	0.012814	0.005382	0.009140	0.007975	0.007181	0.009696	0.009232	0.009666	0.008225	0.008111	0.006651	0.009799	0.005870	0.009769	0.007412
-311.866666	0.010371	0.008263	0.011600	0.007566	0.006898	0.007503	0.009158	0.006580	0.007959	0.009777	0.008696	0.009607	0.010067	0.007444	0.009924	0.008258	0.011866	0.010741	0.010300	0.008651	0.010443	0.007991	0.011865	0.011900	0.010091	0.005183	0.007955	0.008242	0.008595	0.007319	0.008110	0.008131	0.009008	0.005508	0.009965	0.008594	0.009029	0.010576	0.007708	0.012419	0.009379	0.010324	0.007886	0.007677	0.007206	0.009678	0.007444	0.009353	0.009541
-311.833333	0.008299	0.006148	0.009327	0.003874	0.009011	0.010249	0.007800	0.007888	0.008438	0.006437	0.007476	0.007242	0.008036	0.009753	0.009188	0.008345	0.009764	0.009527	0.010000	0.007535	0.007602	0.008126	0.008313	0.008452	0.009617	0.009947	0.004014	0.004857	0.007758	0.008461	0.006551	0.010215	0.007450	0.008022	0.009721	0.007510	0.010182	0.009259	0.008830	0.009173	0.010555	0.009042	0.005566	0.010133	0.006301	0.006334	0.006972	0.005256	0.011324
-311.800000	0.006920	0.006239	0.010031	0.005175	0.009693	0.007498	0.009309	0.006467	0.005909	0.008371	0.009822	0.009884	0.007710	0.010435	0.006203	0.010664	0.009413	0.006758	0.007464	0.009540	0.008441	0.008345	0.010819	0.006987	0.009767	0.007256	0.005833	0.007562	0.008788	0.006670	0.007055	0.007095	0.007843	0.007895	0.008627	0.006896	0.010853	0.007214	0.005940	0.008610	0.008630	0.007271	0.007249	0.006363	0.003653	0.006859	0.008155	0.004107	0.009356
-311.766666	0.005650	0.006969	0.006595	0.007676	0.008303	0.008369	0.006889	0.008028	0.006833	0.006441	0.006890	0.009835	0.007838	0.008319	0.006814	0.006340	0.011370	0.006890	0.009797	0.007543	0.005145	0.005706	0.006997	0.008147	0.006593	0.006255	0.007341	0.003777	0.004892	0.005011	0.007097	0.007912	0.006664	0.007220	0.011795	0.007745	0.006369	0.006934	0.009223	0.008820	0.007624	0.011623	0.005343	0.006873	0.008459	0.008438	0.006958	0.009758	0.009361
-311.733333	0.007094	0.008453	0.009359	0.003520	0.004654	0.003229	0.004182	0.007881	0.008709	0.004491	0.006075	0.009335	0.007411	0.008269	0.008172	0.005776	0.007847	0.007383	0.005976	0.008381	0.003663	0.005679	0.007667	0.005953	0.009107	0.004632	0.009237	0.007737	0.006805	0.005970	0.006717	0.006199	0.005114	0.006393	0.009198	0.008084	0.008317	0.006933	0.008949	0.007238	0.003782	0.009158	0.006759	0.004814	0.004606	0.004954	0.006348	0.004222	0.009598
-311.700000	0.007546	0.001099	0.004186	0.006380	0.005009	0.004448	0.006278	0.005014	0.006400	0.006459	0.005526	0.003606	0.007727	0.006904	0.007203	0.004098	0.008411	0.003490	0.003848	0.003854	0.004671	0.002944	0.006067	0.005235	0.002738	0.007263	0.004199	0.005500	0.002448	0.005337	0.003992	0.005424	0.003443	0.005122	0.007762	0.005960	0.005179	0.006958	0.003831	0.006845	0.007141	0.003689	0.004902	0.004386	0.005411	0.005832	0.005060	0.003387	0.005786
-311.666666	0.003227	0.005409	0.003690	0.005502	0.004586	0.004963	0.004475	0.004415	0.002620	0.005988	0.007565	0.008829	0.004885	0.005866	0.004389	0.006102	0.007727	0.002681	0.005733	0.005132	0.004285	0.007852	0.005557	0.004717	0.004572	0.003907	0.003382	0.001434	0.004924	0.005370	0.005270	0.007429	0.005139	0.000820	0.009489	0.003091	0.006605	0.006886	0.005763	0.005295	0.007518	0.004567	0.003954	0.004532	0.003540	0.005452	0.004006	0.003617	0.006632
-311.633333	0.006345	0.003195	0.005218	0.002560	0.003718	0.006780	0.004505	0.001977	0.007012	0.004203	0.003170	0.004872	0.004999	0.008731	0.003188	0.005664	0.006156	0.004959	0.002286	0.002528	0.004774	0.002732	0.006830	0.005124	0.004906	0.004415	0.003311	0.002394	0.000860	0.002765	0.004349	0.002584	0.004487	0.002767	0.006733	0.001827	0.006134	0.004298	0.007299	0.004122	0.003237	0.003480	0.003687	0.006319	0.005840	0.005048	0.004387	0.002822	0.003084
-311.600000	0.002928	0.002890	0.001988	0.001561	0.002450	0.001078	0.003455	0.001480	0.001241	0.002961	0.002838	0.004265	0.003106	0.003888	0.005241	0.003625	0.002263	0.005646	0.001071	0.002025	0.004273	0.003279	0.003836	0.002694	0.004994	0.005486	0.004406	0.002648	0.001486	0.004577	0.004316	0.000952	0.004418	0.001511	0.005056	0.004247	0.004550	0.005572	0.005557	0.002607	0.006443	0.003010	0.002764	0.002656	0.002621	0.005047	0.002621	0.002951	0.003162
-311.566666	0.000411	0.002475	0.000218	0.002117	0.003003	-0.000049	0.002190	0.000794	0.004557	0.002209	0.001765	0.001067	0.001411	0.004042	-0.000076	0.002036	0.002749	0.002324	0.001335	0.004431	0.001522	0.001094	0.002237	0.001553	0.000497	0.003483	0.001434	0.000679	0.000692	0.002249	0.004457	0.002582	0.000387	0.000892	0.004853	0.004871	0.003669	0.002707	0.002091	0.003952	0.002492	0.000657	0.001885	0.002149	0.003530	0.000961	0.002470	0.002910	0.001780
-311.533333	0.000438	0.001470	-0.000626	-0.000346	0.001033	0.000613	0.000943	0.003550	0.002000	0.000232	0.000803	0.003264	0.002825	0.002285	0.002488	0.003803	0.004227	-0.000185	-0.000322	-0.000931	0.001471	0.002298	0.001320	0.000851	0.000877	-0.000295	-0.000590	0.000061	-0.000831	-0.000067	0.003776	-0.001103	-0.000238	-0.003309	0.002678	0.000708	0.000774	0.001973	0.002530	0.001747	0.003795	0.000797	0.000590	0.000874	0.002289	-0.000522	0.004757	0.000379	0.000310
-311.500000	0.001959	0.001413	-0.003249	0.000176	0.001664	-0.003450	0.003369	-0.002490	-0.001452	-0.001890	-0.001643	0.002350	0.001700	0.002091	0.000783	-0.000819	-0.001795	0.001757	-0.002257	0.001947	-0.002763	0.000550	-0.000671	0.001827	0.002000	-0.001549	0.002736	0.001090	-0.000549	0.001965	0.000205	0.001774	-0.001082	0.000672	0.000587	-0.002116	-0.000255	0.000184	-0.000350	0.000414	0.001712	0.000983	-0.000495	-0.000376	-0.000638	0.002825	-0.000496	0.000578	0.000992
-311.466666	0.000216	-0.000999	-0.002287	-0.000952	-0.002535	-0.002746	-0.001521	-0.002250	-0.001460	-0.002152	-0.001056	-0.000597	0.000976	-0.000529	-0.002048	-0.000491	0.000429	-0.000598	0.001227	-0.000044	-0.000013	-0.000881	0.003008	0.002486	0.003681	-0.001448	0.000774	0.000829	0.001572	0.000551	0.002323	-0.000469	-0.000024	-0.001467	0.000382	-0.000607	0.001447	0.002294	-0.000625	-0.000008	0.003638	0.000551	0.000726	-0.005080	-0.002824	-0.000119	-0.000786	-0.001817	0.002067
-311.433333	-0.000979	-0.003221	-0.002734	-0.002336	-0.002281	-0.002417	-0.003571	-0.003202	-0.000025	-0.003528	-0.000766	-0.002120	-0.003313	0.001773	-0.001832	-0.000308	-0.002609	-0.001466	-0.001962	-0.001992	-0.001823	-0.001617	0.001189	-0.001745	0.001556	-0.004793	-0.001354	-0.003483	-0.001252	-0.005279	-0.000159	-0.002211	-0.002271	-0.005007	-0.000038	0.000899	-0.000885	-0.001447	-0.000498	-0.001263	-0.002160	0.000359	-0.001829	-0.002123	-0.001055	-0.001475	-0.000784	-0.002656	-0.000026
-311.400000	0.000296	-0.004516	-0.003886	-0.003678	-0.004121	-0.002949	-0.005066	-0.004116	-0.003913	-0.002545	-0.003488	-0.001443	0.000144	-0.001152	-0.002703	-0.000135	-0.001244	-0.002489	-0.001904	-0.001530	-0.003113	-0.001852	-0.001291	-0.003477	0.000586	-0.004503	-0.002719	-0.002787	-0.004601	-0.002836	-0.000982	0.001017	-0.002628	-0.006338	0.000521	-0.003216	0.000309	-0.002947	-0.001799	-0.002772	-0.002573	-0.001686	-0.002369	-0.001363	-0.002802	-0.002913	-0.001283	-0.002398	-0.000451
-311.366666	-0.003659	-0.004950	-0.004710	-0.003126	-0.002355	-0.003344	-0.002174	-0.005245	-0.005142	-0.002628	-0.003084	-0.000177	-0.001925	-0.003014	-0.001915	-0.003574	-0.000103	-0.003893	-0.000978	-0.003732	-0.005003	-0.001544	-0.001776	-0.002200	-0.001289	-0.003685	-0.001527	-0.001685	-0.003521	-0.004462	-0.002435	-0.002412	-0.004570	-0.005736	-0.003110	-0.001105	-0.001617	-0.006675	-0.002057	-0.002540	0.000119	-0.001893	-0.002644	-0.005051	-0.003121	-0.002252	-0.005762	-0.002034	-0.001884
-311.333333	-0.004929	-0.004946	-0.004147	-0.004711	-0.004519	-0.005602	-0.004023	-0.004467	-0.005415	-0.002915	-0.004129	-0.002107	-0.001640	-0.002010	-0.005207	-0.002439	-0.003667	-0.004489	-0.002348	-0.005992	-0.006134	-0.001955	-0.002208	-0.000847	-0.002730	-0.007419	-0.005586	-0.002625	-0.003928	-0.004829	-0.006377	-0.002325	-0.005624	-0.006324	-0.005670	-0.004518	-0.003374	-0.005639	-0.003651	-0.003661	-0.000891	-0.005119	-0.005202	-0.001886	-0.004419	-0.004267	-0.004886	-0.002057	-0.001210
-311.300000	-0.003615	-0.006167	-0.004326	-0.003715	-0.004617	-0.003650	-0.004605	-0.006108	-0.001092	-0.005613	-0.003921	-0.001009	-0.002959	-0.001118	-0.003854	-0.003735	-0.000378	-0.002042	-0.002221	-0.005033	-0.002440	-0.006176	-0.002964	-0.005139	0.000630	-0.006425	-0.002084	-0.003460	-0.004452	-0.007179	-0.005049	-0.005010	-0.002323	-0.003070	-0.005313	-0.002543	-0.004620	-0.003324	-0.006247	-0.002682	-0.003662	-0.002020	-0.004712	-0.006492	-0.004110	-0.002359	-0.006951	-0.000719	-0.004445
-311.266666	-0.001003	-0.006321	-0.007066	-0.008826	-0.003740	-0.003099	-0.006184	-0.004883	-0.005398	-0.002686	-0.006470	-0.005844	-0.003464	-0.005258	-0.004409	-0.004073	-0.004800	-0.002339	-0.003515	-0.006072	-0.005695	-0.003095	-0.002737	-0.003986	-0.004221	-0.004326	-0.003769	-0.005803	-0.003629	-0.003958	-0.006678	-0.006232	-0.007386	-0.005279	-0.005810	-0.002879	-0.004996	-0.008317	-0.004589	-0.003668	-0.006329	-0.005324	-0.007446	-0.004223	-0.005403	-0.004306	-0.004055	-0.005037	-0.005704
-311.233333	-0.003354	-0.007635	-0.007176	-0.008839	-0.006508	-0.003276	-0.006094	-0.004847	-0.004460	-0.004805	-0.004954	-0.003907	-0.005590	-0.003780	-0.004402	-0.004284	-0.003835	-0.004776	-0.002345	-0.005776	-0.004327	-0.006549	-0.003454	-0.003743	-0.003042	-0.006543	-0.006399	-0.002010	-0.004592	-0.003075	-0.006925	-0.003372	-0.005837	-0.006112	-0.004436	-0.007443	-0.003546	-0.003788	-0.003502	-0.005513	-0.006245	-0.003780	-0.006315	-0.005776	-0.004084	-0.003868	-0.007911	-0.006185	-0.003474
-311.200000	-0.004933	-0.004992	-0.007904	-0.006400	-0.006324	-0.003832	-0.004794	-0.004692	-0.006207	-0.006526	-0.003720	-0.002221	-0.006607	-0.003418	-0.005726	-0.005557	-0.003735	-0.003792	-0.004162	-0.009463	-0.005107	-0.006493	-0.006083	-0.005259	-0.005051	-0.006207	-0.006508	-0.006213	-0.003283	-0.003173	-0.005960	-0.003936	-0.004723	-0.003078	-0.005656	-0.004507	-0.006345	-0.004784	-0.005543	-0.007511	-0.004166	-0.003390	-0.005842	-0.005237	-0.006236	-0.004814	-0.005990	-0.006224	-0.007099
-311.166666	-0.007022	-0.005444	-0.006709	-0.007856	-0.007688	-0.007080	-0.005181	-0.005417	-0.006122	-0.006217	-0.005580	-0.004820	-0.003580	-0.003961	-0.007897	-0.002725	-0.003887	-0.003930	-0.001653	-0.004118	-0.003083	-0.004019	-0.007571	-0.002919	-0.004208	-0.006115	-0.003417	-0.005851	-0.003971	-0.004667	-0.004265	-0.002819	-0.005928	-0.006213	-0.004282	-0.004913	-0.006001	-0.006721	-0.002185	-0.003761	-0.005060	-0.005445	-0.009254	-0.007295	-0.004686	-0.005244	-0.005844	-0.004834	-0.003951
-311.133333	-0.002900	-0.005377	-0.005300	-0.005735	-0.003484	-0.006097	-0.004144	-0.005166	-0.005050	-0.004421	-0.007244	-0.004447	-0.005126	-0.002927	-0.007056	-0.001593	-0.005489	-0.004373	-0.004872	-0.004752	-0.004738	-0.003830	-0.004611	-0.004593	-0.003549	-0.005382	-0.003989	-0.006168	-0.005186	-0.003308	-0.005075	-0.004106	-0.005116	-0.007715	-0.001471	-0.004762	-0.001489	-0.007722	-0.003858	-0.002431	-0.005323	-0.007800	-0.005820	-0.004929	-0.004851	-0.004321	-0.005771	-0.005771	-0.002926
-311.100000	-0.003852	-0.002635	-0.002901	-0.004127	-0.004228	-0.002911	-0.004485	-0.004600	-0.004547	-0.004495	-0.005312	-0.006450	-0.004047	-0.003396	-0.006071	-0.001836	-0.001688	-0.001892	-0.003112	-0.007251	-0.000230	-0.001437	-0.003470	-0.002643	-0.000509	-0.005501	-0.003075	-0.005689	-0.003237	-0.005277	-0.003480	-0.004270	-0.005312	-0.003861	-0.003611	-0.005833	-0.001187	-0.003305	-0.007917	-0.005326	-0.001389	-0.003221	-0.006135	-0.005688	-0.007789	-0.002275	-0.006054	-0.006804	-0.002724
-311.066666	-0.000567	-0.002786	-0.003637	-0.006495	-0.002841	-0.001890	-0.005393	-0.001039	-0.002946	-0.005910	-0.003371	-0.001781	-0.002526	-0.002380	-0.005343	-0.001727	-0.000157	-0.002545	-0.002221	-0.003840	-0.002622	-0.002814	-0.002414	-0.003861	0.000589	-0.005282	-0.003762	-0.003158	-0.003777	-0.005589	-0.001545	-0.004704	-0.003489	-0.001484	-0.002592	-0.005626	-0.003625	-0.001225	-0.003622	-0.004930	-0.003174	-0.003614	-0.006978	-0.003640	-0.004924	-0.004397	-0.004506	-0.004072	-0.002104
-311.033333	-0.001424	-0.001781	-0.003602	-0.002366	-0.000063	-0.000072	-0.000744	0.000341	0.001476	-0.006503	-0.000469	-0.001511	-0.003289	-0.002114	-0.004515	-0.000387	-0.000655	0.000057	-0.002247	-0.002803	-0.001103	-0.001376	-0.001432	-0.006621	0.001065	-0.003094	-0.003637	-0.003925	0.000333	-0.001207	-0.002126	-0.002323	-0.001549	-0.003927	-0.001774	-0.002621	-0.002993	-0.001427	-0.001459	-0.000303	-0.001034	-0.002007	-0.001947	-0.002579	-0.003726	-0.002848	-0.006608	-0.002444	-0.001229
-311.000000	-0.001741	0.000917	-0.001670	-0.003980	-0.003991	-0.002043	-0.002267	-0.001289	-0.002014	-0.000701	-0.000416	0.001173	0.002586	0.000813	-0.001629	0.000463	0.002071	0.003013	-0.000585	-0.002396	0.000607	-0.002184	0.000178	-0.000900	0.003490	-0.002666	0.000804	-0.001963	0.001893	-0.001648	0.000132	0.000039	0.003296	-0.003686	-0.000530	-0.002033	-0.003433	0.000091	-0.002193	-0.003268	-0.002376	-0.003100	-0.002080	-0.002372	-0.002108	0.002338	-0.004902	-0.001482	0.002064
-310.966666	0.001193	0.002894	0.001758	-0.003233	-0.002365	0.002973	0.000382	0.002536	-0.000363	0.000685	0.001734	-0.000177	0.002772	0.001287	0.000233	0.001792	0.003386	0.002600	0.001866	-0.001674	-0.000673	0.001048	0.004013	0.000376	0.004658	0.000747	0.000213	-0.000236	0.001372	0.001785	-0.002746	0.000606	-0.000293	-0.000033	0.000949	-0.001343	0.002365	0.000756	0.004144	-0.000887	0.000328	0.000201	-0.003121	-0.000015	0.001502	-0.002120	-0.001530	0.002209	0.000338
-310.933333	0.003589	0.001439	0.001320	0.003598	0.001008	0.003464	0.005512	0.000024	0.003707	-0.001208	0.004475	0.002164	0.004055	0.000413	0.000967	0.004492	0.003545	-0.000847	0.002799	0.001414	0.003400	0.002140	0.005198	0.001535	0.003192	0.003346	0.003812	0.002132	0.000991	0.001666	0.002551	0.003279	0.002680	0.003462	0.002405	0.001497	0.001691	0.003287	0.002335	-0.000144	0.000589	0.003127	0.001579	0.000142	-0.000094	0.003989	0.002565	0.000626	0.001589
-310.900000	0.003688	0.002243	0.004119	0.002814	0.004586	0.004711	0.005188	0.000900	0.001245	0.002040	0.003148	0.001493	0.002864	0.002480	0.002732	0.004112	0.006818	0.001339	0.001929	0.002729	0.006202	0.002574	0.004799	0.006040	0.008796	0.002722	0.003892	0.004450	0.004233	0.006686	0.005067	0.002795	0.003144	0.004171	0.004210	0.003776	0.007821	0.006778	0.006663	0.003038	0.000717	0.005036	0.000020	0.001557	0.002614	0.003405	-0.000709	0.002080	0.001871
-310.866666	0.006013	0.007881	0.006910	0.004379	0.003524	0.005458	0.005162	0.002879	0.006380	0.003360	0.003643	0.005675	0.006632	0.005915	0.002780	0.007927	0.006309	0.005409	0.007927	0.005497	0.005058	0.007621	0.006042	0.006437	0.006495	0.005546	0.006645	0.007733	0.007700	0.009101	0.007225	0.005304	0.006482	0.005573	0.005298	0.005255	0.007208	0.007498	0.006574	0.005186	0.004582	0.004983	0.004413	0.005061	0.003587	0.005133	0.004348	0.006710	0.004949
-310.833333	0.008517	0.007926	0.006812	0.006934	0.004171	0.006429	0.007646	0.007781	0.006373	0.006717	0.007886	0.008446	0.009868	0.010550	0.008456	0.011234	0.008988	0.007579	0.007413	0.006396	0.008090	0.006387	0.011859	0.010604	0.011313	0.005738	0.006510	0.008544	0.008282	0.008307	0.008620	0.008512	0.005469	0.006935	0.010052	0.005572	0.010327	0.005641	0.006375	0.007701	0.009618	0.008032	0.004918	0.007130	0.006924	0.010474	0.003718	0.006818	0.010715
-310.800000	0.008781	0.007051	0.012312	0.009550	0.010770	0.010677	0.010030	0.009802	0.009940	0.007763	0.004914	0.010249	0.009846	0.008802	0.009053	0.011402	0.007391	0.009692	0.008506	0.006713	0.009415	0.010329	0.012161	0.009746	0.014071	0.008799	0.010145	0.008031	0.009902	0.010031	0.010556	0.008057	0.011148	0.006465	0.009094	0.009513	0.007521	0.007844	0.010487	0.010942	0.007606	0.008079	0.005786	0.006761	0.005974	0.009421	0.005372	0.010156	0.008266
-310.766666	0.011489	0.012188	0.009951	0.009033	0.010918	0.009972	0.012222	0.008926	0.009470	0.007462	0.008508	0.011070	0.011440	0.010215	0.010741	0.010582	0.010422	0.009608	0.010420	0.009977	0.010243	0.010875	0.012461	0.011598	0.012182	0.007497	0.009133	0.008745	0.008995	0.011225	0.009655	0.011517	0.011256	0.010072	0.009124	0.009263	0.009650	0.010307	0.008027	0.010303	0.009811	0.012914	0.008000	0.006951	0.011030	0.010441	0.009084	0.009615	0.011824
-310.733333	0.013171	0.011870	0.010059	0.007453	0.011359	0.011094	0.011541	0.010713	0.011333	0.006812	0.009631	0.009292	0.009396	0.010936	0.009199	0.011784	0.013768	0.010210	0.014458	0.010753	0.011215	0.011232	0.011073	0.013027	0.014984	0.010130	0.011067	0.008998	0.011528	0.014029	0.011245	0.011261	0.013878	0.011640	0.012940	0.010054	0.012690	0.012254	0.011096	0.010149	0.010329	0.011119	0.008323	0.009510	0.013064	0.013261	0.008651	0.009811	0.013196
-310.700000	0.014082	0.008644	0.011028	0.010843	0.012014	0.012743	0.010301	0.013014	0.010505	0.009051	0.010919	0.012764	0.016424	0.013938	0.011000	0.013555	0.012335	0.011243	0.007287	0.010943	0.011697	0.013310	0.014697	0.013282	0.016509	0.011702	0.013454	0.011168	0.009732	0.012456	0.013352	0.011819	0.012497	0.009026	0.012590	0.011384	0.012553	0.014235	0.012878	0.013201	0.012755	0.014250	0.011433	0.011179	0.010948	0.011428	0.009140	0.013183	0.010169
-310.666666	0.013079	0.011939	0.012516	0.012464	0.012562	0.012741	0.012960	0.012598	0.011742	0.010447	0.012948	0.012595	0.014066	0.013084	0.013950	0.012989	0.012423	0.013735	0.014159	0.011931	0.013216	0.011141	0.013926	0.011348	0.012951	0.009512	0.012846	0.013793	0.011342	0.011181	0.009359	0.013102	0.010668	0.012236	0.011414	0.010888	0.014085	0.012146	0.012910	0.012503	0.012267	0.011022	0.008812	0.011836	0.013317	0.012834	0.010040	0.012795	0.015887
-310.633333	0.014541	0.011086	0.011314	0.013117	0.010469	0.011701	0.012446	0.011568	0.010411	0.013084	0.010689	0.011351	0.013971	0.011557	0.013629	0.012144	0.013397	0.009458	0.013935	0.011250	0.013582	0.012963	0.015517	0.013158	0.013992	0.010628	0.012917	0.008591	0.012895	0.012066	0.011992	0.012219	0.009851	0.012327	0.014130	0.010816	0.012831	0.011398	0.013426	0.014444	0.011791	0.009017	0.013892	0.011831	0.012019	0.013306	0.011095	0.012227	0.012738
-310.600000	0.010731	0.013476	0.010035	0.011068	0.010229	0.010190	0.013083	0.009156	0.014351	0.011700	0.013749	0.012880	0.012257	0.012057	0.011177	0.015435	0.013677	0.011290	0.012130	0.008070	0.009698	0.011587	0.012080	0.012407	0.013633	0.009871	0.012103	0.012437	0.011798	0.011234	0.009452	0.010557	0.008170	0.011020	0.010330	0.012185	0.012108	0.012228	0.013596	0.010974	0.013086	0.010934	0.006954	0.011459	0.010784	0.011389	0.011150	0.011405	0.011889
-310.566666	0.011044	0.007615	0.010166	0.007866	0.011219	0.011969	0.010458	0.009593	0.011988	0.012417	0.010968	0.011717	0.011265	0.011954	0.010582	0.013022	0.009503	0.009047	0.009699	0.005547	0.010083	0.010389	0.011792	0.009727	0.012303	0.009730	0.011621	0.010354	0.008660	0.009794	0.014871	0.011162	0.009041	0.009979	0.015312	0.008540	0.013903	0.010127	0.011519	0.011536	0.011920	0.008875	0.010214	0.011725	0.009945	0.009913	0.009865	0.009120	0.011142
-310.533333	0.010430	0.008196	0.008809	0.007878	0.008437	0.006609	0.008854	0.010393	0.010055	0.009405	0.008308	0.010969	0.009145	0.010982	0.009657	0.009279	0.010713	0.011127	0.009029	0.010626	0.009264	0.010087	0.011218	0.009775	0.010834	0.010559	0.010023	0.008820	0.008390	0.009109	0.010395	0.007015	0.006943	0.009261	0.010491	0.011148	0.006913	0.010639	0.012989	0.009101	0.008951	0.011683	0.008633	0.007906	0.011106	0.011588	0.009857	0.009262	0.010859
-310.500000	0.008484	0.009820	0.009024	0.008707	0.007859	0.009711	0.009686	0.005451	0.008134	0.008216	0.006058	0.009514	0.008136	0.007912	0.007150	0.009151	0.009332	0.008541	0.007049	0.003628	0.006136	0.009686	0.008517	0.010611	0.009369	0.006359	0.005904	0.006621	0.005735	0.006875	0.003879	0.009873	0.005371	0.006279	0.007947	0.011526	0.011245	0.009872	0.010798	0.009230	0.011077	0.011098	0.006261	0.010502	0.006742	0.008340	0.008652	0.006788	0.010247
-310.466666	0.007541	0.004240	0.007481	0.005494	0.005624	0.006525	0.007260	0.006823	0.006649	0.007709	0.006410	0.009671	0.008384	0.008212	0.006527	0.008592	0.007618	0.009607	0.007661	0.004263	0.007674	0.006851	0.009218	0.008625	0.008833	0.006307	0.005242	0.006772	0.007120	0.005735	0.006269	0.006926	0.004064	0.003594	0.006442	0.007936	0.008410	0.007173	0.007168	0.006387	0.005266	0.009319	0.003954	0.005667	0.007571	0.006653	0.009707	0.006088	0.006978
-310.433333	0.002911	0.004470	0.007601	0.001604	0.004132	0.006418	0.005825	0.006660	0.005029	0.008295	0.003409	0.005473	0.007203	0.006751	0.005203	0.006446	0.005498	0.006576	0.005461	0.003672	0.004013	0.003794	0.009652	0.005472	0.006657	0.002766	0.004190	0.004531	0.003753	0.005754	0.004173	0.005406	0.005159	0.000387	0.004683	0.001614	0.005530	0.006711	0.008676	0.007172	0.005667	0.004185	0.005265	0.004138	0.006176	0.003220	0.007211	0.006532	0.006645
-310.400000	0.002704	0.001422	0.003096	0.003858	0.003071	0.002975	0.004059	0.001757	0.003242	0.003514	0.004110	0.005351	0.003884	0.002151	0.003238	0.004584	0.004120	0.002808	0.003899	0.001136	0.004042	0.003673	0.004132	0.005409	0.004988	0.001389	0.004829	0.004491	0.006056	0.003326	0.004542	0.002558	0.000646	0.002341	0.006853	0.001950	0.004743	0.004590	0.004774	0.004355	0.005357	0.003398	0.001967	0.005260	0.004961	0.002711	0.003800	0.001083	0.003326
-310.366666	0.001898	0.003309	0.003407	0.000091	0.002164	0.002838	0.001461	0.000731	0.002271	0.007927	-0.000225	0.002769	0.001979	0.004563	0.002412	0.004591	0.001299	0.001980	0.001706	0.001929	0.003150	0.003906	0.000696	0.005016	0.005796	0.000780	0.004064	0.003849	0.000346	0.003162	0.002858	0.002778	0.001077	0.003355	0.003294	0.000784	0.002873	0.000283	0.001702	0.005139	0.003083	0.003704	0.002507	0.005072	0.001505	0.001726	0.003306	0.002782	0.004103
-310.333333	-0.001112	0.001604	0.002078	0.000522	0.000187	0.000172	0.001317	0.001963	0.004600	0.002569	0.002585	0.002431	0.001161	0.003427	0.001918	0.002256	0.003033	0.000111	0.002788	-0.000773	0.002096	0.000728	0.002435	0.002503	0.003378	0.000401	0.002314	0.002483	0.001970	0.001944	-0.003027	0.000067	0.002635	-0.000204	0.004414	-0.000594	0.001111	-0.000252	0.003610	0.001223	0.002423	0.000710	-0.001044	-0.001368	0.003728	0.002532	0.001530	0.001747	0.000732
-310.300000	0.002019	-0.000872	0.000068	0.000853	-0.001206	0.001135	0.002032	0.000931	0.001835	0.001411	0.001114	0.000456	0.000821	-0.000280	0.001036	0.005688	0.003085	0.003378	0.003804	-0.001900	0.001410	-0.000820	0.002651	0.002250	0.003278	-0.002693	0.002222	0.002738	0.000445	0.001017	0.000567	0.002864	0.000159	0.000102	0.002907	0.000126	0.002296	0.001185	0.002974	-0.000247	0.001177	0.002483	-0.000364	0.001231	-0.000471	0.000196	0.001042	0.002028	0.006368
-310.266666	0.000046	0.000734	-0.000865	-0.003148	0.002681	-0.000264	0.003573	0.003512	-0.002157	-0.000638	0.000038	0.001735	0.003302	0.001012	0.001878	0.004953	0.001192	0.000884	-0.000295	-0.001073	0.001757	-0.000164	0.001108	0.003057	0.001606	0.001193	0.000485	0.001748	0.001606	-0.002311	0.002158	0.001014	-0.001962	0.000667	0.000273	-0.000957	0.002373	0.000748	0.003590	-0.000564	0.002806	0.001460	-0.001671	0.004148	0.000154	0.001431	0.001209	-0.000545	0.000390
-310.233333	0.001703	-0.000466	0.000565	0.001628	-0.000388	0.000792	0.001083	0.002489	0.001063	-0.000687	0.000426	-0.000197	0.000519	0.001626	0.003589	-0.000032	0.001493	0.001813	0.000049	-0.000868	0.000849	0.001695	-0.000085	0.001422	0.003005	-0.001035	-0.000389	-0.000115	0.002010	-0.000189	0.001411	-0.002449	0.000215	0.002702	0.002892	-0.001204	0.001579	0.000701	0.001398	0.000756	0.000228	0.002680	-0.000659	-0.001949	0.001850	0.001034	0.000808	0.002970	0.001588
-310.200000	0.003991	0.001115	0.003607	-0.002329	0.000985	0.003990	0.002596	0.003751	0.002210	0.000221	0.000048	0.000687	0.003557	0.001665	0.000116	0.002831	0.000838	0.001199	0.004511	-0.000507	0.003852	0.001505	0.001529	0.002532	0.003057	-0.000681	0.002126	0.001859	0.002319	0.003012	-0.000840	0.003283	-0.000179	-0.000416	0.002694	0.000404	0.005850	0.000714	0.002513	-0.000168	0.002036	-0.001289	-0.000068	0.001886	-0.002265	0.001726	-0.000473	0.001744	0.002684
-310.166666	0.001744	0.000356	0.001489	-0.001773	0.002259	0.004169	0.000945	0.004868	0.001675	0.000316	-0.001184	0.003104	0.003645	0.002386	-0.000650	0.001393	0.005466	0.002076	0.001389	0.000731	0.001840	-0.000349	0.002793	0.001184	0.006038	-0.000083	0.005414	0.000218	0.000067	0.002201	0.001339	-0.000108	0.003126	-0.000769	0.004347	0.003111	0.002787	0.003220	0.004220	0.003287	0.002367	0.003011	0.000831	0.000731	0.003057	-0.000635	0.002955	0.001573	0.002668
-310.133333	0.001762	0.003954	0.002092	0.002158	0.002086	0.001684	0.005343	0.000226	0.004506	0.001663	0.002591	0.001819	0.005163	0.001574	0.001668	0.003406	0.006841	0.001676	0.005140	-0.000381	0.002435	0.003602	0.002742	0.002680	0.006253	-0.000258	0.003392	0.004449	0.005143	0.002014	0.001989	0.000057	0.000004	0.000228	0.007100	0.003123	0.003090	0.003487	0.002072	0.003626	0.002352	0.003597	0.000754	0.001264	0.004458	0.003482	0.002682	0.002056	0.003797
-310.100000	0.003444	0.003705	0.004655	0.001532	0.001222	0.004901	0.002865	0.002751	0.002662	0.005459	0.002526	0.005225	0.004855	0.006193	0.005948	0.005767	0.005069	0.004027	0.004363	0.000115	0.007766	0.003695	0.006035	0.005033	0.008445	0.003307	0.005831	0.004733	0.003256	0.001304	0.003391	0.001756	0.004950	-0.000896	0.005221	0.001489	0.006047	0.005104	0.005605	0.004048	0.003320	0.005126	0.002622	0.000792	0.003027	-0.000119	0.001204	0.003342	0.004045
-310.066666	0.005486	0.003548	0.004787	0.005667	0.005194	0.004671	0.005273	0.002612	0.005756	0.003591	0.002088	0.006862	0.006036	0.003283	0.004122	0.008098	0.007214	0.006022	0.008393	0.003323	0.007208	0.005605	0.007277	0.005888	0.011914	0.003902	0.004422	0.004992	0.004879	0.005930	0.005231	0.002602	0.006090	0.004516	0.006238	0.003833	0.006073	0.005922	0.004579	0.004876	0.005012	0.006692	0.005184	0.004068	0.005127	0.000723	0.002427	0.005697	0.004869
-310.033333	0.004395	0.005442	0.007223	0.006559	0.006574	0.007289	0.007310	0.005611	0.007459	0.001614	0.007153	0.008789	0.008990	0.004502	0.004455	0.006844	0.008920	0.009090	0.007320	0.003278	0.006665	0.004240	0.006733	0.006174	0.007692	0.006822	0.007042	0.006547	0.005230	0.003898	0.006457	0.006190	0.004643	0.003808	0.006997	0.006519	0.007801	0.007174	0.007932	0.006127	0.004573	0.004344	0.004741	0.006409	0.007312	0.002798	0.005333	0.007603	0.006076
-310.000000	0.008290	0.003908	0.007158	0.006192	0.008744	0.008425	0.006273	0.005640	0.006763	0.006917	0.007309	0.006452	0.006333	0.006102	0.008547	0.009113	0.007800	0.005592	0.009176	0.006705	0.005739	0.006019	0.008518	0.010480	0.009341	0.002206	0.008111	0.007538	0.007709	0.007063	0.002732	0.007866	0.007289	0.004065	0.009963	0.004485	0.010057	0.006751	0.009844	0.007533	0.005226	0.007668	0.004776	0.006635	0.006914	0.007024	0.006728	0.007849	0.006633
-309.966666	0.008315	0.008111	0.007950	0.006986	0.008339	0.009924	0.007954	0.005767	0.008236	0.008362	0.008196	0.011867	0.010447	0.006878	0.008960	0.006424	0.007681	0.007220	0.007315	0.006568	0.005219	0.006611	0.008850	0.009454	0.010088	0.006867	0.008121	0.007959	0.007443	0.006449	0.008814	0.007925	0.004683	0.008300	0.010669	0.008219	0.008543	0.008627	0.010662	0.009144	0.009025	0.006271	0.005554	0.009578	0.007318	0.008838	0.009197	0.010680	0.007716
-309.933333	0.009729	0.008236	0.006383	0.006504	0.007166	0.007233	0.008693	0.006021	0.008972	0.011556	0.009081	0.008639	0.008396	0.005692	0.009795	0.010540	0.011011	0.007956	0.007138	0.005532	0.007123	0.008680	0.010238	0.010364	0.010702	0.006274	0.008863	0.012007	0.009589	0.009022	0.007213	0.008195	0.005993	0.008833	0.012864	0.008095	0.011850	0.006134	0.007827	0.008969	0.008175	0.007994	0.007114	0.009415	0.008543	0.008637	0.008496	0.006741	0.009980
-309.900000	0.007450	0.007233	0.005973	0.006956	0.005006	0.009292	0.009174	0.011685	0.008192	0.006810	0.008592	0.010244	0.007732	0.007854	0.008041	0.011696	0.010696	0.010834	0.007315	0.006341	0.009324	0.007341	0.008631	0.010133	0.011302	0.006739	0.008958	0.010994	0.007581	0.006478	0.007458	0.009217	0.007766	0.006663	0.010345	0.011469	0.007724	0.006472	0.009897	0.008669	0.010911	0.009135	0.005529	0.008518	0.007029	0.008300	0.007420	0.007864	0.010263
-309.866666	0.005222	0.007213	0.007478	0.007833	0.006766	0.007226	0.007300	0.007802	0.008487	0.005684	0.005149	0.009825	0.008134	0.007238	0.007859	0.008164	0.010516	0.008478	0.007391	0.005218	0.008027	0.007411	0.007586	0.011267	0.010005	0.007424	0.007654	0.007219	0.009822	0.007409	0.009406	0.006493	0.008974	0.009835	0.008552	0.007259	0.007345	0.009735	0.011751	0.008676	0.008778	0.007609	0.009167	0.011432	0.008751	0.008531	0.008903	0.008071	0.007562
-309.833333	0.007732	0.006813	0.005429	0.008496	0.005719	0.007305	0.008560	0.005486	0.005560	0.005607	0.009640	0.010198	0.008858	0.008360	0.007792	0.007209	0.009944	0.007196	0.007955	0.005383	0.006263	0.006862	0.008800	0.009984	0.008594	0.005988	0.008477	0.009219	0.007732	0.009093	0.009643	0.004535	0.008146	0.006003	0.009455	0.010367	0.007269	0.007970	0.006750	0.009216	0.008439	0.007200	0.005959	0.009828	0.008953	0.007894	0.006260	0.008722	0.010613
-309.800000	0.004684	0.004928	0.004031	0.003981	0.005807	0.007224	0.007890	0.007336	0.006448	0.005914	0.006292	0.008873	0.008151	0.007377	0.009123	0.009226	0.007417	0.007070	0.007041	0.004679	0.009995	0.004518	0.007182	0.010499	0.010169	0.004065	0.009477	0.006032	0.008385	0.006624	0.006809	0.002483	0.007364	0.006477	0.006154	0.006243	0.008150	0.008867	0.007639	0.004880	0.006991	0.006602	0.008113	0.009292	0.009290	0.004140	0.006412	0.006616	0.007264
-309.766666	0.007253	0.008408	0.004029	0.004895	0.005408	0.007261	0.007967	0.005118	0.005018	0.004507	0.006129	0.009995	0.009687	0.005552	0.006378	0.008318	0.005608	0.007896	0.005243	0.002856	0.004221	0.003998	0.006125	0.006024	0.007277	0.006123	0.005191	0.005047	0.006698	0.003613	0.008040	0.005981	0.005030	0.005023	0.006751	0.002677	0.006572	0.007936	0.007733	0.003496	0.007486	0.004520	0.004820	0.005679	0.007677	0.007862	0.006067	0.005112	0.006768
-309.733333	0.004206	0.004566	0.003710	0.003254	0.005344	0.005041	0.005877	0.002011	0.003386	0.003131	0.004277	0.007328	0.007766	0.002101	0.004283	0.006455	0.006088	0.005447	0.003850	0.003163	0.005328	0.003372	0.004338	0.005442	0.005566	0.002137	0.004700	0.004626	0.004501	0.004858	0.006759	0.007578	0.004651	0.002051	0.003659	0.002298	0.008326	0.007136	0.005248	0.005467	0.007100	0.004178	0.007210	0.007916	0.002944	0.005619	0.004502	0.005591	0.005798
-309.700000	0.004648	0.005498	0.003681	0.002811	0.003446	0.002905	0.003516	0.002663	0.000983	0.001452	0.003956	0.003821	0.003490	0.001836	0.002195	0.001833	0.005801	0.003131	0.004109	0.002330	0.002533	0.001274	0.004329	0.005660	0.006307	0.000009	0.002247	0.003622	0.002149	0.004716	0.004148	0.003779	0.003290	0.003152	0.001581	0.002249	0.003229	0.005066	0.005848	0.003314	0.007476	0.002000	0.004284	0.002256	0.004866	0.003237	0.003584	0.004202	0.004298
-309.666666	0.003703	0.002385	0.001790	-0.001343	0.004089	0.003163	0.003079	-0.000091	0.003518	-0.000211	0.002891	0.005043	0.004424	0.003223	0.002654	0.002094	0.001133	0.001461	0.003065	-0.000157	0.002398	0.002172	0.005904	0.005433	0.003070	0.000435	0.004130	0.001209	0.001020	0.003529	0.003414	0.003621	-0.000234	0.000322	0.002354	0.000362	0.004278	0.000174	0.005262	0.002843	0.004222	0.001713	0.000145	0.002933	0.000883	0.000209	0.005483	0.002063	0.004982
-309.633333	0.000419	0.002473	-0.001162	0.002199	0.003551	-0.000082	0.003880	0.001162	0.004324	-0.000177	0.000689	0.002443	0.002849	0.003596	0.001316	0.001257	0.003084	0.002272	0.000318	0.001960	0.003975	-0.000713	0.001292	0.005100	0.004358	0.002025	0.002983	0.000302	0.001178	0.001018	-0.000854	0.001675	0.001717	-0.000184	0.001992	0.000493	0.001919	-0.000388	-0.000026	0.000407	0.002917	0.002955	-0.001098	0.003633	0.002185	0.002198	0.001930	0.000916	0.004401
-309.600000	0.000891	-0.001603	-0.002143	0.000589	-0.000277	-0.000151	0.000396	-0.001309	0.004418	0.000164	-0.001288	0.001719	-0.000193	-0.002004	0.000488	0.003167	0.003568	0.004012	-0.000548	0.000296	0.000672	0.000246	-0.001254	0.004330	0.002533	-0.001217	0.001929	0.001699	0.001083	0.000777	0.001154	0.003108	-0.000970	-0.001107	0.000770	0.000779	-0.000681	0.001307	0.002621	0.002233	0.003237	0.001995	-0.000048	0.001185	0.000142	0.000457	-0.000653	-0.000415	0.001259
-309.566666	0.000543	0.003618	-0.001670	-0.001204	0.001473	-0.001461	-0.000616	-0.001317	0.001996	-0.001534	0.000966	0.003797	0.002135	-0.000306	-0.000168	0.001933	-0.000470	-0.001319	0.002357	-0.001850	0.001749	-0.001464	0.003103	-0.000190	0.001275	0.000456	0.002988	-0.001356	0.002453	0.002008	0.000851	0.001904	0.000462	-0.003705	0.002612	0.000418	0.001750	0.002369	0.000827	-0.001954	0.003569	0.002308	-0.001811	0.002947	0.001696	0.001731	-0.002413	0.000865	-0.001234
-309.533333	-0.003477	-0.001421	-0.001333	-0.001639	-0.002213	-0.001140	0.000006	-0.000505	0.001092	-0.001655	-0.000752	0.003449	-0.000494	0.000109	-0.001471	0.003135	0.000958	-0.001745	0.000592	-0.001829	0.001394	-0.001568	0.002312	-0.002813	0.000761	-0.002434	0.000409	0.001321	0.000284	0.002176	0.001324	0.002220	-0.003036	-0.001555	-0.000188	-0.000859	0.000626	0.001877	0.000005	-0.002052	0.004400	-0.000150	-0.005328	0.000840	0.003523	-0.000447	-0.000970	0.000293	0.000898
-309.500000	0.001983	-0.000011	-0.002541	0.000121	0.000376	-0.000876	0.001550	-0.000591	-0.000903	-0.000516	-0.001637	-0.000748	-0.001636	0.000249	-0.002139	0.000665	0.002706	-0.000931	-0.001886	-0.002164	-0.002568	-0.001056	0.003234	0.000737	-0.000709	0.000988	-0.002066	-0.000859	0.000895	-0.002314	-0.000413	0.000926	-0.002072	0.001596	-0.000985	0.000547	0.001664	0.000301	-0.002801	-0.002129	0.000829	-0.002050	-0.002053	0.000434	0.002104	-0.000941	-0.000641	-0.000551	-0.002221
-309.466666	0.001937	-0.000437	-0.001191	-0.002631	-0.002010	-0.002413	-0.000538	-0.003507	0.000841	-0.002683	-0.002342	0.002921	-0.001086	-0.001538	-0.001525	-0.000946	0.002946	0.000572	0.000249	-0.001756	-0.003677	-0.000964	-0.000208	0.000494	-0.000201	0.001117	0.000209	-0.003939	-0.001994	0.000752	-0.001446	0.001463	-0.000646	-0.000632	0.001619	-0.002913	0.000150	-0.001344	-0.000397	0.000040	0.000230	-0.002032	-0.001561	-0.001060	0.000389	-0.003047	-0.000050	0.000944	-0.000018
-309.433333	-0.000168	-0.000295	0.001030	-0.000004	-0.000066	0.000143	0.001020	-0.002854	0.001525	-0.001151	0.002204	0.001020	0.000408	-0.001629	-0.001395	0.001470	0.001864	0.001727	0.000228	-0.000621	-0.003001	-0.001047	0.001188	0.002895	0.003879	-0.000889	0.002166	-0.001744	-0.000782	0.000546	0.000180	0.002371	0.000881	-0.001217	-0.001367	-0.000665	0.002012	0.001738	0.001659	-0.002556	-0.001022	-0.000243	-0.001180	-0.000761	-0.000098	-0.002959	0.001837	-0.000893	-0.001588
-309.400000	0.002099	0.001195	-0.002214	-0.002597	0.000826	-0.000151	0.000375	0.000437	-0.000019	0.000132	-0.001925	0.001425	0.000390	-0.000974	0.002748	0.001085	0.002670	0.000274	0.001847	-0.001956	0.001142	-0.000009	0.000124	0.001256	0.003303	-0.000696	-0.002131	0.000647	-0.000587	0.000642	-0.002793	0.003898	0.002407	0.002178	0.001189	0.000097	0.000525	0.000420	0.002296	-0.003090	0.001499	-0.000032	-0.001394	-0.003005	0.000239	-0.001740	0.000429	-0.001351	0.001478
-309.366666	0.000687	0.000128	0.000397	-0.000600	0.001552	-0.001450	-0.000197	-0.002469	0.000183	0.000630	-0.000817	0.001217	0.000195	-0.000005	0.001945	0.001765	0.002303	0.003337	0.001445	-0.001775	-0.000323	-0.000920	0.004514	0.001271	0.003803	0.001659	0.002429	0.001806	0.002171	-0.000615	0.002446	-0.000220	0.001213	-0.001839	0.000904	0.001962	0.000307	-0.002210	0.001555	0.001546	0.003977	-0.001935	0.001121	0.002090	0.000609	0.001223	0.003048	-0.001731	0.001557
-309.333333	0.002349	-0.000406	0.002958	0.000479	0.001644	-0.000972	0.001374	-0.000977	0.004004	0.000414	-0.001862	0.001528	0.002120	0.000591	0.002650	0.002882	0.004841	0.001220	0.003851	0.000407	0.005239	-0.000388	0.001938	0.003324	0.004159	0.002142	0.003415	-0.000711	0.001503	0.002930	-0.000929	0.001816	0.002000	0.001557	0.003875	0.001291	0.004623	-0.001652	0.003655	-0.000756	0.001482	-0.000171	-0.000086	-0.000557	0.000053	0.002720	0.002185	0.001103	0.003139
-309.300000	0.000850	0.003228	-0.000306	0.002010	0.001563	0.001739	0.000688	0.004449	0.000438	-0.001444	0.000777	0.003723	0.003893	0.000817	0.002826	0.004913	0.001788	0.001761	0.003950	0.001541	0.002598	0.000738	0.003900	0.002695	0.003332	0.002598	0.002934	0.002500	0.002600	0.001479	-0.000483	0.002793	0.002562	0.001104	0.003172	0.001403	0.005598	0.005233	0.002700	0.005738	0.003647	-0.000386	-0.000930	0.002513	0.003704	0.000604	0.004442	0.003438	0.004283
-309.266666	0.000622	0.002469	0.003869	0.001728	0.003010	0.003719	0.002287	0.003144	0.004165	-0.000841	-0.000582	0.007047	0.002515	0.003153	0.004889	0.004179	0.006392	0.003029	0.005261	0.001585	0.005584	0.004616	0.004401	0.003824	0.006810	0.003564	0.003269	0.004387	0.003812	0.002590	0.006378	0.003881	0.003197	0.003850	0.003264	0.004843	0.004911	0.004592	0.004300	0.005280	0.005103	0.003784	0.001417	0.002307	0.004460	0.003659	0.001974	0.001829	0.004291
-309.233333	0.004106	0.003133	0.003740	0.005033	0.006936	0.005003	0.002956	0.003568	0.004253	0.002395	0.004521	0.005385	0.002862	0.001973	0.003228	0.006377	0.005363	0.002046	0.006055	0.001428	0.003994	0.005016	0.006635	0.004581	0.006445	0.004376	0.005321	0.002309	0.006959	0.004920	0.004573	0.006560	0.006476	0.004278	0.003559	0.005859	0.007418	0.004004	0.007295	0.002927	0.006447	0.002328	0.002672	0.001869	0.005501	0.004147	0.006717	0.004163	0.004560
-309.200000	0.004126	0.006081	0.002906	0.005110	0.004592	0.007765	0.005444	0.004260	0.005602	0.000261	0.006702	0.006163	0.003447	0.006038	0.005580	0.008999	0.007226	0.006753	0.003158	0.006210	0.007509	0.002458	0.004884	0.007151	0.006204	0.004565	0.002903	0.007951	0.007811	0.005741	0.005330	0.007954	0.003565	0.006515	0.003764	0.002988	0.006178	0.006274	0.008795	0.005610	0.006068	0.005585	0.001889	0.007777	0.003347	0.005997	0.001736	0.004094	0.002594
-309.166666	0.001839	0.007913	0.006369	0.007836	0.007239	0.006279	0.007556	0.007691	0.007375	0.005116	0.006054	0.005580	0.006333	0.008644	0.005481	0.006483	0.009288	0.008397	0.007716	0.003443	0.007283	0.003470	0.007234	0.007565	0.007315	0.007245	0.008230	0.007890	0.006943	0.006131	0.004244	0.008103	0.006469	0.003995	0.007782	0.006195	0.007349	0.006236	0.007701	0.006444	0.007979	0.006469	0.003465	0.004498	0.006625	0.005744	0.005090	0.006928	0.008279
-309.133333	0.003827	0.007781	0.005864	0.007971	0.006369	0.006418	0.006695	0.004426	0.009956	0.008501	0.006074	0.007125	0.005493	0.009234	0.010339	0.004070	0.005700	0.005918	0.011282	0.007312	0.009620	0.007225	0.006500	0.009690	0.008487	0.004489	0.008786	0.005801	0.008699	0.008924	0.007729	0.007798	0.008247	0.007605	0.008445	0.008491	0.011601	0.005528	0.008925	0.007119	0.008067	0.006587	0.005124	0.006491	0.008683	0.007082	0.007765	0.006956	0.007449
-309.100000	0.008366	0.008021	0.007349	0.007222	0.005601	0.006402	0.007480	0.009118	0.009577	0.006948	0.007001	0.008709	0.007530	0.011905	0.008710	0.007567	0.009928	0.008867	0.007868	0.006530	0.008013	0.007293	0.009740	0.009722	0.008944	0.008991	0.009546	0.006984	0.010851	0.010815	0.008081	0.009884	0.008151	0.008835	0.012057	0.006890	0.010118	0.008468	0.008897	0.010912	0.005793	0.005664	0.008483	0.006587	0.004952	0.008005	0.006343	0.006374	0.006258
-309.066666	0.007929	0.007382	0.006235	0.007607	0.009790	0.008463	0.007436	0.008976	0.008989	0.010348	0.005821	0.008067	0.007756	0.011595	0.008489	0.010013	0.010494	0.010072	0.009097	0.011451	0.008335	0.008074	0.010977	0.010721	0.010905	0.009021	0.009684	0.009483	0.008798	0.012158	0.007827	0.010160	0.009835	0.009635	0.012015	0.011493	0.010153	0.011737	0.008605	0.007741	0.009414	0.008670	0.004945	0.008742	0.009543	0.009566	0.006348	0.007235	0.012109
-309.033333	0.007316	0.007387	0.006458	0.008417	0.010117	0.010373	0.010052	0.006785	0.009684	0.010901	0.010064	0.009847	0.007095	0.010284	0.010676	0.013402	0.012916	0.010735	0.010920	0.008740	0.010688	0.010392	0.010563	0.009486	0.007948	0.008510	0.009740	0.011387	0.010929	0.010062	0.008311	0.010720	0.009857	0.006857	0.010872	0.007889	0.013030	0.009673	0.011321	0.009554	0.013698	0.011686	0.009038	0.009815	0.007424	0.012280	0.013256	0.008726	0.011952
-309.000000	0.009408	0.008929	0.007070	0.008690	0.007563	0.010831	0.008150	0.006858	0.011674	0.008148	0.011616	0.010721	0.010968	0.011337	0.012052	0.012965	0.011071	0.009286	0.010285	0.011524	0.010131	0.007138	0.011033	0.013593	0.013494	0.010370	0.013175	0.009784	0.008990	0.012327	0.010736	0.012265	0.009223	0.012820	0.010862	0.009133	0.010752	0.009821	0.010610	0.013316	0.013262	0.008892	0.010768	0.010856	0.011276	0.012587	0.010998	0.012330	0.011421
-308.966666	0.010455	0.010002	0.009163	0.011307	0.009129	0.011357	0.009001	0.013218	0.011446	0.008063	0.010043	0.011656	0.011323	0.013080	0.013334	0.012846	0.012837	0.009933	0.012683	0.012245	0.011345	0.010563	0.011574	0.011319	0.014122	0.011297	0.012782	0.012937	0.012895	0.012191	0.010489	0.013661	0.011469	0.012168	0.012224	0.010641	0.014571	0.010985	0.013679	0.010594	0.012690	0.013345	0.010549	0.011206	0.012909	0.008630	0.011935	0.010664	0.011464
-308.933333	0.010288	0.012017	0.010388	0.009238	0.008747	0.011687	0.009865	0.011914	0.011238	0.010745	0.010814	0.013741	0.010724	0.011803	0.013172	0.013660	0.017261	0.010306	0.011530	0.007945	0.011406	0.007172	0.013124	0.011840	0.013487	0.010364	0.012888	0.012387	0.012443	0.010941	0.009209	0.011517	0.010996	0.009215	0.011098	0.011019	0.014792	0.014064	0.015173	0.012835	0.013906	0.011832	0.009969	0.012047	0.010783	0.012278	0.012948	0.009659	0.013268
-308.900000	0.010132	0.011524	0.009207	0.009669	0.009463	0.009882	0.011057	0.010843	0.011106	0.009820	0.009443	0.013175	0.012345	0.013200	0.011896	0.013394	0.014342	0.014055	0.014852	0.011465	0.011078	0.011007	0.011692	0.011950	0.016010	0.012285	0.012034	0.012050	0.010984	0.012226	0.013502	0.013226	0.012387	0.011835	0.011913	0.011509	0.014842	0.010901	0.014806	0.010152	0.017810	0.010347	0.009805	0.009656	0.010476	0.010929	0.010803	0.013618	0.014681
-308.866666	0.009884	0.007867	0.012120	0.010447	0.011636	0.013724	0.010939	0.011235	0.010706	0.011900	0.011959	0.010900	0.012728	0.012848	0.011724	0.011550	0.013539	0.015258	0.011045	0.009529	0.010745	0.011829	0.011285	0.014140	0.011638	0.011597	0.012834	0.013116	0.013433	0.013492	0.011056	0.012237	0.009358	0.009421	0.011287	0.013137	0.012836	0.009980	0.013416	0.011813	0.013455	0.011758	0.008126	0.013796	0.010309	0.014303	0.009157	0.010236	0.014395
-308.833333	0.009109	0.007672	0.009241	0.011395	0.010112	0.011856	0.010751	0.013017	0.013531	0.007730	0.010424	0.014451	0.013636	0.012984	0.010972	0.013473	0.012268	0.013582	0.010454	0.009888	0.011730	0.009809	0.012054	0.013416	0.012477	0.011105	0.011965	0.013367	0.011802	0.013048	0.010956	0.013660	0.010077	0.012280	0.011203	0.010175	0.013102	0.011416	0.013752	0.011596	0.014439	0.010519	0.010769	0.013453	0.011099	0.011578	0.012068	0.014538	0.011733
-308.800000	0.011260	0.008346	0.010663	0.010334	0.008770	0.008274	0.012037	0.012796	0.012762	0.007336	0.013264	0.010939	0.011823	0.010204	0.012339	0.014150	0.013565	0.012214	0.011985	0.007434	0.011808	0.008125	0.012011	0.011746	0.011946	0.011029	0.012035	0.015013	0.016708	0.012013	0.010877	0.011891	0.012426	0.009867	0.009445	0.008183	0.014483	0.010245	0.014913	0.013343	0.011555	0.010979	0.013908	0.011999	0.011281	0.013021	0.011125	0.011538	0.015028
-308.766666	0.010803	0.007939	0.007081	0.011621	0.009653	0.007389	0.012037	0.010803	0.011785	0.008096	0.008845	0.008865	0.013449	0.009218	0.011459	0.011142	0.012182	0.013846	0.012755	0.008127	0.009809	0.005360	0.012293	0.014681	0.012502	0.011661	0.011708	0.011507	0.013407	0.008951	0.014102	0.010210	0.009882	0.010708	0.011373	0.007763	0.012534	0.011022	0.013390	0.010500	0.013936	0.009925	0.011960	0.012377	0.009273	0.009663	0.012586	0.010335	0.012128
-308.733333	0.008757	0.010665	0.009904	0.009303	0.008506	0.008741	0.009840	0.010961	0.010486	0.006971	0.011085	0.012074	0.011613	0.008849	0.011228	0.014430	0.013105	0.011187	0.012298	0.011627	0.011736	0.008180	0.010542	0.011816	0.011759	0.010510	0.010416	0.015397	0.012221	0.011299	0.009509	0.010629	0.007948	0.006468	0.008695	0.012539	0.011084	0.011964	0.013064	0.009907	0.012793	0.010461	0.010461	0.009008	0.010290	0.007985	0.007597	0.012361	0.009573
-308.700000	0.010005	0.008472	0.004395	0.006968	0.007774	0.007970	0.007926	0.009137	0.009878	0.009287	0.007526	0.009326	0.010443	0.007486	0.011543	0.013766	0.010426	0.007607	0.010840	0.007769	0.011301	0.007932	0.011301	0.009357	0.010279	0.009795	0.010641	0.010217	0.011408	0.011596	0.014076	0.009896	0.007406	0.010437	0.010001	0.008523	0.010713	0.009193	0.011320	0.008027	0.012540	0.007983	0.010484	0.009656	0.008179	0.008780	0.008593	0.007575	0.010771
-308.666666	0.007127	0.009244	0.007417	0.006887	0.009884	0.009145	0.007113	0.008496	0.010359	0.006170	0.010012	0.011001	0.007987	0.006528	0.010574	0.011516	0.009757	0.010158	0.010750	0.006189	0.009945	0.009203	0.009640	0.010933	0.012089	0.008705	0.011828	0.010275	0.010573	0.009909	0.010680	0.008361	0.006458	0.008619	0.010324	0.008791	0.012832	0.010537	0.008095	0.009641	0.011742	0.010902	0.007233	0.008105	0.010985	0.008506	0.009068	0.011672	0.009460
-308.633333	0.006827	0.007967	0.009317	0.005577	0.007575	0.005946	0.006299	0.008130	0.009973	0.005905	0.010657	0.010841	0.007963	0.010549	0.007431	0.011003	0.010661	0.008174	0.009424	0.007376	0.009561	0.007373	0.006781	0.009304	0.010007	0.007091	0.009430	0.010569	0.010094	0.008462	0.009633	0.009537	0.007621	0.009518	0.010254	0.008424	0.009643	0.008872	0.010223	0.005219	0.009165	0.008069	0.009200	0.010577	0.008147	0.009659	0.009831	0.011263	0.010112
-308.600000	0.008198	0.005141	0.005647	0.005701	0.007539	0.008486	0.007956	0.008674	0.009517	0.007792	0.007406	0.009796	0.008755	0.009087	0.005411	0.012177	0.010613	0.006790	0.012937	0.006141	0.006621	0.006735	0.010620	0.008278	0.011080	0.007005	0.010638	0.010682	0.013437	0.010125	0.007057	0.006484	0.004905	0.006250	0.008169	0.006997	0.011415	0.009181	0.009930	0.007039	0.011065	0.005680	0.005636	0.008398	0.007595	0.006788	0.007804	0.007650	0.009879
-308.566666	0.008863	0.006881	0.005888	0.009131	0.005941	0.005887	0.007905	0.009890	0.008347	0.007137	0.008221	0.008301	0.007419	0.007139	0.008032	0.010635	0.008197	0.008750	0.008484	0.008050	0.009269	0.007165	0.012891	0.012145	0.007567	0.010574	0.009980	0.006736	0.009680	0.009648	0.010898	0.008401	0.005049	0.005769	0.008383	0.008021	0.010292	0.007339	0.012239	0.009400	0.009891	0.007114	0.006223	0.008490	0.010049	0.009516	0.007662	0.009276	0.010249
-308.533333	0.007948	0.005233	0.008521	0.007176	0.008603	0.007371	0.004730	0.008201	0.009537	0.005888	0.009515	0.011223	0.008738	0.006148	0.008167	0.009567	0.012288	0.009119	0.008046	0.007231	0.010945	0.010037	0.006825	0.009176	0.010643	0.009617	0.010103	0.009478	0.008856	0.009936	0.008101	0.009996	0.011485	0.008322	0.007507	0.006112	0.013263	0.007266	0.008817	0.007401	0.011243	0.007919	0.004259	0.006770	0.008826	0.008052	0.007893	0.009633	0.007598
-308.500000	0.006287	0.007336	0.005953	0.010806	0.007008	0.005933	0.009217	0.008948	0.009157	0.005777	0.011397	0.007341	0.013191	0.008795	0.009526	0.012955	0.009275	0.008633	0.010834	0.008565	0.007889	0.008935	0.010467	0.010563	0.009083	0.008460	0.009813	0.008806	0.008765	0.010899	0.009615	0.009378	0.010110	0.007693	0.011368	0.008363	0.010988	0.010240	0.010710	0.009730	0.009884	0.007871	0.007954	0.007334	0.007670	0.007675	0.009052	0.008253	0.008658
-308.466666	0.007425	0.008425	0.007494	0.009339	0.010729	0.005311	0.008038	0.010012	0.009390	0.005648	0.010774	0.008755	0.009492	0.010573	0.010235	0.010627	0.009974	0.009127	0.011240	0.008516	0.008782	0.009079	0.011023	0.010857	0.009325	0.008940	0.009141	0.009400	0.009961	0.009002	0.009081	0.012510	0.007874	0.010479	0.010196	0.010109	0.010474	0.009871	0.009395	0.007924	0.009827	0.011314	0.005884	0.011329	0.008796	0.010792	0.010300	0.008857	0.011173
-308.433333	0.007833	0.008237	0.007609	0.012947	0.011720	0.007809	0.009730	0.011316	0.011089	0.007905	0.011485	0.008540	0.009603	0.010235	0.013465	0.016099	0.010195	0.011573	0.011401	0.007874	0.010564	0.010573	0.007845	0.010799	0.014459	0.008735	0.012602	0.009362	0.010800	0.013077	0.012682	0.014471	0.010462	0.011000	0.010735	0.008223	0.012085	0.010328	0.011480	0.009768	0.012525	0.010135	0.008931	0.010161	0.009288	0.007502	0.011638	0.010322	0.009741
-308.400000	0.010799	0.009948	0.007313	0.014135	0.011460	0.011282	0.008832	0.011339	0.012991	0.010276	0.012127	0.011326	0.013146	0.007659	0.011059	0.012229	0.013890	0.011606	0.011418	0.010885	0.013315	0.009032	0.011345	0.011948	0.015661	0.013407	0.012035	0.010368	0.012943	0.010776	0.012187	0.013378	0.010193	0.010987	0.011098	0.008424	0.013605	0.015885	0.013456	0.011617	0.014828	0.011483	0.009088	0.011458	0.011657	0.010838	0.014080	0.009281	0.014243
-308.366666	0.009665	0.010406	0.011499	0.015425	0.012820	0.011635	0.010980	0.015989	0.012072	0.012253	0.010366	0.015033	0.013779	0.010078	0.013086	0.013334	0.015255	0.014257	0.012302	0.011370	0.015547	0.010470	0.012325	0.012888	0.015005	0.013848	0.013674	0.014743	0.012762	0.012080	0.012975	0.014941	0.011760	0.014012	0.011610	0.009499	0.013448	0.016340	0.013604	0.012519	0.016150	0.013519	0.010476	0.011518	0.014031	0.012468	0.011153	0.012436	0.012572
-308.333333	0.014146	0.013220	0.011687	0.012756	0.011331	0.014105	0.014288	0.011921	0.015316	0.010662	0.012419	0.013499	0.012716	0.015316	0.013987	0.016491	0.014611	0.014900	0.013994	0.012329	0.016601	0.013534	0.016262	0.013501	0.019552	0.016064	0.014847	0.013727	0.016946	0.014813	0.014677	0.014302	0.012421	0.013460	0.014587	0.011914	0.013809	0.015731	0.016800	0.015426	0.018453	0.012715	0.011780	0.013295	0.013378	0.014397	0.011119	0.015626	0.012846
-308.300000	0.015142	0.011858	0.013552	0.015184	0.015133	0.012490	0.011636	0.013566	0.011976	0.011526	0.014470	0.014262	0.013976	0.015435	0.015023	0.018058	0.015503	0.017173	0.015072	0.013183	0.016265	0.013414	0.016257	0.015488	0.016025	0.017029	0.015419	0.015256	0.015511	0.015424	0.015589	0.016655	0.015207	0.014653	0.015314	0.013900	0.011390	0.017621	0.019072	0.018187	0.018310	0.016788	0.010613	0.015218	0.011657	0.014238	0.015877	0.017657	0.015899
-308.266666	0.014101	0.012515	0.014097	0.016980	0.013188	0.016011	0.018115	0.014371	0.017389	0.015220	0.014897	0.016421	0.016368	0.015845	0.016930	0.016264	0.017537	0.013778	0.015399	0.016030	0.016730	0.016758	0.018795	0.016813	0.020194	0.017049	0.016111	0.016256	0.017111	0.018170	0.016377	0.017155	0.016431	0.016892	0.014270	0.017333	0.017406	0.020954	0.018103	0.017189	0.016032	0.016152	0.012679	0.017645	0.014879	0.014196	0.015344	0.019941	0.014830
-308.233333	0.017817	0.013092	0.014748	0.018593	0.016163	0.016637	0.014637	0.015615	0.016672	0.013201	0.016431	0.016293	0.015683	0.020292	0.017177	0.018733	0.017426	0.017269	0.016356	0.014350	0.020620	0.014759	0.016852	0.017440	0.017068	0.017513	0.020705	0.017617	0.015115	0.014518	0.018400	0.016382	0.015391	0.014640	0.017164	0.015912	0.018589	0.015892	0.017258	0.016932	0.019748	0.015271	0.014885	0.017616	0.014616	0.017232	0.012963	0.019922	0.016509
-308.200000	0.014695	0.015369	0.013813	0.018000	0.017255	0.013793	0.015959	0.018062	0.016495	0.014785	0.014622	0.016312	0.016137	0.017476	0.018518	0.018513	0.015887	0.016181	0.018211	0.016864	0.019476	0.015735	0.017799	0.015830	0.020608	0.016913	0.017656	0.018098	0.017949	0.015558	0.016965	0.019368	0.015775	0.018688	0.016703	0.017183	0.015572	0.018801	0.020935	0.016903	0.021026	0.017197	0.017487	0.014958	0.016804	0.016425	0.018186	0.022238	0.020548
-308.166666	0.013656	0.016331	0.014282	0.015520	0.017348	0.015150	0.014213	0.015976	0.018186	0.016160	0.016198	0.018554	0.018151	0.017894	0.017246	0.020035	0.016604	0.017137	0.017544	0.016185	0.019818	0.018139	0.015754	0.018079	0.018536	0.016872	0.019413	0.013391	0.017503	0.017185	0.019844	0.017048	0.017389	0.018317	0.017840	0.016545	0.017134	0.019052	0.019121	0.019408	0.019504	0.017294	0.015380	0.017286	0.014913	0.017158	0.016154	0.015782	0.022427
-308.133333	0.013752	0.014099	0.013371	0.015273	0.013811	0.013143	0.016140	0.016765	0.016177	0.015174	0.014180	0.016029	0.016059	0.016227	0.016140	0.020490	0.017571	0.016490	0.015211	0.012291	0.016350	0.015667	0.017781	0.019364	0.021426	0.017647	0.018238	0.017979	0.017736	0.017271	0.016404	0.017042	0.018247	0.014329	0.014389	0.016394	0.019069	0.018143	0.019823	0.016369	0.017572	0.017052	0.015638	0.016770	0.016633	0.019568	0.015411	0.017438	0.020312
-308.100000	0.015029	0.011581	0.012144	0.013962	0.015203	0.013557	0.013551	0.013285	0.015243	0.017114	0.015691	0.014867	0.016629	0.014247	0.014428	0.015146	0.018032	0.015433	0.014695	0.013474	0.014005	0.016448	0.015102	0.016165	0.016523	0.015271	0.014985	0.014671	0.015631	0.015095	0.015635	0.014876	0.014759	0.014485	0.018159	0.016921	0.017816	0.019350	0.019238	0.015164	0.017826	0.016317	0.012277	0.013826	0.016935	0.016308	0.018537	0.018598	0.019320
-308.066666	0.013994	0.013732	0.010613	0.014687	0.014881	0.013861	0.012979	0.013098	0.011857	0.013648	0.014910	0.013058	0.014646	0.013818	0.012450	0.018656	0.015609	0.013184	0.014550	0.014076	0.014267	0.011393	0.014652	0.016152	0.017446	0.016590	0.014917	0.015125	0.013315	0.013662	0.016261	0.015793	0.012547	0.012889	0.014083	0.012638	0.015390	0.015640	0.016616	0.016293	0.018201	0.014524	0.013109	0.013163	0.014743	0.014961	0.016947	0.016078	0.015841
-308.033333	0.011367	0.010133	0.009719	0.009448	0.010832	0.012050	0.013289	0.013626	0.012005	0.012943	0.013817	0.013593	0.012819	0.013312	0.014709	0.012008	0.014779	0.012101	0.011441	0.012299	0.014268	0.012670	0.013304	0.015442	0.014916	0.012207	0.013617	0.014188	0.013734	0.013584	0.011077	0.014254	0.011534	0.009013	0.012080	0.011164	0.015142	0.012848	0.014062	0.015099	0.016124	0.015748	0.010665	0.015870	0.014509	0.014345	0.012489	0.013535	0.017576
-308.000000	0.007775	0.009608	0.009799	0.010964	0.011580	0.009020	0.007007	0.012894	0.011918	0.012942	0.012909	0.013326	0.014310	0.012025	0.009900	0.012380	0.009720	0.009907	0.012915	0.010028	0.010237	0.012528	0.011204	0.011121	0.011355	0.011377	0.010932	0.009118	0.012249	0.012464	0.013128	0.010756	0.011478	0.005517	0.013356	0.009241	0.008686	0.009709	0.012899	0.008537	0.016316	0.010773	0.011378	0.012394	0.010897	0.012029	0.012161	0.012015	0.014314
-307.966666	0.006822	0.008705	0.008134	0.009429	0.008582	0.007619	0.008445	0.007925	0.006768	0.010329	0.007348	0.014826	0.012218	0.010881	0.007470	0.008034	0.009300	0.010478	0.009687	0.008154	0.009819	0.009422	0.009831	0.010327	0.010307	0.007593	0.010047	0.009832	0.008287	0.012312	0.008382	0.010638	0.008588	0.006894	0.011742	0.006013	0.009679	0.009910	0.012457	0.009266	0.011370	0.008098	0.010007	0.012618	0.009834	0.006362	0.013235	0.011806	0.011050
-307.933333	0.007807	0.004506	0.003063	0.004355	0.004205	0.004741	0.006971	0.005453	0.006188	0.005394	0.006606	0.009059	0.009726	0.008281	0.002484	0.009316	0.006874	0.008188	0.007678	0.006476	0.006362	0.004822	0.008282	0.010477	0.007616	0.008780	0.006020	0.006035	0.007315	0.006581	0.006395	0.008654	0.007852	0.003563	0.008472	0.006631	0.006967	0.008592	0.007012	0.009317	0.009439	0.009666	0.004129	0.009176	0.009182	0.002910	0.009035	0.009002	0.008856
-307.900000	0.004500	0.003694	0.006219	0.003879	0.004356	0.006285	0.005711	0.005367	0.005690	0.004359	0.006348	0.007588	0.005317	0.006868	0.007211	0.007646	0.005486	0.004785	0.006304	0.004059	0.005633	0.003438	0.005681	0.007665	0.008907	0.005972	0.005946	0.003188	0.006078	0.002568	0.006460	0.004734	0.005702	0.003595	0.007573	0.004922	0.006642	0.004803	0.004474	0.009092	0.008021	0.005930	0.003372	0.008826	0.007143	0.006805	0.005651	0.007076	0.008286
-307.866667	0.004098	0.002607	0.002655	0.001336	0.003011	0.002745	0.004745	0.003473	0.002804	0.001817	0.003734	0.006286	0.005018	0.005084	0.003043	0.007467	0.007839	0.002093	0.002708	0.002075	0.002900	0.003589	0.003641	0.006432	0.003604	0.001966	0.004647	0.002919	0.007646	0.003482	0.003582	0.005720	0.006322	0.001226	0.006509	0.000918	0.004317	0.005769	0.005501	0.006004	0.008479	0.003107	0.004975	0.005804	0.004591	0.005833	0.006394	0.002961	0.006837
-307.833333	0.000933	-0.000571	0.000334	-0.001084	0.001826	0.003194	0.000591	0.001135	0.002055	-0.000077	0.001232	0.000655	0.001977	0.001541	0.002251	0.004915	0.001570	0.002163	0.002780	-0.000537	0.002669	0.000541	0.003130	0.001139	0.003782	0.001788	0.003809	0.004615	0.002034	0.003460	0.001863	0.004548	0.000340	-0.000962	0.002715	-0.000562	0.003374	0.004651	0.002738	0.003915	0.008468	0.003258	0.003506	0.003708	0.003774	0.001257	0.004131	0.004630	0.005685
-307.800000	-0.000072	0.000509	0.000706	-0.001296	-0.001742	-0.001410	0.000754	0.000972	-0.001573	-0.000063	0.002113	-0.000632	0.000457	0.004196	0.001275	0.003513	0.000834	0.001173	0.000464	-0.000386	0.000839	0.000653	0.000075	-0.000237	0.003730	-0.002998	0.001137	0.001712	0.002695	0.000367	0.000246	0.001577	0.000016	-0.002338	0.001406	-0.000782	0.002249	0.002053	0.004576	0.000627	0.006274	-0.000642	0.000369	0.001271	0.000543	0.002933	0.001804	0.004154	0.002256
-307.766667	-0.002111	-0.001899	-0.001664	0.000331	-0.003612	-0.002088	-0.000616	0.001428	0.000111	-0.002481	-0.000713	0.001654	-0.001406	0.000389	0.000321	0.001854	0.002032	0.000090	0.000656	-0.001190	0.000402	-0.002503	-0.002880	0.000962	0.001968	-0.003049	0.002173	0.000715	-0.000079	0.000846	0.000074	0.001024	-0.001144	-0.002662	0.001404	0.000050	0.001678	0.001406	0.002021	0.001754	0.003013	0.000970	-0.000925	0.000968	-0.002768	-0.000347	0.000775	0.000526	0.001939
-307.733333	-0.000781	-0.002733	-0.003678	-0.001755	0.000228	0.000372	-0.001457	-0.000517	-0.001114	-0.000803	0.000049	-0.001443	0.000295	0.000263	-0.001887	0.002060	0.000556	-0.000369	0.000666	-0.000152	0.001260	-0.000295	0.000263	-0.001228	0.000755	-0.001913	0.001588	0.000769	-0.001948	-0.000812	-0.000898	-0.001324	0.000728	-0.002660	-0.001223	-0.000973	0.000722	-0.001835	0.002493	-0.000607	-0.000598	-0.000532	-0.000930	-0.003861	-0.000141	-0.000349	-0.002501	-0.001062	0.002129
-307.700000	-0.001147	-0.002715	-0.001912	-0.001364	-0.000402	-0.004120	-0.004019	0.000676	-0.000154	-0.000327	-0.000066	-0.001577	-0.002078	-0.000529	-0.003059	-0.002291	0.000067	-0.002389	-0.000442	-0.002962	-0.002847	-0.001409	-0.003993	0.001217	0.002122	-0.001129	-0.000636	-0.001911	-0.001790	-0.002390	-0.000425	0.001525	-0.002447	-0.002599	-0.003072	-0.001880	-0.000412	-0.004569	0.001034	0.003339	-0.000243	-0.000895	-0.003432	0.000070	-0.002402	0.000679	-0.003244	-0.000199	-0.000863
-307.666667	-0.003482	-0.002000	-0.003528	-0.004988	-0.002687	-0.002404	-0.003142	-0.001006	-0.002030	-0.001291	-0.004804	0.000580	-0.001104	-0.003171	-0.002710	-0.001273	0.002199	-0.001628	-0.004459	-0.001896	-0.001946	-0.001939	-0.000140	0.000952	-0.001473	-0.003762	-0.000054	0.000400	-0.001386	-0.001597	-0.001292	-0.003231	-0.003722	-0.004589	-0.001406	-0.006000	-0.000335	-0.001573	-0.000150	-0.000683	0.003321	0.000967	-0.004678	-0.000744	-0.003210	-0.002528	0.000565	0.002244	0.001871
-307.633333	-0.004763	-0.005937	-0.004299	-0.004530	-0.000762	-0.002313	-0.004277	-0.002517	-0.001909	-0.001538	-0.003609	0.000682	-0.000344	0.000617	-0.001483	-0.002071	-0.002200	-0.000011	-0.001171	-0.002245	0.000117	-0.001340	-0.002380	-0.000192	0.000652	0.000236	-0.002718	0.000160	-0.000918	-0.000048	-0.002106	-0.003000	-0.001933	-0.003203	-0.000780	-0.004036	-0.000655	-0.000813	0.001442	-0.000999	0.000878	-0.000348	-0.002318	-0.000174	-0.004711	-0.001629	-0.002884	-0.003005	0.002592
-307.600000	-0.003395	-0.001667	-0.003548	-0.003588	-0.004358	-0.001986	0.000105	-0.000601	-0.001890	-0.002931	-0.002219	-0.000165	-0.001233	0.000573	-0.005868	0.001707	-0.003418	0.000396	-0.003074	-0.002465	-0.001362	0.000900	-0.001451	0.000218	0.000398	-0.000981	-0.000058	-0.001098	-0.002255	-0.000102	-0.001062	-0.002014	-0.002758	-0.003282	-0.002081	-0.000982	-0.000095	-0.001147	0.003230	-0.002010	0.003222	0.001818	-0.001530	-0.001162	-0.003597	-0.002691	0.000959	0.004508	-0.002648
-307.566667	-0.002891	-0.001958	-0.001967	-0.003337	0.000803	-0.002005	-0.001474	-0.002217	0.000372	-0.004014	-0.004960	-0.001560	-0.000351	0.000109	-0.001326	0.002178	0.000053	-0.000250	0.001163	-0.002150	-0.000791	-0.002137	-0.001463	-0.002991	-0.000247	-0.002308	-0.000466	0.002390	0.000623	-0.000587	-0.000350	-0.001783	0.001420	-0.001024	0.001062	-0.003481	-0.000082	0.000593	-0.000402	-0.000296	0.001423	-0.001588	-0.003451	-0.001844	-0.000203	-0.002753	-0.004514	-0.001397	-0.001394
-307.533333	-0.000214	-0.002151	-0.003744	-0.001651	-0.000568	-0.002613	-0.000852	-0.000995	-0.000699	-0.002701	-0.003513	-0.000380	-0.001314	-0.000050	0.000865	0.003161	0.002793	-0.001343	-0.001565	-0.001871	0.000690	0.000140	0.001012	0.002795	0.004167	0.001095	-0.001566	0.003119	-0.001068	-0.000514	-0.002306	0.001669	-0.000222	0.001221	0.000105	-0.000600	0.001828	0.000592	0.002650	-0.001058	0.001141	-0.002168	0.000492	-0.000132	-0.001517	-0.002709	-0.003181	0.000646	-0.000265
-307.500000	-0.000910	-0.001188	-0.000620	0.001297	-0.000496	-0.001023	-0.001736	-0.000758	0.001145	0.000212	0.001239	0.001663	-0.002037	-0.001600	-0.000393	0.000968	-0.001276	0.004044	0.002851	-0.000047	0.003040	0.000113	0.002553	0.003087	0.002613	-0.001841	0.002616	0.001517	0.000862	0.000449	-0.001844	-0.000168	-0.000558	0.000727	0.003903	-0.002117	0.001405	0.002837	0.000933	0.002667	0.004430	0.001828	-0.000390	-0.000036	-0.000687	-0.001095	-0.002228	-0.000032	0.003148
-307.466667	0.001107	0.003215	-0.000935	0.001558	0.000220	-0.000096	0.001251	0.003152	0.002706	-0.001271	0.003243	0.002464	-0.001438	-0.001036	0.003701	0.002822	0.002350	0.002812	-0.000634	-0.001856	0.002137	0.000027	0.002154	0.003017	0.004042	0.000650	0.001339	0.004739	-0.000319	-0.000495	-0.000574	0.003925	-0.000643	0.001346	0.005168	0.000692	0.006820	0.003486	0.003292	-0.000063	0.005959	-0.001192	-0.000400	-0.000051	0.001182	0.003674	0.002115	0.003393	0.000859
-307.433333	0.003335	-0.000227	0.001812	0.004564	0.001923	0.004217	0.003552	0.004103	0.004322	0.001744	0.002983	0.002659	0.002563	0.005328	0.003433	0.002374	0.005150	0.001441	0.003399	0.000718	0.002651	0.002454	0.004556	0.004272	0.004506	-0.000137	0.001428	0.004629	0.003766	0.002938	0.000606	0.002381	0.002406	0.002455	0.005660	0.001491	0.003719	0.004930	0.004522	0.005295	0.003555	0.001715	0.001553	0.002095	0.000782	0.004683	0.000706	0.002742	0.003701
-307.400000	0.003603	0.003764	0.005646	0.002235	0.005010	0.003621	0.002517	0.002234	0.004829	0.004560	0.006203	0.005185	0.002726	0.006191	0.007042	0.007729	0.004541	0.007504	0.002741	0.004306	0.005404	0.002004	0.003530	0.008748	0.008251	0.004289	0.005751	0.006405	0.005176	0.000354	0.004925	0.004268	0.002652	0.002924	0.005326	0.002947	0.006225	0.002130	0.005169	0.006032	0.005090	0.005836	0.003462	0.002283	0.003433	0.004466	0.003490	0.007375	0.004774
-307.366667	0.007193	0.003851	0.004482	0.003830	0.002875	0.009342	0.005176	0.007893	0.004662	0.001447	0.004443	0.007414	0.006648	0.004764	0.004966	0.010430	0.008018	0.008041	0.007394	0.004494	0.006298	0.003735	0.008211	0.008530	0.009491	0.006625	0.008348	0.011213	0.005660	0.004060	0.005699	0.006594	0.007078	0.007139	0.008047	0.004627	0.007271	0.005691	0.006328	0.007556	0.005186	0.004235	0.006783	0.005102	0.003026	0.005281	0.007287	0.004385	0.005551
-307.333333	0.005515	0.004279	0.004923	0.006638	0.005644	0.007792	0.008163	0.008901	0.006913	0.004773	0.008301	0.007109	0.008605	0.008697	0.009384	0.009943	0.008498	0.007001	0.008588	0.003893	0.009070	0.009691	0.009615	0.009474	0.010694	0.005492	0.008589	0.010051	0.008973	0.009328	0.008831	0.009417	0.009047	0.007993	0.009259	0.005005	0.007650	0.007372	0.008527	0.006749	0.009002	0.005778	0.006893	0.006176	0.005334	0.006040	0.005831	0.008903	0.009782
-307.300000	0.009164	0.009564	0.011952	0.010221	0.011423	0.011253	0.009013	0.009240	0.009739	0.006607	0.008872	0.008912	0.008051	0.008309	0.012025	0.011362	0.008730	0.007357	0.007809	0.007717	0.012409	0.009841	0.010647	0.011767	0.014386	0.009171	0.010354	0.012972	0.009978	0.008942	0.011704	0.011700	0.009100	0.008448	0.010785	0.005897	0.010663	0.011438	0.012827	0.008972	0.010746	0.010286	0.007366	0.009171	0.009910	0.007692	0.011197	0.011229	0.008929
-307.266667	0.010479	0.009071	0.010462	0.010243	0.011871	0.011539	0.013531	0.011624	0.013669	0.008155	0.013502	0.013825	0.011949	0.011225	0.011058	0.013819	0.011629	0.011593	0.012725	0.010594	0.012303	0.010532	0.010722	0.014134	0.016809	0.012789	0.009313	0.012980	0.010844	0.010785	0.011532	0.011383	0.014671	0.010759	0.013033	0.011568	0.012647	0.014697	0.010906	0.014228	0.009442	0.013786	0.009779	0.009286	0.011563	0.007694	0.011667	0.010812	0.011460
-307.233333	0.010000	0.011909	0.010975	0.013561	0.013771	0.010057	0.016298	0.010704	0.013792	0.008547	0.012421	0.013835	0.012884	0.014125	0.012894	0.015479	0.012772	0.013372	0.009595	0.012340	0.013057	0.013217	0.013711	0.012898	0.018037	0.012940	0.011741	0.014586	0.014713	0.012276	0.013440	0.012045	0.010932	0.013901	0.013499	0.011043	0.014014	0.013183	0.017930	0.012338	0.014570	0.013091	0.009408	0.013788	0.011025	0.010028	0.012068	0.015586	0.013809
-307.200000	0.013568	0.011666	0.013063	0.016679	0.013808	0.013819	0.011214	0.011634	0.014968	0.011279	0.012647	0.015122	0.014329	0.015602	0.013456	0.014231	0.015104	0.015714	0.013560	0.011711	0.015462	0.012352	0.013626	0.014866	0.014349	0.012569	0.014612	0.016254	0.015201	0.012837	0.013192	0.014019	0.014154	0.015600	0.013960	0.012643	0.017850	0.015673	0.016703	0.013332	0.019123	0.012205	0.013229	0.013520	0.014530	0.013403	0.012903	0.013557	0.014452
-307.166667	0.015490	0.015840	0.015529	0.011382	0.014995	0.013398	0.014949	0.011335	0.016298	0.012332	0.015325	0.016164	0.013086	0.017426	0.015948	0.014829	0.015852	0.015869	0.017295	0.013031	0.016859	0.015399	0.014768	0.017288	0.021337	0.017056	0.014681	0.016251	0.015134	0.015437	0.014382	0.016136	0.013742	0.014309	0.020488	0.012085	0.017189	0.016623	0.017239	0.013351	0.014102	0.016227	0.013536	0.015438	0.013148	0.013692	0.011875	0.013723	0.016298
-307.133333	0.014722	0.013924	0.018188	0.011558	0.015104	0.014099	0.014020	0.012712	0.011775	0.014092	0.017073	0.017373	0.016589	0.019258	0.014587	0.017726	0.021296	0.015783	0.016272	0.015073	0.015906	0.014323	0.012402	0.015012	0.018783	0.016053	0.015831	0.016334	0.014492	0.015195	0.014994	0.014285	0.013768	0.012800	0.016267	0.014707	0.018270	0.015847	0.015395	0.015728	0.015585	0.016142	0.015861	0.016322	0.014382	0.013254	0.017622	0.016191	0.016540
-307.100000	0.012454	0.011606	0.015313	0.015249	0.014338	0.014504	0.014941	0.016256	0.015506	0.012256	0.014386	0.018066	0.017031	0.016860	0.016269	0.017657	0.014706	0.016229	0.013165	0.013628	0.014706	0.016168	0.014529	0.018465	0.016839	0.015986	0.017504	0.012737	0.017072	0.015981	0.014482	0.018045	0.018589	0.014415	0.018116	0.015306	0.018283	0.015081	0.017591	0.014711	0.016507	0.015278	0.015665	0.015950	0.017429	0.014708	0.014587	0.017912	0.017094
-307.066667	0.014621	0.012200	0.014246	0.015287	0.012129	0.015072	0.015693	0.016424	0.016591	0.014508	0.013374	0.014829	0.017130	0.014851	0.014335	0.014426	0.013697	0.017240	0.015349	0.016264	0.012695	0.016546	0.013580	0.014881	0.017929	0.015268	0.017113	0.016818	0.015806	0.015380	0.016078	0.016486	0.017724	0.014480	0.016845	0.013879	0.016903	0.017224	0.018333	0.017916	0.018605	0.015567	0.017078	0.016347	0.014458	0.016909	0.014774	0.013821	0.015248
-307.033333	0.013156	0.012026	0.011360	0.014173	0.014438	0.013869	0.011470	0.014221	0.016099	0.013197	0.013377	0.012295	0.015401	0.014769	0.014574	0.016521	0.014288	0.016513	0.015096	0.016192	0.013976	0.011861	0.013811	0.015018	0.014668	0.015918	0.014447	0.013955	0.015634	0.012323	0.012276	0.011651	0.011772	0.014279	0.013610	0.013967	0.015063	0.015223	0.014049	0.016407	0.020126	0.016115	0.013101	0.019178	0.013936	0.015462	0.012479	0.016178	0.015584
-307.000000	0.010702	0.012283	0.012806	0.014178	0.013761	0.013705	0.012236	0.014388	0.014737	0.013490	0.016544	0.012299	0.014265	0.012488	0.012853	0.014252	0.013805	0.014784	0.014831	0.009852	0.013650	0.013167	0.011868	0.016115	0.013165	0.014803	0.013298	0.014442	0.010777	0.013446	0.012228	0.013359	0.012254	0.010659	0.016787	0.011974	0.016177	0.011780	0.013546	0.015549	0.016638	0.013226	0.011709	0.013437	0.011267	0.014475	0.011971	0.015980	0.015153
-306.966667	0.009891	0.011622	0.011769	0.013174	0.008533	0.011701	0.012725	0.010698	0.011607	0.011411	0.009491	0.013197	0.012434	0.011391	0.014051	0.014692	0.013694	0.010428	0.015900	0.009557	0.011241	0.011682	0.011290	0.012631	0.013528	0.011577	0.013199	0.008900	0.012342	0.010213	0.013954	0.014251	0.010678	0.007158	0.012763	0.008595	0.015773	0.011266	0.012588	0.011357	0.014258	0.013443	0.013407	0.013299	0.009753	0.013139	0.010558	0.013732	0.013068
-306.933333	0.009298	0.011369	0.011356	0.008860	0.010697	0.011937	0.008947	0.010852	0.013143	0.008947	0.009485	0.012455	0.011108	0.008976	0.008091	0.012416	0.010481	0.010651	0.009565	0.011136	0.009720	0.012194	0.012443	0.011096	0.014222	0.011600	0.008988	0.012261	0.011470	0.010174	0.010601	0.008933	0.012209	0.011458	0.012017	0.009626	0.008136	0.013050	0.012593	0.010886	0.013954	0.011283	0.011064	0.010333	0.010664	0.009758	0.012783	0.012267	0.011666
-306.900000	0.007590	0.006660	0.009096	0.006406	0.008192	0.009854	0.009232	0.009881	0.011674	0.009369	0.009013	0.011404	0.011654	0.008374	0.007656	0.012107	0.007790	0.008330	0.009638	0.007582	0.007532	0.011179	0.006868	0.011758	0.011438	0.010003	0.009295	0.006553	0.010027	0.011546	0.010354	0.010694	0.010620	0.009218	0.011413	0.008494	0.010938	0.009831	0.016591	0.012095	0.013831	0.011827	0.006779	0.011292	0.011276	0.009106	0.011140	0.011219	0.008546
-306.866667	0.009710	0.005660	0.006842	0.004415	0.007476	0.009573	0.008926	0.008860	0.007108	0.008372	0.007866	0.009977	0.010828	0.009468	0.005854	0.011406	0.009689	0.007210	0.008985	0.006857	0.004935	0.009152	0.009008	0.009191	0.010150	0.005194	0.007158	0.008625	0.008529	0.006067	0.006353	0.004441	0.008727	0.006120	0.009313	0.006284	0.007338	0.009225	0.012713	0.009738	0.010543	0.006289	0.008110	0.007783	0.009242	0.007338	0.006781	0.010186	0.010798
-306.833333	0.005837	0.004296	0.007551	0.005795	0.005375	0.005105	0.005556	0.010019	0.006936	0.007478	0.005819	0.010243	0.007297	0.007628	0.010607	0.010109	0.008459	0.009924	0.005470	0.009614	0.007574	0.008903	0.006880	0.009343	0.010060	0.006424	0.007529	0.011208	0.009471	0.003489	0.006549	0.004835	0.007965	0.008301	0.010553	0.006052	0.007704	0.010011	0.012193	0.009140	0.009436	0.009048	0.008698	0.008070	0.003001	0.009254	0.006231	0.008347	0.005042
-306.800000	0.006977	0.006169	0.007741	0.005036	0.004856	0.007542	0.008531	0.004957	0.005782	0.005243	0.004923	0.009610	0.007409	0.008262	0.006784	0.007012	0.005643	0.005574	0.007233	0.006214	0.005806	0.006799	0.006225	0.008700	0.011261	0.006564	0.008561	0.007805	0.004133	0.005866	0.006164	0.006732	0.003392	0.004452	0.010089	0.007668	0.010111	0.006836	0.010407	0.007887	0.011497	0.005386	0.005801	0.006828	0.005123	0.010061	0.007220	0.007248	0.005276
-306.766667	0.007205	0.005127	0.010256	0.005271	0.005852	0.007939	0.007296	0.005754	0.008911	0.003853	0.007069	0.007373	0.009999	0.005998	0.006706	0.007044	0.006737	0.005958	0.004904	0.006334	0.008416	0.005946	0.007654	0.008040	0.010679	0.007214	0.008692	0.007413	0.005153	0.007914	0.004938	0.005094	0.008266	0.007861	0.006271	0.007544	0.007296	0.007137	0.004479	0.006602	0.009454	0.007695	0.007969	0.003199	0.005715	0.005493	0.006960	0.007513	0.005998
-306.733333	0.004874	0.007131	0.003143	0.004478	0.006705	0.004752	0.005616	0.006579	0.007740	0.007596	0.002820	0.010817	0.006139	0.006092	0.004946	0.008398	0.007315	0.008543	0.007086	0.005698	0.008253	0.008667	0.009432	0.005480	0.008561	0.005200	0.007192	0.008598	0.006844	0.004546	0.006852	0.009649	0.007055	0.005840	0.011743	0.005616	0.007195	0.010062	0.008862	0.007580	0.013792	0.010282	0.001879	0.005082	0.008124	0.007983	0.008484	0.007517	0.010244
-306.700000	0.005541	0.005860	0.011216	0.006716	0.005576	0.007518	0.005354	0.009354	0.006616	0.006087	0.008717	0.009875	0.009892	0.006172	0.008402	0.010026	0.007943	0.005191	0.007799	0.010143	0.007308	0.008966	0.009366	0.008719	0.009173	0.006580	0.007497	0.005450	0.008539	0.006206	0.007819	0.009054	0.009982	0.008283	0.012119	0.005315	0.007650	0.007655	0.009227	0.006832	0.010953	0.010574	0.006045	0.008695	0.008149	0.007813	0.008483	0.008215	0.010779
-306.666667	0.008135	0.007935	0.008439	0.010507	0.011526	0.008971	0.008865	0.008037	0.010098	0.007101	0.007327	0.012075	0.008702	0.009569	0.009995	0.009524	0.011958	0.009468	0.008527	0.011566	0.009112	0.009817	0.008718	0.006761	0.012664	0.006865	0.009244	0.010984	0.008695	0.008378	0.009109	0.007271	0.010052	0.006563	0.010013	0.006729	0.012785	0.010697	0.010442	0.011458	0.011486	0.010099	0.006525	0.010318	0.009260	0.007340	0.010566	0.010536	0.009620
-306.633333	0.010426	0.011389	0.012283	0.010435	0.009627	0.013337	0.008468	0.010225	0.013457	0.009068	0.010675	0.010342	0.009663	0.013905	0.009777	0.015143	0.010514	0.013455	0.009852	0.009739	0.012152	0.011970	0.010803	0.008766	0.013103	0.011554	0.011548	0.012644	0.011816	0.011028	0.008384	0.012808	0.012350	0.009484	0.013559	0.009055	0.012405	0.010863	0.014200	0.011654	0.010604	0.010207	0.009252	0.009668	0.010611	0.008865	0.010732	0.011749	0.012212
-306.600000	0.012684	0.011141	0.013084	0.011168	0.010419	0.012478	0.011867	0.012891	0.012367	0.008904	0.012051	0.013862	0.011678	0.012117	0.013810	0.013386	0.011167	0.011603	0.013189	0.013014	0.011181	0.014637	0.010411	0.011965	0.015058	0.012251	0.014330	0.012032	0.013268	0.014316	0.011426	0.013364	0.012520	0.012928	0.014729	0.011523	0.013115	0.015121	0.012511	0.014304	0.013000	0.013006	0.012136	0.013433	0.013673	0.010571	0.012409	0.013645	0.015003
-306.566667	0.016182	0.012711	0.015096	0.012754	0.013311	0.013643	0.012634	0.014795	0.013956	0.007938	0.013822	0.012847	0.014623	0.014443	0.011635	0.016753	0.014557	0.013148	0.012854	0.012826	0.014405	0.014502	0.014907	0.013752	0.017524	0.018725	0.014119	0.013816	0.013348	0.015196	0.013432	0.013999	0.014356	0.013413	0.017896	0.014535	0.016161	0.016228	0.015809	0.014338	0.015324	0.014076	0.014695	0.013681	0.012878	0.015765	0.014497	0.016556	0.013858
-306.533333	0.013034	0.016299	0.015226	0.012091	0.014324	0.016386	0.014322	0.013524	0.016257	0.014403	0.014854	0.017768	0.012725	0.015575	0.015469	0.016268	0.018761	0.013686	0.015325	0.012307	0.017620	0.012653	0.016275	0.013105	0.018584	0.013611	0.015674	0.017023	0.014709	0.016965	0.015436	0.013223	0.014079	0.015414	0.016589	0.013657	0.018328	0.016627	0.017646	0.015706	0.020137	0.015482	0.013976	0.014000	0.014718	0.014949	0.014178	0.016345	0.015466
-306.500000	0.017593	0.016277	0.013916	0.013929	0.013141	0.016248	0.014277	0.020150	0.016130	0.015178	0.014041	0.017146	0.018693	0.018730	0.017727	0.017400	0.015238	0.018306	0.016306	0.017117	0.014674	0.013129	0.019935	0.014445	0.022820	0.013470	0.017264	0.018157	0.016953	0.017257	0.016077	0.017881	0.018222	0.014558	0.019755	0.015734	0.018727	0.016718	0.017804	0.020246	0.019734	0.017047	0.016619	0.015603	0.016564	0.017535	0.015782	0.018866	0.017643
-306.466667	0.017770	0.016838	0.019452	0.014879	0.015370	0.014768	0.014293	0.016681	0.015878	0.014164	0.014755	0.016997	0.018988	0.019133	0.017613	0.018507	0.018801	0.016834	0.013508	0.018885	0.016769	0.014974	0.017033	0.017400	0.020148	0.017161	0.014434	0.016830	0.016232	0.016487	0.018320	0.017840	0.017850	0.016380	0.020175	0.014798	0.016566	0.018483	0.018997	0.019458	0.016458	0.017277	0.015335	0.017444	0.017608	0.018237	0.017462	0.019675	0.017098
-306.433333	0.016144	0.013292	0.018189	0.018274	0.014510	0.015211	0.013986	0.020276	0.016820	0.015449	0.019598	0.020215	0.016965	0.016473	0.013792	0.017731	0.018357	0.017955	0.016010	0.014858	0.015032	0.015940	0.018249	0.020318	0.020030	0.015919	0.017797	0.018806	0.015753	0.019839	0.017358	0.017812	0.017731	0.017134	0.019825	0.013980	0.018734	0.019114	0.020397	0.017845	0.021108	0.019142	0.016858	0.015842	0.018320	0.019330	0.016336	0.021520	0.017826
-306.400000	0.015664	0.014205	0.016977	0.013542	0.014641	0.014872	0.013506	0.020043	0.018687	0.014816	0.015891	0.018983	0.019194	0.015729	0.016935	0.021147	0.017471	0.018047	0.016663	0.016004	0.018613	0.018260	0.016482	0.016300	0.019083	0.016964	0.015722	0.019845	0.017996	0.016671	0.018079	0.017049	0.019080	0.014959	0.020099	0.015342	0.018647	0.019432	0.018366	0.019943	0.019411	0.016335	0.015655	0.016803	0.016224	0.018733	0.016025	0.021609	0.017301
-306.366667	0.017142	0.013820	0.014737	0.015308	0.015571	0.012917	0.012786	0.017144	0.015725	0.016083	0.014069	0.017968	0.015809	0.014173	0.014978	0.016480	0.016109	0.015796	0.015354	0.017274	0.014092	0.015985	0.016518	0.019615	0.017326	0.014047	0.016522	0.014106	0.018474	0.017128	0.015755	0.017264	0.018284	0.016167	0.018112	0.014947	0.018564	0.018767	0.017638	0.018214	0.019567	0.017854	0.016615	0.015522	0.015697	0.014351	0.016813	0.022106	0.020523
-306.333333	0.013905	0.015701	0.013825	0.012392	0.011164	0.013404	0.014533	0.016690	0.014276	0.015952	0.015073	0.017030	0.013269	0.016658	0.013974	0.017644	0.015635	0.015130	0.012881	0.015977	0.013601	0.012089	0.011680	0.015696	0.013956	0.013321	0.014261	0.014909	0.015268	0.015491	0.015917	0.014712	0.012864	0.011682	0.017892	0.013906	0.016706	0.016102	0.018039	0.016536	0.016034	0.014738	0.014928	0.016971	0.016943	0.014690	0.013511	0.019652	0.018123
-306.300000	0.011836	0.012170	0.010039	0.011550	0.011947	0.011161	0.012307	0.012855	0.012832	0.012830	0.011898	0.015935	0.014119	0.013353	0.012357	0.016074	0.014578	0.015051	0.013291	0.010902	0.015347	0.014497	0.015389	0.014086	0.012980	0.014561	0.010748	0.010699	0.012786	0.010518	0.014551	0.015184	0.012399	0.011516	0.016495	0.011502	0.013817	0.014239	0.015802	0.014193	0.015071	0.012809	0.014194	0.016472	0.013983	0.013301	0.012268	0.016395	0.015147
-306.266667	0.010061	0.008181	0.008555	0.010482	0.010816	0.010865	0.010112	0.011116	0.011607	0.010175	0.010621	0.011712	0.010842	0.008488	0.012214	0.014314	0.012221	0.014333	0.009968	0.011217	0.010467	0.010911	0.011675	0.014324	0.014745	0.012247	0.010979	0.012216	0.010705	0.011966	0.010064	0.011790	0.011903	0.009112	0.008628	0.009979	0.011251	0.015048	0.009109	0.013892	0.011791	0.010725	0.011009	0.014201	0.013934	0.014566	0.014013	0.010901	0.012284
-306.233333	0.004723	0.006429	0.006609	0.003764	0.002391	0.006470	0.005906	0.006576	0.006718	0.008969	0.011226	0.012814	0.009432	0.010702	0.009258	0.011373	0.008385	0.010680	0.006408	0.007128	0.009291	0.005887	0.007674	0.010753	0.011451	0.011075	0.006789	0.009217	0.009101	0.007890	0.007341	0.009858	0.006622	0.006868	0.007283	0.006934	0.009019	0.007492	0.010387	0.011219	0.011042	0.008482	0.012185	0.009216	0.007656	0.004925	0.010430	0.007565	0.011201
-306.200000	0.004260	0.001825	0.005093	0.003695	0.006039	0.003627	0.004433	0.007377	0.007342	0.007443	0.007539	0.008442	0.010101	0.006175	0.006607	0.006555	0.006741	0.004444	0.006085	0.003966	0.004674	0.004469	0.004009	0.009140	0.007685	0.004692	0.004759	0.005056	0.003976	0.005843	0.004377	0.005311	0.008183	0.005017	0.005110	0.003810	0.008080	0.006209	0.008218	0.007169	0.005631	0.010240	0.005514	0.005629	0.007240	0.008409	0.006316	0.004798	0.008394
-306.166667	0.002759	0.001727	0.002955	0.000738	0.001588	0.002670	0.004014	0.006434	0.007668	0.003031	0.001218	0.007226	0.007342	0.003758	0.002433	0.004777	0.004798	0.001228	0.002546	0.003872	0.004428	0.003229	0.005927	0.006155	0.004863	0.001034	0.002141	0.003779	0.004538	0.001401	0.002691	0.002906	0.007450	-0.001150	0.005354	0.003731	0.005299	0.004993	0.003967	0.005148	0.007195	0.004703	0.004469	0.003317	0.006174	0.003070	0.005021	0.005842	0.007045
-306.133333	-0.004005	-0.003910	-0.001168	0.001020	0.000046	0.000256	0.000398	-0.000231	0.000875	0.000792	-0.000877	0.003112	0.001706	0.001592	-0.000469	0.002332	0.003341	-0.000815	-0.000405	0.001233	-0.003132	0.000792	0.002579	0.001819	-0.000336	-0.000102	-0.000635	0.003096	0.000691	0.000484	-0.000431	0.000478	0.001073	-0.000822	0.002164	0.003328	0.002605	0.003640	0.001518	0.002164	0.005553	0.003267	0.002326	0.002106	-0.000564	0.003732	0.002611	0.003298	0.003494
-306.100000	-0.001257	-0.003282	-0.000933	-0.005248	-0.002683	0.000894	-0.000568	-0.002274	0.004018	-0.001461	-0.002148	0.000291	0.000101	-0.000161	-0.001112	0.003243	-0.000071	-0.001679	-0.001199	-0.003913	-0.001724	-0.005796	-0.002114	0.002360	0.000180	-0.000898	-0.001624	-0.000161	-0.002671	0.001034	-0.000993	-0.001208	-0.002370	-0.002905	-0.000074	-0.001879	0.001040	-0.003223	-0.002243	0.001048	0.000325	0.000056	-0.001767	-0.000437	0.001278	0.003366	0.000657	0.002883	0.004460
-306.066667	-0.005167	-0.007431	-0.004898	-0.005088	-0.002201	-0.002695	-0.003958	-0.003649	-0.001348	-0.004665	-0.002111	-0.000126	-0.001297	-0.002764	-0.000720	-0.002504	-0.003293	-0.001892	-0.000412	-0.005688	-0.005151	-0.003366	-0.003420	-0.000894	-0.000673	-0.002492	-0.005095	-0.003313	-0.002511	-0.002308	-0.003721	-0.000090	-0.003451	-0.002112	-0.004744	-0.004199	-0.003252	-0.003015	-0.003281	-0.001941	0.001895	-0.002203	-0.005580	0.000150	-0.002144	-0.002479	-0.004082	0.000053	-0.000146
-306.033333	-0.007165	-0.005475	-0.005635	-0.001893	-0.004471	-0.007919	-0.003244	-0.001566	-0.002952	-0.005523	-0.002690	0.000079	-0.003224	-0.002352	-0.003685	-0.003793	-0.003097	-0.003069	-0.005383	-0.003930	-0.004193	-0.006269	-0.002303	-0.005282	-0.003529	-0.003949	-0.002160	-0.004876	-0.004193	-0.002255	-0.004763	-0.002672	-0.005841	-0.005400	-0.003005	-0.005641	-0.002072	-0.006165	-0.003517	-0.001057	-0.000120	-0.006666	-0.004194	-0.001711	-0.004660	-0.005657	-0.006273	-0.003997	-0.002667
-306.000000	-0.006424	-0.006728	-0.003533	-0.005709	-0.008043	-0.003913	-0.005336	-0.002445	-0.007935	-0.005724	-0.005978	-0.002307	-0.004608	-0.005674	-0.002457	-0.001682	-0.004203	-0.003390	-0.006172	-0.004704	-0.003238	-0.003807	-0.005090	-0.003220	-0.001962	-0.004139	-0.007302	-0.004813	-0.003713	-0.005287	-0.006505	-0.006146	-0.004346	-0.004584	-0.002750	-0.007643	-0.001834	-0.005782	-0.006143	-0.001463	-0.003210	-0.004728	-0.003822	-0.005230	-0.003985	-0.004733	-0.006965	-0.003214	-0.004511
-305.966667	-0.004922	-0.005370	-0.004425	-0.004785	-0.004672	-0.005441	-0.003268	-0.003086	-0.005761	-0.008860	-0.004310	-0.003993	-0.004093	-0.006217	-0.001510	-0.003926	-0.004957	-0.006912	-0.003340	-0.006094	-0.006636	-0.003975	-0.003247	-0.004225	-0.001184	-0.006100	-0.004736	-0.005774	-0.007717	-0.001625	-0.004510	-0.002367	-0.007010	-0.006619	-0.004034	-0.008044	-0.001020	-0.005290	-0.007773	-0.003897	-0.003129	-0.006509	-0.007745	-0.003634	-0.006331	-0.005371	-0.005542	-0.003145	-0.005972
-305.933333	-0.006210	-0.006392	-0.004097	-0.006574	-0.006705	-0.006713	-0.003730	-0.003566	-0.008276	-0.002537	-0.007484	-0.001590	-0.003476	-0.006153	-0.002156	-0.002103	-0.002485	-0.007545	-0.005180	-0.003351	-0.006642	-0.006442	-0.003593	-0.006055	-0.001206	-0.006526	-0.003748	-0.003437	-0.003311	-0.005331	-0.007089	-0.004345	-0.006319	-0.006904	-0.003476	-0.003478	-0.004346	-0.002928	-0.003202	-0.002688	-0.001647	-0.005520	-0.007728	-0.006485	-0.003760	-0.006255	-0.003016	-0.002176	-0.003838
-305.900000	-0.004132	-0.005291	-0.003780	-0.003813	-0.006173	-0.003658	-0.004214	-0.002597	-0.001382	-0.006358	-0.004854	-0.002553	-0.002687	-0.003121	-0.005229	-0.002814	-0.005093	-0.006284	-0.003103	-0.005831	-0.004421	-0.004660	-0.005062	-0.004794	-0.002739	-0.005395	-0.004303	-0.005121	-0.004033	-0.003000	-0.005011	-0.004545	-0.007242	-0.002627	-0.002834	-0.006362	-0.001696	-0.001340	-0.002121	-0.004328	-0.003876	-0.006105	-0.005728	-0.004448	-0.006968	-0.005684	-0.003962	-0.002434	-0.002034
-305.866667	-0.004126	-0.005330	-0.004824	-0.004621	-0.006974	-0.001903	-0.004139	-0.001330	-0.004036	-0.004660	-0.002846	-0.002315	-0.003840	-0.001330	-0.004498	-0.002525	-0.000240	-0.003714	-0.003100	-0.003364	-0.001672	-0.002655	-0.004911	-0.006469	0.000883	-0.006121	-0.004604	-0.001934	-0.002831	-0.002538	-0.000894	-0.003929	-0.003691	-0.003394	-0.003955	-0.001396	-0.000726	-0.003962	-0.002231	-0.000718	-0.000820	-0.005851	-0.004606	-0.002715	-0.005034	-0.003092	-0.002751	-0.000485	-0.004135
-305.833333	-0.001961	-0.002101	-0.001274	-0.003106	-0.002128	-0.000946	-0.000449	-0.002671	-0.003270	-0.003008	-0.003053	-0.003316	-0.000859	-0.002852	-0.000219	-0.000258	-0.000971	-0.001712	0.000993	-0.003354	-0.001395	-0.002539	-0.000723	-0.000764	-0.002736	-0.003884	-0.002008	-0.000319	-0.003151	-0.002904	-0.002764	-0.002163	-0.003510	-0.002315	-0.001870	-0.004678	-0.003169	-0.001609	0.000621	-0.002083	0.001307	-0.004416	-0.002046	-0.002190	-0.005375	-0.003241	-0.000908	-0.002737	-0.000530
-305.800000	-0.000283	-0.003115	-0.000277	-0.000356	-0.001425	-0.000700	-0.000618	0.001818	0.000388	-0.005991	-0.001310	-0.000280	-0.000358	-0.001184	-0.002081	0.002127	0.002486	0.001270	0.001778	-0.001278	-0.001191	0.003020	-0.000187	-0.001716	0.001073	-0.002365	-0.000211	0.001922	-0.000027	-0.002260	-0.001673	-0.000328	-0.001708	-0.002205	0.001493	-0.003479	0.001491	-0.001612	0.001086	0.002993	-0.000405	0.000592	-0.003328	-0.002297	-0.000930	-0.004172	0.000220	0.000196	-0.001728
-305.766667	-0.001634	-0.001058	-0.000199	0.001106	-0.001928	0.001172	-0.001320	0.001248	0.000275	-0.000428	-0.001420	0.000939	0.002695	0.002190	0.000540	0.003154	0.001050	0.000166	-0.000692	0.000731	0.001616	0.000633	0.000415	0.001171	0.003369	0.001728	-0.000286	0.003853	-0.000267	-0.001305	-0.000191	0.002457	-0.000451	-0.001406	0.002133	0.000287	0.001502	0.004008	0.002886	0.003196	0.000363	-0.000592	-0.000122	0.000571	-0.002674	-0.000563	-0.002150	0.001303	0.002112
-305.733333	0.001816	-0.000727	0.003058	0.002750	-0.000221	0.002966	0.001963	0.004715	0.003777	0.002725	0.002070	0.004974	0.000701	0.001470	0.002996	0.004199	0.003006	0.000145	0.003188	0.001214	0.002203	0.000927	0.002683	0.003395	0.006267	0.002050	0.001343	0.002011	0.002536	0.001870	-0.000455	0.002544	0.001716	0.006054	0.004378	-0.000193	0.006726	0.004317	0.002922	0.000522	0.004344	0.000348	0.001318	0.000490	-0.000241	0.003960	-0.002060	0.005736	0.001962
-305.700000	0.001908	0.001107	0.003870	0.004788	-0.001564	0.002138	0.001974	0.005314	0.002275	0.002185	0.003837	0.006898	0.004528	0.004756	0.004856	0.006205	0.004704	0.004384	0.006301	0.002417	0.004487	0.003263	0.004095	0.006626	0.005497	0.005417	0.003642	0.002893	0.001655	0.002893	0.005084	0.004321	0.006158	0.006318	0.006138	0.004214	0.007148	0.006073	0.004769	0.003081	0.004512	0.002056	0.002041	0.003899	0.000838	0.003026	0.003147	0.005578	0.002600
-305.666667	0.006576	0.004291	0.005313	0.007203	0.004995	0.007374	0.006483	0.005336	0.002843	0.004420	0.007328	0.005768	0.006567	0.006521	0.007586	0.010617	0.008931	0.006644	0.008283	0.007467	0.007863	0.008009	0.005543	0.008029	0.009535	0.003976	0.007301	0.005858	0.006062	0.007361	0.005814	0.002641	0.006390	0.004549	0.005736	0.004290	0.010318	0.005565	0.007646	0.006657	0.006023	0.005004	0.004523	0.006205	0.003283	0.006605	0.003993	0.008452	0.005568
-305.633333	0.006109	0.009142	0.010110	0.007780	0.006458	0.008741	0.006764	0.009511	0.006327	0.004129	0.008306	0.008255	0.005618	0.009485	0.006670	0.009059	0.008976	0.005289	0.008309	0.008099	0.009636	0.004832	0.006743	0.008879	0.009015	0.007426	0.005004	0.007067	0.007822	0.006735	0.008439	0.005265	0.008169	0.006076	0.005819	0.005020	0.011135	0.008754	0.007896	0.006720	0.010352	0.007088	0.004126	0.007646	0.006516	0.006147	0.005629	0.008167	0.007409
-305.600000	0.006636	0.005139	0.007169	0.006176	0.008491	0.008462	0.005533	0.008113	0.009638	0.008297	0.009772	0.005329	0.008015	0.008996	0.010394	0.008650	0.010882	0.005589	0.010199	0.007385	0.011249	0.010386	0.008354	0.007574	0.007215	0.007905	0.009096	0.011229	0.009184	0.010251	0.009417	0.007480	0.010789	0.006852	0.010222	0.009110	0.009298	0.009561	0.009483	0.011733	0.008825	0.011906	0.007250	0.011390	0.006751	0.010361	0.009354	0.008315	0.007893
-305.566667	0.008912	0.008663	0.009536	0.006740	0.008409	0.010508	0.011365	0.008450	0.011059	0.006098	0.009104	0.009372	0.010340	0.009653	0.012185	0.008472	0.011953	0.008713	0.008757	0.009310	0.010535	0.009037	0.009036	0.010687	0.011814	0.010151	0.012321	0.009772	0.010626	0.011211	0.009231	0.006179	0.011097	0.006199	0.007980	0.010050	0.008157	0.010615	0.007814	0.013653	0.010487	0.011205	0.007178	0.011020	0.006694	0.010287	0.009191	0.008927	0.009982
-305.533333	0.010998	0.010983	0.009644	0.010423	0.010892	0.009224	0.009203	0.009132	0.007092	0.006361	0.009638	0.009959	0.013340	0.012215	0.012365	0.011140	0.014026	0.009360	0.010876	0.009716	0.010528	0.011391	0.010512	0.014381	0.010847	0.009653	0.009541	0.010268	0.010304	0.007435	0.012185	0.012171	0.010481	0.009194	0.014468	0.007728	0.009676	0.011765	0.010897	0.012041	0.010835	0.012744	0.011419	0.010639	0.008761	0.008572	0.010108	0.012126	0.010927
-305.500000	0.008835	0.010829	0.009790	0.009630	0.011202	0.011204	0.009650	0.013755	0.012017	0.008151	0.013142	0.013478	0.012603	0.012278	0.014182	0.012342	0.013818	0.010650	0.011921	0.012365	0.011808	0.009099	0.014141	0.012717	0.016159	0.008862	0.011934	0.011730	0.012470	0.009085	0.010889	0.010141	0.013454	0.010390	0.014788	0.009537	0.012538	0.011745	0.010814	0.014238	0.014269	0.011740	0.010135	0.011211	0.010038	0.012610	0.012203	0.012505	0.009394
-305.466667	0.010766	0.011683	0.011801	0.013394	0.008013	0.011877	0.009761	0.011702	0.008149	0.011620	0.011631	0.012878	0.011659	0.012295	0.012338	0.014091	0.012691	0.009797	0.014221	0.012084	0.012856	0.008842	0.009403	0.012909	0.009990	0.009672	0.012273	0.014749	0.008706	0.009361	0.009764	0.013446	0.010426	0.012379	0.010864	0.013667	0.012325	0.011793	0.010396	0.015309	0.014718	0.010991	0.013343	0.012166	0.010393	0.012256	0.009393	0.011119	0.009852
-305.433333	0.012147	0.007282	0.010198	0.011365	0.010252	0.011915	0.012479	0.010509	0.009046	0.008677	0.012371	0.012327	0.014421	0.013318	0.012964	0.012014	0.013638	0.011284	0.013125	0.009935	0.010933	0.007828	0.012678	0.010126	0.013248	0.010557	0.014022	0.011646	0.011498	0.011955	0.010348	0.010248	0.011016	0.010557	0.010862	0.010750	0.009763	0.011584	0.012120	0.010447	0.011943	0.008788	0.010730	0.012738	0.011336	0.012576	0.012794	0.012697	0.014312
-305.400000	0.012442	0.009665	0.012279	0.011274	0.011010	0.009453	0.011740	0.009520	0.008963	0.008168	0.008606	0.012287	0.013456	0.011561	0.009920	0.012842	0.011949	0.011045	0.011517	0.010480	0.011492	0.009405	0.011470	0.014127	0.015297	0.011774	0.009200	0.008864	0.011986	0.009882	0.008910	0.009282	0.010858	0.012662	0.013506	0.010720	0.011844	0.013863	0.012878	0.013069	0.014580	0.009893	0.009441	0.013709	0.014687	0.012716	0.010589	0.013677	0.012001
-305.366667	0.013462	0.010759	0.009236	0.008013	0.010482	0.006284	0.011105	0.012946	0.010763	0.009641	0.010046	0.012753	0.009138	0.011960	0.011130	0.011909	0.010735	0.012171	0.008369	0.010363	0.009971	0.009138	0.010855	0.011851	0.012896	0.011079	0.011123	0.010926	0.012000	0.008246	0.013621	0.012916	0.009336	0.010889	0.010865	0.010279	0.009252	0.012823	0.009895	0.011480	0.008559	0.009049	0.012133	0.010545	0.010509	0.010451	0.010038	0.014157	0.012387
-305.333333	0.009675	0.011425	0.011968	0.010002	0.006425	0.011274	0.008926	0.009276	0.008288	0.009213	0.009888	0.011338	0.009276	0.010503	0.010399	0.008831	0.011281	0.010503	0.011223	0.011938	0.007968	0.009366	0.006973	0.012456	0.011924	0.009007	0.009538	0.011572	0.008241	0.008416	0.009478	0.011135	0.010800	0.008820	0.008621	0.008839	0.010718	0.012414	0.011254	0.012847	0.012071	0.009565	0.009378	0.012572	0.011576	0.012398	0.010928	0.013647	0.012207
-305.300000	0.009393	0.007271	0.009114	0.006410	0.004845	0.008951	0.008092	0.008842	0.009229	0.007316	0.008004	0.012888	0.010796	0.009774	0.010877	0.011165	0.010231	0.009214	0.007269	0.008668	0.007887	0.007660	0.009412	0.011301	0.011221	0.008608	0.006659	0.012601	0.008368	0.008849	0.010115	0.008550	0.008475	0.005968	0.009421	0.007868	0.011542	0.008499	0.011366	0.009957	0.010776	0.006591	0.008502	0.010260	0.008296	0.008803	0.010403	0.009561	0.012046
-305.266667	0.007469	0.008256	0.006113	0.008969	0.005320	0.007165	0.009396	0.007809	0.007877	0.005895	0.008099	0.009804	0.011213	0.008205	0.013530	0.010553	0.012289	0.008564	0.009082	0.006086	0.006607	0.004738	0.009503	0.008402	0.008754	0.007087	0.008051	0.006934	0.010131	0.007284	0.006918	0.009941	0.009189	0.007378	0.009342	0.006288	0.008263	0.008021	0.007788	0.011964	0.011163	0.006974	0.006117	0.007183	0.010309	0.007602	0.007173	0.008650	0.011824
-305.233333	0.005510	0.005643	0.007056	0.004840	0.004525	0.005631	0.005209	0.007315	0.008347	0.007702	0.005296	0.007403	0.006428	0.009891	0.009021	0.008795	0.005910	0.008657	0.006524	0.006675	0.008771	0.009964	0.010763	0.008219	0.005907	0.006847	0.006063	0.008923	0.010323	0.009724	0.008178	0.006811	0.006468	0.006014	0.008140	0.006510	0.008665	0.008243	0.009934	0.006532	0.011355	0.006282	0.007913	0.007742	0.005242	0.008150	0.006912	0.007703	0.012182
-305.200000	0.004634	0.004906	0.004175	0.005130	0.002803	0.003885	0.007117	0.002535	0.007875	0.007322	0.004620	0.006483	0.005621	0.008225	0.005497	0.009038	0.007600	0.004566	0.006597	0.006478	0.008125	0.005974	0.005462	0.007282	0.009463	0.005571	0.007085	0.006660	0.007303	0.006143	0.004312	0.008151	0.006054	0.005085	0.007659	0.004693	0.008858	0.006003	0.007229	0.004426	0.005540	0.005615	0.007524	0.005742	0.004910	0.007291	0.007058	0.009414	0.008940
-305.166667	0.008649	0.005113	0.005650	0.002735	0.003326	0.005394	0.002777	0.006873	0.005150	0.004463	0.005070	0.005523	0.004785	0.005556	0.005568	0.007233	0.005049	0.005604	0.006202	0.005532	0.005960	0.002795	0.006652	0.004483	0.008430	0.005977	0.005410	0.005068	0.004712	0.003811	0.005740	0.004462	0.007041	0.004381	0.004292	0.006308	0.007202	0.004136	0.004704	0.005715	0.006141	0.005854	0.004093	0.007380	0.003607	0.004843	0.006443	0.008781	0.006974
-305.133333	0.003136	0.003471	0.004408	0.000993	0.002303	0.003395	0.003683	0.002794	0.001942	0.002807	0.005093	0.005389	0.005311	0.002431	0.006746	0.005463	0.008348	0.002159	0.007050	0.005102	0.004363	0.004614	0.002335	0.003720	0.004996	0.003799	0.003956	0.005732	0.003544	0.000325	0.005806	0.001024	0.005428	0.003165	0.002856	0.004849	0.004662	0.006954	0.002085	0.002186	0.006336	0.002642	0.004785	0.007458	0.005535	0.003988	0.003826	0.003313	0.005471
-305.100000	0.002537	0.003217	0.004110	0.003115	0.002111	0.004585	0.005068	0.002710	0.003302	0.003291	0.003862	0.006828	0.005740	0.003522	0.005059	0.005700	0.002502	0.001200	0.005631	0.001995	0.004599	0.003722	0.003812	0.005895	0.006922	-0.001364	0.004483	0.001603	-0.000429	0.004490	0.001943	0.003503	0.003279	0.004184	0.004771	0.003753	0.004488	0.003212	0.005258	0.005952	0.003795	0.004727	0.005858	0.003959	0.004772	0.006150	0.004640	0.004665	0.003608
-305.066667	0.004006	0.001980	0.003577	0.003313	0.003091	0.002664	0.000748	0.000728	0.001227	0.001655	0.001935	0.007034	0.004684	0.003540	0.002528	0.002622	0.004489	0.003442	0.001187	0.003902	0.002274	0.002376	0.004961	0.004227	0.006143	-0.000438	0.003882	0.003087	0.003225	0.000347	0.001676	0.001762	0.000507	0.001851	0.001254	0.001471	0.004529	0.004004	0.005324	0.000826	0.003400	-0.000124	0.002316	0.003737	0.003592	0.003239	0.004374	0.005875	0.002142
-305.033333	0.004606	-0.000709	-0.001745	0.001271	0.000293	0.003876	0.002371	0.001383	0.005395	0.000042	0.004444	0.006081	0.001803	0.003045	0.002186	0.003840	0.003981	0.002319	0.002557	0.003254	0.001954	0.004332	0.002961	0.003975	0.005332	0.003273	0.001200	0.002051	0.002153	-0.001366	0.001916	0.001982	0.003270	0.003389	0.005991	-0.001223	0.006844	0.003276	0.002451	0.003388	0.006146	0.000115	0.001058	0.003057	0.001453	0.003030	-0.000358	0.002229	0.004382
-305.000000	0.003846	0.001791	0.002611	0.002636	-0.001160	0.001294	0.000081	0.000409	0.002558	0.002059	0.000898	0.003310	0.001933	0.002024	0.003862	0.002935	0.004635	0.003519	0.005286	0.002246	0.000277	0.001061	0.002790	0.004134	0.004820	0.001365	0.002169	0.002049	0.003293	0.000841	0.002190	0.003026	0.000553	0.002208	0.004031	0.000676	0.002963	0.002493	0.000654	0.003068	0.003925	0.001071	0.000387	0.006644	0.002615	0.000821	0.003193	0.005498	0.003133
-304.966667	0.001842	0.001410	0.002087	0.002179	0.001329	0.003838	0.002151	0.003500	0.001716	0.001109	0.000028	0.004640	0.006868	0.002435	0.006223	0.004597	0.004608	0.001914	0.004300	0.002337	0.001731	0.001985	0.003353	0.005016	0.007712	0.000884	0.004577	0.003974	0.004740	-0.000153	0.000691	0.003275	0.001901	0.001647	0.002297	-0.001297	0.003803	0.001757	0.002132	0.003549	0.004022	0.002679	0.004158	0.003525	0.003975	0.000565	0.003218	0.002887	0.003440
-304.933333	0.001476	-0.000440	0.002483	-0.000888	0.001810	0.001980	0.004533	0.003816	0.004040	0.000217	0.000682	0.002353	0.006263	0.002553	0.002678	0.002782	0.004362	0.003792	0.004028	0.001127	0.002206	0.002671	0.004547	0.005096	0.005451	0.003131	0.005147	0.004057	0.000948	0.002164	0.002195	0.002388	0.004534	0.002621	0.004234	0.001676	0.004267	0.006711	0.004864	0.004031	0.003523	0.003450	0.003021	0.001610	0.002902	0.003234	0.007420	0.003243	0.005503
-304.900000	0.003715	0.002708	0.001971	0.003305	0.003414	0.000779	0.001171	0.004657	0.004764	0.000718	0.002092	0.004114	0.004231	0.004839	0.004176	0.006118	0.006393	0.005853	0.003224	-0.000792	0.003746	0.006700	0.008160	0.006860	0.006995	0.003491	0.002981	0.003253	0.005218	0.003063	0.003963	0.004378	0.003864	0.001973	0.005095	0.000105	0.002309	0.005465	0.004581	0.005552	0.005914	0.002521	0.000554	0.004555	0.000854	0.003324	0.004333	0.004229	0.005154
-304.866667	0.003542	0.005033	0.006737	0.002752	0.003610	0.006070	0.001505	0.004120	0.006627	0.002789	0.004577	0.007168	0.005568	0.006620	0.006220	0.006763	0.006654	0.005026	0.006944	0.005285	0.005508	0.006250	0.004316	0.008462	0.007195	0.003423	0.002586	0.006333	0.004707	0.005725	0.005544	0.006076	0.002822	0.003993	0.005248	0.002526	0.005094	0.004158	0.005503	0.005229	0.006243	-0.000317	0.006167	0.003056	0.003507	0.004991	0.005375	0.004366	0.006186
-304.833333	0.006759	0.004805	0.008082	0.008222	0.005755	0.006104	0.006166	0.003815	0.004487	0.004371	0.005963	0.005932	0.007776	0.008072	0.005956	0.009945	0.008077	0.004480	0.005708	0.005214	0.003403	0.006086	0.007195	0.008382	0.005273	0.003572	0.006399	0.006584	0.005341	0.001929	0.004661	0.004795	0.004207	0.006886	0.008184	0.006250	0.008114	0.005993	0.008008	0.004744	0.008849	0.004963	0.004479	0.007149	0.005571	0.006056	0.005698	0.006217	0.009511
-304.800000	0.005171	0.006346	0.007430	0.005749	0.006461	0.006415	0.003760	0.008890	0.005659	0.006215	0.005558	0.007036	0.008055	0.006486	0.007733	0.006466	0.008666	0.011096	0.008008	0.006224	0.005979	0.005281	0.010642	0.009022	0.008343	0.005402	0.007502	0.008524	0.004986	0.008478	0.008986	0.006452	0.008503	0.009317	0.009406	0.002938	0.009183	0.004308	0.007690	0.003883	0.009440	0.004500	0.004311	0.006129	0.005596	0.006044	0.005542	0.006205	0.008121
-304.766667	0.007707	0.007938	0.009064	0.006244	0.008440	0.008501	0.004481	0.010291	0.007248	0.003342	0.007159	0.009183	0.008589	0.007909	0.008561	0.007647	0.009138	0.008522	0.007269	0.007682	0.005893	0.006632	0.010082	0.008460	0.008882	0.008063	0.007211	0.008628	0.009068	0.008332	0.006765	0.008403	0.006417	0.010837	0.007982	0.004060	0.011591	0.009043	0.009606	0.008848	0.009294	0.007589	0.006287	0.005994	0.005119	0.008136	0.005631	0.008955	0.009920
-304.733333	0.011650	0.007064	0.008120	0.011607	0.010741	0.009546	0.005926	0.010072	0.008463	0.005136	0.008037	0.009262	0.009086	0.009364	0.011758	0.010003	0.010151	0.010599	0.011793	0.010145	0.008787	0.008720	0.011523	0.009519	0.010316	0.010053	0.011225	0.011052	0.008482	0.006517	0.009617	0.007488	0.007459	0.011646	0.010616	0.007175	0.009333	0.008875	0.009918	0.008284	0.012694	0.006478	0.005490	0.006492	0.006081	0.006856	0.007875	0.010533	0.009540
-304.700000	0.010615	0.007859	0.009736	0.008242	0.007476	0.010991	0.008014	0.010067	0.010462	0.006504	0.011565	0.013681	0.010066	0.010314	0.011592	0.010141	0.011571	0.013589	0.012902	0.010862	0.010458	0.009683	0.011524	0.011259	0.014389	0.007403	0.008241	0.008990	0.009216	0.008511	0.011174	0.013202	0.009013	0.007097	0.012923	0.009141	0.010227	0.010386	0.012724	0.011729	0.010156	0.008709	0.008172	0.009076	0.011579	0.008613	0.007891	0.011963	0.009555
-304.666667	0.011254	0.009257	0.010536	0.009452	0.010720	0.012119	0.009529	0.011676	0.010998	0.007202	0.011491	0.011765	0.012904	0.012443	0.010638	0.011022	0.011642	0.009748	0.010096	0.012691	0.011331	0.011126	0.012484	0.010082	0.012701	0.006643	0.012894	0.012253	0.012401	0.009224	0.009539	0.012741	0.009374	0.009091	0.010119	0.010160	0.009073	0.013439	0.012936	0.010520	0.013546	0.009667	0.010127	0.011541	0.008116	0.008772	0.008797	0.013346	0.013702
-304.633333	0.013015	0.012193	0.012172	0.008178	0.011948	0.013380	0.011011	0.011000	0.010634	0.010022	0.010368	0.013776	0.013043	0.011239	0.009833	0.014043	0.014196	0.009522	0.012643	0.012336	0.009719	0.011927	0.010722	0.013673	0.012123	0.011366	0.010362	0.012844	0.011732	0.009819	0.009658	0.011369	0.009469	0.009575	0.011877	0.010191	0.012515	0.010207	0.013592	0.013267	0.015554	0.012400	0.008670	0.012235	0.006388	0.011335	0.011558	0.009562	0.012646
-304.600000	0.010280	0.008035	0.011611	0.009769	0.010300	0.011372	0.009395	0.012506	0.009186	0.009401	0.009169	0.011168	0.009140	0.008154	0.009513	0.010025	0.012453	0.011917	0.012077	0.012553	0.008135	0.013132	0.012488	0.010556	0.010740	0.007746	0.009033	0.013530	0.014140	0.010007	0.012295	0.011194	0.009991	0.012312	0.013034	0.008610	0.012560	0.012385	0.009065	0.013360	0.011107	0.012541	0.008670	0.011636	0.008051	0.010944	0.009328	0.011901	0.012719
-304.566667	0.008781	0.009614	0.010782	0.009457	0.010133	0.011625	0.012277	0.012001	0.011224	0.009508	0.010848	0.014810	0.010964	0.012737	0.011495	0.013146	0.013260	0.009426	0.010049	0.012627	0.011173	0.009528	0.014488	0.011507	0.012544	0.008775	0.011400	0.009924	0.012103	0.012346	0.011499	0.011301	0.010217	0.010796	0.012961	0.007172	0.009241	0.012669	0.012647	0.012017	0.011158	0.010047	0.009571	0.011344	0.010794	0.010630	0.013729	0.013925	0.015397
-304.533333	0.012306	0.013864	0.014142	0.010023	0.009945	0.010369	0.010688	0.011711	0.011109	0.010507	0.009087	0.010477	0.011362	0.011450	0.010652	0.009153	0.010239	0.007516	0.010741	0.011219	0.008522	0.008325	0.012471	0.009735	0.012176	0.010697	0.008244	0.009995	0.010414	0.011191	0.010673	0.007207	0.010701	0.012791	0.009770	0.008447	0.012372	0.011465	0.010511	0.010508	0.013792	0.008203	0.008750	0.009734	0.009194	0.008934	0.011176	0.015381	0.008297
-304.500000	0.010919	0.008229	0.008735	0.007536	0.010235	0.012205	0.008921	0.012707	0.012012	0.011017	0.011259	0.014169	0.010100	0.007199	0.010580	0.009946	0.010876	0.011255	0.011804	0.008557	0.009088	0.008324	0.008079	0.010121	0.007133	0.005617	0.007846	0.010779	0.008540	0.008661	0.012297	0.009023	0.009258	0.012317	0.013428	0.008685	0.010155	0.013315	0.012424	0.010764	0.007784	0.007678	0.007981	0.009454	0.010396	0.010708	0.012501	0.010509	0.015383
-304.466667	0.010108	0.006899	0.008034	0.008985	0.007444	0.006427	0.011398	0.009727	0.007630	0.005506	0.009859	0.007825	0.008244	0.008160	0.006534	0.007059	0.011378	0.009322	0.009495	0.009311	0.006587	0.008245	0.010398	0.007255	0.010596	0.007743	0.009001	0.008279	0.009526	0.007942	0.009160	0.009689	0.008867	0.007023	0.008023	0.006770	0.010744	0.007878	0.008650	0.010749	0.009544	0.008027	0.010527	0.010368	0.009906	0.007195	0.008789	0.010534	0.009622
-304.433333	0.006974	0.005816	0.006611	0.009283	0.006559	0.008235	0.006498	0.006151	0.008752	0.010801	0.005530	0.008471	0.007131	0.008203	0.005531	0.009143	0.007145	0.009848	0.007315	0.008216	0.004930	0.006402	0.006629	0.008437	0.004391	0.005152	0.007548	0.008014	0.004914	0.005482	0.007599	0.006079	0.005538	0.006953	0.005224	0.008852	0.009339	0.009073	0.005838	0.009112	0.006992	0.008640	0.008126	0.006025	0.006532	0.007743	0.006712	0.006967	0.011330
-304.400000	0.005695	0.002800	0.003638	0.005103	0.005993	0.006243	0.006681	0.005407	0.006455	0.004800	0.003962	0.008166	0.004771	0.004625	0.004546	0.004976	0.009583	0.008076	0.008035	0.006982	0.006278	0.006963	0.007742	0.004855	0.005050	0.006282	0.007493	0.005989	0.002957	0.003989	0.005016	0.006158	0.004090	0.005725	0.007899	0.002003	0.004633	0.007711	0.008468	0.005846	0.004672	0.007082	0.008668	0.005861	0.004710	0.007187	0.008250	0.006883	0.011165
-304.366667	0.002782	0.004026	0.002029	0.003439	0.001462	0.001787	0.005377	0.003951	0.004439	0.004234	0.004356	0.006803	0.004142	0.004196	0.002499	0.006982	0.003350	0.005160	0.005873	0.004939	0.002884	0.003837	0.003260	0.007161	0.004017	0.002914	0.002347	0.002564	0.002933	0.003360	0.003813	0.002472	0.002337	0.001718	0.005101	0.002403	0.006090	0.005429	0.004689	0.006296	0.005214	0.004211	0.001153	0.007495	0.005009	0.004891	0.002475	0.008201	0.006909
-304.333333	0.000884	0.002289	0.001225	0.001146	0.003194	0.002649	0.003811	0.006132	0.000407	0.003008	0.002369	0.004661	0.003726	0.003945	0.005220	0.007371	0.003560	0.002407	0.001701	0.004677	0.001402	0.002639	0.005105	0.002189	0.004273	0.001566	0.006093	0.007237	0.002632	0.001315	0.003858	0.003351	0.001073	0.001271	0.004578	0.000380	0.002994	0.005173	0.004097	0.006851	0.005607	0.004624	0.005325	0.003661	0.001257	0.000379	0.003575	0.003385	0.005753
-304.300000	0.001874	-0.000242	-0.000056	-0.003026	0.001605	0.001436	0.001345	0.001808	0.001581	0.000040	0.000219	0.000945	0.004701	0.005161	0.001295	0.002633	0.000268	0.003592	-0.000609	0.002239	0.001367	0.003113	0.000346	0.003490	0.001695	0.002297	0.002780	0.002882	0.000302	-0.000763	0.002647	0.002066	0.000406	0.001468	0.000912	0.003769	0.002703	0.004231	0.002517	0.002208	0.000794	0.000276	0.000753	0.002620	0.002394	0.001883	0.002223	0.005895	0.006232
-304.266667	0.003307	0.000090	0.000264	-0.001241	-0.001439	0.002815	-0.001501	0.002449	0.000134	-0.001440	0.003156	0.002932	0.002232	0.001395	-0.000280	0.000411	0.003060	0.000397	0.002503	0.002024	-0.001580	-0.001935	0.000839	-0.000237	0.002903	-0.003016	-0.000675	0.001314	0.000377	0.001779	0.001547	-0.000097	-0.001446	-0.000521	-0.001289	-0.001819	0.002149	0.001423	-0.000061	0.000172	0.002225	0.000665	-0.000685	0.001408	0.000091	0.000780	0.000163	0.000374	0.003660
-304.233333	-0.002329	-0.001077	-0.001111	-0.001783	-0.001259	-0.001886	-0.000698	0.005151	-0.002943	-0.001970	-0.000327	0.001915	0.000613	0.001231	-0.001245	0.001213	0.001393	-0.000223	-0.001741	-0.001817	-0.001198	-0.000315	0.001852	-0.000351	-0.000600	-0.002441	-0.003430	0.001772	-0.000119	0.000826	0.000913	-0.000814	-0.000473	-0.000407	0.001296	-0.001552	0.002115	0.000527	0.000480	-0.000709	0.003995	0.001114	-0.000845	0.000787	-0.002476	-0.000353	0.001573	0.003395	0.003765
-304.200000	0.000398	-0.001300	-0.001984	-0.002234	-0.001069	-0.003340	-0.002302	-0.000333	-0.001102	-0.004196	-0.000125	-0.000741	0.000691	0.000740	-0.001400	-0.000095	0.001226	-0.002399	0.001801	0.002047	-0.003769	0.001113	-0.002994	-0.000978	-0.000562	-0.001016	-0.000219	-0.000792	0.002939	-0.001949	0.000632	-0.001224	-0.004103	-0.000785	0.001888	-0.003772	0.000171	0.000451	0.001532	-0.000505	-0.000436	-0.000916	-0.002847	0.001097	0.001509	0.000207	0.001254	-0.001109	0.003966
-304.166667	-0.002323	-0.000311	-0.002295	-0.002694	-0.001030	-0.001480	-0.000898	-0.001573	-0.003119	-0.000002	-0.001683	0.001016	0.000291	-0.002294	-0.000880	-0.001590	0.000427	-0.000743	-0.000153	-0.000744	0.000598	0.000075	-0.000049	0.000368	-0.000403	-0.002749	-0.003660	-0.000379	-0.001700	-0.000205	0.000355	-0.003138	-0.004169	-0.002625	-0.001325	-0.002772	0.002875	-0.001313	0.000420	0.002430	0.001652	0.000671	-0.005009	-0.001019	-0.002304	-0.000747	-0.002227	-0.001621	0.001051
-304.133333	-0.002914	-0.003508	-0.001888	-0.003937	0.001183	-0.002316	-0.000472	-0.001757	-0.002305	-0.002878	-0.002444	0.000941	0.000290	0.000936	-0.001848	-0.000547	-0.000216	-0.002533	0.000032	-0.000469	-0.004116	0.000541	-0.001598	-0.000907	0.000017	-0.001233	-0.001903	0.000076	-0.001552	-0.001103	-0.002488	-0.001686	-0.001604	0.000536	-0.002689	-0.003618	-0.000069	-0.001235	-0.000473	-0.000252	-0.002717	0.001261	-0.005651	-0.003216	-0.002318	-0.002516	-0.000237	0.000700	0.002750
-304.100000	0.000477	-0.000771	-0.001137	-0.000746	-0.004042	-0.000991	-0.001915	0.001434	-0.003029	-0.001508	-0.001788	-0.001383	-0.000591	0.001288	-0.002210	-0.000595	-0.000377	0.000713	0.000357	-0.003374	-0.002792	-0.001839	-0.001921	0.000881	-0.001769	-0.003103	-0.002545	-0.002261	-0.000511	-0.000546	-0.001128	-0.001608	-0.002268	-0.002262	-0.000240	-0.004197	0.000492	-0.001236	0.000330	-0.000840	-0.000543	-0.001579	-0.002928	-0.000782	-0.001392	-0.001552	0.000648	-0.000178	0.002166
-304.066667	0.000517	-0.003476	-0.000063	-0.001915	-0.000680	-0.000470	-0.001159	0.000334	-0.001191	-0.006153	-0.001272	0.000060	-0.003475	-0.001022	0.000351	0.002211	0.000664	-0.000052	0.000994	-0.001935	-0.002376	0.000616	0.002395	0.000399	0.001749	-0.001661	0.001860	-0.001090	0.002215	0.000891	0.000522	-0.000243	-0.002797	0.000997	-0.000223	-0.003655	0.000309	0.000447	-0.000862	0.000832	-0.001010	-0.001553	-0.005891	-0.000029	-0.003739	-0.003958	-0.000613	-0.000529	-0.000621
-304.033333	-0.002432	-0.002120	-0.002961	-0.000121	-0.004601	-0.000696	0.001508	0.001499	-0.001656	-0.003552	-0.001155	0.000298	-0.000343	0.000138	0.000807	0.000090	0.002347	0.000382	-0.001244	-0.000490	-0.002908	-0.003837	-0.002148	-0.000528	0.001601	0.001107	0.001705	0.001248	-0.000107	-0.003938	0.000062	-0.000820	-0.002667	-0.001208	-0.000997	-0.001491	-0.000972	-0.000755	-0.001592	0.000269	0.001135	0.001011	-0.002285	-0.000465	-0.004552	-0.000195	-0.001310	0.002741	0.000560
-304.000000	-0.001408	0.000691	0.000960	-0.001170	0.001581	-0.001047	0.000694	0.002891	-0.002702	-0.001445	-0.000191	-0.000183	0.000769	0.000847	0.001056	0.000616	0.002427	-0.001829	0.002044	-0.000460	-0.001286	0.002067	0.002539	-0.000467	0.004161	-0.000530	-0.000620	-0.001207	0.001172	-0.001246	0.000882	-0.001421	-0.001336	-0.000393	0.000079	-0.000593	0.002461	0.000287	-0.000648	0.001322	0.001571	0.001915	-0.004694	0.002551	-0.002139	-0.000912	0.001980	-0.001082	0.001353
-303.966667	0.001224	0.000185	0.001937	0.000488	-0.000936	0.000336	0.002658	0.003559	-0.001821	-0.002398	0.003562	0.000470	0.000289	0.002959	0.000487	0.001970	0.005791	0.000371	0.000255	0.000278	-0.000056	0.000570	0.000129	0.001328	0.003774	-0.001415	0.000742	0.002115	0.001416	-0.002068	0.001703	0.001095	0.000567	0.001670	0.001227	-0.001235	0.001217	-0.000434	0.001758	0.001616	-0.001086	0.001357	-0.002993	0.000801	-0.000469	-0.000513	0.000291	0.001384	0.000222
-303.933333	0.001400	0.001439	0.002156	0.002519	0.001031	-0.000644	0.000239	0.001197	0.002587	-0.003210	-0.000313	0.002533	0.001348	0.004506	0.001055	0.002904	0.002346	0.000501	0.001633	0.003328	0.002276	-0.000259	0.003296	-0.000020	0.003855	0.004042	0.000341	0.002311	0.000292	0.003390	0.002000	-0.002545	-0.002378	0.000414	0.002688	-0.000117	0.000292	0.000769	0.001939	0.001161	0.001541	0.000458	0.000441	0.004424	0.001127	0.001490	-0.001865	0.000403	0.000358
-303.900000	0.003424	0.000220	0.003673	0.003009	0.001310	0.002967	0.001491	0.004265	0.000411	-0.000649	-0.000490	-0.000173	0.003409	0.002714	0.000713	0.003082	0.004350	0.001227	0.000418	0.002143	0.000253	0.004093	0.003547	0.001741	0.003048	-0.000704	0.000902	0.003252	0.002450	0.000017	0.001428	-0.001727	0.000623	0.000855	0.006350	0.000847	0.001849	0.003331	0.001688	0.003072	0.003159	0.001967	-0.000117	0.002991	0.002352	0.001890	0.001825	0.002169	0.001907
-303.866667	0.000814	-0.000278	0.003326	0.003519	0.001358	0.002252	0.000572	0.003340	0.001235	0.000718	0.004990	0.004565	0.001660	0.002976	0.004491	0.003385	0.003949	0.000169	0.001998	0.001690	0.001352	0.001411	0.003001	0.001314	0.004893	0.003006	0.003225	0.001166	0.002939	0.000109	0.002261	0.000353	0.004486	0.002183	0.005237	-0.000195	0.005901	0.002930	0.002733	0.002025	0.001877	0.003398	0.002364	0.003307	0.003702	0.002212	0.000405	0.004561	0.001781
-303.833333	0.003048	0.000775	0.003275	0.002169	0.004510	0.004256	0.001445	0.005602	0.002438	0.001038	0.003142	0.003581	0.005207	0.005122	0.002252	0.002320	0.005957	0.004721	0.004080	0.006561	0.002619	0.003666	0.004997	0.005829	0.003131	0.001901	0.001383	0.002043	0.002926	0.003476	0.002869	0.001931	0.003574	0.002007	0.005569	-0.000669	0.003976	0.003010	0.001855	0.003405	0.003317	0.003717	0.001158	0.004616	0.000009	0.003732	0.002136	0.006450	0.003889
-303.800000	0.002434	0.001976	0.008004	0.000914	0.005630	0.000890	0.002213	0.005974	0.004298	0.002080	0.002061	0.006180	0.004621	0.002160	0.003943	0.008464	0.008996	0.007388	0.006130	0.006259	0.006194	0.004146	0.003896	0.006175	0.004494	0.004040	0.003385	0.005524	0.005659	0.003648	0.005198	0.002461	0.003475	0.002236	0.005114	0.005338	0.004791	0.004051	0.002565	0.003882	0.004839	0.004579	0.002598	0.003218	0.002059	0.002293	0.003599	0.005666	0.003915
-303.766667	0.004715	0.003820	0.006032	0.004290	0.003610	0.003874	0.004354	0.006036	0.005855	0.002878	0.007511	0.007749	0.003275	0.006937	0.006654	0.007220	0.007388	0.005551	0.007004	0.004377	0.003504	0.003746	0.002575	0.006625	0.005128	0.001829	0.002267	0.003538	0.004206	0.005015	0.005360	0.004098	0.002610	0.004498	0.003813	0.002844	0.006418	0.006534	0.003443	0.005800	0.004044	0.003695	0.001391	0.005993	0.006418	0.005820	0.003373	0.005110	0.003497
-303.733333	0.005573	0.005053	0.004744	0.003308	0.001268	0.004493	0.007244	0.006350	0.003838	0.006567	0.006071	0.006680	0.006079	0.009542	0.004986	0.007677	0.007317	0.006977	0.005802	0.008139	0.005134	0.005541	0.004474	0.007448	0.002499	0.002590	0.006111	0.006555	0.008135	0.004602	0.004907	0.004519	0.004526	0.004625	0.005876	0.003895	0.007354	0.005894	0.005367	0.007139	0.007967	0.007536	0.004934	0.007045	0.005631	0.004688	0.002953	0.008017	0.004555
-303.700000	0.005084	0.004187	0.004666	0.004232	0.004717	0.004839	0.005673	0.006983	0.004030	0.001841	0.006021	0.005859	0.004990	0.007652	0.008752	0.004983	0.008276	0.006739	0.003978	0.006708	0.005028	0.004530	0.003925	0.007352	0.008266	0.002669	0.004024	0.007482	0.004967	0.007028	0.004841	0.003808	0.003704	0.005699	0.008294	0.004221	0.006661	0.005894	0.006253	0.005216	0.006528	0.009828	0.002169	0.007761	0.005139	0.004133	0.005361	0.006595	0.009252
-303.666667	0.006116	0.003688	0.003213	0.004028	0.006436	0.006912	0.009225	0.007347	0.003530	0.004883	0.004330	0.009774	0.005378	0.006523	0.006638	0.006505	0.008277	0.004012	0.007504	0.005393	0.005468	0.004821	0.009192	0.005548	0.005366	0.006659	0.006358	0.005712	0.004692	0.002144	0.008774	0.007082	0.005014	0.007416	0.008858	0.006778	0.006932	0.005173	0.006979	0.006643	0.010374	0.008154	0.002700	0.007933	0.004309	0.005190	0.005360	0.004380	0.007554
-303.633333	0.007872	0.007061	0.005508	0.003371	0.008515	0.006501	0.005918	0.005604	0.003822	0.004083	0.004879	0.007946	0.007529	0.005005	0.007469	0.006821	0.008834	0.006313	0.009418	0.004665	0.003036	0.005050	0.007192	0.008460	0.006969	0.005147	0.006104	0.004142	0.006011	0.004284	0.006606	0.005151	0.006072	0.006735	0.010142	0.005002	0.008423	0.006373	0.006021	0.008355	0.007375	0.007281	0.004904	0.007746	0.007823	0.007649	0.007930	0.003285	0.008497
-303.600000	0.009899	0.005921	0.006580	0.004358	0.008833	0.007133	0.006157	0.004814	0.005531	0.005125	0.005850	0.006626	0.006530	0.007698	0.007473	0.007759	0.008275	0.006496	0.008584	0.004821	0.009322	0.005010	0.008964	0.005692	0.004263	0.007710	0.006435	0.007007	0.009114	0.005819	0.008863	0.002176	0.005767	0.005835	0.010062	0.005751	0.006145	0.008858	0.005457	0.006435	0.006619	0.006566	0.008009	0.004247	0.006637	0.004449	0.005210	0.008198	0.005369
-303.566667	0.004204	0.004592	0.005809	0.006010	0.007602	0.006091	0.008188	0.006345	0.007320	0.004963	0.006761	0.007959	0.003817	0.010896	0.008906	0.008714	0.008835	0.003669	0.006559	0.006007	0.006916	0.003973	0.009216	0.007509	0.008759	0.003658	0.006414	0.006690	0.005040	0.004615	0.006949	0.002978	0.007453	0.006390	0.010938	0.006437	0.006948	0.003971	0.005456	0.004104	0.008191	0.008740	0.001815	0.008219	0.006099	0.006621	0.004325	0.008661	0.007971
-303.533333	0.006216	0.007846	0.005939	0.005927	0.005701	0.007119	0.006710	0.007404	0.008603	0.004885	0.006055	0.009804	0.006833	0.009587	0.007538	0.005578	0.007655	0.006392	0.008898	0.006265	0.003903	0.004132	0.005980	0.007996	0.006743	0.003883	0.004660	0.005299	0.006047	0.007339	0.005577	0.005650	0.005310	0.005203	0.006695	0.003910	0.006307	0.005735	0.004977	0.005554	0.005221	0.005948	0.003325	0.006705	0.005499	0.004603	0.004086	0.008684	0.007607
-303.500000	0.006115	0.004944	0.006740	0.008014	0.007566	0.007135	0.003313	0.006459	0.004985	0.004959	0.005591	0.005465	0.008016	0.010166	0.006701	0.006396	0.005845	0.004788	0.003563	0.005622	0.004975	0.005980	0.005944	0.008161	0.008428	0.004179	0.005378	0.006158	0.006383	0.003811	0.006384	0.004258	0.003935	0.003986	0.009187	0.004532	0.007284	0.006855	0.002894	0.005240	0.007848	0.006054	0.006136	0.006645	0.006430	0.005399	0.004564	0.004346	0.007097
-303.466667	0.003791	0.005543	0.006464	0.006485	0.005534	0.004171	0.005235	0.004123	0.002978	0.003195	0.001374	0.008250	0.005073	0.006961	0.007377	0.006262	0.005762	0.007843	0.006294	0.004523	0.004092	0.002499	0.003943	0.008660	0.006878	0.001218	0.004330	0.006120	0.005584	0.004942	0.004843	0.006090	0.004089	0.004388	0.006915	0.002649	0.004992	0.006613	0.006099	0.005883	0.008246	0.005345	0.005476	0.006848	0.005927	0.003075	0.003686	0.004892	0.006397
-303.433333	0.004399	0.004302	0.003554	0.003296	0.005914	0.003802	0.001377	0.007888	0.003620	0.003449	0.003661	0.009953	0.002932	0.004884	0.005428	0.006186	0.009051	0.004894	0.007185	0.000421	0.003943	0.002813	0.004550	0.004833	0.006468	0.004338	0.003936	0.003302	0.003579	0.004278	0.003464	0.005165	0.003249	0.003265	0.005093	0.001838	0.004683	0.005648	0.004734	0.005009	0.004558	0.004268	0.005372	0.005436	0.004263	0.004072	0.005058	0.004928	0.005110
-303.400000	0.006595	0.003359	0.004754	0.006428	0.003306	0.003990	0.002712	0.003534	0.002966	0.004169	0.002581	0.005987	0.002203	0.003331	0.002248	0.004827	0.004057	0.005934	0.004918	0.001771	0.002447	0.002497	0.003503	0.004309	0.004253	0.001474	0.002716	0.004169	0.002778	0.000289	0.006920	0.000009	0.001856	0.004465	0.004588	0.004662	0.006628	0.004616	0.005537	0.003326	0.004131	0.003888	0.003135	0.004139	0.005643	0.004201	0.004619	0.003384	0.004601
-303.366667	0.003522	0.003056	0.001705	0.004127	0.003186	0.003013	0.006039	0.003244	0.004641	0.003984	0.002157	0.002437	0.004018	0.007122	0.004193	0.004176	0.005176	0.001140	0.004554	0.001133	0.001086	0.004846	0.003494	0.005314	0.006700	0.002115	0.002979	0.003774	0.004133	0.002940	0.005066	0.003851	0.002459	0.002703	0.002224	0.005072	0.004519	0.005315	0.003679	0.002781	0.004512	0.003423	0.003133	0.004732	0.002421	0.002913	0.002905	0.003528	0.003938
-303.333333	0.003999	0.003118	0.001878	0.002766	0.004507	0.002063	0.004099	0.002769	0.004542	0.001637	0.001194	0.004148	0.000763	0.004591	0.002689	0.004096	0.004912	0.000550	0.003047	0.002735	0.003928	0.003446	0.004040	0.003725	0.007286	-0.000119	0.006734	0.004411	0.000921	0.000754	0.003810	0.000182	0.002541	0.003330	0.005195	0.003678	0.001884	0.000432	0.002743	0.004717	0.003708	0.004590	0.001738	0.004984	0.003320	0.001454	0.005515	0.002745	0.000650
-303.300000	0.004685	0.002673	0.003556	0.000448	0.004240	0.000322	0.004995	0.004307	0.000808	0.000158	0.001381	0.004984	0.000122	0.002829	0.002830	0.002492	0.005886	0.003600	0.002236	0.002175	0.003232	0.003019	0.003270	0.003260	0.005441	0.000338	0.001925	0.004574	0.001916	0.001106	0.004063	0.001180	-0.000145	-0.000854	0.002527	0.002184	0.003032	0.002140	0.004000	0.005555	0.003633	0.006820	0.003821	0.005064	0.002720	0.000500	0.002483	0.004366	0.003379
-303.266667	0.003409	0.003308	0.003588	0.000473	0.001646	0.002370	0.003162	0.004653	0.000829	0.001252	0.001421	0.004137	0.002829	0.003557	0.002969	0.000171	0.005351	0.003924	0.003455	0.002816	0.002173	-0.000201	0.003695	0.003170	0.001429	0.004500	0.001379	0.001608	0.003994	0.002133	0.003740	0.000097	0.000948	-0.000581	0.000058	0.001868	0.001900	0.001163	0.000875	0.001579	0.002978	0.002808	0.001325	0.002310	0.002861	0.005070	0.005453	0.004022	0.002074
-303.233333	0.000820	0.001302	0.005311	0.000819	0.003242	0.004718	0.002217	0.004935	-0.000301	0.001462	-0.000404	0.004490	0.005184	0.002048	0.002666	0.002503	0.003710	0.005834	0.002617	0.002414	0.003582	0.001421	0.001896	0.002779	0.004308	0.002435	0.001849	0.002258	0.004583	0.001631	0.004617	0.003438	0.001757	0.002195	0.003182	0.000328	0.004787	0.002595	0.002733	0.004369	0.002597	0.001063	-0.001634	0.004736	0.003014	0.000665	0.001761	0.002791	-0.000292
-303.200000	0.005002	0.004264	0.002857	0.003907	0.001014	0.003882	0.001947	0.002082	0.001493	0.000155	-0.000498	0.001799	0.001106	0.002176	0.001116	0.003234	0.003044	0.001109	0.002813	0.002415	0.001475	0.005663	0.005744	0.001302	0.005532	0.001954	0.003089	0.004334	0.003135	0.002623	0.004627	0.002284	0.002329	0.003892	0.004672	-0.000029	0.003032	0.003749	0.003521	0.002189	0.003295	0.004279	0.002261	0.002752	0.003364	0.004340	0.003455	0.003900	0.003794
-303.166667	0.004109	0.001811	0.002391	0.002849	0.000522	0.003385	0.002133	0.000914	0.002204	0.001659	0.004430	0.005176	0.004350	0.004592	0.003357	0.005023	0.006748	0.004102	0.003737	0.002091	0.005023	0.003475	0.004239	0.007335	0.001985	0.003753	0.006682	0.003374	0.002028	0.002694	0.002380	0.002587	0.001042	0.002215	0.003864	0.003349	0.004393	0.005026	0.003676	0.002701	0.005001	0.006396	0.003195	0.001122	0.001185	0.002892	0.002039	0.004777	0.003803
-303.133333	0.005689	0.005775	0.004880	0.001737	0.007584	0.003666	0.003422	0.008315	0.001276	0.003252	0.002756	0.005360	0.002182	0.004113	0.006763	0.000238	0.007576	0.004098	0.005969	0.002602	0.006613	0.003174	0.005675	0.008099	0.004597	0.005551	0.003584	0.005139	0.007489	0.003182	0.004073	0.003860	0.005776	0.003275	0.007336	0.004489	0.008646	0.004833	0.007222	0.002972	0.004316	0.005230	0.003204	0.003612	0.003340	0.002360	0.006485	0.006323	0.005250
-303.100000	0.006369	0.005262	0.005855	0.004567	0.007080	0.007610	0.005034	0.005948	0.005090	0.004955	0.007489	0.007208	0.006983	0.007405	0.004899	0.004928	0.008246	0.007489	0.003806	0.005718	0.004705	0.006629	0.008325	0.005202	0.005989	0.000917	0.002655	0.004494	0.008335	0.004160	0.008076	0.005682	0.005202	0.003164	0.007929	0.007998	0.009021	0.004657	0.004896	0.006837	0.007018	0.004339	0.005282	0.007337	0.004631	0.003288	0.006308	0.003514	0.006929
-303.066667	0.009910	0.008830	0.008159	0.008251	0.007013	0.007942	0.003807	0.006813	0.006091	0.006419	0.009003	0.008930	0.006386	0.007476	0.006304	0.007986	0.007643	0.007566	0.005741	0.004541	0.003553	0.006644	0.009365	0.008323	0.007319	0.006887	0.006793	0.007189	0.010627	0.006070	0.007662	0.008179	0.005453	0.005973	0.009277	0.004314	0.005507	0.007432	0.008105	0.008849	0.008561	0.003998	0.000403	0.005661	0.006624	0.009520	0.006062	0.007347	0.006522
-303.033333	0.006817	0.010986	0.007957	0.010050	0.007012	0.009864	0.007977	0.009914	0.004020	0.005542	0.007796	0.007665	0.007564	0.008210	0.009381	0.009838	0.012462	0.006369	0.007287	0.004234	0.007804	0.007202	0.009678	0.008022	0.007519	0.006548	0.009943	0.012055	0.007990	0.006317	0.007986	0.007311	0.005940	0.006586	0.008961	0.007829	0.008596	0.005860	0.008930	0.010396	0.010187	0.007553	0.003658	0.007826	0.004235	0.009221	0.006464	0.012563	0.007356
-303.000000	0.007321	0.009422	0.009129	0.008189	0.007924	0.008258	0.008448	0.009613	0.006656	0.005041	0.008735	0.009966	0.008202	0.009393	0.009965	0.011798	0.012225	0.010694	0.009441	0.008780	0.007888	0.008886	0.009470	0.008656	0.009545	0.007487	0.007891	0.011450	0.007774	0.008316	0.008021	0.006300	0.007985	0.010002	0.010798	0.008749	0.011723	0.006800	0.010108	0.007512	0.006554	0.009747	0.008145	0.012195	0.008138	0.009277	0.012004	0.008718	0.010681
-302.966667	0.012123	0.008491	0.010298	0.009969	0.010459	0.010367	0.009129	0.006928	0.006983	0.007146	0.012674	0.011935	0.010301	0.010928	0.009508	0.012488	0.013190	0.011556	0.011861	0.009532	0.009177	0.008815	0.011622	0.014403	0.010204	0.008136	0.010131	0.008561	0.011956	0.008050	0.011636	0.009243	0.009685	0.008840	0.011820	0.006719	0.011676	0.010001	0.009647	0.009753	0.010354	0.010570	0.009185	0.012802	0.006442	0.009836	0.007649	0.013298	0.009733
-302.933333	0.011622	0.010402	0.008824	0.010357	0.012232	0.010682	0.009787	0.013156	0.009791	0.007407	0.010021	0.009685	0.009259	0.010020	0.012000	0.009725	0.012468	0.012809	0.012841	0.011064	0.009721	0.011451	0.011525	0.012913	0.011562	0.008779	0.010360	0.009905	0.009736	0.008356	0.012533	0.011917	0.008680	0.008981	0.010432	0.007689	0.011759	0.012536	0.013754	0.014007	0.013503	0.009440	0.008958	0.012410	0.007221	0.009321	0.010810	0.013115	0.012506
-302.900000	0.011152	0.012423	0.009200	0.009459	0.010909	0.012779	0.010424	0.010197	0.009791	0.010922	0.011597	0.011629	0.011103	0.010498	0.011086	0.012218	0.011576	0.011521	0.012044	0.012282	0.008299	0.009765	0.012081	0.013459	0.009785	0.008862	0.009773	0.012527	0.008796	0.007572	0.011032	0.011120	0.011690	0.007647	0.014402	0.009874	0.011603	0.010305	0.013999	0.012721	0.011881	0.011925	0.010457	0.010882	0.009378	0.010884	0.009261	0.012486	0.013120
-302.866667	0.012146	0.012021	0.012205	0.009941	0.009043	0.012201	0.010395	0.013016	0.009707	0.009486	0.010825	0.013195	0.009662	0.013143	0.009622	0.012456	0.011882	0.012596	0.010919	0.008938	0.010854	0.011031	0.011193	0.015051	0.011662	0.008941	0.013142	0.011730	0.009788	0.013535	0.012741	0.008788	0.008976	0.010196	0.012439	0.009765	0.011831	0.010543	0.013831	0.012252	0.013735	0.012567	0.008992	0.011272	0.013182	0.012355	0.010332	0.013204	0.009304
-302.833333	0.010149	0.010631	0.010816	0.009217	0.013650	0.009703	0.008343	0.012151	0.007846	0.008465	0.010065	0.012710	0.011582	0.012659	0.010580	0.010869	0.010084	0.011144	0.012206	0.009946	0.008509	0.007881	0.010842	0.011636	0.010673	0.008784	0.010012	0.009138	0.009909	0.009499	0.012768	0.008006	0.011267	0.009819	0.013002	0.006629	0.010385	0.012297	0.011547	0.013280	0.011459	0.012237	0.009342	0.011361	0.009092	0.010119	0.008941	0.011821	0.010877
-302.800000	0.010758	0.007022	0.010540	0.010019	0.008026	0.011222	0.012567	0.010663	0.006928	0.009187	0.008140	0.014547	0.009096	0.009563	0.010730	0.009771	0.012349	0.008079	0.011694	0.008007	0.009509	0.008250	0.008790	0.011496	0.008279	0.006860	0.008014	0.010745	0.008039	0.008535	0.011166	0.010194	0.007457	0.011031	0.010164	0.007402	0.010658	0.010355	0.008701	0.008628	0.012055	0.010000	0.009884	0.009677	0.009136	0.009256	0.009923	0.009671	0.010022
-302.766667	0.012057	0.007171	0.011275	0.008898	0.007621	0.008988	0.011490	0.008020	0.009336	0.006518	0.009982	0.014881	0.009963	0.008911	0.006807	0.011520	0.009582	0.007996	0.007217	0.007123	0.008466	0.006358	0.009583	0.013857	0.008255	0.007099	0.007084	0.009289	0.010942	0.007899	0.010186	0.010505	0.011146	0.008018	0.007139	0.009660	0.011083	0.009004	0.010513	0.009222	0.009617	0.010965	0.005354	0.009275	0.008765	0.009520	0.009492	0.010251	0.009897
-302.733333	0.009813	0.008167	0.007765	0.008334	0.011776	0.008249	0.006592	0.006058	0.008389	0.007225	0.007415	0.011270	0.006036	0.006627	0.007598	0.008622	0.008975	0.007560	0.008361	0.007044	0.005427	0.004041	0.006551	0.007374	0.008097	0.006138	0.006916	0.009260	0.007158	0.007267	0.007165	0.005629	0.006912	0.007132	0.006798	0.005409	0.007339	0.008063	0.005883	0.009556	0.007323	0.009115	0.007914	0.008152	0.008002	0.009325	0.006303	0.010021	0.009910
-302.700000	0.007805	0.005712	0.006284	0.004962	0.004149	0.006523	0.008456	0.005727	0.006087	0.004252	0.004381	0.009020	0.007478	0.007131	0.003416	0.007237	0.006847	0.006989	0.006114	0.007112	0.005217	0.007772	0.003554	0.007095	0.007547	0.005489	0.006438	0.003607	0.006498	0.001948	0.004668	0.004268	0.006933	0.003750	0.005197	0.005254	0.009030	0.007297	0.008630	0.009162	0.007973	0.007084	0.007205	0.007828	0.005735	0.007492	0.006874	0.006695	0.008873
-302.666667	0.005629	0.003318	0.004366	0.003686	0.004012	0.005102	0.006622	0.004843	0.003647	0.002866	0.003134	0.006384	0.005214	0.003866	0.004950	0.007043	0.007371	0.005435	0.003515	0.004771	0.001726	0.004437	0.004325	0.006940	0.004172	0.001082	0.005050	0.003463	0.005437	0.002521	0.005540	0.003911	0.004162	0.004867	0.004709	0.003956	0.005755	0.002261	0.002489	0.005714	0.004927	0.003545	0.005349	0.005581	0.003901	0.006365	0.006108	0.006130	0.005416
-302.633333	0.002915	0.001829	0.001627	0.001983	0.002224	0.002299	0.001960	0.002504	0.003006	0.003703	0.000583	0.006435	0.003991	0.002983	0.004802	0.007332	0.002599	0.001893	0.001986	0.002039	0.004321	0.001579	0.003246	0.004211	0.003115	0.000685	0.000226	0.002295	0.000284	0.000281	0.004833	0.000240	0.002879	0.000758	0.003336	0.001053	0.002092	0.004071	0.005028	0.000979	0.004920	0.000920	0.003427	0.005026	0.003831	0.003995	0.004419	0.002527	0.003667
-302.600000	0.002823	-0.000129	0.001708	-0.000566	0.000884	0.000223	0.000304	0.000324	0.003682	0.000241	0.002767	0.000585	0.000840	-0.001371	-0.000834	0.004761	0.001231	0.003413	0.000333	-0.000748	-0.001249	0.000412	0.001553	0.004054	-0.001932	-0.002455	-0.001481	0.001922	0.002718	0.001893	0.000497	0.000394	-0.000878	-0.002574	0.003816	-0.002132	-0.000280	-0.000770	0.001465	0.001715	0.003631	-0.000588	0.001641	0.003722	-0.001814	0.002037	-0.001185	0.002380	0.003230
-302.566667	-0.000148	0.000866	0.000154	-0.000151	0.001596	-0.002255	0.001980	-0.001232	0.001768	-0.003037	0.000441	0.002179	0.001832	-0.000238	-0.003011	0.004279	0.000746	-0.001802	0.000309	-0.000848	-0.002668	-0.000742	-0.004326	0.002511	-0.000045	-0.003702	-0.003982	0.000986	0.000622	-0.001049	-0.001221	-0.000457	-0.002791	0.000056	0.000919	-0.001879	-0.001083	-0.001748	-0.000482	0.001362	0.001227	-0.000620	0.001964	0.000824	-0.000944	0.000836	0.001280	0.000624	0.000430
-302.533333	-0.000039	-0.003275	-0.002557	-0.000717	-0.004655	-0.001033	-0.002012	-0.000674	-0.001310	-0.002250	-0.005636	0.002174	-0.002173	-0.000429	-0.004024	0.000048	0.000206	-0.002360	-0.002220	-0.001784	-0.003975	-0.002537	-0.002582	0.000672	-0.000177	-0.002539	-0.002861	-0.002193	-0.001265	-0.003326	-0.002542	-0.001074	-0.002221	-0.003589	-0.002855	-0.002589	-0.002851	-0.004307	0.000112	-0.001870	0.000578	0.000693	0.000038	-0.001411	-0.003075	-0.001265	-0.002467	0.000756	0.000145
-302.500000	-0.001375	-0.002774	-0.002628	-0.001687	-0.001607	-0.002819	-0.000107	-0.004380	-0.005782	-0.003834	-0.001736	-0.000519	-0.000710	-0.003494	-0.001390	-0.002874	-0.002857	0.000066	-0.002988	-0.004921	-0.001800	-0.003595	-0.003016	-0.000286	-0.001198	-0.006919	-0.005586	-0.006183	-0.001354	-0.003125	-0.001414	-0.002043	-0.005008	-0.003202	-0.003117	-0.001908	-0.002602	-0.004410	-0.003167	-0.004237	-0.001829	-0.002335	0.000119	-0.002757	-0.000249	-0.001027	-0.002165	-0.002898	0.002309
-302.466667	-0.003394	-0.002304	-0.003856	-0.006799	-0.002720	-0.003522	-0.002826	-0.001348	-0.001409	-0.004169	-0.002483	-0.000291	-0.001798	-0.001894	-0.003561	-0.001352	-0.001178	-0.002193	-0.001765	-0.005367	-0.006320	-0.004225	-0.006237	-0.001811	-0.001677	-0.002701	-0.005339	-0.004188	-0.003868	-0.005404	-0.005696	-0.004350	-0.005649	-0.003838	-0.000339	-0.005820	-0.000593	-0.006268	-0.003681	-0.004187	-0.001125	-0.004315	-0.004131	-0.002544	-0.008707	-0.005039	-0.000560	-0.000164	-0.003875
-302.433333	-0.003943	-0.002634	-0.003491	-0.004353	-0.005722	-0.002874	-0.005183	-0.003044	-0.003852	-0.004564	-0.003373	-0.005064	-0.003033	-0.004069	-0.006192	-0.002154	-0.003180	-0.005925	-0.003066	-0.003356	-0.005442	-0.005989	-0.004676	-0.004435	-0.005609	-0.005279	-0.003839	-0.005418	-0.005804	-0.004541	-0.004374	-0.004500	-0.006666	-0.006235	-0.005745	-0.008333	-0.003840	-0.005327	-0.003191	-0.005279	0.000543	-0.005125	-0.003244	-0.001610	-0.003744	-0.004764	-0.002014	-0.003377	-0.002014
-302.400000	-0.005671	-0.002393	-0.004765	-0.002185	-0.003484	-0.003585	-0.004056	-0.002970	-0.003656	-0.006008	-0.005624	-0.004531	-0.007698	-0.006152	-0.001517	-0.001992	-0.001656	-0.004091	-0.005343	-0.003433	-0.006514	-0.006737	-0.006142	-0.003853	-0.004404	-0.006123	-0.008236	-0.002131	-0.003747	-0.003954	-0.006000	-0.004820	-0.005213	-0.006246	-0.001815	-0.006584	-0.004620	-0.005499	-0.004873	-0.004998	-0.003127	-0.005071	-0.003408	-0.005919	-0.005844	-0.005473	-0.003127	-0.003817	-0.002964
-302.366667	-0.004623	-0.003635	-0.006367	-0.004460	-0.001981	-0.003675	-0.005577	-0.003359	-0.008940	-0.004825	-0.006042	-0.003561	-0.006804	-0.006603	-0.002745	-0.003381	-0.002061	-0.002809	-0.002176	-0.004322	-0.005573	-0.005456	-0.006671	-0.000375	-0.003955	-0.006585	-0.004664	-0.004742	-0.003917	-0.005704	-0.003988	-0.004203	-0.006769	-0.006123	-0.003426	-0.006839	-0.003009	-0.002691	-0.001837	-0.004813	-0.004717	-0.005418	-0.003503	-0.006605	-0.006907	-0.006115	-0.003545	-0.002287	-0.005246
-302.333333	-0.004443	-0.005769	-0.007430	-0.003924	-0.007852	-0.000945	-0.005541	-0.004818	-0.005578	-0.009544	-0.006781	-0.002950	-0.007297	-0.004101	-0.004566	-0.005663	-0.002223	-0.003939	-0.004645	-0.005932	-0.006239	-0.004007	-0.005222	-0.005295	-0.004596	-0.005488	-0.004484	-0.004198	-0.006908	-0.003538	-0.001848	-0.004225	-0.006551	-0.007051	-0.002327	-0.004518	-0.003038	-0.004023	-0.005774	-0.006166	-0.002553	-0.004281	-0.005149	-0.004953	-0.003288	-0.006679	-0.004534	-0.004974	-0.003967
-302.300000	-0.005821	-0.002474	-0.006544	-0.003823	-0.006365	-0.003075	-0.005180	-0.002884	-0.010467	-0.005879	-0.004232	-0.006147	-0.004090	-0.003342	-0.002980	-0.001781	-0.003833	-0.004261	-0.003425	-0.006216	-0.004396	-0.003448	-0.004738	-0.006494	-0.003023	-0.007068	-0.004761	-0.001858	-0.005010	-0.003728	-0.004223	-0.005907	-0.004086	-0.006721	-0.003121	-0.008303	-0.004049	-0.007162	-0.002978	-0.004355	-0.004761	-0.006240	-0.001647	-0.005499	-0.002668	-0.002273	-0.001662	-0.001964	-0.003809
-302.266667	-0.002915	-0.004798	-0.005392	-0.006683	-0.003755	-0.005410	-0.005772	-0.005796	-0.005667	-0.006469	-0.003001	-0.002020	-0.004397	-0.003732	-0.002376	-0.001890	-0.004208	-0.004964	-0.004156	-0.004520	-0.006908	-0.003620	-0.002979	-0.004541	-0.004504	-0.004564	-0.003340	-0.004207	-0.003871	-0.003905	-0.004451	-0.006727	-0.003447	-0.002978	-0.003453	-0.004751	-0.002183	-0.004425	-0.002783	-0.000633	-0.002797	-0.006563	-0.005291	-0.005136	-0.002720	-0.004999	-0.004111	-0.002511	-0.004383
-302.233333	-0.003409	-0.002213	-0.005498	-0.003475	-0.006526	-0.001881	-0.006359	-0.004459	-0.005109	-0.008661	-0.006130	-0.003261	-0.005398	-0.003255	-0.003811	-0.004635	-0.002952	-0.003904	-0.004637	-0.004338	-0.005133	-0.003232	-0.006121	-0.001453	-0.004211	-0.005607	-0.003876	-0.003805	-0.004513	-0.005939	-0.003613	-0.006843	-0.003510	-0.006400	-0.002906	-0.004602	-0.004069	-0.003487	-0.006074	-0.003641	-0.005762	-0.007535	-0.003918	-0.003638	-0.001486	-0.001781	-0.006002	-0.002184	-0.005066
-302.200000	-0.002430	-0.002989	-0.004478	-0.005136	-0.003385	-0.003805	-0.002280	-0.002633	-0.005209	-0.006804	-0.005562	-0.004281	-0.004218	-0.003471	-0.004134	-0.001695	-0.005519	-0.003463	-0.003442	-0.005587	-0.002445	0.000223	-0.005251	-0.003314	-0.000147	-0.007641	-0.002115	-0.002862	-0.003628	-0.005162	-0.005864	-0.004425	-0.004788	-0.005553	-0.003613	-0.003654	-0.002636	-0.005421	-0.002745	-0.002639	-0.004019	-0.004654	-0.004443	-0.005477	-0.004985	-0.003785	-0.004438	-0.003448	-0.002455
-302.166667	-0.003890	-0.004302	-0.002036	-0.002397	-0.003820	-0.004321	-0.001946	-0.006075	-0.006187	-0.003878	-0.002926	-0.000359	-0.003859	-0.002606	-0.004905	-0.000832	-0.003539	-0.002435	-0.002406	-0.005583	-0.004205	-0.004581	-0.002263	-0.002255	-0.000682	-0.008353	-0.004516	-0.003771	-0.003078	-0.005804	-0.004592	-0.005219	-0.004898	-0.003958	-0.003888	-0.003747	-0.002819	-0.005464	-0.002999	-0.005994	-0.004501	-0.007282	-0.009593	-0.008644	-0.005878	-0.002716	-0.003764	-0.004125	-0.001919
-302.133333	-0.002204	-0.002260	-0.004316	-0.005419	-0.002255	-0.004099	-0.004134	-0.000227	-0.001565	-0.002116	-0.004957	-0.003497	-0.007400	-0.004679	-0.002078	-0.002119	-0.000082	-0.005851	-0.001004	-0.003375	-0.003156	-0.004871	-0.001868	-0.001518	-0.000729	-0.005248	-0.003867	-0.001769	-0.005412	-0.004978	-0.003140	-0.004497	-0.002084	-0.004403	-0.004245	-0.001740	-0.001322	-0.005195	-0.002435	-0.003587	-0.000583	-0.004316	-0.004453	-0.002565	-0.006966	-0.000842	-0.003577	-0.004579	-0.001077
-302.100000	-0.003498	-0.001589	-0.000942	-0.002754	-0.004086	-0.001854	-0.002853	-0.002836	-0.004672	-0.008337	-0.003785	-0.003243	-0.004497	-0.002210	-0.003995	-0.000248	0.000360	-0.002240	-0.003819	-0.005334	-0.002318	-0.000852	-0.002158	-0.004607	-0.000538	-0.004560	-0.004879	-0.002858	-0.005204	-0.006774	-0.001954	-0.004409	-0.003055	-0.005449	0.002880	-0.002260	0.000239	-0.006892	-0.003642	-0.001098	0.000873	-0.004386	-0.004688	-0.003129	-0.004574	-0.003190	-0.002361	-0.002628	-0.001564
-302.066667	0.000178	-0.002237	-0.003732	-0.003255	-0.000689	-0.002303	-0.003585	-0.002362	-0.003377	-0.004925	0.001544	-0.002024	-0.004534	-0.004186	-0.002233	-0.002320	-0.003378	-0.002837	-0.001025	-0.002470	-0.007271	0.000202	-0.001357	-0.001274	-0.003598	-0.003324	-0.005033	-0.003758	-0.002396	-0.002543	-0.004044	-0.002884	-0.005669	-0.005954	-0.002292	-0.003307	-0.002436	-0.003661	-0.001129	-0.002725	-0.001825	-0.005387	-0.005553	-0.002821	-0.003960	-0.004053	-0.002333	-0.003921	-0.001824
-302.033333	0.000123	-0.004525	-0.001179	-0.006238	-0.001539	-0.003536	-0.003390	-0.001318	-0.003820	-0.005005	-0.003857	-0.002180	-0.005144	0.000050	-0.003850	-0.001456	-0.001751	-0.003407	-0.005275	-0.003911	-0.004052	-0.001253	-0.002371	-0.001254	-0.001171	-0.003698	-0.001699	-0.003116	-0.002211	-0.003685	-0.002947	-0.003143	-0.001083	-0.004426	-0.002373	-0.003565	-0.002223	-0.004035	-0.001879	-0.002968	-0.003019	-0.003212	-0.004010	-0.003793	-0.003962	-0.004404	-0.002335	-0.003245	-0.004863
-302.000000	-0.002128	-0.002238	-0.001420	-0.005424	-0.003570	-0.003065	-0.001801	-0.000844	-0.005120	-0.003776	-0.002346	-0.000821	-0.002976	0.001532	-0.003402	-0.005198	-0.000761	-0.001631	-0.001242	-0.005066	-0.002212	-0.001822	-0.004245	-0.002396	-0.000477	-0.000692	-0.003109	-0.003513	-0.002643	-0.007965	-0.001334	-0.003062	-0.002101	-0.004098	0.000469	0.000049	-0.000122	-0.003263	-0.002093	-0.001335	-0.001782	-0.006189	-0.003108	-0.005295	-0.002666	-0.002280	-0.004230	-0.001664	-0.003685
-301.966667	-0.001960	0.002365	-0.001408	-0.001250	-0.003281	-0.002561	-0.002475	-0.000993	-0.001254	-0.005602	0.000972	-0.001450	-0.000260	0.000545	-0.000760	-0.002271	-0.000450	-0.001029	-0.000393	0.000588	0.000007	-0.002602	-0.001823	-0.001912	-0.000983	-0.004708	-0.001876	-0.001826	-0.001672	-0.001872	-0.000111	-0.002923	-0.001510	-0.001201	-0.001986	-0.002216	0.000741	-0.005065	-0.002841	-0.002927	-0.001487	-0.006231	-0.005857	-0.003203	-0.003562	-0.004466	-0.003328	-0.003976	-0.000003
-301.933333	-0.001446	-0.001852	-0.000694	-0.001624	-0.001439	-0.002405	-0.002597	-0.000154	-0.001214	-0.000659	-0.000617	0.000858	-0.001680	0.000250	-0.000859	0.001159	-0.000180	-0.002448	-0.001098	-0.000234	-0.003416	-0.001048	0.000041	-0.000738	-0.001895	-0.005235	-0.003986	-0.002246	-0.003843	-0.003801	-0.001204	-0.001082	-0.002372	-0.001495	-0.001757	-0.002912	-0.002324	-0.003670	-0.003048	-0.001679	-0.001409	-0.003519	-0.003978	-0.003641	-0.001521	-0.003656	-0.002401	-0.002724	0.001040
-301.900000	0.000587	0.000313	-0.001104	-0.002199	-0.000433	-0.002062	-0.003082	-0.001252	-0.004839	-0.004963	-0.002827	0.000707	-0.000362	0.001073	-0.001919	0.000335	0.000779	-0.002536	-0.001727	0.001705	-0.002054	-0.002610	-0.000063	-0.002343	0.000823	-0.003454	-0.001753	-0.002286	-0.000552	-0.003227	-0.000253	-0.002196	-0.002768	-0.004493	0.000864	-0.001957	-0.000748	0.000398	-0.001828	-0.000611	-0.000443	-0.004204	-0.002617	-0.002497	-0.001650	-0.004028	-0.002194	-0.001866	-0.001511
-301.866667	-0.002505	-0.002284	0.000350	0.000912	-0.001087	-0.002333	-0.002928	0.001878	-0.000500	-0.002813	-0.001704	-0.001061	-0.000300	0.000345	-0.002296	-0.002637	0.001072	0.002553	-0.000108	-0.002629	0.000792	-0.002185	-0.000827	-0.002022	0.003686	-0.003771	-0.003344	-0.000623	-0.001710	-0.003079	0.000127	-0.001703	-0.000262	-0.005418	-0.003233	-0.000426	-0.000335	-0.001114	0.000035	-0.005103	0.000031	-0.002281	-0.002679	-0.003618	-0.004234	0.000192	0.001112	-0.001102	-0.001680
[truncated: 655 more rows]
[truncated: 71 more columns]
