# Supplementary material for: Towards autonomous robotic THz-based in vivo skin sensing: the PicoBot
Source: Sci Rep. 2025 Feb 7;15:4568. doi: 10.1038/s41598-025-88718-6 (PMC11803113; doi:10.1038/s41598-025-88718-6)
Supplement: Supplementary file 4 — Supplementary Information 3. [file 41598_2025_88718_MOESM4_ESM.zip › Data/Stability_test/O2]

-330.100000	-0.000407	-0.000472	0.002455	-0.001395	0.001839	0.003885	-0.004120	-0.000487	-0.001038	-0.002062	0.002545	0.001225	-0.001048	0.000884	-0.000007	0.000593	-0.003842	-0.003434	-0.000148	-0.003581	-0.005095	0.000332	-0.001882	-0.000256	0.000495	0.000827	0.001009	0.000298	-0.002561	0.000654	0.001912	0.000221	0.001792	-0.002732	-0.001303	-0.000077	-0.001318	-0.000829	-0.000430	0.002058	-0.001728	0.000666	0.001380	-0.000465	0.000165	0.001436	0.001636	-0.000700	0.002154
-330.066666	-0.000027	-0.001315	0.000096	0.000282	0.001786	-0.000623	-0.000438	-0.000710	-0.001042	-0.000548	0.001574	-0.000208	-0.000095	-0.001210	-0.002190	-0.000925	-0.002470	-0.001960	-0.000301	-0.000733	-0.001477	-0.000906	0.002687	0.002873	-0.000892	-0.003810	-0.000730	0.000270	0.000714	-0.001670	-0.002254	0.000024	-0.000904	-0.000086	0.001636	0.002167	-0.000035	-0.002401	0.000700	-0.000110	-0.003497	0.002315	-0.003259	-0.001988	-0.000128	-0.001289	-0.001638	-0.000936	-0.002890
-330.033333	-0.002195	-0.001817	-0.002430	0.001010	0.003253	-0.001457	-0.002521	0.000690	-0.001433	-0.001131	-0.003229	0.002165	-0.001778	-0.001762	-0.000281	0.000190	-0.000363	-0.000632	0.000488	-0.001826	0.000686	-0.000294	0.001317	-0.001063	-0.000375	-0.000686	-0.002230	-0.002036	0.000091	-0.000947	-0.000576	-0.000091	-0.001961	0.001096	0.002614	0.001764	-0.000279	-0.002372	0.002048	-0.002908	0.000649	0.001043	-0.002656	-0.000609	0.001841	-0.001367	-0.000618	-0.000546	-0.000408
-330.000000	-0.002403	-0.001466	-0.001566	-0.003081	0.000090	-0.000197	-0.001312	-0.002308	-0.000560	-0.001835	-0.004263	0.003734	-0.001105	-0.001690	-0.001310	-0.002210	-0.000657	-0.001684	-0.001366	-0.000628	0.001630	-0.001550	-0.002840	-0.001930	-0.001038	-0.000767	-0.002745	-0.002497	-0.003736	0.001533	0.001591	-0.001971	-0.001119	-0.001936	0.001267	-0.001350	-0.001719	-0.001885	-0.000357	-0.000040	-0.000058	0.000492	0.000779	0.001529	-0.001603	-0.000250	-0.002195	-0.003424	-0.000732
-329.966666	-0.002184	0.000399	0.002570	0.000829	-0.000649	-0.000862	0.001009	0.002564	-0.002087	-0.000731	-0.002834	-0.000921	0.000476	-0.001952	-0.001600	0.000025	-0.000904	-0.002227	-0.002065	-0.001350	0.000347	-0.002229	-0.002376	-0.001270	0.000009	0.001789	-0.002558	-0.002760	-0.002497	0.000029	-0.000531	0.000163	0.000809	-0.004198	-0.002675	-0.003054	0.000748	-0.001354	-0.000590	0.003343	-0.000282	-0.000737	0.000701	-0.002548	-0.000400	0.000321	0.001073	-0.001432	0.001035
-329.933333	-0.001989	-0.000552	-0.004190	-0.000001	-0.000496	0.000506	-0.001791	-0.001899	-0.001386	-0.000397	-0.000350	0.000467	-0.000595	-0.000278	-0.000762	-0.000435	0.000335	0.000040	-0.000152	0.000316	-0.000001	-0.001437	-0.000523	0.000033	-0.001152	-0.000730	-0.000655	-0.001665	0.001435	-0.001473	-0.002790	-0.003005	-0.002704	-0.001534	0.000734	-0.000018	0.001576	0.000038	-0.000268	0.000487	-0.002098	-0.000635	-0.000865	0.000032	0.000272	-0.001263	-0.000898	0.000167	-0.001419
-329.900000	-0.002723	0.000642	0.002377	0.000835	-0.000294	-0.001672	-0.000272	-0.000406	0.001361	0.000550	-0.001112	-0.001366	-0.001214	-0.000305	-0.000974	-0.000702	0.000429	0.000772	0.000981	-0.000928	-0.000772	0.000996	-0.001320	-0.000367	-0.001276	-0.001195	0.000133	-0.000426	0.000932	-0.002998	-0.002398	-0.001336	-0.000612	0.000735	-0.001863	-0.001468	-0.000887	-0.000925	0.000700	0.000052	0.000036	-0.000454	-0.000996	-0.001977	-0.002488	-0.001771	-0.001495	-0.000439	-0.001013
-329.866666	-0.001906	0.000205	-0.002606	-0.000469	-0.001589	-0.003729	-0.002659	0.000314	-0.000737	0.000290	-0.001602	-0.001658	-0.003531	-0.001189	-0.001772	0.000030	-0.002307	-0.004348	-0.001032	-0.003030	0.000747	-0.000127	-0.000164	-0.001790	-0.001184	0.000392	-0.000020	0.000881	0.000412	0.000015	-0.000730	-0.002416	0.000084	0.000371	-0.000552	-0.002263	-0.004496	-0.000925	-0.000489	-0.003369	-0.003501	-0.000285	0.002903	0.000534	0.000617	-0.001166	0.001065	-0.000591	-0.000271
-329.833333	-0.000637	0.002476	-0.000386	-0.001401	0.000447	0.001332	-0.001673	-0.000275	-0.003820	-0.001669	-0.001502	-0.001347	-0.001286	-0.003751	-0.000677	-0.001133	0.001046	-0.000096	0.000915	-0.002134	0.001251	-0.003361	-0.000124	-0.001371	-0.001281	-0.002124	0.001180	-0.002671	-0.000168	-0.003314	-0.001906	0.000251	-0.001836	-0.002343	-0.000297	-0.002285	-0.000453	0.001384	0.001267	0.000469	-0.001183	-0.002411	-0.000710	0.000942	-0.001152	-0.000260	-0.000424	0.000255	-0.001950
-329.800000	0.000550	-0.002148	-0.001240	-0.001238	0.000037	0.000176	-0.000053	-0.002562	-0.001849	-0.000454	-0.003625	0.000102	-0.001236	-0.001280	-0.001961	-0.002212	-0.001344	0.000570	-0.001176	-0.002117	0.001067	-0.001939	-0.000937	-0.000329	-0.001905	-0.001613	0.001177	0.000305	-0.005689	-0.002716	-0.000999	-0.001009	0.003097	0.002088	-0.000816	0.000166	-0.001337	-0.003794	-0.000552	-0.002339	0.000700	-0.003563	-0.000556	-0.000393	-0.001042	-0.002169	-0.000266	-0.001494	-0.002332
-329.766666	0.001045	-0.001538	-0.000750	0.000132	-0.001444	-0.001010	0.002443	-0.001540	0.002638	-0.000377	-0.002262	-0.000772	0.000469	-0.003840	0.000826	-0.000943	0.000045	0.000412	-0.002147	0.000504	-0.001515	0.001075	-0.003244	-0.001858	-0.000944	-0.001359	-0.000634	-0.001125	-0.000542	-0.000022	0.000458	-0.003099	0.001735	-0.002951	-0.001439	-0.003557	-0.003476	0.001964	-0.001553	-0.000728	0.000007	-0.001878	-0.003477	0.000009	-0.000246	-0.000348	0.000595	-0.002548	-0.001884
-329.733333	-0.000307	-0.001178	-0.000825	-0.000801	-0.000404	-0.000523	-0.003417	-0.003047	-0.002751	-0.000175	-0.003381	0.000011	-0.002385	-0.000642	-0.000171	0.000795	-0.000343	-0.001799	-0.000502	-0.001522	-0.001174	0.000639	-0.001710	-0.000836	-0.001783	-0.004643	-0.001315	-0.001105	-0.002384	0.000771	0.000318	-0.002561	-0.002087	0.001254	-0.001423	-0.002366	-0.001742	0.000812	0.000466	0.000387	-0.002538	-0.000939	-0.003658	0.000070	-0.003503	-0.001384	0.000616	-0.001388	-0.000561
-329.700000	-0.001119	-0.000469	-0.001004	0.001247	-0.001293	-0.001789	-0.002607	0.000276	-0.002583	0.001074	-0.002003	-0.002368	-0.003698	-0.001096	-0.000002	-0.002128	-0.001039	-0.000432	0.002102	0.000230	-0.000439	-0.004313	-0.003640	-0.002576	0.000758	0.000706	-0.001234	-0.000164	0.001203	0.001689	0.001515	0.000265	-0.002554	0.001795	0.001019	-0.002399	0.001443	0.001254	-0.001321	-0.000019	0.000050	-0.001293	-0.002790	-0.002913	0.001252	-0.000733	-0.000878	-0.000066	-0.001522
-329.666666	-0.000563	-0.000636	-0.002150	-0.001219	-0.000406	-0.001867	-0.001694	-0.000776	-0.000234	0.000642	-0.001849	-0.001447	0.000481	-0.003122	-0.000958	0.000660	-0.001051	0.001390	-0.000626	-0.001073	-0.001536	-0.003103	-0.000379	0.000438	-0.000306	-0.003349	-0.000729	0.000046	-0.002760	-0.002230	-0.000827	0.000691	-0.000399	-0.003031	-0.001158	-0.001657	0.000800	-0.000069	-0.000973	-0.002352	-0.003081	-0.002234	0.001277	-0.003279	0.000474	-0.000678	-0.001880	0.000510	-0.001997
-329.633333	-0.002561	0.000108	-0.003798	-0.001393	-0.002730	-0.002685	-0.001589	-0.002408	-0.001523	-0.000040	0.001387	-0.002148	0.000836	-0.000843	-0.000408	-0.002105	0.000036	-0.000989	-0.001434	-0.001351	-0.001092	-0.000826	0.000704	-0.000404	-0.001090	-0.001597	0.000920	-0.000921	-0.000591	-0.002745	-0.003451	-0.000902	-0.000931	-0.001659	-0.001624	-0.002684	-0.003403	-0.001169	0.001293	-0.000585	0.000100	-0.001261	0.000643	-0.001427	0.000010	-0.002085	-0.002662	-0.000060	0.000800
-329.600000	-0.001367	-0.001358	-0.001602	-0.002038	0.001700	-0.000582	0.000486	-0.000553	0.000854	-0.001465	0.000122	-0.003412	0.000394	-0.001130	-0.000962	-0.000369	0.000339	-0.003100	-0.000665	-0.000259	0.000126	0.001026	-0.000451	0.001118	-0.001920	-0.001797	-0.001239	0.001041	-0.000403	-0.001110	-0.003283	0.001066	-0.000159	0.002576	-0.001667	0.001270	-0.002729	-0.001074	0.000466	-0.003213	-0.002721	-0.002064	-0.003732	0.000500	-0.000671	0.000360	0.000034	0.000103	-0.000580
-329.566666	-0.002187	-0.000900	-0.002590	-0.001342	-0.002441	0.002771	-0.002996	-0.000444	0.000529	-0.003060	0.000032	-0.003538	0.000747	-0.001849	-0.000331	-0.002649	-0.003124	-0.000163	0.000145	0.000200	-0.000458	-0.001236	-0.000464	-0.002888	-0.001755	-0.000533	0.001032	-0.000238	0.001229	-0.002964	-0.000506	0.000451	-0.001568	0.001298	0.000007	-0.001337	-0.000648	0.001202	-0.002660	-0.003257	-0.000495	-0.000781	-0.000142	0.001790	0.001993	0.001594	-0.000059	-0.000383	-0.001531
-329.533333	0.000280	-0.002324	-0.000698	-0.001179	-0.001179	-0.005235	-0.001179	-0.001810	-0.000962	0.002052	-0.000812	0.000613	0.000689	-0.001892	-0.001666	-0.000303	-0.003121	-0.003444	-0.001612	-0.001828	-0.000995	-0.000889	0.000091	-0.001625	-0.001153	-0.001968	-0.000487	-0.002440	-0.000568	0.002162	-0.001229	-0.000833	0.000412	-0.000462	0.000808	-0.001366	-0.000818	-0.002987	0.002013	-0.000653	0.000304	0.001208	-0.002722	0.000489	0.001034	0.000588	0.000432	-0.001571	-0.001734
-329.500000	-0.001303	-0.000976	-0.000355	-0.002592	-0.000260	0.002070	-0.001312	0.002316	0.000469	0.002151	-0.000243	0.000226	-0.001912	0.003832	-0.001196	0.001071	-0.001464	-0.001482	0.003044	0.003058	-0.001988	0.001672	-0.001048	-0.000296	-0.003128	0.003315	-0.003948	0.002525	-0.002416	-0.000185	0.000230	-0.001870	-0.000863	0.002992	-0.001067	-0.000757	0.001225	0.000943	-0.000614	-0.003228	-0.002904	-0.002328	-0.000309	-0.002061	0.001076	0.000163	0.000032	-0.002622	-0.002482
-329.466666	-0.002206	0.000146	0.000190	-0.001244	-0.001608	0.000603	0.003596	-0.001583	0.002020	-0.002729	-0.001890	-0.000821	-0.000200	0.001306	0.000205	0.001002	-0.000079	0.000088	0.003005	0.000193	-0.001698	0.002268	0.003385	0.002786	0.001965	0.001736	-0.000029	0.000208	0.003531	0.000973	-0.001896	0.000150	-0.000370	-0.003129	-0.000545	0.001440	0.001000	0.000879	-0.001619	0.000150	-0.001924	-0.000847	-0.001832	-0.000470	-0.001283	0.001698	-0.003087	-0.000602	0.001759
-329.433333	0.000419	-0.001199	0.002144	0.001390	-0.000402	-0.001390	0.000209	0.000898	0.001307	0.000533	0.003829	0.002521	0.001586	0.002151	0.000954	0.001711	0.001789	0.001015	0.001546	0.000417	0.000575	0.000737	-0.002160	0.000189	0.002213	-0.001088	-0.001150	-0.000669	-0.000344	-0.000748	-0.000849	-0.000536	0.001949	0.002577	-0.002111	0.000161	0.001319	-0.001164	-0.000597	0.000372	0.000759	0.000397	-0.000093	-0.001019	0.000343	0.000720	-0.000745	-0.001194	0.000196
-329.400000	0.002167	0.000932	0.000535	0.001527	-0.000933	0.000505	0.002538	0.001333	-0.000053	0.000924	0.005880	0.001066	0.000524	0.002074	0.000826	0.001259	0.002171	0.001379	0.000181	0.000374	-0.002676	0.001175	0.001743	0.000246	-0.000128	-0.000369	0.001028	0.000673	-0.001195	0.000165	0.001748	0.002266	0.002189	-0.001133	0.001510	0.001284	0.000985	-0.002569	-0.001125	0.001091	0.003241	-0.001192	-0.000004	0.000853	0.002436	0.000043	-0.001093	0.001339	-0.002032
-329.366666	0.004804	0.000380	0.002569	0.000480	0.001915	0.000121	0.001807	0.002713	0.000899	-0.000776	0.003071	0.000256	-0.001687	0.000807	0.000986	0.000952	0.001131	0.000892	-0.000893	0.001936	0.001589	-0.001504	0.002835	-0.001698	0.001119	0.003423	0.003640	0.002301	-0.003037	-0.000708	0.001628	-0.000742	-0.000468	0.000626	0.000574	0.000006	0.001048	0.001889	-0.000729	0.003022	0.001877	0.001389	0.002054	0.001296	-0.001446	0.000813	0.000189	-0.000472	0.003892
-329.333333	0.002757	0.002887	0.002730	-0.000018	-0.000742	0.002947	0.002672	-0.000133	0.002155	0.000434	-0.000374	0.001534	0.000464	0.001854	0.004235	0.000195	0.000468	0.001981	0.001216	0.000668	0.005840	0.002464	0.000948	0.000735	0.000256	0.003305	-0.001055	0.000110	-0.000909	0.000689	0.000771	0.002519	-0.001007	-0.000904	0.003443	0.001799	0.004408	0.002174	-0.000269	0.001086	0.000906	-0.000720	-0.000749	0.000500	-0.001681	-0.000967	-0.000036	0.000035	0.001885
-329.300000	0.000874	-0.000069	0.000929	0.002932	-0.002512	0.001118	-0.000652	0.001258	-0.000666	0.000132	0.002993	0.000308	0.001744	0.002145	0.001089	0.002272	0.002882	0.003651	-0.001060	0.001108	0.000397	0.000491	0.002599	0.004046	0.001592	0.002852	0.001561	-0.002161	0.000892	0.001395	0.001365	0.000941	0.002912	0.001007	-0.002109	0.003013	0.001638	0.001977	-0.000350	0.001438	0.001562	0.001198	0.002050	0.001400	-0.002109	0.000091	0.001580	0.003161	0.000955
-329.266666	0.002349	0.003115	-0.000877	0.000842	0.002154	0.001164	0.001120	0.002634	0.000855	-0.001056	0.002076	0.002433	0.001592	0.001671	0.002810	-0.000460	0.002152	0.003303	-0.002797	0.002701	-0.001045	0.001299	-0.000184	0.000724	0.003513	0.003062	-0.002087	0.000740	0.002989	0.001696	0.002650	0.004009	-0.001707	0.002641	0.003019	0.001284	0.000457	0.005208	0.000468	0.001438	0.002585	0.003839	0.004581	0.000747	0.000912	0.000183	0.001155	0.003662	0.001684
-329.233333	0.002876	0.000883	0.002629	0.003656	0.000313	0.002061	0.003988	0.001016	0.003520	0.002341	0.002547	-0.000711	0.005830	0.003047	-0.000241	-0.000420	0.002379	0.002572	0.002963	0.000649	0.003592	0.001218	-0.000016	0.001118	0.001539	-0.000615	0.002265	0.001179	0.002948	0.001872	0.002627	0.003810	-0.002833	0.000955	0.001275	0.003831	0.002225	-0.002053	0.001073	0.000927	0.001312	0.005054	0.002528	-0.000059	0.002092	0.002194	0.001875	0.004582	0.001667
-329.200000	0.002798	0.001545	0.003736	0.001241	0.003315	0.002437	0.005769	0.001734	0.002079	0.002415	0.001379	0.001894	0.002416	0.002334	0.001441	0.002673	0.002887	0.002481	0.000542	0.003870	0.001027	0.001675	0.003244	0.001940	0.002494	0.003178	0.005496	0.002531	0.004402	0.003523	0.002651	-0.000417	0.003226	0.002644	0.001889	0.005263	0.003513	0.002403	0.001413	0.002377	0.003433	0.000091	0.005829	0.002362	-0.000414	0.003839	0.001971	0.000283	0.002423
-329.166666	0.002482	0.001497	0.003936	-0.000418	0.003109	0.001503	0.002024	0.001524	0.001218	0.002720	0.004462	0.002731	-0.000679	0.003680	0.000743	0.002018	0.002328	0.002132	0.000519	0.001788	0.001635	0.002633	0.001235	0.002892	0.000364	0.002701	0.002327	0.005103	0.004087	0.002054	0.000871	0.003069	0.004733	0.000760	0.000806	0.001164	0.000378	0.002034	0.001095	0.002131	0.004842	0.003699	0.000649	0.005102	-0.000012	0.001312	0.003709	0.002971	0.004799
-329.133333	0.002683	0.003202	0.000173	0.003429	-0.000575	0.000422	0.002626	0.001673	0.002824	0.002247	-0.000568	-0.000570	0.004201	0.002047	0.003354	0.001551	0.001692	0.003111	0.000328	0.004350	0.001451	0.004013	0.002675	0.001421	0.004994	0.000956	0.001077	0.002670	0.004935	0.004607	0.003891	0.000892	0.001147	0.000685	0.000049	0.002027	0.000578	0.001410	0.001494	0.001972	0.003646	0.002232	0.003177	0.001056	0.003660	0.000376	0.002015	0.003399	0.002088
-329.100000	0.001030	0.001789	-0.000401	0.003899	0.001917	0.002258	0.000991	0.004914	0.003008	-0.000931	0.004196	0.001949	0.004651	0.001276	0.001052	0.002142	0.001498	0.000064	-0.000953	0.001352	0.002998	0.000936	0.000421	0.002872	0.002322	0.001737	0.003232	0.001735	0.003980	0.000112	0.004361	0.001574	0.000526	0.001834	0.002862	0.001006	0.004020	0.002425	0.003758	0.003310	0.004688	0.003050	0.001878	0.000867	0.001575	0.004967	0.004279	0.002429	0.002412
-329.066666	0.003417	0.001212	0.002373	0.003172	-0.001818	-0.000738	0.005246	0.004506	0.001389	0.001537	0.001906	0.003412	0.004631	0.003126	0.002843	0.003388	0.000344	0.005197	0.005128	0.002984	0.004236	0.001451	-0.000280	0.001345	0.003613	0.005771	0.000843	0.003350	0.001598	0.002727	0.002459	0.001898	0.002675	0.001349	0.001737	0.007494	-0.000185	0.004620	0.005104	0.000350	0.003085	0.002365	0.002995	0.002662	0.002675	0.000979	0.001905	0.003464	0.004723
-329.033333	0.003753	0.004279	0.000692	0.004131	-0.000306	0.004401	0.000378	0.002238	0.000838	0.003698	0.005030	0.005464	0.003594	0.001357	0.001801	0.002255	0.002657	0.001580	0.005144	0.002153	0.003540	0.004096	0.002256	0.005198	0.002754	0.000043	0.002969	0.003498	0.005580	0.001775	0.003644	0.003345	0.004207	0.001351	0.002226	0.003658	0.004417	0.001570	0.004842	0.001324	0.000870	0.001308	0.003464	0.000976	0.001545	0.003759	0.003572	0.002592	0.003080
-329.000000	0.001837	0.004529	0.002875	0.003246	0.002175	0.004651	0.007082	0.000766	-0.000229	0.001543	0.003580	0.003007	0.002327	0.003005	0.002471	0.002912	0.004266	-0.000392	0.005077	0.001213	0.000404	0.002334	0.001420	0.002264	0.000648	0.002886	0.002491	0.003165	0.003380	0.002417	0.004125	0.001102	0.003426	0.001116	0.001973	0.002145	0.000871	0.001908	0.004303	-0.000333	0.003810	0.000575	0.003533	0.002739	0.000862	0.002676	0.003724	0.004449	0.002429
-328.966666	0.003874	0.000538	0.002351	0.004329	0.002973	-0.000335	0.004896	0.001304	0.000460	0.003469	0.004310	0.002337	0.004739	0.003511	0.002316	0.002825	0.005736	0.002332	0.001543	0.003144	0.004972	0.004094	0.002088	0.001310	0.003107	0.002833	0.005883	0.001929	0.005122	0.002097	0.002527	0.003906	0.003106	0.001866	0.000944	0.004463	-0.000233	0.004374	0.004197	0.002187	0.001438	0.002340	0.004047	0.000495	0.002749	0.002140	0.003710	0.003920	0.006201
-328.933333	0.004147	0.001891	0.001559	0.005596	0.002142	0.002025	0.006039	0.003925	0.002314	0.002367	0.003255	0.002299	0.003382	0.003681	0.002322	0.004122	0.002634	0.002894	0.002968	0.001792	0.002924	0.002408	0.004340	0.005094	0.003236	0.002754	0.003210	0.001053	0.003598	0.003137	0.002437	0.003184	0.004489	0.003422	0.003183	0.004661	-0.000519	0.001726	0.002551	0.001973	0.002294	0.000631	0.000358	0.001853	0.003669	-0.001379	0.003441	0.002506	0.006130
-328.900000	0.003580	0.002487	0.001780	0.005451	0.002324	0.000286	0.002542	0.005095	0.001866	0.004978	0.003360	0.003757	0.001672	0.006459	0.001192	0.002207	0.005193	0.003135	0.002967	0.001784	0.004683	0.004609	0.004163	0.000865	0.001949	0.000997	0.003412	0.003067	0.005051	0.002895	0.003761	0.004943	0.002228	0.005124	0.002224	0.003778	0.002934	0.002376	0.001882	0.002667	0.001591	-0.000924	0.002213	0.004275	-0.001708	0.003488	0.000113	0.003546	0.003427
-328.866666	0.003608	0.002033	0.003100	0.003959	0.001762	0.002568	0.001948	0.001247	0.001185	0.001010	0.005843	0.002996	0.003047	0.002982	0.002354	0.003136	0.003085	0.002790	0.004810	0.001785	0.001963	0.005020	0.001071	0.005913	0.002380	0.000645	0.002379	0.002613	0.003294	0.003791	0.001945	0.003220	0.003289	0.004270	0.003090	0.003980	0.000181	0.002293	0.005357	0.002707	0.002233	0.005783	0.003197	-0.000692	0.000538	0.004750	0.003341	0.002382	0.003544
-328.833333	0.004951	0.002357	0.000238	0.004783	0.002812	0.002129	0.005953	0.001906	0.002954	0.001173	0.006548	0.000974	0.003866	0.005952	-0.000035	0.002960	0.003976	0.003455	0.003643	0.001868	0.004404	0.006535	0.000121	0.005190	0.003730	0.002639	0.002868	0.003527	0.005596	0.001123	0.001736	0.001511	0.002595	0.005792	0.002822	0.005278	0.004259	0.005308	0.001523	0.002615	0.004364	0.000556	0.003921	0.002846	0.002560	0.003675	0.002783	0.002367	0.002942
-328.800000	0.001461	0.003354	0.003550	0.002081	0.005025	0.002761	0.001700	0.002035	0.002983	0.003233	0.003045	0.002948	0.005466	0.002908	-0.000970	0.000271	0.003390	0.002243	0.003468	0.000578	0.003191	0.002935	0.004088	0.005753	0.001176	0.004178	0.002103	0.001373	0.006314	0.004770	0.005931	0.002291	0.003387	0.001398	0.000288	0.004174	0.000596	0.006290	0.001983	0.001896	0.002997	0.004295	0.002230	0.002422	-0.000554	0.004658	0.003426	0.000238	0.004789
-328.766666	0.002013	0.000405	-0.001826	0.006385	0.004900	0.002317	0.003724	0.005378	0.006256	0.003064	0.001258	0.003170	0.005000	0.003404	0.000178	0.000394	0.002766	0.001139	0.003444	-0.001150	0.003476	0.001549	0.001478	0.004152	0.003151	0.004544	0.004698	0.002453	0.002500	0.002999	0.004312	0.004310	0.001828	0.002884	0.000816	0.002472	0.001260	0.000442	0.002296	0.001555	0.002832	0.002435	0.002597	0.004044	0.002384	0.003799	0.003297	0.003322	0.001890
-328.733333	0.001583	0.002165	0.001524	0.002097	0.002530	0.003705	0.000928	0.000222	0.002656	0.002420	0.005479	0.003667	0.002152	0.005775	0.003552	0.001578	0.004730	0.002542	0.002880	0.002813	0.002915	0.003236	0.001697	0.002812	0.004565	0.003141	0.002767	0.005003	0.002656	0.000936	0.003718	0.005892	0.003949	0.001593	0.004213	0.002808	0.000771	0.002453	0.003270	0.003454	0.002941	0.002550	0.004576	0.003458	0.002638	0.002807	0.001313	0.001561	0.006005
-328.700000	0.000790	0.002784	0.002459	0.001482	0.003144	0.001645	0.004520	0.005066	0.000803	0.003377	0.002464	-0.000540	0.003039	0.004899	0.002785	0.002275	0.002636	0.003282	0.001914	-0.000350	0.003724	0.003937	0.004532	-0.000402	0.002234	0.004349	0.004531	-0.000177	0.003296	0.003150	-0.000047	0.003254	0.002512	0.002299	0.000130	0.003356	0.002609	-0.000118	0.000298	0.003750	0.002233	0.004912	0.003396	0.003533	0.002385	0.004717	-0.000208	0.004512	0.001812
-328.666666	-0.000002	0.005159	0.000867	0.003566	0.004322	0.004201	0.003334	0.004415	0.001577	0.002790	0.000203	0.002245	0.001110	0.003322	0.002536	0.001558	0.002315	0.002086	0.000333	0.000758	0.004273	0.002998	0.002865	0.003715	0.001441	0.001617	0.003281	0.000643	0.005216	0.002499	0.005740	0.002616	0.004291	0.002886	0.000116	0.006378	0.002324	0.003112	0.002849	0.001520	0.004372	0.003317	0.000347	0.001131	0.000804	0.003348	0.001949	0.002974	0.004466
-328.633333	-0.000183	0.003438	0.001220	0.002310	0.003217	0.002810	0.004858	0.003055	0.004048	0.003374	0.003761	0.001337	0.003653	0.002576	0.004510	0.000669	0.003818	0.005039	0.001515	0.000902	0.004541	0.002646	0.001260	0.003848	0.004953	-0.000406	0.003386	0.003846	0.002067	0.002071	0.004988	0.003641	0.002335	0.001792	0.000950	0.004924	-0.000441	0.001665	0.002354	0.004142	0.002697	0.003553	0.003723	0.003319	0.002098	0.003136	0.004914	0.005905	0.002710
-328.600000	0.001613	0.003431	0.002598	0.003329	0.002458	0.001178	0.002855	0.003128	0.003260	0.005856	0.002360	0.002082	0.001618	0.006121	0.001391	0.001542	0.004028	0.002478	0.001396	0.003757	0.003069	0.003054	0.001227	0.001337	0.002649	0.003371	0.005181	0.004003	0.002053	-0.000157	0.001163	0.003632	0.001128	0.001102	0.000893	0.005587	0.002614	0.000640	0.002877	-0.000778	0.000669	-0.000499	0.004357	-0.000070	0.005405	0.004929	0.002846	0.000580	0.001347
-328.566666	0.002547	0.003215	0.004299	0.004457	0.003563	0.001235	0.004852	0.004959	0.001772	0.001823	0.006056	0.003617	0.002037	0.006089	0.002546	0.001741	0.003442	0.000558	0.001398	0.003479	0.004018	0.003059	0.000904	0.003975	0.001258	0.000891	0.004946	0.003576	0.001503	0.004022	0.001655	0.002380	0.003468	0.001827	0.004138	0.005049	0.003731	-0.003357	0.004008	0.002196	0.002304	0.003384	0.003285	0.002410	0.001911	0.004008	0.005955	0.002269	0.002884
-328.533333	0.001920	0.002872	0.003478	0.003348	0.001607	0.001481	0.002451	0.002814	0.005819	0.002146	0.002963	0.000848	0.005276	0.004993	-0.001914	0.003961	0.002511	-0.000082	0.002965	0.003696	0.001554	0.004185	-0.000538	0.003510	0.005293	0.002510	0.003264	0.002563	0.000374	0.000446	0.001530	0.002666	0.001706	0.001957	0.001554	0.005141	0.003904	0.003507	0.000828	0.003419	0.001638	0.004073	0.001371	0.002979	0.003835	0.003990	0.002493	0.002162	0.005237
-328.500000	0.002953	0.002142	0.002889	0.001568	0.004551	0.004830	0.001593	0.001392	0.005623	0.006850	0.003988	0.001384	0.002351	0.002207	0.001893	0.001959	0.001518	0.001564	0.003763	0.002661	0.004043	0.002280	0.003484	0.003959	0.003518	0.000290	0.005288	0.003036	0.004238	0.002532	0.004127	0.004341	0.003681	0.001288	-0.001066	0.001709	0.001478	0.000074	0.002946	0.002325	0.000781	-0.000213	-0.000511	0.001471	0.002335	0.003106	0.003302	0.000929	0.002181
-328.466666	0.001845	0.001691	-0.000935	0.008036	0.004182	0.002827	0.002281	0.001304	0.006972	0.003557	0.002545	0.003489	0.000193	0.002322	0.002137	0.003369	0.004324	0.001209	0.003140	0.004244	0.003275	0.003240	0.004333	0.003872	0.003231	0.004034	0.005111	-0.000528	0.002366	0.003848	0.003857	0.001503	0.004263	0.003106	0.000284	0.000537	0.000208	0.001799	0.002438	0.000064	0.001965	0.003696	0.001634	0.003066	0.001690	0.002633	0.000863	0.002826	0.002630
-328.433333	0.002476	0.004059	0.000917	0.005200	0.003557	0.001724	0.000520	0.003350	0.004350	0.001550	0.003181	0.003970	0.003042	0.001711	-0.002509	-0.000905	0.001456	0.001818	0.003550	0.000922	0.001479	0.005929	0.000085	0.001262	0.004254	0.003636	0.003767	0.000316	0.001095	0.000542	0.001676	0.004398	0.004035	0.002491	-0.000137	0.003748	0.001944	0.002535	0.004632	0.002522	0.001868	0.002594	0.000667	0.000993	0.002328	0.003561	0.000748	0.001117	0.003535
-328.400000	0.001520	0.003852	0.002432	0.001947	0.002241	0.003924	0.002903	0.003074	0.002110	0.002460	-0.000661	0.002342	-0.000253	0.005299	0.002287	0.001479	0.003640	0.002793	0.001852	-0.000781	0.000484	-0.000806	0.001628	0.003354	0.006023	0.001022	0.005654	0.003860	0.003707	0.001944	0.001168	0.000425	0.003461	0.001601	0.000121	0.002886	0.001555	0.002551	0.002303	0.001958	0.003485	0.002110	0.002427	0.003944	0.002271	0.004248	0.002124	0.003707	0.003594
-328.366666	0.002050	0.004338	0.003762	0.000998	0.005241	0.003097	0.003090	0.002062	0.004571	0.004028	0.002804	0.003785	0.003727	0.001784	0.000791	0.003787	0.002726	0.000974	0.003297	0.001008	0.005657	0.001489	0.004696	0.001429	0.003977	0.004685	0.003144	0.002698	0.002804	0.005148	0.002791	0.001942	-0.001657	0.003050	0.003963	0.001741	0.001955	0.000577	0.000957	0.002455	0.001713	0.002342	0.005381	0.002255	0.003629	0.002147	0.004598	0.000798	0.003133
-328.333333	0.002559	0.002744	0.003214	0.001213	0.003036	0.002892	0.002812	0.001356	0.002179	0.002755	0.002146	0.003647	0.003321	0.001032	0.003082	-0.000078	0.004029	0.002533	0.002425	0.003148	0.002151	0.004914	-0.001083	0.003090	0.002417	0.001444	0.003898	0.002710	0.005339	0.001495	0.001390	0.002658	0.003088	0.000979	0.001190	0.003291	0.002336	0.001472	0.003580	0.002861	0.002781	0.001976	0.003329	0.001232	0.001184	0.004877	0.003800	0.001633	0.003152
-328.300000	0.003540	0.001610	0.000284	0.004270	-0.001446	-0.000644	0.001901	0.002538	0.003774	0.003466	0.001903	0.003223	0.001012	0.001288	-0.000488	0.001348	0.002005	0.002481	0.002074	0.000495	0.002549	0.003135	0.004864	0.001592	0.003205	0.001421	0.005432	0.001058	0.003433	0.002552	0.004962	0.003521	0.004756	0.002542	0.001861	0.002079	0.001081	0.002759	0.002750	0.002698	0.003469	0.000554	0.002823	0.001352	0.004153	0.004516	0.004839	0.001187	0.004625
-328.266666	0.001500	0.003110	0.002614	0.003677	0.002599	0.005295	0.004363	0.004724	0.000582	0.002030	0.001917	0.002609	0.004408	0.002439	0.003238	0.002104	0.003051	0.004816	-0.001845	0.001149	0.000899	0.005831	0.002798	0.002903	0.002198	0.003857	0.002902	-0.001286	0.002472	0.003957	0.004314	0.001994	0.005019	0.001261	0.001679	0.000564	0.003203	0.004567	0.002214	0.003199	0.001558	0.003565	0.001660	0.002294	0.002054	0.001356	0.003224	0.001310	-0.001332
-328.233333	0.002042	0.004016	0.000661	0.001607	0.003532	0.001746	0.003122	0.001912	0.005195	0.003705	0.002731	0.004117	0.007188	0.002485	0.000636	0.002754	-0.000728	0.002561	0.002288	0.003185	0.005474	0.001612	0.002527	0.003290	0.002098	0.003192	0.001508	-0.000464	0.002488	0.000970	0.003033	0.003901	0.005071	0.001766	0.000387	0.002882	0.002380	-0.000695	0.003539	0.002876	0.001324	0.001710	0.000825	0.001553	0.002434	0.003468	0.002415	0.005408	0.001084
-328.200000	0.002151	0.004531	0.002537	0.005618	0.002237	0.003622	0.007507	0.001319	0.003623	0.002732	0.002455	0.004232	0.004185	0.003081	0.003320	0.002194	0.001287	0.003065	0.003847	0.002751	0.003500	0.002739	0.003340	0.003411	0.005171	0.002882	0.002531	0.002000	0.002614	0.003447	0.003404	0.000917	0.002881	0.001682	0.002257	0.005454	0.001625	-0.000175	0.004057	0.000675	0.002927	-0.000615	0.005546	-0.000139	0.002003	0.002086	0.005686	0.002141	0.001273
-328.166666	0.001955	0.002092	0.003124	0.005041	0.003658	0.002623	0.002745	0.003979	0.001326	0.003147	0.002377	0.001943	0.002200	0.004571	0.004026	0.001992	0.001279	0.002962	0.000733	0.001868	0.002199	0.003775	0.004448	0.001549	-0.000196	0.003881	0.001905	0.004126	0.000485	-0.000711	0.001977	0.000241	0.001308	0.003210	0.002461	0.003228	0.000540	0.003238	0.002531	0.001921	0.003558	0.001031	0.002371	0.000301	0.001476	0.002929	0.001403	0.001880	0.002416
-328.133333	0.001746	0.000795	0.001255	-0.000187	0.004212	0.000908	0.005054	0.000652	0.007090	0.001456	0.002951	0.000485	0.002053	0.003346	0.000214	-0.000182	0.000684	0.004183	0.001856	0.002275	0.002908	0.003598	0.001252	0.001988	0.001903	-0.000728	0.003477	0.001969	0.000382	-0.000455	0.004155	0.003188	0.003963	0.001688	0.001627	0.006174	0.001428	-0.000630	-0.001273	0.004395	0.000024	0.000772	0.003779	0.002761	0.000403	0.003720	0.004931	0.001502	0.003668
-328.100000	-0.002272	0.001357	0.001707	0.003688	0.002250	0.003516	0.003570	0.003633	0.003903	0.003047	0.002361	0.003618	0.004153	0.001684	0.002524	0.003955	0.005125	0.004516	0.002920	0.001478	0.003254	0.003519	0.004051	0.004295	0.002583	0.005095	0.002510	0.004302	-0.000800	0.000948	0.002011	0.000822	0.005337	0.000506	0.000620	0.002221	0.004166	0.001581	0.001175	0.005289	0.002814	0.000288	0.002593	0.004421	0.001971	0.001039	0.002299	-0.001108	0.004400
-328.066666	0.004215	0.003117	0.002040	0.003482	0.002951	0.004654	0.005563	0.003808	0.004814	0.003326	0.000798	0.002449	0.001982	0.003686	0.001755	-0.000543	0.001469	0.006340	0.000335	0.003961	0.004661	0.004870	0.000623	0.000586	0.003732	0.003422	0.000861	0.000899	0.000899	0.001280	0.003977	0.004065	0.003279	0.002805	0.001974	0.002434	0.000638	0.001407	0.002287	0.001234	0.001094	0.003943	0.005760	0.003349	0.001737	0.004028	0.004596	0.002886	0.003872
-328.033333	0.000359	0.002332	0.003273	0.005246	0.001325	0.001987	0.004034	0.000313	0.002418	0.004894	0.002965	0.005234	0.001440	0.003934	0.003391	0.002796	0.001112	0.003179	0.001982	0.004114	0.004117	0.002954	0.004245	0.001989	0.001857	0.002597	0.002243	0.001146	0.002633	0.001349	0.003455	0.000243	0.004046	0.004555	0.003929	0.005113	0.001329	0.001929	0.002073	0.001422	0.000219	0.003715	0.003179	0.002903	0.004164	0.002414	0.002058	0.003054	0.002095
-328.000000	0.002342	0.004028	0.002142	0.004185	0.004679	0.000849	0.007100	0.004395	0.002264	0.003791	0.001337	0.002659	0.003670	0.003847	0.002268	0.002552	0.000873	0.004122	-0.001169	0.003537	0.003607	0.005474	0.003189	0.001594	0.003210	0.001705	0.003969	0.004006	0.004013	-0.002040	0.003194	0.002573	0.001889	0.004067	0.001837	0.003605	-0.000180	-0.000262	0.000778	0.002196	0.002075	0.003455	0.003220	0.002578	0.003577	0.002896	0.003842	0.003971	-0.000423
-327.966666	0.000002	0.005188	0.002924	0.003918	0.002559	0.002188	0.004447	0.006292	0.002003	0.004209	0.001991	0.005066	0.003929	0.003498	0.000874	0.000725	0.000781	0.006174	0.003256	0.002433	0.002138	0.002856	0.001709	0.002150	0.001154	0.002297	0.002489	0.003781	0.001603	0.003160	0.005389	0.003257	0.001808	-0.000635	0.001850	0.001908	-0.000694	0.003921	0.000840	0.001685	0.001152	-0.000577	0.000984	0.002238	0.002226	0.002613	0.000126	0.001784	0.001339
-327.933333	0.000813	0.003616	0.000696	0.004146	0.005278	0.002617	0.004265	0.004498	0.002037	0.004697	0.003875	0.003305	0.000873	0.002727	0.001586	0.003167	-0.000240	0.004812	0.002918	0.001366	0.002193	0.003526	0.002151	-0.000185	0.003926	0.002742	0.005503	0.003254	0.003198	0.002597	0.002472	0.002538	0.004277	0.001876	0.001508	0.002670	0.001639	0.001194	0.004907	0.004949	0.001062	0.000711	0.003067	0.000999	0.002555	-0.000173	0.002984	0.003640	0.004050
-327.900000	0.001076	0.004252	0.003132	0.002530	0.005483	0.001160	0.004772	0.004561	0.003733	0.002757	0.000890	0.007311	0.003089	0.003610	0.001566	-0.000949	0.000722	0.003156	0.002464	0.004119	0.002849	0.002264	0.004736	0.003696	0.002014	0.002586	0.001863	0.003657	0.000835	-0.002420	0.004272	0.000475	0.002376	0.003284	-0.000354	0.004977	0.003342	0.002379	0.000932	0.001334	0.000187	0.000726	0.000769	0.000333	0.002889	0.002642	0.003782	0.002905	-0.000559
-327.866666	0.003784	0.001340	0.001914	0.003901	0.003697	0.002305	0.003469	0.004122	0.003466	0.003954	0.003001	0.002871	0.003261	0.003975	0.004991	-0.001779	0.001251	0.000009	0.003940	0.005104	0.003780	0.001884	-0.000033	0.003690	0.003070	0.001504	0.000612	0.001553	0.002441	0.006113	0.004356	0.000792	0.002773	0.004647	0.000018	0.003126	0.003209	0.000371	0.004849	0.003385	0.001209	0.003557	0.001456	0.001378	0.002665	0.002170	0.002077	0.003507	0.003150
-327.833333	0.006399	0.002947	0.000924	0.002491	0.002809	0.002122	0.003796	0.002569	0.002089	0.005290	0.002933	0.003105	0.004087	0.002299	0.000075	-0.000095	0.004955	0.000425	0.002003	0.005821	0.004697	0.004125	0.003358	0.001960	0.002699	0.004857	0.002253	0.001676	0.004006	0.003208	0.004101	0.002483	-0.000374	0.004163	0.001486	0.004882	0.001462	0.002059	0.000988	0.003313	0.002677	0.003384	0.001305	0.002656	0.003981	0.003574	0.002588	0.000696	0.004866
-327.800000	0.003582	0.004501	0.000280	0.001892	0.005423	0.002910	0.006271	0.002823	0.003687	0.002985	0.001497	0.004820	0.000955	0.005079	0.003838	0.000799	0.001989	0.004452	0.002618	0.001114	0.002496	0.001255	0.002958	0.004729	0.004058	0.003870	0.004147	0.001661	0.003177	0.000557	0.006178	0.002817	0.002170	0.004336	0.001018	0.001260	-0.000421	-0.000177	0.001162	0.000821	0.003498	0.003572	0.003145	0.001563	0.001612	-0.000108	0.005010	0.001604	0.003354
-327.766666	0.002586	0.002196	0.001298	0.000525	0.007258	0.003245	0.004802	0.000563	0.003080	0.002716	0.003036	0.003817	0.000891	0.004746	0.001087	0.002668	0.002404	0.006161	0.002432	0.002884	0.003318	0.003623	0.004261	0.004895	0.000348	0.005013	0.004718	0.006300	0.001221	0.002255	0.001914	0.004374	0.004579	0.002652	0.002040	0.002426	-0.000111	-0.000672	0.002880	0.004489	0.003676	0.002086	0.000917	0.001799	0.002872	0.001541	0.001820	0.003064	0.001972
-327.733333	0.000908	0.000110	0.002418	0.001540	0.002971	0.001781	0.003409	0.002081	0.006644	0.003035	0.002531	0.003457	0.002227	0.003044	0.004027	0.001871	0.001602	-0.000350	0.002710	0.003468	0.002704	0.006347	0.005944	0.002308	0.002180	0.001791	0.003157	0.002370	0.006722	-0.000793	0.004805	0.003163	0.003193	0.002713	0.002382	0.005140	0.002639	-0.000743	0.005607	0.003665	0.000898	0.001927	0.000458	0.000927	-0.001644	0.004238	0.001236	0.001531	0.000896
-327.700000	-0.000357	0.004813	0.003901	0.005062	-0.000372	0.000959	0.004216	0.003429	0.000789	0.000662	-0.000720	0.004429	0.003917	0.002072	0.003885	0.001499	0.004018	0.001369	0.002840	0.004268	0.004602	0.002335	0.004337	0.003889	0.001614	0.004845	0.002294	0.003645	0.001012	0.002150	0.002679	0.003083	0.005833	0.003431	0.001435	0.005146	0.003138	0.000272	0.001699	0.004753	0.002636	0.004673	0.001791	0.002696	0.002042	0.003199	0.002466	0.001547	0.002746
-327.666666	0.001755	0.001047	0.000914	0.004302	0.003501	0.003401	0.004637	0.001656	0.003605	0.002687	0.002527	0.002098	0.004406	0.001802	0.001599	0.004460	0.003583	-0.001191	-0.000063	0.003035	0.003453	0.005780	0.005165	0.000569	0.001309	0.004644	0.002530	0.007009	0.002732	0.002506	0.002401	0.005428	0.004066	0.001824	-0.000583	0.002235	0.001574	0.003333	0.002589	0.005570	0.001947	0.001878	0.001362	0.002626	0.000893	0.004810	0.004898	0.001461	0.003140
-327.633333	0.001909	0.005393	0.000704	0.002506	0.005355	0.000943	0.006210	0.002093	0.000868	0.004186	0.002065	0.002497	0.002647	0.003916	0.002950	0.003460	0.001483	0.002810	0.001693	0.001767	0.005721	0.001214	0.003580	0.005995	-0.001774	0.002263	0.003415	0.002988	0.004416	0.002581	0.002642	0.002208	0.004805	0.002913	0.003346	0.004810	0.002272	0.003789	0.002000	-0.000190	0.003493	0.002109	0.002868	0.004682	-0.000550	0.003386	0.001880	0.001895	0.000819
-327.600000	0.001272	0.003785	0.000321	0.002134	0.002400	0.001704	0.005364	0.003113	0.005438	0.003281	0.003270	0.001242	0.000395	0.002016	0.001231	0.004225	-0.000102	0.003725	0.001215	0.002248	0.003163	0.001353	0.001483	0.004381	0.003106	0.003144	0.003656	0.001893	0.002732	-0.000296	0.002512	0.001502	0.005258	0.004499	0.000607	0.001778	0.001550	-0.002369	0.000616	0.004425	0.005174	0.001376	0.003369	0.001380	0.002335	0.001045	0.005375	0.002469	0.000537
-327.566666	0.001441	0.002536	-0.000582	0.006605	0.005675	0.002947	0.006598	0.005534	0.001863	0.003036	0.003519	0.004992	0.001993	0.004954	0.000384	0.003667	-0.000473	0.000273	0.002749	0.004628	0.004995	0.003909	0.002367	0.002827	0.000082	0.002046	0.003301	0.002092	0.003204	0.002104	0.001072	0.001514	0.003167	0.004195	0.001843	0.003988	0.004357	0.000722	0.001244	0.002693	0.003334	-0.001181	0.005356	0.004252	0.000295	0.002872	0.004006	0.000532	0.002841
-327.533333	0.001521	0.001563	0.005130	0.003192	0.004661	0.004163	0.000995	0.003029	0.004626	0.003770	0.004548	0.006687	0.000465	0.004410	0.001658	0.001659	-0.000165	0.005532	0.002668	0.003620	0.004433	0.004462	0.003228	0.002928	0.002580	0.004394	0.001226	0.003003	0.003368	0.001592	0.003930	0.003019	0.003095	0.002909	0.005227	0.004898	0.001378	0.000538	0.001419	0.002928	0.004190	0.000470	0.004124	0.001406	0.000361	0.001474	0.002843	0.001364	0.004491
-327.500000	0.004136	0.004551	0.003466	0.003329	0.001287	0.001944	0.004778	0.003785	0.002082	0.003208	0.001031	0.003747	0.002921	0.003696	0.001085	0.004182	0.000730	0.000312	0.001287	0.002283	0.002905	0.002971	0.001085	0.004955	0.003743	0.002887	0.005038	0.000408	0.002405	0.000594	0.004775	0.002831	0.001366	0.004942	0.000700	0.004497	-0.000374	0.004455	0.001153	0.005160	0.003116	0.002434	0.001404	0.003538	0.004475	0.005871	0.002999	0.000813	0.002168
-327.466666	0.004067	0.003103	0.001450	0.002049	0.004690	0.005502	0.004313	0.004090	-0.000115	0.002633	0.004713	0.003459	-0.002175	0.005489	-0.001550	0.000100	0.004453	0.002878	0.002115	0.000163	0.001798	0.001816	0.005248	0.000460	0.000308	0.002725	0.003487	0.004188	0.003688	0.001240	0.003224	0.000543	0.005200	0.003078	0.002143	0.003046	0.000877	0.000182	0.003819	0.001695	0.002412	0.002909	0.002726	0.005097	-0.000407	0.002989	0.002067	0.002485	0.002964
-327.433333	0.001604	0.003910	0.001463	-0.000353	0.003544	0.004643	0.003466	0.004024	0.003027	0.004221	0.001409	0.003009	0.003028	0.002193	0.001949	0.003934	0.002996	0.001125	0.003792	0.001959	0.003485	0.001343	0.003573	0.000691	0.004329	0.000830	0.005756	-0.000147	0.001883	0.003765	0.002679	0.002879	0.003046	0.002775	-0.000449	0.002551	0.001127	0.001666	0.000881	0.002239	0.004083	0.002488	0.002943	0.002388	0.003873	0.003296	0.001213	0.003873	0.001909
-327.400000	0.004144	0.002128	0.002798	0.002291	0.001365	0.002364	0.003199	0.001229	0.000446	0.001568	0.003349	0.005234	0.002692	0.003493	0.001510	0.001297	0.001966	0.002691	0.003925	0.004678	0.004042	0.004087	0.003486	-0.000720	0.000191	0.003906	0.006214	0.004029	0.003544	0.001169	0.005339	0.002944	0.001959	0.001606	0.001731	0.003237	0.002444	0.001577	0.001619	0.003024	0.003144	0.000993	0.001788	0.001291	0.004171	0.004090	0.006280	0.003708	0.005461
-327.366666	0.003532	0.002645	0.001750	0.002210	0.003450	0.000341	0.004945	0.001461	0.004716	0.005073	0.001505	0.004112	0.002404	0.003161	0.002685	0.000067	0.001171	-0.000073	0.001612	0.003878	0.005319	0.001455	0.002916	0.003089	0.004239	0.005469	0.004870	0.003463	0.000144	0.001794	0.001430	0.002545	0.004439	0.004256	-0.000667	0.005694	0.001810	0.003103	0.001998	0.003098	0.001439	0.002363	0.003317	0.001808	0.002656	0.004959	0.002356	0.003378	0.004794
-327.333333	0.001913	0.001442	-0.000108	0.001888	0.002961	0.001007	0.003950	0.003308	0.003334	0.001840	0.003905	0.006593	0.002302	0.001864	0.003175	0.002852	0.004998	0.003036	0.005777	0.005303	0.004361	0.003935	0.003772	0.005672	0.001881	0.001244	0.001201	0.000319	0.005118	0.002523	0.004470	0.001713	0.002417	0.004718	-0.000401	0.002636	0.004378	0.000211	0.001278	0.001978	0.001405	0.004620	0.003059	0.003145	0.002109	0.003920	0.006591	0.000890	0.003573
-327.300000	0.002788	0.000194	0.001646	0.002516	0.004001	0.000572	0.003332	0.004065	0.006984	0.003311	0.002627	0.005731	-0.000247	0.003844	0.004334	0.001950	0.003505	0.002268	0.001819	0.003464	0.002999	0.000975	0.004253	0.003769	0.001469	0.001623	0.001677	0.000950	0.003334	0.003687	0.002685	-0.001213	0.004306	0.004470	0.002586	0.001266	0.002270	0.004034	0.002340	0.003460	0.002365	0.001091	0.003529	0.002660	0.000671	0.005325	0.002655	0.005326	0.002864
-327.266666	0.001748	0.002866	0.002204	0.003795	0.003116	0.002338	0.004371	-0.000703	0.001561	0.003488	0.004063	0.002922	0.001513	0.001672	-0.001576	0.002011	0.002043	0.001635	0.003553	0.008013	0.003385	0.003747	0.001894	0.002108	0.002486	0.001048	0.003370	0.002411	0.003936	-0.001103	0.008024	0.001862	0.003930	0.004916	0.002443	0.004901	0.002801	0.004117	0.000154	0.003819	0.005289	0.001389	0.005157	0.002567	0.001214	0.006648	0.003677	0.004410	0.002841
-327.233333	0.001924	0.002466	0.003281	0.004264	0.005145	0.002427	0.003116	0.004733	-0.001038	0.006170	0.002275	0.003767	-0.000249	0.004236	0.003793	0.003305	0.003053	0.001371	0.002520	0.004701	0.003194	0.002559	0.002256	0.005081	0.000663	0.003659	0.003824	0.004716	0.002307	0.003096	0.007306	0.004134	0.003953	0.001604	0.002376	0.004883	0.002218	0.000758	0.002375	0.001222	0.003719	0.002359	0.002503	0.003385	0.002747	0.005058	0.000421	0.003757	0.004092
-327.200000	0.003041	0.001774	0.005021	0.004430	0.005706	0.000441	0.003954	0.003957	0.001565	0.003522	0.002597	0.003537	0.002135	0.003339	0.004326	0.003133	0.001070	0.001859	-0.000035	0.002524	0.001527	0.000854	0.005007	-0.000206	0.002017	0.004708	0.003479	0.004384	0.002966	0.000387	0.003383	0.001344	0.004421	0.002001	0.003755	0.004180	0.001642	0.002296	0.003197	0.004315	0.003465	0.003155	0.002215	0.002845	0.002410	0.003422	0.003247	0.002998	0.000400
-327.166666	0.002112	0.005104	0.001336	0.001251	0.003552	0.002618	0.008644	0.005058	0.003006	0.000141	0.004259	0.003884	0.000825	0.005265	0.004717	0.002823	0.001999	0.001161	0.003948	0.003799	0.003355	0.001182	0.002520	0.001733	0.002773	0.001862	0.000848	0.004206	0.001692	0.002049	0.002324	-0.000442	0.003799	0.004725	0.002478	0.002864	0.002351	0.000749	0.003671	0.002807	-0.001110	0.001772	0.002725	0.004004	0.001349	0.002795	0.002550	0.005713	0.001155
-327.133333	0.006163	0.004866	0.002445	0.004560	0.004295	0.003915	0.005430	0.004138	0.002835	0.004240	0.004300	0.004105	0.001232	-0.000303	0.001150	0.001741	0.002883	0.001370	0.003446	0.003482	0.006933	0.002984	0.003805	0.004547	0.002846	0.003138	0.003061	0.003607	0.001287	0.003078	0.005208	0.000989	0.004473	0.003202	0.001397	0.003646	0.003302	0.002411	0.003735	0.004185	0.006966	0.002773	0.000817	0.001857	0.005266	0.001798	0.004219	0.002383	0.004792
-327.100000	0.005513	0.003781	0.004452	0.004694	0.006970	0.002609	0.004771	0.004569	0.001872	0.003541	0.000726	0.004345	0.002558	0.002934	0.002732	-0.000042	0.002573	0.004001	0.005708	0.005468	0.005240	0.003051	0.004700	0.004871	-0.000068	0.002714	0.001957	0.003095	0.001489	-0.003038	0.002271	0.003584	0.005322	0.003337	0.001826	0.003748	0.001075	0.002792	0.003653	0.003957	0.002590	0.003172	0.003389	0.003518	0.003418	0.005251	0.002289	0.002182	0.005750
-327.066666	0.003578	0.004489	0.002414	0.005015	0.002398	0.004129	0.003768	0.006003	0.005369	0.003030	0.002165	0.005449	0.001452	0.005930	0.005285	0.002656	0.004388	-0.000070	0.002845	0.005233	0.005367	0.005670	0.004197	0.004857	0.001921	0.003206	0.002691	0.002855	0.002639	0.004225	0.004092	0.001904	0.004840	0.003394	0.005746	0.002087	0.001476	0.003248	0.003646	0.003095	-0.001418	0.004993	0.003743	0.003206	0.002659	0.003322	0.005400	0.001784	0.002413
-327.033333	0.003438	0.003214	0.002131	0.003620	0.006766	0.003710	0.001852	0.003489	0.002660	0.004828	0.002912	0.000635	0.000703	0.004504	0.003437	0.002379	0.005747	0.004917	0.004189	0.005636	0.005766	0.004589	0.001477	0.004056	0.000704	0.004996	0.002408	0.002756	0.001997	0.002582	0.004462	0.003425	0.003262	0.002073	0.001606	0.003188	0.001583	0.001721	0.004757	0.002063	0.002001	0.003535	0.002583	0.004224	0.000682	0.002873	0.005281	0.003002	0.003520
-327.000000	0.003044	0.003811	0.004552	0.001743	0.002643	0.005225	0.004504	0.001049	0.005589	0.000605	0.002064	0.004048	0.001645	0.005298	0.004620	0.001930	0.005611	0.004573	0.005636	0.005049	0.001482	0.002883	0.004502	0.002623	0.001161	0.004347	0.004886	0.005338	0.004663	-0.000625	0.006120	0.002020	0.003252	0.003266	0.001363	0.002458	0.001282	0.004543	0.004147	0.002522	0.000942	0.005101	0.004011	0.005366	0.005236	0.002920	0.007369	0.001408	0.001362
-326.966666	0.002367	0.001950	0.002179	0.005375	0.004628	0.000929	0.003088	0.006337	0.004013	0.004887	0.003956	0.004511	0.002088	0.003201	0.000707	0.000836	0.004089	0.002413	0.003730	0.006342	0.005542	0.002885	0.003767	0.000873	0.002898	0.006063	0.002050	0.002971	0.001484	0.001266	0.005085	0.003989	0.003935	0.002945	0.003912	0.003358	0.002527	0.003625	0.003330	0.002621	0.006195	0.000278	0.003042	0.002146	0.004977	0.001688	0.001717	0.004106	0.002299
-326.933333	0.001468	0.005131	0.005337	0.006193	0.003759	0.001472	0.006900	0.003266	0.003601	0.004721	0.003211	0.004353	0.004218	0.002182	0.005825	0.002877	0.004428	0.002495	0.004089	0.005326	0.004907	0.003371	0.001865	0.004648	0.000199	0.006443	0.005259	0.002858	0.004729	0.001305	0.002422	-0.000434	0.001831	0.001132	0.000855	0.008115	0.001594	0.002291	0.005173	0.003894	0.003276	0.002426	0.003464	0.002752	0.001444	0.003825	0.004258	0.000995	0.002708
-326.900000	0.004801	0.004275	0.001204	0.005226	0.001285	0.004073	0.005147	0.002660	0.004705	0.002355	0.001984	0.002514	0.003970	0.004752	0.001859	0.004077	0.001395	0.003330	0.002172	0.001920	0.004196	0.000589	0.004454	0.003554	0.001825	0.006051	0.005463	0.004367	0.007127	0.001851	0.002786	0.001958	0.006533	0.004134	0.001805	0.007766	0.001247	0.002726	0.003401	0.003762	0.002316	0.005458	0.005300	0.003215	0.004122	0.004586	0.005680	0.003373	0.000388
-326.866666	0.006028	0.004600	0.002426	0.003351	0.004063	0.002820	0.003088	0.006184	0.002803	0.000652	0.003283	0.005202	0.004093	0.003446	0.003479	0.004672	0.005371	0.001292	0.004582	0.002182	0.004827	0.008334	0.001944	0.005825	0.002898	0.002693	0.004530	0.006276	0.009177	0.000046	0.005594	0.002700	0.003400	0.004814	0.006196	0.003380	0.001167	0.001103	0.004840	0.001735	0.004831	0.002371	0.001678	0.006915	0.002982	0.007521	0.002068	0.004585	0.002136
-326.833333	0.004206	0.005298	0.004136	0.003185	0.005300	0.002687	0.005739	0.005253	0.004984	0.004139	0.003051	0.005938	0.004752	0.004188	0.005625	0.003689	0.003023	0.005571	0.005700	0.002589	0.005176	0.002195	0.002815	0.003588	0.005436	0.005717	0.005496	0.003900	0.005073	0.001011	0.006770	0.003262	0.008237	0.004576	0.002132	0.004097	0.001436	0.004640	0.005211	0.004744	0.004391	0.003956	0.004817	0.003149	0.003357	0.005199	0.002132	0.003955	0.001919
-326.800000	0.004079	0.004777	0.003259	0.005731	0.005026	0.001854	0.003243	0.003140	0.002546	0.004512	0.005184	0.005060	0.001543	0.006117	0.003817	0.005524	0.003195	0.007062	0.004660	0.005869	0.001734	0.003585	0.004375	0.005712	0.004058	0.002299	0.004202	0.006334	0.004258	0.002089	0.007595	0.002380	0.004560	0.005525	0.005128	0.001538	0.004463	0.004949	0.003484	0.005677	0.006689	0.005471	0.007842	0.002006	0.004730	0.007005	0.002194	0.002345	0.002157
-326.766666	0.003062	0.006332	0.003471	0.002375	0.003912	0.003400	0.005488	0.005443	0.002728	0.005694	0.003347	0.003708	0.002237	0.005955	-0.000341	0.001647	0.001525	0.006449	0.002637	0.004451	0.007330	0.005075	0.005970	0.004220	0.003291	0.003325	0.002985	0.002852	0.001956	0.002129	0.006045	0.002197	0.003453	0.003344	0.004134	0.007579	0.002893	0.005278	0.003016	0.006862	0.006463	0.004998	0.004129	0.003577	0.002667	0.002496	0.004083	0.003836	-0.000104
-326.733333	0.003020	0.004049	0.002143	0.001639	0.005144	0.001719	0.002802	0.003967	0.006018	0.005150	0.003738	0.004908	0.001561	0.004010	0.003932	0.002054	0.003321	0.003999	0.008069	0.004641	0.006071	0.003384	0.001259	0.004030	0.005495	0.006226	0.002347	0.005881	0.005354	0.001455	0.004781	0.003245	0.006280	0.003759	0.004870	0.002701	0.002174	0.002041	0.002808	0.005997	0.005450	0.003314	0.003502	0.005147	0.000201	0.003914	0.005074	0.004068	0.003134
-326.700000	0.003344	0.004314	0.006022	0.005474	0.003288	0.003704	0.002767	0.003940	0.004310	0.003786	0.004901	0.004936	0.005037	0.005289	0.002893	0.000681	0.002726	0.003625	0.006205	0.004150	0.005803	0.004734	0.005032	0.001424	0.007793	0.005807	0.007590	0.004086	0.005593	0.002554	0.003635	0.003518	0.005246	0.005149	0.002740	0.004894	0.003385	0.005501	0.002744	0.006150	0.002491	0.006263	0.006504	0.003101	0.001769	0.004642	0.001086	0.005919	0.003366
-326.666666	0.004168	0.004526	0.004203	0.004855	0.004088	0.001509	0.003742	0.005492	0.002652	0.003902	0.002313	0.004047	0.006731	0.003345	0.001640	0.003758	0.003492	0.001900	0.007948	0.003310	0.004579	0.003741	0.003583	0.003578	0.000718	0.002981	0.001994	0.006133	0.004313	0.002902	0.002977	0.006470	0.003331	0.003114	0.001841	0.004120	0.004794	0.003955	0.004707	0.003496	0.006222	0.003950	0.004597	0.003623	0.003929	0.007034	0.007323	0.001682	0.001118
-326.633333	0.004988	0.006492	0.004666	0.006292	0.003992	0.001540	0.006382	0.005867	0.004390	0.002263	0.001202	0.005536	0.004813	0.002811	0.006485	0.001532	0.002002	0.005371	0.004570	0.005015	0.005234	0.004257	0.005017	0.002743	0.003862	0.003566	0.004630	0.004997	0.003045	0.004215	0.005720	0.003249	0.008275	0.004170	0.004306	0.001755	0.004307	0.003664	0.004041	0.003099	0.003686	0.005825	0.004265	0.001911	0.003385	0.007122	0.005026	0.003477	0.004512
-326.600000	0.006455	0.005049	0.001824	0.005039	0.006710	0.003244	0.006132	0.003363	0.004929	0.004183	0.005258	0.003515	0.003208	0.005432	0.003731	0.002881	0.005433	0.004376	0.006431	0.006190	0.005753	0.004912	0.003524	0.005681	0.001405	0.003152	0.002563	0.004725	0.004431	-0.000307	0.003580	0.002146	0.005925	0.001846	0.001825	0.004626	0.002094	0.005320	0.006331	0.003551	0.004630	0.003890	0.003374	0.003262	0.005513	0.006490	0.004271	0.003546	0.003916
-326.566666	0.001821	0.007237	0.005151	0.003507	0.004476	0.002118	0.005182	0.004311	0.002538	0.004180	0.004209	0.004273	0.002348	0.005209	0.003059	0.006448	0.003145	0.004261	0.000687	0.004109	0.005815	0.003217	0.002834	0.002029	0.003464	0.004046	0.003494	0.002751	0.005347	0.004529	0.001934	0.003796	0.003219	0.005513	0.001753	0.007811	0.002439	0.004210	0.005953	0.004140	0.006056	0.001641	0.002776	0.004800	0.001087	0.003514	0.005580	0.004475	0.002068
-326.533333	0.007839	0.005861	0.003351	0.001125	0.008658	0.004529	0.007262	0.002798	0.006025	0.002008	0.004647	0.007097	0.005184	0.006134	0.004634	0.004899	0.000932	0.004115	0.005113	0.003692	0.002675	0.006837	0.002424	0.003849	0.003289	0.003312	0.006770	0.006771	0.002819	0.005870	0.003663	0.006150	0.007069	0.004562	0.004403	0.004402	0.002263	0.003379	0.004458	0.003473	0.007738	0.000691	-0.000353	0.002889	0.003608	0.004711	0.005784	0.005227	0.003265
-326.500000	0.004516	0.006833	0.002825	0.005447	0.008174	0.007715	0.005413	0.004902	0.004373	0.005705	0.002634	0.006336	0.007514	0.005853	0.007160	0.005619	0.003919	0.007956	0.004356	0.005137	0.005153	0.005303	0.004062	0.004717	0.002094	0.002889	0.003110	0.003944	0.004166	0.004443	0.003561	0.004371	0.002407	0.006798	0.002710	0.005538	0.001410	0.004700	0.005294	0.003492	0.008047	0.005020	0.004881	0.005080	0.001719	0.005202	0.006757	0.004519	0.003273
-326.466666	0.005694	0.004923	0.005091	0.007297	0.008544	0.004042	0.007087	0.006548	0.005316	0.002874	0.005899	0.003611	0.003857	0.004295	0.002256	0.001781	0.003415	0.003437	0.004543	0.002888	0.003426	0.006165	0.004118	0.005517	0.003688	0.004239	0.002277	0.005201	0.002754	0.005123	0.004931	0.006091	0.003740	0.001848	0.003260	0.005774	0.001907	0.002704	0.003570	0.004918	0.007477	0.004206	0.006014	0.004896	0.005358	0.005129	0.004908	0.004026	0.003238
-326.433333	0.006131	0.005636	0.005248	0.007740	0.006798	0.004457	0.002772	0.006434	0.005076	0.003732	0.006790	0.001973	0.004788	0.006016	0.005222	0.003953	0.008281	0.007219	0.005916	0.005872	0.006887	0.005070	0.001805	0.004631	0.002501	0.005693	0.002336	0.006308	0.005845	0.005137	0.004793	0.003279	0.006055	0.004563	0.004296	0.005400	0.002739	0.004982	0.006576	0.005995	0.004751	0.002987	0.005902	0.000905	0.002474	0.006657	0.004984	0.007231	0.001031
-326.400000	0.003847	0.007591	0.005814	0.006180	0.008485	0.005932	0.005622	0.004450	0.006216	0.006733	0.006525	0.005051	0.005085	0.003415	0.002654	0.005791	0.002807	0.005858	0.003451	0.003362	0.005317	0.005711	0.002537	0.005036	0.003877	0.003430	0.004344	0.006785	0.003685	0.004872	0.006269	0.007278	0.007793	0.004904	0.004306	0.005061	0.003648	0.005405	0.004990	0.004453	0.003444	0.004548	0.002792	0.004187	0.004284	0.004735	0.006704	0.003640	0.002498
-326.366666	0.006805	0.009078	0.004835	0.003688	0.006418	0.006065	0.003839	0.007613	0.002169	0.003438	0.005982	0.005732	0.005722	0.004790	0.002776	0.004911	0.008583	0.007162	0.005699	0.005408	0.006978	0.005464	0.001924	0.005278	0.004041	0.004512	0.005699	0.006390	0.005573	0.004412	0.006782	0.002979	0.007715	0.006243	0.005136	0.005770	0.004648	0.003651	0.004781	0.004143	0.007971	0.006714	0.006193	0.006431	0.002797	0.008175	0.002287	0.004573	0.005130
-326.333333	0.006796	0.005393	0.007734	0.007224	0.008292	0.004698	0.004481	0.006436	0.004886	0.004267	0.006870	0.007938	0.009128	0.006733	0.006271	0.006198	0.004833	0.005708	0.005503	0.005310	0.004132	0.003074	0.002381	0.006788	0.005057	0.004569	0.002804	0.005719	0.003210	0.004451	0.005466	0.004510	0.004777	0.006392	0.005582	0.006972	0.005872	0.001887	0.006234	0.004968	0.004032	0.006063	0.003303	0.005861	0.003652	0.007524	0.004833	0.006435	0.003273
-326.300000	0.008986	0.009378	0.006142	0.007488	0.003677	0.006180	0.006176	0.005795	0.005836	0.004426	0.005695	0.008758	0.006023	0.006801	0.004796	0.005559	0.005834	0.004418	0.007945	0.005954	0.005665	0.003044	0.004542	0.004549	0.005053	0.006849	0.006130	0.003748	0.007034	0.000871	0.003678	0.006657	0.009478	0.008121	0.005091	0.010070	0.005890	0.007168	0.005076	0.007668	0.006030	0.004423	0.005101	0.006564	0.005525	0.009078	0.004865	0.004413	0.003735
-326.266666	0.007439	0.004755	0.008597	0.007586	0.006703	0.005068	0.005668	0.003782	0.005373	0.005115	0.004726	0.005799	0.006493	0.006500	0.004536	0.008365	0.002765	0.006682	0.005616	0.005469	0.006333	0.007497	0.006660	0.004829	0.005090	0.004188	0.003896	0.005418	0.004946	0.004213	0.005460	0.008944	0.005648	0.003831	0.003590	0.008817	0.004543	0.005981	0.003815	0.007135	0.008098	0.004387	0.006982	0.004305	0.004171	0.009518	0.007066	0.005792	0.005454
-326.233333	0.005843	0.006329	0.007220	0.007425	0.005708	0.009720	0.004083	0.007896	0.004950	0.006350	0.003671	0.009313	0.006937	0.006663	0.007530	0.005368	0.004873	0.005415	0.006917	0.006189	0.008262	0.007144	0.008511	0.007437	0.005384	0.006256	0.006632	0.004714	0.003766	0.005611	0.004720	0.007659	0.005701	0.006887	0.005683	0.009393	0.003246	0.008459	0.006554	0.008839	0.008906	0.006000	0.004997	0.005585	0.005824	0.009924	0.005571	0.006687	0.004148
-326.200000	0.006464	0.007746	0.006240	0.007279	0.006713	0.005986	0.006687	0.005655	0.004584	0.005398	0.005286	0.008310	0.010472	0.008644	0.005924	0.007006	0.004737	0.005908	0.005047	0.005989	0.008412	0.007700	0.006765	0.005319	0.003746	0.004734	0.003493	0.007248	0.005310	0.004794	0.005903	0.007455	0.005613	0.003363	0.006394	0.009119	0.007477	0.007375	0.005242	0.005109	0.003875	0.006808	0.004269	0.008138	0.005409	0.008884	0.007024	0.005883	0.006938
-326.166666	0.007866	0.004287	0.007497	0.009529	0.006303	0.009797	0.007176	0.010168	0.008730	0.004552	0.005664	0.006604	0.007978	0.007378	0.007603	0.007020	0.007019	0.007701	0.007698	0.006459	0.008151	0.006841	0.004563	0.006754	0.004592	0.008846	0.007339	0.005434	0.010427	0.006400	0.006315	0.008401	0.008452	0.007289	0.003550	0.006705	0.005717	0.004938	0.006957	0.007429	0.009442	0.008748	0.005119	0.007533	0.002500	0.006142	0.009238	0.007994	0.005073
-326.133333	0.007448	0.010820	0.007003	0.006698	0.005095	0.006018	0.007335	0.005941	0.005061	0.007283	0.005990	0.008883	0.006985	0.008333	0.005760	0.005739	0.005915	0.006568	0.006186	0.010144	0.009004	0.007342	0.009586	0.007113	0.006317	0.010018	0.006294	0.007338	0.009456	0.005543	0.005821	0.006892	0.008262	0.004757	0.004753	0.005370	0.007248	0.006682	0.004220	0.005244	0.007763	0.005514	0.008999	0.008188	0.005072	0.010264	0.007526	0.004054	0.008629
-326.100000	0.006139	0.007707	0.008910	0.008741	0.008135	0.006515	0.007427	0.007917	0.006840	0.008829	0.004661	0.008855	0.008483	0.007329	0.007931	0.008122	0.007524	0.006639	0.008082	0.008461	0.006756	0.007301	0.008004	0.007428	0.006485	0.008605	0.008993	0.006874	0.007088	0.005103	0.005793	0.006952	0.008019	0.002633	0.008048	0.008305	0.007895	0.005124	0.008496	0.007729	0.005871	0.005995	0.007208	0.005601	0.007672	0.007094	0.007145	0.009071	0.006153
-326.066666	0.002704	0.007202	0.006048	0.010457	0.007039	0.007810	0.008174	0.007513	0.007991	0.007238	0.003235	0.010029	0.009438	0.010240	0.006699	0.005672	0.007181	0.004568	0.005218	0.006197	0.009833	0.006236	0.007960	0.006606	0.003209	0.007566	0.010175	0.009337	0.005830	0.007931	0.006869	0.009043	0.007555	0.005977	0.008869	0.008674	0.005662	0.004488	0.006336	0.008942	0.008670	0.004239	0.008351	0.007547	0.004719	0.009847	0.010049	0.007802	0.005758
-326.033333	0.009181	0.009659	0.006256	0.009085	0.009207	0.007170	0.008690	0.009449	0.009465	0.005900	0.006257	0.010118	0.009929	0.006622	0.008128	0.006992	0.005228	0.006967	0.007035	0.008366	0.010152	0.005181	0.007245	0.006471	0.005705	0.007479	0.007832	0.010057	0.007276	0.005962	0.007018	0.006710	0.008598	0.005199	0.009201	0.007045	0.007505	0.010608	0.007508	0.008623	0.007404	0.008083	0.007217	0.006831	0.005863	0.007338	0.008538	0.009077	0.005187
-326.000000	0.007086	0.010823	0.007425	0.009401	0.008395	0.008621	0.008288	0.008895	0.006715	0.007992	0.005685	0.010770	0.009725	0.008157	0.009267	0.007293	0.007865	0.002678	0.009072	0.005893	0.011745	0.005687	0.008370	0.007408	0.005846	0.008269	0.007575	0.009670	0.011530	0.010639	0.008961	0.003440	0.009562	0.007207	0.010313	0.008167	0.010465	0.004543	0.005273	0.007085	0.009370	0.008116	0.009136	0.008176	0.008496	0.007891	0.006679	0.008139	0.005664
-325.966666	0.008698	0.010657	0.007084	0.008809	0.008632	0.010433	0.006467	0.010330	0.010311	0.009053	0.005509	0.009774	0.007931	0.010842	0.003882	0.004927	0.007845	0.004984	0.008955	0.004219	0.010468	0.010150	0.007961	0.009907	0.008397	0.007450	0.006445	0.009288	0.009590	0.007870	0.006314	0.009173	0.008614	0.006447	0.008958	0.007372	0.008563	0.008146	0.006220	0.007286	0.011158	0.009744	0.008589	0.006363	0.006067	0.005388	0.010668	0.005810	0.007546
-325.933333	0.010227	0.011903	0.008841	0.011633	0.008345	0.007230	0.009660	0.009254	0.007844	0.010963	0.006250	0.006734	0.008963	0.011101	0.005822	0.007854	0.009125	0.007025	0.007502	0.007640	0.009919	0.010295	0.008352	0.005483	0.010330	0.009279	0.007370	0.007006	0.009962	0.009084	0.006603	0.008943	0.007812	0.011116	0.008027	0.007825	0.007306	0.008917	0.007191	0.009157	0.009838	0.010818	0.009041	0.007529	0.005901	0.008124	0.007678	0.009216	0.005150
-325.900000	0.009060	0.010172	0.009744	0.011412	0.008819	0.006143	0.011096	0.012688	0.005783	0.007790	0.009444	0.010091	0.008156	0.007377	0.007126	0.010422	0.008496	0.008155	0.006083	0.008683	0.009485	0.009635	0.010419	0.006053	0.005588	0.009690	0.009344	0.009875	0.011377	0.007837	0.007505	0.011347	0.010553	0.010102	0.010527	0.010125	0.006260	0.005499	0.009688	0.010994	0.008534	0.009104	0.007541	0.006986	0.006502	0.012309	0.009467	0.008838	0.007058
-325.866666	0.011478	0.011143	0.009750	0.012939	0.010812	0.006828	0.010935	0.012573	0.010303	0.011105	0.008002	0.009630	0.010005	0.012887	0.009466	0.006929	0.008010	0.009301	0.010186	0.007714	0.009880	0.010933	0.009088	0.009147	0.008168	0.012349	0.007767	0.011101	0.007924	0.008493	0.007446	0.009596	0.010478	0.011353	0.009528	0.012273	0.008979	0.008758	0.008831	0.007979	0.012135	0.009608	0.009031	0.008346	0.008857	0.011291	0.009165	0.010374	0.010387
-325.833333	0.010090	0.009835	0.010643	0.009002	0.009519	0.011313	0.011177	0.010805	0.010788	0.008835	0.011055	0.013330	0.008419	0.010278	0.010503	0.010124	0.008279	0.008180	0.007539	0.009083	0.009410	0.010893	0.007408	0.008739	0.007245	0.012441	0.008921	0.010035	0.009437	0.010838	0.012179	0.010248	0.011427	0.010702	0.008788	0.008613	0.009013	0.008676	0.009230	0.010547	0.010896	0.008602	0.009533	0.010925	0.009998	0.009188	0.010061	0.010694	0.011285
-325.800000	0.009782	0.010007	0.010686	0.011138	0.010335	0.011013	0.011745	0.011862	0.009798	0.008463	0.011991	0.011955	0.011329	0.010071	0.011369	0.007562	0.010007	0.007548	0.012577	0.011654	0.010145	0.010823	0.009733	0.012519	0.007924	0.012603	0.011005	0.009501	0.011035	0.009508	0.010990	0.012215	0.010029	0.010653	0.011275	0.012023	0.010057	0.008741	0.009614	0.008303	0.011575	0.011226	0.010252	0.010714	0.009289	0.008689	0.011082	0.009935	0.011206
-325.766666	0.011506	0.010145	0.010412	0.011006	0.009205	0.013746	0.012870	0.012120	0.011624	0.009873	0.011935	0.013822	0.010029	0.012418	0.011492	0.011110	0.008239	0.010056	0.011618	0.012195	0.009740	0.010822	0.008051	0.012332	0.010413	0.012270	0.010707	0.009887	0.012571	0.009510	0.008155	0.008383	0.013711	0.012730	0.010403	0.014284	0.010157	0.010225	0.008229	0.010077	0.009966	0.006483	0.014166	0.009427	0.010961	0.013037	0.010463	0.012017	0.011775
-325.733333	0.010138	0.014875	0.011711	0.011371	0.013218	0.012185	0.012688	0.013621	0.010412	0.011740	0.012266	0.012191	0.010075	0.009758	0.013894	0.010107	0.009661	0.011460	0.011568	0.011120	0.009860	0.011528	0.011766	0.011358	0.010405	0.012401	0.011402	0.011251	0.013702	0.008342	0.010502	0.011474	0.014447	0.010852	0.012541	0.011662	0.013796	0.011634	0.009164	0.009855	0.013507	0.011005	0.010432	0.012012	0.011461	0.013281	0.013025	0.011792	0.012663
-325.700000	0.013045	0.014293	0.011920	0.012413	0.011607	0.011841	0.012370	0.012319	0.011804	0.011999	0.011610	0.010846	0.011278	0.011033	0.013014	0.011733	0.009589	0.010584	0.014091	0.010426	0.012753	0.012909	0.012102	0.013532	0.014425	0.014285	0.012945	0.011262	0.015137	0.010120	0.011882	0.011701	0.014206	0.011082	0.009670	0.011520	0.014834	0.011259	0.009656	0.012553	0.015007	0.011497	0.013804	0.009128	0.010578	0.013664	0.014484	0.012757	0.012941
-325.666666	0.010655	0.011929	0.011574	0.012816	0.013960	0.013735	0.012639	0.011953	0.011881	0.011313	0.014767	0.014076	0.015297	0.013832	0.011326	0.014158	0.009416	0.012048	0.014172	0.016025	0.013384	0.011337	0.009416	0.013328	0.013779	0.013132	0.011116	0.012215	0.012567	0.011488	0.012425	0.013427	0.011639	0.015059	0.012320	0.013105	0.011610	0.008506	0.010796	0.011132	0.012761	0.012024	0.009442	0.013562	0.010424	0.013163	0.011327	0.011951	0.011420
-325.633333	0.013419	0.014582	0.013162	0.011670	0.014967	0.013855	0.012108	0.014270	0.014071	0.015614	0.013066	0.014298	0.012011	0.012071	0.013225	0.009972	0.012668	0.013309	0.015162	0.012864	0.011890	0.012349	0.013479	0.010266	0.010753	0.015629	0.011161	0.012164	0.011233	0.010083	0.011946	0.009522	0.018290	0.015379	0.009671	0.015221	0.009202	0.013865	0.011984	0.016065	0.011269	0.011663	0.013618	0.014345	0.012819	0.010936	0.015196	0.013377	0.014666
-325.600000	0.014415	0.015327	0.013993	0.012494	0.013930	0.013242	0.014626	0.014618	0.014655	0.015024	0.014718	0.012693	0.015367	0.012575	0.012002	0.012380	0.010465	0.013077	0.013974	0.012927	0.014453	0.012450	0.013252	0.017333	0.014382	0.015910	0.014703	0.011974	0.014069	0.013511	0.014388	0.014439	0.017101	0.016156	0.013728	0.014812	0.013551	0.012489	0.013035	0.012626	0.015128	0.012286	0.013636	0.013828	0.010658	0.014396	0.016263	0.013579	0.012544
-325.566666	0.013909	0.015591	0.014267	0.013372	0.014830	0.013797	0.017321	0.014374	0.014175	0.013361	0.015214	0.017251	0.013851	0.018622	0.017099	0.012923	0.015553	0.015104	0.012727	0.013184	0.013985	0.016196	0.014231	0.016633	0.014424	0.016548	0.012852	0.013518	0.015120	0.012983	0.015061	0.013279	0.016749	0.014562	0.014645	0.019261	0.012691	0.013162	0.017983	0.013347	0.016386	0.015478	0.013234	0.015903	0.013147	0.015134	0.014898	0.016800	0.014715
-325.533333	0.014634	0.014880	0.018054	0.017474	0.016262	0.017224	0.017176	0.015673	0.015014	0.015977	0.016027	0.017054	0.016737	0.017525	0.014780	0.013542	0.015352	0.016666	0.017482	0.015070	0.019189	0.014027	0.014414	0.016716	0.014846	0.013781	0.016177	0.014664	0.014890	0.012436	0.016026	0.016663	0.018459	0.016048	0.014937	0.019360	0.014997	0.015086	0.015535	0.016676	0.017410	0.016708	0.015355	0.014948	0.012981	0.013604	0.015575	0.016588	0.018080
-325.500000	0.016803	0.017162	0.016983	0.020502	0.016738	0.017498	0.017132	0.015906	0.017055	0.015723	0.016725	0.015866	0.016336	0.017448	0.016033	0.015295	0.012585	0.015391	0.014095	0.011798	0.018533	0.016765	0.016301	0.015207	0.016212	0.015969	0.018629	0.017090	0.020446	0.012930	0.016407	0.017685	0.016616	0.016902	0.011835	0.015966	0.017009	0.016714	0.015519	0.016527	0.015493	0.017234	0.012703	0.014231	0.015769	0.017072	0.019259	0.015063	0.014572
-325.466666	0.017038	0.016040	0.015884	0.019482	0.017457	0.017418	0.016224	0.018194	0.014179	0.017218	0.016567	0.019204	0.019543	0.021927	0.016088	0.015646	0.013716	0.017786	0.017098	0.016488	0.017583	0.017394	0.015961	0.018809	0.017314	0.016924	0.017933	0.017099	0.017113	0.016579	0.016973	0.015449	0.018383	0.017127	0.016387	0.018899	0.013580	0.016205	0.016390	0.015700	0.017328	0.015968	0.017730	0.017791	0.018601	0.015411	0.016770	0.019694	0.019287
-325.433333	0.018888	0.019193	0.019317	0.020022	0.018149	0.016781	0.018452	0.020043	0.019121	0.018468	0.017617	0.020489	0.020180	0.020223	0.015593	0.015827	0.018870	0.017490	0.018837	0.019318	0.014926	0.019468	0.020992	0.015436	0.017000	0.017143	0.019413	0.019607	0.018028	0.016398	0.021503	0.016899	0.018678	0.016737	0.015930	0.016951	0.017545	0.019490	0.015989	0.020080	0.017887	0.017962	0.018089	0.013313	0.015536	0.019839	0.019420	0.019157	0.017714
-325.400000	0.018681	0.022279	0.019118	0.022583	0.020752	0.017865	0.022599	0.018318	0.017951	0.019552	0.019622	0.018508	0.017055	0.021804	0.019994	0.017310	0.016252	0.016426	0.020194	0.019232	0.018465	0.020113	0.019397	0.020594	0.020350	0.019184	0.018890	0.020399	0.017651	0.015678	0.021293	0.019117	0.020096	0.018432	0.016907	0.021667	0.020158	0.019068	0.016973	0.016115	0.019093	0.017113	0.016555	0.018529	0.019350	0.019605	0.019690	0.019238	0.018601
-325.366666	0.022381	0.022919	0.019553	0.021911	0.018335	0.020105	0.021232	0.021911	0.020513	0.020607	0.020993	0.019454	0.020546	0.021279	0.018624	0.017380	0.020163	0.018107	0.020346	0.020355	0.019831	0.021189	0.017981	0.019522	0.022052	0.018751	0.019656	0.023191	0.022506	0.017911	0.017782	0.018572	0.022419	0.020497	0.019417	0.020711	0.018254	0.022333	0.019470	0.019666	0.019482	0.016866	0.019084	0.018630	0.017259	0.020038	0.021236	0.021350	0.020717
-325.333333	0.020507	0.021229	0.018780	0.022306	0.022315	0.021655	0.024264	0.024261	0.021234	0.019811	0.018537	0.023700	0.021953	0.020978	0.022887	0.020987	0.018269	0.021057	0.022229	0.019979	0.020127	0.023331	0.018464	0.022419	0.020200	0.025757	0.022394	0.023333	0.022117	0.019487	0.020428	0.021299	0.022602	0.019686	0.019238	0.020767	0.019364	0.019373	0.022849	0.016916	0.023547	0.020082	0.016494	0.020284	0.020022	0.022048	0.020951	0.022940	0.020431
-325.300000	0.021454	0.023206	0.024232	0.020071	0.024937	0.022849	0.022642	0.022342	0.021735	0.018846	0.022361	0.022091	0.021029	0.022200	0.022695	0.022071	0.022354	0.022808	0.023380	0.021937	0.024203	0.021738	0.020133	0.022375	0.022141	0.023027	0.023272	0.021044	0.022770	0.019492	0.021236	0.019604	0.021572	0.022306	0.022068	0.025415	0.021952	0.023252	0.019020	0.022262	0.021476	0.020511	0.022703	0.024389	0.021591	0.026734	0.021426	0.018842	0.021816
-325.266666	0.023413	0.022067	0.022801	0.023652	0.025151	0.024088	0.025556	0.022015	0.022444	0.020907	0.022354	0.023473	0.022962	0.028048	0.022445	0.024304	0.022347	0.021345	0.023135	0.024770	0.023082	0.023892	0.021863	0.024842	0.022801	0.022828	0.023700	0.023656	0.024380	0.022142	0.023471	0.021896	0.023462	0.021195	0.024479	0.024511	0.025044	0.020824	0.021749	0.022015	0.023721	0.021148	0.023244	0.019544	0.019728	0.028138	0.026382	0.022828	0.023009
-325.233333	0.024024	0.023801	0.025949	0.027669	0.026113	0.024739	0.025022	0.027481	0.024304	0.026608	0.024014	0.028142	0.022626	0.025399	0.024901	0.026612	0.024053	0.025165	0.026467	0.025297	0.024994	0.023207	0.024188	0.024419	0.023805	0.024802	0.027426	0.024384	0.026359	0.025131	0.025772	0.022680	0.021390	0.024214	0.022640	0.027043	0.023914	0.021879	0.021454	0.021485	0.025270	0.024214	0.022308	0.024137	0.024261	0.024725	0.025816	0.022867	0.025856
-325.200000	0.024496	0.028279	0.027280	0.025990	0.028478	0.027433	0.025035	0.025239	0.028755	0.024573	0.022648	0.027266	0.025421	0.027832	0.025751	0.026718	0.024752	0.024271	0.025603	0.023396	0.027345	0.026844	0.024519	0.026172	0.023332	0.026266	0.027245	0.025200	0.027288	0.021942	0.025281	0.023283	0.025761	0.024704	0.024565	0.026304	0.026665	0.026156	0.022264	0.025286	0.025509	0.020444	0.024818	0.025250	0.023860	0.025514	0.026547	0.026767	0.026694
-325.166666	0.026489	0.025400	0.028527	0.028697	0.030246	0.028156	0.028592	0.026259	0.025614	0.025418	0.025538	0.028553	0.027651	0.028799	0.028572	0.026874	0.025271	0.028061	0.029729	0.027063	0.024766	0.024115	0.028972	0.026648	0.025418	0.026951	0.025910	0.029223	0.026550	0.021983	0.025952	0.022980	0.028712	0.026605	0.025936	0.026896	0.028613	0.025986	0.025801	0.023973	0.025994	0.026028	0.027091	0.025326	0.024909	0.028585	0.026839	0.024014	0.025177
-325.133333	0.026827	0.030746	0.029920	0.031059	0.029682	0.028219	0.031098	0.031094	0.027000	0.026745	0.031341	0.030238	0.029472	0.030504	0.029429	0.029783	0.027333	0.030251	0.026357	0.025836	0.030149	0.029669	0.029087	0.028021	0.027968	0.027627	0.027160	0.027103	0.029510	0.024113	0.027332	0.025810	0.028491	0.026853	0.025768	0.029654	0.026280	0.028365	0.029209	0.029321	0.029397	0.026893	0.026265	0.025642	0.025111	0.029984	0.029953	0.027030	0.029052
-325.100000	0.030454	0.030719	0.029434	0.032670	0.027993	0.028926	0.031480	0.032242	0.030157	0.029166	0.029583	0.029730	0.028986	0.030066	0.028425	0.030129	0.026087	0.028524	0.031400	0.028604	0.031449	0.031441	0.030238	0.029855	0.028756	0.029259	0.026721	0.026948	0.028579	0.028625	0.029347	0.029489	0.031152	0.029466	0.029433	0.030190	0.031889	0.027960	0.027892	0.029726	0.027296	0.025668	0.029461	0.028492	0.030387	0.030508	0.029395	0.031929	0.031394
-325.066666	0.030668	0.032643	0.030820	0.034400	0.033540	0.030205	0.033245	0.031648	0.030761	0.030708	0.033336	0.035316	0.033099	0.033086	0.029710	0.029184	0.030288	0.030442	0.030552	0.036746	0.029693	0.030515	0.027829	0.030076	0.029900	0.030125	0.028494	0.030687	0.033626	0.029369	0.031153	0.031938	0.030189	0.028247	0.027721	0.031557	0.030243	0.030013	0.032091	0.032609	0.028000	0.029199	0.029792	0.031001	0.029392	0.032237	0.032640	0.030957	0.033584
-325.033333	0.032025	0.035163	0.032431	0.033464	0.034451	0.034461	0.034109	0.034393	0.031790	0.030377	0.031782	0.036669	0.034021	0.033426	0.033494	0.031616	0.032317	0.030905	0.033427	0.032040	0.033599	0.031665	0.031647	0.035455	0.031817	0.034447	0.033090	0.033447	0.034057	0.033102	0.031200	0.030497	0.031055	0.032424	0.032333	0.033791	0.032790	0.029944	0.031146	0.033202	0.032082	0.031986	0.030213	0.030906	0.031726	0.034658	0.034072	0.031065	0.036080
-325.000000	0.035839	0.032325	0.035792	0.036701	0.035886	0.034585	0.036323	0.036125	0.035913	0.031375	0.034130	0.032542	0.036508	0.034770	0.033968	0.033028	0.034279	0.032852	0.031970	0.036359	0.034732	0.036301	0.034040	0.033308	0.031332	0.033791	0.034415	0.035817	0.035608	0.030966	0.035218	0.032893	0.034029	0.035506	0.030559	0.036924	0.033462	0.035817	0.035104	0.033356	0.035006	0.033129	0.035174	0.031905	0.028846	0.032496	0.031790	0.034628	0.036872
-324.966666	0.038676	0.038903	0.037772	0.037680	0.038068	0.034768	0.036005	0.038554	0.036553	0.034814	0.035139	0.037454	0.037813	0.036582	0.035780	0.037391	0.034528	0.034558	0.035106	0.036771	0.033762	0.038207	0.035451	0.032397	0.035241	0.038640	0.035344	0.031370	0.036612	0.035585	0.035535	0.035848	0.035889	0.035878	0.035156	0.036258	0.035240	0.035904	0.036652	0.034994	0.037386	0.034300	0.035726	0.036535	0.036190	0.035412	0.037480	0.036465	0.039804
-324.933333	0.039960	0.038835	0.037543	0.038666	0.039080	0.037809	0.037443	0.038530	0.039389	0.038579	0.037222	0.041146	0.039459	0.038861	0.037596	0.037034	0.038005	0.036434	0.036309	0.040157	0.035829	0.037680	0.037032	0.038672	0.038143	0.039160	0.036775	0.037624	0.037089	0.034522	0.039655	0.033784	0.036641	0.037518	0.037245	0.038027	0.038461	0.036433	0.036341	0.037948	0.037441	0.035454	0.036316	0.037288	0.036541	0.040788	0.038159	0.038211	0.037744
-324.900000	0.040139	0.040011	0.042578	0.043608	0.040102	0.042383	0.039338	0.041426	0.041723	0.038865	0.035905	0.043519	0.041484	0.041061	0.039037	0.041906	0.040933	0.038465	0.040741	0.041674	0.039275	0.040684	0.037513	0.041544	0.039522	0.037677	0.038036	0.038560	0.037556	0.035651	0.037320	0.037862	0.037718	0.039328	0.038898	0.036124	0.038311	0.038630	0.037374	0.038060	0.037962	0.037960	0.038880	0.036712	0.037561	0.041475	0.039356	0.040945	0.041272
-324.866666	0.044901	0.044412	0.043084	0.043917	0.043728	0.041747	0.042321	0.043353	0.043695	0.039654	0.042238	0.042564	0.043561	0.042322	0.042898	0.042736	0.040300	0.040730	0.042713	0.042179	0.041672	0.043221	0.040555	0.041727	0.040457	0.042408	0.041540	0.039409	0.041542	0.039571	0.040155	0.042651	0.041821	0.042034	0.038237	0.041446	0.038249	0.040504	0.039132	0.041879	0.039906	0.039007	0.041554	0.039262	0.039931	0.044394	0.041537	0.038897	0.041123
-324.833333	0.042373	0.043184	0.044374	0.046211	0.045545	0.045280	0.044419	0.042731	0.042441	0.040356	0.043854	0.046901	0.044530	0.044750	0.043774	0.043716	0.042196	0.043581	0.042006	0.044561	0.041981	0.043734	0.043043	0.042385	0.041751	0.045364	0.043663	0.045463	0.043832	0.041781	0.041404	0.043495	0.044503	0.044915	0.038145	0.042721	0.042400	0.044621	0.042473	0.042588	0.043198	0.042401	0.042872	0.041242	0.041719	0.041874	0.043940	0.043072	0.046369
-324.800000	0.047124	0.046958	0.047604	0.047371	0.049530	0.048430	0.046937	0.047621	0.047185	0.044666	0.042220	0.047360	0.046607	0.050045	0.046087	0.047074	0.046214	0.043589	0.043207	0.044162	0.047393	0.044616	0.044277	0.045878	0.044631	0.044831	0.044975	0.046379	0.048405	0.044651	0.042554	0.045701	0.045443	0.044345	0.041986	0.046448	0.040860	0.044265	0.044577	0.044332	0.045350	0.043997	0.042816	0.044672	0.044496	0.046597	0.046417	0.045846	0.046046
-324.766666	0.048315	0.051274	0.047692	0.049699	0.046077	0.046788	0.047558	0.047093	0.048092	0.045455	0.047526	0.048793	0.049093	0.049616	0.049568	0.049662	0.045425	0.049598	0.046750	0.045122	0.047777	0.047487	0.048678	0.045002	0.046313	0.049525	0.050053	0.048529	0.048278	0.046889	0.046825	0.045691	0.046528	0.046118	0.045560	0.046977	0.046271	0.046419	0.046309	0.049291	0.046887	0.044573	0.045143	0.046187	0.044434	0.046536	0.047062	0.045886	0.047230
-324.733333	0.052013	0.051110	0.050596	0.050117	0.052008	0.051717	0.051279	0.049963	0.051158	0.047774	0.048835	0.050293	0.050374	0.052440	0.049621	0.048040	0.048043	0.050798	0.047656	0.048749	0.049637	0.049802	0.047588	0.051703	0.044924	0.050961	0.049156	0.050288	0.049204	0.049074	0.048859	0.048605	0.051283	0.050505	0.049225	0.050897	0.049525	0.048934	0.048777	0.050291	0.051033	0.050384	0.049270	0.046923	0.048839	0.049407	0.046750	0.048526	0.047931
-324.700000	0.052288	0.052503	0.049903	0.052197	0.051324	0.054644	0.050987	0.053925	0.050700	0.052895	0.052312	0.053352	0.049844	0.053420	0.053226	0.051685	0.051062	0.051706	0.051646	0.049081	0.052590	0.052304	0.053156	0.051166	0.048834	0.051957	0.052137	0.051595	0.052230	0.049424	0.051859	0.049781	0.050428	0.050777	0.052801	0.050994	0.051220	0.049536	0.049308	0.046791	0.050830	0.049905	0.048395	0.049335	0.048467	0.053928	0.052810	0.052314	0.050739
-324.666666	0.054317	0.054666	0.054201	0.056061	0.054161	0.057985	0.055908	0.055520	0.052142	0.055376	0.052614	0.053012	0.054027	0.054667	0.054400	0.051111	0.053190	0.054959	0.052295	0.053862	0.053662	0.051856	0.052972	0.053462	0.052866	0.052847	0.052510	0.052990	0.055599	0.053499	0.054041	0.053505	0.052744	0.054144	0.054373	0.054566	0.050016	0.051845	0.049996	0.052099	0.053400	0.053336	0.053378	0.050995	0.049996	0.057913	0.055292	0.051866	0.052111
-324.633333	0.056405	0.054396	0.056103	0.057398	0.058042	0.058108	0.058057	0.053344	0.054914	0.054815	0.054991	0.056749	0.056303	0.055712	0.057584	0.057307	0.055268	0.054152	0.050000	0.056969	0.052070	0.054387	0.053087	0.053408	0.052255	0.056212	0.054142	0.054729	0.056552	0.054120	0.052427	0.052345	0.052468	0.052403	0.054622	0.055041	0.053212	0.054691	0.052180	0.053823	0.056096	0.052560	0.054469	0.054637	0.050492	0.052965	0.055997	0.054491	0.054925
-324.600000	0.059280	0.055811	0.057668	0.057155	0.059975	0.059764	0.060368	0.057978	0.059361	0.056387	0.058359	0.059749	0.058630	0.059541	0.055376	0.057853	0.054745	0.056042	0.054687	0.057825	0.057058	0.056722	0.055560	0.055823	0.054540	0.057330	0.059313	0.054998	0.056760	0.053727	0.056932	0.057035	0.055175	0.054512	0.057900	0.054714	0.056665	0.055315	0.055248	0.053415	0.055682	0.057049	0.055370	0.055948	0.053838	0.055139	0.059455	0.056472	0.059481
-324.566666	0.060841	0.059005	0.059956	0.060045	0.058911	0.062272	0.056675	0.062149	0.056513	0.060180	0.059728	0.059288	0.060417	0.060446	0.060413	0.057127	0.055691	0.056158	0.059597	0.061065	0.058058	0.057842	0.054713	0.059115	0.056341	0.060420	0.060782	0.057315	0.059298	0.056758	0.058373	0.060538	0.056859	0.057645	0.058854	0.059597	0.055744	0.056408	0.055887	0.057423	0.059925	0.057937	0.055732	0.061853	0.054464	0.059054	0.057985	0.057234	0.062396
-324.533333	0.060477	0.059842	0.060235	0.059516	0.058095	0.060977	0.061359	0.061751	0.059113	0.057288	0.060082	0.060444	0.061338	0.061436	0.061531	0.058922	0.060600	0.057728	0.061762	0.060536	0.062434	0.058212	0.061394	0.061513	0.060409	0.058606	0.057899	0.059681	0.062552	0.059209	0.059545	0.059466	0.058947	0.057526	0.059239	0.059106	0.057459	0.059779	0.058379	0.058549	0.058221	0.059080	0.060817	0.057450	0.056412	0.062165	0.061296	0.061478	0.063045
-324.500000	0.060764	0.062827	0.061803	0.063949	0.060766	0.062266	0.065005	0.062385	0.061686	0.061197	0.061291	0.063252	0.061893	0.062556	0.060054	0.062406	0.061282	0.060747	0.061550	0.063147	0.059789	0.063005	0.060276	0.062455	0.057480	0.058627	0.061627	0.061168	0.061952	0.059182	0.060613	0.063354	0.060753	0.059492	0.061431	0.063928	0.061927	0.060003	0.059095	0.060193	0.063372	0.059546	0.057909	0.058332	0.059258	0.061350	0.060645	0.060331	0.064091
-324.466666	0.064313	0.061681	0.062640	0.059873	0.062569	0.063134	0.063174	0.061748	0.061668	0.062142	0.061537	0.062737	0.061920	0.066819	0.060534	0.061385	0.062164	0.061384	0.063199	0.061397	0.061657	0.064543	0.060799	0.061397	0.060375	0.063843	0.060554	0.061896	0.063922	0.062422	0.061287	0.063888	0.061978	0.060910	0.062210	0.063291	0.062125	0.062512	0.060960	0.062196	0.064195	0.062859	0.063447	0.059082	0.061141	0.061463	0.062269	0.062801	0.065875
-324.433333	0.061901	0.063981	0.063090	0.064755	0.062776	0.061875	0.064303	0.064022	0.066212	0.060818	0.064024	0.064396	0.065388	0.065787	0.063598	0.063486	0.062009	0.063187	0.062535	0.062842	0.063027	0.065288	0.063076	0.061822	0.061234	0.065142	0.059052	0.062316	0.062049	0.060956	0.062809	0.066941	0.063914	0.065260	0.060362	0.065203	0.061512	0.062098	0.060855	0.063660	0.064367	0.062506	0.063307	0.061289	0.065009	0.064283	0.064071	0.065702	0.063185
-324.400000	0.064899	0.063845	0.062817	0.062367	0.065464	0.064315	0.064274	0.065275	0.063418	0.061983	0.064865	0.064345	0.063291	0.064587	0.061712	0.065136	0.064372	0.063707	0.062629	0.065414	0.064830	0.063456	0.060780	0.061787	0.062700	0.064373	0.064907	0.064400	0.062927	0.063083	0.065552	0.063711	0.064565	0.065753	0.061908	0.062988	0.065794	0.059717	0.063500	0.063060	0.063063	0.066011	0.062717	0.063457	0.067082	0.065627	0.061709	0.063452	0.065672
-324.366666	0.064606	0.065584	0.064451	0.065580	0.066869	0.067401	0.067132	0.065067	0.061114	0.063428	0.065163	0.064337	0.060858	0.067952	0.062485	0.063401	0.063521	0.065119	0.064318	0.064983	0.063253	0.062737	0.062208	0.063182	0.065342	0.063346	0.065182	0.064822	0.066111	0.063841	0.065329	0.062364	0.062893	0.063034	0.062040	0.062530	0.063598	0.063531	0.063409	0.065599	0.064168	0.062743	0.062022	0.062411	0.064488	0.067606	0.063292	0.063379	0.065269
-324.333333	0.063838	0.064809	0.063950	0.065021	0.061367	0.064940	0.065247	0.064715	0.063105	0.064343	0.065958	0.066505	0.063670	0.064481	0.063550	0.063955	0.064886	0.062090	0.062665	0.064185	0.064100	0.066498	0.063681	0.063067	0.065132	0.065629	0.065476	0.066560	0.066565	0.064183	0.063107	0.064285	0.064835	0.062196	0.063394	0.067394	0.061564	0.063553	0.063702	0.061478	0.065425	0.066638	0.065427	0.064306	0.066534	0.065459	0.064511	0.062404	0.064316
-324.300000	0.065137	0.065355	0.067573	0.061997	0.066243	0.063885	0.064344	0.066181	0.064487	0.061677	0.064238	0.064494	0.065594	0.068195	0.065040	0.062915	0.062903	0.066254	0.065243	0.066504	0.064659	0.067462	0.064361	0.068000	0.065350	0.062869	0.066105	0.064207	0.066879	0.063490	0.064625	0.065476	0.062691	0.063743	0.064411	0.062069	0.062228	0.066198	0.064047	0.063188	0.066504	0.063936	0.062860	0.064221	0.064004	0.065409	0.064084	0.061699	0.065328
-324.266666	0.062291	0.062733	0.063650	0.063392	0.064536	0.063471	0.062683	0.063682	0.062848	0.060971	0.064277	0.064428	0.064105	0.065048	0.065394	0.063116	0.062130	0.063551	0.062748	0.063437	0.065564	0.063851	0.063938	0.065357	0.062318	0.063507	0.061667	0.063409	0.065447	0.062654	0.062710	0.061541	0.065233	0.065032	0.065407	0.062573	0.062138	0.062347	0.063605	0.063172	0.062588	0.061138	0.064185	0.061845	0.062829	0.062871	0.061081	0.062287	0.066654
-324.233333	0.061293	0.063236	0.059808	0.062523	0.065346	0.062148	0.062951	0.063007	0.060454	0.060504	0.059848	0.061906	0.061430	0.064515	0.061597	0.060774	0.060888	0.062756	0.061454	0.061684	0.066184	0.061241	0.061397	0.062380	0.061747	0.064188	0.060518	0.062553	0.061308	0.061751	0.062760	0.060767	0.065643	0.063377	0.062674	0.061680	0.060508	0.061956	0.060717	0.063026	0.064676	0.062667	0.061393	0.063072	0.065322	0.064936	0.061685	0.063370	0.062655
-324.200000	0.061754	0.059717	0.060894	0.059456	0.062388	0.059874	0.060762	0.061841	0.060962	0.061056	0.058689	0.059462	0.060656	0.064204	0.062273	0.060603	0.061590	0.062405	0.062172	0.063295	0.062368	0.063048	0.062750	0.063860	0.058886	0.059664	0.061807	0.063184	0.063370	0.061022	0.061347	0.059346	0.060458	0.060842	0.061894	0.062557	0.059203	0.059855	0.059258	0.060624	0.059635	0.063228	0.064277	0.061613	0.062650	0.063801	0.060009	0.061774	0.062532
-324.166666	0.059682	0.060655	0.058365	0.058115	0.058951	0.060826	0.061942	0.061573	0.058671	0.059973	0.060503	0.059401	0.062794	0.060255	0.059135	0.059491	0.058668	0.057486	0.060719	0.060403	0.061429	0.060410	0.060154	0.059633	0.060349	0.060157	0.058543	0.059707	0.061266	0.059279	0.062547	0.057472	0.061975	0.060972	0.060397	0.060408	0.058685	0.059165	0.061906	0.061009	0.061193	0.063617	0.059112	0.060721	0.058574	0.060241	0.062590	0.059774	0.058454
-324.133333	0.058186	0.059417	0.060021	0.058079	0.058692	0.058097	0.058747	0.059494	0.058724	0.058621	0.057668	0.056508	0.058133	0.059999	0.059818	0.054406	0.057123	0.057979	0.058089	0.059791	0.062771	0.058795	0.058798	0.058471	0.055876	0.056290	0.059161	0.058585	0.059435	0.059418	0.060215	0.061164	0.061308	0.058185	0.061987	0.060078	0.057856	0.058509	0.058733	0.060019	0.059989	0.060469	0.058712	0.060429	0.058040	0.058089	0.058936	0.058093	0.057556
-324.100000	0.055288	0.057291	0.055372	0.055582	0.058708	0.054873	0.057054	0.056542	0.056925	0.056147	0.058339	0.060251	0.057053	0.059745	0.056403	0.056921	0.056019	0.055448	0.056215	0.057115	0.059420	0.057797	0.056429	0.058812	0.057518	0.056976	0.057703	0.059561	0.060219	0.056705	0.057345	0.057121	0.059480	0.057559	0.057898	0.058336	0.056352	0.054890	0.055634	0.059574	0.059060	0.058477	0.057214	0.057958	0.055018	0.057825	0.056194	0.058478	0.059992
-324.066666	0.052498	0.054817	0.053553	0.051768	0.053480	0.054731	0.055011	0.055275	0.054347	0.054483	0.053143	0.053076	0.055598	0.053793	0.053270	0.052287	0.054201	0.055751	0.053037	0.054203	0.056456	0.055577	0.054502	0.056931	0.053429	0.056411	0.056802	0.056786	0.055074	0.052979	0.058160	0.054060	0.056094	0.054284	0.054823	0.052888	0.053909	0.052906	0.056373	0.056371	0.057866	0.056939	0.057935	0.053749	0.055904	0.056787	0.054666	0.054764	0.056935
-324.033333	0.052229	0.053513	0.052318	0.053058	0.053414	0.054027	0.052838	0.052168	0.051490	0.052830	0.052386	0.049721	0.054027	0.054062	0.051738	0.052606	0.052708	0.056862	0.056351	0.052164	0.054123	0.049231	0.053660	0.056434	0.053034	0.052492	0.052850	0.055158	0.055083	0.055149	0.054648	0.055002	0.054723	0.052669	0.053805	0.053114	0.051056	0.052078	0.051715	0.054601	0.055228	0.053706	0.055271	0.056722	0.053424	0.053628	0.053702	0.052268	0.054626
-324.000000	0.048153	0.050152	0.051080	0.050611	0.053171	0.050080	0.051925	0.048287	0.046968	0.051419	0.047469	0.046516	0.050421	0.047396	0.047663	0.048988	0.049824	0.048613	0.050514	0.053565	0.052208	0.052250	0.050462	0.048939	0.051942	0.050327	0.053047	0.049690	0.051081	0.052490	0.054465	0.053372	0.051401	0.051363	0.052581	0.050439	0.051293	0.049898	0.054755	0.051324	0.050470	0.053746	0.055314	0.052592	0.048904	0.053337	0.053124	0.050773	0.053518
-323.966666	0.044554	0.049590	0.046113	0.046987	0.048035	0.047946	0.050053	0.048386	0.045149	0.047894	0.046485	0.045797	0.049320	0.050592	0.046541	0.046374	0.048029	0.049773	0.048842	0.048061	0.048765	0.050156	0.048856	0.047245	0.048563	0.049672	0.049410	0.050284	0.049264	0.047573	0.051857	0.050161	0.048735	0.050047	0.048643	0.050872	0.047035	0.045281	0.049794	0.049825	0.050249	0.049585	0.050303	0.049641	0.047129	0.050136	0.048970	0.046854	0.049222
-323.933333	0.044848	0.046200	0.042811	0.044191	0.045655	0.042368	0.045695	0.041804	0.044028	0.041651	0.044289	0.043289	0.043563	0.046526	0.043526	0.044510	0.046619	0.046192	0.046181	0.044013	0.045229	0.046510	0.044672	0.046513	0.045946	0.043737	0.046207	0.045540	0.047897	0.047884	0.047906	0.047016	0.049868	0.048549	0.046411	0.046971	0.044695	0.043096	0.046342	0.046914	0.047967	0.045158	0.047068	0.044190	0.042460	0.045415	0.047867	0.045338	0.046259
-323.900000	0.040662	0.036321	0.040713	0.042875	0.042953	0.037672	0.043081	0.041632	0.040510	0.041507	0.039908	0.038616	0.041458	0.042596	0.043383	0.042536	0.045057	0.041730	0.043562	0.043030	0.043714	0.042713	0.042397	0.043458	0.041501	0.042460	0.042662	0.044415	0.043870	0.043957	0.044171	0.042906	0.045602	0.042105	0.042173	0.043900	0.040108	0.043809	0.041709	0.044611	0.043531	0.043894	0.045523	0.045834	0.040135	0.042607	0.041907	0.042156	0.042820
-323.866666	0.035292	0.037661	0.036113	0.038142	0.038098	0.036299	0.040632	0.035874	0.038232	0.038390	0.035895	0.035981	0.037770	0.036291	0.040599	0.037150	0.036246	0.039553	0.038830	0.041390	0.039816	0.040471	0.037986	0.039505	0.038283	0.039557	0.039779	0.039435	0.039889	0.039039	0.041422	0.041538	0.042291	0.040568	0.041122	0.039453	0.037615	0.038239	0.041349	0.042632	0.042562	0.040365	0.041472	0.043162	0.039677	0.038980	0.040277	0.040055	0.041912
-323.833333	0.031630	0.033701	0.032860	0.034213	0.036524	0.032549	0.034396	0.033472	0.033119	0.034023	0.033723	0.030141	0.034877	0.035908	0.034704	0.036356	0.032842	0.034333	0.037888	0.034827	0.036224	0.036096	0.037333	0.035516	0.036198	0.034709	0.037521	0.035812	0.037249	0.037184	0.038974	0.035418	0.037061	0.036231	0.036787	0.036563	0.033533	0.034956	0.037559	0.039026	0.040140	0.038163	0.037108	0.039311	0.033536	0.035818	0.034422	0.034280	0.038590
-323.800000	0.028695	0.029837	0.029789	0.027619	0.031628	0.027396	0.028253	0.029350	0.030470	0.030324	0.030258	0.030693	0.031782	0.031987	0.030927	0.027929	0.029836	0.028499	0.030385	0.028797	0.030490	0.031567	0.031070	0.031594	0.031986	0.029901	0.031733	0.035402	0.033945	0.030146	0.036605	0.029428	0.034187	0.032947	0.033657	0.033649	0.031351	0.031130	0.033070	0.032372	0.031952	0.034243	0.033055	0.032098	0.031385	0.032940	0.033300	0.031770	0.032778
-323.766666	0.023480	0.023786	0.025034	0.027561	0.025165	0.020814	0.026778	0.024104	0.023836	0.025280	0.022736	0.024131	0.024984	0.027673	0.024415	0.025083	0.023825	0.026588	0.027426	0.026179	0.026878	0.027654	0.030022	0.027007	0.029218	0.027552	0.027367	0.029754	0.029030	0.027951	0.028684	0.027606	0.029662	0.026812	0.028784	0.027276	0.027603	0.027428	0.026901	0.027062	0.029753	0.031402	0.032931	0.025378	0.024101	0.028053	0.025074	0.028700	0.028213
-323.733333	0.019498	0.022746	0.021848	0.019673	0.018301	0.020217	0.018998	0.019125	0.019248	0.019867	0.018625	0.019635	0.021073	0.020221	0.017011	0.021003	0.023268	0.023859	0.022369	0.023464	0.024643	0.020946	0.021263	0.023987	0.019952	0.021303	0.021643	0.025314	0.023422	0.021071	0.026089	0.025203	0.024424	0.024387	0.023511	0.022828	0.020598	0.022128	0.024696	0.024883	0.023977	0.024076	0.023237	0.023577	0.021508	0.023492	0.019184	0.020552	0.023098
-323.700000	0.014646	0.016173	0.015043	0.013334	0.014314	0.011548	0.012907	0.009431	0.012752	0.015357	0.011983	0.012289	0.013324	0.017885	0.016064	0.013159	0.015934	0.016014	0.018808	0.018565	0.017603	0.015578	0.014780	0.020283	0.014101	0.015809	0.018115	0.021081	0.017384	0.018416	0.017650	0.017646	0.020720	0.017066	0.017630	0.019148	0.018204	0.014659	0.018407	0.017950	0.021946	0.019242	0.019373	0.019486	0.016164	0.016276	0.018229	0.016068	0.018924
-323.666666	0.007287	0.010626	0.011492	0.010271	0.006698	0.004576	0.005890	0.005804	0.008021	0.008494	0.005893	0.007142	0.007549	0.008212	0.005094	0.006388	0.007062	0.010641	0.011159	0.010904	0.011611	0.010787	0.013542	0.009710	0.009613	0.009127	0.008154	0.014446	0.012541	0.010709	0.011911	0.010888	0.014173	0.009368	0.013407	0.010264	0.011048	0.007876	0.013814	0.013291	0.016122	0.016107	0.015814	0.014791	0.010578	0.010885	0.010769	0.009685	0.013941
-323.633333	-0.001109	0.002721	-0.000451	-0.000224	0.001989	-0.004642	-0.003460	-0.002527	-0.001332	0.003078	0.003063	-0.004628	0.000187	0.000142	0.002097	-0.000516	0.003237	0.001276	0.003428	0.004366	0.003974	0.003466	0.004567	0.004817	0.002116	0.000890	0.003411	0.010005	0.005257	0.003829	0.007073	0.005651	0.005090	0.005323	0.005355	0.005045	0.005354	0.001000	0.006528	0.003895	0.007492	0.007724	0.009595	0.008074	0.003730	0.004686	0.002586	0.003654	0.002948
-323.600000	-0.009500	-0.005654	-0.009948	-0.008359	-0.005941	-0.009772	-0.011032	-0.010307	-0.005554	-0.005889	-0.012312	-0.009491	-0.008231	-0.005946	-0.004829	-0.008922	-0.007778	-0.005524	-0.000211	-0.003270	-0.004987	-0.001794	-0.004031	-0.002395	-0.004621	-0.005344	-0.003636	0.002235	-0.000762	-0.000679	-0.000666	-0.001017	-0.001163	-0.001431	-0.000829	-0.001883	-0.001597	-0.004217	-0.002894	0.000653	0.000212	0.000927	-0.000094	-0.002074	-0.002109	-0.004284	-0.005827	-0.007087	-0.004185
-323.566666	-0.021731	-0.011553	-0.016596	-0.018110	-0.017035	-0.020064	-0.020160	-0.017371	-0.017241	-0.012729	-0.017916	-0.020308	-0.015938	-0.014470	-0.013846	-0.017912	-0.015012	-0.014881	-0.013916	-0.010671	-0.010745	-0.014446	-0.013162	-0.009823	-0.014222	-0.013980	-0.010512	-0.007491	-0.009684	-0.009655	-0.005859	-0.006437	-0.006597	-0.011566	-0.010150	-0.009178	-0.011383	-0.014631	-0.010096	-0.010468	-0.007384	-0.008257	-0.006817	-0.007103	-0.014863	-0.012626	-0.011175	-0.013303	-0.011531
-323.533333	-0.028999	-0.023771	-0.028269	-0.029558	-0.025258	-0.027859	-0.026561	-0.030345	-0.027910	-0.022948	-0.029091	-0.031432	-0.027141	-0.024179	-0.024817	-0.026903	-0.025353	-0.020722	-0.021631	-0.023887	-0.023902	-0.022073	-0.020942	-0.020863	-0.021573	-0.024749	-0.019607	-0.016277	-0.019748	-0.019209	-0.017547	-0.018661	-0.017947	-0.017255	-0.014695	-0.019217	-0.020247	-0.022189	-0.014801	-0.019303	-0.015180	-0.014501	-0.014813	-0.018286	-0.019127	-0.022971	-0.022956	-0.023198	-0.020614
-323.500000	-0.042358	-0.036789	-0.036851	-0.037725	-0.035988	-0.037909	-0.040393	-0.041221	-0.037044	-0.033065	-0.040746	-0.041385	-0.038659	-0.035222	-0.036669	-0.038630	-0.035270	-0.033432	-0.032378	-0.031848	-0.027929	-0.031216	-0.030641	-0.032222	-0.031815	-0.035238	-0.030625	-0.025072	-0.030462	-0.030873	-0.026232	-0.029833	-0.028178	-0.028804	-0.029315	-0.033550	-0.028348	-0.035010	-0.026202	-0.029805	-0.024717	-0.025769	-0.025865	-0.028273	-0.028790	-0.031144	-0.031375	-0.032325	-0.030465
-323.466666	-0.050993	-0.046816	-0.050448	-0.052754	-0.048452	-0.054603	-0.049606	-0.054396	-0.051451	-0.043920	-0.054397	-0.055705	-0.051761	-0.046244	-0.047977	-0.047574	-0.045538	-0.046362	-0.043649	-0.042294	-0.042511	-0.043548	-0.041596	-0.042644	-0.043099	-0.048774	-0.042562	-0.038038	-0.041739	-0.041127	-0.037311	-0.039297	-0.039157	-0.042098	-0.038109	-0.042531	-0.043852	-0.043735	-0.041454	-0.035751	-0.036059	-0.035517	-0.035604	-0.039156	-0.040556	-0.044611	-0.045040	-0.046894	-0.043987
-323.433333	-0.065681	-0.059691	-0.064979	-0.066338	-0.060384	-0.068560	-0.067845	-0.065747	-0.065966	-0.059733	-0.067200	-0.068267	-0.061778	-0.061261	-0.065176	-0.063623	-0.060741	-0.060154	-0.054943	-0.055378	-0.055151	-0.058111	-0.055479	-0.054491	-0.052922	-0.064494	-0.054290	-0.051216	-0.053868	-0.053508	-0.048749	-0.052880	-0.049651	-0.053162	-0.053561	-0.054884	-0.055592	-0.059782	-0.051778	-0.052569	-0.049292	-0.047875	-0.046486	-0.050710	-0.055721	-0.057470	-0.059444	-0.060965	-0.057127
-323.400000	-0.083174	-0.078393	-0.078948	-0.076682	-0.073832	-0.082093	-0.082518	-0.084180	-0.078965	-0.073986	-0.085083	-0.085779	-0.080527	-0.075665	-0.078830	-0.077730	-0.076899	-0.073841	-0.070781	-0.070766	-0.067855	-0.073707	-0.070564	-0.067758	-0.072864	-0.077027	-0.071715	-0.066893	-0.070334	-0.066446	-0.062681	-0.066225	-0.067063	-0.065792	-0.067011	-0.069474	-0.069047	-0.070951	-0.064859	-0.065557	-0.062372	-0.061764	-0.061878	-0.064760	-0.069575	-0.072645	-0.070157	-0.073996	-0.072882
-323.366666	-0.103102	-0.092409	-0.098011	-0.095951	-0.092248	-0.098319	-0.095890	-0.099417	-0.095173	-0.089431	-0.098534	-0.103743	-0.097467	-0.092624	-0.090450	-0.099586	-0.092569	-0.091569	-0.085498	-0.085453	-0.085332	-0.088051	-0.083430	-0.082680	-0.086569	-0.092002	-0.085744	-0.080180	-0.086223	-0.082604	-0.076373	-0.080513	-0.081969	-0.084136	-0.084111	-0.084551	-0.086629	-0.088816	-0.081422	-0.078531	-0.078670	-0.075028	-0.075974	-0.078583	-0.085151	-0.088869	-0.089256	-0.090660	-0.085118
-323.333333	-0.122882	-0.113242	-0.114543	-0.115195	-0.112529	-0.120512	-0.118871	-0.118915	-0.113102	-0.107920	-0.119815	-0.122363	-0.116468	-0.111287	-0.113275	-0.116389	-0.111656	-0.110414	-0.104405	-0.105337	-0.101789	-0.106779	-0.101455	-0.101313	-0.104611	-0.113245	-0.103963	-0.097482	-0.103868	-0.098077	-0.098185	-0.099522	-0.098715	-0.101959	-0.100039	-0.106032	-0.106128	-0.103856	-0.096631	-0.097238	-0.094731	-0.092760	-0.095136	-0.095969	-0.103864	-0.104317	-0.106932	-0.108405	-0.103237
-323.300000	-0.141963	-0.133076	-0.136583	-0.137868	-0.134128	-0.140791	-0.139453	-0.140696	-0.133595	-0.130570	-0.138600	-0.142824	-0.137126	-0.133256	-0.135819	-0.136712	-0.128158	-0.134101	-0.126997	-0.125332	-0.121251	-0.128632	-0.123284	-0.123580	-0.125243	-0.132693	-0.124268	-0.116856	-0.121140	-0.116885	-0.115748	-0.117769	-0.116379	-0.124858	-0.120100	-0.124672	-0.124514	-0.127262	-0.117341	-0.112354	-0.114571	-0.113004	-0.112586	-0.116471	-0.123329	-0.126849	-0.130534	-0.126900	-0.124350
-323.266666	-0.164423	-0.155257	-0.159861	-0.160572	-0.155238	-0.164752	-0.164560	-0.163778	-0.159279	-0.150281	-0.164155	-0.167756	-0.162487	-0.154563	-0.157204	-0.159715	-0.154532	-0.153998	-0.150164	-0.147612	-0.146135	-0.148451	-0.146405	-0.145667	-0.149427	-0.158230	-0.148688	-0.140506	-0.145503	-0.139696	-0.141962	-0.139718	-0.138962	-0.144200	-0.140138	-0.145719	-0.142664	-0.150711	-0.138933	-0.135190	-0.135794	-0.134242	-0.135518	-0.136298	-0.149334	-0.148588	-0.149724	-0.152298	-0.145558
-323.233333	-0.193970	-0.180014	-0.186692	-0.186070	-0.181138	-0.188363	-0.191414	-0.189232	-0.180627	-0.177254	-0.189983	-0.196892	-0.189742	-0.181967	-0.184516	-0.188924	-0.180321	-0.183925	-0.173219	-0.171509	-0.167232	-0.174223	-0.166926	-0.171216	-0.174760	-0.181071	-0.169664	-0.161865	-0.170175	-0.165365	-0.165586	-0.166517	-0.163663	-0.167025	-0.164391	-0.172425	-0.169678	-0.176539	-0.164788	-0.160662	-0.155699	-0.156521	-0.152363	-0.157451	-0.169420	-0.170623	-0.175759	-0.176159	-0.170895
-323.200000	-0.219572	-0.209006	-0.213693	-0.214997	-0.208321	-0.217200	-0.220476	-0.221363	-0.215236	-0.203149	-0.219247	-0.218467	-0.219529	-0.210403	-0.208035	-0.213443	-0.205523	-0.206837	-0.200357	-0.202243	-0.194474	-0.202833	-0.193007	-0.195251	-0.198660	-0.208539	-0.194839	-0.185765	-0.196451	-0.192297	-0.189134	-0.191374	-0.189189	-0.192924	-0.190801	-0.197009	-0.195815	-0.201743	-0.187544	-0.186904	-0.184767	-0.181712	-0.179609	-0.186157	-0.195532	-0.199899	-0.199644	-0.204481	-0.200385
-323.166666	-0.248883	-0.236540	-0.244217	-0.243257	-0.236359	-0.251614	-0.251014	-0.251210	-0.240979	-0.234008	-0.250858	-0.253503	-0.247761	-0.240728	-0.241113	-0.243408	-0.236859	-0.236352	-0.228305	-0.228948	-0.222470	-0.230607	-0.224851	-0.225841	-0.228428	-0.242642	-0.226600	-0.216805	-0.225263	-0.219491	-0.215503	-0.221167	-0.218404	-0.222490	-0.220536	-0.226670	-0.223745	-0.234013	-0.216593	-0.213968	-0.211448	-0.208874	-0.206909	-0.213485	-0.223826	-0.231099	-0.233548	-0.234028	-0.226613
-323.133333	-0.285013	-0.271471	-0.273414	-0.275882	-0.269588	-0.282038	-0.281094	-0.281135	-0.273677	-0.264350	-0.282526	-0.285538	-0.278972	-0.273268	-0.273968	-0.274640	-0.269262	-0.268272	-0.257339	-0.261727	-0.256946	-0.260702	-0.255560	-0.257363	-0.259944	-0.270752	-0.255531	-0.244847	-0.257634	-0.250575	-0.245725	-0.252347	-0.251070	-0.251666	-0.248807	-0.257434	-0.256033	-0.263793	-0.248776	-0.240935	-0.240515	-0.239628	-0.237505	-0.244592	-0.251777	-0.261333	-0.260164	-0.264392	-0.259822
-323.100000	-0.316765	-0.304772	-0.309794	-0.308766	-0.301285	-0.313160	-0.315998	-0.313275	-0.310055	-0.294309	-0.315162	-0.317294	-0.313931	-0.305087	-0.305876	-0.308751	-0.299083	-0.300689	-0.291792	-0.291737	-0.288681	-0.294265	-0.287936	-0.289361	-0.291310	-0.303911	-0.290007	-0.280890	-0.290769	-0.283269	-0.278694	-0.282488	-0.278571	-0.286145	-0.284638	-0.291390	-0.287754	-0.294983	-0.279367	-0.276699	-0.273325	-0.269886	-0.272880	-0.275826	-0.290679	-0.297529	-0.293901	-0.295536	-0.290219
-323.066666	-0.348492	-0.335227	-0.341380	-0.342510	-0.334965	-0.345014	-0.347721	-0.346567	-0.341886	-0.330948	-0.345639	-0.347806	-0.348136	-0.335149	-0.337542	-0.343385	-0.331912	-0.335617	-0.326039	-0.324907	-0.318691	-0.329649	-0.320995	-0.318763	-0.326559	-0.335472	-0.325252	-0.311365	-0.320980	-0.315079	-0.311647	-0.316225	-0.311881	-0.321614	-0.313615	-0.321804	-0.322337	-0.329512	-0.313281	-0.307115	-0.306779	-0.302872	-0.304236	-0.307167	-0.321399	-0.326289	-0.324201	-0.327308	-0.324349
-323.033333	-0.381845	-0.364600	-0.373527	-0.373329	-0.370704	-0.378493	-0.375974	-0.380959	-0.372159	-0.360751	-0.378903	-0.382221	-0.377865	-0.371454	-0.370443	-0.376473	-0.364662	-0.364127	-0.356302	-0.359369	-0.351819	-0.358166	-0.352284	-0.351690	-0.359191	-0.368877	-0.355633	-0.344912	-0.353388	-0.350600	-0.343315	-0.347093	-0.345648	-0.351542	-0.347818	-0.354786	-0.352737	-0.363249	-0.345590	-0.338785	-0.340684	-0.336097	-0.336565	-0.342405	-0.353592	-0.359267	-0.360574	-0.359876	-0.358608
-323.000000	-0.410790	-0.397210	-0.401894	-0.404576	-0.397394	-0.409450	-0.411342	-0.407412	-0.401523	-0.393929	-0.409545	-0.413506	-0.410452	-0.402109	-0.402930	-0.405483	-0.396135	-0.397334	-0.386139	-0.387324	-0.383131	-0.391867	-0.386432	-0.386054	-0.390382	-0.400874	-0.385847	-0.376741	-0.385925	-0.382207	-0.375813	-0.379511	-0.379701	-0.381581	-0.381633	-0.385801	-0.386130	-0.392326	-0.380731	-0.375074	-0.372637	-0.370762	-0.368214	-0.372304	-0.383592	-0.392273	-0.394441	-0.392935	-0.389287
-322.966666	-0.438035	-0.428168	-0.428738	-0.431639	-0.426915	-0.435655	-0.437615	-0.434884	-0.431854	-0.421311	-0.434688	-0.438352	-0.435641	-0.429486	-0.428778	-0.432827	-0.422690	-0.427167	-0.420078	-0.416225	-0.413536	-0.421118	-0.413694	-0.418378	-0.421013	-0.429088	-0.417056	-0.407239	-0.415144	-0.410730	-0.407672	-0.410678	-0.406957	-0.410329	-0.406230	-0.418668	-0.414344	-0.422902	-0.406667	-0.402499	-0.401480	-0.400007	-0.401022	-0.403835	-0.415646	-0.415865	-0.419769	-0.422465	-0.419301
-322.933333	-0.458180	-0.447980	-0.453874	-0.451073	-0.449995	-0.456925	-0.459727	-0.456052	-0.453525	-0.445710	-0.454920	-0.461130	-0.457148	-0.450292	-0.453868	-0.455810	-0.449727	-0.449873	-0.445983	-0.440996	-0.439624	-0.445912	-0.436407	-0.440810	-0.443882	-0.451100	-0.439462	-0.434287	-0.442254	-0.436152	-0.434960	-0.434769	-0.434515	-0.438473	-0.433640	-0.442786	-0.440460	-0.447798	-0.431855	-0.431593	-0.428330	-0.427539	-0.423809	-0.429975	-0.443403	-0.448354	-0.444130	-0.446940	-0.444009
-322.900000	-0.475841	-0.470592	-0.467278	-0.471439	-0.465362	-0.471752	-0.474594	-0.473146	-0.470118	-0.464499	-0.472503	-0.474129	-0.473434	-0.470822	-0.468077	-0.473121	-0.467792	-0.467196	-0.464702	-0.460307	-0.459687	-0.463979	-0.462424	-0.463552	-0.464666	-0.469231	-0.461209	-0.457442	-0.460062	-0.456152	-0.456311	-0.462228	-0.455144	-0.460236	-0.457813	-0.461747	-0.463256	-0.464560	-0.459185	-0.452774	-0.455025	-0.450375	-0.452827	-0.452684	-0.463540	-0.467178	-0.465111	-0.465599	-0.462757
-322.866666	-0.481355	-0.479640	-0.478572	-0.479865	-0.477435	-0.482245	-0.482322	-0.484753	-0.482130	-0.479174	-0.483038	-0.484818	-0.481051	-0.481262	-0.480865	-0.483629	-0.482892	-0.479788	-0.476800	-0.478116	-0.473835	-0.480295	-0.475125	-0.475954	-0.479389	-0.480772	-0.473188	-0.471803	-0.473589	-0.473899	-0.472456	-0.476386	-0.474940	-0.477147	-0.472522	-0.477067	-0.475514	-0.480046	-0.472959	-0.468509	-0.470729	-0.467016	-0.468630	-0.471123	-0.476004	-0.480233	-0.477150	-0.479302	-0.477715
-322.833333	-0.482520	-0.482862	-0.483581	-0.482909	-0.484587	-0.485885	-0.483039	-0.483107	-0.483160	-0.481906	-0.484058	-0.483075	-0.484150	-0.484220	-0.485590	-0.484603	-0.488359	-0.486068	-0.483546	-0.482806	-0.484827	-0.484171	-0.481554	-0.481226	-0.486921	-0.484345	-0.482483	-0.482076	-0.482579	-0.484644	-0.480400	-0.481752	-0.481433	-0.482618	-0.479319	-0.482637	-0.485876	-0.484064	-0.482203	-0.479240	-0.481100	-0.480504	-0.478944	-0.482495	-0.481760	-0.482222	-0.483250	-0.484970	-0.483874
-322.800000	-0.477434	-0.480037	-0.477230	-0.476171	-0.479388	-0.476583	-0.475238	-0.472606	-0.476120	-0.476726	-0.477123	-0.473748	-0.474408	-0.476183	-0.477027	-0.479339	-0.483071	-0.483211	-0.479713	-0.478894	-0.484029	-0.480942	-0.483023	-0.483477	-0.483202	-0.480308	-0.480394	-0.484849	-0.480562	-0.486765	-0.481238	-0.484281	-0.480271	-0.483555	-0.480868	-0.481454	-0.482933	-0.481267	-0.480898	-0.483939	-0.485181	-0.482565	-0.484393	-0.480860	-0.483601	-0.481465	-0.482068	-0.479840	-0.480398
-322.766666	-0.455908	-0.462246	-0.459081	-0.459435	-0.461556	-0.458379	-0.458039	-0.460139	-0.460966	-0.465423	-0.457443	-0.453485	-0.460544	-0.463548	-0.464810	-0.460425	-0.468073	-0.465386	-0.471175	-0.470912	-0.474095	-0.472609	-0.475110	-0.471974	-0.473517	-0.463241	-0.472162	-0.480400	-0.471608	-0.475534	-0.475136	-0.472408	-0.473379	-0.472377	-0.474866	-0.469625	-0.472610	-0.468176	-0.472829	-0.475811	-0.475637	-0.478606	-0.476392	-0.476628	-0.473372	-0.467055	-0.468241	-0.469250	-0.472224
-322.733333	-0.427941	-0.440510	-0.432093	-0.435857	-0.437624	-0.431868	-0.429829	-0.432477	-0.436957	-0.445959	-0.432200	-0.428296	-0.432461	-0.438476	-0.439728	-0.438015	-0.445042	-0.443510	-0.448881	-0.450266	-0.454237	-0.450165	-0.454034	-0.451960	-0.452319	-0.438728	-0.454506	-0.463022	-0.452588	-0.458589	-0.459013	-0.455748	-0.454922	-0.452776	-0.456151	-0.451079	-0.453987	-0.445009	-0.458201	-0.462550	-0.460183	-0.461345	-0.464381	-0.461990	-0.458047	-0.446277	-0.452269	-0.447128	-0.452279
-322.700000	-0.395487	-0.405144	-0.401648	-0.401034	-0.409109	-0.397227	-0.394004	-0.393896	-0.403478	-0.414713	-0.396877	-0.392078	-0.400840	-0.399737	-0.407237	-0.404112	-0.415628	-0.411128	-0.418459	-0.418933	-0.426037	-0.419841	-0.424737	-0.422207	-0.422466	-0.408126	-0.426617	-0.434498	-0.422783	-0.433890	-0.429792	-0.428338	-0.428816	-0.428014	-0.430251	-0.422401	-0.423998	-0.418334	-0.430908	-0.436376	-0.434697	-0.435811	-0.440947	-0.437669	-0.426402	-0.411742	-0.418961	-0.416953	-0.419369
-322.666666	-0.351781	-0.366062	-0.354280	-0.359990	-0.365338	-0.355226	-0.351105	-0.350354	-0.362647	-0.375319	-0.354379	-0.346237	-0.353324	-0.361762	-0.364986	-0.359814	-0.373923	-0.371177	-0.378547	-0.380474	-0.386354	-0.381654	-0.389820	-0.387693	-0.384361	-0.363956	-0.389261	-0.403879	-0.385808	-0.395528	-0.397422	-0.395229	-0.390919	-0.389551	-0.394176	-0.382505	-0.391141	-0.376866	-0.396931	-0.404099	-0.403368	-0.406449	-0.407155	-0.403518	-0.386247	-0.375793	-0.379560	-0.376085	-0.380364
-322.633333	-0.297405	-0.317585	-0.305256	-0.311006	-0.316583	-0.302433	-0.299792	-0.300195	-0.311103	-0.329468	-0.304038	-0.296438	-0.306338	-0.314182	-0.316337	-0.312235	-0.326167	-0.322462	-0.333586	-0.333033	-0.343851	-0.335721	-0.345630	-0.339375	-0.339441	-0.318292	-0.340843	-0.354333	-0.337540	-0.351143	-0.351458	-0.351017	-0.347305	-0.344125	-0.349482	-0.335524	-0.344143	-0.328220	-0.354130	-0.361974	-0.360344	-0.363165	-0.369874	-0.358397	-0.344519	-0.326747	-0.331332	-0.329418	-0.336694
-322.600000	-0.244172	-0.263403	-0.252515	-0.254809	-0.265116	-0.248377	-0.239301	-0.244829	-0.257353	-0.275036	-0.246981	-0.238523	-0.246081	-0.256333	-0.262047	-0.255970	-0.273218	-0.264883	-0.279675	-0.282747	-0.292695	-0.281019	-0.293090	-0.289250	-0.285805	-0.261889	-0.290655	-0.307561	-0.287766	-0.299234	-0.299983	-0.298607	-0.296875	-0.291909	-0.299622	-0.282010	-0.294499	-0.280643	-0.305882	-0.311665	-0.310366	-0.314875	-0.317453	-0.309805	-0.290858	-0.277192	-0.280362	-0.278511	-0.284845
-322.566666	-0.182420	-0.206526	-0.191802	-0.196482	-0.204070	-0.188426	-0.180351	-0.184973	-0.199196	-0.217398	-0.188059	-0.180957	-0.189632	-0.199200	-0.203262	-0.197058	-0.216548	-0.208829	-0.225330	-0.224630	-0.234050	-0.223620	-0.236188	-0.235184	-0.228317	-0.202260	-0.236195	-0.251678	-0.227939	-0.246829	-0.244121	-0.242554	-0.242932	-0.238736	-0.242296	-0.227859	-0.235513	-0.221950	-0.248404	-0.256464	-0.255083	-0.261374	-0.266495	-0.257185	-0.236062	-0.216715	-0.220593	-0.217340	-0.224174
-322.533333	-0.123623	-0.144703	-0.130329	-0.135613	-0.143963	-0.125572	-0.120863	-0.123955	-0.138744	-0.155550	-0.126266	-0.116663	-0.128484	-0.137981	-0.140662	-0.134886	-0.154921	-0.149127	-0.164345	-0.167786	-0.174493	-0.166128	-0.175604	-0.174790	-0.168325	-0.142070	-0.173631	-0.192188	-0.168437	-0.186606	-0.185568	-0.183689	-0.179534	-0.176728	-0.185564	-0.167094	-0.175359	-0.160649	-0.188563	-0.196740	-0.194312	-0.199495	-0.207129	-0.195838	-0.176471	-0.156879	-0.160649	-0.160427	-0.166888
-322.500000	-0.060629	-0.088651	-0.069349	-0.073405	-0.080451	-0.064483	-0.058171	-0.062338	-0.074516	-0.095309	-0.065390	-0.059255	-0.069194	-0.075507	-0.078674	-0.073149	-0.090713	-0.087638	-0.103934	-0.106404	-0.114297	-0.102976	-0.116576	-0.113043	-0.105912	-0.079615	-0.113008	-0.133313	-0.107796	-0.124118	-0.127475	-0.122722	-0.119350	-0.114876	-0.124821	-0.107060	-0.114613	-0.100905	-0.128052	-0.138217	-0.135321	-0.142710	-0.145751	-0.137227	-0.112189	-0.094741	-0.099777	-0.099327	-0.104641
-322.466666	0.000161	-0.025076	-0.008697	-0.016636	-0.022746	-0.007530	0.001005	-0.004380	-0.017790	-0.034805	-0.007132	0.003647	-0.008047	-0.013854	-0.019900	-0.013743	-0.032967	-0.028717	-0.042681	-0.043092	-0.052232	-0.040187	-0.055125	-0.049715	-0.046796	-0.020192	-0.052129	-0.070618	-0.044167	-0.062933	-0.064279	-0.061013	-0.057667	-0.056208	-0.065152	-0.046687	-0.056135	-0.038316	-0.067144	-0.076579	-0.073762	-0.081468	-0.084380	-0.077935	-0.052895	-0.035185	-0.036593	-0.034303	-0.042650
-322.433333	0.051672	0.032490	0.046940	0.041347	0.035524	0.048808	0.054634	0.052735	0.038244	0.023953	0.048686	0.059030	0.047068	0.042512	0.036017	0.045679	0.027422	0.031601	0.016600	0.016433	0.002895	0.015640	0.002271	0.007542	0.013167	0.037688	0.005013	-0.011462	0.012637	-0.001439	-0.004672	-0.001323	0.000850	0.005878	-0.002555	0.014242	0.005862	0.019542	-0.008496	-0.017181	-0.015622	-0.021555	-0.022136	-0.017878	0.007780	0.022495	0.020767	0.020941	0.016998
-322.400000	0.105639	0.084208	0.096399	0.092505	0.086887	0.100541	0.103933	0.102064	0.091401	0.077284	0.102203	0.109553	0.101569	0.088370	0.088068	0.096528	0.078817	0.086386	0.069533	0.067939	0.061597	0.069134	0.055895	0.065527	0.068024	0.091708	0.064430	0.044447	0.067975	0.052044	0.052528	0.053019	0.055014	0.059083	0.053499	0.068055	0.058470	0.073843	0.049546	0.040230	0.043187	0.035253	0.030760	0.041018	0.060200	0.080424	0.072018	0.073679	0.068543
-322.366666	0.151422	0.133173	0.143280	0.138347	0.134030	0.144157	0.152459	0.148653	0.136912	0.127655	0.146427	0.153150	0.143539	0.137165	0.137781	0.141811	0.125105	0.129123	0.122428	0.121640	0.112549	0.119908	0.110724	0.112419	0.115918	0.134697	0.110025	0.093676	0.117098	0.101517	0.102515	0.103391	0.108325	0.107148	0.101502	0.115878	0.110420	0.122468	0.098401	0.093650	0.092958	0.090186	0.089225	0.093685	0.112639	0.125307	0.121852	0.124043	0.119006
-322.333333	0.188235	0.176159	0.183849	0.181717	0.176863	0.181352	0.191882	0.185118	0.178447	0.168935	0.184759	0.190032	0.183781	0.179843	0.178180	0.183200	0.167980	0.173542	0.163924	0.163568	0.154240	0.165687	0.153186	0.156129	0.158136	0.179769	0.159968	0.139099	0.159780	0.147797	0.148050	0.151384	0.150968	0.154562	0.145936	0.162155	0.157147	0.163635	0.146163	0.138866	0.141209	0.135140	0.132565	0.139442	0.153338	0.169259	0.167613	0.165258	0.162504
-322.300000	0.222662	0.209516	0.216448	0.212827	0.210003	0.214366	0.222140	0.219411	0.213904	0.202373	0.217966	0.224234	0.216956	0.211941	0.212950	0.215872	0.207730	0.208350	0.200182	0.201462	0.190993	0.198308	0.191955	0.192614	0.197862	0.209671	0.194863	0.182663	0.197606	0.188935	0.186129	0.185687	0.189433	0.191892	0.183740	0.199366	0.195520	0.201176	0.184148	0.178365	0.181722	0.175872	0.175366	0.178596	0.195762	0.202835	0.202083	0.200395	0.200139
-322.266666	0.242966	0.238601	0.241247	0.243412	0.238976	0.244689	0.246376	0.245563	0.239536	0.232145	0.243837	0.248672	0.242722	0.239837	0.238365	0.239363	0.232037	0.233322	0.229710	0.229008	0.223804	0.227154	0.221144	0.224548	0.225981	0.237699	0.226150	0.213522	0.228301	0.217151	0.215764	0.219009	0.220800	0.225306	0.219648	0.226734	0.225897	0.231562	0.218562	0.214547	0.212203	0.211470	0.206376	0.213743	0.221600	0.230876	0.230223	0.228867	0.228776
-322.233333	0.264318	0.256451	0.261339	0.261434	0.258730	0.261272	0.261291	0.265012	0.261934	0.254104	0.261367	0.264844	0.263314	0.262283	0.260615	0.258737	0.256538	0.255427	0.254026	0.254704	0.248187	0.251553	0.247228	0.250339	0.251643	0.259409	0.248487	0.239777	0.250812	0.245672	0.244263	0.244258	0.248911	0.247508	0.244534	0.249328	0.250076	0.250178	0.241151	0.237730	0.239819	0.237513	0.234091	0.240376	0.248694	0.254510	0.256166	0.250739	0.249903
-322.200000	0.277119	0.274569	0.276478	0.275560	0.275558	0.275545	0.276498	0.273478	0.276017	0.269584	0.275576	0.278248	0.274810	0.274320	0.273366	0.272693	0.271830	0.270779	0.267087	0.267725	0.266860	0.267317	0.265614	0.265646	0.264616	0.274390	0.267134	0.261307	0.270352	0.264470	0.263295	0.262959	0.267412	0.266482	0.263881	0.270825	0.267374	0.271234	0.263910	0.257640	0.261598	0.257951	0.257441	0.261223	0.265484	0.270375	0.270898	0.268842	0.269739
-322.166666	0.283345	0.281208	0.281749	0.282822	0.281896	0.281923	0.283681	0.285243	0.281476	0.279651	0.283606	0.285249	0.283912	0.285466	0.282509	0.281384	0.283705	0.281762	0.280519	0.280734	0.275431	0.281727	0.276608	0.275939	0.278932	0.281368	0.275801	0.276696	0.279789	0.279200	0.276844	0.275122	0.279862	0.278125	0.276592	0.279453	0.278448	0.279906	0.275689	0.272773	0.276975	0.272738	0.272075	0.275456	0.279443	0.280685	0.279844	0.279033	0.281810
-322.133333	0.287559	0.286797	0.286453	0.287956	0.285826	0.285936	0.286238	0.287946	0.282853	0.286830	0.289152	0.285986	0.285050	0.288979	0.285546	0.286056	0.284287	0.286658	0.286798	0.286173	0.284312	0.285522	0.282918	0.284346	0.283941	0.285133	0.286358	0.282522	0.286801	0.281655	0.282632	0.284761	0.289290	0.281772	0.282801	0.285127	0.284241	0.286906	0.285154	0.281645	0.282080	0.281828	0.282772	0.285195	0.281351	0.286565	0.285585	0.283613	0.286815
-322.100000	0.287098	0.283233	0.284185	0.286077	0.286031	0.284880	0.282723	0.288798	0.285966	0.287890	0.286089	0.286722	0.283785	0.288866	0.284773	0.285278	0.287158	0.287436	0.286379	0.288418	0.286527	0.286441	0.284295	0.288980	0.287620	0.285977	0.288569	0.284426	0.287496	0.286726	0.287101	0.287452	0.284046	0.284071	0.286773	0.286982	0.284712	0.285614	0.287698	0.283708	0.283822	0.285899	0.284841	0.285545	0.284553	0.288642	0.285715	0.287603	0.290346
-322.066666	0.281323	0.280178	0.281998	0.284072	0.279563	0.281687	0.278626	0.278165	0.281784	0.283511	0.279982	0.280373	0.278797	0.282945	0.283375	0.279904	0.282950	0.280943	0.284783	0.283487	0.286171	0.281376	0.286944	0.285743	0.282902	0.281815	0.281499	0.284037	0.288297	0.283172	0.284647	0.284274	0.285673	0.284989	0.285095	0.286217	0.282480	0.286476	0.284736	0.280633	0.286387	0.286125	0.285305	0.283638	0.278521	0.284910	0.284839	0.281707	0.284827
-322.033333	0.273026	0.276433	0.276473	0.273118	0.275068	0.273083	0.273464	0.274069	0.274737	0.279524	0.272254	0.271268	0.273635	0.277920	0.275394	0.273472	0.278130	0.278073	0.282372	0.278512	0.278866	0.275414	0.279150	0.279633	0.278616	0.272523	0.280979	0.279341	0.281225	0.279552	0.280378	0.278967	0.279831	0.278541	0.280137	0.278646	0.282691	0.277237	0.281311	0.281568	0.281516	0.282232	0.280429	0.282505	0.278131	0.278516	0.281019	0.275982	0.276033
-322.000000	0.267023	0.269788	0.267632	0.264178	0.268334	0.264335	0.266086	0.266881	0.265992	0.269946	0.265857	0.265583	0.267489	0.268039	0.263134	0.268160	0.269036	0.268124	0.272612	0.271091	0.271231	0.269465	0.272792	0.270243	0.269823	0.266753	0.270941	0.275083	0.273811	0.273674	0.273068	0.270871	0.272809	0.269182	0.273241	0.274471	0.273438	0.271165	0.270857	0.273349	0.275074	0.278031	0.273573	0.273152	0.269913	0.273438	0.272730	0.268683	0.270162
-321.966666	0.253599	0.260268	0.255219	0.257821	0.259612	0.254105	0.253922	0.257290	0.257051	0.259475	0.255809	0.252717	0.255584	0.258952	0.255460	0.254614	0.261364	0.255637	0.262230	0.261458	0.263608	0.262727	0.262984	0.262951	0.261022	0.255983	0.262245	0.264231	0.261799	0.262918	0.262858	0.263555	0.266668	0.263316	0.259389	0.263192	0.262948	0.259896	0.264833	0.265308	0.268104	0.266794	0.267992	0.265219	0.262247	0.262637	0.262325	0.257482	0.262001
-321.933333	0.242087	0.246840	0.245931	0.244329	0.245224	0.245198	0.242320	0.243853	0.244746	0.250488	0.241272	0.241188	0.245452	0.249507	0.248936	0.245723	0.250495	0.246000	0.253835	0.251330	0.254723	0.251813	0.250934	0.252847	0.248764	0.246758	0.251914	0.257016	0.254086	0.254002	0.257969	0.256780	0.256373	0.250953	0.253245	0.251882	0.250612	0.248097	0.253212	0.255532	0.256129	0.256638	0.257486	0.257428	0.251456	0.250515	0.248921	0.250225	0.251682
-321.900000	0.231645	0.234222	0.236121	0.233140	0.239164	0.234049	0.234392	0.235240	0.234921	0.236945	0.234713	0.228965	0.233412	0.236390	0.233213	0.231559	0.238240	0.237285	0.240892	0.241574	0.242536	0.236756	0.240615	0.242784	0.239494	0.236236	0.239368	0.246175	0.242254	0.242542	0.241806	0.242976	0.245528	0.243152	0.240331	0.240249	0.241915	0.237115	0.241279	0.242792	0.245821	0.245049	0.244387	0.242368	0.238132	0.241824	0.239057	0.239391	0.242609
-321.866666	0.219474	0.225821	0.224430	0.223513	0.226909	0.220053	0.221025	0.220143	0.223257	0.224775	0.221002	0.221071	0.219749	0.222808	0.223892	0.218293	0.228547	0.227569	0.228890	0.229956	0.227932	0.229724	0.228390	0.228107	0.225917	0.223784	0.232772	0.231900	0.230571	0.232373	0.233037	0.232365	0.234195	0.231246	0.229345	0.229218	0.228291	0.224660	0.231580	0.232664	0.231996	0.236500	0.234648	0.232944	0.227606	0.230007	0.226937	0.226653	0.229086
-321.833333	0.207449	0.213460	0.210356	0.210514	0.212034	0.208994	0.204815	0.210594	0.212283	0.215739	0.206862	0.210857	0.211262	0.213152	0.210125	0.210178	0.214032	0.213266	0.216514	0.219024	0.217739	0.214475	0.218961	0.217710	0.215588	0.210440	0.217619	0.221595	0.219782	0.221145	0.225186	0.218374	0.219729	0.219518	0.219588	0.219253	0.216133	0.215566	0.220367	0.219200	0.222112	0.222138	0.223809	0.224669	0.217722	0.212995	0.215472	0.212626	0.217430
-321.800000	0.193873	0.202986	0.198199	0.200270	0.203978	0.196102	0.199220	0.199689	0.200945	0.203969	0.197300	0.196325	0.200114	0.201602	0.197054	0.197512	0.202194	0.202097	0.205481	0.204932	0.206090	0.202623	0.206151	0.207431	0.208281	0.200248	0.209057	0.211156	0.208543	0.206645	0.208089	0.208044	0.209458	0.205604	0.208035	0.207930	0.205455	0.204588	0.212363	0.208635	0.211546	0.211095	0.211996	0.208497	0.204835	0.201843	0.204103	0.201881	0.206086
-321.766666	0.186526	0.189685	0.189342	0.187849	0.191133	0.185362	0.187080	0.185754	0.185495	0.194046	0.185408	0.185959	0.185315	0.189411	0.187835	0.186030	0.191676	0.192048	0.193944	0.194580	0.193818	0.194579	0.197636	0.195510	0.192956	0.188789	0.196256	0.197786	0.192561	0.196430	0.198743	0.198964	0.199508	0.195298	0.195787	0.196793	0.195239	0.192006	0.195274	0.195819	0.199784	0.199008	0.201969	0.198043	0.194242	0.192493	0.194254	0.191442	0.194912
-321.733333	0.174227	0.179853	0.175086	0.177946	0.179596	0.174483	0.175130	0.174876	0.174912	0.184134	0.175103	0.174671	0.173092	0.178594	0.178679	0.175282	0.181393	0.180138	0.181903	0.183103	0.183045	0.183125	0.185123	0.181577	0.180586	0.179412	0.183461	0.186719	0.181168	0.184355	0.187159	0.186949	0.186397	0.181002	0.181704	0.180728	0.183889	0.181728	0.186724	0.185829	0.188069	0.187767	0.187886	0.187772	0.178880	0.183731	0.181209	0.176821	0.186012
-321.700000	0.163309	0.166274	0.167155	0.167204	0.167185	0.161958	0.163918	0.162288	0.162781	0.170438	0.162753	0.161193	0.164827	0.166441	0.164868	0.163864	0.166987	0.165745	0.172417	0.172472	0.172476	0.172058	0.170936	0.170546	0.170111	0.169240	0.174247	0.177736	0.173491	0.175372	0.174492	0.173900	0.176052	0.168227	0.175649	0.171194	0.172516	0.166623	0.172991	0.174358	0.176690	0.178043	0.177641	0.176276	0.172134	0.171702	0.172164	0.168851	0.168616
-321.666666	0.152790	0.157834	0.157464	0.154668	0.156303	0.153381	0.153995	0.153006	0.154576	0.159526	0.152443	0.155221	0.154691	0.157973	0.155778	0.153355	0.156333	0.154569	0.159727	0.158727	0.160114	0.159114	0.160429	0.160281	0.157022	0.155668	0.160859	0.170544	0.160313	0.162796	0.163834	0.160488	0.164987	0.159373	0.161290	0.159532	0.160797	0.159137	0.165392	0.164204	0.163600	0.166207	0.167197	0.165100	0.159918	0.157792	0.154362	0.156308	0.159875
-321.633333	0.141657	0.144682	0.145649	0.144125	0.150663	0.144071	0.143769	0.141979	0.144455	0.148533	0.143119	0.140679	0.141347	0.147047	0.144493	0.143253	0.145839	0.145743	0.149464	0.150847	0.152660	0.146014	0.149918	0.150141	0.148928	0.144482	0.150724	0.156944	0.153030	0.150494	0.152269	0.150858	0.152421	0.149274	0.152271	0.149013	0.151072	0.145360	0.154265	0.151056	0.155841	0.153320	0.156427	0.154333	0.150450	0.150489	0.148506	0.145715	0.149655
-321.600000	0.133302	0.136856	0.132966	0.133840	0.139316	0.129899	0.130490	0.128368	0.135573	0.137485	0.131365	0.134226	0.132926	0.136970	0.134670	0.133600	0.134127	0.133742	0.142629	0.136220	0.141045	0.138458	0.140287	0.141565	0.139717	0.134945	0.142731	0.147894	0.137992	0.139383	0.142606	0.140021	0.143375	0.138140	0.139866	0.137493	0.136336	0.138264	0.141715	0.143829	0.145041	0.146826	0.142772	0.142625	0.138649	0.137259	0.137166	0.137428	0.140650
-321.566666	0.122065	0.125523	0.128654	0.124133	0.125497	0.121514	0.123758	0.121612	0.123665	0.126493	0.123828	0.122253	0.123747	0.124347	0.125977	0.124033	0.124261	0.125796	0.131513	0.126212	0.131074	0.128075	0.128319	0.128557	0.128936	0.123795	0.132044	0.136511	0.131029	0.130036	0.131810	0.130749	0.131345	0.129502	0.129065	0.128772	0.130558	0.127569	0.130242	0.133338	0.133157	0.133246	0.132882	0.133708	0.128695	0.128640	0.127522	0.125395	0.129973
-321.533333	0.111914	0.114770	0.117529	0.113893	0.114111	0.112108	0.112136	0.113027	0.115100	0.118125	0.112243	0.112572	0.113162	0.117617	0.115683	0.111868	0.116912	0.118415	0.121959	0.119115	0.116969	0.116924	0.120303	0.121462	0.117643	0.113586	0.121711	0.125896	0.122151	0.122648	0.124767	0.119111	0.123931	0.117746	0.122955	0.118343	0.120705	0.120016	0.120564	0.125242	0.124402	0.123696	0.124657	0.124672	0.120395	0.119088	0.119031	0.114876	0.120690
-321.500000	0.102218	0.108787	0.108399	0.105113	0.111715	0.102962	0.103103	0.104641	0.104723	0.109635	0.105652	0.102591	0.106732	0.108949	0.104500	0.104756	0.105366	0.105866	0.112394	0.109008	0.108438	0.109776	0.112682	0.110875	0.110818	0.107459	0.112422	0.112246	0.109598	0.109207	0.112065	0.110641	0.113297	0.110363	0.114642	0.109893	0.110837	0.108978	0.114039	0.112837	0.112821	0.115016	0.116268	0.113564	0.108257	0.108563	0.107106	0.105747	0.109052
-321.466666	0.096434	0.097974	0.096991	0.097196	0.098428	0.095993	0.094326	0.097556	0.098292	0.099424	0.096305	0.096176	0.096259	0.101130	0.097689	0.097475	0.096493	0.095919	0.104038	0.101535	0.099465	0.100498	0.101613	0.102241	0.099284	0.096933	0.102865	0.109623	0.103181	0.102112	0.105004	0.100296	0.104444	0.102168	0.104691	0.101548	0.102176	0.099882	0.105177	0.103216	0.105373	0.105648	0.106066	0.103689	0.101414	0.099024	0.102147	0.099140	0.102535
-321.433333	0.087517	0.093680	0.091589	0.087783	0.092608	0.087218	0.088408	0.088576	0.087111	0.093418	0.089635	0.088602	0.087297	0.088946	0.092107	0.088343	0.093179	0.092278	0.094323	0.095073	0.092285	0.091640	0.093972	0.092363	0.093324	0.090025	0.093594	0.095381	0.096548	0.095612	0.095734	0.093163	0.095560	0.090804	0.095565	0.091954	0.093192	0.094404	0.093953	0.094934	0.099647	0.097435	0.099653	0.095339	0.092768	0.092930	0.092639	0.093311	0.094659
-321.400000	0.080815	0.085477	0.083465	0.084120	0.084595	0.082531	0.082701	0.085614	0.083389	0.087046	0.082946	0.080431	0.081035	0.086495	0.083121	0.082305	0.081736	0.085619	0.087350	0.086501	0.085882	0.085447	0.088302	0.086746	0.086546	0.082527	0.088492	0.089829	0.084426	0.088449	0.090760	0.086103	0.089846	0.086033	0.087707	0.087181	0.085288	0.085795	0.089194	0.088711	0.091096	0.089811	0.089421	0.087308	0.085573	0.086066	0.086772	0.083082	0.086353
-321.366666	0.074293	0.076903	0.076895	0.075817	0.076837	0.076026	0.077008	0.077249	0.076120	0.080762	0.073258	0.076014	0.074891	0.077004	0.078198	0.075918	0.075335	0.073456	0.079163	0.081100	0.078809	0.078453	0.078390	0.077863	0.080632	0.081529	0.080503	0.085587	0.080372	0.080232	0.085280	0.081588	0.081509	0.081821	0.081429	0.080717	0.081376	0.078111	0.082596	0.081694	0.084356	0.082633	0.080974	0.082780	0.080850	0.079751	0.076730	0.078212	0.080328
-321.333333	0.071850	0.073722	0.070965	0.072288	0.075118	0.070575	0.070204	0.069962	0.071473	0.073311	0.070841	0.071060	0.073903	0.073759	0.072597	0.070851	0.072958	0.073743	0.074315	0.074635	0.075152	0.073917	0.073889	0.074165	0.069915	0.070861	0.073981	0.077055	0.075686	0.076335	0.073790	0.072527	0.075908	0.074442	0.078206	0.072842	0.073526	0.070642	0.074468	0.075841	0.075901	0.075930	0.077243	0.078619	0.071579	0.075511	0.075817	0.073237	0.073373
-321.300000	0.067401	0.068935	0.068923	0.067345	0.069835	0.067758	0.066256	0.067788	0.064992	0.069216	0.066506	0.066541	0.065415	0.069965	0.065821	0.067567	0.066910	0.067674	0.069029	0.070108	0.069844	0.071887	0.069288	0.070941	0.068358	0.068340	0.071897	0.072071	0.072955	0.070195	0.070129	0.067894	0.068982	0.072453	0.068815	0.070530	0.073524	0.067984	0.067654	0.067079	0.072236	0.073513	0.072278	0.071183	0.070173	0.070993	0.073982	0.066884	0.071039
-321.266666	0.062145	0.066252	0.061238	0.066436	0.065875	0.064754	0.065080	0.067906	0.065343	0.064904	0.060999	0.064673	0.062975	0.063982	0.065936	0.064730	0.065191	0.062795	0.066648	0.065850	0.060666	0.064509	0.063737	0.068090	0.065278	0.066399	0.065605	0.070337	0.067626	0.064244	0.068237	0.065458	0.067163	0.065969	0.066143	0.067854	0.066028	0.065394	0.064715	0.065076	0.069046	0.068718	0.068228	0.068550	0.066551	0.068557	0.065155	0.062477	0.063880
-321.233333	0.062978	0.064263	0.061116	0.057880	0.061976	0.064033	0.061448	0.061847	0.061396	0.063013	0.059321	0.060600	0.060100	0.062226	0.062331	0.061872	0.060802	0.062092	0.061632	0.064347	0.063874	0.065194	0.064968	0.059588	0.062419	0.062408	0.062362	0.063147	0.065055	0.063923	0.063871	0.060607	0.065193	0.062869	0.065105	0.064494	0.061008	0.062251	0.062760	0.061913	0.065839	0.066860	0.062615	0.065271	0.064247	0.063463	0.062694	0.062577	0.061490
-321.200000	0.058272	0.061042	0.057857	0.063830	0.060083	0.055875	0.058858	0.057852	0.057780	0.060955	0.057166	0.060581	0.059103	0.061085	0.059582	0.059589	0.057665	0.060140	0.060757	0.060357	0.057613	0.059968	0.061330	0.057778	0.058565	0.058905	0.061898	0.060296	0.059671	0.060970	0.064725	0.061187	0.062439	0.062572	0.058304	0.059636	0.061827	0.060164	0.061162	0.059312	0.060694	0.063405	0.062814	0.060033	0.062500	0.063496	0.062721	0.056235	0.059159
-321.166666	0.059195	0.060113	0.057829	0.057297	0.059267	0.056022	0.057046	0.057747	0.060002	0.061012	0.057593	0.058114	0.058561	0.059237	0.057838	0.057947	0.056141	0.057773	0.058430	0.061841	0.057048	0.057544	0.060479	0.055634	0.060810	0.058178	0.060918	0.059356	0.059736	0.055020	0.060848	0.056836	0.061089	0.058015	0.058839	0.060867	0.060612	0.059261	0.061637	0.059721	0.059711	0.061217	0.060476	0.058089	0.060812	0.061072	0.059137	0.057102	0.057692
-321.133333	0.056984	0.058884	0.058572	0.058729	0.058057	0.057086	0.054504	0.055939	0.055516	0.056659	0.058795	0.053871	0.056139	0.057792	0.058617	0.057716	0.056714	0.055564	0.057529	0.057934	0.059427	0.056347	0.055821	0.056045	0.056970	0.056014	0.055555	0.056554	0.057219	0.057283	0.058479	0.055059	0.057147	0.055708	0.056818	0.057822	0.058055	0.057585	0.056805	0.061804	0.059213	0.061931	0.060295	0.058375	0.057227	0.059605	0.059392	0.055758	0.056706
-321.100000	0.055248	0.056693	0.055136	0.053491	0.053856	0.054897	0.054742	0.053100	0.055118	0.056651	0.053697	0.055051	0.055436	0.055774	0.053124	0.052784	0.053704	0.055051	0.056840	0.057415	0.056193	0.053397	0.054485	0.055383	0.054135	0.056376	0.054997	0.054917	0.057824	0.053318	0.057354	0.055970	0.059079	0.054692	0.054780	0.052788	0.057078	0.057581	0.055085	0.057812	0.058796	0.057316	0.057310	0.055243	0.056411	0.058927	0.057631	0.052674	0.055133
-321.066666	0.051348	0.054331	0.052748	0.052921	0.055402	0.053127	0.051461	0.054635	0.051807	0.055555	0.052386	0.053147	0.052130	0.053833	0.053482	0.054446	0.053353	0.051216	0.053990	0.057016	0.055041	0.053346	0.052986	0.055337	0.053999	0.051597	0.053187	0.055876	0.056343	0.053187	0.053297	0.053517	0.055970	0.054752	0.054599	0.056258	0.056143	0.053040	0.053556	0.053644	0.053882	0.057607	0.055828	0.053209	0.053731	0.055904	0.055684	0.050153	0.057740
-321.033333	0.046914	0.052092	0.052139	0.052001	0.052934	0.048270	0.051323	0.051711	0.051666	0.054305	0.051645	0.053146	0.051508	0.053942	0.047493	0.052024	0.051404	0.049836	0.051440	0.053841	0.050537	0.051239	0.053729	0.054256	0.053206	0.052467	0.052453	0.054957	0.055160	0.052182	0.054539	0.051651	0.056044	0.050501	0.053207	0.054073	0.054608	0.050433	0.053458	0.051949	0.055227	0.052447	0.052567	0.050626	0.054343	0.055919	0.051803	0.049973	0.052938
-321.000000	0.048702	0.048164	0.048893	0.048824	0.048148	0.048999	0.049767	0.046101	0.050806	0.048429	0.051295	0.048402	0.047659	0.049973	0.047964	0.048686	0.047976	0.048964	0.052215	0.048086	0.046812	0.048844	0.049757	0.049576	0.049763	0.048704	0.047429	0.052204	0.052715	0.049405	0.051758	0.050168	0.051469	0.047489	0.048733	0.052695	0.051442	0.051646	0.047999	0.049113	0.050626	0.053025	0.051832	0.049317	0.049907	0.046866	0.048975	0.047942	0.047878
-320.966666	0.044299	0.048989	0.046752	0.042689	0.046939	0.043142	0.044607	0.042555	0.047658	0.048096	0.046470	0.047056	0.042239	0.049309	0.045448	0.046536	0.045961	0.045435	0.046429	0.048807	0.045632	0.047357	0.047659	0.044756	0.046575	0.045436	0.045046	0.047910	0.046841	0.047261	0.048129	0.046247	0.049810	0.048082	0.044467	0.048407	0.046540	0.048986	0.049457	0.047438	0.045055	0.051775	0.046152	0.045762	0.048902	0.047552	0.048218	0.044623	0.047407
-320.933333	0.039428	0.043380	0.039200	0.042258	0.044692	0.042042	0.040565	0.040669	0.040231	0.040955	0.040794	0.039431	0.040225	0.042953	0.042206	0.038905	0.044250	0.040737	0.042747	0.046260	0.042862	0.044275	0.044071	0.044555	0.043458	0.043677	0.046010	0.043712	0.045857	0.045263	0.044615	0.043785	0.045214	0.042222	0.043165	0.041185	0.044434	0.041927	0.044964	0.044844	0.046557	0.045213	0.045918	0.044272	0.042401	0.043951	0.044351	0.041186	0.043017
-320.900000	0.036057	0.038093	0.038579	0.039458	0.039484	0.038311	0.037668	0.035925	0.036161	0.039099	0.036258	0.037442	0.034970	0.038294	0.039096	0.037318	0.038776	0.040997	0.038012	0.039306	0.038918	0.041254	0.035380	0.036878	0.041346	0.037676	0.038893	0.041876	0.040852	0.038182	0.041435	0.039506	0.042645	0.037760	0.040079	0.040653	0.038176	0.035753	0.043150	0.039262	0.041454	0.041921	0.042058	0.044463	0.039774	0.041576	0.042902	0.034578	0.037059
-320.866666	0.031271	0.034320	0.034783	0.031173	0.035155	0.033473	0.029927	0.030218	0.034558	0.038138	0.031274	0.027750	0.033066	0.036834	0.034708	0.033190	0.033627	0.035084	0.033857	0.038486	0.033690	0.033472	0.034363	0.035347	0.035695	0.032813	0.036292	0.039085	0.036474	0.033729	0.038606	0.036130	0.039665	0.035865	0.037482	0.035494	0.037268	0.035377	0.035995	0.035665	0.035971	0.037848	0.036499	0.036133	0.036941	0.033918	0.035880	0.033533	0.033794
-320.833333	0.026169	0.030222	0.025042	0.026529	0.030187	0.028222	0.028512	0.024925	0.027393	0.029753	0.025394	0.027595	0.026293	0.030488	0.029240	0.027412	0.028987	0.028742	0.031367	0.028887	0.028559	0.028599	0.030917	0.028663	0.028931	0.029042	0.030112	0.031029	0.027876	0.029898	0.034165	0.031992	0.034992	0.029482	0.031220	0.031457	0.032255	0.031497	0.033683	0.031011	0.032009	0.032709	0.035111	0.032259	0.029225	0.029691	0.032177	0.025635	0.033054
-320.800000	0.020744	0.026528	0.025491	0.024785	0.025338	0.022224	0.021196	0.020071	0.022889	0.024660	0.024152	0.021302	0.024852	0.025209	0.025694	0.023859	0.025861	0.025009	0.025343	0.024519	0.027038	0.026303	0.026437	0.028690	0.026373	0.024760	0.023550	0.028268	0.028203	0.025798	0.029068	0.025323	0.027573	0.026266	0.026651	0.026373	0.025728	0.024999	0.027236	0.028212	0.028109	0.027919	0.028676	0.023854	0.024996	0.025479	0.026196	0.021928	0.023979
-320.766666	0.019080	0.018784	0.017524	0.020231	0.021016	0.015081	0.016305	0.017033	0.018273	0.020818	0.018554	0.014524	0.020354	0.019896	0.017769	0.017654	0.019258	0.022613	0.022458	0.022360	0.018251	0.022874	0.021644	0.019052	0.021424	0.021282	0.020508	0.021986	0.021821	0.019697	0.022965	0.023522	0.019868	0.020957	0.020540	0.022094	0.021944	0.019456	0.022719	0.022855	0.022011	0.024677	0.024604	0.024197	0.023827	0.021380	0.022583	0.020136	0.025054
-320.733333	0.015033	0.016703	0.016373	0.015807	0.015009	0.014356	0.014300	0.014305	0.013901	0.019361	0.012764	0.016364	0.017401	0.016101	0.016826	0.015265	0.015961	0.016980	0.017029	0.017860	0.014705	0.015076	0.013782	0.016487	0.019161	0.015347	0.018904	0.019382	0.019887	0.016059	0.019871	0.017600	0.019187	0.018018	0.019448	0.020259	0.018004	0.014631	0.018552	0.019410	0.016711	0.017681	0.019659	0.019834	0.015970	0.016543	0.017369	0.014720	0.019058
-320.700000	0.009027	0.011828	0.012100	0.010623	0.012207	0.010776	0.010577	0.009294	0.012044	0.015303	0.010729	0.011508	0.010333	0.013068	0.013517	0.012659	0.011884	0.012785	0.014383	0.015512	0.014023	0.012972	0.012877	0.014428	0.013874	0.013855	0.014032	0.014846	0.011221	0.011061	0.016074	0.011259	0.013983	0.013168	0.014011	0.014737	0.010670	0.009818	0.015245	0.011604	0.014183	0.014907	0.016980	0.013380	0.013209	0.012424	0.011574	0.009857	0.013553
-320.666666	0.007296	0.008592	0.008164	0.012282	0.010207	0.006206	0.009350	0.008574	0.009819	0.011818	0.008070	0.008992	0.008814	0.009564	0.010784	0.009090	0.011027	0.010986	0.008713	0.011649	0.010677	0.011129	0.012018	0.008503	0.009332	0.008966	0.008907	0.012283	0.009374	0.010774	0.011172	0.008389	0.014469	0.008088	0.010794	0.011904	0.009418	0.012046	0.012615	0.010228	0.011205	0.011769	0.012018	0.010819	0.007253	0.010490	0.010958	0.008880	0.011451
-320.633333	0.008458	0.006019	0.006547	0.009127	0.006080	0.005237	0.008136	0.005436	0.009858	0.009232	0.009754	0.008946	0.004770	0.008839	0.008323	0.007235	0.003973	0.011476	0.006943	0.007160	0.008458	0.009400	0.008677	0.007672	0.009935	0.010499	0.005912	0.007252	0.006272	0.007837	0.011595	0.007100	0.006709	0.008485	0.011062	0.010340	0.006932	0.007745	0.009308	0.009157	0.006961	0.009316	0.010130	0.009241	0.010812	0.010720	0.005226	0.004835	0.008766
-320.600000	0.005448	0.004279	0.006240	0.010302	0.008954	0.003651	0.009260	0.007406	0.005713	0.010869	0.007423	0.005523	0.006244	0.004611	0.008611	0.007241	0.004892	0.008965	0.007853	0.008619	0.006889	0.007590	0.007190	0.004345	0.006465	0.009941	0.005709	0.008890	0.006951	0.006680	0.008028	0.006996	0.005915	0.006382	0.005761	0.007934	0.005944	0.006472	0.008959	0.006944	0.005630	0.005204	0.008042	0.007374	0.007016	0.007205	0.005956	0.004879	0.008798
-320.566666	0.005968	0.005315	0.006619	0.006214	0.007489	0.005346	0.009218	0.005780	0.004349	0.009171	0.008234	0.008992	0.008455	0.007200	0.006819	0.007306	0.004946	0.008860	0.007062	0.007289	0.003916	0.008068	0.006542	0.004844	0.004169	0.005314	0.002817	0.007764	0.006301	0.009801	0.006478	0.002836	0.007406	0.004647	0.005258	0.006392	0.004572	0.008899	0.007116	0.005999	0.009481	0.006313	0.007710	0.003889	0.007456	0.009746	0.006972	0.002346	0.007982
-320.533333	0.006106	0.009806	0.009988	0.010063	0.007012	0.006664	0.007494	0.007367	0.007865	0.006586	0.007031	0.006260	0.005642	0.008168	0.007686	0.008101	0.007553	0.008910	0.006596	0.006834	0.005463	0.008419	0.005608	0.005198	0.007382	0.009263	0.005184	0.008060	0.008737	0.004844	0.007479	0.009133	0.006198	0.004719	0.006934	0.006734	0.004312	0.005579	0.005062	0.005528	0.008299	0.007870	0.006811	0.004290	0.005929	0.005724	0.007565	0.005125	0.007517
-320.500000	0.010203	0.010018	0.009689	0.007496	0.011091	0.005938	0.008909	0.010653	0.008549	0.006443	0.010366	0.009716	0.009755	0.011434	0.007756	0.006948	0.007167	0.006451	0.007814	0.007414	0.007712	0.007373	0.009391	0.006617	0.008296	0.008790	0.008140	0.006592	0.009176	0.003440	0.009737	0.005641	0.007972	0.003743	0.002762	0.008795	0.007901	0.009366	0.008498	0.007591	0.006540	0.007300	0.004859	0.008948	0.008870	0.010329	0.007123	0.005767	0.006949
-320.466666	0.012202	0.010741	0.009585	0.011938	0.012732	0.009538	0.009942	0.008328	0.008734	0.008780	0.011827	0.010449	0.008821	0.010421	0.010991	0.011612	0.008659	0.010161	0.009626	0.012640	0.009919	0.009429	0.010857	0.007580	0.007777	0.011616	0.007147	0.008089	0.011409	0.006338	0.009910	0.007253	0.008688	0.008626	0.008513	0.011047	0.008111	0.009643	0.006854	0.005837	0.008618	0.007954	0.004903	0.009000	0.009449	0.010373	0.009899	0.007935	0.006910
-320.433333	0.012410	0.009403	0.013842	0.013722	0.013018	0.011108	0.013776	0.011421	0.012902	0.016104	0.009902	0.013647	0.012514	0.013945	0.012351	0.012795	0.007833	0.010498	0.012129	0.012222	0.010419	0.013229	0.010413	0.009415	0.011439	0.011896	0.010337	0.010880	0.012176	0.008344	0.011452	0.009860	0.009790	0.011693	0.009964	0.014587	0.009895	0.011027	0.008048	0.006890	0.009628	0.012083	0.005937	0.011128	0.009533	0.010765	0.010519	0.009598	0.014022
-320.400000	0.013492	0.009710	0.014608	0.011662	0.015904	0.011715	0.012976	0.014909	0.013744	0.015592	0.016446	0.013491	0.014649	0.013544	0.015642	0.014701	0.013366	0.014931	0.011471	0.011388	0.014384	0.010597	0.013605	0.013553	0.014843	0.014253	0.011201	0.010720	0.012482	0.008870	0.012120	0.011608	0.016460	0.011636	0.012732	0.016103	0.009007	0.009948	0.012032	0.009501	0.012558	0.011803	0.011737	0.012991	0.009616	0.013905	0.013308	0.010726	0.012644
-320.366666	0.017189	0.013964	0.015090	0.014664	0.016576	0.014818	0.015667	0.014814	0.013211	0.014503	0.017201	0.014812	0.015606	0.015080	0.017015	0.015171	0.014411	0.015140	0.013694	0.016375	0.011776	0.012106	0.015885	0.012053	0.014755	0.017564	0.014497	0.014805	0.014779	0.014982	0.016719	0.016149	0.014943	0.014021	0.014727	0.015121	0.013635	0.014048	0.011347	0.014751	0.012384	0.013834	0.014105	0.011856	0.011516	0.016758	0.014896	0.009942	0.013462
-320.333333	0.015514	0.016846	0.018633	0.016613	0.017019	0.017022	0.016562	0.015645	0.016735	0.013150	0.017630	0.018792	0.015381	0.016755	0.018740	0.015172	0.016025	0.014115	0.016715	0.014064	0.014231	0.014841	0.018529	0.017155	0.015285	0.018204	0.016480	0.015887	0.016448	0.015960	0.014063	0.015684	0.013441	0.016817	0.014511	0.015374	0.015743	0.013815	0.014889	0.013497	0.015461	0.014771	0.014430	0.014769	0.018194	0.015925	0.017422	0.013323	0.016489
-320.300000	0.019965	0.015160	0.016102	0.019585	0.017863	0.015980	0.018272	0.018574	0.013774	0.016010	0.014375	0.017109	0.018797	0.017460	0.018118	0.016161	0.014045	0.017833	0.015496	0.016230	0.016199	0.016109	0.017630	0.018291	0.016651	0.015034	0.015346	0.016121	0.017530	0.016200	0.017325	0.015095	0.020228	0.016274	0.014153	0.019351	0.015241	0.016240	0.014833	0.015108	0.015998	0.014283	0.014854	0.018684	0.015563	0.015584	0.015668	0.014786	0.014104
-320.266666	0.020357	0.017204	0.017733	0.018192	0.019311	0.018326	0.018708	0.015799	0.012864	0.019526	0.015931	0.018061	0.018615	0.017789	0.018059	0.019658	0.014203	0.016974	0.016883	0.016893	0.015911	0.016211	0.015096	0.014246	0.016430	0.016768	0.017741	0.015439	0.015906	0.017391	0.019105	0.018867	0.017259	0.017103	0.015634	0.017289	0.016948	0.014831	0.017731	0.015029	0.018723	0.015557	0.017178	0.015460	0.015976	0.018859	0.019197	0.017174	0.014759
-320.233333	0.015078	0.018356	0.021416	0.017738	0.016455	0.020567	0.018800	0.015806	0.018559	0.017258	0.019339	0.018433	0.016947	0.018438	0.015621	0.016575	0.018289	0.017726	0.017714	0.015454	0.016943	0.018115	0.018037	0.017286	0.016831	0.016769	0.019466	0.018802	0.020130	0.013821	0.020335	0.014096	0.017573	0.018099	0.018815	0.015895	0.018783	0.016097	0.017400	0.012715	0.016899	0.018909	0.019314	0.017085	0.016287	0.019434	0.016727	0.019299	0.016744
-320.200000	0.015360	0.017800	0.019548	0.016746	0.016508	0.016181	0.018502	0.017029	0.015455	0.014271	0.017124	0.017826	0.016313	0.015807	0.015208	0.017298	0.017534	0.016029	0.016938	0.014366	0.015897	0.016247	0.018798	0.018595	0.016086	0.017188	0.018838	0.015496	0.018769	0.016410	0.019586	0.015527	0.015642	0.017706	0.016236	0.017480	0.017399	0.018707	0.015885	0.014269	0.016777	0.019143	0.016880	0.017769	0.014599	0.017014	0.017905	0.013572	0.019422
-320.166666	0.015878	0.015875	0.016119	0.015028	0.017748	0.014869	0.016122	0.015471	0.016747	0.017733	0.015178	0.016442	0.012478	0.017796	0.014528	0.014173	0.015187	0.016882	0.014908	0.013953	0.015064	0.016762	0.015985	0.015964	0.018952	0.015579	0.016465	0.016428	0.019188	0.015851	0.018556	0.016242	0.017481	0.015010	0.016793	0.015630	0.012420	0.016621	0.015183	0.015386	0.014624	0.016040	0.017645	0.015393	0.015064	0.019620	0.014333	0.012500	0.014402
-320.133333	0.011861	0.015396	0.017522	0.016464	0.013613	0.012506	0.015145	0.015286	0.013327	0.014263	0.014266	0.013170	0.012928	0.013501	0.014008	0.012936	0.013876	0.013971	0.013305	0.013825	0.014058	0.014907	0.013898	0.016970	0.015193	0.014838	0.016160	0.010877	0.018334	0.014033	0.016135	0.012890	0.016790	0.013049	0.019911	0.016427	0.013597	0.012367	0.011431	0.015147	0.012750	0.017009	0.015817	0.016420	0.014761	0.012695	0.015401	0.010586	0.013990
-320.100000	0.011587	0.013182	0.016030	0.014155	0.012488	0.011771	0.013784	0.012252	0.010557	0.012786	0.010834	0.012075	0.009824	0.014912	0.013525	0.013737	0.011987	0.012853	0.013993	0.013274	0.013890	0.010482	0.013450	0.014126	0.009043	0.013850	0.015647	0.011995	0.014920	0.011355	0.013508	0.011565	0.014119	0.012951	0.012579	0.014497	0.013974	0.014178	0.009473	0.012719	0.013775	0.014176	0.013684	0.011797	0.015401	0.013704	0.014918	0.012004	0.011837
-320.066666	0.011589	0.011942	0.010521	0.011938	0.012325	0.008072	0.011391	0.009522	0.012879	0.010202	0.009173	0.010254	0.009405	0.011985	0.010377	0.012117	0.009237	0.009985	0.009436	0.008206	0.008827	0.008400	0.010881	0.011281	0.008030	0.010693	0.011588	0.011717	0.011750	0.009219	0.009443	0.010562	0.010326	0.011301	0.015377	0.010353	0.009719	0.010055	0.008429	0.011684	0.013805	0.009608	0.011726	0.012251	0.010550	0.011707	0.011644	0.006950	0.011233
-320.033333	0.007573	0.011266	0.009859	0.007457	0.011539	0.006135	0.006857	0.007656	0.006128	0.007529	0.008394	0.007142	0.004196	0.011290	0.007992	0.009082	0.006453	0.006876	0.008695	0.009473	0.008680	0.008917	0.011689	0.010267	0.008857	0.008526	0.009830	0.009756	0.010754	0.010179	0.008434	0.009933	0.009080	0.009075	0.008523	0.009145	0.007288	0.009747	0.007294	0.006047	0.009574	0.009080	0.008250	0.008622	0.006331	0.006624	0.008929	0.010142	0.008224
-320.000000	0.004781	0.005176	0.003390	0.006204	0.006810	0.004320	0.005143	0.004389	0.005665	0.007494	0.005800	0.006687	0.006688	0.006006	0.004303	0.005317	0.003435	0.006691	0.009003	0.007368	0.005992	0.004734	0.007509	0.005977	0.006793	0.006285	0.007325	0.008123	0.006915	0.005660	0.010653	0.005710	0.008360	0.007183	0.006871	0.007093	0.007326	0.002960	0.005816	0.007003	0.009456	0.008693	0.007317	0.008333	0.004642	0.005524	0.005275	0.004495	0.004361
-319.966666	0.003235	0.003375	0.001744	0.004240	0.005700	0.001206	0.004398	0.004977	0.006635	0.003145	0.000908	0.002971	0.002310	0.004965	0.003039	0.003686	0.001047	0.001567	0.003226	0.002743	0.001947	0.004336	0.004902	0.003005	0.004828	0.001660	0.006418	0.004959	0.005406	0.002608	0.002086	0.005046	0.003490	0.005718	0.002556	0.004337	0.005833	0.002965	0.004448	0.003097	0.006995	0.005374	0.004305	0.003195	0.004064	0.005402	0.003104	0.004991	0.002317
-319.933333	0.001112	0.001899	-0.001288	-0.001572	0.000174	-0.000455	0.001455	0.002740	0.000483	0.001624	-0.002502	0.000730	-0.003991	-0.000316	0.000480	0.001299	0.000711	-0.001736	0.002712	-0.000019	0.000682	0.002004	0.003297	-0.001267	0.000344	0.000163	-0.001071	0.001558	0.001899	-0.000375	-0.000049	0.001542	0.000796	0.001414	0.002312	0.002605	-0.000599	0.002486	-0.000810	0.000856	0.004936	0.002503	0.002367	0.005027	-0.000385	0.003662	-0.000598	-0.001074	0.004227
-319.900000	-0.000998	-0.003523	-0.002820	-0.003003	-0.002671	-0.000420	-0.001640	-0.004125	-0.002849	-0.000658	-0.001156	-0.003023	-0.002167	-0.001515	-0.002702	-0.006304	-0.001111	-0.003424	-0.000113	-0.001486	-0.001440	-0.005020	0.000239	-0.001105	-0.002983	-0.002035	-0.001346	0.001262	0.000723	-0.003163	-0.002380	-0.001157	-0.001512	-0.001844	0.000211	-0.001161	-0.002248	-0.002395	-0.004807	0.000243	0.001501	-0.001177	-0.003147	-0.001777	-0.004702	-0.000402	0.000096	-0.000161	-0.002573
-319.866666	-0.001729	-0.002432	-0.002632	-0.004713	-0.003449	-0.003260	-0.004713	-0.005697	-0.005350	-0.002585	-0.004306	-0.004422	-0.006037	-0.005908	-0.002883	-0.003865	-0.003810	-0.002190	-0.004283	0.000174	-0.003195	-0.005286	-0.002027	-0.003485	-0.006823	-0.003363	-0.001901	-0.003192	-0.003669	-0.005031	-0.001307	-0.004817	-0.003630	-0.002343	-0.002007	-0.003443	-0.001922	-0.003660	-0.004672	-0.004119	-0.001983	-0.003613	-0.002210	-0.002227	-0.004300	-0.005914	-0.003753	-0.004318	-0.003403
-319.833333	-0.004831	-0.008341	-0.005701	-0.005621	-0.003624	-0.006536	-0.009075	-0.005904	-0.006363	-0.006860	-0.006780	-0.007395	-0.009892	-0.006481	-0.006249	-0.006587	-0.008526	-0.006546	-0.006416	-0.007137	-0.007156	-0.005796	-0.008620	-0.004558	-0.003272	-0.007339	-0.009350	-0.006179	-0.003551	-0.004968	-0.009295	-0.008379	-0.003576	-0.004361	-0.004755	-0.004580	-0.006264	-0.005926	-0.008194	-0.007138	-0.003984	-0.005052	-0.007666	-0.004687	-0.003828	-0.006377	-0.004023	-0.007661	-0.006830
-319.800000	-0.011747	-0.007419	-0.006164	-0.008354	-0.007637	-0.009220	-0.006923	-0.009882	-0.007639	-0.009539	-0.009169	-0.009794	-0.009451	-0.007895	-0.009850	-0.006756	-0.010794	-0.010236	-0.007546	-0.008606	-0.009982	-0.010302	-0.008736	-0.009757	-0.007734	-0.010093	-0.008263	-0.006154	-0.004501	-0.010322	-0.008205	-0.008356	-0.005120	-0.008958	-0.007130	-0.006385	-0.007819	-0.010331	-0.011368	-0.008512	-0.006154	-0.007759	-0.008805	-0.007893	-0.007764	-0.008692	-0.004795	-0.011161	-0.007748
-319.766666	-0.009505	-0.009166	-0.009797	-0.009940	-0.011587	-0.008738	-0.010623	-0.008722	-0.009413	-0.011265	-0.013196	-0.010051	-0.011062	-0.010391	-0.009738	-0.009642	-0.012260	-0.008486	-0.008695	-0.010222	-0.009019	-0.009364	-0.010742	-0.011669	-0.008968	-0.008214	-0.008033	-0.010967	-0.006955	-0.010090	-0.009187	-0.009523	-0.010100	-0.009790	-0.006908	-0.011439	-0.008529	-0.012813	-0.013745	-0.008960	-0.011452	-0.008603	-0.009454	-0.010240	-0.009469	-0.010357	-0.010371	-0.012868	-0.009445
-319.733333	-0.008990	-0.010520	-0.008873	-0.010610	-0.010470	-0.011527	-0.014328	-0.013425	-0.011768	-0.011924	-0.013644	-0.010875	-0.011250	-0.009693	-0.013188	-0.012574	-0.015257	-0.010694	-0.011788	-0.009752	-0.012424	-0.013636	-0.009090	-0.012855	-0.010624	-0.011438	-0.011218	-0.011608	-0.008345	-0.012264	-0.010962	-0.011704	-0.009618	-0.008612	-0.010238	-0.010287	-0.008363	-0.013392	-0.011136	-0.012924	-0.011740	-0.010952	-0.011024	-0.011518	-0.012364	-0.008892	-0.007742	-0.010583	-0.010193
-319.700000	-0.013749	-0.012090	-0.011616	-0.008860	-0.013263	-0.012216	-0.010440	-0.011692	-0.012069	-0.013371	-0.010773	-0.008635	-0.013818	-0.010259	-0.012780	-0.013250	-0.015672	-0.014256	-0.012168	-0.012183	-0.012131	-0.011977	-0.010579	-0.009659	-0.011253	-0.011931	-0.011166	-0.009993	-0.009770	-0.014885	-0.012054	-0.011085	-0.008645	-0.012608	-0.016392	-0.010328	-0.009712	-0.008691	-0.011310	-0.010212	-0.012239	-0.013331	-0.011037	-0.012395	-0.014575	-0.011881	-0.012945	-0.011073	-0.013172
-319.666666	-0.015012	-0.010237	-0.010441	-0.011923	-0.012579	-0.011911	-0.010375	-0.015395	-0.009849	-0.013560	-0.012465	-0.011807	-0.014414	-0.010804	-0.015901	-0.012553	-0.015239	-0.011361	-0.010963	-0.011976	-0.012342	-0.013134	-0.014448	-0.014896	-0.011597	-0.013549	-0.013042	-0.008801	-0.011453	-0.013593	-0.012552	-0.011416	-0.009018	-0.011774	-0.012320	-0.010009	-0.013402	-0.014267	-0.012926	-0.009234	-0.012745	-0.015029	-0.012180	-0.011655	-0.013967	-0.012582	-0.012325	-0.013979	-0.014966
-319.633333	-0.012532	-0.010003	-0.010210	-0.010936	-0.013439	-0.011925	-0.009087	-0.013023	-0.011009	-0.014486	-0.015120	-0.011415	-0.012198	-0.010163	-0.011551	-0.012887	-0.015729	-0.009376	-0.011568	-0.011789	-0.011474	-0.011131	-0.014012	-0.012558	-0.015286	-0.011714	-0.013694	-0.013890	-0.009962	-0.013914	-0.013715	-0.015010	-0.014174	-0.010310	-0.012607	-0.011181	-0.012418	-0.013597	-0.012296	-0.012197	-0.011646	-0.011521	-0.012654	-0.009230	-0.011619	-0.012297	-0.012052	-0.012041	-0.010613
-319.600000	-0.008622	-0.008957	-0.010335	-0.011880	-0.009759	-0.006750	-0.010874	-0.013454	-0.008106	-0.010830	-0.012142	-0.011351	-0.011371	-0.009845	-0.014428	-0.012239	-0.012566	-0.009753	-0.008962	-0.010641	-0.013586	-0.009834	-0.010390	-0.011723	-0.010837	-0.007588	-0.011001	-0.012695	-0.009292	-0.012772	-0.011044	-0.013145	-0.013038	-0.013792	-0.012596	-0.012163	-0.012473	-0.011032	-0.013296	-0.010517	-0.013939	-0.014781	-0.012466	-0.013114	-0.012628	-0.009949	-0.011220	-0.011909	-0.010486
-319.566666	-0.007703	-0.007250	-0.009259	-0.007371	-0.007097	-0.011137	-0.009302	-0.011194	-0.008328	-0.007716	-0.006392	-0.008617	-0.009848	-0.007197	-0.010319	-0.009802	-0.008890	-0.008442	-0.008808	-0.010273	-0.010586	-0.010801	-0.010576	-0.011641	-0.008290	-0.009434	-0.007878	-0.010261	-0.008744	-0.012102	-0.010076	-0.014420	-0.009531	-0.012518	-0.011480	-0.007051	-0.009077	-0.008539	-0.010724	-0.015489	-0.010214	-0.010634	-0.010330	-0.011739	-0.008295	-0.007572	-0.010372	-0.011348	-0.010900
-319.533333	-0.007257	-0.008684	-0.008608	-0.004070	-0.009359	-0.009505	-0.005347	-0.008058	-0.003766	-0.005507	-0.005752	-0.006816	-0.007561	-0.006352	-0.007460	-0.008315	-0.009134	-0.004312	-0.007566	-0.006693	-0.008348	-0.009002	-0.010543	-0.008784	-0.007228	-0.007390	-0.006736	-0.009472	-0.009881	-0.007794	-0.007953	-0.010509	-0.006047	-0.008825	-0.007601	-0.005396	-0.008602	-0.008299	-0.010185	-0.012995	-0.010602	-0.009099	-0.011037	-0.011218	-0.009356	-0.008433	-0.010784	-0.009889	-0.009474
-319.500000	-0.003470	-0.004676	-0.003315	-0.001794	-0.006258	-0.005790	-0.003923	-0.003123	-0.002426	-0.007882	-0.003162	-0.003030	-0.005539	-0.004656	-0.004681	-0.006086	-0.006418	-0.005915	-0.005796	-0.007094	-0.005765	-0.004726	-0.009639	-0.006485	-0.004875	-0.006196	-0.004526	-0.008095	-0.004347	-0.005583	-0.005370	-0.010306	-0.007569	-0.003382	-0.006523	-0.006906	-0.008718	-0.004829	-0.009704	-0.009340	-0.009758	-0.010364	-0.008274	-0.006548	-0.004010	-0.008728	-0.006526	-0.010063	-0.006995
-319.466666	-0.001174	-0.003759	0.000291	0.000658	-0.001770	0.000204	-0.001096	-0.000167	0.001926	-0.003339	0.000666	-0.001635	-0.002539	-0.003439	-0.002967	-0.000392	-0.004844	-0.003156	-0.002576	-0.002605	-0.001577	-0.002209	-0.005305	-0.003580	-0.003728	-0.001190	-0.004933	-0.006082	0.001836	-0.007276	-0.003705	-0.005182	-0.001414	-0.004390	-0.002547	-0.002885	-0.004664	-0.003760	-0.005028	-0.004730	-0.002892	-0.002481	-0.004096	-0.005853	-0.006729	0.000077	-0.003942	-0.003306	-0.004765
-319.433333	0.003287	0.002074	0.001700	0.004172	-0.000030	0.003014	0.002091	-0.000220	0.005220	0.001601	0.001263	0.003152	0.000454	0.002004	0.000702	0.003353	0.000124	-0.001797	0.001144	-0.000287	-0.002544	0.001491	-0.001005	-0.000019	-0.000946	0.002406	-0.000752	0.000742	0.000131	-0.003942	0.001182	-0.000561	-0.000267	-0.002528	-0.002585	0.002154	-0.004592	0.000487	-0.002095	-0.002880	-0.000970	-0.000061	-0.002934	-0.002804	0.001904	-0.002244	-0.001821	0.000642	-0.003735
-319.400000	0.005462	0.004364	0.006634	0.005151	0.007118	0.004911	0.008492	0.004858	0.004821	0.006461	0.002994	0.005512	0.006202	0.006644	0.003143	0.003718	0.003471	0.006244	0.003258	0.000485	0.001598	0.003401	0.003195	0.003916	0.003105	0.004611	0.002568	0.001956	0.005737	-0.001207	0.003660	0.002283	0.003189	0.001935	0.000383	0.003934	0.000498	0.003873	0.002423	0.000451	0.001591	0.003136	0.001953	-0.000463	0.002015	0.003329	0.004408	0.000606	0.001568
-319.366666	0.008543	0.007364	0.008830	0.010670	0.009865	0.011151	0.007341	0.008998	0.007431	0.008063	0.008599	0.007907	0.008821	0.008664	0.006595	0.005568	0.007601	0.006749	0.008331	0.006387	0.007408	0.006207	0.005529	0.003657	0.006509	0.008929	0.008696	0.004255	0.007453	0.002016	0.005278	0.005713	0.006255	0.005237	0.006096	0.005928	0.006727	0.006200	0.004134	0.005946	0.002417	0.003569	0.006523	0.006939	0.005585	0.005414	0.009036	0.003092	0.004933
-319.333333	0.015290	0.013338	0.012724	0.011674	0.010529	0.009489	0.013916	0.011850	0.010660	0.012110	0.008232	0.012455	0.010108	0.012500	0.009770	0.012117	0.006322	0.009251	0.012901	0.010498	0.005863	0.006446	0.007610	0.009789	0.010462	0.008067	0.011947	0.007161	0.009294	0.007358	0.009097	0.006471	0.009656	0.007210	0.007392	0.010709	0.006440	0.007510	0.008460	0.007404	0.008713	0.007778	0.005787	0.008598	0.008339	0.009198	0.011397	0.008653	0.010320
-319.300000	0.012389	0.012761	0.012389	0.012388	0.014220	0.014024	0.015246	0.015268	0.011544	0.012448	0.009792	0.012220	0.013623	0.016245	0.015241	0.011959	0.010650	0.012614	0.011167	0.009904	0.011889	0.014650	0.009558	0.011187	0.011959	0.014747	0.013542	0.010554	0.014200	0.011754	0.014205	0.011055	0.013005	0.010681	0.009754	0.010192	0.009543	0.011123	0.011022	0.011845	0.013032	0.011557	0.008444	0.011470	0.010232	0.015933	0.012159	0.012101	0.013547
-319.266666	0.014727	0.017574	0.015170	0.016482	0.015937	0.011320	0.016521	0.016705	0.014345	0.011951	0.014267	0.016429	0.012218	0.015619	0.014854	0.012936	0.016486	0.013619	0.017180	0.014856	0.013254	0.015471	0.014258	0.016926	0.013153	0.013910	0.013814	0.011643	0.016193	0.010650	0.013614	0.014415	0.012284	0.011905	0.013278	0.014132	0.012855	0.011850	0.012825	0.012973	0.013376	0.014477	0.013517	0.015237	0.013005	0.016209	0.014430	0.012594	0.015219
-319.233333	0.015597	0.019085	0.020713	0.018628	0.019116	0.015701	0.016934	0.017229	0.016278	0.016068	0.017560	0.018347	0.017339	0.020190	0.014643	0.017158	0.013602	0.014742	0.015044	0.017229	0.015410	0.017151	0.012986	0.015031	0.017252	0.018315	0.016145	0.015290	0.020374	0.014258	0.015587	0.012470	0.018638	0.012528	0.015053	0.019647	0.016961	0.016258	0.015212	0.011999	0.015706	0.017630	0.013956	0.013324	0.016795	0.016303	0.014209	0.013962	0.016923
-319.200000	0.017658	0.018351	0.016893	0.017502	0.017568	0.014045	0.017827	0.016094	0.018534	0.015363	0.017182	0.019489	0.014851	0.015565	0.015683	0.016784	0.013567	0.016843	0.017377	0.019804	0.017859	0.017131	0.012569	0.016737	0.016871	0.015693	0.018000	0.014122	0.015911	0.016751	0.017339	0.015387	0.017465	0.014266	0.017618	0.017793	0.017663	0.017907	0.013322	0.013306	0.015345	0.019807	0.014756	0.017012	0.018262	0.018081	0.015724	0.014123	0.017179
-319.166666	0.019464	0.018991	0.017843	0.016973	0.016337	0.018056	0.015061	0.016894	0.013791	0.015009	0.016557	0.017633	0.013580	0.017702	0.014296	0.015073	0.016148	0.019019	0.017267	0.016093	0.018408	0.013363	0.015465	0.018240	0.016853	0.016832	0.019183	0.018195	0.016072	0.015165	0.017993	0.016475	0.018355	0.016623	0.014235	0.018883	0.017753	0.018714	0.016377	0.016951	0.014135	0.017124	0.014298	0.017109	0.015065	0.018021	0.017580	0.015010	0.019065
-319.133333	0.015847	0.016906	0.012703	0.019069	0.015533	0.014937	0.012599	0.016093	0.015061	0.015144	0.014145	0.015916	0.017060	0.016257	0.014969	0.015397	0.017046	0.018841	0.016163	0.016290	0.016272	0.014467	0.012576	0.017040	0.016418	0.016231	0.015970	0.015691	0.015256	0.013712	0.017209	0.016993	0.020609	0.017376	0.017360	0.017538	0.017716	0.015960	0.013632	0.015353	0.013018	0.015432	0.015979	0.016644	0.016915	0.016734	0.018772	0.014906	0.017274
-319.100000	0.014240	0.012106	0.013505	0.013893	0.011444	0.014045	0.012432	0.016480	0.012093	0.013667	0.013206	0.012475	0.008852	0.016329	0.015687	0.014107	0.013823	0.014152	0.012952	0.014935	0.016637	0.015152	0.015047	0.013071	0.014840	0.013562	0.016797	0.016051	0.018977	0.016681	0.016739	0.014494	0.017399	0.016088	0.013089	0.015511	0.015846	0.013025	0.012464	0.015028	0.015335	0.013633	0.015213	0.017278	0.012185	0.014813	0.016570	0.012908	0.014733
-319.066666	0.011645	0.015379	0.009943	0.013552	0.013057	0.009202	0.010323	0.010410	0.012872	0.010525	0.010361	0.011202	0.009206	0.012644	0.012124	0.011690	0.007567	0.012372	0.009395	0.013159	0.012683	0.014266	0.013713	0.009924	0.014641	0.014666	0.011245	0.014071	0.016032	0.014301	0.012644	0.014342	0.013369	0.013072	0.012467	0.015419	0.013122	0.014223	0.012708	0.012767	0.012807	0.013707	0.014827	0.012643	0.010887	0.015513	0.014183	0.009298	0.009811
-319.033333	0.007774	0.009310	0.007555	0.010433	0.009445	0.005865	0.007813	0.004032	0.006320	0.008516	0.010559	0.006104	0.006505	0.008197	0.009036	0.005326	0.007314	0.009909	0.010585	0.013664	0.008922	0.010659	0.009499	0.010568	0.008115	0.007840	0.011609	0.012540	0.014164	0.009478	0.011811	0.009612	0.011394	0.007303	0.010347	0.010483	0.006792	0.010563	0.010784	0.010920	0.012301	0.010134	0.011755	0.011439	0.005824	0.010565	0.012522	0.010748	0.009127
-319.000000	0.004433	0.007091	0.005240	0.007876	0.003147	0.004612	0.006489	0.002910	0.002959	0.006308	0.002879	0.006284	0.005686	0.006729	0.004786	0.004956	0.004520	0.006350	0.006646	0.009106	0.008755	0.007005	0.005698	0.006740	0.007131	0.008573	0.008169	0.006029	0.006332	0.006000	0.008263	0.007673	0.006841	0.007048	0.008328	0.006736	0.007479	0.005367	0.006523	0.007372	0.011329	0.009242	0.009205	0.008938	0.004994	0.006701	0.007170	0.006778	0.007832
-318.966666	0.003620	0.003228	0.002312	0.004547	0.001249	0.000904	0.004442	0.001218	0.001429	0.005374	-0.000159	0.001080	0.003202	0.002015	0.003692	0.000328	-0.000151	0.005073	-0.000223	0.003376	0.007227	0.002400	0.003260	0.003112	0.000696	0.001740	0.004973	0.001898	0.004585	0.004429	0.002489	0.003816	0.002229	0.004655	0.006269	0.007060	0.006381	0.004199	0.002198	0.002636	0.004858	0.004613	0.006669	0.006023	0.002458	0.004088	0.003014	0.001245	0.004172
-318.933333	-0.001439	0.000450	-0.001191	-0.000585	-0.002166	-0.003807	0.000317	-0.002029	0.000359	0.000712	-0.003215	-0.003458	-0.001301	0.000413	-0.002614	-0.002266	-0.002323	-0.000856	0.002259	-0.000182	0.001261	0.001370	0.002141	0.000777	0.001851	-0.000021	-0.000691	0.003438	0.004329	-0.000343	0.001516	-0.000038	0.000565	-0.000211	0.000619	0.001614	-0.000466	-0.001048	-0.000229	0.005430	0.001851	0.002461	0.001981	0.003602	0.001260	0.000241	0.001526	-0.002166	-0.000039
-318.900000	-0.005151	-0.001706	-0.003983	-0.003549	-0.006047	-0.001831	-0.002428	-0.002128	-0.003865	-0.004158	-0.004829	-0.006888	-0.006517	-0.002778	-0.004350	-0.006131	-0.006190	-0.002549	-0.003752	0.001124	-0.004139	-0.001917	-0.001298	-0.003632	-0.001954	-0.003104	-0.000988	-0.000933	-0.001966	-0.000187	-0.000249	-0.003154	-0.000969	-0.002189	0.000774	-0.003524	-0.002586	-0.002556	-0.004997	-0.003898	0.001077	-0.000025	-0.000358	0.000381	-0.001488	-0.001894	-0.000345	-0.006597	-0.001914
-318.866666	-0.005485	-0.003560	-0.010138	-0.004642	-0.006161	-0.007742	-0.007325	-0.006149	-0.007687	-0.005895	-0.007954	-0.007146	-0.008661	-0.003250	-0.004125	-0.005412	-0.006922	-0.006253	-0.002553	-0.006109	-0.007367	-0.004295	-0.004516	-0.004118	-0.007597	-0.004885	-0.003507	-0.004154	-0.004457	-0.005443	-0.004827	-0.004533	-0.002227	-0.005154	-0.002113	-0.006082	-0.006218	-0.004849	-0.002034	-0.003549	-0.002598	-0.002279	-0.005669	-0.005718	-0.004036	-0.004162	-0.004533	-0.003212	-0.004295
-318.833333	-0.010111	-0.006532	-0.005884	-0.008331	-0.006775	-0.008570	-0.004278	-0.007070	-0.005849	-0.006678	-0.007228	-0.006740	-0.008083	-0.006435	-0.008401	-0.006068	-0.010498	-0.005844	-0.008168	-0.006349	-0.004816	-0.006168	-0.006039	-0.007310	-0.003830	-0.008276	-0.006429	-0.008586	-0.006266	-0.008278	-0.006030	-0.008603	-0.007285	-0.006045	-0.006185	-0.003525	-0.007449	-0.007348	-0.007074	-0.007319	-0.005127	-0.004853	-0.005587	-0.007918	-0.006298	-0.006529	-0.005163	-0.008001	-0.008721
-318.800000	-0.006848	-0.008836	-0.006087	-0.010691	-0.009139	-0.007040	-0.008775	-0.008606	-0.008593	-0.008977	-0.009338	-0.009138	-0.007551	-0.007810	-0.006498	-0.009273	-0.010107	-0.007932	-0.009439	-0.010735	-0.009714	-0.007926	-0.008367	-0.005543	-0.009680	-0.009046	-0.006503	-0.006680	-0.005569	-0.010918	-0.005924	-0.008123	-0.003223	-0.006868	-0.006283	-0.008818	-0.009458	-0.009396	-0.008973	-0.009956	-0.006458	-0.005980	-0.006894	-0.007584	-0.010073	-0.007689	-0.007580	-0.006957	-0.009605
-318.766666	-0.009777	-0.010176	-0.009535	-0.008956	-0.007597	-0.011141	-0.010084	-0.009298	-0.008501	-0.010379	-0.010836	-0.012484	-0.009715	-0.005981	-0.008004	-0.010070	-0.011668	-0.009738	-0.010403	-0.007744	-0.006954	-0.009602	-0.007731	-0.008382	-0.008236	-0.007588	-0.009302	-0.006982	-0.005923	-0.011828	-0.009017	-0.011153	-0.009400	-0.008527	-0.007086	-0.009528	-0.012063	-0.008718	-0.006690	-0.008500	-0.011468	-0.007422	-0.009291	-0.009563	-0.011917	-0.011487	-0.005684	-0.009985	-0.012580
-318.733333	-0.010885	-0.009820	-0.011385	-0.008149	-0.008477	-0.010578	-0.008310	-0.009810	-0.011010	-0.010557	-0.010481	-0.011543	-0.010120	-0.008438	-0.007999	-0.011492	-0.010139	-0.009963	-0.011603	-0.012365	-0.009691	-0.010417	-0.008757	-0.009202	-0.009598	-0.009113	-0.008786	-0.008593	-0.008859	-0.010319	-0.009238	-0.008234	-0.007930	-0.011395	-0.006915	-0.009449	-0.008921	-0.012569	-0.010699	-0.008899	-0.009704	-0.009344	-0.009907	-0.009528	-0.009601	-0.011548	-0.007470	-0.010104	-0.010513
-318.700000	-0.007604	-0.008154	-0.010584	-0.009630	-0.009322	-0.009014	-0.012158	-0.012158	-0.010485	-0.009647	-0.010189	-0.010838	-0.011846	-0.007967	-0.010477	-0.009579	-0.009806	-0.011430	-0.012242	-0.013051	-0.010950	-0.009418	-0.009978	-0.009876	-0.008238	-0.010367	-0.007567	-0.008882	-0.007157	-0.012428	-0.009268	-0.011797	-0.009356	-0.008484	-0.012084	-0.008973	-0.006406	-0.010522	-0.012062	-0.009803	-0.009959	-0.010228	-0.011371	-0.009733	-0.009205	-0.008170	-0.007241	-0.009274	-0.011218
-318.666666	-0.008760	-0.009140	-0.009545	-0.007930	-0.011745	-0.010302	-0.008471	-0.007548	-0.010326	-0.007282	-0.010523	-0.012995	-0.008065	-0.007112	-0.009353	-0.011099	-0.013867	-0.009595	-0.012725	-0.009139	-0.009220	-0.008857	-0.008682	-0.009032	-0.009110	-0.010702	-0.008037	-0.012936	-0.008867	-0.013593	-0.010227	-0.013084	-0.006147	-0.009475	-0.010551	-0.006803	-0.006314	-0.007990	-0.012979	-0.010196	-0.010652	-0.009742	-0.010764	-0.010517	-0.007888	-0.010348	-0.007567	-0.012912	-0.009909
-318.633333	-0.008575	-0.008690	-0.008928	-0.007283	-0.012963	-0.009886	-0.007530	-0.006910	-0.008248	-0.007903	-0.010728	-0.009154	-0.008349	-0.007407	-0.007661	-0.008458	-0.009862	-0.006302	-0.010581	-0.008892	-0.007325	-0.009028	-0.010838	-0.006266	-0.009994	-0.010566	-0.008532	-0.007434	-0.008184	-0.009600	-0.006583	-0.009968	-0.006747	-0.010722	-0.009768	-0.008807	-0.006974	-0.007294	-0.008899	-0.008919	-0.009375	-0.011589	-0.009527	-0.010367	-0.006020	-0.007798	-0.009293	-0.010556	-0.007505
-318.600000	-0.010307	-0.006878	-0.010448	-0.010626	-0.009948	-0.010388	-0.008124	-0.007959	-0.008737	-0.007634	-0.007460	-0.008812	-0.008733	-0.008873	-0.010748	-0.010381	-0.008309	-0.006705	-0.007764	-0.011116	-0.009489	-0.010948	-0.009670	-0.009736	-0.009699	-0.008995	-0.007582	-0.009618	-0.007291	-0.011673	-0.006511	-0.010798	-0.007396	-0.010695	-0.007684	-0.006429	-0.007977	-0.007203	-0.009239	-0.007713	-0.011055	-0.009135	-0.010608	-0.009191	-0.009696	-0.007565	-0.005705	-0.010861	-0.005988
-318.566666	-0.004949	-0.008510	-0.008978	-0.004810	-0.007296	-0.011079	-0.004483	-0.008888	-0.006803	-0.008883	-0.008750	-0.009101	-0.008422	-0.006791	-0.009467	-0.008255	-0.008279	-0.007158	-0.008788	-0.006607	-0.007927	-0.008242	-0.010076	-0.011467	-0.007314	-0.007198	-0.007881	-0.006696	-0.008308	-0.010772	-0.007993	-0.011201	-0.005840	-0.009338	-0.007842	-0.006565	-0.009238	-0.009169	-0.007556	-0.008428	-0.007322	-0.007964	-0.007165	-0.010108	-0.008163	-0.010078	-0.007356	-0.011745	-0.009079
-318.533333	-0.007825	-0.009197	-0.005717	-0.006645	-0.009393	-0.008121	-0.006601	-0.007618	-0.008862	-0.006726	-0.008349	-0.009138	-0.011139	-0.008030	-0.009896	-0.010204	-0.010047	-0.006628	-0.008340	-0.009864	-0.008055	-0.007704	-0.009022	-0.009788	-0.006394	-0.007752	-0.009610	-0.006320	-0.008397	-0.010254	-0.006858	-0.008743	-0.009004	-0.008946	-0.007400	-0.006652	-0.008190	-0.008282	-0.008675	-0.008085	-0.007713	-0.009261	-0.008162	-0.010442	-0.010166	-0.011748	-0.006853	-0.006696	-0.009357
-318.500000	-0.010676	-0.008643	-0.009556	-0.011263	-0.009049	-0.008854	-0.007907	-0.009145	-0.008844	-0.008743	-0.012584	-0.010126	-0.010666	-0.009332	-0.006383	-0.009588	-0.010915	-0.009219	-0.007930	-0.007363	-0.008003	-0.009576	-0.007750	-0.010031	-0.007816	-0.008988	-0.010788	-0.007336	-0.005947	-0.008761	-0.009163	-0.011582	-0.005010	-0.007561	-0.005475	-0.009307	-0.009311	-0.009567	-0.010050	-0.010776	-0.009852	-0.008625	-0.008599	-0.011291	-0.010973	-0.007514	-0.006925	-0.011093	-0.009093
-318.466666	-0.007910	-0.010378	-0.009084	-0.013037	-0.009532	-0.008932	-0.010702	-0.008836	-0.010860	-0.006180	-0.011884	-0.008383	-0.010798	-0.012580	-0.008870	-0.010428	-0.012067	-0.008503	-0.008382	-0.006950	-0.010431	-0.010714	-0.010019	-0.009526	-0.010588	-0.010354	-0.010184	-0.008917	-0.009418	-0.007743	-0.009155	-0.008322	-0.006564	-0.011446	-0.009852	-0.007426	-0.010447	-0.008254	-0.007879	-0.011376	-0.011700	-0.009941	-0.012575	-0.009129	-0.009454	-0.008843	-0.005093	-0.012342	-0.008098
-318.433333	-0.013439	-0.013363	-0.009707	-0.009384	-0.010503	-0.010529	-0.011862	-0.010823	-0.007863	-0.010922	-0.012325	-0.012464	-0.013819	-0.010247	-0.011413	-0.011248	-0.011438	-0.010058	-0.012864	-0.010622	-0.009355	-0.008333	-0.007985	-0.013124	-0.007409	-0.011235	-0.013332	-0.010636	-0.008191	-0.009358	-0.011925	-0.013447	-0.009947	-0.011328	-0.009657	-0.013726	-0.009705	-0.008803	-0.009793	-0.011386	-0.009624	-0.011160	-0.008224	-0.013112	-0.010146	-0.008817	-0.009395	-0.013264	-0.009577
-318.400000	-0.012302	-0.010000	-0.010981	-0.011846	-0.012976	-0.012678	-0.013817	-0.011699	-0.013211	-0.010721	-0.014643	-0.014632	-0.014987	-0.013544	-0.011010	-0.012110	-0.011877	-0.012258	-0.012959	-0.007108	-0.011327	-0.012601	-0.015359	-0.012874	-0.009664	-0.013169	-0.010762	-0.012359	-0.010486	-0.011330	-0.011157	-0.012267	-0.006694	-0.012387	-0.013216	-0.010215	-0.010206	-0.014388	-0.009017	-0.006981	-0.014789	-0.012065	-0.012987	-0.013842	-0.011267	-0.010962	-0.010461	-0.007432	-0.011143
-318.366666	-0.017118	-0.012634	-0.011810	-0.014223	-0.016097	-0.015259	-0.012773	-0.012568	-0.013353	-0.013445	-0.015030	-0.014163	-0.014515	-0.015218	-0.010983	-0.014570	-0.014985	-0.012482	-0.014956	-0.013180	-0.013439	-0.012799	-0.008905	-0.016247	-0.011716	-0.016716	-0.013675	-0.012105	-0.011723	-0.014160	-0.010544	-0.012849	-0.014406	-0.015361	-0.013083	-0.009074	-0.013536	-0.015248	-0.013934	-0.010011	-0.010936	-0.013596	-0.013274	-0.014645	-0.012585	-0.012647	-0.011815	-0.012950	-0.011134
-318.333333	-0.015956	-0.015918	-0.011735	-0.015012	-0.015302	-0.013964	-0.015596	-0.014615	-0.017115	-0.015481	-0.014796	-0.017597	-0.015196	-0.014798	-0.015553	-0.015383	-0.015695	-0.016874	-0.016973	-0.015037	-0.013392	-0.013045	-0.012640	-0.014550	-0.014977	-0.016689	-0.012459	-0.015265	-0.013317	-0.016735	-0.013443	-0.017675	-0.013668	-0.017830	-0.013900	-0.015662	-0.014484	-0.014360	-0.014292	-0.016277	-0.015098	-0.014992	-0.013117	-0.016302	-0.015893	-0.014113	-0.015999	-0.016531	-0.015069
-318.300000	-0.018921	-0.016691	-0.015873	-0.013551	-0.017248	-0.017361	-0.018766	-0.017567	-0.016732	-0.017803	-0.017828	-0.018003	-0.017648	-0.018518	-0.017972	-0.016688	-0.018477	-0.016875	-0.016701	-0.015600	-0.016957	-0.015753	-0.013630	-0.016582	-0.016002	-0.017175	-0.015908	-0.013956	-0.014527	-0.019109	-0.014909	-0.021327	-0.016153	-0.020967	-0.014836	-0.015527	-0.017826	-0.016791	-0.017860	-0.016355	-0.014221	-0.015204	-0.016303	-0.019029	-0.018730	-0.017312	-0.012963	-0.017845	-0.016775
-318.266666	-0.017305	-0.019006	-0.017138	-0.019216	-0.019060	-0.018460	-0.015957	-0.018803	-0.018361	-0.019356	-0.020516	-0.017987	-0.018378	-0.019224	-0.019310	-0.017981	-0.020642	-0.016817	-0.019474	-0.018571	-0.019191	-0.016726	-0.017785	-0.019098	-0.016455	-0.018156	-0.016375	-0.015493	-0.017716	-0.020323	-0.015312	-0.018760	-0.014078	-0.017615	-0.019438	-0.016761	-0.017897	-0.019418	-0.017823	-0.016601	-0.017224	-0.016511	-0.018886	-0.018558	-0.017045	-0.016666	-0.017279	-0.020414	-0.018927
-318.233333	-0.017937	-0.019736	-0.018453	-0.017775	-0.019602	-0.018821	-0.018422	-0.019519	-0.020423	-0.017201	-0.018776	-0.019255	-0.019660	-0.019002	-0.018660	-0.019582	-0.021225	-0.018569	-0.018070	-0.020027	-0.018069	-0.017180	-0.018385	-0.022075	-0.019794	-0.017584	-0.017270	-0.014838	-0.018181	-0.020108	-0.018821	-0.018971	-0.016206	-0.018654	-0.019108	-0.018036	-0.018856	-0.019619	-0.017158	-0.019450	-0.018928	-0.019643	-0.019027	-0.019209	-0.019226	-0.017977	-0.017108	-0.020064	-0.019953
-318.200000	-0.019295	-0.017793	-0.019969	-0.018704	-0.020403	-0.020059	-0.020511	-0.020173	-0.019434	-0.020044	-0.020450	-0.019609	-0.021349	-0.018467	-0.021213	-0.018908	-0.020692	-0.020003	-0.017524	-0.018761	-0.018552	-0.019730	-0.019626	-0.019110	-0.019842	-0.018783	-0.022003	-0.015721	-0.016981	-0.024176	-0.017730	-0.022371	-0.022432	-0.020654	-0.019052	-0.020347	-0.018291	-0.020736	-0.020786	-0.020997	-0.018839	-0.019950	-0.022020	-0.018897	-0.019963	-0.017966	-0.018691	-0.019606	-0.020017
-318.166666	-0.019416	-0.019347	-0.020846	-0.019014	-0.020232	-0.019942	-0.016616	-0.020004	-0.023371	-0.023084	-0.020393	-0.019425	-0.020143	-0.020215	-0.019699	-0.020729	-0.020722	-0.019751	-0.017110	-0.021264	-0.018281	-0.022939	-0.020371	-0.020230	-0.020806	-0.019272	-0.020467	-0.018656	-0.017461	-0.020378	-0.018916	-0.019364	-0.020254	-0.020471	-0.021885	-0.019050	-0.019766	-0.018208	-0.018842	-0.020590	-0.016598	-0.021203	-0.024251	-0.021341	-0.019215	-0.017857	-0.018498	-0.022528	-0.021662
-318.133333	-0.018270	-0.019849	-0.019695	-0.015137	-0.019376	-0.022868	-0.018684	-0.019320	-0.019960	-0.018210	-0.021452	-0.020098	-0.023082	-0.020023	-0.019163	-0.020474	-0.022652	-0.021279	-0.020157	-0.018859	-0.022000	-0.021137	-0.021288	-0.020379	-0.020885	-0.018706	-0.020002	-0.021865	-0.016815	-0.020928	-0.020626	-0.021175	-0.022504	-0.023190	-0.019315	-0.021774	-0.020410	-0.019049	-0.020453	-0.019342	-0.015961	-0.020654	-0.022125	-0.021221	-0.024205	-0.017472	-0.016784	-0.024623	-0.018523
-318.100000	-0.018697	-0.017449	-0.019267	-0.019812	-0.019723	-0.019182	-0.017545	-0.019941	-0.019406	-0.020172	-0.018429	-0.019737	-0.020333	-0.020142	-0.020997	-0.021354	-0.018276	-0.018349	-0.018574	-0.018310	-0.017842	-0.019417	-0.018625	-0.021634	-0.021096	-0.017825	-0.019927	-0.020778	-0.017827	-0.021631	-0.018065	-0.021651	-0.019195	-0.021324	-0.021333	-0.019137	-0.020762	-0.018405	-0.021638	-0.021249	-0.020437	-0.022398	-0.019540	-0.022333	-0.021778	-0.018360	-0.017994	-0.021677	-0.020216
-318.066666	-0.017157	-0.019314	-0.019387	-0.017089	-0.018940	-0.017419	-0.015320	-0.018993	-0.017554	-0.017928	-0.019562	-0.018420	-0.019234	-0.017570	-0.018369	-0.018961	-0.020830	-0.016176	-0.020170	-0.017841	-0.018918	-0.021182	-0.017066	-0.018049	-0.018907	-0.015996	-0.017687	-0.016764	-0.017266	-0.021639	-0.016988	-0.023162	-0.016356	-0.017071	-0.020550	-0.018922	-0.019896	-0.016858	-0.022286	-0.021605	-0.018262	-0.018417	-0.022215	-0.021531	-0.021572	-0.018749	-0.017440	-0.022568	-0.017336
-318.033333	-0.018411	-0.017667	-0.015408	-0.015573	-0.016434	-0.016952	-0.017501	-0.020160	-0.018220	-0.015775	-0.016478	-0.016155	-0.017664	-0.016005	-0.015442	-0.014623	-0.021754	-0.017464	-0.018129	-0.017907	-0.019835	-0.016935	-0.016355	-0.016584	-0.019547	-0.015267	-0.016772	-0.015976	-0.016032	-0.020411	-0.017068	-0.017961	-0.015002	-0.020591	-0.017188	-0.016358	-0.019372	-0.019104	-0.017078	-0.018346	-0.017912	-0.018086	-0.022576	-0.021887	-0.016064	-0.017043	-0.015002	-0.019977	-0.020991
-318.000000	-0.014855	-0.014819	-0.015810	-0.015337	-0.021079	-0.014497	-0.016046	-0.013404	-0.014164	-0.016939	-0.014386	-0.016720	-0.017966	-0.014579	-0.015292	-0.016487	-0.016581	-0.015716	-0.017602	-0.015602	-0.017030	-0.016170	-0.020201	-0.014891	-0.015840	-0.016281	-0.016458	-0.014335	-0.015380	-0.017936	-0.016170	-0.017803	-0.011989	-0.017993	-0.017073	-0.016767	-0.015078	-0.013618	-0.015866	-0.016780	-0.017759	-0.016674	-0.019959	-0.017794	-0.017484	-0.015413	-0.012614	-0.018604	-0.016233
-317.966666	-0.010539	-0.012859	-0.013174	-0.012644	-0.012803	-0.013251	-0.012457	-0.015308	-0.011532	-0.014391	-0.012945	-0.012519	-0.015652	-0.013349	-0.012746	-0.014899	-0.012652	-0.012963	-0.012853	-0.014678	-0.017071	-0.014283	-0.014950	-0.012935	-0.015374	-0.014911	-0.014393	-0.015054	-0.015041	-0.015742	-0.014110	-0.016604	-0.013378	-0.015029	-0.014503	-0.017128	-0.014689	-0.011794	-0.013430	-0.013757	-0.014600	-0.016701	-0.016724	-0.016595	-0.014864	-0.013738	-0.012672	-0.017282	-0.015944
-317.933333	-0.009675	-0.009736	-0.009662	-0.011746	-0.010676	-0.013213	-0.009138	-0.011554	-0.012969	-0.013735	-0.012686	-0.011394	-0.012272	-0.009587	-0.012802	-0.009261	-0.014726	-0.012909	-0.013364	-0.011244	-0.017610	-0.012609	-0.013524	-0.013168	-0.014332	-0.011015	-0.014070	-0.013877	-0.011692	-0.014649	-0.012987	-0.015338	-0.014102	-0.013057	-0.014112	-0.013574	-0.014802	-0.012488	-0.014564	-0.013729	-0.013624	-0.014036	-0.013903	-0.012553	-0.013493	-0.009824	-0.012901	-0.013260	-0.014023
-317.900000	-0.009314	-0.009139	-0.008178	-0.010326	-0.012110	-0.009561	-0.011584	-0.010593	-0.011120	-0.011122	-0.011635	-0.008640	-0.007834	-0.010354	-0.013216	-0.008368	-0.011987	-0.008520	-0.010300	-0.012087	-0.011206	-0.010633	-0.010170	-0.011004	-0.008699	-0.011069	-0.011907	-0.010248	-0.010942	-0.013320	-0.011845	-0.013634	-0.008944	-0.010087	-0.011116	-0.010454	-0.011551	-0.011849	-0.012098	-0.012299	-0.013590	-0.014673	-0.012625	-0.011806	-0.010846	-0.010013	-0.010754	-0.013024	-0.012035
-317.866666	-0.006234	-0.005469	-0.008705	-0.007109	-0.007159	-0.008232	-0.008391	-0.006607	-0.008450	-0.010057	-0.008942	-0.007893	-0.011161	-0.009116	-0.008793	-0.007582	-0.009756	-0.006012	-0.007933	-0.012021	-0.009109	-0.007008	-0.009285	-0.007177	-0.009618	-0.006682	-0.007829	-0.008499	-0.007501	-0.010009	-0.005747	-0.010775	-0.009907	-0.007596	-0.009210	-0.009077	-0.007713	-0.007626	-0.012037	-0.009992	-0.006415	-0.010501	-0.009925	-0.010152	-0.009679	-0.010609	-0.007010	-0.009976	-0.009464
-317.833333	-0.005043	-0.004572	-0.004893	-0.004632	-0.005069	-0.004763	-0.004923	-0.005854	-0.005313	-0.004566	-0.006570	-0.006535	-0.007009	-0.004422	-0.007538	-0.008710	-0.007956	-0.006396	-0.007412	-0.010093	-0.007706	-0.005644	-0.007467	-0.006728	-0.012241	-0.006463	-0.005928	-0.010271	-0.004577	-0.007408	-0.008887	-0.009149	-0.005217	-0.007800	-0.008250	-0.005927	-0.007696	-0.004883	-0.007926	-0.005680	-0.008051	-0.006598	-0.009779	-0.010150	-0.007531	-0.001962	-0.007834	-0.005907	-0.005761
-317.800000	-0.005044	-0.005360	-0.001371	-0.002734	-0.002847	-0.005131	-0.002947	-0.004489	-0.003414	-0.001481	-0.002917	-0.003218	-0.003547	-0.004069	-0.004303	-0.004928	-0.006770	-0.005482	-0.002442	-0.006750	-0.004542	-0.004884	-0.005256	-0.003478	-0.007264	-0.005255	-0.004749	-0.004723	-0.002352	-0.004799	-0.004943	-0.005996	-0.006119	-0.005459	-0.006191	-0.006180	-0.005047	-0.001797	-0.005220	-0.005315	-0.003690	-0.005188	-0.007270	-0.005551	-0.007969	-0.001602	-0.003058	-0.007578	-0.005451
-317.766666	-0.002157	-0.003630	0.000761	-0.000517	-0.002170	0.001325	-0.000892	0.000353	-0.003779	-0.001954	-0.003991	-0.001494	-0.002611	-0.001132	-0.001820	-0.003056	-0.004211	-0.003520	-0.000383	-0.001918	-0.004724	-0.005704	-0.005904	-0.002631	-0.004412	-0.003829	-0.004039	-0.007349	-0.001311	-0.006132	-0.001217	-0.002739	0.000224	-0.006801	-0.004828	-0.005338	-0.001589	-0.002941	-0.003280	-0.002983	-0.002115	-0.003508	-0.006044	-0.005049	-0.004362	-0.000420	-0.004180	-0.001928	-0.000632
-317.733333	0.000177	0.000606	0.000793	0.000118	-0.002972	-0.000302	0.000835	-0.000435	-0.003963	0.000123	-0.003064	0.000746	-0.000903	-0.001163	-0.000969	0.001051	-0.000257	0.001056	-0.000954	-0.002214	-0.004085	-0.000148	-0.000499	-0.003274	-0.000854	-0.002565	-0.003305	-0.003203	0.000645	-0.002782	-0.003215	-0.003558	0.000773	-0.001637	0.001200	-0.002180	0.000204	-0.003610	-0.002984	-0.000075	-0.003247	-0.004477	-0.005115	-0.002401	-0.002183	0.000440	-0.000536	-0.001616	-0.001482
-317.700000	0.005301	0.000244	0.000894	0.005799	-0.000431	0.002176	0.005131	0.003093	0.003329	-0.000542	-0.000089	-0.001596	0.002786	-0.000632	-0.000613	0.001891	0.001360	0.000180	-0.001194	0.000756	0.000504	-0.000852	0.000661	-0.001102	0.001121	0.001400	0.000716	0.002256	0.005261	-0.001566	0.000856	0.000469	0.000168	0.000051	-0.001983	0.000787	0.000344	0.001368	0.000179	0.002401	0.001981	-0.004222	-0.001660	0.000887	-0.000604	0.000556	0.000415	-0.001648	-0.001222
-317.666666	0.005082	0.004586	0.004766	0.003994	0.002782	0.001069	0.004380	0.003408	0.002852	-0.000759	0.001399	-0.001226	0.000433	0.002071	0.003460	0.002658	0.001192	0.001031	-0.000334	0.000961	0.003219	0.001315	0.003367	0.002553	0.001855	0.002934	0.003808	0.003418	0.004599	0.004072	0.003810	-0.000024	0.004252	0.001983	0.001771	0.004948	0.002347	0.002856	0.000064	0.001662	-0.000473	-0.000051	0.001567	0.001266	0.000566	0.005746	0.000525	0.001654	0.004283
-317.633333	0.005470	0.004603	0.005177	0.004800	0.001769	0.002379	0.002952	0.003757	0.004413	0.004948	0.004319	0.002136	0.003361	0.004801	0.002631	0.002996	0.002194	0.001161	0.000719	0.005248	0.003150	0.004481	0.002216	0.003655	0.002452	0.003114	0.000759	0.004437	0.006810	0.003358	0.004034	-0.000111	0.005005	0.004826	0.004226	0.006020	0.002044	0.004969	0.001308	0.003412	0.004643	0.000458	0.000503	0.002343	0.000064	0.002957	0.005366	0.004079	0.006557
-317.600000	0.003437	0.007143	0.006214	0.004852	0.006026	0.005460	0.005592	0.005555	0.005938	0.004393	0.005018	0.003829	0.004852	0.007318	0.004958	0.006322	0.003011	0.003196	0.003572	0.002592	0.003628	0.005775	0.002378	0.001422	0.006015	0.002032	0.003741	0.004109	0.004724	0.004654	0.006538	0.002664	0.006446	0.007565	0.003753	0.008410	0.005319	0.005353	0.003896	0.005295	0.005638	0.005288	0.001895	0.003970	0.003011	0.006317	0.005423	0.003755	0.005802
-317.566666	0.005395	0.006243	0.007569	0.006240	0.009206	0.005684	0.006134	0.006823	0.006089	0.003612	0.005776	0.005553	0.006345	0.008820	0.005596	0.006596	0.004909	0.004048	0.005621	0.003929	0.003606	0.004724	0.006404	0.004843	0.005359	0.008381	0.004031	0.001874	0.008704	0.007392	0.003594	0.004218	0.007560	0.004641	0.005745	0.006327	0.005335	0.002301	0.005768	0.003850	0.005780	0.006604	0.002702	0.006331	0.004951	0.007823	0.006720	0.003983	0.005107
-317.533333	0.005491	0.009809	0.008284	0.009626	0.009151	0.004403	0.006275	0.005942	0.005980	0.006944	0.004604	0.005230	0.006750	0.007062	0.005280	0.007714	0.005844	0.006184	0.004501	0.003719	0.006702	0.007102	0.007949	0.006203	0.006435	0.007690	0.006866	0.008570	0.010473	0.008048	0.007220	0.006196	0.006565	0.007914	0.006402	0.008455	0.006295	0.006074	0.005322	0.007649	0.007619	0.002898	0.003915	0.003481	0.006937	0.007654	0.010351	0.006287	0.005421
-317.500000	0.009533	0.008757	0.011394	0.007884	0.008222	0.004465	0.007583	0.009707	0.004997	0.007151	0.007830	0.006720	0.008912	0.008296	0.006314	0.007733	0.006967	0.007117	0.004861	0.007252	0.006932	0.006222	0.010770	0.003461	0.010009	0.010631	0.006566	0.007900	0.011115	0.006222	0.007486	0.006468	0.006635	0.006821	0.005545	0.009828	0.005514	0.010177	0.005504	0.008514	0.007247	0.008147	0.005855	0.009091	0.006961	0.010290	0.007069	0.008191	0.008242
-317.466666	0.009075	0.009698	0.010446	0.008197	0.008066	0.005833	0.008852	0.008005	0.009013	0.007608	0.007402	0.009003	0.004238	0.008196	0.009887	0.004666	0.006799	0.008281	0.006399	0.007950	0.006367	0.007714	0.008651	0.007604	0.008033	0.008735	0.007254	0.008070	0.009755	0.007809	0.007432	0.006545	0.010527	0.009414	0.008160	0.008427	0.009678	0.007931	0.006444	0.006143	0.008564	0.007220	0.007619	0.005061	0.006413	0.010977	0.009079	0.007212	0.006407
-317.433333	0.008002	0.011722	0.009361	0.011498	0.006868	0.008049	0.009870	0.010250	0.006812	0.009033	0.005259	0.007259	0.009003	0.008837	0.009367	0.005703	0.005572	0.006749	0.009973	0.008029	0.008482	0.010988	0.006521	0.006301	0.005727	0.009152	0.011261	0.007403	0.009375	0.009785	0.008200	0.006966	0.011723	0.009376	0.008229	0.008593	0.009818	0.006287	0.008639	0.007833	0.009246	0.007402	0.003050	0.008385	0.007429	0.008821	0.006699	0.008216	0.009340
-317.400000	0.008423	0.011027	0.006891	0.010894	0.006317	0.006916	0.008251	0.007179	0.005578	0.006191	0.008108	0.006928	0.005651	0.005693	0.007027	0.006128	0.008954	0.010221	0.006806	0.008006	0.007625	0.009485	0.010890	0.009403	0.006712	0.006913	0.008243	0.008884	0.008881	0.008485	0.011126	0.009813	0.010490	0.007838	0.008834	0.010835	0.006724	0.008872	0.010012	0.005668	0.008334	0.005498	0.007987	0.010690	0.008307	0.010107	0.005560	0.008369	0.009465
-317.366666	0.007865	0.006679	0.007961	0.010156	0.007002	0.008824	0.009410	0.009041	0.007258	0.005465	0.006523	0.005887	0.006018	0.008884	0.008113	0.006423	0.006220	0.008975	0.009691	0.005334	0.007307	0.008701	0.008472	0.006755	0.006734	0.010654	0.005571	0.007006	0.010419	0.008571	0.005921	0.009439	0.008040	0.008002	0.008237	0.009102	0.009038	0.006232	0.009666	0.007932	0.011038	0.007127	0.004095	0.006931	0.008410	0.009212	0.008090	0.007792	0.008959
-317.333333	0.008719	0.005885	0.008945	0.009452	0.004462	0.006344	0.008800	0.008601	0.003922	0.005226	0.006468	0.005453	0.005945	0.009016	0.004397	0.008017	0.004052	0.009476	0.008203	0.006124	0.006510	0.005943	0.009511	0.006160	0.004260	0.007311	0.005566	0.008066	0.010214	0.005674	0.008655	0.005621	0.010120	0.008670	0.007109	0.006439	0.004724	0.009162	0.006216	0.006704	0.008978	0.009029	0.008466	0.007374	0.006547	0.007447	0.007561	0.005437	0.008818
-317.300000	0.004428	0.008095	0.007259	0.007248	0.004437	0.003484	0.008048	0.002877	0.003532	0.005628	0.009031	0.008621	0.007872	0.008646	0.006908	0.004996	0.006203	0.007820	0.006021	0.009314	0.008405	0.011009	0.005779	0.006865	0.006545	0.008103	0.008055	0.007842	0.006396	0.007555	0.008568	0.009188	0.010018	0.005733	0.008551	0.007795	0.005647	0.008459	0.007660	0.007281	0.006034	0.005312	0.008751	0.003509	0.006409	0.010410	0.006004	0.004569	0.006941
-317.266666	0.005649	0.006253	0.003634	0.005084	0.005603	0.004389	0.005233	0.006693	0.005233	0.005411	0.003037	0.003300	0.002171	0.006580	0.007671	0.004493	0.004198	0.009126	0.007142	0.005381	0.004582	0.007404	0.005911	0.006294	0.006455	0.005241	0.005267	0.007295	0.007929	0.005599	0.010017	0.004357	0.007742	0.003780	0.005261	0.009200	0.003808	0.007833	0.005192	0.004894	0.005614	0.007439	0.002752	0.003568	0.006245	0.007250	0.008041	0.004952	0.006571
-317.233333	0.006388	0.007684	0.006484	0.002368	0.003364	0.002004	0.003086	0.003437	0.006439	0.005926	0.003499	0.002895	0.003546	0.000707	0.005710	0.000822	0.001544	0.003773	0.004651	0.004384	0.005907	0.006674	0.006403	0.000972	0.004314	0.006072	0.007034	0.006125	0.005174	0.002539	0.006221	0.004725	0.004709	0.003294	0.008328	0.006367	0.005037	0.007149	0.004470	0.004246	0.007384	0.005676	0.003019	0.003913	0.003313	0.007943	0.003232	0.005620	0.003799
-317.200000	0.002349	0.006053	0.002097	0.003879	-0.000535	0.003250	0.004205	0.002930	0.002005	0.003550	0.003679	0.003222	0.001145	0.002076	0.004019	0.002076	0.000764	0.002576	0.001816	0.001379	0.004752	0.005149	0.002766	0.003430	0.001938	0.005360	0.003569	0.005424	0.003890	0.004421	0.004144	0.002860	0.005720	0.004010	0.005295	0.005023	0.004306	0.006068	0.004042	0.005741	0.006090	0.002452	0.003903	0.005618	0.004691	0.006225	0.003475	0.000942	0.004293
-317.166666	0.001598	0.002594	0.003893	0.001565	-0.000396	0.001392	0.004169	0.001031	0.002006	0.002429	0.003818	-0.000701	0.000470	0.001249	0.001941	0.000731	-0.000294	0.000800	0.003477	0.003227	0.002797	0.004572	0.002927	-0.000253	0.002938	0.000722	0.000699	0.003071	0.007284	0.004803	0.004883	0.001420	0.005913	0.000483	0.002741	0.002049	0.004542	0.002764	-0.000121	0.004698	0.002029	0.001949	0.001859	0.002412	0.004523	0.002438	0.003004	0.000824	0.004448
-317.133333	0.000445	0.000942	-0.000456	0.002293	-0.000315	-0.000088	-0.000689	0.001422	0.000302	0.002230	0.000444	-0.000402	0.000475	0.000319	0.002971	-0.003314	-0.000890	-0.000735	-0.001037	0.000022	0.001279	0.003762	-0.002816	-0.000529	-0.000125	0.001908	0.004686	0.001291	0.002736	0.001263	0.004300	0.001436	0.002927	0.003287	0.004361	-0.001013	-0.000399	0.001473	-0.001014	0.002138	0.002412	0.001579	0.002990	0.000749	-0.000895	0.002691	-0.000378	0.001900	0.001262
-317.100000	-0.000921	-0.000383	0.001089	0.000107	-0.002636	-0.001397	-0.001621	0.000745	-0.001927	0.001134	-0.000803	0.000984	-0.002983	-0.000814	0.001667	-0.001314	0.001454	0.000314	0.002016	-0.002021	0.001438	0.000330	0.002010	-0.000179	-0.000306	-0.000158	0.000346	-0.002267	0.001481	0.000706	0.000007	-0.000043	0.002638	0.000767	-0.004026	-0.001680	0.001979	0.002731	-0.000851	0.001216	0.002006	-0.000037	0.000866	0.000200	-0.001384	0.002125	0.000856	-0.000542	-0.001012
-317.066666	-0.001898	-0.000151	-0.000122	-0.001656	-0.001638	-0.001469	-0.000837	-0.001203	-0.002561	0.000516	-0.001679	-0.001187	-0.001765	-0.003100	-0.001740	-0.002786	-0.002112	-0.002386	-0.000799	-0.003783	0.001712	-0.003184	-0.001354	-0.002975	0.000258	-0.000379	-0.001594	0.000374	0.002636	-0.001562	0.000750	-0.000774	0.000427	-0.001933	-0.003704	-0.001403	-0.002289	-0.000802	-0.001792	-0.002554	-0.000265	0.000762	0.000746	-0.002705	-0.000808	0.001756	-0.000085	-0.004274	-0.001109
-317.033333	-0.004488	-0.001076	-0.002912	-0.001796	-0.002019	-0.004850	-0.001653	0.000393	-0.002720	-0.003503	-0.003624	-0.005473	-0.003827	-0.003034	-0.002652	-0.004367	-0.002876	-0.001881	-0.002162	-0.001177	-0.004224	-0.000530	-0.000047	-0.004900	0.000924	-0.001613	-0.003965	-0.001532	0.001519	-0.002151	0.000302	-0.003155	0.001861	-0.002421	-0.002388	-0.001479	-0.000850	-0.004353	-0.001580	-0.002885	0.002198	-0.000548	-0.003433	-0.001878	-0.002860	0.002095	-0.002999	-0.003319	-0.001722
-317.000000	-0.003668	-0.002635	-0.001948	-0.002243	-0.002582	-0.003746	-0.004014	-0.001548	-0.003663	-0.003071	-0.002599	-0.004393	-0.004623	-0.003270	-0.003120	-0.002107	-0.003449	0.001882	-0.006146	-0.004839	-0.002267	-0.002275	-0.003000	-0.004575	-0.001872	-0.003640	-0.006409	-0.001200	0.001004	-0.002977	-0.001370	-0.006097	-0.000685	-0.002307	-0.004608	-0.003931	-0.003488	-0.001356	-0.004032	-0.003090	-0.001246	-0.004145	-0.003311	-0.004729	-0.002284	-0.002907	-0.002354	-0.004575	-0.004606
-316.966666	-0.002874	-0.004074	-0.004370	-0.003421	-0.005103	-0.004418	-0.003457	-0.003194	-0.003661	-0.004702	-0.003589	-0.003213	-0.005981	-0.004264	-0.004265	-0.005874	-0.005792	-0.002911	-0.001859	-0.002421	-0.003476	-0.003398	-0.003839	-0.001647	-0.003351	-0.004650	-0.006024	-0.004133	-0.003639	-0.007644	-0.001054	-0.005081	0.000832	-0.004126	-0.003388	-0.001229	-0.000727	-0.000304	-0.001694	-0.002907	-0.001582	-0.006462	-0.005617	-0.005845	-0.003092	-0.001434	-0.002370	-0.005272	-0.000330
-316.933333	-0.005489	-0.005671	-0.006592	-0.002984	-0.004955	-0.005023	-0.002757	-0.006736	-0.003785	-0.008558	-0.005545	-0.004756	-0.006166	-0.004623	-0.002330	-0.004522	-0.007350	-0.002140	-0.003556	-0.004989	-0.006467	-0.002480	-0.005638	-0.003100	-0.003275	-0.003249	-0.004182	-0.003957	-0.002657	-0.005177	-0.003288	-0.006841	-0.002353	-0.004493	-0.005304	-0.002816	-0.005717	-0.005031	-0.003663	-0.001422	-0.004038	-0.006057	-0.002722	-0.007755	-0.005197	-0.003786	-0.001445	-0.003984	-0.003552
-316.900000	-0.005462	-0.003459	-0.003904	-0.003761	-0.005472	-0.006436	-0.001848	-0.004413	-0.005592	-0.004756	-0.004186	-0.005348	-0.004331	-0.006403	-0.005336	-0.002757	-0.008345	-0.005433	-0.005887	-0.005125	-0.003378	-0.004481	-0.004406	-0.004802	-0.005161	-0.004554	-0.005701	-0.003739	-0.005136	-0.006059	-0.001452	-0.005475	-0.005340	-0.004988	-0.005245	-0.001679	-0.005865	-0.004974	-0.005949	-0.006898	-0.007410	-0.002855	-0.007024	-0.008234	-0.005414	-0.006821	-0.003530	-0.004652	-0.005133
-316.866666	-0.005452	-0.002755	-0.001719	-0.007837	-0.005930	-0.008154	-0.004704	-0.006612	-0.005305	-0.007759	-0.005820	-0.006428	-0.006173	-0.004422	-0.007719	-0.009018	-0.007783	-0.004074	-0.006066	-0.004192	-0.006102	-0.005868	-0.007323	-0.006864	-0.003109	-0.004873	-0.008456	-0.003129	-0.003971	-0.005251	-0.004443	-0.005054	-0.004660	-0.004214	-0.005341	-0.003607	-0.004422	-0.003304	-0.004804	-0.005890	-0.006303	-0.004656	-0.006638	-0.005546	-0.006649	-0.004904	-0.003991	-0.008257	-0.005699
-316.833333	-0.007391	-0.008466	-0.006719	-0.006426	-0.006004	-0.005876	-0.005815	-0.003532	-0.005727	-0.008219	-0.008964	-0.008069	-0.006423	-0.005403	-0.004653	-0.008735	-0.004696	-0.004216	-0.003870	-0.007912	-0.006951	-0.004229	-0.004716	-0.006996	-0.006314	-0.004199	-0.005352	-0.005866	-0.002262	-0.006320	-0.004747	-0.005776	-0.003294	-0.005947	-0.005605	-0.005465	-0.006935	-0.008800	-0.005548	-0.006900	-0.009312	-0.005706	-0.008147	-0.005172	-0.005521	-0.006498	-0.003447	-0.005510	-0.005483
-316.800000	-0.003684	-0.004330	-0.008994	-0.007072	-0.006066	-0.007269	-0.005573	-0.007577	-0.007524	-0.006875	-0.007216	-0.007198	-0.007683	-0.005034	-0.006005	-0.004187	-0.008308	-0.006982	-0.008027	-0.004620	-0.005849	-0.007609	-0.006782	-0.007625	-0.006226	-0.005446	-0.004932	-0.006634	-0.003349	-0.011646	-0.008251	-0.006743	-0.004189	-0.004610	-0.004236	-0.006348	-0.007036	-0.006459	-0.005587	-0.005997	-0.004372	-0.007877	-0.008222	-0.008191	-0.007005	-0.004082	-0.006213	-0.008143	-0.006323
-316.766666	-0.006155	-0.006809	-0.007556	-0.003206	-0.006115	-0.008534	-0.003287	-0.006736	-0.007198	-0.006610	-0.008295	-0.008549	-0.007879	-0.005203	-0.007854	-0.004316	-0.006885	-0.006680	-0.007511	-0.005895	-0.010400	-0.005053	-0.004855	-0.006692	-0.006224	-0.005183	-0.007485	-0.008400	-0.005444	-0.009075	-0.004269	-0.005302	-0.007340	-0.004187	-0.008503	-0.006857	-0.009245	-0.007539	-0.005184	-0.007114	-0.005154	-0.004465	-0.007294	-0.009683	-0.007531	-0.007225	-0.003633	-0.004290	-0.003925
-316.733333	-0.004721	-0.005591	-0.008178	-0.005207	-0.008982	-0.007888	-0.006697	-0.007259	-0.007048	-0.004648	-0.009704	-0.006700	-0.007464	-0.004677	-0.007859	-0.007029	-0.009018	-0.006390	-0.007449	-0.004356	-0.006541	-0.006448	-0.006157	-0.005824	-0.004051	-0.004096	-0.009253	-0.007943	-0.004552	-0.004496	-0.007670	-0.007692	-0.005040	-0.008036	-0.007318	-0.001908	-0.007994	-0.007402	-0.007151	-0.008941	-0.007266	-0.007054	-0.006211	-0.009122	-0.007684	-0.007940	-0.004765	-0.005430	-0.006549
-316.700000	-0.007548	-0.007800	-0.003766	-0.008548	-0.005900	-0.009038	-0.006356	-0.008117	-0.009282	-0.007590	-0.007654	-0.008735	-0.007795	-0.004171	-0.007653	-0.006989	-0.008308	-0.008962	-0.006270	-0.006008	-0.005995	-0.005662	-0.007715	-0.005387	-0.006293	-0.004775	-0.006180	-0.006317	-0.006562	-0.009405	-0.006888	-0.009638	-0.006748	-0.005496	-0.005470	-0.002952	-0.008908	-0.008508	-0.007256	-0.005489	-0.006617	-0.009121	-0.009126	-0.007971	-0.007678	-0.006957	-0.004086	-0.006514	-0.005793
-316.666666	-0.009386	-0.005872	-0.006793	-0.007288	-0.006431	-0.010246	-0.006477	-0.005283	-0.005814	-0.004995	-0.005213	-0.006855	-0.006812	-0.004564	-0.006254	-0.006029	-0.008226	-0.007320	-0.006565	-0.007183	-0.004736	-0.005994	-0.009497	-0.006402	-0.004247	-0.008128	-0.007344	-0.006835	-0.006552	-0.009097	-0.008306	-0.008643	-0.006796	-0.006031	-0.005079	-0.005588	-0.010296	-0.008007	-0.006794	-0.005582	-0.008278	-0.007963	-0.009190	-0.006366	-0.008279	-0.007736	-0.006657	-0.005266	-0.008439
-316.633333	-0.006434	-0.005190	-0.007832	-0.003426	-0.007112	-0.009563	-0.006682	-0.008101	-0.007724	-0.007359	-0.007624	-0.005976	-0.007874	-0.004235	-0.006690	-0.009594	-0.006138	-0.004553	-0.007909	-0.006865	-0.002378	-0.005260	-0.006952	-0.007746	-0.009522	-0.002236	-0.007326	-0.006156	-0.004372	-0.009813	-0.007365	-0.006267	-0.004917	-0.005927	-0.006819	-0.006170	-0.010883	-0.005001	-0.007878	-0.008157	-0.008881	-0.005761	-0.004277	-0.007176	-0.008899	-0.008497	-0.007278	-0.007352	-0.006708
-316.600000	-0.005998	-0.005796	-0.004960	-0.001768	-0.008596	-0.008018	-0.006611	-0.007625	-0.007288	-0.005603	-0.009185	-0.006665	-0.008516	-0.007120	-0.004371	-0.009829	-0.009891	-0.005343	-0.004666	-0.006595	-0.005678	-0.004318	-0.008718	-0.007649	-0.007164	-0.006938	-0.007504	-0.006340	-0.003554	-0.007383	-0.004117	-0.006436	-0.006729	-0.002811	-0.005650	-0.005439	-0.008367	-0.008433	-0.005670	-0.008376	-0.007796	-0.006331	-0.006417	-0.009983	-0.008458	-0.007888	-0.005478	-0.008803	-0.005731
-316.566666	-0.006817	-0.004353	-0.008172	-0.006903	-0.006882	-0.007697	-0.006450	-0.006351	-0.004908	-0.006091	-0.006834	-0.006784	-0.009297	-0.001291	-0.006023	-0.007528	-0.008631	-0.005135	-0.009520	-0.004449	-0.005281	-0.006464	-0.006714	-0.006345	-0.004309	-0.002353	-0.006693	-0.005842	-0.004639	-0.006183	-0.006400	-0.007649	-0.003680	-0.007999	-0.007043	-0.003910	-0.006676	-0.005720	-0.009940	-0.008438	-0.006616	-0.006789	-0.006635	-0.008109	-0.004881	-0.006554	-0.005587	-0.008952	-0.007622
-316.533333	-0.004133	-0.006082	-0.006161	-0.003919	-0.007623	-0.009650	-0.006039	-0.002861	-0.005106	-0.006797	-0.007913	-0.005877	-0.005152	-0.004237	-0.005963	-0.006295	-0.007963	-0.007377	-0.004156	-0.007459	-0.004561	-0.005799	-0.006361	-0.007156	-0.005044	-0.002786	-0.006914	-0.003878	-0.002607	-0.005586	-0.005589	-0.006153	-0.003650	-0.006852	-0.006303	-0.007153	-0.005560	-0.006224	-0.007141	-0.009202	-0.006627	-0.006957	-0.007901	-0.007995	-0.007452	-0.004650	-0.007044	-0.005768	-0.004628
-316.500000	-0.004192	-0.003372	-0.004116	-0.003256	-0.005010	-0.005859	-0.005778	-0.001516	-0.003919	-0.006562	-0.004937	-0.004899	-0.008648	-0.006026	-0.005280	-0.003848	-0.006410	-0.006794	-0.005980	-0.006413	-0.006701	-0.005082	-0.008992	-0.005653	-0.004205	-0.003456	-0.008617	-0.006028	-0.001945	-0.005890	-0.004580	-0.008834	-0.004026	-0.007377	-0.004100	-0.005784	-0.006645	-0.006353	-0.006722	-0.009695	-0.004936	-0.006355	-0.007221	-0.007231	-0.004818	-0.005902	-0.007948	-0.003368	-0.003648
-316.466666	-0.001758	-0.004642	-0.004933	-0.004036	-0.005924	-0.007242	-0.004661	-0.004767	-0.004417	-0.005843	-0.004265	-0.006230	-0.003509	-0.002801	-0.004496	-0.002485	-0.007847	-0.003743	-0.002019	-0.003663	-0.004686	-0.007994	-0.005591	-0.003624	-0.005748	-0.001658	-0.008001	-0.004147	-0.002808	-0.007199	-0.004911	-0.006812	-0.001983	-0.006550	-0.004607	-0.004090	-0.006766	-0.007738	-0.007825	-0.007892	-0.006837	-0.008483	-0.006107	-0.006529	-0.006115	-0.005558	-0.003389	-0.002376	-0.007111
-316.433333	-0.006118	-0.003435	-0.002706	-0.003236	-0.003861	-0.005676	-0.006583	-0.001487	-0.003548	-0.007369	-0.003270	-0.002829	-0.006334	-0.005233	-0.002170	-0.005319	-0.005859	-0.006185	-0.003781	-0.005944	-0.006435	-0.005087	-0.006681	-0.005161	-0.000556	-0.002086	-0.005780	-0.004983	-0.002732	-0.005819	-0.003359	-0.007671	-0.002786	-0.007972	-0.002328	-0.004256	-0.005757	-0.007559	-0.007796	-0.006498	-0.005850	-0.007544	-0.003916	-0.005590	-0.004098	-0.003596	-0.003058	-0.003991	-0.005364
-316.400000	-0.004317	-0.004999	-0.003557	-0.002285	-0.003971	-0.005293	-0.003433	0.000870	-0.003041	-0.002192	-0.001296	-0.003765	-0.006473	-0.002005	-0.003290	-0.002119	-0.003768	-0.005332	-0.005919	-0.005869	-0.002652	-0.002673	-0.004098	-0.006182	-0.004671	-0.001457	-0.004433	-0.003012	-0.002303	-0.004640	-0.004257	-0.006727	-0.001389	-0.004731	-0.004897	-0.003653	-0.005561	-0.003498	-0.006465	-0.006411	-0.005727	-0.005018	-0.004883	-0.006421	-0.002762	-0.001069	-0.003567	-0.004461	-0.004571
-316.366666	-0.005005	-0.003334	-0.002553	-0.002420	-0.002562	-0.001689	-0.003032	0.000012	-0.005613	-0.003196	-0.002710	-0.003738	-0.002661	-0.000210	-0.005148	-0.002799	-0.004809	-0.002345	-0.004667	-0.002568	-0.004282	-0.001167	-0.002952	-0.005107	-0.004636	-0.000054	-0.003923	-0.002586	-0.001107	-0.004254	-0.003000	-0.003121	0.000238	-0.005566	-0.006193	-0.001405	-0.004474	-0.003388	-0.003740	-0.004900	-0.004630	-0.002616	-0.005663	-0.006312	-0.006015	0.000071	-0.002855	-0.003764	-0.003430
-316.333333	-0.000325	-0.001198	-0.001395	0.001743	-0.003217	-0.002265	-0.004846	-0.002036	-0.005055	-0.003058	-0.003333	-0.003981	-0.001447	-0.002080	-0.001626	-0.000541	-0.002149	-0.003880	-0.003371	-0.003891	-0.005651	-0.003419	-0.001420	-0.003555	-0.003888	-0.001473	-0.002049	-0.002480	0.001374	-0.005198	-0.001861	-0.004057	0.000370	-0.002456	-0.004056	0.000047	-0.001628	-0.004982	-0.005730	-0.006341	-0.003904	-0.003747	-0.004503	-0.006104	-0.001849	-0.000095	-0.001414	-0.002330	-0.001518
-316.300000	-0.001154	-0.002076	-0.000588	-0.002707	-0.001608	-0.003820	-0.000891	0.000370	-0.001527	-0.003336	-0.003445	-0.002150	-0.001608	0.002030	-0.002095	-0.003733	-0.002873	-0.003007	-0.001418	-0.003737	-0.001455	-0.001995	-0.001317	-0.002819	-0.004261	-0.002953	-0.003791	-0.002912	-0.001543	-0.003178	0.001111	-0.006347	-0.001729	-0.003997	-0.000583	-0.000245	-0.004229	-0.003069	-0.006282	-0.003308	-0.000448	-0.002049	-0.003263	-0.003821	-0.000913	-0.005572	-0.000057	-0.002457	0.000063
-316.266666	-0.002620	-0.002085	-0.002074	-0.001493	-0.003552	-0.005027	-0.000430	-0.000054	-0.002659	-0.003412	0.000279	-0.004409	-0.001132	0.000393	-0.001587	-0.000228	-0.002657	-0.000980	-0.001517	-0.002519	-0.002170	-0.004248	-0.003444	-0.004387	-0.001591	-0.002740	-0.003860	-0.001436	-0.002328	-0.003696	-0.001487	-0.003920	-0.001504	-0.005934	-0.002747	-0.001665	-0.003426	0.000177	-0.002515	-0.005559	-0.000755	-0.003654	-0.003900	-0.002548	-0.003156	-0.001616	-0.002321	-0.001816	-0.000165
-316.233333	-0.003107	0.001171	-0.000507	0.000533	-0.003420	-0.000327	-0.000837	-0.003447	-0.001088	-0.001932	-0.002526	-0.000261	-0.001032	-0.003623	-0.003253	-0.002456	-0.002803	-0.001524	-0.003471	-0.001534	0.000191	-0.001401	0.000128	-0.004247	-0.003117	0.001872	-0.000492	0.000137	-0.000810	-0.004734	-0.001440	-0.003831	-0.000263	-0.004206	0.000092	-0.001104	-0.003412	-0.001639	-0.002433	-0.005835	0.000101	-0.001043	-0.002867	-0.003036	-0.003371	-0.000472	-0.003376	-0.002968	-0.002031
-316.200000	-0.001930	-0.004154	0.001294	-0.001387	-0.001871	-0.003079	-0.003479	-0.000741	-0.001238	0.001535	-0.003700	-0.000934	-0.004787	-0.001840	-0.000481	-0.000442	-0.004072	-0.002799	0.000242	-0.003112	-0.004141	-0.003032	0.001039	-0.000417	-0.000838	-0.002675	-0.002094	-0.001245	-0.001857	-0.002818	-0.004658	-0.001318	0.000286	-0.002745	-0.001908	-0.001275	-0.002755	-0.003229	-0.000980	-0.004120	-0.002096	-0.002423	-0.003107	-0.002307	-0.005387	-0.002753	-0.001234	-0.002696	-0.002240
-316.166666	-0.002596	-0.001183	-0.003596	-0.004001	-0.004564	-0.001831	-0.001235	-0.002625	-0.002593	-0.001411	-0.003175	-0.001908	-0.004272	-0.002981	-0.001612	-0.003702	-0.000178	0.000618	-0.000978	-0.000546	-0.004922	-0.000110	-0.001852	-0.003095	-0.002108	-0.002104	-0.002074	-0.002060	-0.000936	-0.002701	-0.000937	-0.001650	-0.001587	-0.002500	-0.001871	-0.000225	-0.001627	-0.001161	-0.003036	-0.003597	-0.002574	-0.002299	-0.002044	-0.002652	0.000559	-0.000142	-0.000499	-0.001627	-0.000173
-316.133333	-0.004189	-0.002407	-0.001348	-0.002889	-0.004565	-0.004799	-0.001972	-0.002095	-0.000478	-0.003024	-0.000477	-0.000906	-0.005361	-0.000731	-0.000088	-0.003477	-0.002019	-0.004306	-0.005235	-0.002857	-0.004092	0.000441	-0.001328	-0.000794	-0.004001	0.000426	-0.004291	-0.002593	0.001380	-0.003525	-0.000422	-0.001872	-0.002451	-0.002896	-0.001855	0.003048	-0.005511	-0.004150	-0.003881	-0.001400	-0.002135	-0.003144	-0.005462	-0.001596	-0.002365	-0.001313	-0.004739	-0.001394	-0.000461
-316.100000	-0.003329	0.000242	0.000793	-0.002215	-0.001946	0.001530	-0.001639	-0.003761	-0.003639	-0.002207	-0.001415	-0.004143	-0.001398	-0.004276	-0.002080	-0.002102	-0.003624	-0.003019	-0.004028	-0.000375	-0.002245	-0.002718	-0.003184	-0.002138	-0.005117	-0.001321	-0.004791	-0.000960	-0.000959	-0.003433	-0.000955	-0.003053	-0.000285	-0.003282	-0.000962	-0.000333	-0.003567	-0.003887	-0.006723	-0.004961	-0.002991	-0.001902	0.000981	-0.003782	-0.001875	-0.001915	-0.001954	-0.000456	-0.005017
-316.066666	-0.000937	-0.002951	-0.001896	-0.001044	-0.004192	-0.003738	-0.002026	-0.002601	-0.003686	-0.000758	-0.002712	-0.000804	-0.001823	-0.003782	-0.001419	-0.000997	-0.001173	-0.001007	-0.002134	-0.003347	-0.001170	0.000002	-0.000360	-0.002566	-0.002800	-0.000575	-0.002694	-0.002928	-0.003057	-0.003925	-0.001750	-0.002840	0.000097	-0.003268	0.000295	-0.003216	-0.005399	-0.002769	-0.006310	-0.002220	0.000438	-0.004142	-0.002443	-0.006074	-0.000146	-0.004330	0.001020	-0.001993	0.000547
-316.033333	-0.001204	-0.001082	-0.002924	-0.002847	0.000072	-0.003489	-0.002043	-0.002733	-0.000729	-0.002672	-0.002820	-0.000919	-0.005793	-0.001120	-0.001211	-0.003093	-0.005855	-0.000572	0.000010	-0.002132	-0.002823	-0.002552	-0.001948	-0.001868	-0.001678	-0.002377	-0.000031	-0.000447	0.001244	-0.003196	-0.001612	-0.004267	-0.001433	-0.002021	-0.000924	-0.004325	-0.002909	-0.003010	-0.002098	-0.002569	-0.001850	-0.005196	-0.003797	-0.004843	0.000110	-0.004811	-0.001175	-0.002215	-0.000973
-316.000000	0.000062	-0.000820	-0.000814	-0.001495	-0.002720	-0.002926	-0.002406	0.000575	-0.001993	-0.002987	-0.002677	0.002699	-0.000334	-0.003334	-0.001729	-0.001618	-0.002075	-0.003050	-0.001819	-0.005816	-0.002372	0.000295	-0.001317	-0.004357	-0.002621	0.000109	-0.002013	-0.002229	-0.000801	-0.003628	-0.001329	-0.002355	-0.002860	-0.001739	-0.002742	-0.002849	-0.003220	-0.001692	-0.002762	-0.005288	-0.002353	-0.001944	-0.001732	-0.006087	-0.000373	-0.001197	-0.000653	-0.002045	-0.000601
-315.966666	-0.000568	-0.002343	-0.001365	0.000930	-0.001168	-0.002670	-0.000367	-0.000262	0.000230	-0.000708	0.000646	-0.002489	-0.001451	-0.001608	-0.002948	-0.005143	-0.003498	-0.001603	0.000431	-0.003387	-0.002796	-0.000061	-0.001795	-0.001588	-0.001902	0.000562	-0.001228	-0.001549	-0.001955	-0.000462	-0.000736	-0.002173	0.000900	-0.002479	-0.003070	-0.000233	-0.002964	-0.000928	-0.001643	-0.005429	-0.001564	-0.002416	-0.003101	-0.002126	0.000899	0.002232	-0.002376	-0.001702	0.000467
-315.933333	-0.000002	0.000921	0.001965	-0.001442	-0.000727	-0.002180	-0.002438	0.000605	0.000158	-0.003932	-0.000465	-0.001298	0.000464	-0.000096	-0.000116	0.000083	-0.002981	-0.001781	0.001396	-0.002799	-0.000925	0.000300	-0.000219	-0.002284	0.000099	-0.000467	-0.000737	-0.002149	0.000783	-0.000542	-0.001298	-0.001026	-0.000264	0.000072	-0.002814	0.000731	-0.001562	0.000011	-0.001762	-0.001333	0.000435	-0.002801	-0.002297	-0.003824	-0.001522	-0.000459	-0.000787	0.002028	0.001226
-315.900000	-0.001128	0.001164	-0.000099	-0.001384	-0.000409	-0.002590	0.000553	0.001531	0.000727	-0.002067	-0.000848	0.000363	0.001190	0.001652	0.001262	-0.002076	-0.000637	-0.000390	-0.001664	-0.001119	-0.002213	-0.002324	-0.003148	0.002098	-0.000381	0.001366	-0.001192	-0.002014	0.002118	-0.000660	0.000060	-0.002053	0.000603	0.001571	-0.001943	-0.001042	-0.002485	0.000214	-0.000510	-0.003950	-0.001267	-0.000541	-0.001677	-0.000691	-0.001213	-0.002022	-0.000317	-0.002143	0.003443
-315.866666	-0.000001	-0.001945	0.002537	0.003888	0.000829	0.001938	0.001884	0.001515	0.000229	0.000526	-0.001397	0.000426	0.000762	0.001031	-0.000959	0.002598	0.001929	-0.003004	-0.000369	-0.000377	-0.000220	0.005069	0.001492	0.000202	-0.002461	0.001468	-0.001800	-0.000452	0.000809	0.000991	0.000551	0.001482	0.001703	-0.000714	-0.002015	0.000536	-0.001468	-0.001990	-0.000889	-0.002899	-0.001553	-0.000830	-0.002945	-0.001908	0.001113	0.001183	0.001481	-0.001071	-0.000455
-315.833333	-0.000416	0.001942	0.000124	-0.000363	0.001587	0.000887	0.001535	0.001024	-0.000359	0.002419	0.001666	0.001962	0.000885	0.000095	0.002863	-0.001143	0.000407	0.001030	0.001462	-0.000836	-0.000942	0.003513	0.001843	-0.000861	-0.000177	0.002387	0.003405	0.000022	0.003581	0.002678	-0.000271	-0.000000	0.002782	-0.001208	-0.002443	0.000865	0.002365	0.004432	0.002721	0.001975	-0.002535	0.001013	-0.001781	-0.000158	-0.001126	0.001911	0.002226	0.001456	0.001342
-315.800000	0.001529	0.000134	0.005330	0.004861	0.003023	-0.000119	0.003318	-0.000040	0.002476	-0.001821	0.000942	0.002854	0.001993	0.003275	0.003033	0.000251	-0.000495	0.001868	0.002504	-0.000585	-0.001437	0.004972	0.001217	0.001426	-0.000651	0.005057	-0.001132	0.002139	0.004708	0.003715	0.003758	0.002140	0.003704	0.003240	0.004590	0.000565	-0.000469	0.000692	0.002660	0.000218	0.001130	0.001871	-0.002151	-0.000403	0.000878	0.001474	0.003707	0.003169	-0.001685
-315.766666	0.003835	0.001756	0.003817	0.001373	0.002312	0.001712	0.001895	0.003932	0.001499	0.002133	0.001822	0.003307	0.001229	0.002087	0.004606	0.001118	0.001424	0.001266	-0.000402	0.001687	0.000331	0.003668	0.005597	0.002368	0.000007	0.003473	0.001987	0.000423	0.004503	0.002459	0.002778	0.002247	0.003745	0.001366	0.001028	0.002567	0.001951	0.001331	0.002245	0.001547	0.004593	0.001282	0.000092	0.002815	0.004844	0.003204	0.002100	0.002317	0.004813
-315.733333	0.003792	0.003672	0.004133	0.003945	0.002253	0.005587	0.003445	0.003633	0.007168	0.001537	0.001365	0.003329	0.001194	0.004222	0.000459	0.003171	0.001053	0.000960	0.003102	0.003620	0.002411	0.003771	0.007089	0.003807	0.002058	0.005496	0.003413	0.002052	0.007819	0.001277	0.005462	0.002308	0.003867	0.003789	0.000318	0.005799	-0.000030	0.006110	0.003897	0.001514	0.002284	0.001214	0.002343	0.001997	0.003045	0.002679	0.001916	0.005194	0.004779
-315.700000	0.006800	0.003561	0.003283	0.002082	0.002051	0.004103	0.004367	0.006937	0.006250	0.003522	0.004550	0.006150	0.002349	0.003939	0.004523	0.001880	0.002162	0.003210	0.001529	0.002488	0.002591	0.006794	0.007466	0.004169	0.000268	0.005189	0.004078	0.004067	0.003236	0.001977	0.003861	0.002694	0.006268	0.002269	0.003454	0.006005	0.003218	0.005325	0.002244	0.005865	0.003870	0.003207	0.003615	0.001469	0.000800	0.006612	0.006818	0.003653	0.007211
-315.666666	0.003876	0.002646	0.005467	0.002394	0.004086	0.003986	0.001882	0.005163	0.004891	0.005060	0.004598	0.008756	0.001708	0.004679	0.004312	0.003277	0.002065	0.005380	0.005138	0.005308	0.002596	0.005411	0.004513	0.001688	0.003790	0.008224	0.003886	0.005024	0.004288	0.004366	0.004316	0.003210	0.004343	0.002789	0.005186	0.003509	0.002455	0.005096	0.002764	0.004275	0.003718	0.004438	0.004673	0.003034	0.003411	0.006426	0.004517	0.003474	0.005358
-315.633333	0.008269	0.004401	0.001754	0.005006	0.002154	0.004496	0.002575	0.005154	0.001808	0.004199	0.003728	0.001481	0.005912	0.006505	0.005598	0.004514	0.003291	0.004772	0.006737	0.004624	0.002261	0.002737	0.005144	0.002705	0.003530	0.006247	0.002918	0.004807	0.003367	0.003227	0.003902	0.004892	0.004614	0.005171	0.003902	0.005227	0.001965	0.004594	0.003911	0.003397	0.004058	0.004999	0.004596	0.002563	0.006385	0.003102	0.005223	0.005629	0.007571
-315.600000	0.004595	0.002157	0.005870	0.004159	0.004743	0.003104	0.004700	0.003486	0.006049	0.004268	0.004169	0.004897	0.001453	0.002672	0.004960	0.002713	0.000492	0.002884	0.006927	0.002435	0.002520	0.005574	0.004912	0.004166	0.004563	0.004657	0.001974	0.005676	0.004347	0.002774	0.005986	0.005342	0.004612	0.005387	0.003348	0.006028	0.002435	0.003659	0.003656	0.002243	0.005558	0.003218	0.002757	0.002003	0.001271	0.005612	0.005470	0.002994	0.006081
-315.566666	0.002038	0.002549	0.004168	0.003730	0.004741	0.002112	0.001852	0.006321	0.005730	0.000526	0.003546	0.000196	0.002049	0.004730	0.003668	0.003315	0.004977	0.003592	0.001768	0.004265	0.004108	0.007810	0.004436	0.003831	0.004639	0.001804	0.002474	0.005813	0.006024	0.000899	0.006098	0.004352	0.005730	0.003610	0.003722	0.002841	0.002134	0.005020	0.003852	0.004389	0.004057	0.004098	0.001355	0.001007	0.002588	0.004324	0.002209	0.002100	0.005338
-315.533333	0.002235	0.002366	0.004175	0.002245	0.001807	0.003211	0.003939	0.002968	0.002692	0.002122	0.000319	0.002842	0.001626	0.002948	0.002977	0.001631	0.000369	0.003309	0.004186	0.003595	0.005117	0.001776	0.005161	0.004550	0.003193	0.002402	0.000793	0.005313	0.005821	-0.000628	0.003649	0.001698	0.003892	0.003206	0.000645	0.003543	0.003274	0.006010	0.002378	0.001121	0.004652	0.002996	0.003752	0.003184	0.002434	0.000874	0.001083	0.004339	0.006001
-315.500000	0.000746	0.002546	0.000875	-0.000044	0.003191	0.001245	0.003210	0.002322	0.004001	0.002590	0.002699	0.002660	0.001090	0.003373	0.001954	-0.000380	-0.001656	0.001954	0.000039	0.004669	0.000790	0.002237	0.003863	0.003569	-0.000266	0.001635	0.002259	0.000102	0.001234	0.000093	0.003338	0.000137	0.004549	0.002721	0.000145	0.005115	0.001653	0.002937	0.003062	0.000263	0.002257	0.000838	0.001873	0.004068	0.004081	0.003819	0.001473	0.002344	0.004625
-315.466666	-0.002638	0.003353	0.001600	0.000311	0.001467	0.002447	0.003012	0.000461	0.001338	0.000835	0.000676	0.001289	-0.002178	0.002516	-0.000222	-0.000072	0.000450	0.001439	-0.000190	0.000265	-0.000718	0.001216	0.001357	0.001649	0.001617	0.000669	0.002173	0.001480	0.001757	-0.000536	0.005310	0.001473	0.005622	0.001676	-0.000317	0.004571	0.003051	0.002535	-0.000228	0.001455	0.001224	0.001008	0.001473	0.002670	0.000982	0.002769	0.002666	0.001640	0.000681
-315.433333	-0.002008	0.000562	0.000856	-0.000216	0.000441	0.000042	0.000948	0.001515	-0.002106	-0.002462	-0.003955	-0.001679	-0.000315	0.000354	-0.000713	0.000385	-0.000588	0.000517	0.000586	0.000507	-0.001453	-0.003761	0.001244	-0.003245	0.000160	-0.000374	0.000641	0.001033	0.001149	0.000498	0.001285	0.000978	0.003085	-0.000630	0.001174	0.001118	-0.001515	0.000697	0.000758	-0.001441	0.000918	0.001227	-0.000464	0.000696	-0.003156	-0.002613	0.000357	-0.001179	0.000719
-315.400000	-0.003291	-0.002821	-0.000566	-0.001511	-0.003502	-0.002113	-0.003962	-0.001474	-0.003152	-0.003502	-0.003631	-0.000731	-0.004310	-0.001775	-0.003751	-0.002720	-0.003596	-0.002401	0.000391	-0.000236	0.001169	0.000862	0.000483	-0.000376	-0.003202	0.000732	-0.000669	0.000450	0.002587	-0.000478	-0.000857	-0.002432	-0.000598	-0.003197	-0.000856	-0.002513	-0.001666	-0.002997	-0.000730	-0.001700	-0.000166	0.001010	0.000724	-0.003903	0.000461	-0.001076	-0.003038	-0.001938	-0.000760
-315.366666	-0.003693	-0.002295	-0.006437	-0.003366	-0.004736	-0.002056	-0.004298	-0.004659	-0.004484	-0.003670	-0.004761	-0.001418	-0.004582	-0.004649	-0.003767	-0.005383	-0.002506	-0.004811	-0.002185	-0.002093	-0.001389	-0.002464	-0.000427	-0.001778	-0.005502	-0.003819	-0.000563	0.000145	-0.000708	-0.002174	-0.001852	-0.003132	-0.001435	-0.005456	-0.004505	-0.004275	-0.001159	-0.000604	-0.003120	-0.004819	-0.003716	-0.002237	-0.001408	-0.002621	-0.005073	-0.005292	-0.004531	-0.005817	-0.002253
-315.333333	-0.005207	-0.006193	-0.004698	-0.004574	-0.004385	-0.005697	-0.005822	-0.004552	-0.005070	-0.005009	-0.004668	-0.005041	-0.004202	-0.006000	-0.006576	-0.005024	-0.005833	-0.001689	-0.002734	-0.005178	-0.004385	-0.001109	-0.001892	-0.003508	-0.005671	-0.000168	-0.004483	-0.001405	-0.001011	-0.003825	-0.005254	-0.004663	-0.003572	-0.004284	-0.003346	-0.003151	-0.005131	-0.004287	-0.005872	-0.003268	-0.003052	-0.003743	-0.005300	-0.006783	-0.005446	-0.004588	-0.006988	-0.006106	-0.004851
-315.300000	-0.004236	-0.006001	-0.004600	-0.006419	-0.006799	-0.005735	-0.007054	-0.004900	-0.006150	-0.006261	-0.003627	-0.007009	-0.006474	-0.005782	-0.004303	-0.005416	-0.008465	-0.006375	-0.006220	-0.005129	-0.007201	-0.007088	-0.004498	-0.006123	-0.006267	-0.004848	-0.005472	-0.003381	-0.005523	-0.005214	-0.004975	-0.004645	-0.005235	-0.006575	-0.006687	-0.006112	-0.007242	-0.004379	-0.004334	-0.004256	-0.005569	-0.005527	-0.006323	-0.004466	-0.006707	-0.007474	-0.009505	-0.003899	-0.005820
-315.266666	-0.009691	-0.007351	-0.006829	-0.005327	-0.006713	-0.008317	-0.007238	-0.006026	-0.007176	-0.009461	-0.005856	-0.007475	-0.009976	-0.006316	-0.009287	-0.009899	-0.009932	-0.007587	-0.006694	-0.007366	-0.009284	-0.009395	-0.007048	-0.007453	-0.008955	-0.007877	-0.006480	-0.004643	-0.003919	-0.003537	-0.004242	-0.009797	-0.005842	-0.006618	-0.007135	-0.006229	-0.007319	-0.006482	-0.007860	-0.005791	-0.004137	-0.007143	-0.007494	-0.006990	-0.006979	-0.007023	-0.004427	-0.007290	-0.006836
-315.233333	-0.009582	-0.010242	-0.007557	-0.005754	-0.007848	-0.010872	-0.006709	-0.007298	-0.010617	-0.008865	-0.011081	-0.011521	-0.008976	-0.008383	-0.011783	-0.006927	-0.009983	-0.006636	-0.008164	-0.005547	-0.008731	-0.008557	-0.009417	-0.008614	-0.006971	-0.006900	-0.007062	-0.008906	-0.007245	-0.008484	-0.007947	-0.007707	-0.005711	-0.010103	-0.005873	-0.005599	-0.010995	-0.012218	-0.008093	-0.010335	-0.008342	-0.008092	-0.007946	-0.009392	-0.008399	-0.006326	-0.008518	-0.007658	-0.006353
-315.200000	-0.009385	-0.009594	-0.007876	-0.008443	-0.007261	-0.010637	-0.010283	-0.006806	-0.010824	-0.009369	-0.008030	-0.008582	-0.011667	-0.007687	-0.005936	-0.010690	-0.010478	-0.009366	-0.007496	-0.010272	-0.013455	-0.009984	-0.007965	-0.008744	-0.010721	-0.004641	-0.009823	-0.008103	-0.004965	-0.009167	-0.008859	-0.011582	-0.008886	-0.007723	-0.008159	-0.011447	-0.009652	-0.008164	-0.010544	-0.009521	-0.008184	-0.009797	-0.010032	-0.007338	-0.008031	-0.007241	-0.008820	-0.010111	-0.009143
-315.166666	-0.010424	-0.008964	-0.010045	-0.008857	-0.007441	-0.010377	-0.009828	-0.007947	-0.010926	-0.008236	-0.010560	-0.006530	-0.012182	-0.009329	-0.012596	-0.010154	-0.008420	-0.011283	-0.010066	-0.008321	-0.009931	-0.007681	-0.012352	-0.009042	-0.008345	-0.006290	-0.009907	-0.005947	-0.008568	-0.008164	-0.006259	-0.010113	-0.009746	-0.010545	-0.010289	-0.009484	-0.009100	-0.009495	-0.008653	-0.010267	-0.007530	-0.010172	-0.012081	-0.010044	-0.010370	-0.007943	-0.008933	-0.009113	-0.006994
-315.133333	-0.013398	-0.011170	-0.009173	-0.009566	-0.008327	-0.010840	-0.005767	-0.008113	-0.008406	-0.010330	-0.006337	-0.009419	-0.010984	-0.007763	-0.010098	-0.009264	-0.011349	-0.010578	-0.011090	-0.012111	-0.011423	-0.007148	-0.010643	-0.008738	-0.012246	-0.009596	-0.008272	-0.009520	-0.009843	-0.010426	-0.008777	-0.010686	-0.009332	-0.011873	-0.010337	-0.010783	-0.011568	-0.007963	-0.007786	-0.010419	-0.013607	-0.011968	-0.010724	-0.006395	-0.011750	-0.008226	-0.009335	-0.010278	-0.008998
-315.100000	-0.011355	-0.009920	-0.009002	-0.010538	-0.008151	-0.010242	-0.007458	-0.007939	-0.013507	-0.010701	-0.010956	-0.008623	-0.008096	-0.005586	-0.012564	-0.007629	-0.014549	-0.009201	-0.012131	-0.009781	-0.011213	-0.006635	-0.008857	-0.011541	-0.009936	-0.009703	-0.012259	-0.007312	-0.009308	-0.011963	-0.007781	-0.011153	-0.009648	-0.006160	-0.011062	-0.011272	-0.010466	-0.009846	-0.007924	-0.010113	-0.010978	-0.011251	-0.010340	-0.010332	-0.010646	-0.011352	-0.008705	-0.009776	-0.011001
-315.066666	-0.009967	-0.009308	-0.009738	-0.011326	-0.010758	-0.008549	-0.008696	-0.008408	-0.010311	-0.009727	-0.007892	-0.009602	-0.010842	-0.006886	-0.010818	-0.007740	-0.009492	-0.010523	-0.008960	-0.008346	-0.009712	-0.008783	-0.008760	-0.011070	-0.008559	-0.007811	-0.011025	-0.010211	-0.006019	-0.007471	-0.010362	-0.010658	-0.010553	-0.010674	-0.010078	-0.010447	-0.010129	-0.010232	-0.010235	-0.010767	-0.009792	-0.011195	-0.009505	-0.009926	-0.011230	-0.009263	-0.008144	-0.008350	-0.009464
-315.033333	-0.008345	-0.008242	-0.009641	-0.007959	-0.008761	-0.011367	-0.012344	-0.008018	-0.008169	-0.008371	-0.008745	-0.008175	-0.010263	-0.008179	-0.010784	-0.006408	-0.010644	-0.009207	-0.007173	-0.011685	-0.012610	-0.008798	-0.008753	-0.011155	-0.012863	-0.008828	-0.008446	-0.008921	-0.010506	-0.011386	-0.008501	-0.011789	-0.009844	-0.011048	-0.011147	-0.008830	-0.010052	-0.010854	-0.010143	-0.010516	-0.009249	-0.011111	-0.012956	-0.010987	-0.008570	-0.009386	-0.008461	-0.010551	-0.007642
-315.000000	-0.008719	-0.009323	-0.009688	-0.008924	-0.008148	-0.008396	-0.010017	-0.008437	-0.008973	-0.008307	-0.010619	-0.007499	-0.009888	-0.010496	-0.008660	-0.008585	-0.015212	-0.006551	-0.007160	-0.008882	-0.009901	-0.009307	-0.009455	-0.008434	-0.009043	-0.007251	-0.010027	-0.008103	-0.008916	-0.011650	-0.010698	-0.014762	-0.008619	-0.010919	-0.008017	-0.008493	-0.009431	-0.009481	-0.009682	-0.011123	-0.010424	-0.011114	-0.011392	-0.010452	-0.010206	-0.010896	-0.007361	-0.008314	-0.009625
-314.966666	-0.007580	-0.008797	-0.007714	-0.007562	-0.006672	-0.010705	-0.007361	-0.005853	-0.009149	-0.007979	-0.007909	-0.007722	-0.010115	-0.006112	-0.008563	-0.006495	-0.009786	-0.008240	-0.008645	-0.006841	-0.007385	-0.005614	-0.005021	-0.008551	-0.009479	-0.008929	-0.009446	-0.010589	-0.009600	-0.008238	-0.008593	-0.011329	-0.007906	-0.009759	-0.011404	-0.006541	-0.007233	-0.008057	-0.008891	-0.010707	-0.009156	-0.010952	-0.009964	-0.008540	-0.007684	-0.007998	-0.007117	-0.008270	-0.007107
-314.933333	-0.010928	-0.007058	-0.006756	-0.007400	-0.006328	-0.008643	-0.007026	-0.009253	-0.007688	-0.007219	-0.008103	-0.005026	-0.006092	-0.006620	-0.009630	-0.009358	-0.008087	-0.006011	-0.007483	-0.009245	-0.010441	-0.005340	-0.008725	-0.008664	-0.009775	-0.005552	-0.006710	-0.009428	-0.006826	-0.006319	-0.006809	-0.008556	-0.007723	-0.008069	-0.007994	-0.006113	-0.008978	-0.010218	-0.008050	-0.008100	-0.006864	-0.010864	-0.004956	-0.008812	-0.010172	-0.006901	-0.004437	-0.005495	-0.008501
-314.900000	-0.008696	-0.006880	-0.008120	-0.007211	-0.006700	-0.009729	-0.007530	-0.008192	-0.008885	-0.006541	-0.009205	-0.006598	-0.007360	-0.007622	-0.005813	-0.004589	-0.008288	-0.006084	-0.007212	-0.004351	-0.007019	-0.007101	-0.008978	-0.008605	-0.006359	-0.007111	-0.006532	-0.006688	-0.005052	-0.007746	-0.007222	-0.008597	-0.007164	-0.004323	-0.009555	-0.007616	-0.009581	-0.007222	-0.009654	-0.007645	-0.008547	-0.008047	-0.008178	-0.007336	-0.006575	-0.007651	-0.006823	-0.010542	-0.006109
-314.866666	-0.009672	-0.007646	-0.004220	-0.006138	-0.008334	-0.008240	-0.004893	-0.006094	-0.007402	-0.006158	-0.005190	-0.003515	-0.007105	-0.007622	-0.006841	-0.007757	-0.009207	-0.004214	-0.007958	-0.006805	-0.009987	-0.006848	-0.007224	-0.006515	-0.008302	-0.005832	-0.005124	-0.006536	-0.006106	-0.007603	-0.006414	-0.006800	-0.007633	-0.007090	-0.006236	-0.006160	-0.008858	-0.006788	-0.008843	-0.011222	-0.006019	-0.007414	-0.007461	-0.007196	-0.006386	-0.004410	-0.006245	-0.005367	-0.004951
-314.833333	-0.010645	-0.010003	-0.008197	-0.005992	-0.006765	-0.010212	-0.005360	-0.004743	-0.006661	-0.006547	-0.005945	-0.005927	-0.006966	-0.006965	-0.009886	-0.003074	-0.008334	-0.006048	-0.005907	-0.003176	-0.007306	-0.003912	-0.007508	-0.007049	-0.007118	-0.005258	-0.004653	-0.008846	-0.004399	-0.006141	-0.007522	-0.007856	-0.004547	-0.007349	-0.004674	-0.006746	-0.004487	-0.004685	-0.009972	-0.007686	-0.006260	-0.005825	-0.007075	-0.006545	-0.009784	-0.007939	-0.003233	-0.005726	-0.003074
-314.800000	-0.009506	-0.007891	-0.004674	-0.007089	-0.005894	-0.007552	-0.004497	-0.004432	-0.005499	-0.006334	-0.005239	-0.004659	-0.007535	-0.007176	-0.006170	-0.007371	-0.007821	-0.007980	-0.006697	-0.007037	-0.009248	-0.006184	-0.007856	-0.005401	-0.006581	-0.002956	-0.004443	-0.005301	-0.005946	-0.007897	-0.008253	-0.008015	-0.003972	-0.004223	-0.005187	-0.003991	-0.007135	-0.004400	-0.006288	-0.009241	-0.004677	-0.008389	-0.008710	-0.005929	-0.009822	-0.006281	-0.006924	-0.008695	-0.006333
-314.766666	-0.007785	-0.005354	-0.007525	-0.005597	-0.004727	-0.007963	-0.002341	-0.004518	-0.004884	-0.007747	-0.008667	-0.005754	-0.006982	-0.006080	-0.008328	-0.003982	-0.008897	-0.009032	-0.006319	-0.005894	-0.006397	-0.004436	-0.005517	-0.006199	-0.007904	-0.003723	-0.004987	-0.006401	-0.006006	-0.005220	-0.007473	-0.007863	-0.003391	-0.005133	-0.004859	-0.003753	-0.009080	-0.006390	-0.005679	-0.006049	-0.005419	-0.007666	-0.007581	-0.006713	-0.007942	-0.006312	-0.006308	-0.005489	-0.006336
-314.733333	-0.005092	-0.008057	-0.008449	-0.004176	-0.006127	-0.008562	-0.003325	-0.002445	-0.005471	-0.008520	-0.007150	-0.006103	-0.006889	-0.005723	-0.005445	-0.003468	-0.004270	-0.008609	-0.003773	-0.004765	-0.009236	-0.003796	-0.010773	-0.005533	-0.005833	-0.005667	-0.005162	-0.006420	-0.004742	-0.006504	-0.006521	-0.007715	-0.005084	-0.002156	-0.008195	-0.006069	-0.006496	-0.007298	-0.005729	-0.002902	-0.006531	-0.007510	-0.008597	-0.006528	-0.008323	-0.008306	-0.006846	-0.006497	-0.007468
-314.700000	-0.005761	-0.007759	-0.003100	-0.005642	-0.006667	-0.009330	-0.007494	-0.004886	-0.006725	-0.007738	-0.007776	-0.006382	-0.006263	-0.004805	-0.005465	-0.003654	-0.006711	-0.006578	-0.003815	-0.005503	-0.009763	-0.002331	-0.005494	-0.004680	-0.007934	-0.007419	-0.006199	-0.002522	-0.006501	-0.005379	-0.003726	-0.004772	-0.006468	-0.007124	-0.005134	-0.007634	-0.005255	-0.004909	-0.004863	-0.006579	-0.005345	-0.009023	-0.009126	-0.007739	-0.006102	-0.003306	-0.005010	-0.006418	-0.007146
-314.666666	-0.006809	-0.008263	-0.004981	-0.004684	-0.005150	-0.008847	-0.003903	-0.003405	-0.005924	-0.009825	-0.009095	-0.002747	-0.008385	-0.005199	-0.005438	-0.003611	-0.008175	-0.007400	-0.004702	-0.004858	-0.010068	-0.006344	-0.007395	-0.007189	-0.006419	-0.006528	-0.005160	-0.005243	-0.003517	-0.005748	-0.004673	-0.006211	-0.005074	-0.003692	-0.006126	-0.007234	-0.008337	-0.007323	-0.006664	-0.007476	-0.006053	-0.007181	-0.009314	-0.008498	-0.008293	-0.004578	-0.006775	-0.006065	-0.003568
-314.633333	-0.003666	-0.004993	-0.004752	-0.005322	-0.003293	-0.008366	-0.005467	-0.006743	-0.007721	-0.005666	-0.008761	-0.005641	-0.003131	-0.004638	-0.006753	-0.003412	-0.006569	-0.007962	-0.003825	-0.005573	-0.009014	-0.005032	-0.004657	-0.004501	-0.007118	-0.006716	-0.004512	-0.006038	-0.005858	-0.004311	-0.004500	-0.005825	-0.002614	-0.005565	-0.004915	-0.004873	-0.008212	-0.006265	-0.005609	-0.007790	-0.004983	-0.004455	-0.006541	-0.009182	-0.009016	-0.003341	-0.005004	-0.005543	-0.005729
-314.600000	-0.004461	-0.006194	-0.005547	-0.002443	-0.005111	-0.004557	-0.005570	-0.002515	-0.008386	-0.008136	-0.007494	-0.005759	-0.006094	-0.005361	-0.007764	-0.005548	-0.004397	-0.005314	-0.004445	-0.005753	-0.002531	-0.003512	-0.002962	-0.007179	-0.006247	-0.005405	-0.002503	-0.005615	-0.002621	-0.005670	-0.004736	-0.006191	-0.004725	-0.005319	-0.009339	-0.002835	-0.006223	-0.007474	-0.005470	-0.011731	-0.005478	-0.006200	-0.007046	-0.008300	-0.007040	-0.008383	-0.006460	-0.004787	-0.006028
-314.566666	-0.006133	-0.006082	-0.003697	-0.003224	-0.006512	-0.004466	-0.005046	-0.002264	-0.003696	-0.001240	-0.006283	-0.003851	-0.003336	-0.004055	-0.005302	-0.003095	-0.005847	-0.003552	-0.001842	-0.005121	-0.007765	-0.004274	-0.003056	-0.004384	-0.006063	-0.004114	-0.004249	-0.004754	-0.004057	-0.004498	-0.003746	-0.008242	-0.003859	-0.002752	-0.004365	-0.005441	-0.005344	-0.006070	-0.005226	-0.006453	-0.006156	-0.004273	-0.004947	-0.005124	-0.005113	-0.001836	-0.003559	-0.005119	-0.003219
-314.533333	-0.003394	-0.004371	-0.002679	-0.003385	-0.002701	-0.006130	-0.002761	-0.001122	-0.003613	-0.003903	-0.005163	-0.003375	-0.002583	-0.002787	-0.001560	-0.003981	-0.004339	-0.003353	-0.003446	-0.001707	-0.004774	-0.001995	-0.007819	-0.002173	-0.003164	-0.001985	-0.000979	-0.002772	-0.001355	-0.004133	-0.004005	-0.004582	-0.001914	-0.002505	-0.001947	-0.002362	-0.004160	-0.005982	-0.004990	-0.004371	-0.006045	-0.007914	-0.003672	-0.008462	-0.005359	-0.003787	-0.002810	-0.004749	-0.003599
-314.500000	-0.004743	-0.002622	-0.003474	-0.002856	-0.002763	-0.005337	-0.003485	-0.000033	-0.001024	-0.003144	-0.002633	-0.003971	-0.001629	-0.001190	-0.004886	-0.000453	-0.004402	-0.002027	-0.003798	-0.002658	-0.003149	-0.001951	-0.004316	-0.000391	-0.004557	-0.001745	-0.002525	0.000037	-0.002444	-0.004951	-0.003633	-0.002441	-0.003734	-0.003989	-0.002977	-0.002483	-0.006145	-0.007640	-0.005960	-0.005069	-0.003074	-0.003830	-0.004700	-0.003966	-0.003700	-0.002210	-0.004360	-0.002676	-0.000766
-314.466666	-0.003572	-0.003484	-0.001896	-0.002317	-0.000400	-0.001822	-0.003918	-0.001622	-0.000867	-0.002565	-0.001917	0.000122	-0.006176	-0.001030	-0.001573	-0.003477	-0.002647	-0.000936	-0.001422	-0.001988	-0.001466	-0.001568	-0.000491	-0.002890	-0.001841	-0.003303	-0.002324	-0.003733	-0.001627	-0.003386	-0.000705	-0.004040	-0.002261	-0.003074	-0.002941	-0.000837	-0.002336	-0.005268	-0.001401	-0.004234	-0.003623	-0.003199	-0.004942	-0.006553	-0.001240	-0.001019	-0.000767	-0.001942	-0.000823
-314.433333	-0.003210	0.000434	0.000012	-0.002382	-0.000651	-0.001847	-0.000079	0.000908	-0.000098	-0.001167	-0.001207	-0.002143	-0.000390	-0.003340	-0.001676	-0.000725	-0.000866	-0.003056	-0.004491	0.000622	-0.004246	0.000657	-0.001401	-0.000323	-0.002855	-0.003626	-0.002630	-0.000836	-0.002401	-0.001109	-0.001304	-0.001449	-0.001406	-0.001264	-0.002282	-0.001448	-0.001537	-0.000300	0.000276	-0.005486	-0.000534	-0.002212	-0.003358	-0.003339	-0.005310	-0.004054	-0.000278	-0.001179	-0.003736
-314.400000	-0.000939	-0.000290	-0.002269	0.001739	-0.001446	-0.003253	0.000995	-0.000265	0.001364	-0.002299	-0.002424	-0.003257	0.000476	-0.000198	-0.000879	0.001235	-0.002984	-0.001638	-0.001406	-0.000929	-0.002809	-0.000633	-0.000119	-0.000734	-0.001400	-0.001273	0.002163	-0.002507	-0.000723	0.000140	-0.001913	-0.001269	-0.001453	0.001177	-0.000930	0.000009	-0.000910	-0.000477	0.000389	-0.002623	-0.000378	-0.003750	-0.003590	-0.004803	-0.003490	0.000655	-0.001110	-0.002739	-0.002367
-314.366666	-0.002309	-0.000144	-0.001244	-0.000271	-0.000516	-0.002972	-0.002654	0.000287	0.000038	0.000535	-0.002127	-0.000036	-0.005226	-0.000728	-0.000971	0.000463	-0.000995	-0.000855	-0.000849	-0.001773	-0.000766	0.001380	-0.001133	0.000316	-0.000498	-0.000047	-0.001752	0.000917	0.000488	0.002915	-0.000436	-0.000721	0.000958	-0.000138	-0.000285	-0.001166	0.001216	-0.001609	-0.002727	-0.003148	-0.000205	-0.002973	-0.002666	-0.000790	-0.002964	-0.001278	-0.000899	-0.001631	-0.001850
-314.333333	-0.002848	-0.000328	-0.002917	0.000286	0.000182	-0.000127	-0.000556	-0.002750	-0.000324	-0.001708	-0.001066	-0.000958	-0.001172	0.000244	-0.000804	0.000192	0.000707	-0.000786	0.001007	0.002109	-0.000883	0.002618	0.001073	-0.002184	0.000254	0.001410	-0.002665	0.001663	0.000572	-0.000419	0.001982	0.003158	-0.000620	-0.001252	-0.003077	-0.000719	-0.001456	-0.001206	-0.000484	-0.001455	-0.000527	-0.000546	-0.002197	-0.001945	-0.001196	-0.000254	0.000083	0.000600	-0.001861
-314.300000	-0.003530	0.000181	-0.000298	-0.001055	-0.001879	-0.001154	-0.000158	-0.001446	-0.001126	-0.000746	-0.001140	-0.003983	-0.002330	0.000479	-0.001845	-0.000082	-0.002177	-0.004473	0.000889	-0.001209	0.000203	0.003993	-0.000016	0.001101	-0.000431	0.002050	-0.002599	-0.001528	0.001041	0.001133	0.001722	-0.001707	-0.002763	0.000234	-0.000899	-0.000589	-0.001184	0.000403	0.001150	-0.000725	-0.000477	-0.000044	-0.004768	-0.002493	-0.003294	-0.000368	-0.003232	-0.000316	-0.002011
-314.266666	-0.000320	0.001430	0.000146	-0.002171	-0.002289	-0.002325	0.001011	-0.000481	-0.000483	0.001237	-0.000787	-0.001408	-0.001782	-0.000615	-0.000162	0.001546	-0.000160	-0.003285	0.000478	0.000553	-0.002156	-0.002213	-0.002992	-0.000476	-0.002159	-0.001562	-0.003656	0.002423	0.000629	0.000492	-0.002019	-0.001701	-0.002663	0.000156	-0.000104	0.001359	-0.002586	-0.002024	0.000961	-0.002277	-0.001488	0.000196	-0.002629	-0.003650	-0.003959	0.001601	0.001120	-0.001020	-0.001301
-314.233333	-0.002738	0.000090	-0.000989	-0.002838	-0.000237	-0.003083	0.000108	-0.002655	-0.000901	-0.006176	-0.000168	-0.001186	-0.000584	-0.001665	0.001037	0.001002	-0.002468	-0.002192	-0.000365	-0.001511	-0.000644	0.001251	0.000370	-0.003149	-0.004051	-0.001089	0.000676	0.000542	-0.001688	0.000031	0.000431	-0.003082	-0.000136	0.001167	-0.001072	-0.000204	0.000937	-0.000692	-0.002048	-0.000675	-0.001615	-0.001387	-0.004741	0.001371	-0.001608	-0.000581	0.000818	-0.001598	-0.000011
-314.200000	-0.002087	0.000692	-0.000886	-0.002099	-0.003436	-0.002815	-0.002432	0.000276	-0.002578	-0.003304	-0.000372	-0.002365	-0.000777	-0.003594	0.000024	0.001628	-0.002647	-0.000150	-0.002934	-0.002224	-0.001214	0.000850	0.000978	-0.000773	-0.001430	-0.002284	-0.000732	-0.000663	0.000917	-0.001879	-0.001370	-0.003144	-0.002012	0.002137	-0.002021	-0.003068	-0.000498	-0.002306	-0.000214	-0.003314	-0.000994	-0.003459	-0.001098	-0.002318	-0.001933	-0.000936	-0.003867	-0.004076	-0.000651
-314.166666	-0.002476	-0.002819	-0.002778	-0.001392	-0.001736	-0.004125	-0.001543	-0.000141	-0.000882	-0.002848	-0.005058	-0.002664	-0.003855	-0.005133	-0.001928	-0.002134	-0.002800	-0.003992	-0.003431	-0.000458	-0.002484	-0.001410	-0.002518	-0.005048	-0.003985	-0.000195	-0.002929	-0.001945	0.000115	-0.000673	-0.000218	-0.003318	0.001069	0.000423	-0.002000	-0.000024	-0.003130	-0.002764	-0.002059	-0.002668	-0.002468	-0.001652	-0.002957	-0.001098	-0.001350	-0.000625	-0.003954	0.000350	-0.000848
-314.133333	-0.002858	-0.002060	0.000142	-0.003004	-0.001927	-0.005084	-0.002123	-0.003714	-0.003068	-0.003992	-0.002235	-0.005759	-0.003053	-0.002830	-0.000963	-0.002957	-0.002829	-0.005594	-0.000873	-0.002002	-0.004699	-0.001369	-0.001392	-0.003436	-0.002016	-0.003341	-0.003691	-0.001572	0.000240	-0.004465	-0.004115	-0.002395	-0.001194	0.000057	-0.002731	-0.000541	-0.004111	-0.004463	-0.003499	-0.002153	-0.002306	-0.005568	-0.005124	-0.003508	-0.005468	-0.002745	-0.000727	-0.001801	-0.005870
-314.100000	-0.005876	-0.002177	-0.001984	-0.001655	-0.002863	-0.004051	-0.001156	-0.002829	-0.001679	-0.003511	-0.003613	-0.003414	-0.000672	-0.001172	-0.002363	-0.003365	-0.004470	-0.004741	-0.004289	-0.000997	-0.002074	-0.000630	-0.002902	-0.002253	-0.000794	-0.002072	-0.001767	-0.004038	-0.001189	-0.000870	-0.006309	-0.002119	0.000879	-0.003799	-0.002998	-0.002867	-0.002526	-0.000882	-0.002355	-0.004299	-0.002288	-0.004000	-0.002450	-0.000548	-0.004468	-0.001556	0.001209	-0.003384	-0.003885
-314.066666	-0.003539	-0.001348	-0.002741	-0.001952	-0.007238	-0.006275	-0.001399	-0.000084	-0.003480	-0.003410	0.000280	-0.003666	-0.000922	-0.004248	-0.003216	-0.000738	-0.004719	-0.005626	-0.004026	-0.001356	-0.001822	-0.001494	-0.002527	-0.002906	-0.004557	-0.002052	-0.000395	-0.001319	0.001078	-0.004119	-0.002205	-0.005410	-0.000551	-0.002849	-0.003470	-0.003993	-0.001242	-0.001894	-0.003591	-0.004641	-0.001585	-0.004771	-0.004372	-0.002803	-0.002819	-0.002495	-0.003691	-0.000429	-0.001037
-314.033333	-0.002414	-0.002784	-0.003558	-0.000869	-0.001360	0.000514	0.002218	-0.002363	-0.003365	-0.002627	-0.005241	-0.003580	-0.002169	-0.000521	-0.002513	-0.000766	-0.004923	-0.002603	-0.002117	-0.004168	-0.001303	-0.002615	-0.003678	-0.002609	-0.003080	-0.001469	-0.003137	-0.001603	0.000808	-0.003639	-0.002118	-0.002839	-0.001245	-0.001786	-0.001905	-0.000743	-0.003000	-0.006599	-0.003907	-0.002469	-0.000444	-0.002440	-0.002771	-0.004576	-0.004716	-0.003701	-0.002009	-0.003424	-0.003383
-314.000000	-0.003250	-0.001367	-0.002155	-0.001070	-0.001751	-0.001778	0.001392	-0.001384	-0.003592	-0.004326	0.000581	-0.001206	-0.001259	-0.002298	0.000303	-0.000760	-0.004130	-0.003652	-0.001211	0.001763	-0.000886	-0.003142	-0.003089	-0.000531	-0.007675	-0.000150	0.000037	0.000059	-0.002179	-0.000879	-0.000725	-0.002099	-0.001163	-0.002302	-0.003907	-0.001987	-0.001028	-0.003895	-0.002595	-0.003540	-0.002941	-0.002613	-0.002514	0.000107	-0.002639	-0.003220	-0.003882	0.000601	-0.001535
-313.966666	-0.002510	-0.002791	0.001165	-0.001289	0.000076	-0.002528	0.000056	-0.001126	-0.001274	0.000280	-0.000754	-0.000412	-0.000988	0.001397	-0.000622	-0.003454	0.000237	-0.002798	-0.001343	-0.002104	-0.001920	0.000160	-0.002431	0.002794	-0.002797	-0.000050	-0.000211	-0.002030	0.001520	-0.003518	-0.002036	-0.002361	-0.001201	0.000717	-0.002940	-0.000012	-0.001000	-0.001977	-0.001465	-0.003494	-0.002311	-0.002716	0.000412	-0.000214	-0.003191	-0.002789	-0.002968	-0.000205	-0.001694
-313.933333	0.000484	-0.000144	0.001219	0.000228	-0.001733	-0.000331	0.000702	0.001615	0.000637	-0.002254	0.001783	0.002741	0.000596	0.001773	-0.000413	-0.002186	-0.001600	-0.001242	-0.003587	0.000748	0.000682	0.000311	-0.000906	0.001084	-0.002984	-0.000576	0.002812	-0.002133	0.000186	-0.000794	-0.001295	-0.003548	0.002045	0.000006	-0.001862	0.002009	-0.000676	-0.002258	-0.000166	-0.003041	-0.001618	-0.001958	-0.001215	-0.004352	-0.001504	-0.000901	0.000010	0.000396	-0.000384
-313.900000	-0.000109	0.001665	0.000867	0.001492	0.000967	0.000806	0.004043	0.004767	0.000078	0.002515	0.002217	0.002195	-0.001420	-0.000973	0.002401	0.002707	-0.001330	-0.000244	0.001613	0.002341	0.000759	0.001395	0.001591	0.004000	-0.000067	0.002159	0.000680	0.000008	0.003269	-0.002648	0.002973	-0.000647	0.001155	-0.000426	-0.000866	-0.000573	-0.000685	-0.001947	0.001333	-0.000821	-0.003229	0.000607	-0.001295	-0.000356	0.001244	0.000153	0.001472	-0.001858	-0.001142
-313.866666	0.002660	0.003889	-0.000122	0.002434	0.004650	0.002295	0.004608	0.000464	0.000025	-0.000063	0.000780	0.001546	0.000463	0.002959	0.002188	0.002917	0.001171	0.004042	0.000079	0.004147	0.003601	0.001994	0.004115	0.001878	-0.002045	0.001067	0.001025	0.001609	0.001704	0.002556	0.001480	0.001137	0.001837	0.000979	0.000541	0.004158	0.001903	-0.000266	0.000152	0.000136	0.001206	0.002438	-0.000624	-0.001074	0.001800	0.000962	0.000718	0.002140	0.004743
-313.833333	0.003451	0.003503	0.000464	0.006027	0.003013	0.003438	0.006845	0.005570	0.003462	0.003892	0.007283	0.004807	0.002248	0.003513	0.005990	0.002544	0.006571	0.003354	0.001492	0.004334	0.003903	0.004654	0.003832	0.001801	0.004411	0.002997	0.006306	0.004406	0.006000	0.004178	0.005705	0.002144	0.005376	0.002429	0.003651	0.002187	0.003848	0.002197	0.000400	0.000850	0.004580	0.003866	0.000102	0.005354	0.002146	0.004315	0.005603	0.002214	0.005570
-313.800000	0.003835	0.003296	0.006602	0.004553	0.002762	0.005720	0.006488	0.008755	0.008190	0.003952	0.004755	0.003802	0.005441	0.005273	0.004095	0.005868	0.003199	0.002629	0.003648	0.005398	0.007278	0.004393	0.003207	0.003968	0.004520	0.004374	0.005982	0.004106	0.002158	0.006111	0.005537	0.003012	0.002966	0.005582	0.005746	0.002956	0.004613	0.004194	0.002617	0.004225	0.004749	0.003562	0.004543	0.002400	0.006768	0.002555	0.003309	0.006070	0.004911
-313.766666	0.005040	0.006668	0.003744	0.003871	0.005987	0.005023	0.005033	0.005113	0.006834	0.006014	0.004316	0.007732	0.006406	0.008023	0.007872	0.002626	0.005901	0.005781	0.005880	0.006377	0.008180	0.007771	0.006412	0.005747	0.002853	0.006516	0.008353	0.002006	0.007527	0.005550	0.007803	0.007667	0.003086	0.006610	0.005041	0.005833	0.005088	0.000651	0.001315	0.001997	0.004053	0.004787	0.003844	0.002963	0.005104	0.007088	0.006229	0.007003	0.004999
-313.733333	0.009111	0.007043	0.007856	0.007641	0.007316	0.006787	0.011197	0.008483	0.004924	0.006677	0.002614	0.006080	0.007695	0.009992	0.007036	0.006718	0.003302	0.007799	0.006534	0.008287	0.005886	0.008262	0.006998	0.006630	0.005527	0.006335	0.006888	0.005892	0.007846	0.008107	0.009234	0.006706	0.007894	0.009037	0.007287	0.001747	0.005739	0.005373	0.003820	0.003884	0.004481	0.005461	0.004021	0.006216	0.008263	0.007712	0.008537	0.006124	0.009704
-313.700000	0.005885	0.008185	0.006773	0.008013	0.007209	0.006042	0.010442	0.007691	0.009719	0.005067	0.006303	0.005676	0.006975	0.009452	0.008945	0.010615	0.008945	0.005540	0.009365	0.006957	0.009017	0.010476	0.009138	0.007828	0.007416	0.010673	0.005277	0.007264	0.008348	0.008095	0.009853	0.008114	0.009529	0.009521	0.007112	0.008827	0.009022	0.005599	0.007601	0.006400	0.009559	0.008518	0.004403	0.006892	0.006182	0.007754	0.008645	0.008533	0.006871
-313.666666	0.002926	0.007504	0.010819	0.007684	0.006532	0.008519	0.008714	0.007486	0.008751	0.008275	0.008009	0.008902	0.007200	0.008220	0.006294	0.008255	0.007496	0.008667	0.009148	0.011084	0.010129	0.009011	0.006550	0.007554	0.007896	0.007462	0.007273	0.007458	0.006344	0.012227	0.006567	0.009389	0.011738	0.007603	0.006602	0.007858	0.007040	0.008453	0.006878	0.004796	0.008107	0.004256	0.007728	0.008597	0.007552	0.004827	0.008218	0.009886	0.010746
-313.633333	0.007060	0.007901	0.009143	0.007181	0.008325	0.006892	0.008203	0.011436	0.008186	0.007948	0.006489	0.008527	0.006871	0.008746	0.010875	0.008923	0.008605	0.010841	0.008377	0.006775	0.008238	0.010358	0.009813	0.010336	0.009546	0.010208	0.013298	0.007513	0.009002	0.009611	0.007375	0.010299	0.006729	0.007444	0.007551	0.012351	0.008609	0.006138	0.010051	0.006599	0.006514	0.006955	0.005984	0.008143	0.008513	0.009026	0.008277	0.007349	0.008467
-313.600000	0.007288	0.009685	0.010067	0.009548	0.009430	0.009891	0.008623	0.011278	0.005144	0.008547	0.004865	0.008422	0.007226	0.010484	0.010149	0.007624	0.007952	0.004738	0.007233	0.008403	0.007861	0.010493	0.011844	0.010865	0.007336	0.009916	0.010924	0.009897	0.011612	0.008906	0.007399	0.007822	0.007148	0.006959	0.008312	0.009499	0.007004	0.008189	0.008487	0.006628	0.009307	0.009065	0.007469	0.007786	0.004214	0.008462	0.008601	0.007680	0.008314
-313.566666	0.005676	0.006849	0.007598	0.009101	0.007029	0.006800	0.007960	0.008827	0.009923	0.008762	0.006669	0.010375	0.005751	0.006970	0.008395	0.007636	0.005464	0.010286	0.006988	0.008046	0.007803	0.005040	0.008103	0.009890	0.005773	0.008082	0.007244	0.005638	0.009638	0.008962	0.009040	0.009592	0.009617	0.008032	0.008627	0.006334	0.007472	0.003265	0.006926	0.007532	0.009717	0.007729	0.008173	0.007186	0.008872	0.006302	0.008194	0.007790	0.007018
-313.533333	0.007393	0.006808	0.004511	0.008744	0.009888	0.010788	0.007543	0.006033	0.006530	0.008352	0.007917	0.004838	0.005636	0.006946	0.007754	0.004117	0.005954	0.006664	0.009745	0.008989	0.006079	0.006267	0.006208	0.006666	0.006659	0.004644	0.007565	0.006393	0.007722	0.009383	0.006484	0.006914	0.008381	0.009642	0.007871	0.006281	0.004453	0.004832	0.003333	0.007190	0.009581	0.007699	0.008330	0.005916	0.005778	0.007335	0.008517	0.007413	0.005083
-313.500000	0.007682	0.005731	0.007574	0.004247	0.003679	0.005399	0.008184	0.005170	0.002733	0.007632	0.002315	0.005737	0.004168	0.003107	0.003008	0.004812	0.006333	0.002771	0.004359	0.008640	0.008516	0.005758	0.005732	0.005738	0.004325	0.006555	0.008673	0.004290	0.009710	0.007000	0.007112	0.005936	0.007110	0.006548	0.006881	0.007520	0.006552	0.005363	0.007347	0.006329	0.006050	0.006415	0.009113	0.005793	0.007078	0.006786	0.007810	0.004267	0.007060
-313.466666	0.002257	0.001492	0.003369	0.003999	0.004069	0.004773	0.004174	0.001487	0.004890	0.003405	0.001221	0.005552	0.004384	0.004311	0.005749	0.004597	0.004766	0.007757	0.004921	0.003869	0.005081	0.007734	0.003974	0.006744	0.001704	0.005861	0.009715	0.005822	0.007137	0.006244	0.007990	0.006716	0.003814	0.007323	0.008578	0.003092	0.004532	0.005721	0.004941	0.002812	0.005935	0.006761	0.002945	0.003484	0.009638	0.003612	0.004483	0.003308	0.003673
-313.433333	0.003378	0.004661	0.002543	0.001639	0.003147	0.000395	0.003019	0.003663	0.002352	0.003001	0.000140	-0.001503	0.001521	0.002836	0.002454	0.001398	-0.000370	0.000268	0.002843	0.002509	0.002975	0.003080	0.006129	0.002472	0.002658	0.003387	0.003390	0.005284	0.001026	0.003544	0.004560	0.004595	0.004112	0.004297	0.004181	0.000812	0.002382	0.000650	-0.000113	0.000939	0.005971	0.004763	0.002589	0.002243	0.002924	0.001516	0.005578	0.001934	0.003289
-313.400000	-0.003400	-0.001215	0.000343	0.002523	0.000527	0.000357	-0.000445	0.000976	0.000301	0.000475	-0.000234	0.000021	-0.000351	-0.002365	0.001751	0.000460	-0.000603	-0.002148	-0.001332	-0.000033	0.000955	0.001521	0.000831	0.001445	0.001068	-0.000008	0.001593	0.002262	0.003753	0.000204	0.003786	0.000015	0.006969	0.003010	0.001230	0.001123	-0.001471	0.000722	-0.000151	0.000987	0.003437	0.004062	0.000515	0.000203	-0.000400	0.001588	0.000662	-0.001513	-0.000887
-313.366666	-0.002788	0.000120	-0.002284	-0.001790	-0.002018	-0.000430	0.001784	-0.001671	-0.005454	-0.002135	-0.003494	-0.004553	-0.003976	-0.003328	-0.001267	-0.000318	-0.006288	-0.002645	-0.001899	-0.001899	0.000122	-0.000875	-0.000597	-0.000139	-0.000095	-0.000707	0.002752	-0.002793	-0.000919	-0.002113	0.001256	0.001699	-0.000480	-0.001662	0.000428	-0.000409	-0.001507	-0.000254	-0.000843	-0.002118	0.000083	-0.001011	-0.001026	-0.001693	0.000962	-0.003021	-0.002282	-0.001889	-0.000874
-313.333333	-0.007285	-0.005033	-0.005708	-0.004117	-0.005351	-0.006984	-0.005922	-0.005220	-0.006784	-0.007272	-0.006998	-0.002941	-0.008447	-0.001187	-0.004192	-0.002665	-0.007104	-0.002738	-0.004496	-0.004922	-0.003571	-0.003611	-0.003800	-0.003959	-0.003967	-0.004470	-0.004363	-0.000816	-0.005062	0.000727	-0.001375	-0.004008	-0.001489	-0.003309	-0.001513	-0.002463	-0.002435	-0.002775	-0.003238	-0.004079	-0.001333	-0.002670	-0.004692	-0.002968	-0.001567	-0.003090	-0.001794	-0.005143	-0.006035
-313.300000	-0.004729	-0.006635	-0.005651	-0.003605	-0.006290	-0.007962	-0.007717	-0.007074	-0.007394	-0.003850	-0.007105	-0.007363	-0.009192	-0.005083	-0.006346	-0.007512	-0.007310	-0.006559	-0.006152	-0.008418	-0.005514	-0.004008	-0.002638	-0.006937	-0.008037	-0.002551	-0.007090	-0.005910	-0.006084	-0.001690	-0.003511	-0.004021	-0.003644	-0.002572	-0.006131	-0.005420	-0.007057	-0.007222	-0.005170	-0.005958	-0.001068	-0.002142	-0.003677	-0.005971	-0.007689	-0.006470	-0.003909	-0.004638	-0.005707
-313.266666	-0.012651	-0.009723	-0.007929	-0.006465	-0.008609	-0.009491	-0.008365	-0.009271	-0.011291	-0.007140	-0.009330	-0.009787	-0.011146	-0.009099	-0.008214	-0.008150	-0.009515	-0.008481	-0.007299	-0.007733	-0.008876	-0.005217	-0.006543	-0.007581	-0.009106	-0.007662	-0.003802	-0.006381	-0.006006	-0.005186	-0.006018	-0.006501	-0.006216	-0.004850	-0.006177	-0.007867	-0.009750	-0.008727	-0.007821	-0.005986	-0.005904	-0.006624	-0.006169	-0.005356	-0.004075	-0.008045	-0.004338	-0.009159	-0.005304
-313.233333	-0.010622	-0.009039	-0.010355	-0.009196	-0.010065	-0.009054	-0.007345	-0.009493	-0.007760	-0.008082	-0.010844	-0.010707	-0.012124	-0.009369	-0.009870	-0.007559	-0.009779	-0.007907	-0.012117	-0.009268	-0.003943	-0.008184	-0.007386	-0.011825	-0.009844	-0.006149	-0.010124	-0.007050	-0.007107	-0.007840	-0.005306	-0.009225	-0.008507	-0.007655	-0.007526	-0.008178	-0.013170	-0.009703	-0.008913	-0.010421	-0.008332	-0.008864	-0.006300	-0.007443	-0.010633	-0.009161	-0.009511	-0.011071	-0.011175
-313.200000	-0.011048	-0.012004	-0.010792	-0.009469	-0.012176	-0.012570	-0.007273	-0.010261	-0.012126	-0.009336	-0.012720	-0.011188	-0.010622	-0.013133	-0.012955	-0.010263	-0.010407	-0.009494	-0.010051	-0.009631	-0.008661	-0.011154	-0.009740	-0.010611	-0.011053	-0.008756	-0.010678	-0.009897	-0.008814	-0.006236	-0.009120	-0.007490	-0.009071	-0.009195	-0.010202	-0.010311	-0.010783	-0.010703	-0.012092	-0.012439	-0.009898	-0.007855	-0.008538	-0.008886	-0.010608	-0.010126	-0.011887	-0.009914	-0.008721
-313.166666	-0.013750	-0.012667	-0.012264	-0.009784	-0.010710	-0.011017	-0.012027	-0.010203	-0.013212	-0.009982	-0.014917	-0.010517	-0.014655	-0.012790	-0.013661	-0.010773	-0.010312	-0.013384	-0.015082	-0.012727	-0.011576	-0.010401	-0.009266	-0.010910	-0.011652	-0.007263	-0.007366	-0.009616	-0.009368	-0.008878	-0.005698	-0.010527	-0.011828	-0.012882	-0.010862	-0.009776	-0.011619	-0.013343	-0.011586	-0.011255	-0.009356	-0.008224	-0.011167	-0.011844	-0.010665	-0.014640	-0.007851	-0.014619	-0.010328
-313.133333	-0.013863	-0.012096	-0.011817	-0.012035	-0.012816	-0.012058	-0.013706	-0.011462	-0.013152	-0.010484	-0.013193	-0.010517	-0.013293	-0.011255	-0.017551	-0.011704	-0.013259	-0.012417	-0.011874	-0.011689	-0.010716	-0.011680	-0.014074	-0.010599	-0.015043	-0.010099	-0.014571	-0.012998	-0.009906	-0.010383	-0.010434	-0.010423	-0.010477	-0.012612	-0.013320	-0.011673	-0.015035	-0.013922	-0.012040	-0.012055	-0.012073	-0.009559	-0.012624	-0.012615	-0.008218	-0.016232	-0.010797	-0.012893	-0.013003
-313.100000	-0.014107	-0.011692	-0.013340	-0.012662	-0.010480	-0.011556	-0.010710	-0.010258	-0.010596	-0.010461	-0.013496	-0.012853	-0.012899	-0.011121	-0.013138	-0.012768	-0.014644	-0.008890	-0.011944	-0.012973	-0.009025	-0.011588	-0.012189	-0.012015	-0.011919	-0.011572	-0.009009	-0.010095	-0.011481	-0.010462	-0.011854	-0.009011	-0.013641	-0.010753	-0.011153	-0.012314	-0.011427	-0.012924	-0.010958	-0.017087	-0.011719	-0.012330	-0.012535	-0.010947	-0.011582	-0.014913	-0.011286	-0.015172	-0.012606
-313.066666	-0.013484	-0.012148	-0.012476	-0.011106	-0.010725	-0.010137	-0.010444	-0.010446	-0.008608	-0.012785	-0.012735	-0.010272	-0.012355	-0.011653	-0.013260	-0.010415	-0.012198	-0.011456	-0.014410	-0.014833	-0.010958	-0.011764	-0.010383	-0.009771	-0.011691	-0.009206	-0.009481	-0.012580	-0.011770	-0.009079	-0.012508	-0.008220	-0.011256	-0.011887	-0.012887	-0.013133	-0.016321	-0.014651	-0.010774	-0.013383	-0.010263	-0.011759	-0.011557	-0.015193	-0.013105	-0.014647	-0.007313	-0.011924	-0.013758
-313.033333	-0.014347	-0.010691	-0.012063	-0.011596	-0.009543	-0.012787	-0.009531	-0.008039	-0.012428	-0.010362	-0.010911	-0.013749	-0.010938	-0.009671	-0.011141	-0.011100	-0.013417	-0.012037	-0.012525	-0.013874	-0.013254	-0.009687	-0.011705	-0.013301	-0.012195	-0.009422	-0.013099	-0.011677	-0.011085	-0.010837	-0.012115	-0.011044	-0.011074	-0.012850	-0.012018	-0.011326	-0.013042	-0.011023	-0.017082	-0.013353	-0.008138	-0.010212	-0.013423	-0.011445	-0.014167	-0.010170	-0.009898	-0.010646	-0.010293
-313.000000	-0.010213	-0.009358	-0.010589	-0.012239	-0.010098	-0.011175	-0.007795	-0.009696	-0.010838	-0.008219	-0.010018	-0.009971	-0.009448	-0.011977	-0.013065	-0.009978	-0.014490	-0.012993	-0.011054	-0.010948	-0.009985	-0.011635	-0.010559	-0.012353	-0.009432	-0.008364	-0.006512	-0.010845	-0.007560	-0.007029	-0.011895	-0.012427	-0.009070	-0.011036	-0.010675	-0.007943	-0.011492	-0.012163	-0.011867	-0.010853	-0.010155	-0.010376	-0.011882	-0.010680	-0.012650	-0.010810	-0.010784	-0.012792	-0.010209
-312.966666	-0.009557	-0.008516	-0.009499	-0.007921	-0.008397	-0.011842	-0.008516	-0.009291	-0.010217	-0.008286	-0.007446	-0.009103	-0.011248	-0.007196	-0.009902	-0.009868	-0.009176	-0.009998	-0.010878	-0.012916	-0.008643	-0.012048	-0.008804	-0.009661	-0.011321	-0.008394	-0.009712	-0.011694	-0.008752	-0.007033	-0.005920	-0.010710	-0.009725	-0.012990	-0.009731	-0.007438	-0.012318	-0.013274	-0.012362	-0.010593	-0.010333	-0.009208	-0.009901	-0.011289	-0.014152	-0.009699	-0.010540	-0.009605	-0.011490
-312.933333	-0.009524	-0.007322	-0.008181	-0.007314	-0.008859	-0.006894	-0.005940	-0.006530	-0.006254	-0.006386	-0.010273	-0.006902	-0.007045	-0.009672	-0.008094	-0.008414	-0.010008	-0.007772	-0.009177	-0.008472	-0.009659	-0.008031	-0.011464	-0.007726	-0.009125	-0.006140	-0.007557	-0.010219	-0.007608	-0.005851	-0.010180	-0.009345	-0.009402	-0.008912	-0.007215	-0.009323	-0.011939	-0.007601	-0.010667	-0.009851	-0.006330	-0.007217	-0.010710	-0.009755	-0.012613	-0.009802	-0.009872	-0.006321	-0.010453
-312.900000	-0.007007	-0.006968	-0.008680	-0.003772	-0.006688	-0.009153	-0.002105	-0.007381	-0.006662	-0.008492	-0.006591	-0.010234	-0.008130	-0.005734	-0.008888	-0.007601	-0.006612	-0.009283	-0.006254	-0.008189	-0.009104	-0.006728	-0.008157	-0.005864	-0.006153	-0.004154	-0.006688	-0.010032	-0.007669	-0.005676	-0.006019	-0.010190	-0.003751	-0.008857	-0.005552	-0.004941	-0.008167	-0.005639	-0.011187	-0.009880	-0.007568	-0.005732	-0.009343	-0.007457	-0.008332	-0.005911	-0.006158	-0.006643	-0.007777
-312.866666	-0.006025	-0.005303	-0.007506	-0.004685	-0.005525	-0.005356	-0.005088	-0.004707	-0.006608	-0.006882	-0.006164	-0.004982	-0.007067	-0.007368	-0.003871	-0.002923	-0.005057	-0.006505	-0.005344	-0.004108	-0.006559	-0.003762	-0.009085	-0.006459	-0.008137	-0.004129	-0.004812	-0.007574	-0.003015	-0.005249	-0.006085	-0.007271	-0.008004	-0.006174	-0.004870	-0.005189	-0.002802	-0.009593	-0.006010	-0.008877	-0.007736	-0.007150	-0.007145	-0.006554	-0.005906	-0.004686	-0.005407	-0.006493	-0.007927
-312.833333	-0.003525	-0.006292	-0.006637	-0.004545	-0.005130	-0.003088	-0.003970	-0.003075	-0.007089	-0.006076	-0.006028	-0.005893	-0.008174	-0.003608	-0.006657	-0.002983	-0.007054	-0.003239	-0.006666	-0.005269	-0.005289	-0.002820	-0.003707	-0.002941	-0.008431	-0.005540	-0.003989	-0.006877	-0.003520	-0.005249	-0.002916	-0.005588	-0.005013	-0.004573	-0.002946	-0.005381	-0.007218	-0.007763	-0.005351	-0.006685	-0.007241	-0.007248	-0.006250	-0.006039	-0.006991	-0.002082	-0.005966	-0.003973	-0.005560
-312.800000	-0.003963	-0.005010	-0.005654	-0.001461	-0.002958	-0.005000	-0.004528	-0.004738	-0.003348	-0.005336	-0.005686	-0.005149	-0.005509	-0.004040	-0.004531	-0.002154	-0.003034	-0.003780	-0.001419	-0.004979	-0.002917	-0.000386	-0.004385	-0.003858	-0.004972	-0.001983	-0.002275	-0.003300	-0.002161	-0.001531	-0.004842	-0.002523	-0.004365	-0.003988	-0.003226	-0.005957	-0.004872	-0.006794	-0.006507	-0.006035	-0.003286	-0.004828	-0.006065	-0.003021	-0.004327	-0.004103	-0.004221	-0.002627	-0.004138
-312.766666	-0.003691	-0.003194	-0.005073	-0.002772	-0.001605	-0.004863	-0.003929	-0.002087	-0.004319	-0.003749	-0.003009	-0.001684	-0.000696	-0.003315	-0.002718	-0.001482	-0.001837	-0.004537	-0.003986	-0.001821	-0.000985	-0.002712	-0.002924	-0.000891	-0.005011	-0.005321	0.000927	-0.005905	-0.003348	-0.002700	-0.004507	-0.003716	-0.002625	-0.002815	-0.002841	-0.000901	-0.005708	-0.000298	-0.002433	-0.003969	-0.003969	-0.002679	-0.005586	-0.004773	-0.004463	-0.003846	-0.001530	-0.001085	-0.001607
-312.733333	-0.003453	-0.003098	-0.003883	-0.001263	-0.002178	-0.002047	-0.002698	-0.001345	0.000028	-0.000830	-0.001005	0.001509	-0.001921	-0.001667	-0.002383	0.000014	-0.002065	-0.005102	-0.001021	-0.003582	-0.001294	-0.001402	-0.003868	-0.000716	-0.003039	-0.000820	-0.001214	0.000071	-0.000722	0.000499	-0.002645	-0.003065	-0.000249	-0.000955	-0.003880	-0.001196	-0.001472	-0.004857	-0.004743	-0.002075	-0.001634	-0.001576	-0.001114	-0.003864	-0.002295	-0.001449	-0.001168	-0.001622	-0.003071
-312.700000	0.000372	0.000119	-0.000134	-0.001557	-0.002080	-0.002728	0.001166	-0.003241	-0.001597	-0.003824	-0.000660	0.002586	-0.003771	-0.001447	-0.000963	0.001196	-0.002144	-0.002042	-0.001947	-0.001063	-0.002032	-0.001100	-0.000577	-0.001050	-0.004804	-0.000870	0.002213	-0.003113	-0.000207	-0.001913	-0.000972	-0.000772	0.000346	0.001921	-0.000787	-0.001139	-0.002320	-0.005235	-0.004769	-0.001510	-0.000309	-0.001796	-0.002761	-0.001053	-0.001760	-0.002346	-0.000086	-0.000866	-0.001862
-312.666666	-0.000288	-0.001520	-0.001396	-0.000588	-0.001938	0.000690	0.000551	-0.000124	0.000133	0.001020	0.000891	0.001064	-0.001710	-0.000805	0.001513	0.001239	-0.000516	0.001015	0.000723	-0.000615	-0.002041	-0.000127	-0.000667	-0.001682	-0.002629	0.002797	0.001826	-0.000100	-0.001433	0.001648	-0.001537	0.000679	-0.000186	0.000174	-0.001464	0.000875	-0.001638	-0.001771	-0.003331	-0.001960	0.000197	-0.000121	-0.001256	-0.002373	-0.002001	-0.001047	0.001497	0.002350	-0.000841
-312.633333	-0.000615	0.001396	0.002032	0.001447	-0.000624	-0.000405	0.003270	0.000967	0.000465	0.004758	-0.000107	0.002765	-0.000816	0.001916	0.001496	0.001500	-0.002887	-0.000703	-0.001905	-0.000539	0.001688	-0.003107	-0.000528	-0.000054	-0.003845	0.001940	0.001578	0.000663	0.001869	0.002901	-0.000841	0.001482	0.001712	-0.002204	-0.000921	-0.000340	-0.002437	0.000862	-0.001542	0.001019	0.000378	-0.000557	-0.000232	-0.003975	-0.002740	0.001188	0.002685	0.001166	0.002401
-312.600000	0.002950	0.000333	0.001334	-0.000530	0.001085	0.000072	0.001554	0.003377	0.001432	0.001918	-0.002600	0.000555	-0.000658	0.001900	0.001316	0.002817	-0.000165	-0.001470	0.000191	-0.001428	0.003580	0.003689	0.001704	0.000232	0.000836	0.000482	0.002005	0.002851	0.002559	0.002021	-0.000048	-0.000425	0.002662	0.002001	-0.001723	0.003253	-0.000800	-0.001899	-0.000014	-0.000511	0.002883	-0.003552	0.003653	0.001486	-0.002646	0.000364	0.001565	-0.000591	-0.000745
-312.566666	-0.001746	0.002422	0.000617	0.003448	0.001174	0.001113	0.000932	0.000173	0.001939	0.001000	0.001051	0.001844	0.000477	0.000808	0.002236	-0.000773	-0.000800	-0.000522	-0.001962	-0.001627	0.000354	0.001383	0.001638	0.003990	-0.001429	0.002268	0.000943	0.001496	0.000880	-0.001566	0.002727	0.003060	0.002901	-0.002261	0.002113	0.002863	0.000575	-0.001761	0.000493	-0.000887	0.001012	0.001302	-0.001152	0.002896	-0.000079	0.002412	0.002702	0.000145	-0.001614
-312.533333	0.000437	0.002815	0.000119	0.001513	-0.003423	-0.001685	0.002871	-0.001235	0.003010	0.002572	0.000288	0.001386	0.002323	0.002620	0.001032	0.003442	0.001076	0.000227	0.002096	-0.000295	0.003077	0.003487	0.002066	0.001660	0.001949	0.001219	0.001564	0.002683	0.002245	0.003748	0.000606	0.001419	0.001445	0.001528	0.000026	0.000781	0.000848	0.001748	0.001260	0.000305	0.000575	0.000340	0.000051	0.001325	-0.001776	0.002440	0.001833	0.001699	0.001987
-312.500000	0.000452	0.001234	-0.000998	-0.002203	-0.001235	0.000011	-0.000375	0.000876	0.000688	0.000628	-0.001016	0.002521	0.000948	-0.001841	0.000147	0.002549	0.002259	0.000729	0.001059	-0.001243	0.000540	0.002812	-0.000283	0.000160	-0.000221	0.001772	0.001992	-0.000518	0.001402	0.001988	-0.001480	0.004072	0.001432	0.000342	-0.000336	0.002721	-0.001057	0.000564	-0.000201	-0.000570	0.002208	-0.001666	-0.000268	0.000979	-0.000437	-0.000809	-0.000125	-0.000093	0.001323
-312.466666	-0.001090	-0.000579	0.000288	0.000833	0.000923	-0.000199	0.004993	0.001128	0.001052	0.001289	0.001318	0.001339	0.000683	0.001086	0.000512	0.000558	-0.000107	-0.000886	0.001845	0.000952	0.001500	0.001726	0.000075	0.000471	-0.000312	0.000742	0.004224	0.002752	0.003803	0.002132	0.004061	0.001686	0.000796	0.002196	0.002050	0.000953	-0.002511	-0.000581	-0.000162	0.002130	0.002690	0.001702	-0.000995	0.002901	0.001568	0.002266	0.002181	0.001469	0.000848
-312.433333	-0.000960	0.000293	0.001424	0.001189	0.000878	0.001636	0.004370	0.006744	0.000025	0.002851	0.001985	-0.000439	0.002475	-0.000063	0.001034	0.000005	-0.002688	-0.000212	0.000987	0.000557	0.002963	0.001015	0.004045	0.004148	-0.000714	0.002504	0.003890	0.002337	0.002487	0.000935	0.002361	0.001899	0.004920	0.003000	0.000593	0.001807	-0.000748	0.001270	-0.000113	-0.000582	0.002798	0.003932	-0.001585	0.001214	0.001769	0.001847	0.004577	0.003401	0.001125
-312.400000	0.001699	0.000890	-0.001734	0.003243	-0.000093	0.003074	0.001955	0.002189	0.003020	0.003465	0.001612	0.000354	0.002678	0.001386	0.000873	-0.001029	0.000377	-0.000644	0.004138	0.002107	0.004195	0.003235	0.001560	0.001077	0.000923	0.003301	-0.000411	0.000147	0.003440	0.003786	0.002841	0.000128	0.000636	0.000076	0.001289	0.002272	0.000685	0.002221	-0.001554	0.001219	0.001324	0.004317	0.000576	0.002604	-0.000411	0.002833	0.001549	-0.000066	0.003756
-312.366666	0.004719	-0.000028	-0.000217	0.002740	0.001693	0.001455	-0.000938	0.004603	0.002153	0.002710	0.000956	0.002339	-0.000139	-0.000072	0.001424	0.002715	0.000167	0.000013	0.001539	-0.000919	0.005309	-0.000549	0.004286	0.002758	0.002307	0.002325	0.000633	0.002188	0.000910	0.000320	0.001186	0.002946	-0.000008	0.003117	0.002264	0.001738	-0.001051	0.000224	-0.000098	0.001236	0.000113	0.003470	0.003251	0.001103	-0.002650	0.001037	0.002454	0.001577	0.001407
-312.333333	0.002218	-0.000840	-0.000579	0.000965	0.001400	0.000381	0.002342	0.005140	0.003771	0.001302	0.003507	0.000262	-0.001592	0.004867	0.000397	0.002195	0.000698	0.000862	0.001816	-0.000751	0.003649	0.003655	0.001747	-0.000656	0.002570	0.002233	0.000589	0.000947	0.003060	0.003922	0.003473	-0.000202	0.004231	0.002257	0.002546	-0.001271	-0.002339	0.000948	-0.000973	-0.001163	0.001154	0.003596	0.003494	-0.000411	0.002052	0.002410	0.003085	0.000404	0.002471
-312.300000	0.002559	0.001659	0.003254	0.001395	0.001074	0.000964	0.003492	0.002976	0.001757	0.002078	0.001253	0.001148	0.001907	0.002872	0.001195	0.002301	0.000583	0.001093	0.002528	0.000437	0.002059	0.002938	-0.000306	0.002221	-0.002396	0.003312	-0.000394	0.002060	0.002177	0.003668	0.003064	0.000217	0.005723	0.002187	0.001816	0.002424	-0.000753	0.000866	-0.001647	0.001527	0.003578	0.004400	-0.001423	0.002919	0.003207	0.000508	0.002122	0.002499	0.001334
-312.266666	0.002927	0.003779	-0.001022	0.003754	0.000304	-0.001041	0.002927	0.001278	0.002795	0.001228	0.002807	0.003626	0.000691	0.002615	0.000312	0.003250	0.001805	0.002159	0.001609	0.003148	-0.000544	0.000379	0.003474	-0.000585	0.003358	0.002519	-0.000841	0.000232	0.003447	-0.001141	0.001480	-0.000515	0.004775	0.003924	0.000609	0.001422	0.004601	0.000121	-0.000295	0.002070	-0.000814	0.000207	0.003092	0.003739	0.000664	0.001670	0.002962	0.000583	0.003989
-312.233333	-0.000244	0.001353	0.001702	0.002686	0.001760	0.002075	0.003344	0.002256	0.000913	0.000199	0.001305	0.000525	-0.000400	0.002888	0.002544	0.000815	0.000934	0.002173	0.002815	0.000910	0.004899	0.003216	0.002871	0.005332	0.001756	0.003934	0.000632	0.000461	0.004350	0.006458	0.001744	0.002652	0.001146	0.000899	0.001086	-0.000347	0.002242	0.003873	0.001672	0.002294	0.003233	0.003421	0.000913	0.002530	-0.000144	0.002944	0.001288	0.003450	0.003580
-312.200000	0.002477	0.002617	-0.001089	0.004132	0.000808	0.001241	0.003225	0.002781	0.002684	0.000975	0.001968	0.001617	-0.003637	0.001736	0.003763	0.002773	-0.001887	0.002108	0.001901	0.000523	0.003865	0.000833	0.001805	0.002811	0.001376	0.001544	0.001497	0.004051	0.004195	0.001957	0.002139	0.001747	0.004166	0.005723	0.000635	0.002329	0.001379	0.001612	0.001594	0.004593	0.005109	0.004589	0.006222	0.003428	0.001060	0.003359	0.004546	0.003964	0.002866
-312.166666	0.000459	0.002007	-0.001065	0.002804	0.003123	0.002939	0.002700	0.001746	0.004727	0.004516	0.003355	0.003845	0.001067	0.004496	-0.000766	0.006464	0.004149	-0.000468	0.001604	0.002282	0.003248	0.004465	0.003052	0.004673	0.001893	0.002211	0.001420	0.001894	0.001354	0.003936	0.005424	0.001359	0.002668	0.003075	0.001127	0.000598	-0.001215	-0.000412	0.000884	0.005941	0.002381	0.004225	0.002411	0.000818	0.002969	0.003342	0.005224	0.000943	0.001453
-312.133333	0.003604	0.002140	-0.000448	0.002405	0.003232	0.001715	0.002295	0.001731	0.003075	0.001627	0.002720	0.003628	0.002812	0.000100	0.002850	0.005581	0.002776	0.003132	0.002918	0.000424	0.004092	0.002060	0.003405	0.005833	0.004811	0.003711	0.001885	0.002854	0.003992	0.004855	0.007100	0.003104	0.002971	0.002137	0.004651	0.001806	0.001627	0.001903	0.004337	0.003928	0.005243	0.003860	0.000574	0.004966	0.001852	0.002999	0.003047	0.005109	0.004388
-312.100000	0.000388	0.004401	0.000326	0.003691	-0.000160	0.000852	0.004108	0.004073	0.003381	0.001598	0.001657	0.003695	0.003239	0.002540	0.002390	0.004998	0.001206	0.000168	0.000584	0.003039	0.005890	0.003360	0.001908	0.005304	0.000279	0.002921	0.001636	0.001463	0.003221	0.002431	0.003148	0.001572	0.001500	0.004100	0.002463	0.005038	0.002172	0.002960	0.004587	0.004466	0.004195	0.005996	0.000460	-0.000063	0.003566	0.004093	0.003757	0.000883	0.002621
-312.066666	0.002309	0.001355	0.007228	0.004523	0.005001	0.003532	0.005739	0.002236	0.005023	0.005139	0.003087	0.003582	0.000433	0.003686	0.003868	0.004886	0.002591	0.003872	0.002268	0.002918	0.005750	0.003763	0.004769	0.004864	0.000335	0.004747	0.001170	0.004250	0.000449	0.007224	0.005871	0.002984	0.004593	0.001555	0.002992	0.002864	0.007020	0.001334	0.001629	0.003099	0.006068	0.007645	0.000492	0.004193	0.002529	0.002641	0.003800	0.001489	0.004745
-312.033333	0.004615	0.005439	0.002526	0.002705	0.005848	0.003969	0.004551	0.005460	0.004957	0.003499	0.004292	0.006291	0.002048	0.003810	0.004385	0.004116	0.004717	0.000472	0.006183	0.003828	0.005708	0.001861	0.002041	0.005754	0.003657	0.004783	0.004360	0.002721	0.004447	0.006398	0.005919	0.006449	0.004833	0.002478	0.004395	0.003174	0.003088	0.002717	0.001177	0.003517	0.004035	0.002000	0.005468	0.004049	0.002186	0.004355	0.003485	0.005741	0.008557
-312.000000	0.005495	0.005275	0.003172	0.001432	0.003970	0.006443	0.004537	0.001368	0.002562	0.003779	0.004075	0.002835	0.001819	0.004712	0.002237	0.004608	0.002776	0.003009	0.005400	0.004904	0.005803	0.003259	0.004640	0.005537	0.003060	0.004345	0.002208	0.000598	0.007149	0.004600	0.007854	0.004043	0.005800	0.005627	0.005572	0.004563	0.001355	0.001086	0.000845	0.005612	0.007158	0.006060	0.004123	0.001364	0.001463	0.006114	0.002223	0.001164	0.004032
-311.966666	0.001590	0.002254	0.004598	0.003048	0.002155	0.004174	0.003087	0.004427	0.005247	0.003011	0.004434	0.004375	0.000754	0.004377	0.003927	0.003557	0.003701	0.004990	0.003702	0.005886	0.005558	0.003028	0.003272	0.006148	0.003091	0.004775	0.005342	0.006591	0.002917	0.004259	0.005927	0.003586	0.005402	0.008064	0.004084	0.003678	0.003965	0.002471	0.002062	0.006422	0.006899	0.004731	0.003747	0.002398	0.004357	0.005622	0.005748	0.001775	0.006719
-311.933333	0.002377	-0.000208	0.002762	0.003095	0.001721	0.005925	0.004679	0.003259	0.006479	0.004112	0.002816	0.003569	0.003113	0.001846	0.003207	0.004521	0.002087	0.003535	0.003772	0.005172	0.005193	0.005542	0.003771	0.003053	0.004032	0.000300	0.004349	0.003897	0.003848	0.003176	0.004641	0.002788	0.005079	0.003659	0.004289	0.004810	0.000012	-0.000101	0.002858	0.003060	0.002518	0.003509	0.003916	0.002933	0.000175	0.004119	0.005215	0.001880	0.002766
-311.900000	0.003127	0.003625	0.001809	0.002385	0.003242	0.004417	0.004821	0.004812	0.002578	0.002332	0.001334	0.004055	0.002424	0.003666	0.003716	0.003614	0.003614	0.005077	0.001369	0.002462	0.002533	0.004363	0.003960	0.003991	0.001553	0.003669	0.004872	0.000766	0.007273	0.001373	0.007445	0.003940	0.001456	0.005807	0.004624	0.002861	0.002736	0.001059	0.002599	0.002799	0.005812	0.002811	0.001220	0.001793	0.004101	0.006645	0.002078	0.003012	0.003888
-311.866666	0.001630	0.004554	0.003592	0.003641	0.001337	0.000408	0.001727	0.004271	0.002061	0.003039	0.001221	0.005980	0.001277	0.000469	0.001411	0.004276	0.002800	0.004488	0.002716	0.004525	0.002961	0.002385	0.004198	0.003030	0.002340	0.005932	0.003916	0.002863	0.005561	0.003203	0.003313	0.003603	0.003849	0.005394	0.004000	0.002302	0.002968	0.002378	0.002435	0.005306	0.003861	0.004237	0.002277	0.001537	0.001146	0.002178	0.001395	0.001068	0.004239
-311.833333	0.003437	0.001895	0.003116	0.002436	0.002879	-0.000772	0.001383	0.002228	0.000190	0.003888	0.002673	0.002101	-0.000612	0.001192	0.005208	0.005304	0.002921	0.004842	0.000661	0.000311	0.003303	0.001017	0.002137	0.004094	0.000977	0.006341	0.002376	0.002299	0.005053	0.003745	0.002092	0.002941	0.006211	0.001267	0.002441	0.004135	0.003460	0.001818	0.002450	0.004205	0.004871	0.001947	0.001431	0.000903	0.001869	0.002764	0.001719	0.003983	0.004405
-311.800000	0.001704	0.001141	0.002797	0.004279	0.001721	0.002280	0.004604	0.002478	0.003213	0.002832	0.002168	0.005058	0.002771	0.000717	0.001958	0.005479	-0.000942	0.002595	0.002484	0.000653	0.003789	0.002818	0.000509	0.001750	0.002220	0.003471	0.002962	-0.000994	0.004460	0.000975	0.003076	0.002864	0.005040	0.001742	0.007491	0.000889	0.004973	0.002217	0.002958	0.001231	0.001990	0.001535	0.000865	0.001774	0.002056	0.002079	0.001440	-0.000497	0.004145
-311.766666	0.000310	0.002205	-0.001083	0.002656	0.001005	-0.000175	-0.001340	0.001434	0.002340	0.003385	0.001022	0.001493	-0.000871	0.002906	0.001088	0.004675	-0.001133	0.001474	0.000468	0.001241	0.002086	0.001135	-0.000502	0.001326	-0.000261	0.001291	0.003239	0.002053	-0.000062	0.002733	0.003415	0.000072	0.001801	0.002735	0.001880	0.000481	0.000398	0.000586	0.001162	0.000935	0.003029	0.001531	-0.000470	0.000636	0.001512	0.000482	0.001116	0.003615	0.004799
-311.733333	-0.001162	-0.002553	-0.001470	0.000624	0.000439	0.001326	0.000956	0.000328	0.001684	0.002455	-0.001272	0.002158	-0.002732	0.001022	-0.003254	0.003550	-0.000318	0.002470	-0.001852	0.002166	0.003617	0.002879	-0.000292	0.002699	0.001270	0.001113	0.000138	0.001134	0.003546	0.003328	0.003607	0.000788	0.001915	0.001751	-0.000992	-0.000256	-0.000495	-0.001797	0.002486	0.002621	-0.000680	0.001879	0.001266	0.000084	0.001876	0.001278	0.002061	-0.002385	0.002172
-311.700000	-0.001384	0.002117	-0.000024	0.001816	0.001776	-0.001580	-0.001645	0.000076	-0.003447	0.000929	-0.001786	-0.002204	-0.002087	-0.003277	-0.001450	0.000874	-0.001330	-0.002009	-0.001379	-0.002116	0.001184	0.000139	0.000678	0.000347	0.001326	0.001882	0.002057	-0.000104	0.001465	-0.001239	0.001518	-0.000479	0.002823	0.003230	-0.000249	-0.001609	-0.002599	-0.001136	-0.000475	0.001379	0.000695	0.000536	-0.002672	0.000082	-0.001600	0.001165	-0.000279	0.001216	0.000084
-311.666666	-0.000250	-0.001468	-0.001034	-0.002651	-0.001870	-0.000649	-0.001248	-0.000572	-0.000330	-0.000148	0.000287	-0.000041	-0.002618	-0.002814	-0.002714	-0.001308	-0.002670	-0.000313	-0.001426	-0.002539	0.001422	0.001399	-0.001149	0.000406	-0.002435	-0.001279	-0.000353	0.000216	0.000710	-0.001753	0.003241	-0.000266	-0.000701	-0.001471	0.002203	-0.000726	-0.001972	-0.003468	-0.000821	0.000359	0.000269	-0.001345	-0.000563	-0.004046	-0.003600	0.000079	0.000526	0.000124	0.001245
-311.633333	-0.002047	-0.002314	-0.002191	-0.003323	-0.003062	-0.001605	-0.001485	-0.000309	-0.004869	-0.003250	-0.001731	-0.001306	-0.004885	-0.003445	-0.000057	-0.001409	-0.003252	-0.003044	-0.001588	-0.003550	-0.002783	-0.002594	-0.002647	-0.001297	-0.001756	-0.001018	0.001195	-0.000468	-0.001340	-0.002472	-0.000938	-0.000662	0.000824	-0.000842	0.000412	-0.000804	-0.001801	-0.001475	-0.005324	-0.003563	0.000463	-0.001045	-0.002667	-0.003585	0.000850	-0.000116	-0.000108	0.001216	-0.001202
-311.600000	-0.002910	-0.003326	-0.004359	-0.003113	-0.004357	-0.003467	-0.002185	-0.001055	-0.005343	-0.003809	-0.003862	-0.001477	-0.005300	-0.004532	-0.002244	-0.001673	-0.005279	-0.003302	-0.003373	-0.003817	-0.001199	-0.004956	-0.002813	-0.000092	-0.004624	-0.002090	-0.004603	-0.001007	-0.002554	-0.003496	-0.002959	-0.001288	-0.003822	-0.003265	-0.000823	-0.003591	-0.003258	-0.002610	-0.001966	0.000786	-0.001353	0.000406	-0.003747	-0.004074	-0.004181	-0.003601	-0.002775	-0.000276	-0.000015
-311.566666	-0.005567	-0.005088	-0.002911	-0.005654	-0.005883	-0.004032	-0.001415	-0.003939	-0.006402	-0.002945	-0.002312	-0.001393	-0.006285	-0.005106	-0.003123	-0.003359	-0.003982	-0.004706	-0.005487	-0.001974	-0.005412	-0.004223	-0.002823	-0.002533	-0.002621	-0.002403	-0.001871	-0.002160	-0.004049	-0.001804	-0.002255	-0.000581	-0.002151	-0.003296	-0.000938	-0.002618	-0.007284	-0.002580	-0.003785	-0.002692	-0.001646	-0.002026	-0.003971	-0.002301	-0.002652	-0.002003	-0.004074	-0.004527	-0.001737
-311.533333	-0.005363	-0.006546	-0.004971	-0.004192	-0.003328	-0.006713	-0.003518	-0.002160	-0.004372	-0.003714	-0.003180	-0.003491	-0.008708	-0.000593	-0.003773	-0.005446	-0.004484	-0.002352	-0.006247	-0.004193	-0.004909	-0.005227	-0.005483	-0.002923	-0.004246	-0.005774	-0.003887	-0.005955	-0.004624	-0.002359	-0.003600	-0.003855	-0.002937	-0.005240	-0.003646	-0.002356	-0.006524	-0.004389	-0.004288	-0.002934	-0.001911	-0.004646	-0.005847	-0.005023	-0.004700	-0.004595	-0.000665	-0.004052	-0.004618
-311.500000	-0.006412	-0.006238	-0.006883	-0.005367	-0.003855	-0.006292	-0.005763	-0.006455	-0.006225	-0.005021	-0.005517	-0.007743	-0.007620	-0.007120	-0.005166	-0.007287	-0.008671	-0.006460	-0.005467	-0.005683	-0.004382	-0.006388	-0.006524	-0.002550	-0.004728	-0.007553	-0.004753	-0.006322	-0.006817	-0.003293	-0.001970	-0.005501	-0.002257	-0.004354	-0.004214	-0.003985	-0.006084	-0.007675	-0.007537	-0.002674	-0.002216	-0.007100	-0.006645	-0.006206	-0.006038	-0.006594	-0.006141	-0.005783	-0.001632
-311.466666	-0.004677	-0.007125	-0.005210	-0.001954	-0.007240	-0.009905	-0.006996	-0.006155	-0.008005	-0.009592	-0.007917	-0.007103	-0.009310	-0.006882	-0.007218	-0.004320	-0.008468	-0.004636	-0.004796	-0.008535	-0.003409	-0.003289	-0.002949	-0.007628	-0.005205	-0.002970	-0.006057	-0.005663	-0.008138	-0.007842	-0.007325	-0.003144	-0.004244	-0.004948	-0.003926	-0.001344	-0.008766	-0.004652	-0.007000	-0.008152	-0.006585	-0.004846	-0.009196	-0.008629	-0.007472	-0.004245	-0.006546	-0.006196	-0.002672
-311.433333	-0.008014	-0.007516	-0.008403	-0.006493	-0.007033	-0.006614	-0.007622	-0.006955	-0.006679	-0.006969	-0.008587	-0.008069	-0.007532	-0.007716	-0.006502	-0.004944	-0.006092	-0.007843	-0.005789	-0.009069	-0.004478	-0.005916	-0.007298	-0.002670	-0.008053	-0.005860	-0.006595	-0.005518	-0.005338	-0.009831	-0.006452	-0.005505	-0.006010	-0.003918	-0.006117	-0.005250	-0.008208	-0.009803	-0.009016	-0.005639	-0.006418	-0.007258	-0.006535	-0.007196	-0.006343	-0.010549	-0.007141	-0.009033	-0.003753
-311.400000	-0.007458	-0.006644	-0.007782	-0.005700	-0.009691	-0.009177	-0.005388	-0.007743	-0.005848	-0.006923	-0.009058	-0.006964	-0.008173	-0.007718	-0.009808	-0.007043	-0.006890	-0.008082	-0.008923	-0.008297	-0.008476	-0.007602	-0.007227	-0.005467	-0.008475	-0.007861	-0.006467	-0.006676	-0.005283	-0.008245	-0.005856	-0.006872	-0.006921	-0.007459	-0.005964	-0.005040	-0.010705	-0.005099	-0.008472	-0.005909	-0.008313	-0.007885	-0.008295	-0.009102	-0.005449	-0.008333	-0.003399	-0.008895	-0.006191
-311.366666	-0.008953	-0.006333	-0.005694	-0.007285	-0.008448	-0.005031	-0.007370	-0.008660	-0.008280	-0.007551	-0.008123	-0.007613	-0.010667	-0.006619	-0.009616	-0.007064	-0.011979	-0.008344	-0.008285	-0.008881	-0.006561	-0.007091	-0.009491	-0.007790	-0.008904	-0.008088	-0.007063	-0.004761	-0.007284	-0.007889	-0.004715	-0.009179	-0.002306	-0.011236	-0.004385	-0.005261	-0.013415	-0.007687	-0.009727	-0.008056	-0.004440	-0.005476	-0.008091	-0.007516	-0.011050	-0.010043	-0.007557	-0.010226	-0.007440
-311.333333	-0.009379	-0.010241	-0.006145	-0.008872	-0.008254	-0.011874	-0.009087	-0.006955	-0.007882	-0.007253	-0.009680	-0.008224	-0.009139	-0.007742	-0.006689	-0.005902	-0.009697	-0.007904	-0.008189	-0.007677	-0.009847	-0.007947	-0.005850	-0.007441	-0.009116	-0.005416	-0.006203	-0.007944	-0.007127	-0.009030	-0.005327	-0.010725	-0.009151	-0.008569	-0.008990	-0.004219	-0.008960	-0.009622	-0.006928	-0.007739	-0.006699	-0.010173	-0.008138	-0.007235	-0.009213	-0.005531	-0.008859	-0.006440	-0.005823
-311.300000	-0.010488	-0.009589	-0.007486	-0.009557	-0.008866	-0.009242	-0.011312	-0.007086	-0.007359	-0.009350	-0.008751	-0.009794	-0.010838	-0.010098	-0.007476	-0.005237	-0.011181	-0.010301	-0.006873	-0.011159	-0.010052	-0.010530	-0.007854	-0.009512	-0.006655	-0.008187	-0.007018	-0.007348	-0.007744	-0.008792	-0.008292	-0.005826	-0.004661	-0.005525	-0.007121	-0.007918	-0.007482	-0.011392	-0.008839	-0.008491	-0.008555	-0.008838	-0.010550	-0.010656	-0.012466	-0.010148	-0.008070	-0.009968	-0.007074
-311.266666	-0.008775	-0.007474	-0.011091	-0.005149	-0.006942	-0.007712	-0.010690	-0.007726	-0.007687	-0.007505	-0.006685	-0.005057	-0.009727	-0.009947	-0.012014	-0.007122	-0.010415	-0.006626	-0.008733	-0.010324	-0.007742	-0.006018	-0.009301	-0.008914	-0.007987	-0.009395	-0.008192	-0.008930	-0.005699	-0.008023	-0.006887	-0.006909	-0.008292	-0.007727	-0.005878	-0.009146	-0.008869	-0.008182	-0.006836	-0.006190	-0.007954	-0.007977	-0.009645	-0.010685	-0.009822	-0.008287	-0.010162	-0.010267	-0.008653
-311.233333	-0.010025	-0.010109	-0.007799	-0.008541	-0.008915	-0.008220	-0.007235	-0.008221	-0.007829	-0.011158	-0.007473	-0.008714	-0.010768	-0.008634	-0.007890	-0.009659	-0.009458	-0.010497	-0.008265	-0.011853	-0.005094	-0.007269	-0.007577	-0.006983	-0.006951	-0.004486	-0.007855	-0.012139	-0.008579	-0.009490	-0.005706	-0.009877	-0.008616	-0.007298	-0.007262	-0.007872	-0.007748	-0.012204	-0.008877	-0.008510	-0.007169	-0.009983	-0.008611	-0.008752	-0.007874	-0.010925	-0.010530	-0.010470	-0.005067
-311.200000	-0.010286	-0.009850	-0.009553	-0.008562	-0.005741	-0.006852	-0.008358	-0.006023	-0.009933	-0.008307	-0.009971	-0.005223	-0.011293	-0.007795	-0.007065	-0.007370	-0.010084	-0.007933	-0.008457	-0.011019	-0.005719	-0.007265	-0.009449	-0.009427	-0.009048	-0.008101	-0.008640	-0.007705	-0.011584	-0.008298	-0.005620	-0.008408	-0.010135	-0.007861	-0.007176	-0.006322	-0.009653	-0.007884	-0.007276	-0.007647	-0.008043	-0.008624	-0.012656	-0.011972	-0.010860	-0.011301	-0.008941	-0.008446	-0.008318
-311.166666	-0.008669	-0.007234	-0.006895	-0.006029	-0.007036	-0.006107	-0.006381	-0.007137	-0.009040	-0.005811	-0.008089	-0.005082	-0.010908	-0.007206	-0.005370	-0.007309	-0.006764	-0.010406	-0.007523	-0.007110	-0.007909	-0.008000	-0.009733	-0.007549	-0.007243	-0.006624	-0.005917	-0.008849	-0.006354	-0.007897	-0.006754	-0.010488	-0.009582	-0.005603	-0.006250	-0.005769	-0.007733	-0.007472	-0.008937	-0.010195	-0.007653	-0.009409	-0.010230	-0.010401	-0.009528	-0.008260	-0.009131	-0.008722	-0.007995
-311.133333	-0.007115	-0.006157	-0.008129	-0.009253	-0.007275	-0.004431	-0.007273	-0.005305	-0.008765	-0.011995	-0.004798	-0.005738	-0.007751	-0.007770	-0.006201	-0.007617	-0.008939	-0.007032	-0.008768	-0.006487	-0.005086	-0.008771	-0.004993	-0.006790	-0.005136	-0.006824	-0.005398	-0.007776	-0.005184	-0.009274	-0.007180	-0.008635	-0.009270	-0.006607	-0.007391	-0.006160	-0.008932	-0.007448	-0.009552	-0.006638	-0.005726	-0.005661	-0.009508	-0.009650	-0.008020	-0.010579	-0.005818	-0.008167	-0.005632
-311.100000	-0.004472	-0.005847	-0.003311	-0.007439	-0.004733	-0.005289	-0.003753	-0.003770	-0.006162	-0.004939	-0.006644	-0.003347	-0.006806	-0.006794	-0.006197	-0.004950	-0.007221	-0.009265	-0.009992	-0.007654	-0.005518	-0.006443	-0.001769	-0.008348	-0.008551	-0.001691	-0.004086	-0.007750	-0.002464	-0.007185	-0.006826	-0.007468	-0.004523	-0.006652	-0.006429	-0.005014	-0.005625	-0.009551	-0.004373	-0.005400	-0.007685	-0.008742	-0.010703	-0.006712	-0.009849	-0.006819	-0.009242	-0.006927	-0.007314
-311.066666	-0.001559	-0.005853	-0.000424	-0.002193	-0.002824	-0.004710	-0.003315	-0.006437	-0.007446	-0.004340	-0.005627	-0.001230	-0.003985	-0.001805	-0.003890	-0.005259	-0.005350	-0.004771	-0.006711	-0.005883	-0.005277	-0.006796	-0.005668	-0.005650	-0.004928	-0.000690	-0.003083	-0.004500	-0.003953	-0.006851	-0.001589	-0.006298	-0.004473	-0.005376	-0.006689	-0.002681	-0.006477	-0.003751	-0.002686	-0.007457	-0.008127	-0.005284	-0.006887	-0.005376	-0.007276	-0.004791	-0.004180	-0.005528	-0.002933
-311.033333	-0.002075	-0.002930	-0.003351	-0.003012	-0.002303	-0.001349	-0.002673	-0.002103	0.000090	-0.004367	-0.004784	-0.001432	-0.007670	-0.002041	-0.002018	-0.000967	-0.005121	-0.003866	-0.004926	-0.004161	-0.003000	-0.005470	-0.004367	-0.002806	-0.004388	-0.000583	-0.002960	-0.004980	-0.002009	0.000066	-0.002182	-0.002849	-0.001426	-0.001163	-0.001247	-0.000650	-0.003526	-0.003147	-0.004409	-0.005716	-0.000831	-0.002949	-0.002649	-0.004398	-0.005146	-0.006274	-0.005234	-0.004385	-0.003762
-311.000000	-0.001537	-0.001190	-0.003640	-0.000076	-0.003121	0.000928	-0.001795	-0.002037	-0.003011	-0.003371	-0.001640	0.000308	-0.003666	-0.001769	0.000608	-0.001283	-0.003938	-0.003923	-0.003614	-0.000716	-0.000286	-0.003871	-0.002851	-0.000234	-0.002303	-0.001501	0.000884	-0.005241	0.000624	-0.001178	0.000741	-0.000692	-0.000331	-0.002107	-0.001333	-0.000387	-0.006208	-0.001004	-0.004307	-0.002489	-0.002925	-0.003487	-0.006377	-0.004788	-0.005364	-0.002657	-0.003285	-0.004632	-0.001912
-310.966666	-0.001313	0.001491	0.000764	0.002487	-0.000554	-0.002320	0.003397	0.002563	0.001813	0.000019	0.000099	0.003207	-0.000903	-0.001247	0.000794	0.003053	-0.000370	0.000194	0.000907	-0.000358	0.001513	-0.001134	0.001995	0.001713	0.000026	0.000147	0.001663	-0.000919	-0.000081	-0.001160	0.000523	-0.001041	0.002890	0.002878	-0.001020	0.001269	0.000572	-0.000759	-0.001623	-0.003554	-0.002951	-0.002786	-0.001814	-0.003373	-0.003551	-0.000458	0.001770	-0.000557	0.000097
-310.933333	0.001681	0.002882	0.001765	0.004531	0.006254	0.006678	0.002141	0.004860	0.001882	0.001699	0.003352	0.003452	0.001135	0.002547	0.002318	0.004101	-0.000280	0.000575	-0.000508	0.002611	0.003234	0.003084	0.004206	0.001827	0.000676	0.002417	0.002185	0.001781	0.001834	0.002881	0.001252	-0.000233	0.004420	0.005097	0.000422	0.002681	-0.000113	-0.003100	-0.000920	-0.000754	-0.000920	0.001097	-0.000303	0.000611	0.001004	0.001099	0.003477	0.000628	0.004883
-310.900000	0.003140	0.004719	0.004347	0.004142	0.003537	0.004565	0.004037	0.003942	0.003525	0.001622	0.003988	0.007160	0.004187	0.004503	0.005981	0.006000	0.003766	0.002304	-0.000384	0.001760	0.002928	0.003135	0.003655	0.003183	0.003109	0.004913	0.005991	0.005723	0.003455	0.005142	0.004519	0.003424	0.002196	0.002521	0.002944	0.002054	0.002935	0.001976	0.000686	0.002690	0.000332	0.000619	-0.000129	0.002227	0.003331	0.002631	0.003723	-0.001658	0.004552
-310.866666	0.004606	0.002725	0.004295	0.006542	0.007846	0.005048	0.004626	0.008825	0.006807	0.003519	0.004311	0.006749	0.003206	0.006725	0.005348	0.008446	0.002239	0.007939	0.005600	0.005424	0.005681	0.004682	0.004869	0.006799	0.004186	0.004067	0.005556	0.003902	0.005135	0.004324	0.005151	0.003447	0.005464	0.002875	0.005162	0.006033	0.005195	0.006774	0.004187	0.004427	0.004095	0.005993	0.002344	0.003344	0.004810	0.003865	0.006326	0.000876	0.005367
-310.833333	0.005753	0.008329	0.005340	0.008155	0.005749	0.005217	0.008580	0.009167	0.006161	0.008631	0.005961	0.011788	0.003097	0.008526	0.006460	0.008283	0.004755	0.003810	0.005941	0.006374	0.005262	0.006386	0.005009	0.005475	0.007022	0.007725	0.006749	0.007130	0.009839	0.005676	0.008556	0.007247	0.007020	0.009154	0.008103	0.007047	0.006556	0.005234	0.006495	0.006189	0.006096	0.004101	0.007242	0.002740	0.006410	0.005663	0.007741	0.003906	0.005727
-310.800000	0.006813	0.006476	0.004620	0.007597	0.006850	0.007894	0.007945	0.011369	0.007576	0.005439	0.008361	0.007144	0.006723	0.006350	0.006720	0.008581	0.006860	0.006758	0.006463	0.005001	0.005490	0.007284	0.007656	0.009003	0.007404	0.007972	0.009405	0.008291	0.011472	0.009489	0.009049	0.009688	0.005962	0.004795	0.007133	0.009937	0.007489	0.005851	0.006867	0.007553	0.007523	0.009281	0.004267	0.007475	0.006293	0.006569	0.007330	0.007514	0.009186
-310.766666	0.005870	0.010620	0.006336	0.007912	0.007441	0.007172	0.007862	0.009452	0.010808	0.005930	0.008363	0.010948	0.006723	0.009156	0.007686	0.006914	0.007063	0.006516	0.005311	0.008400	0.010026	0.007253	0.009233	0.006988	0.009025	0.009477	0.007920	0.007517	0.010883	0.008900	0.009741	0.009094	0.008430	0.007837	0.008393	0.008464	0.008801	0.010243	0.007655	0.009946	0.011216	0.008297	0.007537	0.008665	0.005440	0.007602	0.006435	0.007233	0.008896
-310.733333	0.005676	0.007444	0.008332	0.010555	0.008988	0.003756	0.007915	0.012515	0.007926	0.009617	0.007640	0.011891	0.007520	0.008646	0.007513	0.006887	0.007324	0.009658	0.008243	0.007426	0.009935	0.010955	0.010613	0.008532	0.010018	0.010077	0.012288	0.008812	0.009166	0.007863	0.008400	0.010454	0.007999	0.008924	0.012158	0.012216	0.006768	0.009263	0.008762	0.006439	0.010133	0.009118	0.006752	0.008385	0.009910	0.006277	0.009817	0.007619	0.009465
-310.700000	0.008870	0.007213	0.008619	0.007483	0.009600	0.006232	0.011318	0.009231	0.008568	0.010365	0.006631	0.007447	0.006771	0.010018	0.010268	0.010520	0.008896	0.008210	0.005970	0.008758	0.012207	0.008769	0.009756	0.007212	0.007523	0.008818	0.010624	0.009393	0.009428	0.008492	0.010300	0.009084	0.011684	0.010718	0.009030	0.009653	0.009126	0.008772	0.005210	0.008512	0.009648	0.011583	0.009404	0.008082	0.006708	0.005350	0.009267	0.004802	0.011036
-310.666666	0.006580	0.008258	0.008708	0.009716	0.009510	0.007457	0.005439	0.007223	0.007302	0.012266	0.007964	0.006990	0.006344	0.008096	0.010435	0.009959	0.007692	0.007860	0.006423	0.009547	0.009643	0.009700	0.010865	0.007829	0.010742	0.010922	0.010606	0.009197	0.010257	0.008822	0.011464	0.007582	0.009713	0.009344	0.010461	0.011305	0.008789	0.008492	0.006687	0.006207	0.009040	0.004867	0.009257	0.008769	0.006203	0.006430	0.009321	0.005212	0.009073
-310.633333	0.003748	0.006648	0.006856	0.008443	0.008267	0.007690	0.009184	0.008393	0.007370	0.008951	0.008704	0.009079	0.006879	0.009297	0.006026	0.005642	0.008315	0.006946	0.004323	0.009172	0.009709	0.008314	0.006740	0.007826	0.007534	0.007775	0.007903	0.003664	0.006717	0.008730	0.009611	0.011051	0.009241	0.010430	0.008070	0.006778	0.007569	0.006461	0.007650	0.006049	0.007290	0.004818	0.008179	0.008000	0.008104	0.007461	0.008988	0.006111	0.009968
-310.600000	0.005989	0.003641	0.003156	0.005811	0.005156	0.003644	0.008474	0.007295	0.005334	0.006411	0.004105	0.007143	0.002339	0.004193	0.007043	0.008050	0.003853	0.004467	0.004715	0.006988	0.007268	0.006189	0.007128	0.006355	0.007381	0.007755	0.006902	0.008011	0.008866	0.006143	0.009113	0.009860	0.009112	0.008805	0.010146	0.004026	0.005222	0.008449	0.005026	0.006372	0.007560	0.008404	0.005725	0.006269	0.005620	0.005926	0.005657	0.006872	0.007208
-310.566666	0.005436	0.002883	0.004239	0.006578	0.004883	0.006199	0.004861	0.005347	0.003954	0.007161	0.004280	0.004557	0.002646	0.004829	0.005398	0.005233	0.003392	0.004994	0.006249	0.006776	0.007449	0.007234	0.007063	0.005259	0.005445	0.008695	0.005908	0.005666	0.007427	0.006130	0.007239	0.007126	0.008875	0.006492	0.006889	0.007932	0.004784	0.003976	0.003711	0.003405	0.006747	0.002238	0.005706	0.006500	0.002493	0.002619	0.003825	0.002916	0.007095
-310.533333	0.001406	0.005237	0.004007	0.002206	0.003901	0.001483	0.004371	0.004864	0.002467	0.005392	0.001555	0.003139	0.002867	0.002540	0.004399	0.002150	0.003593	0.004547	0.001495	0.002842	0.006872	0.003080	0.003876	0.005343	0.002869	0.005187	0.005558	0.003745	0.003649	0.006379	0.005951	0.003900	0.005226	0.006319	0.005672	0.004259	0.004882	0.002043	0.005605	0.004885	0.005762	0.003579	0.005461	0.004538	0.003632	0.003202	0.002758	0.003142	0.006989
-310.500000	-0.000407	0.001325	0.003875	0.002163	0.002565	-0.000409	0.003302	0.003231	0.002474	0.005293	0.000666	0.004372	0.000987	0.003048	0.004066	-0.000638	0.001663	0.003536	0.001415	0.003646	0.003091	0.002559	-0.002000	0.004808	0.002790	0.004603	0.006221	0.001966	0.005935	0.004379	0.004475	0.006036	0.004898	0.004300	0.004531	0.005478	0.002377	0.003477	0.001718	0.003303	0.005487	0.003296	0.004180	0.002283	0.003701	0.002203	0.001927	0.000855	0.002541
-310.466666	-0.000592	-0.000041	-0.002869	-0.001735	-0.000177	-0.001028	-0.000098	-0.000383	-0.000024	0.002743	-0.000847	0.004742	-0.000346	0.000803	0.001493	0.001263	-0.002863	-0.000022	-0.002573	0.001410	0.005637	0.000625	0.000007	0.004203	-0.000906	0.003168	0.003282	0.002430	0.004562	0.002806	0.002170	0.003852	0.002803	0.004079	0.003011	0.004130	-0.000537	-0.002390	0.001171	0.001136	0.003518	0.000055	-0.001001	-0.000838	0.000439	0.001683	-0.003609	-0.002778	0.000984
-310.433333	-0.003669	-0.002489	-0.001668	0.001042	-0.001935	-0.000250	-0.001465	-0.002359	-0.000601	0.000074	-0.002373	-0.000634	-0.005444	-0.001048	0.000880	0.002702	-0.000477	0.000088	0.001844	-0.002103	0.002920	0.002768	0.000346	0.001392	-0.000947	0.000597	-0.000471	-0.000651	-0.000935	0.003187	-0.001940	0.002140	0.002253	0.001444	0.003939	0.003249	-0.000998	-0.001880	-0.000208	-0.001507	0.000455	0.000318	-0.000904	0.002463	0.000427	-0.001261	-0.000334	-0.003579	0.003885
-310.400000	-0.003531	-0.001435	-0.002733	0.000073	-0.003130	-0.002807	-0.002740	-0.000563	-0.003907	-0.001532	-0.004425	0.000996	-0.004555	-0.002936	-0.004096	0.000552	-0.004065	-0.001869	-0.002628	-0.001345	-0.001499	-0.002427	-0.000753	-0.000496	0.001632	0.001392	0.001499	-0.002113	0.000888	-0.001799	-0.002625	0.002709	0.001454	-0.001006	0.000819	-0.002494	-0.001548	-0.003544	-0.002587	-0.001471	0.001149	-0.004453	0.002430	-0.000179	-0.002320	-0.002735	-0.001400	-0.003902	-0.000880
-310.366666	-0.001941	-0.003284	-0.004827	-0.002905	-0.002187	-0.003640	-0.005073	-0.003040	-0.003330	-0.000879	-0.002658	-0.001072	-0.004107	-0.002220	-0.004824	-0.000442	-0.003671	-0.002988	-0.002154	-0.002929	0.000544	-0.002551	-0.002009	-0.000569	-0.003277	-0.000865	-0.003388	-0.001708	0.000687	-0.003105	-0.004502	-0.000047	-0.003128	0.000689	-0.002712	-0.002800	-0.002352	-0.003549	-0.001872	-0.002352	-0.003438	-0.002781	-0.001346	0.000522	-0.005331	-0.002397	-0.001741	-0.003500	-0.004247
-310.333333	-0.004341	-0.003851	-0.002591	-0.002033	-0.002485	-0.005004	-0.001932	-0.002885	0.000243	-0.001489	-0.004040	-0.001283	-0.004324	-0.003141	-0.001124	-0.002147	-0.003461	-0.006724	-0.004257	-0.004287	-0.000852	-0.002569	-0.002932	-0.000881	-0.005348	-0.001040	-0.001114	-0.004336	-0.001179	-0.002236	-0.000956	-0.002088	-0.002140	-0.001299	-0.002327	-0.004007	0.000084	-0.003637	-0.003172	-0.006021	0.000582	-0.005508	-0.001426	-0.001982	-0.002237	-0.005545	-0.004318	-0.002545	-0.004085
-310.300000	-0.005710	-0.003339	-0.004255	-0.002966	-0.002147	-0.003465	-0.003166	-0.003234	-0.003418	-0.004623	-0.004155	-0.003747	-0.001659	-0.003375	-0.003739	-0.003053	-0.004400	-0.006561	-0.003531	-0.001310	-0.001927	-0.003917	-0.002124	-0.003505	-0.003586	-0.003396	-0.002699	-0.002167	0.000708	-0.003368	-0.001953	-0.001224	-0.001962	0.000317	-0.003648	-0.003861	-0.000020	-0.003980	-0.003550	-0.007275	-0.000736	-0.002793	-0.003183	-0.001833	-0.005701	-0.005961	-0.003620	-0.004034	-0.002020
-310.266666	-0.002810	-0.001492	-0.001378	-0.004549	-0.000738	-0.003716	-0.001960	-0.003295	-0.003945	-0.002299	-0.006376	-0.001357	-0.002320	-0.002080	-0.002711	-0.000525	-0.003586	-0.004075	-0.004571	-0.002240	-0.002114	-0.003190	-0.004687	-0.002508	-0.001411	-0.003286	-0.002194	-0.006605	-0.002501	-0.003215	-0.000903	-0.005844	-0.000136	-0.001376	-0.000240	-0.004214	-0.002466	-0.004305	-0.002852	-0.002588	-0.004894	-0.003538	-0.004633	-0.003875	-0.003355	-0.001979	-0.003677	-0.004668	-0.000809
-310.233333	-0.004894	-0.004637	-0.001625	-0.000648	-0.003316	-0.001986	-0.003111	-0.000490	-0.000522	-0.004125	-0.003777	-0.002220	0.000488	-0.002962	-0.000606	-0.002947	-0.003435	-0.005192	-0.001946	-0.000714	0.000155	-0.003650	-0.001609	-0.001966	-0.002369	-0.001759	-0.002901	-0.001890	-0.002512	-0.004087	0.000874	-0.004095	-0.002979	0.000239	-0.001090	0.000338	-0.003488	-0.002136	-0.001093	-0.006544	-0.004740	-0.003971	-0.003505	-0.004545	-0.002324	-0.002825	-0.004542	-0.003227	-0.001673
-310.200000	-0.002004	-0.001410	-0.000694	0.001206	-0.003653	0.000386	-0.000076	-0.001297	-0.001971	0.000082	0.000131	0.000408	-0.002759	-0.001376	-0.000741	-0.002183	-0.000780	-0.001077	-0.002792	0.001397	0.000629	-0.001920	-0.000209	-0.000747	-0.000905	0.000887	-0.000976	-0.001987	0.001946	-0.001873	0.000931	0.000030	-0.003977	-0.003922	-0.000647	-0.000237	-0.002712	-0.000910	-0.000697	-0.002730	-0.001998	-0.006030	-0.003113	-0.003560	-0.002778	0.001046	-0.004663	-0.003926	-0.001645
-310.166666	-0.002451	-0.001296	-0.000372	0.001735	0.001346	0.001099	0.001715	-0.001223	0.000157	0.002704	-0.002079	0.001940	-0.001088	0.000322	0.000359	0.000625	-0.000472	-0.000561	-0.000949	-0.000203	0.002114	-0.001091	-0.002276	-0.000976	0.001753	0.003213	-0.003675	-0.001867	-0.002765	0.000811	-0.003083	-0.001753	0.000292	0.000907	0.000169	0.004220	-0.001974	-0.001007	-0.000021	-0.001853	-0.000209	-0.000977	-0.005529	-0.000745	-0.001949	-0.001140	0.000847	-0.004346	0.000636
-310.133333	0.001290	0.002426	0.001721	0.001550	0.002009	0.003178	0.001652	0.002790	0.003133	0.000640	-0.000510	0.004490	0.000312	0.001344	0.000792	0.001202	-0.000796	0.000422	-0.000889	0.001127	0.000651	-0.001692	-0.001060	-0.000946	0.001834	0.002833	0.002580	-0.001951	0.001251	-0.000311	-0.001035	-0.000676	0.000459	-0.001719	0.000732	0.003815	-0.000769	0.000057	-0.001283	-0.001637	0.002357	-0.000536	-0.001754	-0.000069	0.002039	0.000266	0.000278	-0.001341	0.001609
-310.100000	0.001830	-0.000052	0.003189	0.003486	0.002965	0.000445	0.001247	0.000795	0.000237	0.005043	0.000475	0.004133	0.000798	0.002447	0.001348	0.004106	-0.000762	0.000159	-0.001363	0.001453	0.001588	0.000960	0.004444	0.002117	0.004419	0.003079	0.003143	0.000154	0.004969	0.002596	0.001343	0.001840	0.000950	0.001418	-0.000118	0.002401	0.001500	-0.001864	-0.000935	0.001284	0.001445	0.000798	-0.001802	-0.002370	0.001539	0.000430	0.001154	0.001855	0.003556
-310.066666	-0.000533	0.002913	0.004435	0.003568	0.004180	0.002542	0.002487	0.003913	0.002374	0.005536	0.002480	0.004227	0.002235	0.004027	0.004113	0.004676	0.003253	0.002873	0.002726	0.004027	0.006058	0.001858	0.002099	0.001609	0.001997	0.004369	0.002844	0.001253	0.003355	0.004391	0.002310	0.004131	0.003206	0.003539	0.002918	0.004491	0.002360	0.001562	0.001892	0.002724	0.005565	0.002751	0.002784	0.001764	0.000826	0.003830	0.000391	0.001462	0.004750
-310.033333	0.002724	-0.000191	0.002544	0.004430	0.002865	0.002404	0.004870	0.001235	0.003584	0.004005	0.001187	0.005711	0.005883	0.005735	0.006196	0.004169	0.002306	0.003658	0.003931	0.001778	0.003232	0.002591	0.002331	0.001696	0.002589	0.004597	0.005475	0.000448	0.004157	0.006741	0.001502	0.006278	0.003878	0.003558	0.004841	0.003297	0.002346	0.002377	-0.000015	-0.000554	0.001695	0.001328	0.001175	0.002099	0.004451	0.005293	0.004899	0.001858	0.005255
-310.000000	0.003558	0.001248	0.005216	0.006517	0.007128	0.000832	0.004661	0.005274	0.004840	0.004324	0.000281	0.003615	0.004398	0.001429	0.001714	0.002998	0.003233	0.001601	0.004016	0.003828	0.004749	0.003063	0.004845	0.005239	0.003080	0.005391	0.002208	0.002174	0.002051	0.004466	0.002473	0.004249	0.002029	0.005557	0.000942	0.005132	0.003530	0.003276	0.004745	0.003596	0.003515	0.001507	0.001984	0.003763	0.003030	0.003758	0.004117	0.000815	0.003921
-309.966666	0.004688	0.006099	0.004849	0.003477	0.005819	0.002044	0.006618	0.000872	0.002372	0.005762	0.001865	0.006187	0.003442	0.007454	0.001674	0.004359	0.002085	0.004815	0.003788	0.002575	0.005669	0.002578	0.004131	0.005637	0.006668	0.006973	0.006306	0.006017	0.001930	0.003905	0.004049	0.006915	0.003760	0.007833	0.005239	0.004156	-0.001132	0.004962	0.005967	0.001816	0.006045	0.002916	0.002154	0.005529	0.001626	0.004468	0.004558	0.001928	0.002990
-309.933333	0.004364	0.002082	0.001237	0.002657	0.003639	0.002578	0.004390	0.004259	0.003856	0.003755	-0.000928	0.003591	0.001661	0.004220	0.003782	0.005440	0.000562	0.000804	0.003441	0.002120	0.003665	0.001406	0.007089	0.003125	0.005320	0.006732	0.005214	0.003926	0.005521	0.005453	0.002189	0.004920	0.005741	0.006285	0.004931	0.007258	0.001091	0.003404	0.002933	0.002273	0.003465	0.004691	0.002479	0.003219	0.002940	0.000789	0.000782	0.003339	0.002758
-309.900000	0.001910	0.003655	0.002012	0.006021	0.002428	0.001221	0.003213	0.005122	0.004506	0.004551	0.000416	0.003948	0.003067	0.000897	0.005786	0.006111	0.002521	0.003084	0.003698	0.003141	0.002674	0.003524	0.004003	0.002386	0.004692	0.006992	0.004716	0.002529	0.002382	0.006944	0.002503	0.005493	0.003672	0.004738	0.002830	0.004745	0.004362	0.004294	0.005789	0.001838	0.000597	0.001408	-0.000440	0.002335	0.002499	0.004415	0.003928	0.003135	0.004544
-309.866666	0.005447	0.000701	0.002863	0.003788	0.004222	0.003910	0.001279	0.004431	0.002506	0.004427	0.001350	0.001883	-0.000550	0.000401	0.002860	0.004762	0.005606	0.001095	0.002644	-0.001213	0.003481	0.002020	0.004217	0.003114	0.005143	0.001815	0.005072	0.003582	0.002794	0.002589	0.001157	0.005033	0.001971	0.003196	0.002777	0.003620	0.001905	-0.000991	0.004965	0.001026	0.002653	0.002357	0.000732	0.004521	0.002655	0.002189	0.003789	0.001177	0.003840
-309.833333	0.001556	0.002763	0.000522	0.001654	0.001084	0.003675	0.000296	-0.000014	0.000079	0.003772	-0.000668	0.000429	0.000394	0.003174	0.002070	0.000356	0.000655	-0.000787	0.001757	0.000644	0.004098	0.002350	0.002920	0.003352	-0.001819	0.002830	0.003768	0.001965	0.003046	0.002483	0.004242	0.004140	0.000742	0.003420	0.002291	0.002653	-0.000839	0.003176	0.003025	0.000780	0.003319	0.000763	0.000085	0.001158	0.001693	0.002593	0.000216	-0.000350	0.003262
-309.800000	-0.002361	-0.000774	-0.000068	0.000355	0.000438	-0.001497	-0.000917	-0.000761	0.000473	-0.000972	-0.000411	0.000779	-0.002129	-0.000793	0.001996	0.003488	-0.000635	-0.001822	0.000427	0.002730	0.001831	-0.002241	0.000304	0.003332	0.001320	0.000917	0.003158	0.000761	0.003620	-0.000140	-0.000504	0.001820	0.001521	0.000225	0.000720	0.001194	0.000626	-0.002854	0.000459	0.002200	0.003306	-0.001433	-0.000166	0.000563	0.001688	-0.000770	0.000273	0.000202	0.001002
-309.766666	-0.002294	-0.005674	-0.002447	-0.001640	-0.000489	-0.002379	-0.001512	-0.004483	-0.001334	-0.002864	-0.001385	-0.002251	-0.003387	-0.000426	-0.000590	0.001630	-0.000733	-0.001602	-0.000822	-0.001402	0.001272	0.000798	0.000400	0.001693	0.000215	0.003197	0.000980	0.000124	0.002936	0.002071	0.001238	0.002236	0.001576	-0.001867	-0.001225	-0.002493	-0.001158	0.000049	0.000618	-0.001053	0.001255	-0.001124	0.002091	0.002098	0.000518	-0.001063	-0.000709	-0.002689	0.000341
-309.733333	-0.006375	-0.003851	-0.001308	-0.005024	-0.005958	-0.004324	-0.004936	-0.004449	-0.001661	-0.001276	-0.002913	-0.004746	-0.003232	0.001923	-0.001871	-0.003129	-0.001976	-0.004176	0.000953	-0.001754	0.000026	0.000368	-0.000793	-0.001400	-0.000060	-0.001507	-0.001797	-0.000671	-0.001827	-0.000702	0.001774	-0.002284	0.000567	-0.001162	-0.001466	-0.001024	-0.005214	-0.004258	-0.002754	-0.001654	-0.000112	-0.002670	-0.003943	0.000470	-0.004448	-0.000675	-0.004105	-0.001416	-0.001105
-309.700000	-0.003656	-0.005503	-0.002936	-0.003241	-0.005395	-0.004525	-0.003310	-0.005258	-0.002758	-0.005728	-0.000878	-0.004518	-0.002342	0.001146	-0.003252	-0.001790	-0.005445	-0.004186	-0.002443	-0.002880	0.000196	-0.004109	-0.005510	-0.002263	-0.001555	-0.000668	-0.002462	-0.002429	-0.000823	0.001814	-0.001370	-0.002011	-0.000204	-0.000657	-0.002812	-0.002092	-0.002550	-0.002372	-0.000439	-0.002579	0.000450	-0.002682	-0.003584	-0.001598	-0.006908	-0.003197	-0.005479	-0.004851	-0.000274
-309.666666	-0.005490	-0.004561	-0.003564	-0.003231	-0.006002	-0.005437	-0.005299	-0.008809	-0.007581	-0.005508	-0.005653	-0.006265	-0.005633	-0.006218	-0.003964	-0.003923	-0.007184	-0.002164	-0.004732	-0.003012	-0.002969	-0.004313	-0.001496	-0.004566	-0.006013	-0.002193	-0.001688	-0.001580	-0.003524	-0.002961	-0.002095	-0.003380	-0.004478	-0.000790	-0.005883	-0.001280	-0.001346	-0.003943	-0.006439	-0.001344	-0.002783	-0.004885	-0.003253	-0.005707	-0.002910	-0.002204	-0.003968	-0.007274	-0.005719
-309.633333	-0.005140	-0.004731	-0.006803	-0.002991	-0.004845	-0.007413	-0.005351	-0.003768	-0.004138	-0.003539	-0.003153	-0.006168	-0.004946	-0.001862	-0.003981	-0.005642	-0.004004	-0.002459	-0.003261	-0.005867	-0.001832	-0.005376	-0.006058	-0.004148	-0.003773	-0.002954	-0.005708	-0.005455	-0.002781	-0.003833	-0.004236	-0.004054	-0.003576	-0.001964	-0.005566	-0.002966	-0.007025	-0.005443	-0.004774	-0.003052	-0.003857	-0.008716	-0.004104	-0.004579	-0.003688	-0.006500	-0.004165	-0.005969	-0.004976
-309.600000	-0.005612	-0.005377	-0.006440	-0.004822	-0.004230	-0.005119	-0.007071	-0.006650	-0.004157	-0.006915	-0.006866	-0.004941	-0.007662	-0.004097	-0.007331	-0.002652	-0.007040	-0.006434	-0.005351	-0.005173	-0.002207	-0.005566	-0.005419	-0.007306	-0.002858	-0.002519	-0.006745	-0.007392	-0.002662	-0.004083	-0.004952	-0.003790	-0.005507	-0.004157	-0.002856	-0.005221	-0.006196	-0.004192	-0.005847	-0.008880	-0.001814	-0.004554	-0.005832	-0.004976	-0.007311	-0.006676	-0.004737	-0.006266	-0.002803
-309.566666	-0.006926	-0.006569	-0.006188	-0.008524	-0.008660	-0.004158	-0.006457	-0.008172	-0.005639	-0.005421	-0.007065	-0.006708	-0.007516	-0.006588	-0.004809	-0.002576	-0.006567	-0.007218	-0.003833	-0.006711	-0.003598	-0.004430	-0.005095	-0.003437	-0.004048	-0.003716	-0.003308	-0.006024	-0.005687	-0.003110	-0.005439	-0.007707	-0.005404	-0.004654	-0.004714	-0.005280	-0.009247	-0.008110	-0.006014	-0.006841	-0.002850	-0.005611	-0.003903	-0.006689	-0.006198	-0.005053	-0.006498	-0.007983	-0.005691
-309.533333	-0.008856	-0.005972	-0.006015	-0.005405	-0.006214	-0.006733	-0.008394	-0.008418	-0.009120	-0.007320	-0.005156	-0.004729	-0.010179	-0.007277	-0.010416	-0.005306	-0.007843	-0.008141	-0.006099	-0.003413	-0.006394	-0.007953	-0.006432	-0.005148	-0.005991	-0.003344	-0.001232	-0.005102	-0.002085	-0.006738	-0.004808	-0.004747	-0.005018	-0.005149	-0.006618	-0.003641	-0.007387	-0.007018	-0.005736	-0.008516	-0.001818	-0.008312	-0.004577	-0.005386	-0.008303	-0.005529	-0.008493	-0.005813	-0.007064
-309.500000	-0.005695	-0.005488	-0.009508	-0.005482	-0.005232	-0.006078	-0.003416	-0.006875	-0.005051	-0.005427	-0.007127	-0.004467	-0.006959	-0.005658	-0.005357	-0.006827	-0.006575	-0.005970	-0.005823	-0.004117	-0.005306	-0.007666	-0.004512	-0.007531	-0.005570	-0.003970	-0.006217	-0.008284	-0.001788	-0.005789	-0.006283	-0.007630	-0.005080	-0.006349	-0.004819	-0.005995	-0.006817	-0.007267	-0.007103	-0.006653	-0.005159	-0.005931	-0.006160	-0.007203	-0.010273	-0.004753	-0.008057	-0.004808	-0.007612
-309.466666	-0.008452	-0.004674	-0.006469	-0.004496	-0.003535	-0.003859	-0.004360	-0.004544	-0.003514	-0.003511	-0.004247	-0.006284	-0.006170	-0.003513	-0.006272	-0.004015	-0.008553	-0.004884	-0.005994	-0.007656	-0.005398	-0.006727	-0.006203	-0.005668	-0.003039	-0.005328	-0.008139	-0.005887	-0.005374	-0.004727	-0.007359	-0.004559	-0.004818	-0.006170	-0.007226	-0.003379	-0.005433	-0.005055	-0.006895	-0.006512	-0.005339	-0.003778	-0.005297	-0.005301	-0.004889	-0.006803	-0.006269	-0.005478	-0.006202
-309.433333	-0.006719	-0.004385	-0.003837	-0.003539	-0.007753	-0.006439	-0.003951	-0.004106	-0.004094	-0.001899	-0.006294	-0.001888	-0.005869	-0.004919	-0.003528	-0.005122	-0.007508	-0.004873	-0.004830	-0.004229	-0.003771	-0.005600	-0.006124	-0.006083	-0.005528	-0.001416	-0.004525	-0.006275	-0.003252	-0.004589	-0.006732	-0.004178	-0.005988	-0.005522	-0.005811	-0.004563	-0.007829	-0.006598	-0.000730	-0.005935	-0.003772	-0.006112	-0.005196	-0.006469	-0.007432	-0.004025	-0.004438	-0.004797	-0.005251
-309.400000	-0.008343	-0.004651	-0.003728	-0.003463	-0.004021	-0.002548	-0.004396	-0.004622	-0.006152	-0.002792	-0.004150	-0.003591	-0.006498	-0.004723	-0.006335	-0.000938	-0.004696	-0.002046	-0.002438	-0.004699	-0.001759	-0.009113	-0.004620	-0.003502	-0.003334	-0.005601	-0.007076	-0.005405	-0.003493	-0.000105	-0.006920	-0.003452	-0.004208	-0.002679	-0.002709	-0.001301	-0.006184	-0.004034	-0.002135	-0.004483	-0.005617	-0.004434	-0.006907	-0.004820	-0.004419	-0.005048	-0.005155	-0.006986	-0.006983
-309.366666	-0.001959	-0.003161	-0.002539	-0.004735	-0.001474	-0.004935	-0.000144	-0.003128	-0.007562	-0.001573	-0.003456	-0.000634	-0.003631	-0.004689	-0.001941	-0.003898	-0.004718	-0.002825	-0.002205	-0.002979	-0.002114	-0.003394	-0.005607	-0.004487	-0.003463	-0.002837	-0.002753	-0.005793	-0.000422	-0.001764	-0.002252	-0.005391	-0.003185	-0.001906	-0.003569	0.001678	-0.006090	-0.003795	-0.005622	0.000140	-0.001643	-0.004452	-0.004132	-0.004387	-0.003520	-0.005671	-0.000391	-0.002779	-0.004465
-309.333333	-0.002375	-0.001593	-0.002418	-0.001791	-0.003497	-0.001908	0.000446	-0.003244	-0.003271	-0.003664	-0.002607	-0.002163	-0.006084	-0.001852	-0.001930	-0.003930	-0.003257	-0.004084	0.000088	-0.002078	-0.002372	-0.002554	-0.005911	-0.003015	-0.003238	0.000895	-0.000031	-0.003642	-0.002761	-0.002469	-0.003949	-0.003406	-0.002706	-0.000265	-0.004846	-0.002326	-0.001982	-0.003876	-0.004205	-0.002979	-0.000632	-0.004066	-0.004077	-0.004871	-0.005281	-0.000531	-0.002993	-0.003616	-0.002009
-309.300000	-0.003693	-0.002714	-0.003155	-0.000385	0.001485	-0.001700	-0.000212	-0.002570	0.000401	-0.001182	-0.000171	0.002583	-0.000818	-0.002880	-0.000818	0.000859	0.000003	-0.001832	-0.002354	-0.001329	-0.001812	-0.005734	-0.003327	-0.000827	-0.003065	-0.003501	-0.002530	0.000847	-0.000616	0.000153	-0.002944	-0.003383	-0.002209	-0.000541	-0.003901	0.001607	-0.001733	-0.004785	-0.003876	-0.003334	-0.002924	-0.002766	-0.002016	-0.004044	-0.003743	-0.002608	-0.002045	-0.004411	-0.001672
-309.266666	-0.002087	-0.001565	-0.000333	-0.001202	-0.000791	-0.004192	-0.002174	0.000777	0.000009	-0.003159	-0.002680	0.000009	-0.005849	-0.000859	-0.002238	-0.000072	-0.002080	-0.001254	-0.002481	-0.000426	-0.000445	-0.001066	-0.002912	0.000056	-0.003364	0.003212	-0.001515	-0.000746	0.000087	0.000491	-0.001640	-0.001888	-0.002605	0.001929	-0.000134	0.002375	0.001935	-0.005516	-0.000576	0.002396	-0.000948	-0.000984	-0.000384	-0.001607	-0.003487	-0.000571	0.000597	0.000182	-0.001543
-309.233333	-0.002455	0.001487	0.000147	0.001325	-0.000070	0.001865	0.002235	-0.000397	0.002178	0.000732	0.001705	0.001503	-0.001028	0.001406	0.000636	0.004903	0.000503	0.001231	0.000987	-0.000464	-0.000093	0.000915	-0.000653	-0.001844	-0.000516	0.001117	-0.000560	0.000810	0.002447	0.000966	0.000539	0.000016	0.001415	-0.000368	-0.003030	0.001886	-0.000308	-0.002312	-0.000395	-0.000658	0.000828	-0.000044	-0.000299	-0.003770	-0.000961	0.000360	-0.001289	-0.002960	0.003362
-309.200000	0.001423	0.002371	0.002191	0.001582	0.003539	0.002032	0.003812	0.003339	0.001790	-0.000426	0.000957	0.002965	0.001267	0.002685	0.002567	0.003809	0.000341	0.000133	0.002594	0.003788	0.002540	-0.000664	0.000537	0.002245	-0.000430	0.004224	0.000039	0.002299	0.002976	0.001160	0.001094	-0.003163	0.001001	0.002937	0.002197	0.003841	0.000200	0.000436	0.002899	0.000092	0.003962	0.000414	0.001262	0.001667	-0.000071	0.001029	-0.001330	-0.000947	0.001258
-309.166666	0.001415	0.003765	0.004050	0.001227	0.002781	0.000473	0.004203	0.002491	0.004376	0.001003	-0.000093	0.004995	-0.000916	0.000073	0.002129	0.000576	0.002431	0.000848	0.004198	-0.000920	0.002148	0.001829	0.004593	0.003797	0.001461	0.004930	0.000321	0.001224	0.003496	0.001692	0.000698	0.002505	0.003021	0.001827	0.003344	0.003744	0.000436	0.002578	0.002105	0.000759	0.002021	0.001880	0.002262	0.000734	0.000875	0.000726	0.002491	0.003839	0.003954
-309.133333	0.002423	0.002352	0.005485	0.003392	0.002718	0.003682	0.007004	0.003573	0.004633	0.003272	0.004386	0.004119	0.002978	0.002776	0.003870	0.005773	0.001760	0.003915	0.004288	0.002729	0.005383	0.000556	0.003060	0.002278	0.003357	0.005174	0.003918	0.001241	0.004850	0.002598	0.001848	0.004497	0.002312	0.004791	0.003435	0.003299	0.001795	0.000734	0.002449	0.002183	0.002923	0.000513	-0.001703	0.001196	0.003632	0.000856	0.001588	0.003713	0.003367
-309.100000	0.005110	0.003088	0.003228	0.004866	0.002783	0.003167	0.008300	0.003909	0.006657	0.002696	0.002817	0.006766	0.004650	0.003756	0.003339	0.004901	0.003395	0.002325	0.003592	0.003199	0.007166	0.003705	0.002885	0.004124	0.003463	0.006866	0.003312	0.003617	0.006239	0.004531	0.003995	0.002493	0.002871	0.003514	0.002313	0.005470	0.003088	0.003849	0.002646	0.004132	0.006750	0.002077	0.005291	0.003128	0.000569	0.003278	0.002700	0.003500	0.004141
-309.066666	0.001292	0.001630	0.004818	0.006689	0.004687	0.004124	0.006143	0.005034	0.003953	0.002786	0.008587	0.005848	0.004370	0.003749	0.001251	0.007419	0.004250	0.005042	0.002753	0.001966	0.004423	0.003808	0.004877	0.002954	0.003455	0.003415	0.006031	0.005847	0.005782	0.006899	0.006479	0.002528	0.002919	0.003769	0.002702	0.003563	0.003412	0.002248	0.005945	0.004140	0.007750	0.002189	0.001627	0.002777	0.001608	0.001518	0.002650	0.004022	0.005272
-309.033333	0.003176	0.005125	0.005273	0.004338	0.004458	0.003565	0.010661	0.005521	0.003919	0.006659	0.004950	0.008216	0.006792	0.002804	0.005758	0.003172	0.004278	0.004879	0.007163	0.005982	0.006359	0.002247	0.002373	0.004957	0.004664	0.005134	0.005339	0.004104	0.004648	0.004946	0.004639	0.003430	0.003325	0.005194	0.005445	0.009022	0.004398	0.003305	0.004143	0.003649	0.005094	0.002752	0.004279	0.006226	0.003667	0.005239	0.004912	0.003637	0.006077
-309.000000	0.003705	0.004803	0.004035	0.005071	0.005164	0.005670	0.006947	0.007055	0.007588	0.006411	0.005380	0.007672	0.005685	0.006202	0.004235	0.006036	0.005741	0.005236	0.006554	0.007267	0.009295	0.005383	0.005382	0.005373	0.006362	0.006836	0.005494	0.005438	0.007297	0.005848	0.005111	0.002227	0.003924	0.005193	0.005850	0.007060	0.005572	0.004458	0.004722	0.002797	0.007567	0.004390	0.001578	0.005637	0.003930	0.006553	0.007151	0.004449	0.004793
-308.966666	0.004177	0.006032	0.004824	0.006487	0.007455	0.006767	0.005985	0.007514	0.007721	0.004352	0.005803	0.008298	0.006161	0.006981	0.006091	0.007402	0.006626	0.004609	0.006871	0.003024	0.007879	0.005060	0.007370	0.006622	0.007888	0.008125	0.004120	0.005970	0.005498	0.007428	0.002547	0.006906	0.006034	0.009935	0.007903	0.007933	0.005552	0.003332	0.003597	0.005249	0.005567	0.007570	0.004301	0.003619	0.004089	0.005847	0.003983	0.004065	0.005361
-308.933333	0.002965	0.004228	0.004777	0.006797	0.005856	0.005330	0.007325	0.006794	0.006922	0.007150	0.007993	0.010012	0.004872	0.006016	0.005218	0.007489	0.002864	0.007891	0.005679	0.008696	0.006474	0.006094	0.007245	0.004068	0.007896	0.008422	0.003745	0.006288	0.005318	0.008159	0.005945	0.008297	0.004699	0.006772	0.008225	0.008037	0.007944	0.002048	0.008424	0.006506	0.007464	0.009726	0.005177	0.005658	0.005217	0.007163	0.006510	0.004111	0.005220
-308.900000	0.002802	0.006229	0.005083	0.007399	0.005437	0.002570	0.007815	0.007229	0.006856	0.007873	0.006572	0.006340	0.005146	0.006660	0.007031	0.008290	0.003940	0.006858	0.005975	0.008181	0.006666	0.004991	0.008365	0.006752	0.006184	0.006214	0.004866	0.005448	0.007532	0.009351	0.009081	0.006179	0.007317	0.009164	0.006782	0.012595	0.006784	0.002311	0.006308	0.006880	0.003816	0.007594	0.005785	0.007445	0.007448	0.007232	0.007257	0.005700	0.007624
-308.866666	0.002399	0.005639	0.010418	0.007343	0.003110	0.003228	0.007732	0.007507	0.007797	0.004792	0.000938	0.006092	0.007190	0.005684	0.003637	0.008015	0.002310	0.003563	0.003979	0.003355	0.007228	0.006872	0.008772	0.005859	0.007741	0.004450	0.005197	0.005017	0.009462	0.008610	0.004621	0.004474	0.007169	0.007140	0.009986	0.009626	0.005461	0.003401	0.006056	0.005383	0.002456	0.004884	0.005607	0.004017	0.004293	0.006078	0.005618	0.004902	0.008505
-308.833333	0.003716	0.002010	0.007725	0.007184	0.005213	0.002528	0.006832	0.005196	0.004870	0.006195	0.003334	0.006363	0.004094	0.007366	0.001620	0.007574	0.007397	0.002093	0.004833	0.004911	0.007720	0.005041	0.006324	0.004634	0.006730	0.006831	0.007271	0.005351	0.007749	0.005341	0.006051	0.005431	0.002854	0.006360	0.006760	0.009204	0.004524	0.004441	0.004974	0.007931	0.004855	0.006792	0.006445	0.002597	0.003695	0.007819	0.002218	0.006181	0.002811
-308.800000	0.006886	0.003063	0.002694	0.007308	0.002406	0.002989	0.007115	0.002568	0.003279	0.003712	0.003082	0.004911	0.003801	0.006328	0.003773	0.007379	0.006288	0.007868	0.007306	0.002442	0.006928	0.004320	0.001970	0.005032	0.006428	0.006674	0.004394	0.003982	0.006825	0.005853	0.009255	0.005410	0.005211	0.003747	0.007280	0.007662	0.005251	0.005424	0.006207	0.006543	0.004430	0.002648	0.003708	0.005083	0.002074	0.002878	0.003061	0.005464	0.004637
-308.766666	0.003195	0.002801	0.006456	0.008011	0.004718	0.001093	0.007439	0.005364	0.005210	0.004588	0.001034	0.005309	0.001685	0.005457	0.004015	0.006594	0.003698	0.003059	0.004358	0.004333	0.005318	0.003381	0.005508	0.006372	0.005689	0.005290	0.003521	0.003964	0.005968	0.005144	0.004619	0.004312	0.005957	0.008560	0.004321	0.007339	0.004604	0.005293	0.003775	0.004479	0.002348	0.003688	0.004502	0.003131	0.002719	0.005905	0.005240	0.006200	0.005058
-308.733333	0.003749	0.002477	0.001704	0.002947	0.001916	0.002843	0.004203	0.002543	0.004334	0.004912	0.000874	0.004765	0.003866	0.006986	0.006038	0.006194	0.005258	0.002229	0.003297	0.003632	0.006117	0.001918	0.003661	0.002207	0.004366	0.007732	0.006090	0.000579	0.003852	0.005854	0.006358	0.002182	0.005630	0.003782	0.004144	0.004815	0.005339	0.005810	0.004234	0.004844	0.004898	0.004031	0.002413	0.002864	0.002419	0.005133	0.001455	0.002744	0.004024
-308.700000	0.000778	0.001926	0.003648	0.003652	0.001387	0.001520	0.006218	0.004017	0.004905	0.004706	-0.001460	0.007293	0.002799	0.005859	0.002251	0.003306	0.001929	0.004389	0.004924	0.003306	0.004994	0.001299	0.006899	0.003913	0.003965	0.004849	0.001730	0.001502	0.005778	0.006341	0.004717	0.003408	0.003774	0.002849	0.003414	0.002352	0.002608	0.002764	0.004058	0.005748	0.004448	0.003620	0.003386	0.003891	0.004914	0.005264	0.001267	0.002411	0.002383
-308.666666	0.001665	0.001807	0.000943	0.003960	0.005527	0.004484	0.004359	0.003897	0.000826	0.003839	0.001207	0.001921	0.004375	0.002608	0.001279	0.003178	0.002613	0.001661	0.007122	0.001298	0.004850	0.002109	0.004256	0.001798	0.002854	0.002389	0.000616	0.003480	0.005658	0.005612	0.004340	0.004680	0.002986	0.004636	0.003452	0.005192	0.004138	0.001845	0.004366	0.003097	0.002431	0.001379	0.002675	0.004047	0.001657	0.000998	0.004701	0.000204	-0.000799
-308.633333	-0.000511	0.000863	0.003827	0.001396	0.002537	0.002752	0.006285	0.002427	0.005017	0.004561	0.001815	0.001149	0.003252	0.001281	0.004659	0.004286	0.002436	0.002722	0.003574	0.002048	0.001906	0.003571	0.002509	0.003522	0.003212	0.003619	0.003944	0.001921	0.005388	0.003600	0.004262	0.000113	0.002750	0.002714	0.005580	0.006081	0.004769	-0.001885	0.003257	0.003247	-0.000137	0.002189	0.004201	0.003865	0.003926	0.002448	0.003015	0.004028	0.004145
-308.600000	0.001422	0.002318	0.000781	0.001996	0.004491	0.001698	0.005462	0.002064	0.002071	0.001142	0.002058	0.005888	0.000814	0.005254	0.004139	0.006423	0.002793	-0.000061	0.004218	0.003391	0.006393	0.004491	0.006781	0.004970	0.003218	0.005312	0.006989	0.003692	0.004804	0.002541	0.007329	0.005354	0.002366	0.001361	0.003458	0.006327	0.003889	0.003006	0.001772	0.000396	0.000380	0.001843	0.002856	0.001076	0.001759	0.005219	0.001136	0.000715	0.004564
-308.566666	0.003730	0.000938	0.002914	0.001643	0.003077	0.004101	0.004812	0.003569	0.004816	0.004408	0.005233	0.007005	0.002908	0.004001	0.001136	0.002578	0.004977	0.003096	0.003894	0.002050	0.005467	0.004111	0.002198	0.005388	0.003220	0.004429	0.002585	0.001188	0.005294	0.002762	0.003065	0.002262	0.001583	0.004050	0.005266	0.006180	0.001656	0.005892	0.002496	0.003313	0.002086	0.004984	0.001615	0.002490	0.004860	0.003016	0.004024	0.005822	0.005574
-308.533333	0.003019	0.001233	0.006189	0.002666	0.004415	0.004840	0.009881	0.005907	0.005759	0.003382	0.001678	0.005373	0.005907	0.004944	0.002518	0.004223	0.002325	0.002573	0.006416	0.005946	0.005182	0.003536	0.003373	0.005076	0.002818	0.005398	0.004257	0.004366	0.004870	0.004606	0.005970	0.005808	0.004841	0.004232	0.004823	0.005936	0.004751	0.004342	0.005981	0.003528	0.003298	0.001295	0.000689	0.001755	0.002531	0.006879	0.003769	0.005295	0.006963
-308.500000	0.004180	0.004170	0.007484	0.005745	0.003911	0.006845	0.003405	0.006563	0.005168	0.006191	0.003886	0.006323	0.004277	0.006058	0.006146	0.005063	0.003010	0.004751	0.002812	0.006579	0.008426	0.004091	0.004689	0.007865	0.004277	0.004108	0.004071	0.005048	0.006890	0.005689	0.003772	0.005210	0.005457	0.004396	0.007819	0.006070	0.005945	0.001808	0.002444	0.001620	0.005311	0.006811	0.001724	0.005604	0.001532	0.003602	0.004794	0.003820	0.005679
-308.466666	0.006508	0.003280	0.004445	0.007306	0.008022	0.009015	0.006542	0.004559	0.004074	0.005632	0.006252	0.008563	0.004673	0.005648	0.007679	0.006976	0.007543	0.005854	0.002961	0.006348	0.008807	0.004576	0.004653	0.005790	0.006188	0.006425	0.003011	0.004444	0.005686	0.008704	0.005499	0.005609	0.009071	0.004338	0.006840	0.007197	0.007442	0.005985	0.002882	0.005729	0.004265	0.009280	0.000962	0.005461	0.002010	0.007923	0.008348	0.007241	0.008011
-308.433333	0.006601	0.008181	0.007829	0.006009	0.008592	0.008520	0.007114	0.007321	0.006778	0.007895	0.006572	0.007258	0.008458	0.009114	0.010247	0.009315	0.003998	0.006182	0.009223	0.007074	0.007503	0.005302	0.006967	0.011492	0.006810	0.007637	0.009205	0.006945	0.009137	0.008899	0.006154	0.004347	0.006422	0.006686	0.006582	0.007596	0.005046	0.007833	0.006246	0.005784	0.007784	0.005765	0.006685	0.005803	0.007071	0.009677	0.005391	0.010196	0.008410
-308.400000	0.005326	0.007289	0.007172	0.008983	0.005661	0.008058	0.012034	0.009517	0.008653	0.008291	0.009774	0.011827	0.008482	0.010378	0.009361	0.010605	0.009294	0.008892	0.009198	0.009812	0.006486	0.007466	0.008120	0.004383	0.010592	0.011095	0.008519	0.005748	0.009217	0.012100	0.008163	0.009336	0.008127	0.010411	0.011386	0.009867	0.008072	0.009017	0.007279	0.009243	0.006580	0.009364	0.008951	0.008425	0.005671	0.007696	0.008712	0.009292	0.009607
-308.366666	0.008773	0.007299	0.010381	0.010785	0.008824	0.009531	0.010146	0.008517	0.008416	0.010420	0.010235	0.011333	0.008243	0.011185	0.010342	0.010139	0.009216	0.008762	0.006625	0.010789	0.012465	0.007309	0.008994	0.009785	0.007917	0.012530	0.008969	0.010019	0.010739	0.011145	0.010094	0.011119	0.009012	0.011152	0.007899	0.013353	0.006815	0.008759	0.004745	0.010964	0.008186	0.011080	0.010054	0.006494	0.006702	0.012220	0.009323	0.012079	0.009982
-308.333333	0.007429	0.007511	0.009978	0.013942	0.011495	0.011316	0.011974	0.012886	0.010669	0.012494	0.012361	0.009077	0.012661	0.012035	0.011891	0.014509	0.010497	0.012426	0.010433	0.011865	0.010407	0.009341	0.011316	0.008453	0.010755	0.013398	0.010631	0.010475	0.010759	0.010714	0.011389	0.010942	0.009624	0.011997	0.008978	0.014819	0.011939	0.012582	0.012692	0.010650	0.009124	0.008194	0.007082	0.009260	0.008454	0.013593	0.009695	0.010009	0.013228
-308.300000	0.011285	0.010889	0.009810	0.012304	0.009326	0.011858	0.011981	0.013834	0.011867	0.014056	0.012055	0.008656	0.011416	0.010410	0.012486	0.015157	0.010651	0.009158	0.012031	0.013541	0.011288	0.009896	0.013576	0.013672	0.012055	0.012752	0.012331	0.010921	0.015498	0.011963	0.011070	0.013756	0.014206	0.011865	0.011858	0.014901	0.010608	0.006464	0.010144	0.011031	0.010462	0.011632	0.008653	0.012129	0.008667	0.014891	0.010865	0.009207	0.008336
-308.266666	0.013367	0.012844	0.012339	0.010457	0.013543	0.012024	0.013749	0.013283	0.012670	0.011457	0.013968	0.014032	0.009057	0.013441	0.012598	0.014025	0.010770	0.011763	0.011852	0.013285	0.014120	0.013528	0.013176	0.011038	0.011931	0.013026	0.012970	0.013671	0.014146	0.013562	0.014682	0.012556	0.010616	0.013869	0.013051	0.014980	0.010739	0.012103	0.012547	0.012199	0.011197	0.012827	0.011152	0.010591	0.011871	0.013771	0.013840	0.010492	0.015447
-308.233333	0.012419	0.013235	0.012431	0.008191	0.012392	0.010420	0.013573	0.012933	0.012381	0.013530	0.014064	0.014697	0.011711	0.014821	0.014240	0.012666	0.014133	0.011393	0.013644	0.014418	0.013649	0.014240	0.012762	0.014408	0.014308	0.015122	0.011659	0.011149	0.014212	0.015372	0.013215	0.014247	0.013239	0.013985	0.016218	0.013614	0.011816	0.010736	0.009814	0.010998	0.010247	0.013648	0.010897	0.012736	0.012253	0.014636	0.009470	0.012473	0.014036
-308.200000	0.010566	0.013366	0.010696	0.011649	0.012585	0.010994	0.012601	0.011751	0.009755	0.012496	0.014669	0.013494	0.011057	0.013365	0.011440	0.012810	0.012833	0.010183	0.015189	0.010563	0.012128	0.012135	0.010861	0.011656	0.012244	0.015357	0.015171	0.012302	0.015265	0.014477	0.010988	0.014068	0.012124	0.015740	0.013885	0.013546	0.010950	0.011544	0.011526	0.013818	0.012245	0.012048	0.008857	0.012298	0.011227	0.013136	0.010155	0.012305	0.010498
-308.166666	0.011615	0.010530	0.010720	0.009032	0.011441	0.011590	0.011750	0.012004	0.010512	0.015286	0.009772	0.011006	0.013534	0.011383	0.009753	0.014701	0.011430	0.011548	0.010957	0.011109	0.013327	0.011056	0.013451	0.013166	0.011180	0.011996	0.012732	0.013969	0.012156	0.013538	0.013531	0.013019	0.015577	0.015286	0.010392	0.013680	0.010692	0.011645	0.011393	0.014921	0.012379	0.011880	0.014220	0.011890	0.008924	0.014569	0.008852	0.014523	0.010382
-308.133333	0.011108	0.005149	0.007880	0.008859	0.012905	0.008611	0.012862	0.011058	0.009901	0.012669	0.009434	0.008435	0.013823	0.012967	0.009113	0.012566	0.010665	0.011134	0.009482	0.008298	0.011288	0.010262	0.012292	0.013212	0.012406	0.011879	0.011013	0.013420	0.013296	0.016129	0.010716	0.011230	0.013199	0.014354	0.012716	0.011191	0.012701	0.010127	0.009018	0.014010	0.012279	0.012206	0.010332	0.012142	0.013439	0.012046	0.008492	0.010735	0.012800
-308.100000	0.009138	0.006770	0.008897	0.010625	0.009147	0.006794	0.011010	0.009220	0.008543	0.009370	0.008454	0.010595	0.008400	0.008874	0.006556	0.009456	0.009213	0.008960	0.006669	0.011466	0.009705	0.007139	0.009144	0.009303	0.009186	0.011147	0.012179	0.008571	0.011085	0.009714	0.009937	0.009105	0.007539	0.009267	0.011327	0.011054	0.010989	0.007095	0.010305	0.009138	0.011823	0.012997	0.007681	0.009707	0.011446	0.009453	0.007379	0.006677	0.012075
-308.066666	0.005789	0.005811	0.005016	0.009746	0.008489	0.006310	0.007843	0.006848	0.007751	0.006116	0.004935	0.007430	0.004421	0.005736	0.008590	0.009974	0.009278	0.007595	0.008012	0.009249	0.008551	0.006546	0.008687	0.007404	0.010389	0.010736	0.006272	0.008304	0.010141	0.008262	0.009826	0.009687	0.009110	0.010327	0.007282	0.010063	0.006461	0.005904	0.007389	0.010468	0.010247	0.010868	0.007241	0.006619	0.009128	0.007880	0.006943	0.008046	0.006777
-308.033333	0.004424	0.007408	0.003515	0.007148	0.005839	0.005382	0.004926	0.006628	0.006391	0.007035	0.004716	0.006663	0.004248	0.006417	0.006268	0.006582	0.003612	0.007663	0.007868	0.008762	0.006018	0.005135	0.002970	0.008165	0.009381	0.007736	0.006034	0.005116	0.007404	0.007536	0.007037	0.006714	0.007384	0.007881	0.008635	0.008867	0.005002	0.004307	0.003075	0.006753	0.006791	0.007806	0.006882	0.007149	0.006617	0.008679	0.009380	0.004542	0.007926
-308.000000	0.001281	0.002417	0.004549	0.006020	0.000863	0.003105	0.005638	0.003323	0.003214	0.002074	0.000313	0.005044	0.002985	0.004123	0.001260	0.004741	0.002862	0.002492	0.005861	0.004347	0.005192	0.004928	0.006646	0.004301	0.003389	0.005066	0.004986	0.005111	0.004841	0.006226	0.007502	0.005489	0.007861	0.007422	0.005918	0.007939	0.003939	0.003549	0.003410	0.003258	0.004929	0.005677	0.006083	0.005649	0.003300	0.003567	0.006750	0.004193	0.004128
-307.966666	0.000839	0.004841	0.000989	0.002753	0.000569	-0.000163	0.004788	0.001888	0.001795	0.002256	0.003947	0.004262	0.001285	0.000762	-0.000485	0.001728	0.001718	0.000338	0.003933	0.002835	0.002786	0.004504	0.002333	0.002081	0.006100	0.004627	0.001675	0.002973	0.004143	0.002467	0.005322	0.004182	0.004188	0.002989	0.002233	0.005094	0.001683	0.002526	0.001605	0.004783	0.003083	0.004619	0.005223	0.004795	0.004441	0.005420	0.001299	0.001962	0.001185
-307.933333	-0.001338	0.001789	0.001848	-0.000977	0.001429	0.000106	0.000109	0.002099	-0.002069	0.002020	-0.003414	0.002663	-0.000537	0.001205	-0.000161	0.000744	-0.003104	0.001372	0.001199	0.004081	0.001889	-0.000547	0.001955	0.001293	0.002092	0.006499	0.000140	-0.000207	0.002994	0.002667	0.003114	0.001457	0.001131	0.003703	-0.000801	0.005061	0.000369	0.000887	0.000573	0.000371	0.000993	0.003140	0.001799	0.001073	0.000988	-0.001304	0.000774	0.000583	0.004089
-307.900000	-0.003817	-0.001333	-0.001053	-0.001188	-0.000504	-0.000336	0.003823	-0.004364	-0.000517	0.002422	-0.001857	-0.001687	-0.005618	-0.000244	-0.001536	0.002042	0.000347	-0.000630	-0.000459	-0.002193	-0.000389	-0.000259	0.001304	0.000058	0.000414	-0.000480	-0.003237	-0.000567	0.001265	0.001976	-0.001035	-0.002250	0.000708	-0.001077	-0.001833	0.001494	-0.000038	0.000215	-0.001376	0.001177	0.000921	0.002786	-0.001994	0.001249	0.002113	0.003245	-0.001267	-0.000131	0.000660
-307.866667	-0.004640	-0.001615	-0.001718	-0.000426	-0.000813	-0.003072	0.000564	-0.004913	-0.000302	-0.002565	-0.001260	-0.000891	-0.005035	-0.001983	-0.003478	-0.001519	-0.000304	-0.003040	0.001196	-0.001947	0.000518	-0.003026	0.000764	-0.001669	-0.000741	-0.000126	-0.003383	0.000082	-0.001113	-0.000261	0.000401	0.000201	-0.002248	-0.001928	-0.000276	0.000794	-0.004794	-0.003091	-0.003388	-0.000837	0.001053	-0.001132	-0.002097	-0.004305	-0.002323	-0.003825	-0.001079	-0.003904	-0.001448
-307.833333	-0.002836	-0.004773	-0.005716	-0.004144	-0.002123	-0.003960	-0.001999	-0.004715	-0.004472	-0.003478	-0.003472	-0.004687	-0.002372	-0.003014	-0.002574	-0.002043	-0.005194	-0.002867	-0.003223	-0.001868	-0.001020	-0.001751	-0.002605	-0.002121	-0.004626	-0.004165	-0.001410	-0.002644	-0.001692	-0.001056	-0.002285	-0.003865	-0.001456	-0.002094	-0.002738	-0.000252	-0.002735	-0.002656	-0.004016	-0.001332	-0.003143	-0.001426	-0.004107	-0.003350	-0.003261	-0.004148	-0.003147	-0.001663	-0.003395
-307.800000	-0.006123	-0.003230	-0.002747	-0.004176	-0.003352	-0.005485	-0.002537	-0.005867	-0.005634	-0.001128	-0.005786	-0.004046	-0.005672	-0.004037	-0.003365	-0.001077	-0.002967	-0.006386	-0.002639	-0.004997	-0.002206	-0.003571	-0.002548	-0.005355	-0.001299	-0.004522	-0.005755	-0.002352	-0.003083	-0.002737	-0.004118	-0.003187	-0.001838	-0.002082	-0.003295	-0.002722	-0.004669	-0.004252	-0.000348	-0.005190	-0.005370	-0.004079	-0.005548	-0.004391	-0.005132	-0.001707	-0.004213	-0.007283	-0.001673
-307.766667	-0.005104	-0.004017	-0.007141	-0.004068	-0.002900	-0.002762	-0.004511	-0.002826	-0.004866	-0.006134	-0.007246	-0.003996	-0.004581	-0.004964	-0.003358	-0.006085	-0.004403	-0.003060	-0.004755	-0.004477	-0.002144	-0.003569	-0.003166	-0.004358	-0.006389	-0.005462	-0.005199	-0.003526	-0.006162	-0.004385	-0.002641	-0.003494	-0.006148	-0.004892	-0.004212	-0.005212	-0.004917	-0.003918	-0.004385	-0.005362	-0.005606	-0.002865	-0.003952	-0.003484	-0.001836	-0.003367	-0.004517	-0.006364	-0.004375
-307.733333	-0.007564	-0.008482	-0.005078	-0.005206	-0.003380	-0.004934	-0.003250	-0.002887	-0.006155	-0.003693	-0.005422	-0.006768	-0.010464	-0.005513	-0.005208	-0.007925	-0.006889	-0.003297	-0.005744	-0.006457	-0.004709	-0.005997	-0.006485	-0.004020	-0.006850	-0.003235	-0.004995	-0.006912	-0.001597	-0.006928	-0.005412	-0.006391	-0.004898	-0.004332	-0.006339	-0.005607	-0.004456	-0.006638	-0.004402	-0.004178	-0.002919	-0.001720	-0.007371	-0.005450	-0.005839	-0.005188	-0.007814	-0.003167	-0.003302
-307.700000	-0.003706	-0.004886	-0.002913	-0.005606	-0.004246	-0.003963	-0.004349	-0.002892	-0.005095	-0.004083	-0.004979	-0.003089	-0.006404	-0.000804	-0.004180	-0.003472	-0.006071	-0.003629	-0.004537	-0.003681	-0.005683	-0.003913	-0.005690	-0.004181	-0.005144	-0.006221	-0.004603	-0.003546	-0.003891	-0.003181	-0.005633	-0.005400	-0.005186	-0.004821	-0.006473	-0.005186	-0.005688	-0.005978	-0.001157	-0.004625	-0.004283	-0.003125	-0.006436	-0.006389	-0.005520	-0.005003	-0.004387	-0.003614	-0.004790
-307.666667	-0.006571	-0.006798	-0.003953	-0.005879	-0.006646	-0.004336	-0.003313	-0.003368	-0.004414	-0.004686	-0.008254	-0.003139	-0.006095	-0.004830	-0.004166	-0.003986	-0.003974	-0.006033	-0.004223	-0.004074	-0.001924	-0.006798	-0.004280	-0.004174	-0.003454	-0.002740	-0.004894	-0.004594	-0.001764	-0.003135	-0.004736	-0.004005	-0.004413	-0.005863	-0.004762	-0.003658	-0.006719	-0.005793	-0.006205	-0.006023	-0.002254	-0.003725	-0.005513	-0.006251	-0.006087	-0.003607	-0.002043	-0.006312	-0.003744
-307.633333	-0.003152	-0.006151	-0.003161	-0.003130	-0.003814	-0.001327	-0.003608	-0.006094	-0.003914	-0.006495	-0.003762	-0.002762	-0.004052	-0.002264	-0.006174	-0.002575	-0.002911	-0.002710	-0.003587	-0.003665	-0.003211	-0.006225	-0.004940	-0.002984	-0.006516	-0.003317	-0.002375	-0.004991	-0.004335	-0.003272	-0.004589	-0.003845	-0.003152	-0.005339	-0.002697	-0.005663	-0.006960	-0.006176	-0.005373	-0.004322	-0.003934	-0.004227	-0.005584	-0.007565	-0.006235	-0.005121	-0.007094	-0.005025	-0.001759
-307.600000	-0.005089	-0.003677	-0.004582	-0.003198	-0.001942	-0.004133	-0.003521	-0.001604	-0.004331	-0.002533	-0.004089	-0.000146	-0.002510	-0.003648	-0.003532	-0.004240	-0.005675	-0.004023	-0.003406	-0.003392	-0.006933	-0.003815	-0.001847	-0.004341	-0.005617	-0.001504	-0.001498	-0.004894	-0.002363	-0.003801	-0.001457	-0.003409	-0.003102	-0.002652	-0.005745	-0.003454	-0.005202	-0.006278	-0.005048	-0.004250	-0.005451	-0.002874	-0.006064	-0.003647	-0.004297	-0.003638	-0.003255	-0.005961	-0.002890
-307.566667	-0.004017	-0.005026	-0.001490	-0.002111	0.000025	-0.001099	0.000356	-0.002733	-0.000798	-0.002609	-0.001582	-0.002420	-0.003375	-0.003767	0.000956	-0.000500	-0.002278	-0.003156	-0.001808	-0.000695	-0.002436	-0.002299	-0.000428	-0.003055	-0.003477	-0.002296	-0.003357	-0.002241	-0.001432	-0.003688	-0.002173	-0.004694	-0.002809	-0.004921	-0.002780	-0.000656	-0.005604	-0.002193	-0.002747	-0.003944	-0.002829	-0.001984	-0.005856	-0.004947	-0.002465	-0.000085	-0.003409	-0.002815	-0.001623
-307.533333	-0.004102	-0.001570	-0.000500	-0.003460	0.001766	-0.001119	-0.000877	-0.001440	-0.003190	-0.000741	0.000014	-0.000947	-0.001934	-0.003083	-0.000330	-0.001516	-0.003634	0.000853	-0.002097	-0.002833	-0.003262	-0.001609	-0.002364	-0.003477	-0.002657	-0.000083	-0.002289	-0.001623	-0.001179	0.001383	-0.001770	-0.003294	-0.002086	-0.003091	-0.007065	-0.001500	-0.005365	-0.004912	-0.004387	-0.006301	-0.002075	-0.000385	-0.002564	-0.002241	-0.002109	-0.002649	-0.004051	-0.002516	-0.001136
-307.500000	-0.000742	-0.002806	-0.000168	-0.001870	0.000042	-0.001559	0.005362	-0.000235	0.002260	0.000356	-0.001637	-0.000191	-0.001550	0.000350	0.000885	-0.003113	-0.003750	0.001700	-0.001336	-0.000521	-0.000027	-0.001841	0.001145	0.000673	-0.001149	0.002906	0.003238	-0.001208	0.002742	0.002347	0.000157	0.000846	-0.004463	0.000691	-0.001751	-0.000302	-0.002125	-0.001086	-0.000542	0.000194	-0.003057	0.001468	-0.002698	-0.002050	-0.000997	0.001360	-0.002858	0.000404	-0.000249
-307.466667	0.001433	-0.001929	0.002014	0.001640	0.000100	0.001911	0.004548	0.003324	0.000147	0.000715	0.001510	0.003775	0.001921	0.002786	0.003682	0.000536	0.000870	-0.001403	0.002509	0.002003	0.001142	-0.001717	0.004684	0.002058	-0.000533	0.001872	0.000213	0.000628	0.003149	0.002639	0.001756	0.001416	-0.000343	0.000676	-0.001231	0.004230	-0.000034	0.001012	-0.000313	0.000767	0.000066	-0.000134	-0.002004	-0.000461	0.001731	-0.000327	0.002109	-0.000193	0.000378
-307.433333	0.002879	0.002827	0.002570	0.000670	0.005590	0.003998	0.004842	0.008181	0.003366	-0.002187	0.003224	0.006489	-0.001451	0.005561	0.003359	0.002979	0.001250	0.004972	0.000937	0.005898	0.002110	0.001517	0.005566	0.005365	0.004509	0.003542	0.001750	0.005055	0.002087	0.002845	0.001748	0.000984	-0.000464	0.001063	0.001953	0.002659	0.001285	0.002459	-0.000107	0.002405	0.002137	0.002686	0.003048	-0.000455	0.003070	0.002740	0.002753	0.002659	0.005674
-307.400000	0.004645	0.005045	0.004419	0.005226	0.006781	0.004632	0.006519	0.006862	0.006540	0.002881	0.005876	0.007716	0.004225	0.010655	0.006363	0.004329	0.004802	0.004206	0.005272	0.002489	0.003204	0.003901	0.003315	0.004551	0.004918	0.008435	0.004029	0.002604	0.003176	0.004010	0.002664	0.005019	0.005126	0.005956	0.006128	0.003674	0.001673	0.004053	0.003875	0.003992	0.003910	0.005158	0.003785	0.004412	0.003342	0.003917	0.005156	0.003086	0.004317
-307.366667	0.006093	0.004382	0.005941	0.006371	0.009422	0.006586	0.009490	0.007058	0.008529	0.007015	0.007381	0.007950	0.005199	0.007214	0.011124	0.006985	0.005714	0.005107	0.005052	0.007260	0.007802	0.005207	0.003427	0.009404	0.007235	0.007555	0.006204	0.002618	0.005646	0.006463	0.007546	0.006842	0.005516	0.005196	0.005408	0.006798	0.004608	0.002954	0.005948	0.005288	0.005109	0.005155	0.002981	0.003798	0.002883	0.004758	0.004838	0.003762	0.007041
-307.333333	0.007768	0.008012	0.010407	0.008133	0.007534	0.010473	0.010857	0.009033	0.009116	0.010048	0.010450	0.011037	0.007521	0.010491	0.007095	0.007437	0.007949	0.008473	0.011049	0.007198	0.003960	0.004966	0.008583	0.007775	0.010141	0.009240	0.010745	0.009970	0.008618	0.007556	0.007760	0.009669	0.007884	0.010890	0.007532	0.010335	0.007638	0.008897	0.006630	0.007759	0.007640	0.007040	0.004584	0.006975	0.007273	0.009968	0.007601	0.003591	0.009282
-307.300000	0.007942	0.008710	0.010243	0.010702	0.011400	0.010926	0.012541	0.013261	0.008789	0.008992	0.008300	0.009335	0.009687	0.010895	0.008764	0.009939	0.011026	0.009225	0.011704	0.009587	0.007719	0.010296	0.012155	0.011455	0.011967	0.013326	0.011319	0.012336	0.011516	0.005681	0.010056	0.011276	0.009226	0.009729	0.005487	0.008654	0.006915	0.009511	0.006686	0.010082	0.009699	0.010379	0.007067	0.009389	0.006224	0.011723	0.011486	0.009147	0.006399
-307.266667	0.010972	0.011599	0.009772	0.013103	0.009943	0.010875	0.013746	0.013416	0.012090	0.008540	0.012921	0.010591	0.012013	0.015061	0.011065	0.011176	0.011221	0.009528	0.008897	0.010955	0.011488	0.011727	0.012048	0.012166	0.008755	0.013881	0.011078	0.012019	0.012579	0.012515	0.013442	0.013014	0.009380	0.010945	0.010832	0.012191	0.009380	0.011456	0.012406	0.010914	0.009903	0.009622	0.006993	0.010316	0.008277	0.015211	0.010442	0.011033	0.010009
-307.233333	0.011939	0.013029	0.012831	0.012146	0.011816	0.010977	0.016227	0.013089	0.010272	0.014949	0.014390	0.009089	0.013205	0.011775	0.011474	0.009951	0.011479	0.012733	0.012614	0.013699	0.012132	0.011962	0.010524	0.015142	0.012195	0.011319	0.011596	0.010640	0.011857	0.013257	0.010706	0.012488	0.011000	0.012928	0.011676	0.013627	0.009185	0.011299	0.011656	0.012251	0.010145	0.010480	0.012288	0.012925	0.012824	0.013095	0.014530	0.010645	0.011769
-307.200000	0.012982	0.014109	0.012894	0.014799	0.011908	0.013557	0.014698	0.011536	0.010395	0.011321	0.015689	0.012460	0.009832	0.014829	0.011720	0.014828	0.011795	0.013231	0.012105	0.012939	0.014450	0.013259	0.011365	0.012283	0.013177	0.013166	0.011735	0.014191	0.012732	0.013658	0.013250	0.012803	0.013390	0.015331	0.011358	0.014983	0.009865	0.015270	0.013913	0.012918	0.014369	0.012568	0.012986	0.013512	0.010507	0.012416	0.012940	0.013041	0.014731
-307.166667	0.012792	0.011759	0.015306	0.015360	0.014302	0.012225	0.015108	0.013561	0.012726	0.011035	0.013039	0.018412	0.008564	0.013447	0.013597	0.016052	0.014233	0.011946	0.016908	0.012347	0.012032	0.010279	0.012614	0.014383	0.013557	0.015408	0.015837	0.015761	0.014332	0.016481	0.014086	0.012148	0.013061	0.015619	0.010864	0.014258	0.011507	0.011310	0.011725	0.010689	0.011490	0.013730	0.012207	0.010278	0.011601	0.013805	0.012596	0.011293	0.014971
-307.133333	0.012004	0.014614	0.014956	0.016353	0.013734	0.014063	0.015102	0.012508	0.013517	0.012830	0.015674	0.013895	0.008726	0.012328	0.010673	0.016449	0.008205	0.013544	0.011604	0.014516	0.012232	0.013655	0.011390	0.011989	0.011641	0.016607	0.013901	0.014879	0.015943	0.016212	0.013750	0.013865	0.015847	0.015565	0.013435	0.014656	0.009577	0.012249	0.015662	0.011837	0.015144	0.013214	0.015967	0.010801	0.014217	0.015514	0.015816	0.016905	0.016251
-307.100000	0.011470	0.010277	0.013046	0.012294	0.011151	0.011290	0.014860	0.011577	0.012145	0.012043	0.015206	0.013052	0.008970	0.010973	0.010774	0.016220	0.010958	0.014750	0.012839	0.013167	0.015810	0.010559	0.010849	0.012346	0.014458	0.015081	0.013360	0.013407	0.014100	0.014870	0.012809	0.016011	0.015052	0.013174	0.010716	0.013700	0.011252	0.012382	0.012130	0.013978	0.013754	0.013043	0.013523	0.013563	0.010853	0.012229	0.012297	0.012062	0.011687
-307.066667	0.008702	0.013954	0.015399	0.013680	0.011089	0.009212	0.013132	0.013571	0.010947	0.011210	0.011598	0.012787	0.009854	0.011623	0.011099	0.011330	0.007010	0.011225	0.014132	0.012037	0.012834	0.009349	0.011211	0.011871	0.010871	0.012122	0.009339	0.014434	0.014824	0.011503	0.014442	0.011957	0.010791	0.012669	0.010551	0.014585	0.009754	0.012224	0.012621	0.013399	0.013258	0.014177	0.011793	0.009676	0.011388	0.013137	0.013938	0.010668	0.012165
-307.033333	0.009692	0.007897	0.010406	0.006959	0.010510	0.007959	0.009175	0.009955	0.008193	0.007650	0.010876	0.009754	0.008834	0.011034	0.006022	0.010608	0.010219	0.011545	0.009578	0.013079	0.013800	0.011725	0.012946	0.010775	0.008331	0.013561	0.009351	0.014731	0.011383	0.009531	0.014677	0.013354	0.010686	0.009467	0.011032	0.012994	0.008482	0.011900	0.010976	0.012389	0.012702	0.011387	0.011518	0.009182	0.008272	0.011659	0.011993	0.014049	0.011292
-307.000000	0.008716	0.009910	0.011282	0.010226	0.007475	0.009000	0.012794	0.010607	0.010813	0.007713	0.011995	0.007915	0.004600	0.009196	0.012124	0.005319	0.010086	0.010583	0.007498	0.010190	0.010234	0.009982	0.011261	0.009005	0.009287	0.007314	0.013274	0.010879	0.011455	0.011241	0.009926	0.010805	0.009407	0.010145	0.010548	0.010181	0.004938	0.010678	0.008308	0.008382	0.010540	0.008940	0.007965	0.006969	0.011079	0.009743	0.009083	0.009853	0.008245
-306.966667	0.009485	0.004245	0.007397	0.008784	0.005678	0.007871	0.012153	0.006078	0.007245	0.006902	0.008463	0.007388	0.008101	0.008167	0.009068	0.008523	0.009425	0.008821	0.008806	0.007387	0.008730	0.008368	0.009110	0.009140	0.006018	0.010200	0.009131	0.010197	0.010029	0.008035	0.009744	0.009454	0.008854	0.011145	0.007823	0.010232	0.006915	0.007317	0.008545	0.011661	0.008849	0.007833	0.010527	0.006269	0.005473	0.008460	0.010772	0.005654	0.008489
-306.933333	0.004849	0.005645	0.006005	0.007310	0.007762	0.007236	0.007521	0.004720	0.005937	0.008281	0.007839	0.007925	0.004912	0.004162	0.005495	0.007401	0.007833	0.007378	0.007324	0.006593	0.008474	0.007736	0.008835	0.010044	0.007158	0.010598	0.008861	0.007259	0.007531	0.009161	0.006349	0.008654	0.005404	0.007458	0.007266	0.006904	0.007817	0.007887	0.006944	0.006964	0.007646	0.007817	0.007975	0.006097	0.007025	0.007818	0.006858	0.004804	0.004896
-306.900000	0.002530	0.004760	0.008474	0.006523	0.005778	0.007318	0.006776	0.004637	0.006459	0.003875	0.008693	0.007638	0.004471	0.001279	0.006271	0.007319	0.005240	0.005699	0.006066	0.007476	0.004489	0.008849	0.003841	0.006797	0.005664	0.006033	0.006936	0.007135	0.008269	0.005472	0.005700	0.007065	0.006034	0.007920	0.006790	0.006760	0.005824	0.005459	0.006781	0.003029	0.005162	0.008434	0.005822	0.006355	0.007614	0.005174	0.006042	0.004862	0.004309
-306.866667	0.005289	0.006439	0.004692	0.006087	0.003199	0.004200	0.006437	0.005183	0.002890	0.005378	0.003336	0.005743	0.003778	0.003184	0.006463	0.002594	0.003189	0.008900	0.005122	0.006981	0.004888	0.003969	0.005403	0.005679	0.001829	0.007316	0.004594	0.008094	0.005034	0.007148	0.007272	0.003414	0.005560	0.006173	0.006684	0.007792	0.003803	0.005513	0.005419	0.003976	0.008615	0.005880	0.003442	0.004331	0.004888	0.004805	0.005480	0.005690	0.005512
-306.833333	0.005070	0.004116	0.003711	0.004786	0.006797	0.001721	0.006840	0.006850	0.003784	0.007309	0.006575	0.008357	0.005943	0.004903	0.006103	0.005162	0.001850	0.003852	0.005507	0.006040	0.002118	0.001123	0.003333	0.005020	0.007369	0.008357	0.003328	0.005727	0.009767	0.004337	0.005091	0.006501	0.004514	0.005632	0.002865	0.007571	0.007013	0.005221	0.005018	0.003566	0.007211	0.005399	0.004389	0.001688	0.004764	0.005292	0.005564	0.003486	0.005675
-306.800000	0.005128	0.004807	0.006245	0.007045	0.008969	0.004440	0.010299	0.007142	0.003163	0.006108	0.005970	0.004850	0.004749	0.005323	0.007715	0.005638	0.005892	0.005219	0.006113	0.007705	0.005462	0.004867	0.005912	0.004767	0.003033	0.005313	0.004384	0.008061	0.005621	0.007386	0.005461	0.004932	0.005718	0.006895	0.006650	0.005918	0.002528	0.003983	0.003735	0.006087	0.002447	0.002688	0.005598	0.003831	0.005305	0.007259	0.003562	0.007448	0.005632
-306.766667	0.007673	0.002858	0.007974	0.008544	0.006485	0.003913	0.007371	0.007411	0.005420	0.005549	0.005523	0.003966	0.003876	0.007066	0.007488	0.004759	0.003807	0.004415	0.003613	0.005143	0.006402	0.004368	0.004428	0.006784	0.005573	0.005713	0.005072	0.004988	0.006861	0.005252	0.006965	0.006360	0.004592	0.006118	0.005497	0.006666	0.002849	0.005461	0.006699	0.006069	0.007992	0.005718	0.003625	0.002343	0.004160	0.010315	0.004508	0.004524	0.005006
-306.733333	0.008673	0.006968	0.008761	0.007924	0.008407	0.007228	0.008703	0.006968	0.006268	0.008114	0.007126	0.007171	0.007242	0.006609	0.006661	0.006604	0.007920	0.005140	0.006718	0.007919	0.008805	0.009336	0.006859	0.006074	0.008190	0.009638	0.006959	0.005713	0.008704	0.003768	0.006391	0.009244	0.007633	0.006136	0.007095	0.007435	0.005096	0.005626	0.005658	0.006447	0.006061	0.006191	0.005402	0.003996	0.002131	0.007182	0.007643	0.007484	0.008720
-306.700000	0.008454	0.007170	0.011817	0.008645	0.008408	0.005929	0.010536	0.012221	0.006253	0.007787	0.007213	0.008233	0.008745	0.008670	0.008510	0.009728	0.006668	0.007073	0.009140	0.010661	0.007124	0.007271	0.011045	0.007732	0.010099	0.009718	0.010315	0.007138	0.010655	0.005776	0.006075	0.008333	0.006762	0.008748	0.007838	0.011203	0.007898	0.005853	0.007580	0.008778	0.006301	0.009277	0.003608	0.004500	0.008119	0.009670	0.005720	0.007179	0.006079
-306.666667	0.013332	0.007161	0.011818	0.010639	0.013695	0.010853	0.012239	0.012037	0.009707	0.008770	0.010730	0.012008	0.009040	0.010879	0.009667	0.011727	0.009466	0.012521	0.008933	0.011638	0.008410	0.008657	0.010438	0.011500	0.008863	0.011480	0.012701	0.010508	0.009837	0.006156	0.007170	0.009504	0.008102	0.011176	0.009145	0.008553	0.008218	0.010124	0.005336	0.008467	0.007890	0.004851	0.007962	0.005973	0.005002	0.011786	0.008042	0.007577	0.009955
-306.633333	0.013048	0.011392	0.014467	0.009498	0.012652	0.011101	0.016978	0.011324	0.011973	0.013739	0.013828	0.016036	0.012766	0.013163	0.012677	0.010686	0.011685	0.012573	0.007022	0.010985	0.012588	0.012322	0.012239	0.013604	0.009238	0.013643	0.012504	0.011501	0.013646	0.013355	0.011716	0.011704	0.011465	0.011133	0.011757	0.011814	0.010145	0.011899	0.007422	0.009499	0.008050	0.009381	0.008344	0.011029	0.011088	0.012256	0.006593	0.010603	0.010954
-306.600000	0.011934	0.012671	0.012869	0.012963	0.015538	0.012487	0.015584	0.014412	0.011895	0.014270	0.010899	0.013823	0.010812	0.012806	0.012433	0.013491	0.012218	0.011160	0.013714	0.011518	0.012201	0.011489	0.015627	0.011598	0.011992	0.016366	0.016227	0.013765	0.015616	0.016275	0.012108	0.012277	0.013312	0.012612	0.013849	0.013868	0.011603	0.014447	0.012226	0.011740	0.009990	0.010809	0.009522	0.012176	0.011517	0.012573	0.011682	0.013013	0.012548
-306.566667	0.016537	0.012256	0.014707	0.012526	0.017298	0.014306	0.017943	0.014735	0.011831	0.014135	0.011683	0.015128	0.010393	0.014276	0.014921	0.015652	0.014215	0.015887	0.013479	0.015195	0.014095	0.014862	0.015401	0.015114	0.012616	0.017007	0.013117	0.017306	0.015306	0.014276	0.015480	0.014458	0.014765	0.017231	0.009341	0.016729	0.015349	0.014361	0.014147	0.014467	0.013675	0.014300	0.011783	0.014179	0.013197	0.013426	0.013902	0.015004	0.013416
-306.533333	0.014448	0.013710	0.015431	0.016999	0.016577	0.013071	0.017985	0.015986	0.018846	0.017184	0.014664	0.015970	0.013747	0.019094	0.015072	0.011967	0.015381	0.014983	0.015599	0.015403	0.017436	0.014835	0.015697	0.018485	0.015454	0.015485	0.016224	0.013449	0.015344	0.015143	0.015438	0.017826	0.014924	0.016460	0.014938	0.016985	0.013574	0.013557	0.015028	0.015755	0.015974	0.016202	0.013295	0.013957	0.012200	0.016979	0.012772	0.014165	0.016134
-306.500000	0.014935	0.014589	0.014390	0.016263	0.017058	0.015325	0.018983	0.013372	0.017565	0.017226	0.014371	0.014685	0.014027	0.016605	0.016396	0.017089	0.012952	0.015713	0.014842	0.015879	0.017811	0.012867	0.017643	0.018805	0.014048	0.017007	0.017291	0.019014	0.017015	0.018997	0.014957	0.014936	0.017164	0.017536	0.018337	0.017399	0.015612	0.014105	0.015588	0.015913	0.014935	0.013817	0.012496	0.014254	0.017289	0.018391	0.015967	0.016245	0.016356
-306.466667	0.016347	0.013950	0.016952	0.019228	0.017377	0.014311	0.019627	0.017602	0.018301	0.015858	0.017447	0.016090	0.015206	0.015152	0.013652	0.015818	0.012359	0.014654	0.016248	0.014896	0.015987	0.016151	0.019020	0.019457	0.015271	0.014284	0.013850	0.016113	0.019648	0.015154	0.013930	0.016131	0.015591	0.019213	0.013635	0.017124	0.015577	0.017656	0.016628	0.017757	0.017100	0.013725	0.016450	0.016822	0.015521	0.016156	0.013745	0.016075	0.014976
-306.433333	0.013495	0.014571	0.013267	0.016900	0.013372	0.014457	0.015157	0.012296	0.014608	0.016044	0.015604	0.017114	0.013647	0.015386	0.015012	0.014532	0.011148	0.013560	0.014455	0.015680	0.018737	0.016343	0.016981	0.015366	0.015651	0.017808	0.013258	0.015113	0.014864	0.014991	0.013693	0.014719	0.013104	0.018818	0.015304	0.015794	0.011337	0.013639	0.016400	0.016315	0.016129	0.012603	0.013908	0.016527	0.012240	0.015720	0.015538	0.014227	0.016206
-306.400000	0.011539	0.014233	0.014228	0.014781	0.011931	0.013442	0.014455	0.010385	0.013186	0.014706	0.014616	0.013657	0.011901	0.015211	0.015328	0.013345	0.011386	0.013237	0.012155	0.017231	0.015795	0.014128	0.011508	0.018002	0.014176	0.015245	0.014224	0.015200	0.015122	0.015792	0.014666	0.013730	0.011720	0.014467	0.017055	0.014483	0.014215	0.015706	0.013048	0.017677	0.014131	0.013002	0.015073	0.014215	0.011692	0.014169	0.015067	0.013487	0.016945
-306.366667	0.010821	0.009715	0.009098	0.010036	0.010409	0.010815	0.013089	0.008780	0.013870	0.010408	0.011850	0.014238	0.011433	0.013516	0.011665	0.009651	0.010188	0.014258	0.015140	0.013534	0.014248	0.012280	0.012472	0.014047	0.012047	0.016526	0.014143	0.013765	0.014697	0.013789	0.014105	0.012348	0.013953	0.014257	0.012761	0.013379	0.009522	0.013077	0.010475	0.013591	0.014453	0.011797	0.012364	0.011071	0.011643	0.012372	0.011292	0.012164	0.012887
-306.333333	0.008446	0.011004	0.007180	0.010311	0.009928	0.008064	0.012342	0.009070	0.007354	0.010324	0.011400	0.008845	0.009401	0.010304	0.012238	0.009676	0.010265	0.011120	0.007999	0.010061	0.014736	0.010825	0.010268	0.009531	0.010973	0.010436	0.013917	0.012231	0.010699	0.011947	0.009028	0.011793	0.014379	0.013310	0.011407	0.011288	0.009020	0.011273	0.009747	0.012070	0.013730	0.009546	0.010368	0.012827	0.010737	0.013825	0.007360	0.008866	0.011575
-306.300000	0.005597	0.004733	0.007100	0.007679	0.006805	0.007206	0.007828	0.005887	0.008657	0.005894	0.007761	0.007098	0.004385	0.006641	0.009069	0.003345	0.007923	0.008881	0.010080	0.012295	0.010485	0.006170	0.007396	0.009681	0.003977	0.008356	0.008145	0.011921	0.008526	0.009304	0.010523	0.009096	0.009978	0.010776	0.007616	0.008821	0.007686	0.011269	0.008022	0.010306	0.009565	0.007226	0.004641	0.010920	0.010328	0.006173	0.008188	0.007924	0.009055
-306.266667	0.006108	0.001024	0.004614	0.004126	0.006965	0.002493	0.004578	0.002971	0.003825	0.004248	0.002090	0.003978	0.003426	0.006570	0.006377	0.005631	0.003942	0.004468	0.006531	0.004413	0.008771	0.004723	0.007853	0.007131	0.003511	0.007716	0.006942	0.004384	0.005409	0.008182	0.002602	0.008732	0.006687	0.006405	0.007576	0.008046	0.002926	0.005893	0.003672	0.006221	0.005561	0.006087	0.005196	0.005872	0.005771	0.005618	0.004825	0.006362	0.006108
-306.233333	-0.000691	0.000640	-0.000511	0.001489	0.004242	0.001255	0.002914	0.002708	-0.000792	0.002225	0.003678	-0.000815	0.001311	0.003749	0.004761	0.004213	0.003147	0.000886	0.004219	0.001773	0.004729	-0.001003	0.004180	0.004007	0.002410	0.007552	0.000611	0.004142	0.004084	0.004177	0.000430	0.006074	0.003638	0.002951	0.002660	0.004852	-0.001264	0.001907	0.003665	0.003179	0.006042	0.002326	0.004814	0.001941	0.004051	0.005015	-0.003273	0.005022	0.004198
-306.200000	-0.001038	0.001380	-0.001070	-0.001178	-0.000244	-0.001373	0.002198	0.001253	0.001123	-0.000152	0.000576	0.000202	-0.003455	-0.001762	0.000829	-0.003437	-0.000089	0.000890	0.002377	0.001169	0.001307	0.002318	0.001899	0.002527	0.003332	0.000183	0.002531	0.001573	0.004041	0.003696	0.003681	0.002578	0.001797	0.004462	0.001742	0.003252	-0.001320	0.000492	0.000357	0.003579	0.005082	0.001229	0.001417	0.000096	-0.001419	0.003116	-0.002350	0.000606	0.002808
-306.166667	-0.004475	-0.001411	-0.003795	-0.002870	-0.001685	-0.004505	0.000431	-0.002349	-0.002404	-0.000446	-0.002952	-0.003120	-0.004064	0.000243	-0.003098	-0.002372	-0.003686	-0.001601	-0.004391	-0.000692	-0.001680	-0.002153	0.000891	-0.003732	-0.000460	-0.000615	-0.000271	-0.000594	0.000598	-0.000790	-0.001629	0.001049	-0.002771	0.000093	-0.000261	-0.000270	-0.003849	-0.001634	-0.003398	-0.001068	-0.000765	-0.004079	-0.000172	-0.001266	-0.001215	-0.002154	-0.002578	0.000102	-0.000752
-306.133333	-0.004888	-0.003108	-0.007478	-0.004744	-0.002406	-0.006522	-0.004417	-0.002819	-0.006060	-0.000758	-0.004273	-0.004447	-0.005939	-0.003445	-0.005053	-0.005284	-0.001046	-0.004716	-0.006040	-0.002249	-0.003941	-0.003742	-0.001574	-0.002782	-0.003359	-0.002297	-0.002433	-0.003553	0.000266	-0.003192	-0.005566	-0.002042	-0.003414	-0.004148	-0.001102	-0.001446	-0.005809	-0.004244	-0.000910	-0.002268	-0.002368	-0.002152	-0.003560	-0.005192	-0.002707	-0.000959	-0.001532	-0.001169	-0.002796
-306.100000	-0.006256	-0.004229	-0.005635	-0.004666	-0.003848	-0.006373	-0.005798	-0.003854	-0.006553	-0.005683	-0.004711	-0.004501	-0.007843	-0.006005	-0.004840	-0.004958	-0.004266	-0.003835	-0.002325	-0.002901	-0.005484	-0.008610	-0.005086	-0.001739	-0.002676	-0.002457	-0.006118	-0.002901	-0.002959	-0.005995	-0.006003	-0.004351	-0.005016	-0.004935	-0.005807	-0.003519	-0.005823	-0.005873	-0.004543	-0.004271	-0.003809	-0.006569	-0.008500	-0.004791	-0.005338	-0.003248	-0.005922	-0.003643	-0.003107
-306.066667	-0.004731	-0.005358	-0.006196	-0.006489	-0.005290	-0.004929	-0.004988	-0.001727	-0.007688	-0.004584	-0.007209	-0.004322	-0.006507	-0.008007	-0.008201	-0.005876	-0.006798	-0.005757	-0.004928	-0.003897	-0.005416	-0.004575	-0.007123	-0.006006	-0.008264	-0.002857	-0.005560	-0.003562	-0.005350	-0.006875	-0.004901	-0.006787	-0.004536	-0.006311	-0.002785	-0.004099	-0.008732	-0.008091	-0.005789	-0.006033	-0.005172	-0.005520	-0.008214	-0.007357	-0.005327	-0.004114	-0.003828	-0.006944	-0.006362
-306.033333	-0.006576	-0.004637	-0.005796	-0.007468	-0.002887	-0.005482	-0.004521	-0.007890	-0.006873	-0.009007	-0.007235	-0.006260	-0.008608	-0.008247	-0.006691	-0.009381	-0.006331	-0.005116	-0.006108	-0.003096	-0.009011	-0.009799	-0.007724	-0.003573	-0.008094	-0.005981	-0.005796	-0.006133	-0.004602	-0.006235	-0.006936	-0.004540	-0.006218	-0.004426	-0.004722	-0.006815	-0.010286	-0.005380	-0.006511	-0.009557	-0.005011	-0.009869	-0.004648	-0.009436	-0.004709	-0.005438	-0.007320	-0.005508	-0.006862
-306.000000	-0.004091	-0.006152	-0.010201	-0.008006	-0.004088	-0.007489	-0.004927	-0.005848	-0.007600	-0.001919	-0.003285	-0.004088	-0.007391	-0.003281	-0.004666	-0.007933	-0.006766	-0.006477	-0.006767	-0.004208	-0.007612	-0.004770	-0.007068	-0.004226	-0.008073	-0.003978	-0.006128	-0.007217	-0.004776	-0.007036	-0.008666	-0.007679	-0.006139	-0.006840	-0.006469	-0.007499	-0.008988	-0.007695	-0.006763	-0.009075	-0.005973	-0.009235	-0.008271	-0.007832	-0.007664	-0.003709	-0.005501	-0.007649	-0.009534
-305.966667	-0.007372	-0.008243	-0.006116	-0.007086	-0.003368	-0.005968	-0.004494	-0.006313	-0.003449	-0.004380	-0.002657	-0.006640	-0.005592	-0.004723	-0.007394	-0.006617	-0.007922	-0.006078	-0.003524	-0.005772	-0.007528	-0.006297	-0.006342	-0.006586	-0.007335	-0.006221	-0.002514	-0.004739	-0.007921	-0.006315	-0.007343	-0.005665	-0.009102	-0.004820	-0.011004	-0.005291	-0.008279	-0.007781	-0.007801	-0.007714	-0.004932	-0.007651	-0.008237	-0.007033	-0.005590	-0.007619	-0.005700	-0.009196	-0.006790
-305.933333	-0.007377	-0.004319	-0.004914	-0.006639	-0.004329	-0.005487	-0.002103	-0.006947	-0.005922	-0.007089	-0.005892	-0.003574	-0.005621	-0.004242	-0.005293	-0.004078	-0.006915	-0.004716	-0.008213	-0.007423	-0.003340	-0.004405	-0.005124	-0.004283	-0.006231	-0.003267	-0.006191	-0.006155	-0.006025	-0.005674	-0.004201	-0.006303	-0.006536	-0.003177	-0.006147	-0.006164	-0.007152	-0.007302	-0.006393	-0.007554	-0.005172	-0.007341	-0.008111	-0.007193	-0.004978	-0.003099	-0.005341	-0.006733	-0.006192
-305.900000	-0.003130	-0.003836	-0.003713	-0.003093	-0.001284	-0.004846	-0.003212	-0.005211	-0.001753	-0.003627	-0.002334	-0.002021	-0.004536	-0.003682	-0.000862	-0.005033	-0.005049	-0.004476	-0.003358	-0.006004	-0.004252	-0.005767	-0.003818	-0.003935	-0.006407	-0.001666	-0.004052	-0.006578	-0.004179	-0.005434	-0.003148	-0.002409	-0.004455	-0.003014	-0.003498	-0.001384	-0.004748	-0.006454	-0.005324	-0.009156	-0.004851	-0.006671	-0.003505	-0.006152	-0.003868	-0.001055	-0.000989	-0.005422	-0.004084
-305.866667	-0.002009	-0.001753	-0.000669	-0.003815	0.000157	-0.005006	-0.003911	-0.003573	0.000878	-0.003674	-0.002168	-0.001373	-0.002051	-0.002080	-0.001306	-0.002355	-0.005222	-0.002313	-0.002511	-0.004324	-0.003395	-0.000704	-0.002723	-0.003482	-0.002698	0.001058	-0.003555	-0.004655	-0.002173	-0.002951	-0.004239	-0.003908	-0.004055	-0.002244	-0.007252	0.000150	-0.004575	-0.005612	-0.005315	-0.005710	-0.003970	-0.003631	-0.005648	-0.005270	-0.003898	-0.003367	-0.007929	-0.005764	-0.005698
-305.833333	-0.001126	0.000089	0.002214	0.000553	-0.000885	-0.001965	0.002882	-0.002108	0.000257	-0.001905	-0.000307	-0.000269	-0.002108	-0.000798	-0.002002	0.000334	-0.002581	-0.003033	0.001915	0.000167	-0.001715	-0.001388	-0.001206	0.001002	-0.002058	0.001459	-0.002617	-0.003527	-0.002789	-0.002550	-0.000710	0.000330	-0.003413	-0.002231	-0.004191	0.001342	-0.001704	-0.000673	-0.004570	-0.001145	-0.001326	-0.002430	-0.002395	-0.002388	-0.003787	0.001521	-0.003679	-0.003444	-0.001382
-305.800000	0.002237	0.001051	-0.000589	0.003073	0.000879	0.004362	0.002699	0.002724	0.000686	0.003308	-0.000146	0.004015	-0.001022	0.001925	0.000172	0.002898	-0.002110	-0.000553	-0.001916	-0.000708	0.000957	-0.000078	0.000458	0.002469	-0.000384	0.003460	0.000980	-0.000899	0.000764	0.000574	-0.000322	0.000324	-0.001410	-0.000107	-0.002846	0.003556	-0.001599	-0.001092	-0.001334	-0.000906	-0.000846	-0.000046	-0.002026	-0.000866	-0.000667	0.001996	0.000944	-0.001932	-0.000376
-305.766667	0.001757	0.003854	0.000452	0.003355	0.004804	0.004847	0.006628	0.004263	0.003993	0.000095	0.002301	0.006285	0.003923	0.002325	0.002493	0.003804	0.001952	0.006338	-0.000744	0.003791	0.003554	0.001411	0.004372	0.001904	0.004807	0.003154	0.002319	-0.000722	0.002774	0.001295	0.002084	-0.000077	0.000432	0.001416	0.001391	0.002564	0.002284	-0.000037	0.001137	-0.000023	0.000196	-0.001270	-0.000193	-0.001267	0.001360	0.000955	0.000724	0.004472	0.001415
-305.733333	0.004722	0.004335	0.004777	0.001168	0.006164	0.005643	0.005885	0.002509	0.003369	0.003578	0.004474	0.005602	0.000704	0.005526	0.005046	0.005231	0.003458	0.005857	0.006362	0.005194	0.002031	0.005581	0.004991	0.004222	0.004876	0.004156	0.002343	0.004876	0.004399	0.002496	0.002880	0.001880	0.002915	0.000687	0.004030	0.004933	-0.001006	0.003010	0.001519	0.004541	0.004282	-0.000337	-0.000774	0.000973	0.002824	0.003516	0.003639	0.001569	0.002951
-305.700000	0.005360	0.006578	0.005659	0.005137	0.005844	0.007085	0.005898	0.005678	0.005879	0.003984	0.007258	0.006370	0.005487	0.007690	0.005685	0.001373	0.003822	0.005618	0.008773	0.006821	0.003105	0.005725	0.004876	0.006550	0.004892	0.007176	0.007151	0.003576	0.008181	0.007062	0.005450	0.005237	0.004358	0.005396	0.001424	0.007912	0.002990	0.005590	0.003357	0.003099	0.007163	0.003033	0.001991	0.001375	0.005869	0.007922	0.002166	0.004168	0.005944
-305.666667	0.004960	0.006897	0.006860	0.007079	0.006886	0.007490	0.010138	0.006215	0.010329	0.008402	0.007712	0.009756	0.009696	0.007932	0.007846	0.005535	0.006615	0.006500	0.005030	0.008566	0.004373	0.007210	0.006881	0.007192	0.005600	0.009576	0.007652	0.005033	0.007927	0.003938	0.008006	0.004332	0.008201	0.004444	0.004226	0.007711	0.005422	0.008531	0.007601	0.005903	0.005401	0.005100	0.006628	0.002894	0.003290	0.008403	0.007639	0.002951	0.008435
-305.633333	0.006963	0.006418	0.010064	0.008936	0.008727	0.007565	0.008371	0.009254	0.008576	0.006507	0.007507	0.007786	0.007335	0.009518	0.007923	0.008205	0.007079	0.007950	0.007706	0.011337	0.003739	0.003857	0.008823	0.008314	0.010529	0.007451	0.009728	0.008553	0.007528	0.007062	0.008637	0.004767	0.006918	0.007943	0.003059	0.010261	0.005069	0.006380	0.006853	0.007745	0.006763	0.006852	0.005679	0.004005	0.006797	0.011047	0.007189	0.007677	0.009198
-305.600000	0.008724	0.011304	0.011586	0.008211	0.007286	0.009072	0.014123	0.010689	0.010335	0.009748	0.009497	0.009803	0.007853	0.012897	0.008484	0.006992	0.004428	0.011471	0.008395	0.010392	0.009101	0.006346	0.006547	0.009596	0.009422	0.012198	0.010536	0.009268	0.008060	0.009785	0.008163	0.009051	0.009402	0.007413	0.008488	0.008147	0.004981	0.007170	0.009376	0.009347	0.007083	0.008141	0.006891	0.007687	0.007735	0.010007	0.007388	0.008927	0.009832
-305.566667	0.010085	0.010100	0.010545	0.010923	0.012732	0.009532	0.014153	0.008625	0.008260	0.009376	0.009760	0.011584	0.006933	0.010118	0.008964	0.012222	0.006184	0.010900	0.008617	0.011503	0.009766	0.009206	0.008606	0.011919	0.006738	0.012022	0.010948	0.008067	0.009717	0.010506	0.013445	0.010001	0.009081	0.012565	0.010930	0.012242	0.010852	0.010022	0.010639	0.007265	0.008925	0.009154	0.008340	0.007562	0.009697	0.009926	0.011543	0.008211	0.012076
-305.533333	0.012491	0.009541	0.009984	0.011826	0.009367	0.004438	0.012720	0.010233	0.009367	0.009241	0.010110	0.011869	0.006276	0.009915	0.011365	0.012463	0.010495	0.011882	0.012666	0.013622	0.012636	0.012304	0.012417	0.009996	0.009774	0.010128	0.008702	0.010310	0.009968	0.011067	0.010172	0.010393	0.011163	0.007649	0.008718	0.010934	0.005236	0.009877	0.009777	0.009263	0.010126	0.008524	0.010206	0.005858	0.008241	0.010326	0.011531	0.007863	0.010077
-305.500000	0.008327	0.011302	0.009343	0.010777	0.014654	0.009717	0.010539	0.011355	0.010661	0.009874	0.009322	0.011392	0.009278	0.011545	0.011449	0.013798	0.007316	0.013701	0.010027	0.009589	0.007205	0.012008	0.009085	0.010797	0.012786	0.011724	0.010528	0.011833	0.012064	0.012909	0.007511	0.009202	0.011166	0.009525	0.008455	0.009223	0.009685	0.008864	0.009773	0.010231	0.011007	0.010499	0.009009	0.008394	0.010697	0.012009	0.008736	0.009097	0.011786
-305.466667	0.010322	0.007217	0.009583	0.012222	0.009615	0.008376	0.012068	0.009621	0.007134	0.009885	0.006073	0.011041	0.006816	0.009392	0.010166	0.010829	0.008489	0.010466	0.007699	0.011841	0.008863	0.007565	0.011263	0.008875	0.008165	0.014304	0.012150	0.009668	0.011705	0.012028	0.011596	0.007636	0.009397	0.007869	0.010558	0.012512	0.010367	0.009588	0.010315	0.007826	0.012684	0.012200	0.008824	0.009700	0.009639	0.010006	0.007630	0.010446	0.010784
-305.433333	0.009692	0.008019	0.008782	0.009365	0.011683	0.010507	0.012124	0.008333	0.008414	0.010987	0.010962	0.009634	0.010578	0.008998	0.010013	0.008336	0.008657	0.008175	0.009442	0.009556	0.008993	0.009712	0.011900	0.010638	0.007984	0.013051	0.008863	0.013274	0.009137	0.008664	0.009141	0.011332	0.013885	0.013328	0.008987	0.009862	0.008210	0.009182	0.010780	0.009742	0.013902	0.011057	0.011414	0.008373	0.008299	0.012729	0.006851	0.008596	0.010527
-305.400000	0.008641	0.010822	0.010865	0.006370	0.010824	0.010007	0.013525	0.008996	0.007613	0.008421	0.009910	0.010795	0.006907	0.007662	0.007683	0.008593	0.008184	0.009596	0.010140	0.008485	0.010895	0.009810	0.009685	0.009274	0.009119	0.009516	0.010220	0.008952	0.011583	0.011226	0.008407	0.010410	0.009739	0.011856	0.008866	0.012319	0.008374	0.009586	0.012120	0.009116	0.008297	0.010694	0.010004	0.006362	0.007121	0.008483	0.009092	0.009585	0.008333
-305.366667	0.010008	0.007778	0.008702	0.008854	0.007928	0.007502	0.008903	0.006385	0.008734	0.006835	0.008935	0.009290	0.006668	0.010199	0.009127	0.009275	0.006819	0.011835	0.008472	0.009533	0.010964	0.009804	0.010876	0.008875	0.008472	0.010596	0.008937	0.008788	0.010410	0.012348	0.007666	0.009350	0.008676	0.010212	0.006977	0.009100	0.007974	0.009273	0.009094	0.007033	0.009716	0.008866	0.009596	0.006015	0.008711	0.010008	0.008196	0.006403	0.008887
-305.333333	0.007855	0.003934	0.007341	0.006549	0.009211	0.007970	0.008211	0.008043	0.004966	0.008193	0.004559	0.006342	0.007669	0.005329	0.006572	0.007486	0.006257	0.007288	0.006643	0.008116	0.006502	0.008585	0.009836	0.007351	0.006690	0.008670	0.010155	0.007429	0.009247	0.010106	0.009212	0.008721	0.008775	0.007453	0.008007	0.007296	0.009256	0.009252	0.006740	0.005832	0.008786	0.008591	0.004089	0.006663	0.007979	0.011207	0.007324	0.007197	0.008870
-305.300000	0.007604	0.006337	0.007661	0.006776	0.006271	0.006479	0.007368	0.006536	0.002567	0.007225	0.005967	0.008232	0.005418	0.005113	0.006973	0.004580	0.005525	0.009613	0.007697	0.005235	0.004042	0.006096	0.004959	0.005270	0.005378	0.008321	0.005743	0.006145	0.006959	0.007543	0.006511	0.004920	0.005577	0.010392	0.007323	0.011670	0.008535	0.007719	0.005219	0.004777	0.006439	0.007591	0.007601	0.005647	0.005647	0.007043	0.009005	0.007007	0.007528
-305.266667	0.006577	0.006817	0.007180	0.005734	0.005349	0.004323	0.004950	0.004391	0.005615	0.006812	0.005825	0.007069	0.004451	0.008006	0.004177	0.005238	0.006500	0.005595	0.004501	0.009403	0.004671	0.004162	0.004546	0.005431	0.005598	0.005643	0.008524	0.006226	0.008276	0.006421	0.007102	0.006835	0.005853	0.004937	0.008506	0.008131	0.004134	0.006437	0.005204	0.005984	0.008519	0.005999	0.004033	0.004265	0.002445	0.007123	0.006211	0.006475	0.005059
-305.233333	0.004343	0.007778	0.005819	0.005531	0.007128	0.003093	0.005242	0.008377	0.007209	0.004272	0.001918	0.003795	0.002240	0.005053	0.005253	0.004278	0.002969	0.007554	0.006487	0.004746	0.004935	0.002450	0.003984	0.005751	0.004173	0.004021	0.006720	0.005103	0.008159	0.007943	0.006565	0.006828	0.007485	0.006896	0.005081	0.006442	0.001807	0.004350	0.004924	0.003846	0.006162	0.005128	0.003398	0.004509	0.006356	0.006561	0.005630	0.005058	0.007847
-305.200000	0.001868	0.004093	0.001654	0.001270	0.005139	0.005504	0.004481	0.003376	0.001682	0.006820	0.005005	0.003718	0.004909	0.002280	0.006408	0.004903	0.005208	0.005830	0.006036	0.005423	0.005420	0.005460	0.006421	0.004227	0.004720	0.007696	0.005649	0.007106	0.006848	0.004740	0.005431	0.004366	0.004928	0.006058	0.002511	0.007113	0.002841	0.002596	0.001697	0.002356	0.003912	0.004170	0.005287	0.003119	0.003138	0.007846	0.007324	0.005575	0.003972
-305.166667	0.001265	0.002973	0.004377	0.002591	0.004816	0.000287	0.001841	0.004699	0.003211	0.001051	0.002233	0.007058	0.004527	0.003286	0.004215	0.002734	0.002491	0.004962	0.001993	0.004210	0.002286	0.005223	0.004477	0.001185	0.002351	0.003196	0.004389	0.007505	0.004733	0.004258	0.003082	0.004879	0.002924	0.001590	0.004524	0.005509	0.003974	0.002236	0.002613	0.002934	0.004596	0.003699	0.000305	0.003364	0.001728	0.003608	0.005114	0.003100	0.000881
-305.133333	0.002248	0.004334	0.004858	0.001531	0.003129	-0.002690	0.002391	0.001207	0.005610	0.001620	0.002265	0.002494	0.001842	0.003622	0.001061	0.002158	0.001682	0.003363	0.002818	0.003394	0.003314	0.003123	0.002502	0.001906	0.001093	0.002936	0.002876	0.003978	0.006491	0.004739	0.002497	0.004695	0.003452	0.003599	0.001678	0.004011	0.001333	0.004293	0.001579	0.002550	0.004124	0.002950	0.003347	0.003722	0.003014	0.002397	0.003042	0.002235	0.003581
-305.100000	-0.000477	0.004173	0.005578	-0.001001	0.004294	-0.000697	0.004450	0.003714	0.003287	-0.001179	0.002428	0.000995	0.002064	0.002535	0.001411	-0.000595	0.005210	0.002153	0.001456	-0.000097	0.001643	0.004478	0.001711	-0.000096	0.000715	0.004480	0.001712	0.002704	0.003852	0.003936	0.002308	0.003846	0.003823	0.001669	0.002305	0.004131	0.001958	0.001850	0.004081	0.000950	0.003819	0.002480	0.000180	0.000932	0.000191	0.002396	0.001207	0.004300	0.002425
-305.066667	-0.000316	0.000970	0.003656	0.002011	0.005532	-0.000539	0.003314	0.003927	0.002006	0.003549	0.000956	0.002830	0.000409	0.000094	0.001933	0.002703	0.001285	0.000972	0.002399	0.005504	0.001948	0.001382	0.002791	0.001425	-0.000160	0.002653	0.003595	0.005669	0.002833	0.007383	0.004794	0.002431	0.002176	0.000793	0.001914	0.001101	0.001822	0.003362	0.002074	-0.000024	0.001655	0.006256	0.001809	0.000014	0.001923	0.003109	0.004325	-0.003343	0.000339
-305.033333	-0.002733	0.002332	0.001734	0.002620	0.003241	0.002174	0.004961	0.004169	0.002326	0.002661	0.001496	0.005281	0.003597	0.002188	0.001161	0.001378	0.001525	0.002278	-0.000862	0.002254	0.002200	0.001913	0.004300	0.003670	-0.000145	0.004735	-0.000341	0.004046	0.005851	0.002097	0.000526	0.000281	0.004210	0.002236	-0.001629	0.001467	-0.000197	0.005027	0.001986	0.000923	0.001326	0.001315	-0.002895	0.001098	0.000342	0.004080	0.003082	0.001584	0.004727
-305.000000	0.000698	0.001531	0.006540	0.002584	0.002437	0.001991	0.002023	0.000181	0.003047	0.001944	0.001199	0.001406	0.000877	0.003051	0.004495	0.002128	0.004088	0.003461	0.002588	0.002604	0.000911	0.003637	0.006326	0.000626	-0.000225	0.005603	0.002586	0.001097	0.003351	0.004177	0.004715	0.000150	0.000660	0.004717	0.001991	0.003722	0.002255	0.004350	0.001964	0.002307	0.001193	0.002818	0.000477	0.004081	0.003219	0.002970	0.003487	0.000253	0.002718
-304.966667	0.000641	0.002893	0.006299	0.004542	0.006708	0.000384	0.004566	0.001404	0.004323	0.005467	0.003529	0.001738	0.004733	0.003591	0.004902	0.003108	0.002726	0.003540	0.003878	0.006197	0.003151	0.003791	0.003302	0.002942	0.000718	0.003524	0.001263	0.003033	0.004097	0.004178	0.002822	0.001706	0.000867	0.004077	0.002596	0.004524	0.002525	0.000609	0.002170	-0.000426	0.005771	0.004763	-0.000124	0.002937	-0.000246	0.003557	0.002496	0.002770	0.006651
-304.933333	0.001178	0.004415	0.008542	0.002130	0.005085	0.002803	0.007915	0.002263	0.007535	0.003224	0.002436	0.003675	0.004158	0.006254	0.004687	0.005560	0.003768	0.004764	0.005837	0.005140	0.003794	0.004492	0.002635	0.003591	0.003082	0.002352	0.003059	0.003344	0.004403	0.003858	0.003741	0.004386	0.002678	0.004796	0.002447	0.005943	-0.000617	0.003597	0.004007	0.003486	0.003982	0.005100	0.002903	0.001111	0.004847	0.005808	0.003771	0.003120	0.006076
-304.900000	0.005503	0.005216	0.003816	0.003818	0.007567	0.004141	0.005675	0.004069	0.004170	0.006108	0.005264	0.006381	0.005766	0.008422	0.006407	0.003707	0.002806	0.006172	0.003717	0.007315	0.005877	0.003603	0.004208	0.002946	0.003443	0.006696	0.005471	0.003981	0.004336	0.004180	0.005688	0.003121	0.005748	0.005750	0.002857	0.008360	0.004869	0.004693	0.003963	0.005340	0.003512	0.007006	0.003852	0.002473	0.002546	0.001985	0.005920	0.005139	0.005198
-304.866667	0.006873	0.006818	0.008382	0.001636	0.008873	0.002435	0.005962	0.006173	0.008314	0.004586	0.005868	0.006912	0.006807	0.004895	0.007822	0.005266	0.006892	0.005265	0.004805	0.004522	0.006519	0.004738	0.007495	0.005091	0.007773	0.007526	0.005510	0.003756	0.006567	0.008425	0.006005	0.007071	0.006182	0.008246	0.004882	0.006058	0.005966	0.003900	0.004177	0.005664	0.007397	0.005843	0.003989	0.003920	0.003544	0.007661	0.008204	0.005813	0.006871
-304.833333	0.008170	0.007699	0.009583	0.007065	0.010226	0.005606	0.009568	0.006247	0.009304	0.009151	0.008137	0.007830	0.009126	0.009026	0.004838	0.006966	0.003928	0.008586	0.004404	0.006486	0.007720	0.007367	0.007097	0.008380	0.009245	0.009947	0.005233	0.006688	0.004251	0.006658	0.003569	0.007099	0.008256	0.005515	0.002934	0.010504	0.007466	0.005747	0.006537	0.003981	0.005543	0.005740	0.007330	0.005903	0.005819	0.008999	0.008829	0.007326	0.009206
-304.800000	0.005609	0.009060	0.007821	0.008291	0.011059	0.006839	0.008732	0.008478	0.008791	0.009313	0.009277	0.011094	0.008566	0.009953	0.009932	0.008770	0.008011	0.007010	0.006923	0.009470	0.010524	0.006817	0.007897	0.008876	0.007347	0.009747	0.007734	0.009044	0.010581	0.007630	0.008125	0.005519	0.011099	0.009817	0.006523	0.009548	0.008456	0.006547	0.008203	0.005898	0.011167	0.007412	0.006822	0.008338	0.008393	0.007583	0.009288	0.007478	0.007119
-304.766667	0.007179	0.006337	0.009423	0.011006	0.010160	0.008564	0.009975	0.009758	0.013063	0.008830	0.010184	0.010351	0.011127	0.008357	0.009065	0.008775	0.010176	0.013031	0.008812	0.008997	0.011085	0.010978	0.007894	0.009264	0.007396	0.012341	0.010895	0.009934	0.012818	0.010193	0.011705	0.008902	0.008170	0.009390	0.008670	0.011189	0.007972	0.009126	0.007138	0.010387	0.012957	0.007744	0.008050	0.007698	0.008026	0.010732	0.010564	0.008113	0.010527
-304.733333	0.009823	0.009218	0.010545	0.012705	0.011766	0.011872	0.010781	0.009485	0.008906	0.011873	0.013834	0.010916	0.008724	0.010772	0.013823	0.010196	0.008174	0.011589	0.009125	0.009631	0.013007	0.007189	0.012203	0.010244	0.008848	0.012761	0.011270	0.011588	0.012976	0.012045	0.009017	0.010887	0.009046	0.008207	0.006826	0.011010	0.009138	0.011584	0.011478	0.010068	0.009996	0.009747	0.009601	0.009611	0.011366	0.011945	0.012744	0.010095	0.012478
-304.700000	0.012150	0.009702	0.008622	0.010062	0.010654	0.011071	0.011338	0.011270	0.011685	0.012193	0.008896	0.010198	0.011368	0.010073	0.010220	0.007887	0.009134	0.010426	0.010655	0.012038	0.010764	0.010528	0.009568	0.009060	0.011565	0.013447	0.010983	0.010149	0.014742	0.015480	0.013058	0.012803	0.009697	0.013100	0.007445	0.013290	0.009920	0.009411	0.014150	0.010869	0.009878	0.009629	0.014507	0.009462	0.007700	0.011265	0.010426	0.010621	0.012608
-304.666667	0.012979	0.009459	0.011025	0.010299	0.012852	0.010043	0.013148	0.009467	0.010880	0.014676	0.011509	0.011561	0.010727	0.010618	0.011564	0.011824	0.012098	0.011319	0.010564	0.012039	0.012288	0.011299	0.009120	0.010939	0.007927	0.014238	0.009924	0.011098	0.011462	0.013030	0.014073	0.012633	0.011996	0.011315	0.008656	0.010966	0.007504	0.010740	0.012756	0.010149	0.010462	0.010598	0.009346	0.010572	0.009400	0.013914	0.011823	0.011141	0.011936
-304.633333	0.010988	0.010182	0.011666	0.009978	0.015925	0.011025	0.009621	0.011659	0.014489	0.012373	0.011067	0.010833	0.010086	0.012030	0.011320	0.011960	0.013058	0.012279	0.012087	0.014200	0.011002	0.010595	0.011824	0.011118	0.013722	0.012230	0.008760	0.009112	0.011929	0.010124	0.012807	0.011595	0.012263	0.011573	0.010109	0.011692	0.009958	0.013169	0.012713	0.012068	0.011637	0.012127	0.009125	0.009965	0.011314	0.015958	0.010923	0.010162	0.011836
-304.600000	0.009998	0.009857	0.009423	0.010299	0.013470	0.008799	0.009619	0.007533	0.012286	0.008269	0.010700	0.010111	0.006402	0.011951	0.011087	0.010767	0.008011	0.012236	0.011587	0.010751	0.009245	0.008169	0.011209	0.011514	0.007764	0.014804	0.010932	0.011826	0.013376	0.014611	0.009672	0.012157	0.012672	0.013362	0.011023	0.010961	0.012694	0.008780	0.011900	0.008223	0.011274	0.008105	0.011295	0.009682	0.010847	0.012530	0.011876	0.010498	0.012640
-304.566667	0.011292	0.011227	0.009984	0.007896	0.009712	0.008996	0.013681	0.009077	0.010744	0.011862	0.008216	0.008110	0.005280	0.012439	0.012411	0.012610	0.009618	0.009386	0.009703	0.010596	0.011406	0.009561	0.009430	0.010979	0.009628	0.009970	0.011520	0.011172	0.012430	0.012348	0.012151	0.010793	0.009185	0.011745	0.010437	0.012629	0.010622	0.010721	0.009097	0.009743	0.010026	0.010579	0.012063	0.011333	0.010617	0.009334	0.011000	0.011410	0.011963
-304.533333	0.008662	0.008747	0.009744	0.009658	0.010568	0.008653	0.006566	0.007691	0.009393	0.010766	0.008512	0.007633	0.006080	0.007468	0.010081	0.011563	0.008887	0.008711	0.009787	0.009390	0.008752	0.011163	0.010468	0.009363	0.008574	0.012154	0.007853	0.010701	0.010579	0.012194	0.009300	0.012161	0.011144	0.008561	0.008484	0.011170	0.007615	0.008913	0.012238	0.005254	0.012918	0.009380	0.008446	0.007103	0.008374	0.008507	0.011318	0.008370	0.009957
-304.500000	0.007210	0.008917	0.006540	0.005654	0.008623	0.006156	0.010339	0.005400	0.006741	0.008868	0.008669	0.008193	0.006243	0.008406	0.006165	0.007159	0.006974	0.007010	0.004050	0.007857	0.006754	0.007931	0.010114	0.009375	0.009860	0.010078	0.009994	0.009573	0.010742	0.011693	0.010932	0.008653	0.009567	0.005777	0.008950	0.009327	0.004732	0.008064	0.012612	0.006786	0.011033	0.011389	0.008746	0.006610	0.007994	0.007610	0.008868	0.007158	0.009223
-304.466667	0.005449	0.004294	0.008302	0.005893	0.006893	0.004877	0.003143	0.005413	0.006177	0.003880	0.007138	0.007714	0.005038	0.006665	0.004911	0.005719	0.008407	0.009414	0.007038	0.005157	0.007183	0.008956	0.006564	0.006664	0.006350	0.009825	0.008620	0.008361	0.008208	0.009984	0.011259	0.008228	0.011096	0.007064	0.007087	0.010617	0.006887	0.008798	0.006965	0.005426	0.010473	0.008058	0.007788	0.004388	0.007240	0.007781	0.005616	0.005157	0.007960
-304.433333	0.004556	0.003512	0.004458	0.006134	0.005753	0.000265	0.005310	0.007832	0.004572	0.006472	0.006146	0.005315	0.006166	0.008457	0.005871	0.007083	0.004464	0.003474	0.004744	0.008271	0.011395	0.005381	0.006708	0.005421	0.003009	0.005509	0.005705	0.006703	0.007008	0.007708	0.007989	0.006910	0.008348	0.008301	0.003929	0.008309	0.003870	0.007996	0.008169	0.007091	0.007288	0.007486	0.008576	0.009221	0.007676	0.005954	0.004904	0.007011	0.006800
-304.400000	0.005365	0.005173	0.005258	0.005418	0.005958	0.005130	0.004763	0.004327	0.005365	0.007058	0.008286	0.002831	0.002085	0.003559	0.001478	0.001876	0.003449	0.004907	0.004845	0.003511	0.003977	0.003682	0.004560	0.003207	0.004804	0.002631	0.005290	0.007087	0.010919	0.009209	0.006161	0.003182	0.007399	0.006198	0.003199	0.009371	0.005723	0.002276	0.007719	0.002585	0.005883	0.006351	0.006498	0.004039	0.001947	0.004222	0.002483	0.004690	0.006028
-304.366667	0.002159	0.002835	0.002296	0.001820	0.002719	0.001949	0.005229	0.002289	0.004741	0.004683	0.002179	0.002426	0.002081	0.001063	0.000346	0.004038	0.003694	0.002349	-0.000057	0.002353	0.001734	0.003313	0.002326	0.002570	-0.001911	0.002278	0.003736	0.004268	0.004854	0.005147	0.001625	0.003436	0.003609	0.003385	0.001886	0.005082	0.000980	0.004369	0.006006	0.002134	0.004632	0.002277	0.003541	0.002096	0.003632	0.005029	0.000756	0.002483	0.005240
-304.333333	0.002717	0.001727	0.001814	-0.000666	0.004296	-0.002066	0.001978	0.000812	-0.001592	0.003667	0.003445	0.002033	-0.001267	-0.000562	0.001750	0.000754	0.003833	0.000828	0.003128	0.002985	0.004933	0.001762	0.001788	-0.000139	0.000969	0.002353	0.001589	0.003010	0.004990	0.002473	0.003911	0.001202	0.001211	0.003750	0.003914	0.002669	0.000249	0.000546	0.002581	0.000641	0.002767	0.001209	-0.000181	0.002114	0.001932	0.004135	0.002168	0.004994	0.003149
-304.300000	0.000796	-0.002350	0.001573	-0.001328	-0.001484	-0.001647	-0.002256	0.000648	-0.000001	-0.000592	-0.002244	0.000033	-0.002340	0.001511	0.001080	0.003477	0.000674	-0.001050	-0.000130	0.001956	0.002894	0.003130	0.001786	-0.000918	0.000930	0.000511	0.000158	0.000377	0.000447	0.001340	0.003241	0.001109	0.003071	0.002172	0.001249	0.002947	0.000784	0.003113	0.001942	0.000029	0.003159	-0.000540	0.003257	0.000196	0.001588	0.002326	0.001864	-0.002605	0.000548
-304.266667	0.000154	-0.002284	0.002054	0.001727	0.001554	0.001609	-0.001192	0.001177	0.002246	-0.000212	0.001297	0.000089	-0.000019	-0.001629	0.003240	-0.001245	-0.003947	0.001786	0.002334	0.000714	-0.000527	0.000982	-0.000769	0.000872	0.001351	-0.000453	0.002312	0.002722	0.001240	0.005070	0.001341	-0.000402	0.001251	-0.000962	0.005110	0.002910	0.000384	0.000408	-0.000207	-0.001771	0.002056	0.000158	0.001043	0.000163	-0.003017	0.000109	0.000012	-0.001740	0.002522
-304.233333	-0.001047	0.001286	0.001974	-0.002071	0.000270	0.000624	0.002761	-0.000984	0.000245	-0.002598	-0.000254	0.001943	-0.000939	0.000782	0.000953	-0.001490	-0.002281	-0.001449	-0.001071	-0.002451	0.001049	-0.000781	0.001343	-0.001135	-0.001081	-0.000051	-0.000413	0.001467	0.003061	0.001783	0.001825	-0.001046	0.002302	0.000270	-0.000802	0.002001	0.003454	-0.000083	-0.000200	0.001119	0.001248	0.002063	0.000287	0.000436	0.002149	0.001167	-0.001560	-0.001375	0.001043
-304.200000	-0.003931	-0.001786	0.001894	-0.004547	0.000447	0.001079	0.000051	-0.000812	-0.001679	-0.001169	0.000566	0.000910	-0.003210	0.000450	-0.002369	-0.001089	-0.001004	-0.003465	0.000151	0.001966	-0.002769	-0.001475	-0.002107	0.000544	-0.001684	-0.000467	0.000801	-0.000149	0.000344	0.000726	0.001640	-0.001340	0.001321	-0.002384	-0.000977	0.001050	0.000909	0.001564	-0.001720	-0.000638	-0.000096	-0.002687	0.000711	-0.002659	-0.000434	0.003703	0.000838	-0.002114	-0.000210
-304.166667	-0.001128	-0.002103	-0.000589	0.000905	0.001388	-0.000935	0.003027	-0.001689	-0.003119	0.002673	-0.001056	0.000768	-0.001902	-0.001113	0.001321	-0.001970	0.000559	-0.003889	-0.000304	0.000810	0.000925	-0.000011	0.000585	-0.000974	-0.001604	-0.001371	-0.004233	-0.002346	0.001185	0.000768	0.003620	0.002374	0.001253	0.002324	-0.004106	0.000866	-0.002063	-0.000850	-0.001061	-0.001763	-0.001524	0.000160	-0.000913	-0.003947	0.000417	0.003029	-0.001747	-0.000629	-0.001502
-304.133333	-0.002249	-0.000813	0.000452	-0.000594	-0.001559	-0.003417	0.001084	-0.000802	0.000566	-0.000128	-0.002682	-0.001880	-0.002118	-0.002395	0.001647	-0.002771	-0.001663	-0.002112	-0.000469	0.000108	-0.002328	-0.000110	-0.001728	0.000473	0.001051	-0.002854	-0.002902	-0.001154	0.001888	0.002337	-0.001387	-0.000357	-0.000934	-0.001164	-0.000350	0.000188	-0.000504	-0.000420	-0.001241	0.000401	0.000340	-0.000089	-0.000982	0.000800	-0.003659	0.001164	-0.003405	-0.002223	-0.002600
-304.100000	-0.002329	-0.002572	-0.000509	0.000374	-0.000644	0.001091	0.003615	-0.001461	0.000728	0.003129	0.000943	0.000002	0.001190	0.002006	0.001953	-0.002206	-0.002513	-0.001326	-0.001242	0.001632	-0.001377	-0.000566	-0.000793	-0.002233	-0.001378	-0.001396	-0.000672	-0.002737	0.003132	0.001029	0.002351	-0.000823	0.001655	-0.000129	0.000859	0.004444	-0.001108	-0.000509	-0.001961	0.000133	0.000587	-0.002483	0.000799	0.000430	-0.001674	0.003421	-0.000520	-0.000071	-0.000479
-304.066667	-0.000407	0.000861	0.001582	-0.001558	-0.001080	0.000143	0.003141	-0.001317	0.003687	0.001306	0.003521	0.000796	-0.001274	-0.001842	0.002521	0.002356	0.000660	-0.000526	-0.002268	0.001781	-0.000183	0.000434	0.001041	-0.001258	0.000307	-0.000502	-0.001513	0.000272	0.001385	0.001616	0.000778	-0.001207	0.001987	-0.000514	0.000781	0.001717	-0.001918	0.000651	-0.001430	0.000057	0.001563	-0.001118	0.001390	0.000403	-0.000917	0.002328	-0.000529	0.001366	0.000056
-304.033333	0.001035	0.000020	0.003892	0.001072	0.003558	0.001436	0.003171	0.000631	-0.000084	0.003450	0.003762	0.003612	0.000146	0.002477	0.000871	0.000114	0.000026	-0.001124	0.004704	0.000744	0.000027	0.000572	0.002552	0.002110	0.000972	0.004010	0.001687	0.001246	0.000972	0.002164	0.000861	-0.001562	0.000190	-0.000924	-0.000423	0.001725	0.000856	0.002660	0.001755	-0.002008	-0.000439	-0.000165	0.000038	0.001463	0.001382	0.005464	-0.000524	0.002467	0.001688
-304.000000	-0.000647	0.000107	0.000771	0.001552	0.002760	0.001808	0.002081	-0.000879	0.001455	0.002884	0.002858	0.003520	0.000418	0.004007	0.003304	0.003965	0.000636	0.001249	0.003327	0.001791	-0.000201	-0.000525	-0.000983	0.003893	0.000364	0.004820	0.002816	0.000110	0.000926	0.002684	0.000351	0.000612	0.002230	0.004746	0.002701	0.002431	0.001566	-0.001394	0.001580	0.002800	0.001215	0.002159	0.002204	-0.000222	-0.000796	0.001170	0.002440	0.002165	0.004380
-303.966667	-0.000887	-0.000917	0.004076	0.004296	0.001799	0.002014	0.005199	0.002187	0.002819	0.005935	0.001223	0.006667	0.006384	0.001107	0.005577	0.002671	0.003304	0.001349	0.001037	0.001859	0.001457	0.003915	0.001822	0.005015	0.003204	0.004612	0.002107	0.000268	0.004630	0.004590	0.004972	-0.000027	0.003098	0.001681	0.002542	0.004372	0.001133	0.003351	0.002595	0.002630	0.003874	0.002320	0.002273	0.000816	0.001733	0.002380	0.004680	0.001957	0.001113
-303.933333	0.003840	0.004472	0.005177	0.001723	0.006210	0.003745	0.004293	0.002809	0.005703	0.003891	0.006043	0.003741	0.001976	0.007266	0.006462	0.003398	0.002322	0.004297	0.006018	0.000829	0.003970	0.001996	0.004600	0.006137	0.003305	0.005015	0.007061	0.002988	0.003062	0.003346	0.002700	0.002504	0.000686	0.002912	0.002782	0.004622	-0.000079	0.004641	-0.000061	0.000971	0.003559	0.001588	0.006427	0.000328	0.000211	0.001949	0.004599	0.002412	0.004868
-303.900000	0.005439	0.002480	0.005182	0.006048	0.005074	0.005910	0.005733	0.005075	0.005189	0.003940	0.004839	0.005167	0.000858	0.004428	0.004070	0.003166	0.004248	0.002901	0.002655	0.003087	0.003068	0.006684	0.004366	0.006562	0.000707	0.000203	0.005187	0.003515	0.005142	0.004166	0.004741	0.004284	0.002302	0.006513	0.002544	0.003415	0.003125	0.001347	0.002177	0.003762	0.004199	0.002277	0.002679	0.004327	0.003605	0.004300	0.002757	0.002065	0.003486
-303.866667	0.002958	0.006421	0.006067	0.004052	0.005106	0.006823	0.004619	0.005974	0.003544	0.004538	0.005112	0.008469	0.002056	0.004513	0.004997	0.005076	0.005750	0.002734	0.006973	0.004528	0.004593	0.002724	0.006664	0.005566	0.006145	0.006738	0.003849	0.004657	0.009149	0.006191	0.005449	0.005334	0.005546	0.006569	0.006149	0.005776	0.002558	0.005054	0.007181	0.002968	0.003719	0.006054	0.003382	0.006021	0.001632	0.005607	0.005155	0.004829	0.003840
-303.833333	0.007448	0.004272	0.006711	0.007331	0.007296	0.004024	0.006882	0.003351	0.006984	0.006979	0.007971	0.006410	0.004061	0.006136	0.006358	0.003235	0.004423	0.005264	0.004664	0.006199	0.006460	0.005901	0.007652	0.006301	0.004076	0.006003	0.005749	0.005867	0.006731	0.007524	0.006967	0.004930	0.007130	0.004778	0.005828	0.007152	0.003603	0.004669	0.004127	0.005951	0.004520	0.003359	0.002450	0.006263	0.001587	0.005542	0.005962	0.005965	0.005423
-303.800000	0.007599	0.005201	0.007854	0.007896	0.004735	0.003530	0.007182	0.005449	0.005336	0.006506	0.005438	0.010899	0.005506	0.009282	0.007240	0.006247	0.005737	0.005077	0.006649	0.005971	0.006126	0.006454	0.006466	0.006550	0.005854	0.005465	0.008021	0.006981	0.009202	0.006916	0.006599	0.006634	0.009690	0.007141	0.008236	0.009268	0.005308	0.009289	0.007051	0.005266	0.005563	0.003720	0.005666	0.005546	0.005081	0.008098	0.005557	0.005941	0.007008
-303.766667	0.006164	0.005534	0.007491	0.007252	0.007764	0.006077	0.007588	0.005192	0.007150	0.007786	0.007863	0.008918	0.007274	0.010154	0.008222	0.009008	0.002648	0.007294	0.007377	0.006979	0.006720	0.008565	0.006023	0.006792	0.006359	0.007444	0.008777	0.005322	0.007624	0.010129	0.006971	0.005016	0.010305	0.006468	0.007982	0.008380	0.006326	0.006993	0.004378	0.005744	0.007965	0.004551	0.006319	0.003857	0.006030	0.011090	0.006685	0.005019	0.007482
-303.733333	0.008246	0.006247	0.008101	0.003809	0.010924	0.007407	0.005598	0.006114	0.006891	0.006445	0.006057	0.011230	0.007840	0.007994	0.008527	0.007537	0.007116	0.006807	0.008265	0.005401	0.007605	0.006874	0.011478	0.006862	0.007611	0.011272	0.007942	0.006216	0.008003	0.006376	0.007593	0.007667	0.007587	0.005567	0.007512	0.007356	0.008013	0.008584	0.007169	0.007251	0.007248	0.005085	0.008270	0.007705	0.007134	0.008849	0.004924	0.007152	0.010628
-303.700000	0.007040	0.007691	0.011432	0.005659	0.005795	0.007089	0.009331	0.007852	0.007036	0.005851	0.006383	0.009328	0.007380	0.008095	0.009822	0.006517	0.004766	0.006741	0.006829	0.008263	0.010323	0.006991	0.009909	0.007678	0.005870	0.010384	0.005653	0.010234	0.009205	0.008708	0.007135	0.004742	0.007304	0.007709	0.008306	0.008733	0.003901	0.007163	0.007649	0.005023	0.009886	0.004982	0.005880	0.003860	0.004199	0.005624	0.006034	0.008368	0.010507
-303.666667	0.008171	0.007865	0.009326	0.005332	0.008440	0.007868	0.005149	0.006680	0.005793	0.010418	0.006156	0.008676	0.004548	0.008103	0.008372	0.006685	0.005834	0.008478	0.006822	0.008804	0.006853	0.006797	0.007333	0.006098	0.008105	0.006597	0.007335	0.004505	0.010967	0.009231	0.009285	0.005081	0.008127	0.008426	0.007265	0.007916	0.006525	0.004837	0.007760	0.004509	0.006913	0.008209	0.004985	0.008104	0.006332	0.008927	0.005799	0.008537	0.011945
-303.633333	0.008075	0.006334	0.010658	0.006714	0.009314	0.009237	0.007601	0.006312	0.008398	0.010281	0.007488	0.007795	0.010079	0.007883	0.005057	0.006923	0.004103	0.008040	0.006883	0.007705	0.007767	0.008306	0.008286	0.005724	0.006429	0.009488	0.006427	0.008191	0.011384	0.009247	0.007747	0.006537	0.007381	0.005229	0.007989	0.010245	0.003824	0.009814	0.008956	0.006979	0.008138	0.008428	0.004712	0.007546	0.006625	0.009187	0.007062	0.007025	0.010016
-303.600000	0.006962	0.008658	0.011061	0.008126	0.007643	0.008985	0.006918	0.010988	0.005140	0.006756	0.004626	0.007952	0.006575	0.003772	0.007302	0.007335	0.006189	0.008291	0.008612	0.007930	0.006001	0.008251	0.009255	0.008315	0.009159	0.007214	0.009750	0.005538	0.009525	0.008896	0.008744	0.006352	0.009578	0.008203	0.006842	0.008785	0.006181	0.007441	0.008344	0.008257	0.009175	0.007191	0.003986	0.006583	0.007950	0.009212	0.008541	0.010209	0.006905
-303.566667	0.007027	0.006578	0.006348	0.005721	0.004966	0.006311	0.007113	0.007340	0.008561	0.004745	0.007483	0.008113	0.007115	0.008478	0.008325	0.008539	0.004394	0.005542	0.006090	0.006821	0.008134	0.005857	0.006128	0.007042	0.007109	0.007472	0.005853	0.007870	0.014501	0.011299	0.009681	0.005033	0.007260	0.010061	0.006913	0.009053	0.006635	0.004077	0.006950	0.005619	0.009385	0.009097	0.007293	0.009627	0.006350	0.008922	0.009813	0.009842	0.006513
-303.533333	0.004183	0.004735	0.006886	0.006808	0.007022	0.005570	0.007540	0.005134	0.003321	0.008431	0.005779	0.007392	0.006104	0.008487	0.004343	0.008521	0.004834	0.007959	0.009544	0.008854	0.004243	0.007321	0.008451	0.007586	0.005573	0.006212	0.004553	0.007938	0.008258	0.005377	0.008713	0.004964	0.007000	0.006911	0.009051	0.007722	0.003827	0.007945	0.009662	0.004895	0.007005	0.009023	0.006657	0.005941	0.004239	0.007067	0.008074	0.005760	0.005484
-303.500000	0.005456	0.006741	0.005092	0.006083	0.007695	0.005325	0.004227	0.005649	0.005453	0.004980	0.006457	0.007797	0.001599	0.005181	0.007213	0.005743	0.003231	0.006823	0.005949	0.010565	0.009509	0.004370	0.006934	0.007128	0.006531	0.007494	0.002912	0.004503	0.009053	0.009012	0.007516	0.003418	0.006984	0.005669	0.004876	0.005448	0.003644	0.007986	0.010886	0.006177	0.009082	0.007953	0.002714	0.006106	0.003560	0.004334	0.006889	0.005133	0.009521
-303.466667	0.004937	0.006004	0.006048	0.002673	0.006089	0.005963	0.006797	0.005608	0.001978	0.005070	0.005393	0.009228	0.004232	0.006728	0.007482	0.003128	0.004322	0.004933	0.007143	0.006518	0.006112	0.004931	0.011812	0.005107	0.008237	0.007211	0.007488	0.006213	0.006651	0.008395	0.007410	0.006343	0.008299	0.002971	0.008481	0.007131	0.003572	0.004711	0.005053	0.005752	0.006908	0.005085	0.004095	0.007862	0.005527	0.004882	0.004672	0.004186	0.005608
-303.433333	0.002624	0.002648	0.004150	0.003903	0.006168	0.004868	0.004883	0.006155	0.004473	0.005389	0.003274	0.005619	0.002482	0.008909	0.004815	0.002852	0.002719	0.005151	0.004498	0.006789	0.003910	0.001251	0.005069	0.007275	0.002151	0.005718	0.004233	0.004852	0.007291	0.007755	0.004428	0.007527	0.003173	0.003082	0.005527	0.005690	0.003480	0.005087	0.002387	0.004108	0.007284	0.003634	0.004510	0.004010	0.003817	0.006866	0.006531	0.003255	0.006896
-303.400000	0.002971	0.004097	0.007679	0.002742	0.004724	0.000206	0.003396	0.004663	0.005926	0.005295	0.003986	0.006440	0.004304	0.003406	0.005119	0.004141	0.002690	0.006855	0.007063	0.006124	0.002615	0.002848	0.006866	0.003587	0.003394	0.007158	0.003408	0.008755	0.004327	0.005540	0.004619	0.005133	0.003945	0.006233	0.010188	0.007766	0.005807	0.005808	0.005360	0.006938	0.003890	0.004245	0.001529	0.003142	0.003551	0.004910	0.004053	0.008514	0.005502
-303.366667	0.004333	0.002641	0.005377	0.002539	0.005681	0.002358	0.004199	0.003118	0.003757	0.003386	0.003108	0.005276	0.004169	0.005883	0.004556	0.004678	0.002914	0.003851	0.006097	0.004941	0.005546	0.004166	0.006995	0.005758	0.003281	0.006111	0.004690	0.005700	0.008092	0.007371	0.008089	0.003620	0.004917	0.003654	0.006955	0.007218	0.005092	0.001525	0.007362	0.006066	0.007931	0.004372	0.003758	0.003126	0.002793	0.006387	0.006595	0.006471	0.005457
-303.333333	0.004543	0.002738	0.003908	0.003286	0.005206	0.002284	0.007582	0.004433	0.000851	0.005482	0.004107	0.001287	0.003398	0.004035	0.005678	0.004004	0.001642	0.006401	0.006250	0.004982	0.002997	0.004576	0.004013	0.005676	-0.000064	0.006578	0.005813	0.005718	0.003523	0.005369	0.006142	0.001438	0.004434	0.003432	0.007041	0.005208	0.004130	0.001406	0.003272	0.002410	0.005879	0.003540	0.004494	-0.000080	0.004485	0.008510	0.007052	0.004834	0.002478
-303.300000	0.003039	0.003553	0.005748	0.004729	0.004321	0.003324	0.004697	0.004706	0.005742	0.005138	0.004861	0.003945	0.003514	0.004211	0.004880	0.002929	0.002271	0.004505	0.003524	0.006542	0.003570	0.004260	0.002060	0.006452	0.003871	0.005094	0.006857	0.002747	0.005615	0.003788	0.007278	0.004302	0.005717	0.004898	0.005915	0.007692	0.002286	0.004746	0.004433	0.005111	0.003451	0.004399	0.006639	0.001013	0.003299	0.007984	0.005557	0.005358	0.005407
-303.266667	0.004154	0.004971	0.005512	0.004738	0.005123	0.005405	0.004084	0.003722	0.004185	0.004929	0.005427	0.009793	0.004619	0.005373	0.005200	0.005172	0.003862	0.006239	0.004521	0.006107	0.005277	0.003559	0.005430	0.002490	0.003693	0.008284	0.005093	0.004150	0.007690	0.003925	0.005650	0.001685	0.004515	0.005712	0.003427	0.005928	0.004695	0.009666	0.004277	0.006147	0.003679	0.005002	0.002721	0.003853	0.004236	0.008588	0.007474	0.004320	0.004495
-303.233333	0.002253	0.003466	0.007851	0.003622	0.002960	0.002040	0.006148	0.002980	0.006574	0.004923	0.004721	0.008263	0.006330	0.004891	0.006402	0.006430	0.004994	0.006253	0.005151	0.006550	0.002777	0.001762	0.004544	0.004988	0.002980	0.004701	0.002931	0.005476	0.005363	0.005456	0.006480	0.002595	0.006043	0.003430	0.004534	0.005293	0.006612	0.005598	0.003218	0.005213	0.005364	0.003673	0.001572	0.001284	0.004698	0.005520	0.008139	0.007286	0.004541
-303.200000	0.003581	0.006770	0.007405	0.008316	0.005049	0.006076	0.007475	0.005985	0.004953	0.006768	0.004209	0.009634	0.004235	0.007629	0.006891	0.004463	0.003297	0.007772	0.005340	0.004562	0.005069	0.005283	0.005361	0.005186	0.003695	0.005358	0.004945	0.006373	0.005698	0.005855	0.005273	0.005583	0.007177	0.002686	0.007924	0.008260	0.005892	0.005748	0.008070	0.004195	0.005869	0.003478	0.005580	0.004719	0.006901	0.008172	0.005258	0.005197	0.004848
-303.166667	0.006009	0.006831	0.007860	0.006556	0.008892	0.011010	0.009513	0.006171	0.006864	0.007074	0.008543	0.006769	0.007587	0.008441	0.010662	0.003559	0.005371	0.008100	0.003944	0.004884	0.007112	0.005134	0.007012	0.006195	0.003156	0.007492	0.008619	0.006539	0.007611	0.008905	0.006915	0.004940	0.010861	0.005158	0.009533	0.008975	0.007583	0.006574	0.006378	0.007030	0.005943	0.008470	0.004386	0.005717	0.004344	0.006514	0.009713	0.008310	0.008077
-303.133333	0.006252	0.009263	0.010321	0.007528	0.008567	0.006999	0.008595	0.007410	0.008326	0.007802	0.007750	0.007028	0.007920	0.007804	0.011446	0.005954	0.007165	0.009143	0.011976	0.005720	0.008307	0.006425	0.006799	0.007818	0.008847	0.007904	0.006213	0.007246	0.007475	0.008421	0.007812	0.007743	0.009850	0.009569	0.009128	0.009295	0.008210	0.008161	0.006448	0.003981	0.009183	0.007950	0.008999	0.006403	0.006993	0.014063	0.006338	0.007477	0.009375
-303.100000	0.011447	0.010351	0.010340	0.007727	0.010023	0.009754	0.008770	0.008828	0.011231	0.008877	0.010229	0.014147	0.009759	0.012971	0.011363	0.011423	0.005468	0.010423	0.010393	0.008550	0.007109	0.004410	0.009517	0.006334	0.008171	0.011000	0.008878	0.008864	0.012425	0.009402	0.010528	0.007270	0.008465	0.011062	0.007303	0.009459	0.007331	0.008763	0.007233	0.007574	0.010372	0.010090	0.005320	0.005165	0.009782	0.011924	0.010219	0.012330	0.010125
-303.066667	0.010709	0.010493	0.012960	0.009847	0.012351	0.009970	0.009209	0.011609	0.009848	0.011500	0.010552	0.010149	0.011042	0.010885	0.010225	0.008417	0.012260	0.009377	0.008056	0.009167	0.012350	0.011624	0.008933	0.010373	0.008607	0.013571	0.009901	0.011333	0.009937	0.011212	0.010636	0.008388	0.013014	0.008523	0.008106	0.010999	0.008638	0.009601	0.011966	0.006706	0.010474	0.009488	0.008570	0.008103	0.007720	0.011981	0.008944	0.007524	0.010655
-303.033333	0.012615	0.010367	0.011578	0.009672	0.013772	0.010211	0.012760	0.012120	0.011762	0.011147	0.011839	0.012672	0.012572	0.011878	0.008976	0.010637	0.009568	0.010286	0.011212	0.011795	0.011579	0.010263	0.009547	0.012866	0.010999	0.012678	0.010064	0.010813	0.014054	0.008432	0.011243	0.009267	0.015967	0.009998	0.010619	0.013479	0.012592	0.013560	0.007775	0.007505	0.011246	0.009705	0.010132	0.009715	0.008246	0.015155	0.009511	0.011015	0.008059
-303.000000	0.014808	0.013122	0.012728	0.012998	0.012391	0.009542	0.011417	0.013241	0.013471	0.011914	0.009033	0.013404	0.008244	0.017797	0.011727	0.010071	0.009360	0.013095	0.010966	0.009962	0.011960	0.012187	0.008730	0.010621	0.011246	0.013928	0.011126	0.009887	0.012817	0.013393	0.013383	0.011436	0.013272	0.008877	0.010409	0.013883	0.016863	0.011763	0.011826	0.010875	0.010003	0.010993	0.011408	0.012214	0.008573	0.015077	0.013527	0.012522	0.013139
-302.966667	0.013368	0.015678	0.011597	0.012596	0.011801	0.010667	0.011578	0.013745	0.014555	0.013222	0.012237	0.013053	0.007364	0.014007	0.012088	0.013741	0.012092	0.013444	0.011916	0.011783	0.013156	0.010668	0.015324	0.011180	0.014694	0.014799	0.012950	0.015832	0.010817	0.015235	0.015545	0.009751	0.010702	0.011235	0.011458	0.013242	0.013541	0.013270	0.010771	0.011993	0.009362	0.011631	0.010678	0.009976	0.009755	0.011907	0.011993	0.012568	0.009212
-302.933333	0.013617	0.011793	0.015562	0.012300	0.013174	0.014876	0.011538	0.014189	0.012190	0.013529	0.010156	0.015102	0.009455	0.014504	0.012822	0.012148	0.012417	0.011627	0.015107	0.011078	0.015571	0.013798	0.010779	0.014964	0.012781	0.015844	0.012245	0.012866	0.012696	0.014969	0.015371	0.013436	0.012345	0.012013	0.014522	0.016042	0.012547	0.011423	0.014147	0.012307	0.013150	0.013799	0.013992	0.011727	0.012725	0.015051	0.013311	0.012829	0.011750
-302.900000	0.013986	0.012120	0.012465	0.012295	0.014302	0.012740	0.014308	0.012493	0.014223	0.011581	0.013838	0.010343	0.012728	0.012883	0.013544	0.011821	0.010900	0.013236	0.010042	0.011881	0.011314	0.012414	0.012524	0.013835	0.011741	0.013511	0.014781	0.011514	0.014021	0.013131	0.015317	0.010557	0.014235	0.011074	0.012364	0.014365	0.013257	0.014857	0.013251	0.011099	0.014399	0.013403	0.009026	0.009278	0.012202	0.012941	0.012298	0.011418	0.011458
-302.866667	0.011119	0.011085	0.010290	0.012134	0.011315	0.011792	0.011650	0.010648	0.010310	0.010586	0.009667	0.014257	0.008777	0.012957	0.013658	0.011255	0.013145	0.011919	0.010201	0.010045	0.011986	0.012094	0.010008	0.015018	0.013763	0.016431	0.011707	0.012567	0.013451	0.012557	0.011847	0.009352	0.013481	0.009991	0.009531	0.012839	0.012457	0.016162	0.010589	0.011208	0.015057	0.012119	0.011631	0.010804	0.007785	0.013395	0.012740	0.014538	0.013140
-302.833333	0.010293	0.010052	0.010613	0.009973	0.010789	0.009275	0.011893	0.011543	0.011900	0.011030	0.012002	0.011421	0.006486	0.008262	0.010342	0.008694	0.010768	0.010696	0.009271	0.010033	0.012987	0.010168	0.014112	0.012447	0.008977	0.011424	0.012058	0.012925	0.013030	0.010499	0.011240	0.011675	0.010113	0.012142	0.010510	0.014750	0.012689	0.009709	0.012012	0.012544	0.014994	0.011640	0.008655	0.007888	0.008490	0.014203	0.010057	0.010907	0.011203
-302.800000	0.006837	0.011261	0.009341	0.008821	0.009230	0.007663	0.009137	0.010273	0.007460	0.011595	0.009001	0.006917	0.008497	0.008005	0.008384	0.010672	0.006668	0.008253	0.008849	0.009958	0.009603	0.010095	0.010557	0.010985	0.007033	0.009313	0.011035	0.009712	0.010852	0.012748	0.011507	0.009591	0.012059	0.012049	0.011110	0.012565	0.010841	0.007244	0.011423	0.010596	0.011363	0.010899	0.012362	0.007740	0.009298	0.009773	0.010889	0.010790	0.008846
-302.766667	0.008787	0.007748	0.008385	0.008926	0.008676	0.009001	0.009989	0.008680	0.008889	0.008971	0.006699	0.005166	0.007156	0.008940	0.007654	0.006529	0.005189	0.009295	0.006711	0.007872	0.008414	0.008718	0.007510	0.007947	0.005090	0.008952	0.011667	0.009421	0.010532	0.013778	0.005656	0.008950	0.009621	0.010116	0.010121	0.009959	0.010612	0.006237	0.006378	0.009630	0.007612	0.007796	0.007741	0.007232	0.006651	0.010614	0.007925	0.008109	0.007612
-302.733333	0.006271	0.006295	0.007884	0.005012	0.009029	0.005540	0.005552	0.005620	0.009307	0.006775	0.005397	0.003404	0.003004	0.006362	0.005407	0.004024	0.009664	0.006307	0.005253	0.007069	0.006308	0.007830	0.009572	0.007292	0.003329	0.006916	0.005728	0.008042	0.011292	0.007697	0.006196	0.006540	0.007661	0.007151	0.006194	0.008959	0.009053	0.005500	0.007127	0.007015	0.010398	0.010617	0.007949	0.005060	0.004975	0.006977	0.005141	0.006105	0.004966
-302.700000	0.003938	0.003848	0.003403	0.007286	0.004813	0.001922	0.005233	0.005120	0.005864	0.004182	0.002392	0.006820	0.005131	0.003206	0.001909	0.005994	0.003680	0.002563	0.005013	0.005222	0.006098	0.006152	0.006588	0.006500	0.002468	0.008246	0.004353	0.007057	0.005166	0.008468	0.007293	0.004463	0.007240	0.004811	0.005324	0.008238	0.005704	0.005429	0.006538	0.004923	0.005304	0.008016	0.004929	0.006516	0.007376	0.005355	0.004267	0.007279	0.006894
-302.666667	0.003629	0.002717	0.002894	0.000801	0.002417	0.004202	0.002194	0.004085	0.003877	0.003687	0.001802	0.002499	0.002590	0.002450	0.000376	0.001524	0.001176	0.001577	0.003298	0.004017	0.003780	0.005972	0.004699	0.005733	0.001573	0.005154	0.004303	0.005957	0.006454	0.003427	0.004530	0.004383	0.002748	0.004941	0.006338	0.007770	0.003116	0.002644	0.004502	0.003201	0.004833	0.002656	0.001621	0.003317	0.004292	0.005625	0.004272	0.005946	0.004521
-302.633333	0.001161	0.001717	0.002457	0.001338	0.000738	0.000661	0.003138	0.000953	0.001626	0.001243	-0.000630	0.000524	0.001512	0.000033	-0.000210	0.001548	-0.000604	0.002653	0.001586	0.002423	0.000375	0.001717	0.004043	0.003106	0.000263	0.003310	0.004050	0.001703	0.005134	0.003739	0.002826	0.003258	0.003479	0.007204	0.000406	0.002695	0.000067	-0.000431	0.003190	0.001334	0.003971	0.004824	0.002100	0.001319	0.000284	0.004499	0.001462	0.002096	0.001672
-302.600000	-0.000529	-0.001764	-0.001211	-0.003713	0.000703	-0.000995	0.002100	0.000233	-0.001280	0.003735	-0.001791	0.001535	0.000754	-0.002245	-0.001363	-0.000651	-0.001528	-0.001837	0.004789	0.001740	0.000310	-0.001965	0.000298	0.001744	0.001282	-0.000168	-0.000071	0.002136	0.002772	0.003130	0.004356	0.002524	0.002444	0.003530	0.001485	0.003138	-0.001911	0.001974	-0.000706	-0.000452	0.004140	0.001184	-0.002469	0.000438	-0.002424	0.002735	0.002891	-0.000314	0.001995
-302.566667	-0.002644	-0.001715	0.000385	-0.001867	0.000690	-0.002800	0.000458	-0.000092	0.000508	-0.001208	-0.002294	-0.001030	-0.002077	-0.001056	-0.000491	-0.002632	-0.001956	-0.000813	-0.000176	-0.002866	0.001566	-0.002565	0.000407	0.001710	-0.001265	0.001107	-0.002467	0.004199	0.003088	0.000733	0.000398	-0.001131	0.002868	0.000961	0.001435	-0.000547	-0.002077	-0.003003	-0.000330	-0.000176	0.001419	0.002223	0.000190	-0.002368	-0.002355	-0.000511	-0.001068	0.000020	-0.002344
-302.533333	-0.002291	-0.002538	-0.001976	-0.000134	-0.000176	-0.000102	-0.002051	-0.000724	-0.000569	-0.002553	-0.003475	-0.003073	-0.003258	-0.002408	-0.001740	-0.001928	-0.003740	-0.001092	-0.002767	0.000117	0.000075	-0.003734	-0.001159	-0.001714	-0.002620	0.001037	-0.000083	-0.003182	0.003880	0.001364	-0.002014	-0.005578	-0.001617	-0.002490	-0.003334	-0.000916	0.000076	-0.002339	-0.002806	-0.000903	-0.002127	0.001898	-0.000554	-0.008152	0.000097	-0.000219	0.000200	-0.001701	0.000490
-302.500000	-0.004413	-0.000746	-0.000406	-0.005901	-0.001781	-0.002828	-0.002915	-0.001176	0.000060	-0.003058	-0.003951	0.000688	-0.001358	-0.000336	-0.002114	-0.001981	-0.004824	-0.003082	-0.002938	-0.002495	-0.003401	-0.004224	-0.005378	-0.002033	-0.002270	-0.000597	-0.002289	-0.001933	0.000144	-0.003703	-0.002642	-0.004959	-0.002663	-0.001370	-0.003626	-0.001436	-0.000737	-0.001714	-0.001968	-0.003141	-0.001899	-0.000759	-0.001523	-0.006342	-0.002526	0.000578	-0.002247	0.000428	-0.001883
-302.466667	-0.003120	-0.006108	-0.003933	-0.003446	-0.002982	-0.004340	-0.000873	-0.006010	-0.002527	-0.004928	-0.006855	-0.002925	-0.003650	-0.001261	-0.002235	-0.002641	-0.004457	-0.004892	-0.003441	-0.002146	-0.003803	-0.001335	-0.002620	-0.001057	-0.004749	-0.001893	-0.003412	-0.003110	-0.001376	-0.003927	-0.000062	-0.003174	-0.003368	-0.002892	-0.003707	0.001146	-0.002480	-0.002688	-0.002020	-0.005895	-0.002268	-0.002340	-0.003569	-0.004575	-0.006448	-0.003504	-0.002176	-0.001868	-0.001632
-302.433333	-0.006728	-0.002397	-0.002279	-0.003810	-0.001838	-0.004446	-0.001656	-0.001186	-0.002810	-0.007178	-0.005775	-0.003326	-0.006040	-0.002697	-0.000358	-0.000188	-0.003123	-0.003383	-0.001949	-0.004299	-0.006193	-0.005787	-0.001205	-0.002883	-0.002996	-0.000290	-0.002901	-0.002128	-0.000124	0.000254	-0.003056	0.000506	-0.001943	-0.001287	-0.003470	-0.002121	-0.003942	-0.003795	-0.002919	-0.005011	-0.004038	-0.003755	-0.002718	-0.001516	-0.005253	-0.002514	-0.005044	-0.000323	-0.006358
-302.400000	-0.004814	-0.004331	-0.003003	-0.004940	-0.003137	-0.004381	-0.003847	-0.003841	-0.004073	-0.005344	-0.007146	-0.002082	-0.003510	-0.004731	-0.001537	-0.004778	-0.006437	-0.003806	-0.000939	-0.002025	-0.004899	-0.003673	-0.004328	-0.005303	-0.003380	-0.004377	-0.003301	-0.003179	0.001127	-0.004341	-0.001315	-0.004499	-0.004381	-0.001613	-0.003244	-0.000479	-0.005195	-0.002551	-0.000271	-0.003735	-0.003662	-0.004441	-0.005293	-0.002222	-0.003422	-0.000895	-0.004048	-0.001853	-0.003953
-302.366667	-0.002882	-0.003126	0.000685	-0.005805	-0.001210	-0.004648	-0.004053	-0.005488	-0.006936	-0.002830	-0.003137	-0.002351	-0.002850	-0.001447	-0.002928	-0.000239	-0.001070	-0.001727	-0.002381	-0.002596	-0.001454	-0.003460	-0.004147	-0.002254	-0.003837	-0.005046	-0.000376	-0.002610	-0.003088	-0.005667	-0.000894	-0.003134	-0.001512	-0.001446	-0.005047	-0.003754	-0.004925	-0.000750	-0.001323	-0.005964	-0.000927	-0.005144	-0.004956	-0.003586	-0.005577	-0.001875	-0.001335	-0.001961	-0.003806
-302.333333	-0.000647	-0.000608	-0.000430	-0.004865	-0.003104	-0.006259	-0.003092	-0.006103	-0.003761	-0.002491	-0.003655	-0.002653	-0.006758	-0.002558	-0.003709	-0.004039	-0.002188	-0.004320	-0.002386	-0.000694	-0.004532	0.000536	-0.002681	-0.003381	-0.004517	-0.001617	-0.000441	-0.001397	-0.000792	-0.001330	-0.001513	-0.004563	-0.003087	-0.000973	-0.001606	-0.004683	-0.002441	-0.002472	-0.004121	-0.002575	-0.002939	-0.000871	-0.005633	-0.005912	-0.006769	-0.002686	-0.001744	-0.002493	-0.001470
-302.300000	-0.002839	-0.004195	-0.001304	-0.003235	-0.002576	-0.002586	-0.001898	-0.001817	-0.003955	-0.005130	-0.003905	-0.001811	-0.005441	-0.001760	-0.002111	-0.004479	-0.002486	-0.002232	-0.002958	-0.002141	-0.003415	-0.003858	-0.003489	-0.002017	-0.005918	-0.004926	0.000084	-0.003545	-0.000797	-0.001253	-0.004300	-0.001817	-0.001265	-0.002753	-0.003828	-0.001899	-0.000957	-0.003063	-0.002891	-0.000278	-0.003645	-0.002310	-0.002414	-0.003253	-0.002998	-0.000193	-0.004066	0.000099	-0.004100
-302.266667	-0.003426	-0.002615	0.000369	-0.004123	-0.003291	-0.002018	-0.000036	-0.003975	-0.002510	-0.001384	-0.004446	-0.004320	-0.003415	-0.002080	-0.001751	-0.001616	-0.002891	-0.006449	-0.001425	-0.001496	-0.004277	-0.001257	-0.001877	-0.002713	-0.005364	-0.000978	-0.002910	-0.000879	-0.002536	-0.003052	-0.002233	-0.003122	-0.001332	-0.004243	-0.003695	-0.001754	-0.003436	-0.002767	-0.001361	-0.004463	-0.002591	-0.001504	-0.003336	-0.001847	-0.005013	-0.001330	-0.000998	-0.001597	-0.000759
-302.233333	-0.000666	0.001533	-0.001807	-0.003211	-0.004647	-0.003296	-0.001630	-0.002747	-0.004105	-0.003418	-0.002768	-0.000335	-0.005774	-0.001836	-0.002809	-0.004271	-0.003009	-0.004203	-0.004954	-0.004094	-0.001061	-0.000872	-0.005326	0.000656	-0.006219	-0.002495	-0.002646	-0.004404	-0.000082	-0.001791	-0.001916	-0.003192	-0.000453	-0.001504	-0.003605	-0.001452	-0.004944	-0.003992	0.000470	-0.001745	-0.001216	-0.004042	-0.005320	-0.006249	-0.003957	-0.002343	-0.001113	0.000322	-0.000202
-302.200000	0.000077	-0.001829	-0.001225	-0.002988	-0.004010	-0.003361	-0.001559	-0.002268	-0.001341	-0.001511	-0.003428	-0.001857	-0.004435	-0.000073	-0.001404	-0.005924	-0.003861	-0.000148	-0.001585	0.000736	-0.002035	-0.000753	-0.001957	-0.000684	-0.004484	-0.002293	0.001140	-0.001230	0.000005	-0.002234	-0.002264	-0.002317	-0.000131	-0.001121	-0.002268	0.000549	-0.002849	-0.003592	-0.000481	-0.001704	0.000493	0.000267	-0.005924	-0.003880	-0.004589	-0.000574	-0.003868	-0.000755	-0.003114
-302.166667	-0.003969	-0.001034	-0.000887	-0.001206	-0.004169	-0.000203	0.001490	-0.003419	-0.002183	-0.002459	-0.002907	-0.004784	-0.002429	-0.000079	-0.000536	-0.002762	-0.002624	-0.002861	-0.002637	0.001058	-0.000724	-0.003068	-0.001319	-0.000631	-0.003866	0.000768	0.001336	-0.000391	0.001142	-0.005418	-0.001228	-0.001580	-0.000447	-0.001766	-0.001484	0.001845	-0.001235	-0.000221	-0.003263	-0.001306	0.000366	-0.001622	-0.005255	-0.002528	-0.004557	-0.001130	-0.002353	-0.000106	0.002034
-302.133333	-0.002352	-0.003180	0.000626	-0.002022	-0.002883	-0.002043	0.000114	-0.002672	-0.002589	-0.001586	0.001353	-0.002148	-0.002729	-0.000329	-0.003862	0.000066	-0.004638	-0.000803	-0.001730	-0.001640	-0.000141	-0.003137	-0.000033	-0.000589	-0.001991	-0.002754	0.000050	-0.002037	0.002591	-0.003162	-0.001507	-0.000801	0.000506	-0.000466	-0.000022	0.002007	-0.002642	-0.001051	-0.000007	-0.001787	-0.001646	-0.000500	-0.004025	-0.001265	-0.002588	0.000073	-0.000034	0.002984	-0.001734
-302.100000	-0.002216	0.002190	0.000304	-0.004028	-0.001025	0.001007	-0.000663	-0.000948	-0.000968	-0.001181	-0.002419	-0.001419	-0.002400	-0.001853	0.000382	0.001504	-0.002194	-0.001120	0.001228	-0.000243	-0.000176	-0.000746	-0.000705	-0.001693	-0.005171	-0.002278	-0.001796	-0.000173	-0.001567	-0.001210	-0.002131	-0.000042	-0.001759	0.000225	-0.001251	0.003758	-0.003332	-0.001267	0.000978	-0.001232	0.000058	-0.003135	-0.002268	-0.001895	-0.003833	-0.000886	-0.001978	0.000439	-0.001114
[truncated: 662 more rows]
[truncated: 71 more columns]
