# Supplementary material for: Towards autonomous robotic THz-based in vivo skin sensing: the PicoBot
Source: Sci Rep. 2025 Feb 7;15:4568. doi: 10.1038/s41598-025-88718-6 (PMC11803113; doi:10.1038/s41598-025-88718-6)
Supplement: Supplementary file 4 — Supplementary Information 3. [file 41598_2025_88718_MOESM4_ESM.zip › Data/Stability_test/O2_1]

-330.100000	0.000147	-0.001402	-0.000354	-0.001467	-0.000034	0.000872	-0.002671	0.002740	-0.000130	0.001764	0.000779	-0.003317	0.000408	0.002645	0.001288	-0.000872	-0.002450	-0.000678	-0.000486	-0.001371	-0.000834	-0.001489	0.000396	-0.000850	-0.002101	-0.001854	-0.000468	0.001307	0.001578	-0.003101	0.000852	0.001545	-0.000451	-0.003873	0.002144	-0.001550	-0.004322	-0.001686	-0.000843	0.000574	0.001524	0.001239	0.000207	-0.000042	0.000776	0.000742	0.000827	-0.000432	-0.001119
-330.066666	-0.000893	-0.001209	-0.000696	-0.000516	0.001900	0.001878	-0.000016	0.002714	0.000705	-0.001122	-0.000902	-0.001304	0.000340	0.001203	-0.000095	-0.000227	-0.001173	-0.000054	0.001184	-0.001227	0.001809	-0.001086	0.001296	0.000011	0.001262	-0.001107	-0.005111	0.000344	0.001027	0.000189	-0.001071	0.001136	-0.000521	0.001274	-0.002392	-0.003448	-0.000231	-0.000481	-0.001162	-0.002299	-0.000564	-0.001002	0.000984	0.000188	-0.000672	-0.001140	-0.001326	-0.001552	0.000712
-330.033333	0.000788	-0.003390	0.000827	-0.001937	0.001196	0.000038	-0.001021	-0.001835	-0.000109	-0.001921	-0.000022	0.000008	0.002597	0.004401	0.001175	0.001530	-0.000016	-0.001328	0.000897	-0.001398	0.000858	0.000835	-0.002049	-0.001059	-0.001141	-0.000705	0.000650	0.001708	0.003258	0.000742	0.000506	-0.000941	0.001388	0.001870	0.000393	0.000297	0.000329	-0.000246	-0.000282	0.002262	-0.000423	-0.000245	0.000956	-0.001533	-0.000415	0.002385	0.000268	0.000008	-0.001525
-330.000000	0.000386	0.000529	0.000027	0.001334	0.000655	-0.001658	-0.000474	0.000608	0.000584	0.001599	-0.001780	-0.001478	-0.000879	0.003951	-0.001813	-0.000470	-0.002444	-0.000445	0.001132	0.000874	-0.000902	0.001239	0.001242	-0.000194	-0.001626	-0.001021	-0.000776	0.000201	0.000212	-0.000464	0.001892	-0.000054	-0.000857	-0.000121	-0.000259	0.002226	0.001122	-0.000318	0.000515	0.000892	0.000525	0.000132	-0.000422	0.000777	-0.001059	0.000002	0.003172	0.003284	-0.000466
-329.966666	0.000884	0.000707	0.000411	-0.002750	-0.001847	0.000915	0.001752	0.003091	0.002177	0.000098	-0.001013	0.000031	0.002040	0.000043	-0.003079	0.000483	0.001375	-0.001432	0.002068	-0.000595	-0.000699	-0.001252	-0.001735	0.001874	0.000312	0.000892	-0.000578	0.000009	-0.000344	-0.001659	-0.000824	-0.000540	-0.000451	-0.001218	0.001130	0.000947	-0.000479	0.000966	0.001350	-0.000783	0.001950	-0.000878	-0.002597	-0.001277	-0.000309	-0.001932	-0.000072	0.003389	0.000010
-329.933333	-0.001930	-0.001629	0.002700	-0.001409	-0.003033	-0.000063	-0.002807	-0.001756	-0.001900	0.000611	0.001990	-0.001299	-0.000646	0.000104	0.000700	0.000105	0.000562	0.000745	-0.000674	0.001784	0.000517	0.000920	-0.001105	0.000362	-0.001745	-0.001355	0.001849	0.000975	-0.001389	0.000178	0.000807	-0.002224	-0.000526	-0.000940	0.001060	0.001417	0.000375	0.001052	-0.003827	-0.001992	-0.002080	-0.002328	-0.000883	-0.002698	0.000633	0.000165	0.000498	0.001683	0.001566
-329.900000	0.000276	-0.000178	0.000178	0.000101	-0.002972	-0.000271	0.000817	0.001650	-0.000312	0.001248	-0.001693	0.000049	-0.000001	0.002304	-0.000813	-0.000183	-0.001098	-0.000814	0.000561	0.000153	-0.000834	-0.002097	-0.000709	0.001484	0.004088	0.000057	0.000282	0.000125	-0.002460	0.000717	-0.002367	0.000793	0.000320	0.001088	0.002066	-0.000137	0.000510	-0.000880	0.002699	-0.000412	0.000617	-0.002717	-0.001430	-0.001111	-0.001327	-0.000589	-0.000095	-0.001559	0.002486
-329.866666	-0.001271	-0.000361	-0.000917	0.002220	0.000127	-0.002563	-0.002434	0.001500	0.000828	-0.000377	-0.001027	-0.000830	0.000242	0.000591	-0.001378	0.001639	0.000790	0.000458	-0.000326	0.000875	-0.003480	-0.000147	0.001121	-0.000613	0.001554	-0.002412	0.001506	-0.001982	0.000317	0.002908	0.000535	0.001805	0.002195	0.002808	-0.000061	-0.000814	-0.002731	-0.000357	-0.001736	0.000101	0.002156	-0.000416	-0.000954	0.001344	-0.001267	0.002099	0.002363	-0.000356	0.000324
-329.833333	-0.001769	-0.000279	-0.001560	0.001028	-0.000793	-0.000143	0.000497	-0.002274	0.000261	0.001924	0.002540	-0.000906	0.000279	-0.001633	0.002384	0.001204	-0.000155	0.000377	0.000543	-0.000405	-0.000718	-0.000806	0.001535	0.001579	0.003091	0.001406	0.002488	-0.001139	-0.001741	-0.001981	0.000518	0.001915	-0.000168	-0.000932	0.002144	0.002847	-0.001833	0.001943	-0.002655	-0.000013	-0.001520	0.000937	0.001816	0.001635	0.002144	-0.001224	-0.000124	-0.000733	-0.001196
-329.800000	-0.000822	-0.000962	-0.000004	0.002946	0.000663	-0.000291	-0.002086	0.001028	0.000433	-0.000622	-0.000411	-0.002302	-0.001345	-0.000356	-0.002708	0.001531	0.000453	0.002367	-0.000292	0.000353	0.001990	-0.003011	0.003077	0.000193	-0.000572	0.001489	-0.000114	-0.000881	-0.000157	-0.002454	-0.001440	-0.000648	-0.001352	-0.002260	0.003671	0.000976	-0.000239	0.000413	-0.000116	-0.001626	-0.001612	-0.002930	0.001099	-0.000199	-0.000460	-0.000284	-0.001256	-0.000755	-0.000501
-329.766666	-0.000230	0.002628	0.000818	0.001274	-0.003339	0.003760	-0.000235	-0.000781	0.000864	-0.000105	0.000577	0.001250	0.001738	-0.000306	0.002596	0.001379	0.002517	-0.000390	0.001261	-0.001852	0.000488	-0.000912	-0.000727	-0.001551	0.001042	-0.001266	-0.001336	0.000324	0.002251	-0.000766	0.003490	-0.004203	0.003876	-0.001068	-0.001414	-0.001270	-0.000630	-0.000311	0.002131	-0.002305	-0.001451	0.000904	-0.000288	0.000388	-0.000352	0.000916	-0.000298	0.001696	-0.000574
-329.733333	-0.001532	0.000013	-0.001081	-0.000098	-0.000185	0.001623	-0.000108	0.001551	-0.002589	-0.001834	0.001024	-0.001541	0.001143	-0.002558	-0.000368	0.000252	0.000710	-0.001071	-0.000809	0.002570	0.003185	0.000795	-0.000075	-0.001142	-0.002291	-0.001205	-0.000549	-0.002213	-0.001941	-0.000381	-0.001607	0.001364	0.001172	-0.000314	-0.001249	0.002856	0.001776	0.000878	-0.001053	0.000948	-0.001291	0.001525	-0.002154	-0.002155	-0.001252	-0.001180	0.001864	0.000279	-0.000793
-329.700000	-0.000175	0.000510	-0.000455	-0.000203	-0.000960	0.000988	0.001672	-0.000021	-0.000807	0.000477	0.001183	0.000634	-0.003606	0.000807	0.000512	-0.001994	0.000753	-0.000584	0.002069	-0.002191	-0.004004	0.001723	0.004627	0.000500	-0.000744	0.000770	-0.001269	-0.001279	0.002161	0.001565	0.000640	0.001761	-0.001759	0.003235	0.000327	-0.001834	-0.001751	-0.000249	-0.003000	0.000074	-0.002871	-0.001143	0.001332	0.000228	0.003553	0.000847	0.000654	-0.000901	0.000354
-329.666666	-0.001922	0.000464	0.000338	-0.001469	-0.001506	0.000167	-0.001835	-0.001160	0.001142	-0.001899	-0.000348	-0.000513	-0.002264	-0.002947	-0.001095	-0.000255	-0.000414	0.000286	-0.001000	0.001899	0.001784	-0.000738	0.000528	0.000175	-0.002275	0.000684	-0.000555	-0.001791	-0.000632	0.003467	-0.000800	-0.000214	0.002012	0.000466	-0.001725	0.000981	-0.000570	0.001803	-0.001025	-0.000956	-0.002687	-0.001227	-0.000960	0.002901	-0.000253	0.000329	0.000937	-0.001166	-0.002945
-329.633333	-0.003009	-0.000367	0.000767	-0.000126	-0.000126	0.003375	0.000976	0.000658	-0.000106	-0.001614	-0.001534	0.001195	-0.002048	-0.001058	-0.003098	-0.000464	-0.001409	-0.001174	-0.000192	-0.000270	-0.001118	0.002914	-0.002556	-0.001086	-0.003063	0.000515	-0.000947	-0.001124	-0.000264	0.001857	0.000984	0.000824	-0.001218	-0.000495	-0.001283	0.001003	0.001042	0.002879	-0.001153	-0.002452	-0.001522	0.000699	-0.000241	-0.003577	-0.001222	0.001171	-0.001816	-0.000913	0.000098
-329.600000	0.002060	-0.001590	0.000809	-0.001463	0.001337	-0.002631	0.000520	-0.001825	-0.005016	0.000183	0.000839	0.000926	0.000516	-0.001734	-0.001624	-0.000226	-0.001006	-0.002364	0.000134	0.002153	0.001179	-0.001734	-0.002147	-0.001113	-0.002130	-0.004162	0.000129	0.000032	0.000776	0.000439	0.001037	-0.000935	0.000635	-0.001366	-0.003396	-0.000753	0.000135	0.001359	-0.000843	-0.001811	-0.001729	-0.001982	-0.000171	-0.000917	-0.002864	-0.000434	0.000958	-0.001145	-0.000155
-329.566666	-0.000776	-0.001644	0.001564	-0.002483	0.000290	0.001613	0.000292	-0.002119	-0.000073	-0.000469	0.000624	-0.000384	-0.002715	0.000983	0.002357	-0.002318	-0.000873	-0.001514	-0.001113	0.000258	-0.001609	-0.001066	-0.001286	-0.002142	0.001118	0.001103	0.000508	-0.000219	-0.001304	-0.000885	0.002942	-0.001421	0.000280	0.000099	-0.002113	-0.004751	-0.001422	-0.002893	-0.001077	0.001960	0.002324	-0.000088	-0.000732	0.000698	0.002473	0.002336	-0.000824	0.001406	-0.001373
-329.533333	0.000058	-0.001819	-0.002757	-0.000274	-0.001363	0.000060	-0.001884	-0.001401	0.000649	-0.000679	0.001960	0.000044	-0.000049	-0.001640	-0.000171	-0.003134	0.002263	0.000090	-0.000926	-0.002652	-0.000960	0.000947	-0.000166	0.000189	0.000773	0.001108	0.000942	-0.000142	-0.002189	-0.001579	-0.001605	-0.001120	-0.000633	-0.002420	-0.001522	-0.000985	-0.002151	-0.000539	-0.000603	0.000699	0.002833	0.000106	0.000370	0.000090	-0.001247	-0.003098	-0.003342	-0.001067	-0.001059
-329.500000	-0.000582	0.000311	-0.003404	0.001522	-0.001100	-0.002582	-0.000345	0.000337	-0.001645	0.000527	0.000990	0.001988	-0.003516	-0.002155	-0.000731	0.000570	0.000206	-0.002998	0.000048	-0.001893	0.001568	0.001310	-0.000965	-0.002762	0.002065	0.001390	-0.002735	-0.000705	-0.002362	-0.001266	-0.001419	0.000086	-0.000854	-0.002035	0.000047	-0.000580	0.002944	-0.000728	-0.001011	0.000171	-0.000888	-0.000122	-0.000190	-0.001826	-0.000809	-0.002009	0.001469	0.001096	0.000133
-329.466666	-0.000095	0.003366	0.001388	0.000810	0.002372	-0.001732	0.002382	0.000121	0.000038	-0.003612	-0.001747	0.000562	0.002147	-0.001829	-0.003358	-0.002233	-0.001428	-0.000323	-0.003511	0.000790	-0.002753	-0.000939	0.000082	-0.001934	0.000032	-0.002109	-0.000499	0.000102	-0.001306	-0.001339	0.002454	-0.002199	-0.000303	-0.000479	-0.000584	-0.000514	0.001050	-0.001404	0.000573	-0.002028	-0.002715	-0.000216	0.000204	0.001100	-0.001138	-0.001001	-0.000023	-0.000803	-0.001848
-329.433333	-0.000436	0.001571	-0.000403	-0.001621	0.000271	-0.000733	0.001983	0.001076	0.000340	-0.000940	-0.001143	-0.001064	0.002130	0.001798	-0.000415	0.000999	0.000518	-0.000851	0.002603	-0.001572	0.000859	0.000353	0.000023	0.000033	-0.001622	-0.000186	0.001924	-0.001108	-0.000710	-0.000541	-0.000737	-0.001606	-0.001407	-0.003548	-0.000170	-0.001926	-0.001011	-0.004328	0.002920	-0.000714	-0.002096	-0.000147	-0.000140	0.000134	-0.000982	-0.000215	0.000744	-0.000191	0.001013
-329.400000	0.000688	-0.000878	-0.001281	0.000901	0.003866	-0.001830	-0.000400	-0.001113	0.000365	-0.001991	-0.001559	0.000974	-0.000396	-0.000047	-0.000077	-0.000342	-0.000572	0.001253	0.000043	-0.001509	-0.000036	-0.001352	-0.000789	-0.000845	-0.000432	0.000874	-0.001883	0.000657	-0.001411	0.001541	-0.000353	0.000016	-0.001025	-0.001042	0.001273	-0.000755	-0.001471	-0.001169	0.000729	0.000968	-0.000625	0.001598	0.001599	0.000433	-0.000685	-0.001418	0.000120	-0.000624	-0.000950
-329.366666	0.000627	0.001401	-0.002107	0.000131	0.000957	-0.001450	-0.000828	0.002590	-0.001470	0.000282	-0.000280	-0.000252	-0.002666	-0.000729	0.000807	-0.000787	-0.000447	-0.000838	-0.001171	0.000704	-0.002434	-0.000211	-0.001281	0.000608	-0.001366	-0.000097	0.000335	-0.000061	0.001510	-0.000039	-0.002128	-0.000374	-0.000880	0.000041	-0.000253	0.002100	0.000890	-0.002728	0.000440	-0.001834	-0.001913	-0.002592	-0.001229	-0.001289	-0.000757	-0.001484	-0.001354	0.000853	0.001057
-329.333333	0.000672	-0.001003	-0.002172	0.001980	-0.001421	-0.000550	-0.000311	-0.002034	0.001315	0.002892	-0.000749	-0.001199	0.001924	-0.003310	0.000709	-0.001991	-0.000682	0.001371	0.001823	0.000617	-0.001251	0.000737	-0.000501	0.001440	-0.000061	0.000768	-0.002142	0.000890	0.000601	-0.001105	-0.003383	0.000475	0.000688	0.000527	0.001796	-0.001708	-0.001643	0.000516	0.000814	0.001885	0.001269	0.000952	-0.001088	0.002148	-0.002906	0.000678	0.000493	-0.001003	-0.000037
-329.300000	-0.001752	0.000898	-0.002406	0.000082	0.001401	0.000331	0.001385	-0.000920	-0.001324	-0.001623	-0.002455	0.002031	-0.000427	-0.002171	0.000192	-0.000773	0.000768	0.000137	-0.001483	0.001327	0.001654	0.000110	-0.001298	-0.000593	0.002227	0.001367	0.002375	0.001807	0.001271	0.001806	-0.001596	-0.001417	-0.000037	-0.000050	-0.000964	-0.000623	-0.000846	0.001389	-0.000888	0.001117	0.000587	0.000516	0.000739	0.000573	0.002355	-0.000452	-0.002808	-0.000075	0.000787
-329.266666	0.000186	0.001330	0.002235	0.000127	0.000769	0.001996	0.001341	-0.000344	0.000037	0.001521	-0.001650	-0.001303	0.001149	-0.000123	0.001210	-0.001274	0.000637	0.003179	-0.001049	0.004370	0.000118	0.001981	0.001743	-0.001228	0.000021	-0.000417	0.002134	0.000748	-0.000105	0.001872	-0.000500	0.000597	0.000561	0.002159	0.002139	0.001597	0.001158	-0.000168	0.000421	-0.000951	0.000248	0.001109	-0.001493	-0.000119	-0.000392	0.002057	-0.000632	-0.000326	0.002064
-329.233333	0.004723	-0.000677	0.002863	0.000290	0.001355	0.000977	0.000609	-0.001989	-0.000310	-0.001199	0.002440	0.001797	0.002682	0.003844	0.000489	0.000810	0.001654	0.003569	-0.001451	-0.002714	0.002449	0.003202	0.001034	0.004524	-0.001264	0.000271	0.001133	0.003346	-0.001771	-0.000526	-0.002761	0.001930	-0.003253	-0.000499	-0.001016	0.002539	0.001201	0.002003	0.003235	0.001139	0.002074	-0.001323	0.003068	0.000342	-0.001131	0.002530	-0.001496	-0.001313	-0.000156
-329.200000	0.002663	0.000603	0.001988	0.001338	-0.001786	0.000742	0.000552	-0.000239	0.002751	0.002371	0.001097	0.000832	-0.001411	-0.000384	0.002335	0.003749	-0.001169	0.000159	-0.000941	-0.002223	0.000680	-0.000159	0.001010	0.000053	0.002209	0.000744	0.001174	-0.002359	0.000931	0.000434	-0.000477	0.003528	-0.000220	0.005724	-0.002068	0.000741	0.001925	0.002518	0.000471	0.001922	0.003478	0.001887	0.001868	0.001398	0.003942	-0.000470	0.000389	0.000386	0.002298
-329.166666	0.002639	0.000613	-0.000033	0.000345	0.001116	-0.001934	0.001728	-0.000223	0.000354	0.001774	0.000788	0.001149	0.000639	-0.000295	0.000985	-0.000293	0.001340	0.000361	0.000118	0.000452	0.001645	-0.000972	-0.001189	0.001530	0.001418	0.002615	-0.002029	0.001060	0.001716	0.000476	0.003971	-0.000838	0.001711	0.002446	0.000526	-0.000974	0.002590	-0.000445	0.001971	0.001396	0.001678	0.005001	0.000811	0.001871	0.002535	0.000228	0.000525	0.000076	0.001602
-329.133333	0.000399	0.002444	0.002717	-0.000614	0.002190	-0.000904	0.000948	0.000370	0.002950	0.002738	0.001481	0.004219	0.001996	0.000604	0.003082	0.003584	0.000793	0.002506	0.000939	0.002693	0.000849	0.000906	0.000866	0.002556	0.001220	0.001842	0.003562	0.001366	0.002478	-0.000108	0.002437	0.000959	0.001078	0.000921	0.001755	0.002096	0.004283	0.001211	0.003004	0.004064	0.004721	0.002749	-0.000080	0.000493	0.003086	0.000445	0.000182	0.000759	0.000196
-329.100000	-0.001745	0.002594	0.004240	0.001527	0.004532	0.001753	0.001326	0.000333	0.002006	0.001639	0.001676	0.001391	0.001700	0.002282	0.005698	0.002557	0.001615	0.001973	0.001353	0.002284	0.004362	0.000797	0.002535	0.005298	0.002422	0.000870	0.002357	0.004095	0.000374	0.002277	-0.002134	0.002539	0.001238	0.001970	0.000480	0.000943	0.002174	0.002324	0.000678	0.003462	0.004790	0.001091	0.003199	-0.000030	0.002943	0.003117	0.000826	0.002822	0.000793
-329.066666	0.004630	0.000062	0.000782	0.003388	0.001155	0.000508	0.001262	0.004991	0.001654	0.004896	0.002395	0.002988	0.001414	0.002531	0.003305	0.002713	0.003647	0.001886	0.001348	0.003457	0.001019	0.004659	0.002944	0.002352	0.004355	-0.000171	0.000346	0.002524	0.003265	-0.001341	0.002373	0.003392	0.000192	0.002135	0.000375	0.003033	0.003859	0.001185	0.003484	0.003691	0.003100	0.000916	0.003114	0.000202	0.005570	0.001972	0.001396	-0.001220	0.003288
-329.033333	-0.000734	0.001115	0.001453	0.001765	0.002071	0.003006	0.001571	0.001399	0.002591	0.001436	0.001842	0.004664	0.002908	-0.000234	0.003024	0.004520	0.002218	0.001811	0.001510	0.000777	0.000981	0.003466	0.002095	0.005182	0.004559	0.001789	0.003298	-0.001014	0.002209	0.000455	-0.001006	0.000398	0.000671	0.002874	0.001037	0.004524	0.002027	0.000637	0.000233	0.001935	0.000193	0.003255	0.000367	0.002133	0.002865	0.000980	0.002614	0.001675	0.003631
-329.000000	0.001676	0.002982	0.001651	0.004280	0.003329	0.001124	0.001253	0.002213	0.002229	0.001740	0.000987	0.002795	0.002827	0.000550	0.005301	-0.000510	0.002678	0.003167	0.002554	0.002486	0.001409	0.008035	0.001283	0.003204	0.003033	0.004305	0.000345	-0.001814	0.002133	0.000784	0.003656	0.005024	0.000757	0.003804	0.001419	0.000469	0.002864	0.002090	0.000989	0.004662	0.003787	0.003690	0.002940	0.000846	0.004531	0.002991	0.003048	0.001444	0.002024
-328.966666	0.001745	0.003410	0.001577	0.003304	0.002606	0.001364	0.002503	-0.000726	0.004240	0.002277	0.003258	0.003171	0.000098	0.000801	0.002276	0.001553	0.005367	0.001956	0.002716	-0.000298	0.001865	0.005333	0.001969	0.002990	0.007207	0.002154	0.002629	0.000988	0.001425	-0.000827	-0.001469	0.002391	0.002764	0.002452	0.003505	0.005858	0.003833	0.003037	0.003664	0.002561	0.002922	0.000042	0.001960	0.001869	0.004533	0.003530	0.002560	-0.001164	0.002080
-328.933333	0.001751	0.003075	0.001634	0.007152	0.002927	0.005856	0.005398	0.002234	0.003954	-0.000880	0.003061	0.002354	0.001650	0.001044	0.003015	0.002948	0.004656	0.002204	0.003670	0.001260	0.004660	0.003800	0.004719	0.002763	0.003108	0.003897	0.004192	0.000506	0.002959	0.003575	0.001568	0.002918	0.002007	0.003594	0.002626	0.002959	0.003885	0.002733	0.002560	0.000719	0.002787	0.003421	0.003124	0.002364	0.001645	0.000660	0.004756	0.002983	0.001475
-328.900000	0.004069	0.004422	0.004216	0.006954	0.002703	0.004951	0.003982	0.003319	0.004523	0.002814	0.002065	0.002407	0.003944	0.000648	0.004978	0.002013	0.004115	0.001982	0.004402	0.000910	0.005275	0.003164	0.002511	0.005324	0.002092	0.000711	0.000676	0.002337	0.003096	0.006092	0.001894	0.000980	-0.000532	0.003039	0.002460	0.003606	0.000723	0.004654	0.002466	-0.000290	0.003231	0.001127	0.004518	0.002189	0.002977	0.003334	0.003122	0.003163	-0.000484
-328.866666	0.002739	0.004481	0.005372	0.002858	0.004473	0.005918	0.000184	0.003229	0.003635	0.003484	0.003313	0.000986	0.002295	0.000489	0.003450	0.002953	0.001800	0.004530	0.003839	0.000659	0.003282	0.002365	0.002461	0.002035	0.003576	0.003898	0.000957	0.003300	0.002548	-0.000107	0.003282	0.003442	0.001318	0.002892	0.003762	0.003772	0.003737	0.003771	0.004150	0.004948	0.000994	0.002120	0.002932	0.005141	0.004548	0.003693	0.006310	0.004331	0.002423
-328.833333	0.000033	0.002765	0.002343	0.006683	0.002449	0.005300	0.004487	0.005570	0.004580	0.001446	0.005674	0.002775	0.006195	0.000884	0.005267	0.003122	0.005321	0.005156	0.004476	0.002242	0.003078	0.002483	0.002519	0.005071	0.002719	0.001030	0.001675	0.003725	0.001829	0.002168	0.004495	0.002948	0.000991	0.001988	0.003824	0.005089	0.002288	0.003039	0.003919	0.004100	0.001856	0.005077	0.005318	0.002936	0.001805	0.001464	0.003982	-0.000498	0.004017
-328.800000	0.004512	0.005056	0.001522	0.006363	0.002938	0.007340	0.002103	0.002540	0.003252	0.000355	0.002856	0.001079	0.003834	0.004415	0.004475	0.003155	0.001946	0.002926	0.004533	0.001758	0.003418	0.004785	0.001310	0.001658	0.003859	0.004252	0.003322	0.002674	0.005340	0.001426	0.001074	0.005160	0.001711	0.003850	0.004230	0.003748	0.003085	0.003362	0.002101	0.004909	0.004222	0.001638	0.001086	0.003138	0.003599	0.003466	0.002921	0.000221	0.003222
-328.766666	0.001827	0.006973	0.006474	0.002954	0.001484	0.002676	0.003162	0.003638	0.001311	0.003000	-0.000253	0.002604	0.002004	0.004359	0.005233	0.001041	0.004430	0.002986	0.004669	0.002955	0.003064	0.005848	0.003366	0.003254	0.004292	0.001600	0.003645	0.003806	0.003896	0.001230	0.004062	0.000848	0.002010	0.003131	0.003899	0.005580	0.005632	0.004312	0.002620	0.002252	0.004496	0.002769	0.005154	0.000557	0.003826	0.003104	0.003475	0.004165	0.004061
-328.733333	0.005342	0.003705	0.003475	0.003109	0.005046	0.002805	0.001007	0.002983	0.002755	0.003128	0.004291	0.004065	0.002486	0.001762	0.004460	0.002257	0.002674	-0.000987	-0.000654	0.001280	0.001968	0.003855	0.001999	0.003789	0.002379	0.000293	-0.000456	0.003473	0.002762	0.001469	0.003190	0.003551	0.005204	0.000700	0.003293	0.003724	0.004209	0.006154	0.003646	0.003300	0.005055	0.000717	0.004079	0.004220	0.004860	0.004203	0.002888	0.002591	0.002486
-328.700000	0.003036	0.004838	0.004445	0.006392	0.003790	0.005198	0.005581	0.001350	0.003454	0.001038	0.001171	0.002613	0.004043	0.003039	0.000818	0.001129	0.000009	0.002779	0.004341	0.002330	0.003315	0.004119	0.003754	0.004391	0.006465	0.004021	0.003890	0.004434	0.004794	0.001545	0.001495	0.003329	0.004103	0.003738	0.000604	0.003072	0.002798	0.005468	0.003881	0.003750	0.004393	0.006018	0.002545	0.002603	0.002393	0.001725	0.002192	0.001884	0.003513
-328.666666	0.000307	0.005869	0.004758	0.004629	0.005193	0.002987	0.000670	0.004896	0.005155	0.002549	0.001617	0.004827	0.005259	0.002327	0.000897	0.002054	0.003390	0.005589	0.005455	0.001672	0.004892	0.004208	0.003006	0.001997	0.006599	0.002061	0.002659	0.003894	0.004791	0.000966	0.002773	0.000998	0.003086	0.001000	0.001249	-0.001470	0.002785	0.004494	0.004207	0.001744	0.002962	0.002205	0.002924	0.001051	0.002751	0.003457	0.003150	-0.000867	0.001769
-328.633333	0.004198	0.004868	0.005956	0.007023	0.004786	0.003140	0.002897	0.003412	0.003433	0.000480	0.002643	0.005735	0.003784	0.003115	0.004697	0.004408	0.005002	0.004493	0.003973	0.002792	0.001702	0.003330	0.003546	0.002091	0.001176	0.002772	0.001738	0.001960	0.002474	0.003001	0.002044	0.005789	0.003787	0.004697	0.003495	0.003433	0.006315	0.001958	0.003797	0.001946	0.004795	0.003904	0.005254	0.001181	0.003430	0.003941	0.002121	0.004875	0.004954
-328.600000	0.002840	0.004605	0.002219	0.003808	0.001691	0.004377	0.004728	0.002617	0.003037	0.002478	0.004948	0.003538	0.006511	0.001359	0.002444	0.002179	0.003406	0.002442	0.002721	0.002374	0.002768	0.002737	0.003164	0.005147	0.005143	0.003590	-0.000529	0.002957	0.005901	0.000321	0.003560	0.001800	0.002325	0.000674	0.002764	0.004309	0.003928	0.001844	0.003759	0.003059	0.003358	0.002548	0.005000	0.005566	0.002504	0.003839	0.002189	0.001321	0.003872
-328.566666	0.003364	0.003080	0.002357	0.003114	0.002353	0.001825	0.001733	0.003531	0.002189	0.002130	0.002873	0.002222	0.002328	0.001826	0.001356	-0.000074	0.003590	0.001686	0.004168	-0.000103	0.001142	0.000502	-0.001220	0.004736	0.003183	0.002754	0.004426	0.002346	0.002389	0.001886	0.002365	0.006000	0.002299	0.003094	0.003894	0.004524	0.004498	0.004608	0.001565	0.002685	0.003226	0.003193	0.002469	0.001531	0.002863	0.004884	0.001784	0.002849	0.004528
-328.533333	0.003429	0.005389	0.004114	0.005032	0.004459	0.003970	0.004952	0.002597	0.004144	0.004671	0.003635	0.000048	0.004664	0.001930	0.003619	0.000640	0.000277	0.004541	0.006985	0.002871	0.004206	0.004912	0.004027	0.001711	0.006159	0.000478	0.003962	0.002877	0.002242	0.002224	0.002001	0.004394	0.000264	-0.000212	0.001265	0.004283	0.004023	0.005464	0.005874	0.005206	0.005040	0.005022	0.001949	0.003277	0.005046	0.005909	0.001379	0.004049	0.004645
-328.500000	0.004196	0.004578	0.004518	0.005115	0.005569	0.004820	0.004546	0.001152	0.004707	0.004011	-0.000786	0.000592	0.004871	0.002326	0.001663	0.003305	0.002568	0.002348	0.006656	0.003797	0.000850	0.002815	0.002885	0.006388	0.003405	0.000947	0.001031	0.005068	0.002379	0.001257	0.000909	0.003789	0.002876	0.004494	0.003449	0.003601	0.002833	0.004824	0.002745	0.001927	0.004402	0.000960	0.001498	0.002031	0.003261	0.003674	-0.000360	0.002626	0.003942
-328.466666	0.004876	0.003807	0.002633	0.003713	0.003083	0.002602	0.003814	0.003618	0.000828	0.004127	0.002886	0.001739	0.004725	0.002031	0.001924	0.001208	0.003958	0.003003	0.002955	0.002289	0.004181	0.002715	0.001699	0.004189	0.004029	0.002475	0.001423	0.002348	0.001820	0.001434	0.006296	0.001749	0.004836	0.001081	0.001736	0.004235	0.002013	0.000805	0.003176	0.002946	0.002301	0.001925	0.002763	0.001900	0.002059	0.003229	0.002873	0.000052	0.002127
-328.433333	0.003710	0.003712	0.000372	0.003900	0.005163	0.002391	0.003051	0.001690	0.004867	0.002567	0.001522	0.002269	0.004708	0.003450	0.002027	0.000588	0.004160	0.002455	0.001159	0.001591	0.006361	0.000081	0.002557	0.003830	0.001668	0.002060	-0.001136	0.000586	0.002738	0.004267	0.000910	0.001302	0.004040	0.002499	0.002830	0.002240	0.003739	0.003326	0.005838	0.002237	0.002625	0.003920	0.003223	0.000927	0.003389	0.002317	0.006191	0.001833	0.003087
-328.400000	0.000962	0.003162	0.002628	0.004764	0.004438	0.002800	0.000175	0.004051	0.004346	0.004194	-0.000415	0.003234	0.006468	0.003434	0.002079	0.003389	0.006868	0.003490	0.007570	0.002000	0.003439	0.005840	0.001739	0.005551	0.005080	0.004044	0.004021	0.002066	0.003990	0.002462	0.003724	0.001380	0.004586	0.002274	0.002568	0.001978	0.004492	0.004715	0.002083	-0.000386	0.004570	0.000984	0.004774	0.007022	0.004583	0.004616	0.004453	0.003254	0.005126
-328.366666	0.005114	0.003159	0.002818	0.005277	0.002762	0.002714	0.000921	0.005008	0.003692	0.001687	0.003262	0.000570	0.003386	0.003752	-0.000679	0.002118	0.005426	0.002997	0.004961	0.001837	0.005042	0.004826	0.003195	0.001650	0.003963	0.003678	0.002105	0.003347	0.001585	0.003149	0.002971	0.002572	0.002282	0.002210	0.000519	0.004182	0.004489	0.002850	0.004094	0.003448	0.002426	0.002310	0.003134	0.002682	0.005667	0.004359	0.006535	0.002850	0.003398
-328.333333	0.002788	0.002985	0.001170	0.006068	0.000872	0.002945	0.002249	0.002110	0.004175	0.004259	-0.001040	-0.000932	0.003383	0.002265	0.000973	0.001788	0.004036	0.004153	0.003714	0.001722	0.004828	0.003233	0.001057	0.003142	0.001330	0.001157	0.001427	0.000072	0.001019	0.001365	0.000523	0.001206	0.003580	0.003226	0.004789	0.003621	0.004676	0.000620	0.004376	0.000479	0.001567	0.003584	0.002530	0.002764	0.003160	0.004009	0.002296	0.003686	0.002088
-328.300000	0.002710	0.001668	0.003666	0.003324	0.001331	0.002744	0.004471	0.003942	0.000619	0.001035	0.000301	0.001892	0.000636	0.005599	0.003614	0.001287	0.004600	0.001976	0.007392	0.001854	0.001690	0.004546	0.001668	0.001552	0.004349	0.002000	0.002897	0.002084	-0.000075	0.000703	0.002211	-0.001212	0.001092	0.003254	0.002641	0.002506	0.003770	0.003409	0.001653	0.004907	0.003787	0.002370	0.003451	0.003162	0.003829	0.004349	-0.000213	0.004261	0.004224
-328.266666	0.001521	0.001485	0.000526	0.004244	0.001920	0.000933	0.001223	0.004997	0.003043	0.003962	0.001685	0.000170	0.005537	0.001150	0.002091	0.001928	0.004758	0.001804	0.007048	-0.000629	0.000550	0.003785	-0.000001	0.004582	0.004073	0.003002	0.005417	0.001126	-0.000427	0.003870	0.000928	0.001869	0.003257	0.002709	0.003134	0.006408	0.004888	0.004643	0.000752	0.002839	0.003317	0.002704	-0.000140	0.002980	0.005082	0.003395	0.003636	0.006069	0.003121
-328.233333	0.001517	0.003282	0.003536	0.001898	0.003007	0.005798	0.002208	0.002853	0.003279	0.003682	0.002297	0.005681	0.004540	0.003606	0.004043	0.000465	0.007348	0.001564	0.002780	0.002558	0.002225	0.001242	0.004641	0.004684	0.002848	-0.001055	0.004105	0.000969	0.001522	0.000644	0.002147	-0.000676	0.006574	0.004147	0.003358	0.003907	0.003604	0.001823	0.001383	0.001066	0.002794	0.002620	0.005129	0.002698	0.003981	0.004908	0.002157	0.004559	0.003564
-328.200000	0.004337	0.007007	0.002058	0.004797	0.003637	0.005473	0.001272	0.002488	-0.000358	0.003541	0.002335	0.004428	0.004096	0.001055	0.002810	-0.000383	0.001807	0.002714	0.004099	0.000924	0.004320	0.004433	0.003206	0.003395	0.002495	0.001548	0.001643	0.000675	0.000545	0.001069	0.000739	0.001405	0.004859	0.004780	0.002977	0.004720	0.004217	0.005656	0.003217	0.003366	0.002698	0.000758	0.000810	0.004945	0.006053	0.005592	0.004826	0.000691	0.003927
-328.166666	0.002480	0.003274	0.005104	0.004439	0.002618	0.002245	0.005096	0.003645	0.005121	0.002496	0.000528	0.001862	0.003592	0.004855	0.003391	0.001262	0.002944	0.002686	0.004810	0.000568	0.003760	0.004680	0.002092	0.003550	0.004305	0.001926	0.002138	0.002128	0.000814	0.002523	0.000751	0.003015	0.002634	0.001574	0.001844	0.003672	0.003769	0.000653	0.000457	-0.000510	0.003905	0.002647	0.003916	0.003984	0.007662	0.006196	-0.000251	0.005490	0.003272
-328.133333	0.001383	0.005077	0.001813	0.001920	0.003025	0.004414	0.003844	0.004060	0.002937	0.001858	0.002377	0.000509	0.001850	0.004334	0.003830	0.001451	0.003228	0.002565	0.004488	0.000152	0.000450	0.003899	0.000941	0.003658	0.002000	0.000062	0.005485	0.001784	0.002060	0.002346	0.001816	0.002674	0.001969	0.003986	0.006808	0.002881	0.001726	0.004426	0.001986	0.002324	0.000174	0.003160	0.003216	0.003137	0.004928	0.003099	0.001684	0.002760	0.001767
-328.100000	0.000339	0.002876	0.004474	0.002364	0.003960	0.000697	0.002058	0.001858	0.000770	0.002596	-0.000220	0.003645	0.004656	0.006258	0.004799	0.001669	0.001457	0.001318	0.003100	0.003607	0.003808	0.001457	0.000675	0.006593	0.004552	0.002136	0.003940	0.002597	0.001011	0.003148	0.002137	0.001474	0.004253	0.004391	0.003318	0.004228	0.005495	0.001805	0.002431	0.002207	-0.000714	0.002867	0.001696	0.001172	0.001659	0.003857	0.003549	0.001270	0.002569
-328.066666	0.004306	0.002429	0.001598	0.004077	0.003980	0.003705	0.003461	0.001981	0.001665	0.000829	0.001477	0.000387	0.001800	0.003467	0.002417	0.002302	0.000828	0.003555	0.004407	0.004640	0.003988	0.004718	0.002822	0.004592	0.001334	0.004138	0.001736	0.000081	0.001545	0.002582	0.005927	0.004462	0.002999	0.003121	0.002564	0.002447	0.004527	0.003119	0.003397	0.002343	0.001215	0.001565	0.004165	0.002495	0.003674	0.003462	0.000543	0.004305	0.002291
-328.033333	0.001380	0.005645	0.000440	0.003655	0.005092	0.002552	0.003569	0.002714	0.003711	0.002875	0.001543	0.001053	0.003769	0.003609	0.004550	0.002418	0.001491	0.003651	0.002244	0.004395	0.004532	0.003728	0.004992	0.002456	0.004233	0.000941	0.001322	0.003707	0.001437	0.003857	0.006565	0.003865	0.003227	0.004001	0.004497	0.003403	0.002960	0.002356	0.003331	0.001696	0.004246	0.000870	0.003842	0.002679	0.004737	0.003538	0.001555	0.003600	0.003690
-328.000000	0.000009	0.003139	0.003336	0.000945	0.004037	0.004025	0.004376	0.003781	0.004783	0.000523	-0.000809	0.003414	0.002589	0.003672	0.003605	-0.000965	0.003352	0.003165	0.002168	0.004056	0.003629	0.001003	0.005998	0.005485	0.004919	0.003477	0.002735	0.001608	-0.000431	0.002315	0.003022	0.003812	0.003209	0.004645	0.004580	-0.000280	0.006710	0.005044	-0.000139	0.002323	0.001650	0.003073	0.004516	0.003024	0.002216	0.001046	0.002725	0.003422	0.000991
-327.966666	0.003190	0.003719	0.000920	0.001674	0.004915	0.006802	0.002226	0.003711	0.001177	0.004515	0.001488	0.001573	0.001069	0.005905	0.003279	0.001465	0.003574	0.000203	0.002852	0.003273	0.003074	0.003716	0.001135	0.004289	0.002223	0.002075	0.001461	0.002744	0.000214	0.000745	0.003650	0.004575	0.005386	0.001619	0.003038	0.004647	0.003982	0.002560	0.002276	0.001318	0.000900	0.003002	0.004825	0.002850	0.004000	0.004956	0.004923	0.004897	0.004663
-327.933333	0.002573	0.002904	0.000842	0.002755	0.004386	0.003656	0.000819	0.004224	0.001970	0.002492	0.001107	0.000117	0.005056	0.003449	0.001365	0.001618	0.003171	0.003690	0.004005	0.003144	0.000852	0.004518	-0.000402	0.003398	0.001246	0.003027	0.001442	0.001377	0.000315	0.001468	0.002602	0.003079	0.005378	0.002649	0.002483	0.001257	0.004016	0.003334	0.001156	0.003133	0.002127	0.002732	0.002348	0.001140	0.003240	0.003311	0.004264	0.001391	0.001531
-327.900000	0.000239	0.005490	0.000849	0.005166	0.001248	0.000858	0.003229	0.002127	-0.001175	0.001937	0.005542	0.001067	0.002632	0.004312	-0.001140	0.002340	0.000109	0.004243	0.002958	0.000711	0.002004	0.004366	0.000190	0.004744	0.000646	0.000039	-0.000134	0.003389	0.004061	0.005136	0.001722	0.001698	0.003810	0.004768	0.004573	0.001196	0.002637	0.000568	0.003295	0.002548	0.003523	0.001377	0.002306	0.001384	0.005745	-0.000069	0.001409	0.002711	0.004193
-327.866666	0.002966	0.003663	0.001667	0.006472	0.004468	0.002181	0.002466	0.003191	0.001867	0.002454	0.003001	0.002130	0.007933	0.002204	0.003131	0.003891	0.002319	0.000379	0.003911	0.002669	0.003895	0.004643	0.003380	0.002499	0.002344	0.000706	0.002061	0.001145	0.000262	0.002449	0.002081	0.002576	0.002149	0.004445	0.003169	0.005105	-0.000148	0.003247	0.004535	0.001732	0.001108	0.004390	0.003642	0.002936	0.004705	0.002989	0.004869	0.005416	0.003330
-327.833333	0.003288	0.002111	0.002046	0.003557	0.005571	0.003503	0.002695	0.004583	0.002316	0.001452	0.002466	0.001823	0.001310	0.005993	0.003132	0.000175	0.002028	0.006058	0.001612	0.002810	0.002498	0.003231	0.001132	0.003508	0.003252	-0.000570	0.001453	0.003372	0.001909	0.002599	0.003575	0.004789	0.001150	0.003776	0.001741	0.004129	-0.000239	0.003601	0.003006	0.003308	0.002395	0.005709	0.006078	0.000924	0.005645	0.001392	0.002779	0.002661	0.003738
-327.800000	0.001574	0.003083	0.002047	0.002068	0.004523	0.004097	0.003386	0.002040	0.001092	0.004880	0.005281	0.003539	0.003961	0.002168	0.003558	0.004431	0.003226	0.003944	0.001693	0.000790	0.001984	0.004788	0.001047	0.001381	0.004060	0.000854	0.002339	0.001337	0.002091	0.003863	0.002456	0.004426	0.002440	0.004961	0.003345	0.004315	-0.000404	0.003140	0.002648	0.001139	0.001356	0.000646	-0.000199	0.002628	0.001988	0.003725	0.003008	0.002093	0.004250
-327.766666	0.003203	0.002586	0.002592	0.002572	0.000225	0.001375	0.004526	0.001830	0.001524	0.001409	0.001185	0.002933	0.003232	0.002371	0.001106	0.004893	0.002676	0.002135	0.003050	0.003190	0.001554	0.003482	0.004006	0.005130	0.002465	0.001104	0.000167	0.002126	0.004844	0.004157	0.003094	0.001541	0.003020	0.003322	0.003868	0.000608	0.002348	-0.000849	0.003424	0.002849	0.003202	0.001514	0.004627	0.005293	0.004624	0.000903	0.004343	0.003454	0.003213
-327.733333	0.002618	0.005001	0.003732	0.003534	0.001255	0.000913	0.002542	0.004636	0.003635	0.001747	0.002625	0.003179	0.004340	0.004010	0.006669	0.000267	0.003397	0.002024	0.001457	0.004140	0.003329	0.002835	0.001280	0.006065	0.004751	0.003035	0.001320	0.000137	0.002281	-0.000531	0.002377	0.002265	0.004476	0.006137	0.000674	0.004053	0.001805	0.001333	0.003615	0.004340	0.002083	-0.001067	0.003833	0.006389	0.004073	0.003659	0.002617	0.005655	0.004439
-327.700000	0.003317	0.004042	0.001878	0.003610	0.003251	0.002926	0.005122	0.001026	0.001231	0.005612	0.001506	0.000932	0.003199	0.001600	0.003452	0.001929	0.002353	0.002520	0.003260	0.001568	0.002450	0.003088	0.003119	0.002404	0.005396	0.001651	0.002531	0.003225	-0.001065	0.001707	0.003678	0.001052	0.004112	0.003635	0.002016	0.001007	0.001570	0.000979	0.003134	0.002151	0.003314	0.002982	0.004192	0.005661	0.005888	0.001305	0.002265	0.003747	0.000117
-327.666666	0.003043	0.004207	0.000567	0.003661	0.002878	0.005096	0.004287	0.003364	0.003569	0.004149	0.004021	0.003597	0.004667	0.002020	0.003522	0.002574	0.002529	0.005164	0.006724	0.001827	0.003078	0.004046	0.001286	0.001778	0.003832	0.001014	0.003713	0.001932	0.002255	0.001228	0.003733	0.002411	0.003055	0.002690	0.002311	0.002958	0.001273	0.003920	0.004469	-0.001239	0.003995	0.003651	0.004555	0.002230	0.002719	0.002821	0.002562	0.003363	0.002218
-327.633333	-0.001701	0.003962	-0.001256	0.007827	0.005260	0.004890	0.005118	0.003657	0.002084	0.002566	0.003449	0.003534	0.005267	0.004249	0.002980	0.003131	0.003866	0.001615	0.002862	0.002390	-0.000198	0.003615	0.004578	0.002829	0.005013	0.000926	0.002028	-0.000696	0.004213	0.003870	0.003468	0.003505	0.005310	0.002030	0.005314	0.002019	0.004006	0.001121	0.002270	0.003360	0.003025	0.002602	0.002542	0.003145	0.002616	0.000350	0.004422	0.002117	0.000303
-327.600000	0.001802	0.003453	0.004439	0.004158	0.002583	0.002954	0.005580	0.005586	0.002635	0.003367	0.001914	0.001196	0.002743	0.002877	0.002578	0.002657	0.001217	0.002394	0.002096	0.003673	0.002143	0.003256	0.002024	0.002884	0.002450	0.004040	0.001223	0.001750	0.002008	0.000573	0.001586	0.002223	0.003231	0.002129	0.003282	0.002905	0.004153	0.001764	0.005392	-0.000203	0.003685	0.002285	0.003008	0.003804	0.006290	0.005167	0.003952	0.003841	0.001539
-327.566666	-0.000810	0.001212	0.002278	0.006456	0.001318	0.003278	0.005002	0.004470	0.003534	0.002064	0.003770	0.001460	0.002096	0.003122	0.001772	0.003700	0.001388	0.002573	0.005068	0.004716	0.001417	0.004628	0.000477	0.004035	0.001900	0.002612	0.001415	0.003309	0.000697	0.000011	0.001941	0.003737	0.001244	0.005157	0.000625	0.006874	0.000559	0.002244	0.003336	0.001129	0.004776	0.003077	0.003803	0.003252	0.003688	0.006093	0.003070	0.002560	0.004349
-327.533333	0.002074	0.000663	0.000984	0.003688	0.004672	0.003767	0.003240	0.001718	0.001840	0.001218	0.003703	0.002976	-0.001117	0.001758	0.002627	0.002493	0.000339	0.002138	0.005360	0.002283	0.003882	0.004491	0.001034	0.003456	0.004358	0.000614	0.000146	0.002730	0.000979	0.005597	0.004813	0.000367	0.004870	0.002947	0.001822	0.002533	0.003018	0.002414	0.003013	0.002178	0.001949	0.001885	0.001499	0.006040	0.002805	-0.000812	0.003298	0.003055	-0.000078
-327.500000	-0.001292	0.000509	0.002414	0.004679	0.003869	0.005984	0.003416	0.003735	0.004480	0.002890	0.004834	0.003812	0.003072	0.002978	0.004245	0.000823	0.003080	0.004410	0.004154	0.000304	0.003084	0.003460	0.000388	0.004357	0.003067	0.002281	0.003210	0.003628	0.000938	-0.000469	0.001423	0.002695	0.001747	0.002481	0.000918	0.001839	0.001897	0.000052	0.001304	0.003628	0.003574	0.002843	0.004370	0.001517	0.005259	0.002611	0.001536	0.004455	0.005210
-327.466666	0.002996	0.006433	0.004404	0.003956	0.001737	0.002517	0.003647	0.005850	0.004292	0.002405	0.001679	0.003032	0.005162	0.006417	0.003848	0.003558	0.000750	0.004090	0.003900	0.002409	0.003574	0.003402	0.000647	0.000751	0.003072	0.001152	0.004845	0.002670	0.006467	0.004164	0.004512	0.003568	0.001422	0.001774	0.003285	0.003750	0.001636	0.000841	0.006093	0.004163	0.002775	0.001626	0.000493	0.002578	0.005859	0.003446	0.002036	0.005841	0.004079
-327.433333	0.002423	0.005679	0.004259	0.002694	0.003764	0.003465	0.005154	0.006604	0.005027	0.002008	0.001005	0.002312	0.002477	0.001261	0.003997	0.003526	0.001025	0.003871	0.001914	-0.002778	0.004457	0.003305	0.002808	0.005022	0.001342	0.002249	0.002418	0.004123	0.001612	0.002233	0.002469	0.002510	0.004788	0.003121	0.001925	0.004566	0.003670	0.003519	0.003272	0.000160	0.001400	0.001890	0.001267	0.006533	0.004302	0.002393	0.002446	0.002633	0.002328
-327.400000	0.003195	0.002282	0.002181	0.002830	0.003653	0.004082	0.004902	0.003210	0.001793	0.001264	0.000227	0.004195	0.004604	0.004077	0.001970	0.002412	0.000831	0.006830	0.003686	-0.000190	0.003586	0.002845	0.005047	0.005698	0.002287	0.005158	0.004422	0.003946	0.003427	0.002272	0.003146	0.004305	0.005788	0.000401	0.003618	0.002635	0.000409	0.000856	0.002448	0.000901	0.003412	0.002526	0.001648	0.003937	0.002457	0.001638	0.004529	0.002510	0.004412
-327.366666	0.004972	0.005001	0.001900	0.000955	0.003875	0.003643	0.003745	0.004984	0.004774	0.004254	0.002238	0.005831	0.004810	0.000871	0.003876	0.001989	0.002075	0.002652	0.004639	0.002593	0.002619	0.004518	0.001876	0.002842	0.000887	0.000204	0.003485	0.002113	0.001907	0.003843	0.004148	-0.000245	0.003551	0.004340	0.000936	0.003781	0.004892	0.000560	0.001815	0.002655	0.003742	0.003410	0.001731	0.003978	0.004293	0.003491	0.004580	0.001100	0.003687
-327.333333	-0.000450	0.004962	0.003570	0.003457	0.002129	0.001686	0.001540	0.002582	0.003552	0.005171	0.002784	0.004664	0.002503	0.002372	-0.000719	0.005448	0.002746	0.003901	0.005105	0.001412	0.002896	0.002922	0.001266	0.000164	0.004953	0.001511	0.007060	0.002186	0.005739	0.000133	0.003791	0.001608	0.003147	0.002081	0.003545	0.003008	0.002989	0.001755	0.002458	0.003217	0.005242	0.004207	0.002209	0.006286	0.004128	0.003695	0.002187	0.003661	0.002399
-327.300000	0.001847	0.001570	0.002454	0.002988	0.004445	0.004396	0.001666	0.002971	0.005314	0.003592	0.001242	0.000996	0.002805	0.004319	0.003471	0.002709	-0.000308	0.003727	0.006169	-0.000161	0.003163	0.003731	0.000219	0.004708	0.003424	0.000531	0.002834	0.002610	0.003466	-0.001162	0.002360	0.002091	0.004197	0.000437	0.002672	0.000477	0.001760	0.002711	0.001012	0.002452	0.004683	0.001247	0.002214	0.002611	0.005071	0.002586	0.002177	0.003103	0.005441
-327.266666	0.004600	0.003988	0.003541	0.004996	0.003015	0.001580	0.003365	0.003195	0.004729	0.003389	0.004296	0.006506	0.002759	0.001651	0.000462	0.003925	0.000815	0.003701	0.005260	0.002393	0.001268	0.001955	-0.000288	0.004647	0.006811	0.004143	0.003818	0.004932	0.002126	0.000835	0.001876	0.001006	0.003018	-0.000152	0.004912	0.003089	0.002776	0.003272	0.002155	0.000637	0.004749	0.002909	0.001873	0.004654	0.001832	0.004664	0.004178	0.002663	0.003704
-327.233333	0.004125	0.003386	0.003462	0.004627	0.005085	0.003199	0.004135	0.004641	0.002608	0.004086	0.002339	0.003203	0.004752	-0.000096	0.002148	0.003817	0.002216	0.003588	0.006475	-0.000246	0.004383	0.004252	0.002970	0.002429	0.006588	0.001308	0.004885	0.002061	0.003507	0.001572	0.001241	0.005550	0.003204	0.003490	0.002945	0.006523	0.003649	0.003803	0.002039	0.002796	0.005513	0.001434	0.003265	0.004087	0.006949	0.004333	0.003202	0.004547	0.004635
-327.200000	0.000719	0.004224	0.001855	0.003442	0.005984	0.000929	0.003613	0.003330	0.002978	0.002483	0.005569	0.005908	0.003772	0.005544	0.000460	0.001771	0.004603	0.002264	0.002700	0.001441	0.002777	0.003941	0.001047	0.001924	0.002747	0.003552	0.004956	0.002514	0.004972	0.004909	0.003419	0.001615	0.003722	0.001114	0.002947	0.001262	0.003715	0.004350	0.002280	0.001884	0.002718	0.002701	0.001384	0.003174	0.001835	0.005369	0.002615	0.002600	0.003356
-327.166666	0.002236	0.003890	0.001085	0.001610	0.005637	0.004693	0.002206	0.001619	0.002214	0.002062	0.001252	0.002500	0.003865	0.002113	-0.001714	0.003299	0.002233	0.002422	0.003124	0.003595	0.004131	0.001576	0.001501	0.002553	0.004832	0.002054	0.004176	0.002823	0.005742	0.002133	0.003764	0.004802	0.003793	0.002646	0.001009	0.003858	0.000877	0.001648	0.001598	0.004499	0.002174	0.004251	0.002984	0.003969	0.004406	0.001570	0.005714	0.005069	0.002877
-327.133333	0.003595	0.001519	0.001455	0.003915	0.002705	0.002174	0.002758	0.003078	0.004460	0.002223	0.004344	0.002685	0.007790	0.002539	0.003226	0.001026	0.003666	0.001667	0.006031	0.004198	0.004013	0.004141	0.002263	0.001166	0.004790	0.001010	0.005223	0.002891	0.003954	0.002936	0.005897	0.003475	0.003786	0.001738	0.000226	0.005631	0.003017	0.002081	0.003910	0.001868	0.005127	0.000513	0.003904	0.003309	0.003264	0.003773	0.002880	0.006216	0.005606
-327.100000	0.003351	0.005760	0.004280	0.002288	0.003341	0.002396	0.004234	0.001347	0.004523	0.004813	0.003797	0.002890	0.006759	0.004407	0.007224	0.000529	0.002740	0.004693	0.002877	0.002551	0.003424	0.004218	0.003054	0.004481	0.001897	0.002948	0.005740	0.003472	0.002573	0.003067	0.007486	0.004666	0.004776	0.003516	0.006966	0.002281	0.005215	0.002323	0.000584	0.003192	0.002122	0.000195	0.004453	0.002521	0.002852	0.005233	0.003229	0.003773	0.003447
-327.066666	0.003759	0.003077	0.004643	0.002062	0.002435	0.002703	0.004248	0.004582	0.004011	0.002766	0.003254	0.005312	0.003850	0.002771	0.002608	0.003371	0.002043	0.005050	0.005919	0.006455	0.004777	0.005559	0.002977	0.004325	0.004960	0.001264	0.001999	0.002989	0.006464	0.000161	0.003498	0.002880	0.003637	0.003819	0.002332	0.003177	0.004337	0.002079	0.003735	0.002023	0.001311	0.000518	0.002575	0.002754	0.002912	0.005007	0.002454	0.003653	0.006001
-327.033333	0.001925	0.006353	0.006216	0.001051	0.002848	0.005938	0.006850	0.001317	0.007459	0.001176	0.002546	0.005004	0.006436	0.001957	0.002205	0.001245	0.001213	0.002166	0.004329	0.003490	0.003606	0.003108	0.000678	0.004446	0.004838	0.003508	0.002777	0.002307	0.003184	0.001385	0.006245	0.003147	0.001553	0.003879	0.002887	0.007341	0.005450	0.002324	0.004082	-0.000076	0.004325	0.002754	0.002168	0.007908	0.002679	0.002923	0.002556	0.005748	0.003526
-327.000000	0.000603	0.005450	0.003432	0.001690	0.003105	0.002260	0.006319	0.003890	0.004222	0.003006	0.002018	0.002419	0.004902	0.003319	0.002879	0.002827	0.003147	0.003328	0.005793	0.004196	0.006946	0.003711	0.004942	0.005617	0.004247	0.004448	0.003967	0.001024	0.005776	0.002346	0.002017	0.003282	0.003992	0.004757	0.003443	0.002644	0.003547	0.002384	0.002329	0.001073	0.006680	0.000124	0.005960	-0.000152	0.005022	0.003706	0.006253	0.003501	0.002569
-326.966666	0.003032	0.001611	0.005071	0.005418	0.002634	0.005633	0.002720	0.004232	0.003442	0.001772	0.001785	0.005820	0.001773	0.001907	0.003794	0.003936	0.003477	0.003644	0.002959	0.005464	0.004631	0.003159	0.004964	0.005083	0.002511	0.001697	0.003961	0.003472	0.005107	0.002521	0.004940	0.005782	0.004827	0.004781	0.002943	0.000631	0.001868	0.001963	0.004699	0.004981	0.003275	-0.002068	0.002311	0.005322	0.004403	0.002828	0.004846	-0.000142	0.000004
-326.933333	-0.000191	0.004190	0.003492	0.002981	0.004449	0.003941	0.001499	0.002357	0.006695	0.001585	0.005458	0.002050	0.003222	0.004506	0.001928	0.003380	0.003458	0.005156	0.004806	0.003747	0.003763	0.005519	0.005036	0.002195	0.005289	0.003826	0.003927	0.003034	0.006944	0.004600	0.000958	0.006335	0.001915	0.005189	0.002642	0.003458	0.002730	-0.000122	0.003424	0.001994	0.004420	0.001190	0.002160	0.003195	0.008443	0.005103	0.003032	0.003861	0.006947
-326.900000	0.003786	0.005227	0.004602	0.003302	0.003323	0.002831	0.001254	0.005917	0.004161	0.003057	0.003712	0.004288	0.002744	0.003044	0.003291	0.005425	0.002998	0.005226	0.006130	0.005148	0.004948	0.003661	0.004391	0.004877	0.003962	0.003690	0.006665	0.001567	0.005394	0.002297	0.006524	0.005154	0.002176	0.003601	0.002228	0.003903	0.006255	0.003214	0.003292	0.003528	0.003691	0.002683	0.004051	0.005332	0.003217	0.006186	0.002436	0.002453	0.004698
-326.866666	0.004719	0.000936	0.003679	0.005098	0.002203	0.005022	0.002475	0.003933	0.004423	0.002880	0.002469	0.005831	0.005512	0.005338	0.001560	0.001235	0.003087	0.004366	0.003451	0.004526	0.004883	0.002437	0.004166	0.005877	0.002074	0.002376	0.003546	0.004172	0.002615	0.000295	0.004262	0.005062	0.004468	0.003096	0.000622	0.003932	0.005518	0.002231	0.005023	0.002648	0.004434	-0.000089	0.002537	0.002681	0.004179	0.004720	0.007401	0.003872	0.002966
-326.833333	0.001987	0.005546	0.007842	0.004739	0.002442	0.006407	0.005582	0.002559	0.004203	0.003485	0.004980	0.006079	0.000633	0.004812	0.004435	0.001609	0.002336	0.005312	0.004285	0.001105	0.002899	0.003494	0.003872	0.004324	0.003268	0.002213	0.008656	0.003561	0.004139	0.006889	0.002313	0.004578	0.005703	0.003403	0.007110	0.006873	0.003442	0.004878	0.004893	0.003209	0.004914	0.004119	0.002868	0.003627	0.005062	0.002931	0.001976	0.001393	0.003477
-326.800000	0.005002	0.002002	0.007798	0.005890	0.003311	0.003243	0.003242	0.004291	0.003496	0.001847	0.004594	0.003325	0.005266	0.005530	0.003392	0.001309	0.005081	0.003212	0.004807	0.005850	0.003400	0.005396	0.004474	0.002428	0.001643	0.003186	0.002730	0.001170	0.003523	0.004211	0.003981	0.004818	0.004425	0.004243	0.004329	0.004950	0.004488	0.005121	0.002211	0.001300	0.006730	0.004625	0.002854	0.006040	0.003742	0.007781	0.004226	0.002660	0.004702
-326.766666	0.005628	0.002679	0.003898	0.002865	0.004864	0.003019	0.004388	0.004742	0.009233	0.004951	0.003664	0.002203	0.006392	0.001946	0.003361	0.005431	0.002493	0.002503	0.005471	0.006163	0.004792	0.003229	0.001832	0.002970	0.004318	0.002544	0.006694	0.006648	0.006472	0.004502	0.003320	0.005899	0.005818	0.004698	0.003913	0.004800	0.003406	0.004972	0.004284	0.003335	0.004479	0.002660	0.003558	0.004284	0.005774	0.005637	0.005071	0.002904	0.001323
-326.733333	0.002725	0.006054	0.003588	0.006029	0.002451	0.003257	0.002362	0.004554	0.007372	0.005556	0.004954	0.004159	0.005688	0.006890	0.003262	0.002363	0.000529	0.004138	0.003476	0.002533	0.005733	0.005682	0.004637	0.003699	0.004716	0.004400	0.008045	0.002702	0.004185	0.005351	0.001440	0.003797	0.001143	0.004088	0.002558	0.003389	0.003350	0.004293	0.001044	0.003631	0.003377	0.002921	0.004136	0.006103	0.006738	0.004468	0.005238	0.001896	0.000743
-326.700000	0.001487	0.003722	0.007165	0.005875	0.006693	0.004547	0.005212	0.003383	0.004055	0.003935	0.006959	0.004770	0.005985	0.001470	0.005579	0.002005	0.004438	0.002371	0.004775	0.005838	0.004648	0.003009	0.002850	0.004717	0.007254	0.002156	0.005904	0.005582	0.004781	0.001692	0.003456	0.004473	0.003634	0.003163	0.003974	0.003288	0.003294	0.003613	0.002694	0.002611	0.007676	0.004450	0.005263	0.004446	0.006728	0.005454	0.004913	0.002932	0.004807
-326.666666	0.004423	0.005096	0.002545	0.003727	0.003574	0.001270	0.004174	0.003858	0.005038	0.004895	0.002390	0.006620	0.004069	0.003668	0.000734	0.001949	0.003787	0.003307	0.004710	0.003363	0.001964	0.003428	0.003293	0.002352	0.004080	0.003597	0.005630	0.005125	0.004811	0.006521	0.007513	0.005318	0.003450	0.002789	0.004415	0.001760	0.003209	0.004070	0.001436	0.004817	0.004038	0.002752	0.003415	0.004701	0.003125	0.002881	0.005070	0.004784	0.004568
-326.633333	0.002317	0.001385	0.006171	0.004303	0.007014	0.003462	0.002649	0.003141	0.005657	0.005019	0.001250	0.002132	0.006156	0.005523	0.006168	0.003449	0.003696	0.004289	0.005043	0.003516	0.006161	0.007465	0.003393	0.003849	0.010352	0.006324	0.004070	0.005269	0.003344	0.006262	0.005190	0.005859	0.003282	0.004770	0.001274	0.005781	0.004031	0.007210	0.001750	0.003678	0.003164	0.002195	0.004857	0.004523	0.005338	0.005526	0.005148	0.002700	0.006097
-326.600000	0.001689	0.003348	0.005956	0.004163	0.003623	0.005755	0.004626	0.004490	0.004609	0.005761	0.003399	0.003067	0.002588	0.004183	0.007041	0.003436	0.005397	0.005412	0.005559	0.001613	0.005448	0.005799	0.002885	0.003567	0.007719	0.002531	0.004554	0.005295	0.005446	0.004514	0.004795	0.007096	0.005630	0.003377	-0.000519	0.006273	0.004197	0.005606	0.003911	0.002096	0.002424	0.002529	0.002720	0.004591	0.007184	0.006766	0.006721	0.005009	0.006321
-326.566666	0.005434	0.004147	0.004449	0.005783	0.005898	0.004586	0.004608	0.004858	0.006117	0.002688	0.004214	0.003883	0.006015	0.004809	0.003357	0.003344	0.004770	0.005884	0.002962	0.004857	0.003160	0.005580	0.004796	0.003858	0.003669	0.007914	0.005871	0.005277	0.007113	0.005711	0.005494	0.007004	0.003252	0.007194	0.005735	0.001277	-0.000916	0.004625	0.004739	0.003497	0.004622	0.004256	0.006049	0.004608	0.003496	0.004774	0.006279	0.002984	0.004248
-326.533333	0.001920	0.007230	0.005292	0.003265	0.002835	0.006151	0.004699	0.001559	0.004495	0.004240	0.004424	0.006150	0.002484	0.004314	0.006125	0.004793	0.003217	0.001092	0.005658	0.005240	0.004267	0.005575	0.002729	0.006747	0.006658	0.002846	0.006520	0.007879	0.006654	0.003623	0.003012	0.006471	0.004532	0.003788	0.003800	0.005056	0.004125	0.007166	0.002312	0.003298	0.004325	0.004202	0.004256	0.006361	0.004995	0.003442	0.004099	0.003789	0.005589
-326.500000	0.002764	0.005085	0.005488	0.007394	0.005843	0.004004	0.004453	0.005885	0.004597	0.003989	0.002903	0.004093	0.005925	0.003936	0.007775	0.001072	0.004978	0.005246	0.006967	0.004233	0.005193	0.003685	0.002471	0.003796	0.003528	0.004046	0.009139	0.005441	0.006391	0.001867	0.005326	0.007972	0.003589	0.005111	0.003323	0.010002	0.007827	0.006731	0.002350	0.003786	0.004662	0.003853	0.004936	0.004766	0.006063	0.006040	0.005468	0.003813	0.002893
-326.466666	0.003046	0.004969	0.004377	0.003528	0.005035	0.005746	0.004345	0.004703	0.004285	0.006954	0.006881	0.003293	0.002734	0.002476	0.005789	0.000552	0.001410	0.001759	0.005471	0.005634	0.008533	0.003672	-0.000538	0.004876	0.002537	0.004160	0.005580	0.005028	0.007678	0.003653	0.006376	0.004364	0.003187	0.006623	0.005424	0.004571	0.006191	0.006492	0.000787	0.005108	0.003853	0.005039	0.003612	0.004804	0.004973	0.005656	0.004871	0.004118	0.003266
-326.433333	0.003316	0.003476	0.007100	0.004320	0.003941	0.003497	0.002536	0.005297	0.006263	0.004641	0.005571	0.007039	0.005921	0.005453	0.005353	0.005368	0.004347	0.003524	0.002385	0.005715	0.007623	0.005480	0.005212	0.005824	0.005131	0.006585	0.005134	0.003814	0.005762	0.007120	0.006893	0.005160	0.004307	0.002049	0.003694	0.005003	0.004183	0.004561	0.004517	0.003526	0.006209	0.005115	0.006636	0.005556	0.007261	0.002347	0.004442	0.004757	0.004809
-326.400000	0.004633	0.005910	0.003865	0.004380	0.001319	0.003839	0.004241	0.006842	0.005987	0.005883	0.004364	0.002368	0.006801	0.001988	0.006331	0.006064	0.002827	0.004266	0.005270	0.002148	0.005003	0.005640	0.003925	0.004277	0.006721	0.005363	0.006164	0.004737	0.004932	0.006328	0.003968	0.002734	0.004447	0.005521	0.003656	0.007164	0.006591	0.005749	0.003668	0.004535	0.005608	0.006755	0.006908	0.006140	0.005567	0.005706	0.004075	0.005961	0.003333
-326.366666	0.003867	0.005191	0.005432	0.006822	0.004392	0.004061	0.004364	0.005758	0.003704	0.007627	0.000464	0.003940	0.004262	0.003437	0.005299	0.003906	0.004484	0.003472	0.005536	0.005582	0.005491	0.006252	0.005398	0.004663	0.007659	0.002902	0.004498	0.006016	0.003975	0.004885	0.006972	0.005352	0.002427	0.004624	0.002100	0.002702	0.004316	0.002532	0.003399	0.004502	0.006831	0.004920	0.003889	0.006884	0.007309	0.005070	0.006533	0.004950	0.003219
-326.333333	0.003483	0.005385	0.003811	0.005579	0.003526	0.004134	0.006612	0.005238	0.004167	0.003277	0.004724	0.003872	0.007905	0.004227	0.005889	0.003657	0.004585	0.005730	0.005942	0.001850	0.005141	0.007000	0.001196	0.003952	0.006103	0.006467	0.004752	0.005258	0.003181	0.003546	0.006602	0.007554	0.003746	0.005535	0.004853	0.002989	0.004849	0.003353	0.004269	0.005605	0.006055	0.005501	0.001650	0.006520	0.007070	0.005859	0.003544	0.008065	0.005373
-326.300000	0.005275	0.007665	0.005740	0.007638	0.005892	0.006170	0.006226	0.006407	0.002985	0.005731	0.005052	0.005732	0.008221	0.005860	0.003779	0.004579	0.007245	0.003990	0.001516	0.006303	0.007657	0.006040	0.005946	0.006601	0.005026	0.006476	0.006498	0.007256	0.005788	0.005959	0.004571	0.005229	0.003154	0.005412	0.003997	0.005820	0.005437	0.006166	0.003295	0.003725	0.004485	0.005695	0.003227	0.004014	0.003962	0.004250	0.005793	0.004776	0.005231
-326.266666	0.003687	0.006873	0.007806	0.008713	0.003803	0.005053	0.007067	0.006861	0.005164	0.007765	0.003269	0.005152	0.005934	0.006253	0.008386	0.004114	0.004647	0.003557	0.005965	0.003829	0.007125	0.006626	0.008509	0.004356	0.005639	0.005811	0.007701	0.000799	0.006028	0.004045	0.002247	0.007603	0.004310	0.001893	0.006221	0.004417	0.006668	0.007856	0.007739	0.004350	0.004668	0.007243	0.004684	0.005818	0.005426	0.006567	0.006111	0.007546	0.006567
-326.233333	0.002496	0.005143	0.006699	0.006877	0.005988	0.004167	0.004654	0.002792	0.003579	0.006652	0.005528	0.004561	0.006109	0.006187	0.005999	0.005901	0.004501	0.004130	0.006056	0.006170	0.009813	0.005154	0.006091	0.007061	0.006576	0.005101	0.006301	0.005848	0.008627	0.005809	0.007631	0.006346	0.005891	0.003770	0.003608	0.008060	0.007111	0.005757	0.002142	0.005170	0.004899	0.004332	0.004451	0.007882	0.003223	0.009060	0.006259	0.003507	0.005769
-326.200000	0.001907	0.002697	0.005749	0.008489	0.007405	0.003580	0.005212	0.005614	0.006031	0.005598	0.005686	0.003513	0.006272	0.005367	0.006721	0.001283	0.005891	0.004729	0.007091	0.003711	0.007148	0.007517	0.004832	0.006918	0.005026	0.006087	0.003651	0.006204	0.007318	0.006591	0.008491	0.006188	0.006470	0.009780	0.005077	0.008518	0.005451	0.005194	0.005095	0.002764	0.005132	0.003803	0.005920	0.006036	0.006783	0.006775	0.004230	0.006594	0.006150
-326.166666	0.004402	0.007070	0.005463	0.008240	0.006874	0.005194	0.005723	0.007467	0.009397	0.008707	0.008870	0.003817	0.005999	0.005928	0.006326	0.006479	0.006469	0.005985	0.010816	0.008461	0.007178	0.005740	0.003389	0.004881	0.006732	0.005621	0.005547	0.007809	0.002985	0.004136	0.006858	0.005583	0.003388	0.004220	0.005028	0.004150	0.006974	0.008379	0.004734	0.007140	0.007910	0.003638	0.007484	0.008264	0.006304	0.008573	0.004522	0.005824	0.004077
-326.133333	0.008232	0.005389	0.003838	0.007418	0.005332	0.001442	0.004727	0.006188	0.006081	0.008862	0.006058	0.006920	0.007128	0.005025	0.005450	0.005141	0.007190	0.008208	0.005558	0.005437	0.005971	0.005928	0.006461	0.004423	0.003163	0.007963	0.007933	0.010080	0.007178	0.004589	0.007309	0.004984	0.005813	0.009412	0.005580	0.007728	0.006224	0.003218	0.002683	0.002767	0.004797	0.005859	0.006599	0.006601	0.007944	0.009061	0.003474	0.006039	0.007064
-326.100000	0.004967	0.005083	0.004771	0.007234	0.005951	0.003761	0.006856	0.007199	0.007328	0.006972	0.007558	0.003619	0.006332	0.004570	0.006687	0.008377	0.005324	0.008146	0.007563	0.008336	0.006289	0.006285	0.006017	0.006927	0.006844	0.004556	0.003890	0.007082	0.003091	0.004285	0.005045	0.006446	0.007486	0.007565	0.004560	0.007137	0.005674	0.006449	0.004913	0.003438	0.007608	0.008063	0.005896	0.005676	0.008594	0.007630	0.005721	0.009900	0.005060
-326.066666	0.005819	0.005568	0.006207	0.009959	0.004316	0.003831	0.006323	0.005296	0.005651	0.006963	0.004535	0.006367	0.004079	0.003044	0.009570	0.006318	0.006361	0.009132	0.008999	0.005759	0.006387	0.006045	0.004395	0.008423	0.008459	0.007008	0.006653	0.009726	0.005926	0.006109	0.005651	0.005948	0.007382	0.008033	0.003984	0.005364	0.005750	0.006917	0.005941	0.004021	0.005454	0.004670	0.006608	0.007966	0.007282	0.006106	0.004364	0.006337	0.005412
-326.033333	0.007014	0.007568	0.005639	0.009119	0.007584	0.007671	0.005980	0.007982	0.007403	0.006353	0.008284	0.006937	0.004423	0.005790	0.009093	0.006000	0.006355	0.006633	0.007748	0.004981	0.010298	0.008066	0.003960	0.006201	0.009343	0.007888	0.008731	0.006674	0.008662	0.006523	0.005578	0.003544	0.008920	0.008379	0.003223	0.004852	0.007449	0.006612	0.005155	0.004559	0.008850	0.007397	0.006286	0.008669	0.007509	0.006991	0.006802	0.006544	0.007123
-326.000000	0.004219	0.005770	0.008762	0.008950	0.009013	0.004171	0.008286	0.007406	0.008941	0.007706	0.009211	0.006772	0.004947	0.010052	0.006013	0.006416	0.010519	0.007566	0.009608	0.005308	0.008689	0.007692	0.003161	0.008575	0.006432	0.003523	0.003218	0.009727	0.007413	0.005870	0.007185	0.005983	0.006618	0.006304	0.007470	0.005499	0.008505	0.009924	0.006923	0.005776	0.006344	0.005318	0.008924	0.009087	0.008176	0.006123	0.006349	0.009649	0.008650
-325.966666	0.006200	0.006769	0.006328	0.007360	0.008237	0.007919	0.005004	0.004588	0.004115	0.006092	0.007191	0.006483	0.007314	0.009312	0.007076	0.005781	0.006135	0.007174	0.006630	0.004432	0.008026	0.007610	0.008917	0.007937	0.007054	0.004953	0.006607	0.007359	0.005244	0.006841	0.006230	0.007390	0.005960	0.008768	0.008126	0.006004	0.008575	0.006808	0.007734	0.003017	0.005592	0.006314	0.007499	0.005979	0.005091	0.008811	0.005016	0.008752	0.007453
-325.933333	0.004751	0.008136	0.006772	0.010026	0.006255	0.009392	0.008984	0.008108	0.008594	0.008522	0.007160	0.008736	0.007087	0.007473	0.007730	0.004720	0.007277	0.008417	0.008827	0.007276	0.010528	0.008603	0.008700	0.007263	0.007000	0.008067	0.004932	0.008270	0.009105	0.006736	0.007725	0.008034	0.007748	0.008522	0.006486	0.007702	0.006748	0.005771	0.007386	0.003367	0.007116	0.006192	0.008412	0.009346	0.008404	0.009341	0.008152	0.007265	0.008998
-325.900000	0.005630	0.006633	0.006127	0.006091	0.009047	0.007429	0.007493	0.006074	0.006918	0.009782	0.006767	0.007912	0.007173	0.005729	0.007037	0.008246	0.007653	0.008254	0.009088	0.004261	0.009980	0.008497	0.006274	0.007332	0.005297	0.006952	0.007196	0.007507	0.009259	0.007183	0.009255	0.007802	0.005156	0.006178	0.007095	0.007071	0.007981	0.006223	0.004677	0.005596	0.007707	0.005141	0.006604	0.005233	0.007290	0.010432	0.008972	0.008537	0.008779
-325.866666	0.008555	0.006044	0.006235	0.008237	0.010534	0.009497	0.007770	0.007346	0.009932	0.007530	0.005848	0.008934	0.008255	0.009051	0.007573	0.010881	0.006683	0.009750	0.008848	0.004870	0.009337	0.011007	0.004483	0.010222	0.005527	0.009277	0.007964	0.010611	0.009179	0.005886	0.008563	0.007702	0.008038	0.005491	0.006880	0.007037	0.007842	0.008844	0.006686	0.008110	0.009531	0.007211	0.008815	0.007751	0.007980	0.006184	0.009665	0.010309	0.007282
-325.833333	0.006780	0.007493	0.007255	0.011338	0.009908	0.009140	0.007768	0.007726	0.007975	0.007858	0.008789	0.009726	0.007171	0.009176	0.006612	0.007723	0.008607	0.009414	0.009452	0.009040	0.009011	0.008117	0.005365	0.010187	0.007889	0.008051	0.008890	0.009488	0.008985	0.007927	0.007019	0.005926	0.007729	0.008708	0.004224	0.009595	0.008402	0.007602	0.004866	0.008037	0.011045	0.008354	0.010632	0.007686	0.011756	0.009947	0.007958	0.009372	0.009387
-325.800000	0.006334	0.008540	0.007065	0.008500	0.010151	0.009938	0.008755	0.008419	0.006932	0.008417	0.010224	0.009754	0.007783	0.008974	0.011189	0.008315	0.006638	0.011501	0.007062	0.005178	0.008541	0.009840	0.006011	0.010139	0.009754	0.005359	0.009619	0.010589	0.010110	0.007251	0.005254	0.010749	0.009982	0.007097	0.006266	0.005820	0.008976	0.007868	0.008242	0.006989	0.009862	0.009251	0.009910	0.009643	0.009808	0.007550	0.009795	0.006776	0.008974
-325.766666	0.008703	0.009748	0.009154	0.007741	0.006765	0.007769	0.008795	0.007527	0.012473	0.008905	0.008363	0.007657	0.010265	0.009209	0.009410	0.009455	0.006246	0.009654	0.008453	0.007157	0.008675	0.012431	0.007462	0.009212	0.008086	0.008142	0.009153	0.011636	0.008219	0.004913	0.010553	0.007765	0.008358	0.009061	0.009098	0.010361	0.008654	0.010183	0.008939	0.006665	0.010272	0.007323	0.010520	0.009570	0.010972	0.009804	0.011405	0.008299	0.010194
-325.733333	0.010473	0.010202	0.008740	0.009111	0.009568	0.009128	0.007992	0.009141	0.011393	0.010129	0.006875	0.011434	0.010941	0.011056	0.012709	0.008117	0.008716	0.012058	0.009680	0.009642	0.008118	0.008556	0.008163	0.009468	0.012645	0.009213	0.007222	0.008574	0.009922	0.008914	0.007472	0.014008	0.007358	0.008584	0.006310	0.009848	0.009367	0.007363	0.007087	0.008753	0.008569	0.008964	0.011028	0.010374	0.010894	0.009484	0.010054	0.006949	0.011831
-325.700000	0.008728	0.008739	0.011026	0.010630	0.008802	0.011207	0.007822	0.013347	0.012363	0.011023	0.011202	0.009954	0.011645	0.010252	0.009823	0.007967	0.008215	0.011418	0.010321	0.011087	0.012276	0.009384	0.007772	0.010310	0.008998	0.010085	0.009805	0.008719	0.007732	0.006130	0.008771	0.011803	0.009059	0.008256	0.009811	0.009218	0.006891	0.010973	0.009422	0.008755	0.011702	0.010107	0.007813	0.010377	0.011517	0.011731	0.005689	0.009197	0.013823
-325.666666	0.008903	0.008600	0.008622	0.010194	0.008248	0.010060	0.008650	0.010968	0.010265	0.008486	0.009388	0.009400	0.010698	0.009958	0.008571	0.011148	0.008770	0.012897	0.010813	0.006630	0.010737	0.012069	0.009302	0.012328	0.010782	0.010534	0.010910	0.012460	0.011397	0.011919	0.009841	0.013640	0.008666	0.009926	0.010262	0.012161	0.009985	0.008832	0.008784	0.010979	0.011908	0.008439	0.009592	0.011633	0.008599	0.011265	0.010593	0.008363	0.010240
-325.633333	0.011698	0.012431	0.010166	0.011856	0.011633	0.010677	0.012339	0.009148	0.009846	0.011008	0.011422	0.010774	0.012762	0.011615	0.009957	0.008508	0.007886	0.011800	0.009760	0.010125	0.010200	0.009952	0.010070	0.012148	0.012370	0.007585	0.008350	0.009212	0.010551	0.010084	0.009087	0.012995	0.010563	0.010597	0.009889	0.009289	0.012033	0.011224	0.008100	0.011508	0.010329	0.012430	0.008526	0.012880	0.013064	0.012403	0.012702	0.008666	0.012328
-325.600000	0.008892	0.013342	0.006814	0.012960	0.009646	0.012289	0.011804	0.010076	0.012578	0.011164	0.011613	0.009259	0.010855	0.013941	0.013570	0.010901	0.009039	0.011086	0.015208	0.011846	0.010301	0.011337	0.007354	0.013140	0.010086	0.012633	0.011975	0.011107	0.012760	0.010313	0.009290	0.012918	0.010710	0.011912	0.008725	0.011914	0.012158	0.010429	0.012940	0.008825	0.011324	0.010979	0.010123	0.013720	0.012897	0.008317	0.011926	0.011033	0.011947
-325.566666	0.010243	0.013651	0.012613	0.012933	0.011683	0.013285	0.010286	0.010235	0.014086	0.013281	0.013663	0.011201	0.014457	0.010772	0.012301	0.008078	0.008891	0.011209	0.014135	0.010968	0.014696	0.010848	0.009135	0.016193	0.013463	0.009756	0.011373	0.010242	0.013675	0.006993	0.011282	0.013090	0.009547	0.012838	0.010473	0.010582	0.010174	0.013384	0.009892	0.011840	0.012166	0.007616	0.013076	0.012626	0.011951	0.009741	0.007744	0.009825	0.013736
-325.533333	0.011293	0.012856	0.014954	0.011004	0.010268	0.012992	0.014373	0.010286	0.014884	0.009931	0.013928	0.012238	0.012564	0.010040	0.014729	0.010554	0.007889	0.014055	0.014094	0.008639	0.010694	0.012775	0.013364	0.012889	0.011559	0.010469	0.011153	0.008943	0.012823	0.011001	0.011179	0.014347	0.011946	0.011378	0.009528	0.009563	0.011707	0.011604	0.013852	0.012903	0.011480	0.013873	0.013895	0.013956	0.015697	0.011948	0.012231	0.012417	0.012656
-325.500000	0.011456	0.013819	0.013293	0.010974	0.011393	0.013985	0.012442	0.013715	0.011576	0.012902	0.010963	0.014384	0.013547	0.012814	0.012621	0.011415	0.009516	0.011498	0.013524	0.011155	0.014551	0.014687	0.011733	0.013735	0.009929	0.011309	0.012831	0.014135	0.011707	0.012189	0.011351	0.010918	0.011491	0.012370	0.012879	0.012436	0.012505	0.014489	0.012929	0.012765	0.014399	0.012504	0.013342	0.011323	0.015900	0.017806	0.009281	0.014286	0.011809
-325.466666	0.011925	0.013977	0.012679	0.014474	0.015421	0.011878	0.016952	0.011646	0.016063	0.011700	0.014579	0.012702	0.012823	0.008844	0.017283	0.013956	0.011018	0.014382	0.014908	0.012615	0.013748	0.013837	0.010538	0.013327	0.014879	0.008911	0.014262	0.013724	0.015400	0.012310	0.013264	0.015161	0.012028	0.014646	0.011191	0.013413	0.015300	0.016552	0.014470	0.014993	0.015283	0.012302	0.013396	0.013602	0.017695	0.013310	0.011544	0.012795	0.018053
-325.433333	0.012304	0.013907	0.014217	0.012473	0.010945	0.012128	0.014681	0.015490	0.014689	0.012729	0.013753	0.015394	0.013638	0.012788	0.015535	0.013305	0.012450	0.013172	0.012625	0.015130	0.014478	0.013705	0.013896	0.014829	0.012529	0.013889	0.015805	0.014439	0.013418	0.014773	0.014537	0.014996	0.012679	0.012920	0.014464	0.011216	0.013176	0.014018	0.014129	0.013155	0.014438	0.017420	0.012385	0.014137	0.015072	0.015470	0.012519	0.014966	0.014060
-325.400000	0.015083	0.013765	0.013922	0.014270	0.015271	0.012937	0.013426	0.013627	0.016434	0.013151	0.013667	0.016172	0.012501	0.016033	0.013672	0.014976	0.014278	0.017801	0.017823	0.013631	0.012620	0.018600	0.012312	0.015028	0.019485	0.013870	0.013463	0.013588	0.016816	0.014097	0.015957	0.017569	0.012616	0.016017	0.012722	0.015035	0.011830	0.017047	0.013802	0.013603	0.017393	0.013504	0.015252	0.014935	0.016349	0.016398	0.013265	0.015338	0.015088
-325.366666	0.015509	0.016724	0.017160	0.016056	0.015779	0.015448	0.015595	0.014595	0.016460	0.017242	0.013881	0.015583	0.018073	0.016019	0.018800	0.016076	0.014405	0.016467	0.018457	0.016988	0.015501	0.014946	0.012835	0.015081	0.014767	0.014488	0.016534	0.013206	0.015063	0.016046	0.017485	0.015910	0.013146	0.014922	0.015211	0.013973	0.014814	0.015695	0.014293	0.014701	0.018567	0.016851	0.014362	0.015418	0.016240	0.017531	0.017026	0.019673	0.013938
-325.333333	0.014373	0.015948	0.015503	0.020400	0.014346	0.015455	0.016556	0.020513	0.016368	0.015979	0.016221	0.019933	0.015769	0.016962	0.016813	0.013069	0.013237	0.019184	0.017211	0.016176	0.017192	0.017054	0.013307	0.017680	0.015639	0.013807	0.016090	0.014974	0.014517	0.016527	0.018033	0.016476	0.016292	0.017983	0.015300	0.017138	0.017236	0.017932	0.015324	0.017227	0.016750	0.014936	0.015387	0.015470	0.017270	0.018253	0.015878	0.015531	0.016113
-325.300000	0.014364	0.015731	0.017782	0.016988	0.013557	0.016831	0.016957	0.017944	0.016740	0.016771	0.016092	0.019255	0.015170	0.019938	0.018122	0.016637	0.018757	0.019900	0.016766	0.016810	0.017192	0.018054	0.015688	0.017335	0.017143	0.018513	0.016952	0.016049	0.016617	0.015808	0.019043	0.016648	0.015095	0.017833	0.016816	0.017735	0.020386	0.016769	0.016952	0.016878	0.020344	0.021338	0.018560	0.017728	0.019253	0.017601	0.016764	0.016747	0.013594
-325.266666	0.019212	0.015975	0.017188	0.018472	0.020186	0.018495	0.020453	0.020550	0.017548	0.017302	0.017554	0.020587	0.019281	0.019114	0.019058	0.017716	0.017941	0.020353	0.022529	0.016640	0.018928	0.019569	0.018327	0.018923	0.018699	0.016725	0.018083	0.019344	0.018827	0.016621	0.018798	0.017880	0.020177	0.019302	0.017456	0.017024	0.016163	0.015884	0.020060	0.017296	0.020023	0.015636	0.019027	0.017778	0.020074	0.020394	0.018913	0.018003	0.017738
-325.233333	0.016972	0.020949	0.019202	0.016804	0.018627	0.019859	0.018641	0.019321	0.016806	0.016749	0.018566	0.021431	0.019680	0.019565	0.019255	0.019172	0.018804	0.022181	0.020187	0.019308	0.019725	0.019301	0.017870	0.019576	0.022489	0.019431	0.020288	0.017811	0.021120	0.019074	0.019515	0.017693	0.018286	0.021037	0.021055	0.017532	0.018503	0.019974	0.021874	0.020282	0.021767	0.021598	0.020554	0.020140	0.019603	0.021349	0.019739	0.021338	0.018136
-325.200000	0.019719	0.021518	0.021657	0.021087	0.023136	0.018722	0.017688	0.021779	0.020548	0.018000	0.020206	0.019685	0.018586	0.019868	0.023381	0.022821	0.019737	0.022058	0.021774	0.017933	0.021318	0.020682	0.018450	0.022648	0.020170	0.018997	0.020196	0.017947	0.022740	0.018983	0.018967	0.021820	0.020290	0.020892	0.018014	0.019356	0.017941	0.020842	0.022214	0.018760	0.021375	0.022964	0.019457	0.021349	0.020879	0.017406	0.019720	0.022153	0.023130
-325.166666	0.020061	0.021087	0.022611	0.021292	0.022986	0.020539	0.019749	0.022535	0.020701	0.022571	0.023062	0.020850	0.017565	0.021194	0.021363	0.020934	0.018867	0.019506	0.024831	0.019015	0.022317	0.019182	0.019481	0.018131	0.023047	0.020970	0.021156	0.019393	0.020420	0.018440	0.018758	0.020859	0.020035	0.020297	0.022604	0.019162	0.020888	0.019744	0.021742	0.020770	0.022798	0.022429	0.022194	0.020704	0.021820	0.023189	0.021119	0.017510	0.021771
-325.133333	0.021758	0.023994	0.022941	0.022303	0.025909	0.023128	0.020417	0.021514	0.021733	0.021339	0.023810	0.023470	0.023541	0.024173	0.022750	0.019981	0.019349	0.022749	0.022634	0.020494	0.022701	0.021422	0.021242	0.021867	0.022240	0.019145	0.021589	0.021831	0.022446	0.018666	0.021124	0.021827	0.022706	0.022064	0.022947	0.023422	0.023796	0.023576	0.021734	0.021872	0.023087	0.024342	0.023283	0.019481	0.024158	0.023867	0.023745	0.021791	0.021460
-325.100000	0.020902	0.020399	0.021309	0.024017	0.023191	0.024035	0.024271	0.020473	0.025391	0.022308	0.024977	0.021198	0.020575	0.019678	0.025334	0.023244	0.021472	0.024787	0.024585	0.022789	0.024011	0.019238	0.021656	0.020492	0.022806	0.023496	0.026818	0.021896	0.023284	0.020487	0.023036	0.023581	0.023354	0.022956	0.023357	0.020608	0.020832	0.024104	0.020218	0.022392	0.027106	0.024490	0.021701	0.023025	0.025684	0.022708	0.021726	0.021119	0.023533
-325.066666	0.022258	0.024157	0.024401	0.024240	0.025733	0.024907	0.025389	0.025057	0.025552	0.024988	0.025149	0.025099	0.025208	0.025610	0.026214	0.022242	0.021448	0.022315	0.026014	0.023942	0.025297	0.023201	0.021323	0.024843	0.023799	0.021829	0.024643	0.024345	0.023843	0.022921	0.022233	0.022456	0.024264	0.022956	0.024125	0.023247	0.024981	0.024686	0.023191	0.024520	0.027012	0.026800	0.025756	0.025253	0.023905	0.025538	0.023790	0.023957	0.023362
-325.033333	0.020544	0.024517	0.022632	0.025828	0.026939	0.024528	0.027600	0.024540	0.024540	0.025737	0.024929	0.026452	0.023316	0.025397	0.025549	0.027759	0.025560	0.025352	0.027188	0.022728	0.025209	0.024382	0.026538	0.025449	0.024638	0.025208	0.025383	0.025669	0.026144	0.025265	0.026254	0.024540	0.021573	0.026243	0.025255	0.025374	0.025504	0.024357	0.024367	0.024707	0.025384	0.024625	0.024520	0.023094	0.029537	0.025009	0.025814	0.026562	0.026260
-325.000000	0.026840	0.023260	0.024916	0.026290	0.026329	0.028048	0.028782	0.027236	0.025263	0.027934	0.028828	0.025758	0.027193	0.027437	0.028539	0.028784	0.024991	0.025191	0.027624	0.025422	0.024576	0.025645	0.026779	0.027731	0.027782	0.028257	0.028318	0.027816	0.025424	0.023801	0.029065	0.025707	0.027486	0.027598	0.027447	0.024726	0.027782	0.029758	0.024452	0.026127	0.028097	0.028133	0.024411	0.024236	0.027317	0.024158	0.027696	0.024460	0.028039
-324.966666	0.024896	0.026609	0.023944	0.028191	0.028915	0.024373	0.030334	0.028930	0.025560	0.029857	0.026520	0.027490	0.025511	0.028941	0.028487	0.029663	0.025944	0.027150	0.027280	0.025829	0.029401	0.030260	0.025973	0.026800	0.029233	0.025401	0.025833	0.026366	0.026971	0.023473	0.025258	0.027464	0.027599	0.025822	0.027606	0.024320	0.029643	0.027463	0.028978	0.027899	0.032696	0.024631	0.026998	0.029253	0.028991	0.029416	0.025676	0.023538	0.030302
-324.933333	0.029206	0.029909	0.028540	0.029894	0.031348	0.031448	0.032495	0.029162	0.030365	0.030449	0.028143	0.031182	0.027736	0.029952	0.033265	0.026217	0.027586	0.030130	0.029951	0.031045	0.027681	0.030463	0.026902	0.029807	0.028708	0.027236	0.029516	0.029993	0.029855	0.025811	0.027559	0.028175	0.029099	0.032860	0.026543	0.030167	0.028986	0.029738	0.031511	0.028740	0.029964	0.030657	0.028411	0.029688	0.030120	0.032409	0.029885	0.028222	0.032259
-324.900000	0.032027	0.031996	0.033749	0.032976	0.030981	0.031554	0.031318	0.031133	0.030625	0.030919	0.032589	0.031289	0.033834	0.031270	0.034443	0.028508	0.029665	0.033414	0.030515	0.029319	0.031499	0.029212	0.025463	0.030877	0.032571	0.030630	0.028373	0.031644	0.027306	0.028483	0.030591	0.031164	0.027971	0.031391	0.031450	0.029754	0.034345	0.031613	0.031588	0.032008	0.030546	0.030956	0.033031	0.031271	0.032009	0.033099	0.028037	0.030548	0.031798
-324.866666	0.030910	0.032536	0.032042	0.030026	0.033805	0.033821	0.032287	0.030916	0.032405	0.030832	0.030971	0.032429	0.032088	0.034784	0.033507	0.031140	0.029081	0.034358	0.031964	0.031849	0.033228	0.034025	0.028503	0.030997	0.033503	0.030990	0.030630	0.031511	0.033777	0.029212	0.030835	0.033362	0.032470	0.034309	0.034923	0.031865	0.033806	0.032413	0.034504	0.030895	0.033222	0.028985	0.030508	0.031714	0.032999	0.033956	0.032826	0.031988	0.033352
-324.833333	0.032930	0.034092	0.033904	0.031102	0.035328	0.035989	0.036664	0.033756	0.033613	0.032408	0.034319	0.034558	0.034679	0.033701	0.034640	0.033864	0.032871	0.033802	0.035547	0.030680	0.035851	0.036393	0.032119	0.033319	0.032512	0.033341	0.034619	0.031733	0.031439	0.033670	0.031902	0.035021	0.032180	0.035211	0.032576	0.036439	0.036497	0.035796	0.032072	0.032357	0.036629	0.034239	0.033997	0.034161	0.032554	0.034459	0.035105	0.034847	0.036616
-324.800000	0.035001	0.036547	0.035976	0.037405	0.037853	0.040649	0.037134	0.033179	0.034550	0.036191	0.035622	0.036681	0.036444	0.037498	0.040216	0.035175	0.033017	0.037113	0.036921	0.032586	0.034587	0.036556	0.031991	0.033513	0.034554	0.033491	0.037256	0.034804	0.034138	0.032140	0.036760	0.035982	0.035769	0.037638	0.035926	0.036867	0.037603	0.035259	0.036948	0.034764	0.036907	0.033841	0.035696	0.036228	0.038033	0.034702	0.035192	0.037340	0.034781
-324.766666	0.033833	0.037686	0.038670	0.039303	0.037182	0.038552	0.039744	0.036091	0.036511	0.035302	0.036906	0.040875	0.037072	0.037505	0.036500	0.035550	0.035804	0.036839	0.036934	0.037916	0.038942	0.038128	0.035433	0.035389	0.035348	0.033503	0.037408	0.037342	0.038651	0.031961	0.035598	0.035813	0.037711	0.039859	0.036900	0.037343	0.035775	0.039148	0.038178	0.037786	0.040369	0.036155	0.036113	0.039286	0.037609	0.036861	0.036766	0.039436	0.038467
-324.733333	0.037975	0.037785	0.037207	0.038981	0.042157	0.037326	0.040022	0.040019	0.042649	0.039799	0.038783	0.041232	0.035625	0.036741	0.041424	0.038241	0.037243	0.038999	0.040998	0.038415	0.038483	0.042145	0.034829	0.039178	0.037860	0.040359	0.039443	0.039961	0.038344	0.038051	0.036942	0.035499	0.038027	0.038579	0.038003	0.040957	0.040211	0.038524	0.039046	0.039249	0.041570	0.037640	0.041188	0.041714	0.039424	0.039400	0.040759	0.042903	0.037361
-324.700000	0.040404	0.040368	0.038701	0.040020	0.043251	0.039959	0.041796	0.039827	0.041876	0.039913	0.040893	0.040897	0.039183	0.039803	0.044126	0.041757	0.041048	0.038827	0.043835	0.040641	0.042376	0.039890	0.037651	0.036868	0.040763	0.038843	0.039333	0.041725	0.040613	0.036353	0.039869	0.043120	0.039766	0.040879	0.041310	0.041865	0.040771	0.039685	0.039870	0.041463	0.041562	0.041181	0.041669	0.043010	0.046113	0.041096	0.040103	0.038892	0.041023
-324.666666	0.040911	0.040835	0.039314	0.041888	0.046175	0.043783	0.046999	0.041261	0.039321	0.042241	0.041117	0.044120	0.041144	0.041842	0.044747	0.038000	0.041453	0.039276	0.041944	0.040598	0.045468	0.045411	0.039170	0.043568	0.041723	0.039634	0.042076	0.043554	0.043777	0.037829	0.043710	0.041206	0.041344	0.043650	0.039661	0.041864	0.042443	0.043738	0.044991	0.046475	0.043330	0.043892	0.045447	0.045325	0.043909	0.043778	0.045758	0.041760	0.042489
-324.633333	0.042007	0.043789	0.041604	0.043443	0.043773	0.047010	0.048490	0.044039	0.043665	0.044838	0.044552	0.045546	0.046452	0.044298	0.047625	0.041702	0.044445	0.044443	0.047606	0.042110	0.044804	0.043409	0.043780	0.043765	0.043852	0.043588	0.045718	0.043758	0.041835	0.042769	0.043277	0.042449	0.040844	0.046211	0.043713	0.043122	0.047316	0.044851	0.043595	0.043819	0.044248	0.044645	0.040174	0.045368	0.046348	0.047127	0.044419	0.044381	0.044746
-324.600000	0.047551	0.048020	0.047507	0.044544	0.047870	0.047121	0.049468	0.046750	0.046407	0.048332	0.045813	0.049319	0.045023	0.044549	0.050138	0.047906	0.043821	0.046128	0.047649	0.043563	0.043623	0.045909	0.043372	0.045768	0.047813	0.045509	0.050556	0.044715	0.047255	0.042712	0.046091	0.045487	0.040671	0.047713	0.045019	0.047827	0.046461	0.045769	0.046966	0.044964	0.052665	0.044714	0.046883	0.048366	0.045395	0.046289	0.050079	0.046153	0.045901
-324.566666	0.046361	0.047300	0.049787	0.047913	0.047863	0.046962	0.049829	0.048627	0.046632	0.048837	0.045937	0.049467	0.048054	0.047832	0.051810	0.049111	0.046194	0.049359	0.049564	0.045183	0.046509	0.046422	0.042493	0.049050	0.049850	0.044739	0.050588	0.047124	0.045793	0.046727	0.047494	0.047603	0.045710	0.048892	0.047922	0.049193	0.048292	0.050640	0.045771	0.048230	0.049485	0.047943	0.048466	0.050186	0.047898	0.049294	0.050195	0.048540	0.045875
-324.533333	0.049733	0.049340	0.048179	0.051283	0.049949	0.050461	0.049193	0.050341	0.052877	0.050455	0.049206	0.050633	0.050306	0.049996	0.054315	0.051249	0.047567	0.052103	0.050716	0.049407	0.048804	0.051724	0.048677	0.050122	0.051358	0.047892	0.050402	0.049598	0.050299	0.046498	0.051147	0.050426	0.048501	0.050509	0.049805	0.051542	0.048088	0.051486	0.049381	0.051664	0.053039	0.049775	0.049077	0.051831	0.052459	0.048463	0.050751	0.052010	0.049485
-324.500000	0.053259	0.052407	0.047892	0.051157	0.051614	0.053489	0.054205	0.053742	0.050947	0.049761	0.049617	0.052010	0.051821	0.052557	0.053577	0.052083	0.050216	0.051419	0.054999	0.052131	0.051534	0.053797	0.049476	0.051366	0.051939	0.050567	0.056119	0.050410	0.054285	0.051157	0.051908	0.050099	0.051293	0.053289	0.049779	0.051466	0.054752	0.054376	0.051939	0.052766	0.053378	0.051910	0.052018	0.055247	0.053997	0.052870	0.051391	0.053122	0.051741
-324.466666	0.051655	0.054578	0.054381	0.054716	0.054933	0.055560	0.055735	0.055944	0.053462	0.054798	0.055431	0.054369	0.053659	0.055772	0.057791	0.055638	0.054529	0.055344	0.057956	0.053096	0.053631	0.054401	0.050323	0.054143	0.052454	0.053143	0.052890	0.052429	0.051776	0.050671	0.052366	0.054743	0.053969	0.054470	0.054382	0.055320	0.054647	0.057347	0.053768	0.053134	0.056061	0.055228	0.053317	0.055305	0.055455	0.054485	0.052478	0.057783	0.054074
-324.433333	0.053571	0.054165	0.054585	0.057805	0.055953	0.058281	0.057074	0.056071	0.053798	0.055417	0.055149	0.053312	0.055167	0.057113	0.056685	0.053752	0.057576	0.058390	0.058381	0.053234	0.057288	0.055724	0.052337	0.057585	0.057804	0.053658	0.055889	0.055933	0.054350	0.054937	0.056573	0.053859	0.055060	0.053604	0.055273	0.057260	0.057958	0.057415	0.057559	0.058269	0.058860	0.057782	0.053680	0.056036	0.059118	0.055342	0.056342	0.056050	0.057357
-324.400000	0.055796	0.059509	0.059841	0.056854	0.057094	0.058703	0.057146	0.059311	0.057737	0.057483	0.060350	0.055964	0.057683	0.059579	0.063205	0.055139	0.059287	0.055157	0.059436	0.056410	0.056688	0.056991	0.053371	0.060311	0.060740	0.053850	0.056968	0.057573	0.055505	0.054924	0.056332	0.057781	0.052886	0.059124	0.057678	0.060765	0.057048	0.060169	0.059037	0.058542	0.059018	0.058510	0.056533	0.057795	0.058825	0.058139	0.059194	0.057331	0.057433
-324.366666	0.059798	0.059702	0.061026	0.061251	0.060570	0.061308	0.056645	0.060571	0.059569	0.059147	0.060707	0.059785	0.061563	0.060240	0.060426	0.059116	0.057543	0.058210	0.059254	0.058412	0.059983	0.059464	0.059021	0.059842	0.060674	0.056092	0.056861	0.058721	0.057289	0.059374	0.060328	0.057469	0.055117	0.057128	0.059589	0.057762	0.060569	0.060277	0.059957	0.058624	0.062927	0.059045	0.059222	0.063346	0.059189	0.063096	0.060725	0.059237	0.058544
-324.333333	0.057657	0.062211	0.061153	0.061656	0.061377	0.063748	0.062558	0.060787	0.061457	0.061101	0.060619	0.061201	0.061682	0.059691	0.062857	0.058684	0.059279	0.060976	0.062064	0.059250	0.062542	0.058481	0.057110	0.057733	0.058393	0.058679	0.060516	0.061336	0.061425	0.058968	0.059529	0.062704	0.058384	0.064048	0.059711	0.059738	0.059993	0.059091	0.060430	0.060490	0.063606	0.060181	0.058642	0.061542	0.062339	0.062434	0.061291	0.059401	0.060639
-324.300000	0.060283	0.061173	0.062946	0.064528	0.062336	0.066801	0.063769	0.062589	0.061340	0.062080	0.061450	0.063952	0.062729	0.062279	0.063817	0.061790	0.058385	0.062558	0.064497	0.060496	0.062433	0.063387	0.058625	0.062662	0.065230	0.060781	0.063249	0.061812	0.060434	0.060144	0.062898	0.062421	0.060233	0.061039	0.061524	0.060474	0.061984	0.061647	0.061327	0.062385	0.064077	0.063218	0.058223	0.060296	0.062790	0.062617	0.062889	0.063215	0.061269
-324.266666	0.060301	0.062570	0.063391	0.063516	0.063760	0.063849	0.062853	0.060490	0.061563	0.064800	0.059765	0.062874	0.063446	0.063372	0.064879	0.064527	0.062704	0.063396	0.062570	0.063143	0.063388	0.061280	0.060932	0.063473	0.063964	0.059741	0.061366	0.060267	0.064291	0.062899	0.063777	0.065266	0.060831	0.064527	0.061580	0.064109	0.065524	0.065916	0.065264	0.062490	0.065105	0.062711	0.065129	0.066166	0.065485	0.063178	0.062508	0.061628	0.063599
-324.233333	0.061637	0.065134	0.065192	0.066726	0.064762	0.063459	0.063322	0.062452	0.064458	0.064274	0.064753	0.063395	0.063127	0.063080	0.062868	0.065514	0.064844	0.063829	0.066491	0.059752	0.063058	0.063364	0.060850	0.061702	0.065192	0.061844	0.063301	0.062626	0.064735	0.061057	0.060165	0.063157	0.062312	0.065519	0.064240	0.065677	0.063694	0.062900	0.065078	0.063586	0.065931	0.061444	0.064878	0.063154	0.062100	0.061074	0.063439	0.062864	0.062330
-324.200000	0.065329	0.064598	0.064998	0.067246	0.062928	0.064303	0.065495	0.061770	0.061222	0.063620	0.063420	0.067565	0.064302	0.062093	0.065249	0.065675	0.064356	0.066644	0.064091	0.061909	0.062658	0.063834	0.060746	0.063956	0.066220	0.064391	0.062621	0.063703	0.063020	0.063534	0.062994	0.062628	0.064109	0.064289	0.063717	0.065485	0.066924	0.064237	0.064684	0.066253	0.063748	0.064305	0.066776	0.067467	0.064850	0.064250	0.062260	0.064046	0.065294
-324.166666	0.064963	0.064862	0.065883	0.066467	0.065776	0.064819	0.063218	0.064306	0.066089	0.065403	0.064477	0.063494	0.066854	0.067065	0.066872	0.062359	0.064861	0.068523	0.062459	0.062955	0.066285	0.067654	0.063994	0.066920	0.066331	0.064845	0.064895	0.064622	0.065409	0.063321	0.065049	0.064717	0.061912	0.064103	0.061978	0.065089	0.067019	0.062681	0.062045	0.064670	0.065903	0.061563	0.064572	0.064950	0.063788	0.063380	0.065339	0.064529	0.066544
-324.133333	0.060540	0.065161	0.065220	0.065415	0.062515	0.066929	0.062256	0.063572	0.066015	0.067182	0.067539	0.064368	0.063541	0.062318	0.063846	0.063222	0.065692	0.065928	0.067168	0.062877	0.064196	0.063650	0.064501	0.066451	0.064748	0.065781	0.064021	0.065386	0.063420	0.062243	0.065354	0.065069	0.063663	0.062939	0.063604	0.065253	0.065689	0.066456	0.062601	0.064381	0.066076	0.065884	0.063910	0.065498	0.064071	0.066162	0.066912	0.064514	0.064334
-324.100000	0.064786	0.063958	0.065877	0.065421	0.066815	0.066319	0.061647	0.063064	0.063046	0.062360	0.066745	0.064592	0.063458	0.061553	0.061678	0.067381	0.064036	0.067003	0.068150	0.063931	0.066328	0.066188	0.065157	0.067568	0.067998	0.061394	0.065223	0.064654	0.065790	0.064792	0.064047	0.065408	0.065386	0.063976	0.065444	0.064524	0.063916	0.064041	0.065293	0.064937	0.063585	0.061582	0.065319	0.065106	0.063115	0.065630	0.065683	0.065329	0.064878
-324.066666	0.064232	0.060322	0.060859	0.062650	0.063764	0.064255	0.062804	0.064269	0.063145	0.062798	0.062353	0.062874	0.062123	0.063018	0.065694	0.063868	0.062238	0.065345	0.065854	0.061001	0.064315	0.067054	0.061716	0.064827	0.065596	0.063185	0.062484	0.064448	0.065735	0.065367	0.064706	0.063701	0.063764	0.067331	0.062045	0.062049	0.061451	0.063797	0.065849	0.060599	0.066649	0.064263	0.064164	0.064112	0.066501	0.065929	0.063678	0.064482	0.065285
-324.033333	0.062385	0.062256	0.064972	0.063153	0.063327	0.060369	0.063986	0.061838	0.062510	0.063205	0.062037	0.061550	0.062003	0.062261	0.062619	0.062233	0.060659	0.065023	0.064455	0.065170	0.061543	0.065469	0.060806	0.063350	0.063657	0.062946	0.063157	0.065488	0.062623	0.062180	0.062332	0.062764	0.063308	0.064293	0.061097	0.060699	0.062568	0.061277	0.065863	0.063281	0.063542	0.062562	0.063000	0.062343	0.064157	0.063499	0.060508	0.064447	0.063373
-324.000000	0.061257	0.063274	0.062197	0.064658	0.061185	0.064389	0.061477	0.058878	0.062585	0.065216	0.062121	0.060453	0.061505	0.060949	0.059923	0.063270	0.062027	0.062787	0.061020	0.058870	0.064106	0.066483	0.058691	0.062738	0.064036	0.059821	0.064610	0.061976	0.059736	0.060526	0.059649	0.062396	0.064210	0.063127	0.060396	0.062773	0.059965	0.061402	0.061188	0.060511	0.065515	0.058050	0.061712	0.061652	0.063538	0.062560	0.060959	0.063792	0.063917
-323.966666	0.061473	0.060240	0.060575	0.061639	0.060128	0.061746	0.057062	0.058171	0.061783	0.060912	0.059349	0.063114	0.060402	0.060492	0.058974	0.059768	0.060630	0.059131	0.060617	0.058915	0.063847	0.061838	0.060626	0.062113	0.060487	0.058570	0.056923	0.060379	0.058212	0.061283	0.061237	0.061377	0.063748	0.060580	0.059014	0.059818	0.058300	0.061642	0.058451	0.060232	0.060246	0.059784	0.063023	0.060752	0.060006	0.063411	0.057985	0.061458	0.060783
-323.933333	0.059314	0.059168	0.061645	0.058887	0.060290	0.057352	0.057222	0.054215	0.059943	0.058098	0.056617	0.058756	0.058428	0.058778	0.059430	0.058221	0.059596	0.059847	0.062197	0.059307	0.060284	0.059735	0.056493	0.058246	0.059272	0.057654	0.059747	0.059396	0.058610	0.056389	0.058701	0.059897	0.060544	0.059088	0.059716	0.058802	0.056312	0.058066	0.062515	0.059734	0.057927	0.061114	0.058461	0.061055	0.057259	0.058192	0.056896	0.058668	0.059326
-323.900000	0.055741	0.055811	0.057329	0.056486	0.057485	0.058226	0.055707	0.059385	0.057445	0.059322	0.058289	0.056041	0.056203	0.059107	0.056878	0.058959	0.058094	0.057412	0.057533	0.052417	0.062679	0.058585	0.058128	0.055981	0.058456	0.057124	0.052680	0.058981	0.056332	0.057698	0.057786	0.060903	0.055570	0.060340	0.057016	0.057555	0.057426	0.059855	0.058117	0.052771	0.056939	0.054203	0.059893	0.057957	0.056029	0.058547	0.058719	0.056601	0.057350
-323.866666	0.055426	0.054880	0.054324	0.056237	0.055285	0.055093	0.056528	0.055245	0.054925	0.054973	0.057442	0.052693	0.054346	0.055757	0.058055	0.054461	0.053855	0.056487	0.057274	0.056300	0.058627	0.058682	0.056179	0.057953	0.058627	0.057179	0.054903	0.058475	0.056104	0.057652	0.056901	0.053789	0.054725	0.057320	0.052908	0.055508	0.054034	0.054770	0.057092	0.050866	0.055392	0.053933	0.053188	0.052583	0.055899	0.057013	0.055245	0.055221	0.056477
-323.833333	0.053465	0.052955	0.053069	0.053878	0.057346	0.051319	0.053510	0.051877	0.054575	0.054591	0.050592	0.052820	0.055893	0.054555	0.052907	0.052501	0.052002	0.053933	0.056146	0.052789	0.056436	0.055421	0.053830	0.054662	0.054943	0.051796	0.052714	0.054403	0.052551	0.054613	0.056071	0.054969	0.054491	0.055798	0.051286	0.051613	0.051343	0.053011	0.054611	0.050643	0.051040	0.050439	0.052667	0.055765	0.055107	0.053379	0.052730	0.054588	0.053682
-323.800000	0.050780	0.049992	0.052446	0.054305	0.052583	0.049485	0.050212	0.051604	0.051560	0.049146	0.050932	0.052738	0.050496	0.050316	0.050328	0.048710	0.051296	0.051116	0.052454	0.051444	0.055564	0.055889	0.054444	0.052838	0.053496	0.050411	0.051372	0.053626	0.050687	0.051882	0.051687	0.051861	0.051098	0.053257	0.049710	0.049719	0.052948	0.051197	0.052924	0.049221	0.051353	0.048778	0.050698	0.049813	0.050587	0.053011	0.050756	0.051719	0.053884
-323.766666	0.048718	0.054645	0.049263	0.048607	0.051354	0.050612	0.050648	0.049451	0.051190	0.050561	0.047563	0.047326	0.048045	0.047004	0.049056	0.046386	0.048740	0.048893	0.051581	0.047209	0.050191	0.050609	0.046777	0.050384	0.050646	0.048549	0.049780	0.049283	0.050813	0.051454	0.049331	0.050735	0.049237	0.048574	0.048208	0.047751	0.048833	0.048507	0.050340	0.044667	0.049086	0.046354	0.047942	0.049004	0.049151	0.048651	0.049052	0.048512	0.046651
-323.733333	0.043393	0.047479	0.045539	0.048706	0.045736	0.046990	0.043716	0.044306	0.047325	0.045364	0.045851	0.044089	0.046448	0.045580	0.043678	0.045454	0.046436	0.045832	0.049849	0.046730	0.048362	0.046441	0.046445	0.045467	0.046397	0.045742	0.045302	0.047747	0.047108	0.046242	0.046521	0.044550	0.048594	0.046670	0.046551	0.042575	0.040023	0.044322	0.044404	0.041161	0.045710	0.042758	0.047174	0.045288	0.045781	0.044884	0.046888	0.047096	0.048543
-323.700000	0.044680	0.046421	0.044065	0.041725	0.044058	0.041027	0.038935	0.042172	0.044121	0.040209	0.043403	0.041143	0.045353	0.041682	0.040121	0.040680	0.044966	0.042585	0.045443	0.042540	0.043147	0.041709	0.044564	0.042815	0.046293	0.043826	0.043340	0.043794	0.040396	0.045193	0.043551	0.045646	0.046319	0.045652	0.039057	0.040888	0.040503	0.041932	0.043365	0.040268	0.041929	0.040473	0.043352	0.042311	0.042816	0.046204	0.045442	0.042885	0.042297
-323.666666	0.041037	0.041876	0.039006	0.039686	0.040597	0.040796	0.034720	0.040196	0.040034	0.039872	0.039200	0.034637	0.038871	0.038421	0.036923	0.035410	0.043060	0.040920	0.042253	0.040112	0.044887	0.038612	0.040150	0.044487	0.039909	0.038012	0.039791	0.041546	0.039293	0.039248	0.042287	0.038110	0.043421	0.038896	0.036001	0.038299	0.039531	0.038070	0.038678	0.036819	0.037415	0.036886	0.042309	0.036836	0.040945	0.039570	0.036671	0.039564	0.043109
-323.633333	0.036479	0.035374	0.038767	0.034503	0.036181	0.036190	0.034281	0.034338	0.033060	0.037222	0.037099	0.031133	0.035572	0.036375	0.033717	0.034088	0.037933	0.033275	0.037212	0.037957	0.038340	0.036322	0.039509	0.038002	0.039450	0.034849	0.035998	0.037634	0.035548	0.037895	0.036954	0.040362	0.037511	0.036642	0.031444	0.036590	0.031809	0.034517	0.035157	0.031030	0.033052	0.031871	0.033287	0.034047	0.034587	0.036067	0.037353	0.035945	0.035279
-323.600000	0.032128	0.033770	0.033232	0.032274	0.031355	0.032130	0.028422	0.031487	0.032564	0.034004	0.033693	0.030785	0.030220	0.032767	0.030640	0.029382	0.033944	0.032216	0.031730	0.029130	0.032321	0.033453	0.033204	0.036482	0.033952	0.031769	0.029970	0.033433	0.028389	0.031757	0.032774	0.032296	0.033014	0.031299	0.029619	0.028875	0.030007	0.033231	0.031718	0.026464	0.028638	0.030539	0.029937	0.031708	0.028329	0.032706	0.028921	0.028391	0.028745
-323.566666	0.026603	0.028929	0.030294	0.029351	0.029376	0.028935	0.021158	0.026709	0.026938	0.028435	0.028236	0.023892	0.027748	0.026234	0.024464	0.027059	0.028408	0.027651	0.029609	0.027875	0.029273	0.028837	0.026889	0.030539	0.029573	0.028178	0.027599	0.030571	0.028721	0.026183	0.027208	0.030709	0.031133	0.026871	0.024534	0.026614	0.026335	0.027060	0.025771	0.021147	0.025181	0.025446	0.027888	0.025741	0.025279	0.028428	0.024532	0.029564	0.027010
-323.533333	0.018282	0.024588	0.022371	0.019451	0.022135	0.022535	0.018314	0.021180	0.023235	0.026328	0.023084	0.018825	0.022078	0.020435	0.017630	0.020104	0.023690	0.020341	0.025762	0.020267	0.024750	0.024138	0.022571	0.022491	0.022497	0.025691	0.023086	0.023391	0.025018	0.025436	0.023374	0.023182	0.027787	0.024118	0.018587	0.020354	0.017027	0.021017	0.022483	0.016547	0.017428	0.019787	0.021712	0.018387	0.022483	0.022678	0.021434	0.018365	0.020736
-323.500000	0.012939	0.016755	0.016527	0.017825	0.012801	0.017882	0.013097	0.015777	0.017320	0.017784	0.016619	0.013712	0.017772	0.015021	0.013730	0.013235	0.018340	0.016531	0.016798	0.014696	0.023029	0.018552	0.018530	0.019445	0.019328	0.017317	0.016415	0.019714	0.013817	0.016044	0.016208	0.017668	0.019504	0.019671	0.013953	0.016228	0.014110	0.015702	0.015364	0.011699	0.012309	0.013939	0.015797	0.014594	0.017728	0.019107	0.012697	0.013887	0.016588
-323.466666	0.009025	0.013832	0.012604	0.009455	0.008952	0.010270	0.004184	0.011556	0.016275	0.013133	0.012746	0.006195	0.008361	0.008763	0.004063	0.006232	0.014684	0.010960	0.009432	0.005004	0.009790	0.012723	0.014211	0.016596	0.014402	0.016235	0.007290	0.014842	0.009286	0.008370	0.013810	0.011698	0.017313	0.010462	0.005511	0.008232	0.003069	0.007737	0.012316	0.007420	0.006749	0.005457	0.008415	0.007767	0.008881	0.010620	0.009827	0.006946	0.007606
-323.433333	0.001312	0.007051	0.005022	0.005132	0.002073	0.003274	-0.000679	0.001980	0.002275	0.005204	0.006277	0.002101	0.006189	0.003342	-0.001179	0.000325	0.010243	0.002270	0.003566	0.001007	0.007214	0.004589	0.005596	0.008048	0.006207	0.007659	0.002907	0.005869	0.002184	0.003898	0.005804	0.005277	0.008163	0.003599	0.000516	-0.000368	0.002723	-0.001563	0.006156	-0.003044	0.000784	-0.002352	0.001594	0.001221	0.000191	0.002009	0.002249	0.002130	0.002270
-323.400000	-0.003542	-0.000962	-0.001989	-0.004871	-0.003634	-0.004407	-0.012702	-0.005343	-0.000774	-0.001264	-0.001093	-0.008356	-0.001335	-0.005788	-0.010521	-0.009128	-0.001445	-0.005318	-0.004280	-0.008804	0.000160	-0.001569	-0.000634	0.001011	-0.000754	-0.000710	-0.006639	-0.000361	-0.003580	-0.001627	-0.005689	-0.001215	0.004803	-0.004959	-0.008559	-0.006330	-0.007754	-0.007605	-0.004708	-0.012434	-0.008588	-0.008913	-0.005664	-0.008074	-0.007364	-0.005766	-0.006735	-0.007776	-0.003768
-323.366666	-0.013358	-0.008475	-0.012087	-0.011274	-0.013717	-0.010569	-0.020005	-0.011980	-0.011958	-0.015103	-0.008859	-0.014673	-0.014415	-0.015979	-0.018423	-0.018099	-0.009958	-0.011421	-0.013754	-0.016413	-0.007787	-0.008689	-0.008570	-0.008748	-0.009058	-0.009240	-0.012408	-0.008802	-0.013343	-0.008257	-0.010703	-0.010473	-0.005286	-0.013822	-0.019594	-0.015161	-0.016199	-0.017262	-0.011638	-0.020801	-0.020523	-0.017407	-0.017516	-0.018827	-0.016234	-0.013294	-0.016962	-0.016838	-0.014758
-323.333333	-0.022973	-0.018571	-0.018279	-0.020610	-0.022032	-0.021562	-0.029461	-0.022531	-0.021997	-0.022643	-0.017837	-0.027847	-0.022641	-0.025901	-0.028642	-0.027742	-0.018342	-0.020378	-0.021206	-0.025314	-0.016824	-0.018243	-0.018825	-0.015974	-0.020472	-0.014574	-0.022438	-0.017965	-0.023404	-0.017724	-0.019931	-0.019885	-0.013603	-0.023680	-0.029094	-0.025006	-0.026619	-0.025273	-0.022027	-0.031311	-0.025374	-0.026732	-0.023949	-0.024865	-0.027212	-0.023013	-0.023655	-0.029796	-0.022145
-323.300000	-0.032927	-0.028435	-0.029192	-0.030526	-0.030869	-0.031908	-0.041801	-0.035155	-0.031255	-0.031265	-0.028783	-0.037561	-0.030632	-0.035553	-0.040823	-0.039848	-0.026321	-0.033178	-0.031958	-0.035598	-0.025167	-0.029023	-0.024558	-0.024155	-0.030302	-0.027235	-0.037284	-0.026384	-0.035233	-0.025023	-0.033942	-0.028113	-0.022514	-0.034832	-0.037887	-0.034449	-0.036012	-0.039866	-0.032657	-0.040355	-0.037337	-0.039030	-0.035156	-0.037078	-0.038379	-0.032046	-0.037692	-0.039027	-0.033794
-323.266666	-0.044542	-0.040061	-0.040067	-0.043082	-0.046056	-0.041982	-0.051518	-0.045624	-0.041287	-0.042275	-0.042411	-0.046619	-0.045312	-0.047786	-0.054598	-0.051693	-0.040373	-0.044268	-0.043091	-0.045323	-0.038288	-0.038401	-0.036685	-0.034796	-0.042269	-0.037248	-0.049845	-0.039773	-0.046509	-0.037548	-0.040945	-0.042232	-0.031842	-0.045031	-0.053396	-0.044235	-0.048268	-0.046312	-0.040185	-0.055599	-0.048342	-0.050408	-0.047297	-0.051308	-0.050275	-0.046136	-0.051796	-0.050595	-0.045000
-323.233333	-0.057541	-0.052506	-0.053142	-0.056716	-0.058281	-0.059137	-0.070240	-0.060810	-0.052402	-0.055027	-0.054149	-0.064278	-0.055949	-0.060164	-0.069678	-0.066151	-0.053096	-0.054961	-0.059485	-0.060296	-0.051701	-0.052080	-0.049346	-0.049277	-0.051475	-0.051602	-0.061231	-0.050271	-0.060731	-0.052156	-0.056008	-0.052361	-0.046419	-0.057378	-0.065601	-0.060705	-0.061873	-0.061482	-0.054030	-0.070531	-0.065380	-0.062334	-0.059510	-0.064345	-0.062987	-0.058781	-0.063932	-0.065297	-0.057379
-323.200000	-0.071105	-0.067759	-0.069223	-0.070191	-0.074360	-0.073636	-0.082974	-0.075702	-0.068121	-0.067745	-0.069396	-0.080734	-0.072382	-0.075777	-0.085072	-0.080562	-0.067122	-0.071720	-0.070589	-0.075445	-0.065245	-0.067363	-0.065537	-0.064727	-0.065468	-0.064927	-0.075123	-0.065144	-0.073926	-0.062015	-0.067167	-0.068486	-0.059229	-0.073119	-0.081714	-0.076465	-0.079014	-0.076347	-0.070499	-0.082356	-0.080881	-0.080323	-0.074881	-0.081164	-0.081372	-0.072263	-0.078989	-0.081967	-0.074397
-323.166666	-0.084847	-0.082159	-0.084450	-0.087482	-0.090703	-0.088083	-0.101383	-0.093577	-0.085480	-0.085616	-0.086424	-0.094840	-0.088869	-0.092174	-0.103698	-0.098006	-0.081400	-0.089157	-0.088586	-0.095151	-0.079487	-0.083181	-0.079953	-0.081323	-0.083854	-0.082347	-0.094709	-0.081434	-0.090334	-0.081385	-0.086068	-0.086402	-0.074811	-0.093349	-0.102108	-0.090298	-0.097851	-0.095352	-0.087009	-0.106699	-0.099106	-0.094879	-0.091239	-0.097427	-0.099258	-0.086879	-0.097369	-0.098354	-0.091431
-323.133333	-0.107150	-0.095488	-0.101340	-0.100917	-0.105526	-0.106412	-0.118596	-0.107875	-0.102374	-0.103415	-0.103581	-0.115372	-0.106991	-0.110944	-0.124201	-0.118933	-0.097443	-0.107288	-0.108369	-0.106767	-0.097937	-0.097872	-0.097041	-0.095326	-0.103617	-0.096522	-0.114184	-0.097278	-0.109033	-0.094270	-0.103111	-0.100881	-0.090034	-0.108466	-0.120503	-0.110309	-0.114909	-0.113486	-0.104866	-0.124875	-0.117746	-0.118113	-0.111470	-0.117826	-0.117530	-0.107042	-0.112662	-0.115505	-0.112317
-323.100000	-0.125237	-0.117042	-0.122123	-0.124962	-0.131448	-0.127430	-0.144713	-0.130888	-0.124287	-0.126807	-0.124666	-0.133028	-0.124697	-0.133828	-0.145864	-0.137880	-0.119808	-0.123750	-0.127464	-0.129887	-0.116642	-0.121209	-0.116174	-0.116902	-0.122381	-0.118665	-0.133673	-0.117329	-0.130313	-0.114072	-0.126318	-0.122130	-0.112225	-0.130831	-0.140862	-0.131298	-0.133241	-0.134024	-0.121310	-0.144578	-0.140466	-0.137081	-0.132989	-0.141030	-0.140764	-0.126789	-0.135368	-0.139846	-0.131976
-323.066666	-0.150460	-0.138984	-0.143779	-0.145631	-0.154230	-0.147583	-0.168236	-0.153497	-0.142916	-0.147374	-0.149659	-0.158709	-0.149069	-0.157148	-0.171464	-0.160915	-0.138041	-0.146089	-0.150437	-0.150946	-0.141111	-0.141682	-0.138940	-0.138043	-0.144305	-0.135867	-0.154965	-0.139483	-0.152895	-0.136623	-0.146211	-0.144671	-0.130147	-0.155393	-0.164516	-0.155639	-0.162610	-0.156440	-0.142854	-0.167741	-0.166803	-0.160057	-0.156844	-0.165424	-0.164523	-0.150164	-0.159044	-0.160179	-0.153914
-323.033333	-0.173740	-0.161711	-0.167962	-0.169805	-0.177761	-0.172532	-0.192541	-0.178718	-0.167054	-0.173645	-0.172219	-0.182759	-0.173988	-0.179994	-0.197944	-0.187938	-0.161445	-0.173215	-0.175538	-0.179672	-0.163069	-0.165228	-0.158746	-0.161945	-0.169337	-0.158531	-0.183003	-0.158797	-0.176195	-0.160734	-0.169888	-0.168848	-0.153192	-0.176630	-0.191213	-0.179157	-0.185267	-0.184392	-0.169346	-0.194787	-0.188620	-0.188185	-0.179581	-0.186019	-0.188907	-0.174519	-0.185250	-0.185113	-0.178440
-323.000000	-0.202778	-0.190865	-0.195428	-0.200313	-0.205392	-0.201276	-0.223887	-0.205032	-0.192048	-0.200919	-0.199641	-0.212872	-0.200533	-0.209240	-0.224055	-0.218658	-0.191248	-0.200158	-0.204678	-0.208710	-0.189563	-0.192210	-0.189346	-0.189546	-0.194986	-0.187139	-0.208609	-0.185073	-0.206928	-0.182623	-0.197356	-0.197273	-0.179205	-0.203965	-0.219212	-0.206378	-0.214788	-0.213459	-0.199053	-0.224125	-0.216877	-0.215049	-0.207662	-0.215771	-0.220382	-0.200361	-0.211849	-0.218611	-0.207006
-322.966666	-0.228409	-0.217605	-0.222732	-0.224238	-0.233484	-0.231841	-0.254694	-0.234279	-0.223292	-0.229822	-0.227168	-0.242208	-0.227531	-0.239837	-0.259913	-0.245330	-0.214438	-0.229000	-0.232513	-0.236899	-0.217414	-0.222486	-0.213777	-0.219221	-0.222735	-0.215292	-0.235486	-0.213968	-0.233724	-0.212339	-0.227598	-0.224793	-0.208896	-0.235645	-0.247487	-0.236298	-0.245023	-0.243856	-0.225150	-0.256466	-0.250316	-0.244588	-0.236795	-0.249592	-0.250651	-0.228967	-0.239525	-0.245989	-0.235514
-322.933333	-0.259326	-0.248275	-0.254163	-0.259546	-0.267885	-0.258883	-0.288144	-0.265546	-0.253310	-0.257158	-0.256783	-0.275425	-0.260898	-0.270736	-0.292057	-0.278305	-0.245994	-0.259517	-0.263925	-0.267396	-0.247784	-0.251946	-0.247261	-0.244965	-0.254541	-0.246771	-0.269206	-0.246238	-0.265588	-0.242250	-0.256646	-0.254357	-0.238788	-0.267827	-0.281689	-0.269110	-0.277255	-0.272603	-0.256797	-0.288376	-0.283048	-0.274851	-0.269391	-0.280102	-0.282081	-0.264837	-0.274862	-0.278855	-0.266481
-322.900000	-0.291785	-0.278556	-0.286555	-0.289584	-0.302078	-0.292492	-0.319684	-0.302418	-0.287655	-0.291629	-0.291730	-0.307307	-0.293160	-0.301541	-0.323778	-0.313778	-0.280198	-0.294072	-0.296177	-0.300785	-0.279251	-0.283782	-0.279124	-0.280033	-0.286635	-0.278032	-0.299998	-0.276786	-0.298934	-0.274287	-0.290687	-0.290607	-0.268829	-0.299486	-0.313984	-0.301987	-0.309165	-0.309301	-0.288405	-0.320614	-0.314237	-0.311016	-0.301721	-0.315295	-0.315046	-0.296652	-0.307434	-0.309920	-0.299268
-322.866666	-0.323807	-0.312224	-0.317568	-0.322341	-0.332708	-0.324348	-0.350194	-0.333661	-0.316667	-0.322924	-0.327495	-0.340948	-0.325791	-0.334500	-0.357037	-0.347848	-0.308099	-0.325503	-0.330434	-0.333944	-0.311442	-0.316981	-0.310960	-0.310003	-0.318945	-0.307707	-0.334911	-0.309763	-0.330787	-0.307315	-0.318868	-0.322829	-0.298997	-0.332703	-0.348478	-0.334246	-0.342294	-0.340893	-0.318869	-0.353360	-0.346395	-0.338712	-0.335512	-0.347779	-0.346858	-0.326257	-0.340928	-0.345429	-0.333104
-322.833333	-0.356825	-0.342187	-0.351881	-0.353012	-0.364738	-0.358261	-0.381892	-0.366431	-0.351086	-0.357903	-0.356832	-0.372857	-0.358040	-0.367736	-0.385586	-0.379231	-0.341254	-0.359631	-0.359914	-0.365163	-0.345812	-0.350246	-0.343551	-0.344823	-0.354555	-0.342561	-0.366519	-0.344356	-0.364072	-0.337871	-0.352395	-0.351936	-0.330730	-0.365962	-0.379258	-0.368457	-0.373139	-0.369724	-0.354516	-0.387141	-0.379398	-0.371287	-0.367072	-0.377837	-0.380148	-0.359340	-0.370210	-0.376801	-0.363545
-322.800000	-0.387776	-0.377236	-0.382307	-0.384976	-0.394598	-0.391442	-0.413347	-0.395843	-0.381625	-0.385693	-0.385400	-0.402935	-0.386281	-0.397601	-0.416912	-0.404523	-0.373565	-0.386611	-0.392992	-0.397617	-0.376200	-0.379223	-0.376398	-0.377378	-0.384518	-0.376896	-0.395976	-0.373355	-0.395958	-0.373748	-0.385899	-0.386360	-0.364491	-0.392728	-0.407122	-0.398744	-0.403844	-0.403135	-0.385677	-0.413504	-0.409407	-0.400561	-0.398341	-0.408284	-0.409973	-0.391624	-0.402288	-0.406827	-0.397321
-322.766666	-0.415509	-0.407079	-0.413345	-0.416788	-0.423215	-0.417429	-0.440133	-0.422805	-0.411866	-0.412850	-0.417261	-0.427022	-0.418188	-0.425080	-0.441020	-0.434159	-0.404875	-0.415741	-0.421877	-0.427920	-0.405668	-0.409687	-0.405079	-0.407873	-0.413462	-0.404757	-0.426776	-0.404049	-0.425123	-0.401000	-0.414469	-0.415747	-0.395433	-0.421098	-0.435306	-0.424418	-0.432425	-0.430228	-0.414683	-0.440064	-0.434865	-0.431586	-0.426002	-0.432763	-0.434931	-0.418732	-0.426529	-0.434017	-0.426056
-322.733333	-0.442752	-0.433611	-0.437266	-0.440674	-0.445985	-0.441555	-0.459168	-0.447413	-0.438484	-0.441113	-0.440392	-0.450620	-0.441512	-0.447917	-0.459474	-0.453935	-0.434084	-0.441909	-0.443401	-0.448140	-0.433950	-0.438175	-0.432665	-0.432838	-0.438843	-0.432322	-0.447708	-0.431905	-0.450005	-0.429118	-0.440823	-0.440312	-0.422727	-0.446787	-0.457778	-0.446549	-0.455877	-0.451523	-0.441194	-0.461292	-0.457175	-0.453272	-0.445357	-0.454582	-0.455255	-0.443368	-0.452697	-0.455040	-0.447681
-322.700000	-0.460471	-0.454459	-0.457666	-0.459092	-0.465190	-0.464628	-0.476179	-0.466381	-0.459483	-0.459582	-0.460322	-0.469806	-0.460679	-0.466489	-0.473616	-0.471738	-0.453731	-0.462463	-0.464929	-0.469048	-0.454767	-0.456891	-0.453468	-0.452622	-0.458716	-0.452850	-0.467948	-0.455514	-0.467453	-0.450481	-0.460033	-0.461060	-0.447208	-0.462146	-0.472577	-0.467856	-0.467636	-0.468150	-0.462178	-0.475183	-0.471442	-0.470633	-0.465798	-0.472372	-0.471924	-0.463913	-0.470781	-0.473264	-0.466506
-322.666666	-0.474352	-0.472176	-0.473915	-0.474672	-0.477455	-0.477643	-0.484201	-0.473565	-0.474223	-0.474996	-0.475730	-0.478877	-0.475019	-0.478141	-0.479591	-0.483010	-0.471553	-0.476456	-0.472982	-0.479784	-0.472948	-0.473809	-0.469708	-0.469083	-0.473536	-0.474705	-0.479004	-0.472195	-0.477645	-0.470304	-0.475487	-0.476767	-0.465614	-0.474017	-0.479034	-0.477272	-0.480948	-0.478576	-0.472261	-0.482335	-0.481572	-0.483400	-0.480174	-0.482296	-0.479872	-0.475236	-0.476061	-0.482459	-0.477497
-322.633333	-0.481256	-0.479689	-0.481547	-0.481396	-0.480357	-0.481887	-0.480361	-0.478090	-0.480997	-0.479707	-0.482071	-0.477340	-0.480932	-0.481743	-0.480128	-0.479398	-0.479455	-0.484783	-0.481899	-0.485208	-0.481767	-0.482359	-0.478766	-0.477173	-0.479661	-0.481483	-0.478567	-0.480257	-0.482058	-0.478418	-0.481827	-0.481824	-0.476689	-0.479152	-0.482586	-0.484309	-0.479888	-0.480868	-0.482630	-0.480296	-0.476862	-0.482381	-0.483058	-0.481086	-0.482318	-0.481294	-0.482051	-0.482511	-0.481121
-322.600000	-0.478639	-0.479957	-0.482098	-0.477887	-0.475522	-0.480325	-0.471911	-0.476532	-0.479327	-0.481363	-0.480467	-0.474431	-0.478684	-0.476083	-0.466878	-0.475905	-0.481918	-0.479064	-0.477467	-0.480281	-0.482114	-0.481729	-0.480710	-0.482883	-0.479304	-0.478778	-0.477014	-0.479138	-0.476510	-0.485858	-0.478889	-0.480370	-0.481207	-0.478997	-0.475385	-0.476735	-0.475452	-0.469980	-0.481415	-0.470363	-0.470955	-0.476484	-0.477528	-0.473830	-0.471641	-0.479301	-0.475320	-0.477819	-0.479159
-322.566666	-0.469314	-0.469442	-0.473981	-0.468872	-0.463387	-0.467393	-0.452023	-0.464031	-0.470261	-0.466927	-0.470826	-0.458498	-0.467121	-0.462640	-0.445447	-0.455224	-0.476131	-0.468796	-0.463552	-0.466330	-0.473028	-0.471467	-0.474973	-0.472005	-0.467485	-0.474534	-0.462144	-0.473360	-0.461774	-0.476992	-0.470366	-0.470891	-0.476338	-0.465240	-0.456763	-0.465042	-0.455392	-0.458313	-0.471566	-0.454456	-0.452384	-0.457997	-0.465730	-0.457827	-0.455773	-0.464621	-0.460166	-0.457781	-0.463597
-322.533333	-0.446001	-0.451383	-0.452807	-0.447797	-0.439470	-0.446452	-0.423225	-0.440065	-0.450905	-0.449635	-0.448912	-0.433402	-0.445237	-0.439487	-0.415076	-0.430516	-0.455648	-0.444842	-0.443070	-0.445231	-0.457305	-0.454194	-0.458942	-0.456980	-0.450907	-0.454945	-0.440438	-0.457062	-0.442256	-0.462398	-0.450869	-0.450729	-0.461924	-0.440722	-0.426844	-0.440335	-0.430356	-0.435085	-0.450490	-0.424660	-0.421073	-0.432694	-0.441716	-0.428771	-0.427033	-0.441746	-0.437226	-0.431788	-0.439885
-322.500000	-0.419337	-0.425797	-0.423577	-0.419518	-0.409301	-0.414233	-0.384250	-0.409709	-0.422884	-0.419541	-0.418108	-0.399277	-0.417989	-0.404236	-0.377137	-0.395972	-0.429245	-0.417400	-0.410633	-0.411339	-0.427026	-0.425557	-0.432281	-0.428258	-0.421195	-0.434111	-0.404799	-0.429008	-0.408998	-0.436413	-0.424259	-0.424899	-0.438850	-0.410435	-0.392930	-0.411638	-0.397451	-0.401025	-0.418377	-0.385222	-0.387650	-0.398521	-0.411278	-0.394798	-0.392146	-0.410494	-0.404411	-0.396520	-0.408787
-322.466666	-0.378686	-0.390480	-0.387002	-0.384089	-0.367179	-0.376147	-0.341270	-0.369462	-0.385487	-0.379157	-0.383273	-0.356033	-0.380548	-0.360973	-0.329063	-0.354342	-0.395390	-0.378033	-0.368988	-0.370861	-0.393939	-0.390895	-0.398525	-0.393808	-0.384138	-0.396999	-0.364380	-0.396728	-0.367743	-0.400638	-0.383373	-0.381344	-0.407222	-0.369947	-0.351109	-0.368961	-0.355425	-0.355115	-0.381547	-0.340335	-0.342496	-0.359750	-0.367838	-0.350896	-0.347114	-0.372231	-0.359628	-0.355225	-0.368055
-322.433333	-0.333458	-0.348094	-0.344150	-0.335585	-0.320842	-0.331831	-0.288462	-0.321240	-0.339420	-0.331193	-0.337745	-0.308390	-0.334282	-0.314087	-0.281638	-0.302082	-0.355099	-0.331654	-0.325419	-0.322818	-0.350810	-0.345409	-0.353911	-0.346664	-0.337134	-0.353455	-0.319524	-0.348576	-0.320926	-0.360214	-0.337201	-0.338170	-0.367024	-0.323203	-0.299289	-0.320629	-0.302625	-0.307274	-0.340686	-0.286634	-0.292641	-0.307789	-0.322711	-0.299362	-0.297902	-0.325676	-0.308831	-0.305408	-0.319224
-322.400000	-0.279496	-0.297343	-0.292258	-0.283967	-0.265596	-0.279705	-0.231605	-0.266362	-0.289404	-0.282204	-0.283663	-0.251127	-0.278305	-0.257807	-0.221465	-0.245351	-0.304000	-0.280107	-0.269392	-0.269041	-0.298056	-0.297582	-0.304026	-0.298296	-0.284527	-0.304305	-0.263667	-0.300106	-0.266369	-0.312252	-0.286900	-0.286718	-0.318830	-0.270133	-0.242445	-0.266347	-0.246664	-0.253025	-0.288427	-0.232907	-0.237228	-0.253308	-0.269121	-0.245011	-0.239136	-0.272520	-0.255957	-0.245696	-0.268379
-322.366666	-0.225179	-0.241707	-0.234839	-0.229040	-0.208295	-0.220722	-0.174704	-0.209184	-0.234096	-0.224046	-0.230640	-0.194497	-0.223960	-0.201946	-0.163617	-0.189382	-0.248173	-0.221609	-0.211482	-0.213966	-0.244796	-0.238335	-0.249684	-0.240754	-0.228894	-0.251063	-0.204438	-0.242837	-0.209754	-0.257916	-0.231296	-0.230071	-0.267325	-0.210387	-0.186226	-0.209701	-0.193197	-0.192841	-0.228880	-0.175403	-0.176852	-0.192169	-0.208164	-0.185926	-0.182051	-0.211762	-0.194144	-0.187042	-0.211439
-322.333333	-0.166775	-0.184175	-0.175124	-0.169346	-0.148437	-0.161795	-0.113841	-0.148326	-0.173814	-0.165461	-0.169332	-0.135573	-0.165237	-0.141345	-0.100075	-0.127881	-0.188154	-0.162565	-0.148338	-0.152021	-0.186688	-0.177493	-0.193238	-0.182142	-0.168918	-0.191696	-0.144354	-0.185220	-0.148833	-0.201996	-0.171418	-0.171474	-0.207430	-0.148054	-0.123437	-0.151724	-0.130035	-0.129893	-0.172745	-0.113301	-0.118094	-0.132198	-0.148045	-0.124877	-0.120487	-0.155989	-0.135517	-0.129743	-0.146944
-322.300000	-0.104473	-0.123769	-0.118516	-0.108678	-0.088075	-0.099853	-0.050196	-0.087183	-0.112231	-0.103457	-0.106853	-0.069513	-0.105085	-0.079293	-0.044126	-0.068996	-0.129759	-0.099561	-0.090828	-0.089093	-0.124557	-0.116354	-0.129600	-0.121697	-0.107595	-0.128844	-0.088385	-0.124910	-0.088410	-0.138098	-0.109781	-0.110438	-0.148789	-0.086082	-0.062559	-0.088461	-0.069603	-0.073398	-0.111326	-0.052719	-0.053518	-0.070766	-0.087483	-0.062933	-0.057451	-0.091682	-0.074221	-0.068677	-0.085759
-322.266666	-0.043303	-0.061853	-0.059256	-0.045858	-0.027066	-0.040930	0.007605	-0.025422	-0.051858	-0.045514	-0.047222	-0.014368	-0.040758	-0.018785	0.017774	-0.007036	-0.067194	-0.039767	-0.028098	-0.033500	-0.063314	-0.058337	-0.073382	-0.061496	-0.048640	-0.070439	-0.024775	-0.065353	-0.029104	-0.077909	-0.049159	-0.049131	-0.089019	-0.026996	-0.004517	-0.026700	-0.008683	-0.011358	-0.048854	0.009969	0.003865	-0.009097	-0.027673	-0.004985	0.000092	-0.030789	-0.013395	-0.009275	-0.028759
-322.233333	0.012818	-0.002490	0.003300	0.011817	0.030702	0.016548	0.062370	0.027994	0.004420	0.015524	0.013165	0.042580	0.016999	0.036135	0.069209	0.044575	-0.007614	0.017247	0.027159	0.027030	-0.003217	0.001491	-0.009683	-0.005667	0.011455	-0.011591	0.029979	-0.004252	0.028731	-0.017028	0.009523	0.012190	-0.027928	0.028906	0.050072	0.027145	0.044955	0.045280	0.010120	0.060639	0.060757	0.047434	0.029069	0.052686	0.053228	0.024549	0.041034	0.045222	0.031298
-322.200000	0.072310	0.054521	0.056827	0.067335	0.082664	0.073579	0.112725	0.081636	0.063452	0.070505	0.066026	0.092360	0.068767	0.088456	0.119430	0.100183	0.045609	0.072145	0.081701	0.079699	0.050985	0.059724	0.045642	0.052875	0.065973	0.044549	0.080969	0.049168	0.082815	0.037014	0.062092	0.064965	0.031299	0.082232	0.100692	0.080500	0.098506	0.094914	0.063979	0.113720	0.108990	0.095960	0.084552	0.103248	0.106522	0.076101	0.093633	0.098684	0.086256
-322.166666	0.117771	0.104638	0.107798	0.113821	0.130460	0.119318	0.153112	0.127507	0.112605	0.118387	0.118556	0.139349	0.119377	0.136929	0.161317	0.145470	0.101117	0.119117	0.126292	0.127495	0.103469	0.109416	0.099192	0.103340	0.115913	0.095407	0.133969	0.099872	0.132623	0.088350	0.113307	0.112636	0.083515	0.128635	0.146673	0.128396	0.144820	0.143536	0.114916	0.156113	0.156329	0.142354	0.131181	0.147890	0.151647	0.126761	0.139563	0.146129	0.135354
-322.133333	0.161490	0.149829	0.150013	0.160162	0.173876	0.163046	0.192582	0.173067	0.154302	0.161633	0.160435	0.181336	0.163947	0.175911	0.202879	0.182730	0.145067	0.165438	0.171580	0.168547	0.148204	0.154220	0.140877	0.147708	0.157338	0.137927	0.173420	0.146844	0.171285	0.137686	0.157524	0.156190	0.129066	0.174288	0.187227	0.170322	0.183661	0.181512	0.156634	0.195045	0.193427	0.180013	0.171144	0.188260	0.189745	0.168794	0.181113	0.185170	0.173553
-322.100000	0.200357	0.187727	0.191155	0.194748	0.206870	0.197418	0.224441	0.207035	0.193897	0.196965	0.195941	0.213815	0.197644	0.213384	0.230654	0.213869	0.182794	0.200148	0.205142	0.206182	0.185699	0.187220	0.184118	0.183479	0.196370	0.182151	0.207364	0.185484	0.209434	0.177273	0.194687	0.197505	0.172222	0.206771	0.218494	0.202904	0.217345	0.215144	0.195695	0.222278	0.226015	0.214747	0.209097	0.219272	0.221024	0.204166	0.213418	0.217888	0.211669
-322.066666	0.227198	0.221393	0.223443	0.225317	0.235361	0.229664	0.248777	0.233763	0.223875	0.230068	0.227999	0.242010	0.231257	0.240053	0.255283	0.239329	0.215616	0.227904	0.233955	0.235469	0.218659	0.224178	0.216204	0.216923	0.224766	0.215458	0.232902	0.218263	0.236382	0.211719	0.225097	0.225502	0.205254	0.235043	0.243996	0.233967	0.241698	0.242642	0.227864	0.249213	0.247820	0.242379	0.233999	0.244082	0.247607	0.236557	0.239664	0.245571	0.239037
-322.033333	0.252668	0.249360	0.244808	0.247159	0.259270	0.250389	0.264443	0.255928	0.247555	0.250987	0.250964	0.261395	0.254628	0.262377	0.269459	0.259019	0.242176	0.253190	0.255988	0.254971	0.244163	0.249349	0.240675	0.245903	0.251337	0.242982	0.257126	0.246427	0.258651	0.236891	0.250589	0.250007	0.236380	0.255864	0.263294	0.255045	0.265161	0.263547	0.252125	0.265780	0.266840	0.261352	0.256095	0.265082	0.265466	0.256677	0.262284	0.263276	0.259673
-322.000000	0.268291	0.264513	0.262430	0.266939	0.271850	0.268583	0.280176	0.272403	0.267878	0.268090	0.266956	0.272750	0.269837	0.274293	0.283106	0.274363	0.262285	0.269395	0.271858	0.271056	0.264328	0.265104	0.260808	0.260463	0.268075	0.261878	0.273019	0.262948	0.272094	0.260283	0.265840	0.266877	0.252997	0.272469	0.276878	0.274034	0.274816	0.276774	0.265886	0.278403	0.282310	0.276012	0.273842	0.278066	0.279339	0.272654	0.274390	0.278139	0.275325
-321.966666	0.282998	0.278520	0.277427	0.277580	0.282013	0.280372	0.285307	0.279965	0.278823	0.281107	0.281366	0.284435	0.280248	0.284950	0.285677	0.284830	0.272896	0.277692	0.281285	0.281929	0.277416	0.279547	0.274657	0.278053	0.279662	0.273245	0.284751	0.276266	0.284735	0.273478	0.279772	0.281039	0.272850	0.282869	0.281604	0.282633	0.285147	0.285024	0.276657	0.285031	0.286702	0.281255	0.282006	0.287388	0.286511	0.282973	0.281994	0.285102	0.284675
-321.933333	0.286371	0.284582	0.284311	0.284282	0.287359	0.284722	0.285043	0.288184	0.284905	0.284430	0.288078	0.288159	0.286127	0.284679	0.287774	0.286903	0.282018	0.282836	0.291608	0.281115	0.284659	0.282975	0.284854	0.284415	0.286386	0.283294	0.287837	0.282754	0.287492	0.281945	0.285938	0.283536	0.282082	0.285363	0.289468	0.286192	0.287832	0.287056	0.283982	0.286107	0.288415	0.285814	0.286043	0.289606	0.288947	0.288732	0.289580	0.288229	0.287255
-321.900000	0.283777	0.286330	0.287664	0.285870	0.288316	0.286967	0.285347	0.285985	0.288223	0.286420	0.288174	0.286179	0.289220	0.287456	0.285323	0.286835	0.287714	0.286856	0.286262	0.287437	0.286245	0.286401	0.286798	0.284899	0.286626	0.285849	0.290469	0.286401	0.285580	0.284200	0.288069	0.287512	0.282929	0.286911	0.287216	0.288350	0.287323	0.286906	0.285889	0.286645	0.287187	0.284695	0.286399	0.286444	0.287046	0.290448	0.283450	0.287016	0.289561
-321.866666	0.285097	0.286713	0.285348	0.281332	0.281644	0.284324	0.279884	0.286776	0.285353	0.287681	0.284258	0.281012	0.284425	0.285443	0.280489	0.283135	0.282883	0.284317	0.284456	0.280830	0.284420	0.284098	0.284440	0.287516	0.287074	0.284273	0.283184	0.285689	0.282897	0.284180	0.284143	0.286359	0.284545	0.282765	0.284469	0.283967	0.285649	0.284543	0.286409	0.280677	0.283107	0.281829	0.286214	0.282877	0.279920	0.287150	0.281761	0.281886	0.286120
-321.833333	0.279392	0.283505	0.280101	0.282786	0.279179	0.276540	0.271095	0.278405	0.279126	0.281272	0.278632	0.276818	0.279633	0.276471	0.272740	0.276566	0.281319	0.281688	0.279062	0.278148	0.281347	0.279156	0.279525	0.282630	0.280453	0.282426	0.276848	0.281213	0.276032	0.282011	0.280182	0.280435	0.281178	0.278797	0.276785	0.278473	0.277718	0.276551	0.278958	0.272506	0.273481	0.276391	0.277284	0.277145	0.276023	0.280855	0.277226	0.272676	0.279503
-321.800000	0.273626	0.271556	0.269673	0.272528	0.270084	0.268532	0.264084	0.266526	0.273034	0.271359	0.269653	0.265873	0.273084	0.268132	0.263842	0.263143	0.273161	0.271716	0.273611	0.268341	0.275454	0.272907	0.274759	0.275689	0.272897	0.274790	0.271003	0.279024	0.270800	0.276135	0.270552	0.272054	0.274564	0.270108	0.265600	0.271575	0.266519	0.268350	0.269309	0.262655	0.262863	0.267508	0.268258	0.266968	0.264593	0.270530	0.268256	0.266516	0.273033
-321.766666	0.264455	0.265764	0.265167	0.262071	0.259712	0.261714	0.253623	0.258753	0.262517	0.262345	0.262820	0.257682	0.260106	0.259482	0.254020	0.251264	0.265054	0.261333	0.263602	0.260668	0.265669	0.264233	0.264885	0.266056	0.263023	0.265032	0.260378	0.266020	0.260320	0.266144	0.262442	0.262052	0.267980	0.260510	0.255526	0.256656	0.255957	0.260035	0.265315	0.257288	0.256911	0.254843	0.260782	0.256816	0.257350	0.262030	0.259113	0.256341	0.263167
-321.733333	0.254090	0.254130	0.256292	0.250612	0.249167	0.252324	0.243015	0.248865	0.254209	0.250728	0.251830	0.248868	0.252360	0.248680	0.239602	0.243960	0.255028	0.249188	0.248740	0.245843	0.256792	0.255854	0.256252	0.258123	0.255561	0.254784	0.247803	0.253129	0.249217	0.259220	0.252860	0.252839	0.256929	0.250170	0.243491	0.248043	0.243305	0.246335	0.252702	0.243635	0.242486	0.244967	0.249540	0.245858	0.244614	0.251488	0.242863	0.243051	0.249391
-321.700000	0.240722	0.244795	0.243834	0.239621	0.237329	0.238969	0.229462	0.235222	0.241785	0.240822	0.242812	0.233129	0.239734	0.236320	0.231435	0.229419	0.245408	0.238176	0.237440	0.235576	0.245061	0.242846	0.244145	0.245457	0.243799	0.247374	0.237813	0.243027	0.236923	0.245424	0.241655	0.242159	0.248626	0.239147	0.233462	0.235944	0.236714	0.235569	0.241179	0.228517	0.235572	0.232981	0.238139	0.234077	0.234426	0.240559	0.236074	0.231804	0.240858
-321.666666	0.228221	0.234597	0.231465	0.229024	0.226695	0.229421	0.220751	0.228226	0.228540	0.228288	0.232867	0.221524	0.227483	0.224459	0.213261	0.217699	0.232994	0.227783	0.231282	0.224520	0.231714	0.231182	0.235164	0.231044	0.231279	0.235232	0.226370	0.229761	0.226857	0.235573	0.231819	0.229338	0.235361	0.226155	0.222393	0.225296	0.224025	0.226070	0.229599	0.220158	0.224028	0.225208	0.223874	0.222687	0.221106	0.230572	0.222577	0.223018	0.229026
-321.633333	0.215887	0.223323	0.218552	0.212818	0.214651	0.214737	0.206676	0.215926	0.216642	0.216821	0.216171	0.212298	0.221935	0.211738	0.206001	0.208156	0.221050	0.216188	0.217527	0.213086	0.222017	0.222553	0.220980	0.223697	0.217412	0.221066	0.215572	0.217254	0.213663	0.222799	0.214961	0.220275	0.227853	0.213139	0.209290	0.214701	0.209840	0.211093	0.215139	0.207062	0.208151	0.213271	0.216279	0.212631	0.208167	0.218274	0.211621	0.210601	0.215535
-321.600000	0.206720	0.210022	0.206216	0.204092	0.204431	0.204332	0.195624	0.202606	0.207457	0.208553	0.207544	0.199806	0.204166	0.199508	0.194998	0.195419	0.210750	0.202608	0.207622	0.200094	0.208390	0.209129	0.211170	0.211007	0.209416	0.209267	0.203473	0.209111	0.204497	0.209971	0.204826	0.205944	0.213210	0.202760	0.197794	0.204745	0.200774	0.199988	0.206148	0.193855	0.198356	0.202207	0.205507	0.200671	0.196917	0.204400	0.200711	0.199247	0.205572
-321.566666	0.194320	0.197475	0.197014	0.191573	0.189469	0.192984	0.182904	0.191433	0.195705	0.194464	0.194118	0.188280	0.195321	0.188561	0.182914	0.184260	0.199568	0.194961	0.193641	0.189559	0.199099	0.198598	0.194706	0.200432	0.195505	0.201489	0.190636	0.197327	0.189770	0.197896	0.194349	0.194676	0.200859	0.190557	0.186770	0.190309	0.188062	0.186449	0.194097	0.180187	0.186468	0.189884	0.191830	0.184173	0.186958	0.198101	0.187487	0.185590	0.191926
-321.533333	0.183152	0.188347	0.185452	0.184671	0.180859	0.179110	0.174713	0.179695	0.182947	0.183125	0.182048	0.176815	0.185502	0.179885	0.173590	0.173557	0.185913	0.182054	0.182630	0.178835	0.187700	0.186945	0.186995	0.185516	0.182316	0.187289	0.180875	0.187224	0.178372	0.187667	0.182947	0.184251	0.190059	0.177845	0.176549	0.179818	0.178330	0.178219	0.183513	0.171991	0.173943	0.174959	0.178660	0.173572	0.174937	0.184683	0.177055	0.177765	0.179022
-321.500000	0.171856	0.175561	0.174640	0.173065	0.168684	0.169296	0.160305	0.167839	0.173379	0.169897	0.172660	0.168461	0.171728	0.167841	0.161655	0.165317	0.173442	0.168796	0.170837	0.166964	0.174520	0.174639	0.177088	0.176483	0.172177	0.174662	0.169312	0.170580	0.168517	0.176728	0.170357	0.170038	0.177155	0.164773	0.161816	0.170053	0.166624	0.165088	0.169665	0.160363	0.162255	0.164405	0.169767	0.165931	0.164758	0.169248	0.167616	0.166626	0.168783
-321.466666	0.161614	0.162732	0.163095	0.164275	0.156883	0.160435	0.151652	0.156870	0.161845	0.159963	0.160256	0.155364	0.158549	0.155791	0.152073	0.152420	0.163463	0.159886	0.158943	0.152376	0.165119	0.161989	0.163173	0.166409	0.161719	0.165043	0.157618	0.166428	0.158125	0.165402	0.161240	0.160130	0.165822	0.157796	0.156013	0.156856	0.154737	0.155955	0.162397	0.149868	0.153648	0.154062	0.157212	0.152839	0.151522	0.162722	0.155249	0.153916	0.155926
-321.433333	0.149975	0.154720	0.151417	0.148161	0.145980	0.145825	0.138072	0.148164	0.150283	0.145426	0.147887	0.142660	0.148617	0.142831	0.137791	0.142188	0.154548	0.149399	0.147107	0.147309	0.155709	0.150725	0.153514	0.154714	0.149673	0.156960	0.146321	0.153985	0.146639	0.157135	0.151121	0.151378	0.155489	0.145111	0.144246	0.147777	0.145999	0.144284	0.151267	0.139927	0.142364	0.142973	0.146931	0.142831	0.142822	0.150532	0.144056	0.145977	0.148017
-321.400000	0.138602	0.141241	0.141091	0.139442	0.135319	0.134799	0.130818	0.138082	0.138914	0.139207	0.137876	0.133445	0.138153	0.134840	0.126945	0.130091	0.140979	0.140355	0.137505	0.134063	0.143790	0.140393	0.142417	0.140797	0.142728	0.141347	0.137070	0.143334	0.135401	0.142267	0.140683	0.137235	0.146755	0.136627	0.131351	0.138193	0.133909	0.133713	0.137357	0.127841	0.133310	0.132653	0.136726	0.132940	0.134150	0.140212	0.136303	0.133965	0.137580
-321.366666	0.128400	0.133273	0.129760	0.126437	0.128072	0.128792	0.119902	0.124148	0.129289	0.130360	0.128856	0.124284	0.128524	0.124688	0.118410	0.120603	0.131102	0.128487	0.129325	0.124499	0.133971	0.133189	0.132287	0.132320	0.132140	0.130293	0.122848	0.132634	0.126059	0.134574	0.131148	0.129846	0.136078	0.124742	0.122003	0.124684	0.123891	0.124828	0.130813	0.118855	0.122850	0.122400	0.127381	0.121739	0.125345	0.127814	0.126106	0.123636	0.129961
-321.333333	0.118208	0.120613	0.120227	0.121932	0.116560	0.116335	0.110257	0.114621	0.119087	0.120437	0.115054	0.114631	0.116484	0.116692	0.111837	0.109182	0.125325	0.115884	0.116329	0.113363	0.122344	0.119398	0.121570	0.125796	0.119900	0.121733	0.117168	0.119911	0.115692	0.124476	0.121250	0.119930	0.125175	0.118317	0.113182	0.114747	0.114036	0.114124	0.119231	0.107939	0.111595	0.112830	0.116447	0.117554	0.114301	0.121477	0.113364	0.114390	0.118902
-321.300000	0.110275	0.111288	0.111321	0.112549	0.108613	0.109798	0.100198	0.108228	0.111149	0.112829	0.110437	0.106937	0.111264	0.104150	0.102278	0.103016	0.115660	0.108401	0.109133	0.105003	0.112899	0.111163	0.112692	0.110887	0.110060	0.111824	0.105795	0.113828	0.107324	0.115172	0.110961	0.112019	0.116018	0.108928	0.104119	0.106916	0.105666	0.102305	0.109784	0.100185	0.105154	0.103579	0.107485	0.102806	0.106611	0.110424	0.107228	0.102729	0.109582
-321.266666	0.101279	0.106414	0.103999	0.102445	0.099109	0.099427	0.091697	0.098685	0.101051	0.098002	0.101388	0.094900	0.100980	0.097861	0.093759	0.093421	0.106632	0.097312	0.100273	0.096803	0.104837	0.101830	0.105975	0.104663	0.099841	0.102179	0.100543	0.105619	0.099756	0.103813	0.101129	0.102258	0.107626	0.099440	0.094604	0.096900	0.094796	0.096588	0.101802	0.090496	0.095843	0.095427	0.098109	0.097081	0.099746	0.103356	0.096425	0.095802	0.100002
-321.233333	0.094134	0.094366	0.095216	0.093523	0.091328	0.093468	0.088005	0.092537	0.091869	0.094195	0.094508	0.091323	0.092436	0.091782	0.085543	0.090224	0.092349	0.092605	0.091188	0.089949	0.095119	0.094352	0.096225	0.096721	0.095202	0.094352	0.092095	0.095664	0.092478	0.094532	0.091936	0.094666	0.095938	0.091137	0.086159	0.090541	0.087303	0.090006	0.093854	0.085686	0.089083	0.087537	0.092739	0.089451	0.091030	0.091307	0.091504	0.087079	0.092811
-321.200000	0.086144	0.087619	0.087106	0.086270	0.082637	0.087121	0.081108	0.082505	0.085663	0.086198	0.087195	0.082135	0.084701	0.082787	0.080519	0.079539	0.088622	0.086487	0.087983	0.080898	0.090797	0.089175	0.088100	0.086234	0.086703	0.087157	0.083288	0.085900	0.083595	0.086683	0.089649	0.087331	0.090832	0.085443	0.083152	0.084017	0.080992	0.081915	0.086266	0.078342	0.079747	0.080874	0.083454	0.084757	0.084575	0.087252	0.081329	0.083622	0.085235
-321.166666	0.078849	0.081809	0.083472	0.080955	0.079982	0.078605	0.075153	0.076059	0.081817	0.079401	0.079600	0.077528	0.079868	0.075808	0.076946	0.075088	0.081186	0.080396	0.078488	0.076821	0.082239	0.081285	0.079568	0.083799	0.080444	0.079285	0.078297	0.083280	0.078677	0.082077	0.078327	0.077912	0.084471	0.078774	0.076772	0.076981	0.077795	0.075740	0.078325	0.074054	0.076250	0.074758	0.078272	0.079471	0.077100	0.079846	0.077358	0.077214	0.079104
-321.133333	0.077182	0.075942	0.072511	0.071756	0.072171	0.074458	0.069335	0.072785	0.073235	0.074075	0.074131	0.072016	0.072773	0.074416	0.069412	0.069795	0.074597	0.070577	0.074002	0.071324	0.076056	0.075606	0.076020	0.074029	0.076318	0.076973	0.073163	0.075656	0.074129	0.075507	0.073677	0.075011	0.077681	0.073095	0.069416	0.075385	0.071308	0.071610	0.074383	0.067719	0.072948	0.069026	0.072158	0.071464	0.073302	0.075175	0.072252	0.071966	0.071571
-321.100000	0.070407	0.069487	0.068077	0.071007	0.068852	0.068994	0.066566	0.066624	0.069048	0.069305	0.068884	0.068544	0.069223	0.065353	0.065812	0.064551	0.072544	0.068968	0.074088	0.068362	0.070536	0.071849	0.069292	0.070135	0.068350	0.070727	0.070594	0.070329	0.068872	0.069980	0.068687	0.073420	0.071272	0.068155	0.064566	0.066122	0.068242	0.068738	0.069843	0.064124	0.067867	0.067502	0.070296	0.068424	0.068938	0.071565	0.066774	0.069674	0.072858
-321.066666	0.064810	0.069237	0.066433	0.062547	0.063452	0.068060	0.064216	0.063770	0.064351	0.065974	0.065162	0.067200	0.065022	0.066565	0.063408	0.064734	0.065946	0.065059	0.066020	0.061673	0.067974	0.064877	0.068003	0.066826	0.066235	0.065436	0.065440	0.064680	0.066502	0.065719	0.066647	0.065586	0.067785	0.067578	0.062296	0.062604	0.064817	0.065436	0.064511	0.063071	0.065350	0.063504	0.066402	0.065038	0.066711	0.067429	0.064859	0.067502	0.066483
-321.033333	0.063979	0.062396	0.061579	0.063721	0.061541	0.062095	0.062866	0.064399	0.064267	0.063289	0.061614	0.064726	0.064259	0.061835	0.063445	0.062260	0.060788	0.061428	0.065570	0.063452	0.064288	0.064653	0.065150	0.066297	0.061862	0.066229	0.062953	0.062611	0.061778	0.065715	0.063668	0.063219	0.063606	0.062633	0.062396	0.063807	0.060867	0.064662	0.064314	0.059799	0.061031	0.061420	0.064246	0.061763	0.062991	0.064306	0.063516	0.061645	0.062640
-321.000000	0.061404	0.061861	0.059873	0.060516	0.058738	0.061106	0.060788	0.060343	0.059496	0.061808	0.062225	0.059961	0.060463	0.059770	0.062184	0.059251	0.060268	0.063336	0.062042	0.057690	0.061582	0.060991	0.058999	0.058744	0.061696	0.061155	0.061921	0.060870	0.060444	0.062488	0.059918	0.062066	0.061543	0.059976	0.057055	0.059262	0.063319	0.061026	0.061390	0.061210	0.059954	0.058555	0.061695	0.059560	0.059880	0.064431	0.060686	0.059808	0.062399
-320.966666	0.060068	0.060891	0.059890	0.058336	0.056112	0.058969	0.059018	0.057448	0.056927	0.062927	0.058499	0.060832	0.057986	0.058422	0.059286	0.058397	0.059432	0.057395	0.060210	0.057752	0.058252	0.062329	0.060000	0.062113	0.059242	0.061935	0.061015	0.059696	0.058288	0.061635	0.062908	0.056347	0.059541	0.058912	0.056292	0.059042	0.061748	0.061180	0.059121	0.058401	0.061436	0.059466	0.059318	0.060127	0.061018	0.059084	0.058565	0.059868	0.061789
-320.933333	0.056845	0.059037	0.058719	0.058027	0.056534	0.058397	0.059159	0.055879	0.058820	0.058469	0.057874	0.059276	0.059986	0.055726	0.058370	0.056394	0.058442	0.056979	0.062669	0.057292	0.056811	0.058885	0.058374	0.059665	0.057329	0.060844	0.058554	0.057219	0.058171	0.056756	0.056894	0.059109	0.057452	0.058789	0.055591	0.058933	0.057799	0.057334	0.059153	0.055923	0.061811	0.058393	0.058191	0.059526	0.059322	0.057286	0.057264	0.057421	0.060162
-320.900000	0.056839	0.056594	0.057405	0.054966	0.056045	0.055358	0.054333	0.056993	0.056843	0.059918	0.058533	0.055366	0.056470	0.056551	0.054046	0.052968	0.056058	0.055894	0.057168	0.054972	0.061285	0.057507	0.057414	0.057876	0.055816	0.058111	0.057434	0.059227	0.056613	0.050810	0.056543	0.056722	0.058579	0.056552	0.054133	0.056721	0.058407	0.056721	0.056862	0.057067	0.059389	0.057129	0.055606	0.057403	0.060540	0.057287	0.056898	0.055912	0.057706
-320.866666	0.056411	0.054636	0.056859	0.053009	0.054869	0.056500	0.055323	0.052764	0.055374	0.055687	0.058002	0.054144	0.055029	0.052894	0.053261	0.053456	0.056032	0.053387	0.055655	0.054726	0.055535	0.055376	0.054615	0.055022	0.055758	0.056478	0.055368	0.055880	0.056381	0.054642	0.056759	0.054201	0.056785	0.052931	0.051401	0.054134	0.057400	0.054854	0.055066	0.054237	0.053962	0.053728	0.054060	0.054275	0.056928	0.056761	0.054838	0.054350	0.057782
-320.833333	0.049334	0.055895	0.052356	0.050413	0.052444	0.051876	0.052119	0.053416	0.051371	0.052629	0.055627	0.053425	0.053203	0.052053	0.051251	0.052782	0.053982	0.054506	0.054771	0.052148	0.056568	0.056186	0.053933	0.055068	0.056311	0.053170	0.054409	0.052487	0.051894	0.052957	0.052045	0.052861	0.054485	0.054527	0.049429	0.053215	0.053497	0.051021	0.054875	0.051543	0.053254	0.053917	0.052222	0.051582	0.052606	0.053331	0.051414	0.051915	0.053935
-320.800000	0.049780	0.052303	0.052345	0.050174	0.049037	0.054352	0.049180	0.048518	0.052339	0.052667	0.048792	0.050745	0.049475	0.051186	0.049501	0.049057	0.052019	0.050343	0.049917	0.050695	0.051427	0.051204	0.049498	0.054046	0.052549	0.051682	0.053270	0.051854	0.050917	0.050391	0.054276	0.051284	0.055391	0.051781	0.047831	0.049998	0.050978	0.048938	0.049590	0.047774	0.053380	0.049917	0.051233	0.049638	0.053876	0.051119	0.050443	0.048575	0.053749
-320.766666	0.044166	0.051732	0.046832	0.045494	0.046489	0.047770	0.045442	0.048036	0.047890	0.046775	0.047328	0.045177	0.044598	0.045622	0.044422	0.046803	0.051399	0.048222	0.045865	0.046667	0.049194	0.050457	0.049349	0.052596	0.046592	0.051550	0.047651	0.048075	0.048516	0.049415	0.045809	0.050976	0.049253	0.048499	0.044638	0.048270	0.047219	0.047589	0.049245	0.046894	0.049859	0.047655	0.044862	0.048880	0.047255	0.047939	0.050889	0.047210	0.047915
-320.733333	0.043395	0.047072	0.043964	0.043626	0.042142	0.045968	0.041282	0.042661	0.044887	0.044093	0.044716	0.043129	0.046023	0.044546	0.042796	0.044260	0.045057	0.044314	0.042802	0.041989	0.047757	0.042347	0.046407	0.047526	0.047479	0.043938	0.045646	0.046326	0.040923	0.043163	0.045734	0.046182	0.048642	0.046206	0.041712	0.043144	0.042911	0.042491	0.043942	0.042470	0.044579	0.043981	0.046609	0.043048	0.045047	0.045078	0.042285	0.043121	0.045410
-320.700000	0.043605	0.042819	0.040821	0.038777	0.038777	0.040808	0.037122	0.038306	0.038416	0.040120	0.039059	0.036954	0.038518	0.039502	0.035399	0.035987	0.045147	0.040297	0.040052	0.036425	0.044260	0.040716	0.041878	0.044024	0.042372	0.040227	0.041394	0.041318	0.037409	0.043876	0.039867	0.043865	0.041390	0.039300	0.038495	0.038521	0.040531	0.037676	0.040300	0.035647	0.038158	0.039676	0.039723	0.039797	0.038310	0.041886	0.037547	0.037781	0.039500
-320.666666	0.033538	0.034565	0.033131	0.034933	0.032326	0.032053	0.031668	0.032686	0.033428	0.036547	0.034398	0.032780	0.035122	0.033424	0.028902	0.031382	0.037558	0.035584	0.032901	0.032748	0.037530	0.036177	0.040205	0.040171	0.035713	0.036253	0.032310	0.039530	0.035700	0.035481	0.034502	0.037079	0.039728	0.034738	0.032868	0.031973	0.035801	0.031553	0.036140	0.030792	0.034668	0.031633	0.036703	0.034603	0.031823	0.036007	0.031452	0.036099	0.038162
-320.633333	0.027601	0.031738	0.031764	0.029720	0.026153	0.028850	0.028655	0.027259	0.030182	0.032070	0.028669	0.028477	0.032453	0.031049	0.025587	0.025765	0.031378	0.031161	0.031968	0.029257	0.032846	0.031276	0.031328	0.033757	0.032494	0.034744	0.028496	0.030461	0.030321	0.031731	0.029844	0.030568	0.034533	0.031120	0.026357	0.028042	0.031811	0.026861	0.028758	0.025185	0.028512	0.028553	0.030231	0.028556	0.030330	0.031096	0.028028	0.026807	0.031632
-320.600000	0.027876	0.027949	0.028694	0.024391	0.024591	0.024979	0.022096	0.021539	0.027568	0.026606	0.026976	0.024594	0.022527	0.024266	0.019176	0.021926	0.028275	0.026916	0.023224	0.022393	0.028369	0.026695	0.028490	0.027712	0.025004	0.026783	0.025520	0.025991	0.026419	0.027797	0.026232	0.025901	0.028141	0.023237	0.019034	0.023562	0.026830	0.022937	0.026130	0.021483	0.022699	0.023705	0.023944	0.022505	0.024065	0.028032	0.025202	0.021945	0.027422
-320.566666	0.021765	0.022779	0.020593	0.019689	0.019670	0.019831	0.018016	0.017856	0.019397	0.021291	0.019957	0.020043	0.021664	0.021138	0.017317	0.020671	0.022499	0.018857	0.018998	0.016331	0.023351	0.023334	0.019943	0.024267	0.024519	0.021351	0.022120	0.019755	0.021622	0.022935	0.017758	0.017700	0.022496	0.021191	0.015850	0.018471	0.020141	0.018435	0.018607	0.014090	0.021935	0.018796	0.020929	0.018610	0.019231	0.021472	0.018502	0.017818	0.021176
-320.533333	0.014677	0.019009	0.013766	0.014205	0.018358	0.015982	0.013716	0.012422	0.016201	0.018123	0.017627	0.012012	0.013760	0.015697	0.014352	0.011095	0.018868	0.016185	0.015590	0.015769	0.019216	0.013750	0.018673	0.020657	0.018837	0.020414	0.018655	0.017734	0.016515	0.017351	0.014213	0.012016	0.021044	0.016351	0.013255	0.014462	0.014486	0.016266	0.017573	0.012903	0.015610	0.015625	0.014166	0.015629	0.014178	0.017117	0.016446	0.014246	0.011994
-320.500000	0.013017	0.013130	0.011434	0.013475	0.013575	0.009863	0.011667	0.010705	0.010310	0.012767	0.012022	0.010185	0.013289	0.009251	0.010389	0.010666	0.013429	0.008887	0.014375	0.010822	0.012422	0.011840	0.011184	0.013599	0.013845	0.014548	0.013518	0.012521	0.010292	0.015630	0.012421	0.013126	0.016176	0.011747	0.010667	0.011789	0.010650	0.012464	0.009791	0.009906	0.013933	0.009795	0.009816	0.012164	0.012221	0.013424	0.009963	0.010963	0.013195
-320.466666	0.012421	0.011130	0.009392	0.006426	0.009628	0.009876	0.006937	0.007000	0.007574	0.010108	0.006788	0.006988	0.009922	0.008566	0.006145	0.008345	0.009609	0.007951	0.009944	0.008670	0.010905	0.006750	0.010807	0.008208	0.008575	0.008930	0.008449	0.010572	0.008880	0.009877	0.007225	0.009286	0.011572	0.007330	0.009403	0.010409	0.009261	0.008325	0.007381	0.007761	0.008676	0.007247	0.008511	0.010074	0.012401	0.009350	0.006110	0.007509	0.007337
-320.433333	0.005305	0.007617	0.005521	0.005979	0.006887	0.005796	0.006674	0.003401	0.007887	0.009853	0.009695	0.006023	0.006655	0.004084	0.007048	0.006418	0.010078	0.006550	0.008129	0.005438	0.007284	0.008274	0.007890	0.010219	0.008439	0.006305	0.009648	0.007843	0.011187	0.006299	0.006612	0.006494	0.010943	0.006288	0.004013	0.005488	0.008263	0.008103	0.007873	0.005696	0.008246	0.003957	0.004673	0.005897	0.009392	0.007408	0.007941	0.007631	0.007800
-320.400000	0.005064	0.007655	0.005167	0.004855	0.005619	0.006629	0.004872	0.003638	0.006916	0.008827	0.005982	0.003559	0.007526	0.007325	0.004013	0.005263	0.006180	0.007578	0.005614	0.002396	0.005683	0.007443	0.006566	0.004528	0.005599	0.006733	0.006084	0.007671	0.005822	0.006437	0.005456	0.006843	0.002866	0.006298	0.004216	0.005597	0.007694	0.005920	0.004137	0.005755	0.008180	0.005117	0.006810	0.002046	0.005423	0.004169	0.004776	0.004677	0.009047
-320.366666	0.004554	0.005250	0.007308	0.005159	0.006947	0.006318	0.004589	0.005064	0.002861	0.005121	0.003899	0.006893	0.004939	0.004754	0.006462	0.004418	0.003839	0.003876	0.006743	0.005174	0.008307	0.005939	0.006322	0.007624	0.006620	0.004057	0.007120	0.003380	0.006545	0.006929	0.004800	0.005972	0.005612	0.006796	0.004833	0.000811	0.008256	0.007745	0.005226	0.003914	0.009212	0.005132	0.007332	0.005620	0.007903	0.004816	0.005769	0.003960	0.006883
-320.333333	0.005377	0.007429	0.007589	0.005459	0.004913	0.007641	0.008090	0.003512	0.004391	0.006069	0.004818	0.007160	0.004059	0.006732	0.006256	0.005191	0.006937	0.005418	0.007124	0.005653	0.007531	0.005173	0.004558	0.006888	0.006513	0.006605	0.007616	0.005981	0.005039	0.007140	0.002918	0.004465	0.006007	0.008171	0.009114	0.007672	0.007984	0.006946	0.003860	0.003697	0.006435	0.007324	0.007857	0.005985	0.005802	0.006444	0.008886	0.006783	0.007569
-320.300000	0.007687	0.007689	0.003596	0.006785	0.009126	0.009300	0.008957	0.006239	0.004926	0.006094	0.007294	0.010757	0.008197	0.006372	0.008731	0.006669	0.006368	0.008212	0.008019	0.003944	0.006382	0.005154	0.005783	0.007230	0.008551	0.009126	0.008334	0.009287	0.008763	0.002662	0.006777	0.004890	0.006087	0.010333	0.006664	0.003859	0.010174	0.009716	0.003808	0.006391	0.008989	0.007460	0.006212	0.006294	0.009667	0.008252	0.009259	0.006607	0.008172
-320.266666	0.010148	0.009479	0.007337	0.006335	0.008764	0.007614	0.009230	0.006754	0.007723	0.008018	0.008785	0.009566	0.006656	0.008926	0.013629	0.008721	0.007383	0.006591	0.011135	0.007394	0.008473	0.007306	0.004297	0.007567	0.011187	0.007684	0.009803	0.008916	0.008560	0.006935	0.007579	0.005487	0.006909	0.006613	0.013066	0.008032	0.011137	0.008615	0.010302	0.006510	0.011542	0.006888	0.006951	0.009230	0.012213	0.008655	0.011242	0.010992	0.008946
-320.233333	0.009358	0.008688	0.009429	0.012951	0.011515	0.011497	0.014072	0.007190	0.006044	0.010398	0.012056	0.011704	0.009539	0.011356	0.010676	0.012662	0.010424	0.008235	0.010390	0.007505	0.010402	0.010612	0.008922	0.008687	0.010069	0.010332	0.010222	0.009688	0.008411	0.007885	0.008966	0.009481	0.008165	0.010583	0.010150	0.011101	0.011286	0.012035	0.009484	0.007963	0.011155	0.008671	0.012902	0.010635	0.015546	0.012470	0.009397	0.010864	0.011496
-320.200000	0.010497	0.010500	0.010704	0.009528	0.011886	0.012759	0.012950	0.011713	0.011580	0.012873	0.012209	0.014945	0.011135	0.012424	0.012941	0.011392	0.010336	0.012158	0.011772	0.010193	0.011425	0.009115	0.010146	0.011322	0.012165	0.011235	0.012040	0.008296	0.011269	0.008453	0.012346	0.011455	0.012006	0.013221	0.012750	0.013897	0.013209	0.013531	0.015937	0.012869	0.014406	0.010100	0.011570	0.015615	0.014678	0.011502	0.012000	0.013277	0.011708
-320.166666	0.011863	0.014145	0.013479	0.013281	0.015361	0.015368	0.015108	0.013407	0.013091	0.014607	0.011048	0.014009	0.014410	0.013045	0.015773	0.012941	0.013661	0.013182	0.014395	0.012315	0.010649	0.012322	0.013219	0.014367	0.016553	0.013205	0.015240	0.013406	0.015228	0.011865	0.014328	0.013615	0.014094	0.015348	0.016322	0.015189	0.014889	0.015683	0.015636	0.014097	0.014403	0.015164	0.013700	0.015785	0.015964	0.015022	0.013739	0.016049	0.015946
-320.133333	0.017573	0.015644	0.014865	0.014311	0.015836	0.016447	0.015810	0.013701	0.011486	0.015710	0.016165	0.019038	0.015533	0.015588	0.017000	0.015113	0.016234	0.014414	0.015302	0.011722	0.013845	0.014150	0.014717	0.016964	0.016878	0.011326	0.017228	0.015821	0.018464	0.011713	0.014990	0.014073	0.011165	0.017825	0.017432	0.014859	0.017799	0.014966	0.015469	0.014968	0.015031	0.014569	0.013989	0.014600	0.018767	0.017641	0.016285	0.014779	0.014274
-320.100000	0.016156	0.016775	0.012900	0.015174	0.014779	0.016869	0.019005	0.015981	0.013383	0.012582	0.015221	0.017530	0.014759	0.017940	0.017715	0.015819	0.015044	0.015080	0.015346	0.015349	0.014138	0.017371	0.015300	0.017219	0.019696	0.012843	0.015954	0.017248	0.017947	0.013557	0.018867	0.016692	0.014987	0.015344	0.016567	0.016654	0.018100	0.015313	0.018001	0.011528	0.018302	0.018059	0.016456	0.017986	0.020001	0.015659	0.016330	0.013990	0.017551
-320.066666	0.016557	0.015984	0.017431	0.017700	0.015312	0.013116	0.017361	0.016004	0.015135	0.015963	0.014118	0.019602	0.014940	0.017996	0.019201	0.017739	0.013466	0.015798	0.014758	0.014032	0.014786	0.016615	0.016257	0.018444	0.023002	0.017405	0.017375	0.017830	0.014365	0.016867	0.014604	0.018346	0.014246	0.016193	0.017046	0.017893	0.019436	0.018659	0.018098	0.017793	0.018546	0.015502	0.017538	0.017985	0.017971	0.015678	0.018931	0.018044	0.017191
-320.033333	0.017506	0.017808	0.017618	0.017529	0.016000	0.017872	0.018228	0.015689	0.013098	0.018122	0.014318	0.019547	0.015487	0.015769	0.018538	0.017705	0.016545	0.017188	0.018567	0.013916	0.014159	0.017732	0.016991	0.017813	0.017771	0.016477	0.016665	0.016462	0.016532	0.015599	0.016534	0.019134	0.017457	0.017030	0.015670	0.019156	0.019429	0.019377	0.017814	0.014693	0.018438	0.019690	0.016539	0.017794	0.020881	0.017804	0.016031	0.015601	0.019612
-320.000000	0.016935	0.013118	0.015810	0.013512	0.016983	0.017302	0.014721	0.016449	0.014766	0.019517	0.017841	0.016542	0.016236	0.016144	0.016341	0.017554	0.016342	0.016881	0.019033	0.017031	0.015567	0.016534	0.015957	0.017984	0.019275	0.015393	0.015708	0.015470	0.017442	0.016124	0.016500	0.017043	0.015948	0.015732	0.014785	0.015857	0.016530	0.017416	0.016891	0.013660	0.017419	0.014812	0.017742	0.016390	0.017545	0.018837	0.015325	0.017511	0.014330
-319.966666	0.014322	0.015368	0.015301	0.016591	0.011805	0.015369	0.017925	0.014429	0.015024	0.013343	0.013953	0.013557	0.014131	0.016128	0.016744	0.016684	0.015801	0.014366	0.016735	0.015326	0.013538	0.017088	0.016013	0.017944	0.018284	0.016436	0.015478	0.014273	0.016551	0.014993	0.015283	0.016529	0.014050	0.016100	0.015031	0.014798	0.016982	0.016147	0.013534	0.013642	0.016229	0.012515	0.015026	0.015031	0.018234	0.017471	0.014603	0.014014	0.018769
-319.933333	0.015626	0.014603	0.016274	0.013562	0.015025	0.013892	0.013831	0.013776	0.015026	0.015964	0.015588	0.011992	0.012838	0.013294	0.014823	0.013051	0.015508	0.015155	0.013412	0.013682	0.015307	0.016141	0.015890	0.016518	0.016165	0.013198	0.012743	0.014878	0.014195	0.015064	0.018003	0.015336	0.015569	0.015705	0.015498	0.014432	0.015076	0.011871	0.018547	0.012016	0.018815	0.013812	0.014666	0.013609	0.015977	0.016810	0.014247	0.012140	0.015688
-319.900000	0.013719	0.011182	0.012611	0.012298	0.013207	0.011526	0.012384	0.012643	0.010945	0.014756	0.014928	0.009920	0.012019	0.013703	0.011737	0.011949	0.014691	0.010416	0.012764	0.009455	0.015812	0.015816	0.011554	0.013987	0.014839	0.010879	0.011224	0.014854	0.012768	0.013512	0.014332	0.017056	0.015447	0.013506	0.009912	0.011238	0.016382	0.011567	0.014283	0.009685	0.012866	0.010379	0.014055	0.011250	0.014473	0.017882	0.011290	0.014927	0.014657
-319.866666	0.010174	0.008098	0.009488	0.011179	0.010129	0.010428	0.008750	0.011821	0.013240	0.012524	0.012587	0.011458	0.011173	0.007911	0.010218	0.009906	0.013997	0.008294	0.007984	0.008832	0.011070	0.009559	0.009886	0.011857	0.013187	0.009460	0.011862	0.012537	0.010074	0.011579	0.008966	0.013332	0.013003	0.011111	0.006239	0.012247	0.011456	0.007647	0.015605	0.009375	0.008958	0.008765	0.009009	0.012183	0.013291	0.013004	0.012294	0.012230	0.012456
-319.833333	0.010886	0.008292	0.008898	0.006945	0.008204	0.011171	0.005701	0.007653	0.010042	0.007778	0.007928	0.005135	0.008815	0.007340	0.005998	0.007096	0.010271	0.008229	0.009561	0.009024	0.008698	0.007716	0.009149	0.009111	0.007978	0.011085	0.004278	0.006580	0.010466	0.008859	0.005978	0.010123	0.011186	0.008051	0.008144	0.007125	0.011132	0.009610	0.008538	0.005145	0.005974	0.005838	0.007871	0.008837	0.009305	0.012867	0.008408	0.008539	0.010995
-319.800000	0.006219	0.007438	0.006353	0.005389	0.004707	0.004654	0.005483	0.002684	0.005207	0.007897	0.005038	0.005966	0.008093	0.006424	0.005695	0.003414	0.009103	0.004246	0.006933	0.005252	0.007228	0.006021	0.008178	0.004843	0.008169	0.007349	0.005567	0.009724	0.008059	0.004697	0.006294	0.005714	0.007282	0.007876	0.003924	0.005807	0.007318	0.006105	0.007976	0.001640	0.005209	0.003888	0.004815	0.006598	0.007172	0.009280	0.009259	0.004650	0.006046
-319.766666	-0.000245	0.003993	0.004629	0.004127	0.005074	0.003476	0.001354	0.002803	0.002895	0.004826	0.004187	0.002966	0.004493	0.001200	0.000640	0.001620	0.004998	0.001768	0.000839	0.000006	0.005164	0.005006	0.006599	0.002916	0.004402	0.005112	0.005334	0.003970	0.000936	0.004524	0.001295	0.003983	0.003271	0.003969	0.003569	0.001979	0.003157	0.003329	0.003306	0.000482	0.004384	0.003317	0.000760	0.002850	0.004910	0.003339	0.005071	0.001690	0.003873
-319.733333	-0.000411	0.001385	0.003697	0.001874	0.000873	-0.000004	-0.001064	-0.001584	-0.000795	0.003218	0.001920	-0.001551	0.002178	-0.002401	-0.002537	-0.002194	0.003091	0.000471	-0.000172	-0.000422	0.000934	-0.000406	0.001274	0.002930	0.003548	0.004779	-0.000916	0.000626	0.000356	0.000465	0.001748	0.000708	0.004350	0.000931	-0.002410	0.002222	-0.000388	0.000259	0.000501	-0.003616	0.001780	-0.002306	0.002808	0.000778	0.001908	0.002318	-0.001880	-0.001596	-0.000034
-319.700000	-0.003882	-0.000939	-0.000842	-0.000980	-0.003202	-0.000223	-0.006755	-0.006253	-0.002190	0.001116	-0.002724	-0.002026	0.000869	-0.001938	-0.003073	-0.003840	-0.000731	-0.002204	-0.001301	-0.003293	-0.000383	0.001235	-0.002230	-0.000474	0.000370	-0.000360	-0.001426	0.001815	-0.001545	0.001544	-0.001547	-0.000978	0.001636	0.000566	-0.002667	-0.000675	-0.003096	0.002110	0.001314	-0.006971	-0.001175	-0.004814	-0.002993	-0.003697	-0.002884	-0.002859	-0.003094	-0.003489	-0.002729
-319.666666	-0.004412	-0.004445	-0.002822	-0.002854	-0.004361	-0.006124	-0.005443	-0.004957	-0.004857	-0.004476	-0.004850	-0.002555	-0.003253	-0.004927	-0.006213	-0.006718	-0.004638	-0.005299	-0.006049	-0.005287	-0.004169	-0.003015	-0.003412	-0.001187	-0.005296	0.001307	-0.003297	-0.002782	-0.003342	-0.002308	-0.004676	-0.002853	-0.003229	-0.004057	-0.005155	-0.004583	-0.005703	-0.004181	-0.005728	-0.008147	-0.003155	-0.005769	-0.002289	-0.005236	-0.004583	-0.002725	-0.004379	-0.006947	-0.006420
-319.633333	-0.007425	-0.002634	-0.008196	-0.005067	-0.006662	-0.002688	-0.007577	-0.011210	-0.004378	-0.006356	-0.007218	-0.005594	-0.008292	-0.005266	-0.007602	-0.005332	-0.004612	-0.007841	-0.005574	-0.007503	-0.006854	-0.007016	-0.007650	-0.002964	-0.002657	-0.003726	-0.008136	-0.004083	-0.010613	-0.007515	-0.005716	-0.007736	-0.004620	-0.007420	-0.007567	-0.006711	-0.007156	-0.006825	-0.004463	-0.008370	-0.006817	-0.007793	-0.006484	-0.006588	-0.004794	-0.005383	-0.003954	-0.006215	-0.008213
-319.600000	-0.009715	-0.007315	-0.009856	-0.007393	-0.010314	-0.006623	-0.010504	-0.012235	-0.009995	-0.007959	-0.008781	-0.010872	-0.006570	-0.009299	-0.007883	-0.010092	-0.008960	-0.008179	-0.008755	-0.012132	-0.007210	-0.005178	-0.008247	-0.004991	-0.006113	-0.006202	-0.007674	-0.005904	-0.014279	-0.005384	-0.010347	-0.008552	-0.005373	-0.008050	-0.009381	-0.007228	-0.008296	-0.009026	-0.005356	-0.010927	-0.006746	-0.011496	-0.009070	-0.007725	-0.009410	-0.008094	-0.008164	-0.008898	-0.006454
-319.566666	-0.009338	-0.006422	-0.009766	-0.009264	-0.011867	-0.009718	-0.015243	-0.011944	-0.008598	-0.010433	-0.009469	-0.010620	-0.007584	-0.012994	-0.011718	-0.010867	-0.010712	-0.011369	-0.008864	-0.015297	-0.011411	-0.008531	-0.011630	-0.005504	-0.009963	-0.008790	-0.011586	-0.005880	-0.011555	-0.009868	-0.006497	-0.010072	-0.008198	-0.007860	-0.010239	-0.009720	-0.009119	-0.013217	-0.007497	-0.013925	-0.008888	-0.009335	-0.012477	-0.010556	-0.011309	-0.011354	-0.009907	-0.011917	-0.010715
-319.533333	-0.011970	-0.010782	-0.013956	-0.013099	-0.011474	-0.011337	-0.010403	-0.014432	-0.012519	-0.010651	-0.012165	-0.013317	-0.010472	-0.012614	-0.013379	-0.012511	-0.012621	-0.016304	-0.011183	-0.014277	-0.008418	-0.010063	-0.010163	-0.009644	-0.011668	-0.011105	-0.012423	-0.011505	-0.010580	-0.009895	-0.011767	-0.012572	-0.006945	-0.010149	-0.011852	-0.012601	-0.008965	-0.012373	-0.010441	-0.012062	-0.009825	-0.012883	-0.011814	-0.011219	-0.010611	-0.011597	-0.009872	-0.013745	-0.009276
-319.500000	-0.014115	-0.012422	-0.010562	-0.013021	-0.014782	-0.010824	-0.010651	-0.015305	-0.013275	-0.011575	-0.011795	-0.014947	-0.013041	-0.011529	-0.012177	-0.013847	-0.012035	-0.016626	-0.011540	-0.013810	-0.014387	-0.011708	-0.012920	-0.009917	-0.009850	-0.013554	-0.016154	-0.011694	-0.014497	-0.011825	-0.010169	-0.011694	-0.009147	-0.011882	-0.012117	-0.013419	-0.009905	-0.012022	-0.009897	-0.014048	-0.013591	-0.012959	-0.012996	-0.014807	-0.008436	-0.010069	-0.011823	-0.010769	-0.007801
-319.466666	-0.012679	-0.013818	-0.011491	-0.012041	-0.011343	-0.015022	-0.013851	-0.015992	-0.013106	-0.013138	-0.012918	-0.013591	-0.011698	-0.012973	-0.010686	-0.012726	-0.015346	-0.016137	-0.011699	-0.015538	-0.011697	-0.012310	-0.012865	-0.015872	-0.010255	-0.012243	-0.014244	-0.011682	-0.011257	-0.011031	-0.010510	-0.010544	-0.010944	-0.011767	-0.012995	-0.015501	-0.011852	-0.011052	-0.010733	-0.016306	-0.011620	-0.013965	-0.012128	-0.009990	-0.010468	-0.008982	-0.011028	-0.014033	-0.011300
-319.433333	-0.012669	-0.012616	-0.013956	-0.013169	-0.013807	-0.014214	-0.011550	-0.012870	-0.013342	-0.010888	-0.012347	-0.012637	-0.011529	-0.014026	-0.010823	-0.011696	-0.011065	-0.015000	-0.011384	-0.013589	-0.013788	-0.010963	-0.013249	-0.013061	-0.011037	-0.012776	-0.014061	-0.010473	-0.011274	-0.013845	-0.011728	-0.015143	-0.010875	-0.013719	-0.012178	-0.014407	-0.011175	-0.011305	-0.008433	-0.014059	-0.011529	-0.014351	-0.009814	-0.009749	-0.009808	-0.013078	-0.011972	-0.012245	-0.010914
-319.400000	-0.010578	-0.013334	-0.010039	-0.012579	-0.011699	-0.013315	-0.009015	-0.012781	-0.011242	-0.010991	-0.012109	-0.009244	-0.012735	-0.013537	-0.009732	-0.012349	-0.010822	-0.014204	-0.012072	-0.013719	-0.012915	-0.014399	-0.014491	-0.011751	-0.010866	-0.012773	-0.010670	-0.011343	-0.013395	-0.012200	-0.012436	-0.010792	-0.012668	-0.008073	-0.011995	-0.013056	-0.007506	-0.011030	-0.012627	-0.013766	-0.010651	-0.013070	-0.011875	-0.011124	-0.007648	-0.010838	-0.008984	-0.011658	-0.007492
-319.366666	-0.012335	-0.011711	-0.009450	-0.011575	-0.009149	-0.013207	-0.007311	-0.012888	-0.007649	-0.012317	-0.011891	-0.011146	-0.012646	-0.009298	-0.006250	-0.008419	-0.012273	-0.012980	-0.011183	-0.010610	-0.010926	-0.010405	-0.013351	-0.013157	-0.008684	-0.011758	-0.010189	-0.011336	-0.011626	-0.011403	-0.010544	-0.010537	-0.012634	-0.009307	-0.010147	-0.008813	-0.006087	-0.009785	-0.010226	-0.012075	-0.010829	-0.010589	-0.008410	-0.007190	-0.007053	-0.007274	-0.009791	-0.009722	-0.009098
-319.333333	-0.013305	-0.010536	-0.010251	-0.008550	-0.008889	-0.009020	-0.006251	-0.009092	-0.009053	-0.008307	-0.011870	-0.006615	-0.011330	-0.008490	-0.006238	-0.008913	-0.009854	-0.008277	-0.007286	-0.007640	-0.009399	-0.009203	-0.011456	-0.009520	-0.007561	-0.010044	-0.007584	-0.007979	-0.008016	-0.007864	-0.007922	-0.007636	-0.009864	-0.007758	-0.007729	-0.009118	-0.008771	-0.006703	-0.008367	-0.007451	-0.006710	-0.007818	-0.007352	-0.005723	-0.005796	-0.008234	-0.008118	-0.006475	-0.008440
-319.300000	-0.008078	-0.006303	-0.007772	-0.004606	-0.005452	-0.005239	-0.003612	-0.006813	-0.005789	-0.002807	-0.008349	-0.006264	-0.005782	-0.002879	-0.002564	-0.004775	-0.009903	-0.004590	-0.003469	-0.002689	-0.008384	-0.006257	-0.011250	-0.004451	-0.002892	-0.009199	-0.006269	-0.009067	-0.007824	-0.008133	-0.004751	-0.007575	-0.008500	-0.004491	-0.004083	-0.004784	-0.004036	-0.003953	-0.004295	-0.006543	-0.002432	-0.007325	-0.005551	-0.002722	-0.002019	-0.003958	-0.002636	-0.005070	-0.002883
-319.266666	-0.004197	-0.003408	-0.004622	-0.003227	0.000075	-0.005790	0.001001	-0.002652	-0.006575	-0.003526	-0.004632	-0.001158	-0.004664	-0.001889	0.003204	-0.000558	-0.006434	-0.003634	-0.000880	-0.002966	-0.006034	-0.005158	-0.003930	-0.002233	-0.002736	-0.004292	-0.002175	-0.004220	-0.003141	-0.001505	-0.004219	-0.002854	-0.007014	-0.002334	-0.001683	-0.004336	-0.000783	0.001931	-0.005408	-0.000751	-0.000835	-0.002161	-0.002890	0.000732	0.001010	-0.002219	-0.005223	-0.003373	-0.000181
-319.233333	0.000621	-0.000656	-0.001204	0.000253	0.003548	-0.002434	0.004747	-0.001655	-0.001459	-0.000707	-0.000099	0.000001	-0.002416	0.001158	0.003919	0.001782	-0.004917	0.000511	0.002753	-0.003288	0.000594	0.000220	-0.003036	0.000352	0.001077	-0.001371	0.000117	-0.004180	0.000445	-0.002620	-0.001827	-0.000720	-0.004256	0.002678	0.001829	-0.001750	0.001966	0.002581	0.002778	0.000777	0.001448	0.000887	0.002662	0.003626	0.003990	-0.001156	0.001497	0.000618	0.002968
-319.200000	-0.000905	0.000040	0.000586	0.001678	0.004267	0.000562	0.004617	0.003336	0.003451	0.003794	0.003059	0.007333	0.003340	0.002511	0.007524	0.005273	-0.001349	0.003309	0.005584	0.001434	0.001576	0.001472	0.001407	0.003026	0.003317	0.003455	0.004598	0.003616	0.007389	0.001766	0.003711	-0.000213	-0.002576	0.003502	0.005963	0.001724	0.005030	0.005987	0.006765	0.005325	0.006120	0.004119	0.002361	0.005994	0.008949	0.005685	0.004153	0.006661	0.004025
-319.166666	0.006986	0.005657	0.004522	0.008678	0.011176	0.003500	0.010303	0.007759	0.004833	0.008484	0.006775	0.007611	0.005532	0.008310	0.011831	0.006789	0.005149	0.005066	0.009375	0.009237	0.005950	0.003226	0.003474	0.006174	0.010646	0.004790	0.008981	0.005078	0.009756	0.006614	0.004259	0.008931	0.003352	0.007137	0.010744	0.005032	0.009957	0.010123	0.005569	0.010125	0.010548	0.006954	0.008818	0.008710	0.006902	0.010625	0.008735	0.007636	0.007721
-319.133333	0.007100	0.010353	0.011698	0.010469	0.008531	0.009077	0.010797	0.007232	0.008863	0.010847	0.008713	0.009336	0.008969	0.009294	0.014312	0.013547	0.009681	0.010938	0.011892	0.007695	0.009344	0.007728	0.006157	0.008963	0.012518	0.010957	0.008265	0.007229	0.008198	0.008060	0.008953	0.008576	0.010125	0.009575	0.011378	0.008637	0.012289	0.013140	0.008548	0.011052	0.016425	0.011112	0.011364	0.009570	0.013651	0.013517	0.010359	0.007857	0.013269
-319.100000	0.010721	0.009616	0.014113	0.014403	0.010452	0.011523	0.012212	0.011894	0.010866	0.010510	0.013046	0.014956	0.010631	0.013158	0.015586	0.012263	0.011101	0.014794	0.016291	0.012338	0.009753	0.010154	0.009308	0.013567	0.015522	0.010864	0.011523	0.012942	0.014102	0.010264	0.013022	0.012945	0.012543	0.014416	0.017614	0.013091	0.014972	0.012024	0.013529	0.013240	0.014988	0.014330	0.013409	0.017252	0.016008	0.011407	0.011899	0.014459	0.015944
-319.066666	0.014121	0.013617	0.011299	0.014158	0.016961	0.011464	0.015127	0.015699	0.012708	0.017727	0.013214	0.018788	0.014566	0.014504	0.018727	0.015674	0.015066	0.015736	0.015844	0.013802	0.016644	0.015422	0.012052	0.016536	0.020069	0.014615	0.015112	0.014594	0.016185	0.012620	0.012628	0.013901	0.016398	0.016779	0.016098	0.014061	0.016815	0.015879	0.016020	0.014619	0.019010	0.013761	0.016770	0.018555	0.019917	0.016501	0.014861	0.016246	0.017399
-319.033333	0.016717	0.013808	0.017186	0.016664	0.017911	0.016266	0.014275	0.015843	0.014298	0.016128	0.016902	0.016780	0.014256	0.015071	0.017830	0.018526	0.014929	0.015115	0.017299	0.016163	0.016127	0.013250	0.012940	0.019095	0.018432	0.013383	0.016217	0.014559	0.015639	0.015216	0.015533	0.013753	0.016836	0.018656	0.016451	0.014475	0.015998	0.015914	0.016683	0.017419	0.017678	0.015966	0.020139	0.019269	0.020357	0.017059	0.014512	0.020477	0.017550
-319.000000	0.017374	0.017072	0.016127	0.017729	0.017753	0.017926	0.018780	0.014568	0.018662	0.017972	0.016055	0.015661	0.016901	0.016332	0.018582	0.018385	0.016920	0.018163	0.019787	0.017465	0.017408	0.016822	0.016914	0.017721	0.020529	0.017257	0.017418	0.017194	0.014070	0.016195	0.017225	0.017339	0.016305	0.019055	0.016173	0.017667	0.019323	0.018886	0.019427	0.014216	0.017253	0.016878	0.018203	0.021427	0.023513	0.016142	0.015254	0.016066	0.020381
-318.966666	0.018007	0.020145	0.017467	0.019120	0.016390	0.017309	0.016163	0.017505	0.016221	0.019948	0.017144	0.016577	0.019336	0.017601	0.019384	0.017417	0.018453	0.019810	0.018510	0.016537	0.018090	0.016038	0.014876	0.019435	0.021259	0.016722	0.016788	0.017969	0.016044	0.016620	0.017522	0.018469	0.018527	0.020480	0.016879	0.017844	0.017527	0.017938	0.016884	0.016250	0.016581	0.015679	0.019316	0.018770	0.020374	0.020059	0.018574	0.014990	0.019209
-318.933333	0.015994	0.017256	0.016109	0.017811	0.016225	0.015398	0.014793	0.017137	0.012993	0.017894	0.017587	0.017458	0.015823	0.014959	0.016667	0.013763	0.018137	0.016470	0.014332	0.016758	0.019022	0.016700	0.016122	0.015550	0.015464	0.018769	0.014113	0.016884	0.016494	0.017882	0.017302	0.016047	0.015777	0.018782	0.017586	0.012110	0.017608	0.017291	0.018144	0.015402	0.015958	0.015425	0.017664	0.017015	0.020235	0.015095	0.017213	0.016418	0.016375
-318.900000	0.015618	0.015819	0.016054	0.016513	0.015983	0.017688	0.015008	0.014206	0.014483	0.014922	0.015220	0.013042	0.016184	0.015022	0.016553	0.014326	0.015652	0.013735	0.015033	0.016578	0.017534	0.015700	0.013837	0.014761	0.018649	0.017373	0.015321	0.012950	0.014317	0.014292	0.013623	0.016772	0.016218	0.016657	0.014270	0.013250	0.013495	0.014487	0.015000	0.015084	0.011899	0.013856	0.014258	0.016899	0.018320	0.017481	0.013148	0.012505	0.014042
-318.866666	0.015139	0.015484	0.013671	0.013631	0.013096	0.012902	0.009781	0.014716	0.012861	0.013219	0.011153	0.013095	0.014236	0.010988	0.013085	0.011010	0.014690	0.013940	0.014430	0.012703	0.016491	0.013939	0.010508	0.014546	0.013447	0.015420	0.009465	0.011483	0.014640	0.012562	0.013404	0.013086	0.015045	0.012086	0.012931	0.012484	0.012042	0.009529	0.012857	0.010930	0.012233	0.010163	0.010536	0.011219	0.013986	0.014899	0.014476	0.012946	0.010496
-318.833333	0.007045	0.011769	0.009453	0.011771	0.010441	0.012069	0.008088	0.009564	0.009170	0.013155	0.009655	0.010228	0.010572	0.009596	0.006550	0.009080	0.010125	0.008755	0.014771	0.007189	0.013922	0.011996	0.010542	0.010855	0.012912	0.013260	0.005721	0.010288	0.009835	0.009977	0.010880	0.012279	0.011890	0.012116	0.008033	0.007984	0.010342	0.011522	0.012400	0.005386	0.008464	0.007647	0.008816	0.009019	0.007489	0.008224	0.009229	0.007599	0.009274
-318.800000	0.006378	0.007602	0.010028	0.007773	0.003797	0.006209	0.002944	0.007172	0.008794	0.008771	0.007804	0.004648	0.007105	0.007289	0.002723	0.004504	0.007645	0.004719	0.009467	0.002726	0.010075	0.009131	0.010084	0.009805	0.009014	0.008528	0.005008	0.007320	0.005584	0.008206	0.008349	0.007623	0.008158	0.008332	0.004154	0.007499	0.005559	0.003726	0.008265	0.003058	0.004715	0.005257	0.007200	0.005913	0.007362	0.004344	0.005930	0.005324	0.003421
-318.766666	0.002970	0.003501	0.005429	0.005506	0.002282	0.006102	0.001489	0.003244	0.005118	0.005410	0.005155	0.000043	0.004002	0.002000	-0.000868	0.001715	0.004452	0.002495	0.004716	0.004877	0.006364	0.007503	0.003861	0.007563	0.006883	0.005409	0.002593	0.005808	0.002219	0.007432	0.003807	0.002501	0.006466	0.002410	-0.001318	0.003881	0.002932	0.002711	0.006625	-0.000949	0.001811	-0.000118	0.002206	0.000606	0.003689	0.005623	0.002280	-0.000571	0.003512
-318.733333	0.000550	-0.000685	-0.000927	-0.001007	-0.001719	-0.000196	-0.001495	-0.003946	-0.001158	0.001407	0.000660	-0.001123	-0.000626	-0.001487	-0.002943	-0.002009	-0.000020	0.001002	0.000329	-0.002236	0.000664	0.002224	0.000945	0.003721	0.002380	-0.000092	-0.000195	-0.000194	-0.000021	0.003376	0.004279	0.001850	0.001989	0.002546	-0.003013	-0.000202	0.000789	-0.000833	0.001651	-0.003351	0.000757	-0.001383	0.000480	0.001481	0.001034	0.002050	-0.001389	-0.000608	-0.000173
-318.700000	-0.003208	-0.001189	-0.001840	-0.005274	-0.002754	-0.001272	-0.002083	-0.000385	-0.004525	-0.000819	-0.004680	-0.004899	-0.003498	-0.004260	-0.004409	-0.004047	-0.002763	-0.000408	-0.000643	-0.002734	-0.002030	-0.001039	-0.000594	-0.001321	0.001509	-0.003476	-0.003207	-0.001173	-0.004258	-0.000628	0.000537	-0.004471	-0.001307	-0.000449	-0.005216	-0.002924	-0.004731	-0.002957	0.000050	-0.005112	-0.003991	-0.003643	-0.003758	-0.001635	0.000612	-0.001945	-0.005899	-0.004956	-0.000483
-318.666666	-0.005639	-0.004797	-0.004992	-0.005837	-0.008102	-0.006136	-0.005940	-0.003030	-0.006102	-0.004958	-0.004344	-0.009484	-0.004236	-0.004740	-0.005949	-0.008177	-0.003978	-0.005723	-0.005661	-0.005877	-0.003827	-0.003354	-0.005289	-0.004210	-0.002768	-0.004778	-0.004592	-0.003451	-0.006116	-0.004598	-0.007867	-0.002943	-0.004706	-0.005480	-0.006596	-0.005961	-0.004146	-0.005084	-0.005879	-0.005906	-0.003565	-0.006363	-0.006418	-0.003400	-0.004848	-0.004816	-0.008474	-0.007719	-0.002350
-318.633333	-0.006627	-0.005006	-0.007342	-0.002918	-0.009981	-0.003116	-0.007644	-0.009239	-0.009506	-0.006369	-0.003857	-0.008608	-0.008576	-0.008678	-0.009003	-0.006463	-0.009873	-0.009004	-0.005570	-0.008862	-0.007122	-0.006316	-0.008600	-0.004999	-0.004196	-0.006638	-0.006675	-0.007937	-0.004427	-0.004371	-0.005533	-0.007031	-0.003904	-0.008600	-0.006276	-0.006838	-0.007717	-0.008358	-0.005891	-0.010313	-0.011773	-0.007882	-0.006939	-0.005883	-0.005148	-0.006135	-0.004690	-0.007525	-0.004441
-318.600000	-0.010150	-0.005486	-0.011760	-0.006943	-0.007406	-0.005928	-0.011306	-0.012243	-0.006977	-0.005292	-0.010808	-0.007387	-0.007593	-0.012734	-0.008398	-0.007462	-0.007467	-0.007082	-0.009431	-0.006019	-0.006250	-0.010460	-0.009123	-0.008519	-0.008215	-0.008806	-0.010991	-0.008938	-0.007953	-0.007046	-0.008175	-0.007268	-0.007280	-0.007436	-0.009521	-0.008357	-0.009239	-0.012401	-0.006765	-0.008721	-0.008843	-0.009709	-0.009113	-0.007233	-0.008186	-0.005369	-0.008055	-0.011564	-0.007710
-318.566666	-0.011492	-0.005907	-0.010262	-0.007723	-0.009768	-0.009840	-0.007610	-0.011113	-0.009138	-0.006623	-0.009834	-0.007573	-0.007630	-0.011220	-0.009650	-0.010966	-0.012406	-0.009517	-0.007007	-0.009807	-0.006983	-0.010078	-0.012496	-0.009122	-0.005852	-0.007978	-0.011943	-0.010253	-0.012194	-0.009144	-0.008601	-0.012868	-0.008218	-0.010390	-0.010198	-0.008432	-0.007142	-0.007680	-0.007479	-0.010469	-0.010602	-0.011127	-0.010419	-0.010377	-0.007560	-0.011531	-0.008524	-0.009434	-0.008084
-318.533333	-0.012901	-0.009737	-0.011035	-0.009476	-0.009244	-0.010494	-0.010083	-0.006756	-0.012828	-0.008821	-0.008462	-0.007731	-0.011562	-0.011675	-0.009963	-0.009284	-0.010569	-0.011494	-0.009245	-0.011817	-0.009551	-0.007044	-0.009434	-0.010551	-0.008697	-0.012200	-0.008507	-0.012523	-0.009947	-0.010425	-0.009592	-0.011923	-0.007099	-0.010279	-0.012036	-0.010201	-0.011530	-0.008441	-0.008709	-0.010961	-0.009998	-0.010330	-0.010253	-0.007199	-0.009054	-0.010713	-0.012201	-0.007361	-0.007927
-318.500000	-0.010734	-0.008370	-0.011956	-0.007955	-0.007563	-0.009572	-0.009531	-0.010455	-0.011590	-0.008586	-0.012077	-0.008163	-0.011009	-0.011749	-0.007935	-0.010160	-0.010916	-0.010035	-0.009207	-0.013330	-0.006352	-0.007435	-0.010660	-0.008108	-0.008096	-0.012258	-0.008828	-0.011208	-0.011857	-0.011437	-0.011682	-0.010476	-0.008141	-0.008241	-0.009978	-0.008221	-0.009535	-0.009188	-0.005447	-0.014483	-0.010082	-0.013219	-0.007491	-0.008095	-0.009025	-0.006063	-0.011219	-0.009529	-0.008492
-318.466666	-0.011054	-0.009410	-0.009220	-0.010366	-0.009301	-0.007784	-0.008707	-0.012560	-0.008016	-0.005901	-0.007067	-0.008600	-0.010722	-0.008187	-0.010385	-0.009450	-0.012571	-0.006765	-0.007979	-0.012882	-0.008751	-0.010867	-0.008718	-0.007930	-0.005082	-0.010627	-0.010028	-0.008808	-0.012733	-0.010773	-0.012489	-0.009999	-0.006862	-0.008947	-0.009627	-0.008124	-0.007187	-0.007370	-0.005774	-0.010276	-0.008502	-0.009082	-0.010046	-0.008281	-0.008352	-0.010836	-0.009843	-0.007978	-0.009531
-318.433333	-0.010666	-0.008533	-0.008524	-0.006108	-0.010780	-0.010822	-0.008178	-0.009782	-0.010242	-0.011918	-0.012730	-0.008532	-0.008297	-0.010728	-0.007242	-0.009144	-0.011197	-0.009005	-0.007047	-0.008805	-0.009741	-0.010088	-0.009056	-0.009888	-0.008808	-0.008553	-0.009828	-0.007775	-0.008162	-0.011939	-0.007699	-0.008662	-0.007815	-0.009005	-0.011720	-0.007607	-0.008393	-0.007650	-0.007278	-0.007038	-0.007451	-0.013349	-0.010387	-0.005003	-0.006868	-0.009725	-0.009976	-0.007777	-0.007281
-318.400000	-0.011402	-0.008787	-0.008440	-0.011516	-0.009611	-0.007614	-0.007498	-0.010879	-0.010625	-0.007906	-0.009320	-0.008915	-0.007948	-0.010027	-0.005365	-0.007451	-0.013195	-0.008614	-0.005469	-0.009622	-0.007563	-0.005530	-0.010401	-0.008400	-0.007415	-0.009007	-0.008146	-0.009371	-0.009630	-0.009173	-0.009249	-0.007709	-0.007173	-0.009136	-0.011695	-0.009761	-0.005673	-0.009435	-0.008907	-0.008820	-0.008731	-0.007318	-0.008200	-0.007938	-0.007065	-0.007742	-0.009527	-0.009292	-0.010485
-318.366666	-0.007416	-0.006707	-0.010162	-0.009518	-0.009562	-0.009065	-0.009874	-0.012455	-0.011349	-0.007641	-0.007932	-0.007705	-0.008548	-0.008266	-0.008001	-0.008082	-0.010965	-0.009370	-0.010189	-0.007310	-0.008574	-0.008763	-0.012580	-0.007179	-0.005313	-0.009396	-0.006956	-0.008428	-0.005406	-0.009576	-0.009803	-0.010391	-0.008638	-0.007721	-0.010662	-0.009119	-0.007770	-0.007428	-0.008381	-0.009037	-0.007770	-0.007846	-0.005823	-0.006006	-0.007150	-0.008664	-0.012311	-0.006640	-0.007864
-318.333333	-0.009127	-0.008136	-0.012081	-0.010111	-0.008910	-0.009656	-0.007642	-0.009730	-0.009266	-0.009289	-0.007648	-0.006993	-0.007530	-0.010230	-0.006891	-0.007713	-0.009419	-0.013176	-0.006374	-0.006945	-0.005694	-0.009619	-0.010986	-0.007575	-0.008346	-0.010196	-0.008076	-0.008837	-0.010954	-0.010341	-0.008215	-0.009806	-0.008659	-0.009976	-0.008888	-0.009617	-0.006014	-0.008428	-0.007396	-0.008685	-0.006630	-0.009420	-0.005537	-0.007718	-0.009264	-0.007014	-0.009665	-0.012232	-0.009441
-318.300000	-0.012051	-0.009730	-0.009382	-0.009839	-0.008772	-0.008802	-0.012120	-0.009190	-0.010918	-0.008886	-0.008175	-0.007333	-0.010241	-0.010487	-0.008522	-0.010175	-0.010220	-0.010300	-0.007619	-0.011523	-0.010302	-0.008054	-0.011818	-0.007648	-0.006699	-0.009280	-0.007971	-0.011253	-0.011636	-0.011069	-0.007078	-0.011437	-0.007349	-0.010923	-0.012533	-0.010078	-0.008247	-0.007420	-0.007482	-0.012674	-0.010539	-0.009455	-0.010428	-0.008270	-0.005634	-0.008904	-0.009655	-0.007669	-0.007987
-318.266666	-0.011196	-0.008739	-0.011361	-0.012715	-0.009966	-0.012172	-0.008705	-0.009088	-0.010297	-0.011860	-0.008428	-0.011720	-0.009184	-0.010744	-0.011947	-0.010350	-0.009745	-0.012057	-0.006816	-0.014037	-0.009884	-0.009844	-0.010275	-0.010307	-0.005305	-0.005612	-0.009978	-0.006539	-0.011461	-0.010312	-0.008081	-0.009873	-0.007527	-0.009870	-0.010167	-0.009300	-0.007149	-0.007746	-0.008419	-0.012616	-0.009407	-0.011586	-0.012526	-0.010494	-0.010201	-0.008000	-0.011570	-0.007859	-0.010099
-318.233333	-0.013922	-0.009213	-0.010740	-0.010608	-0.009698	-0.009066	-0.009739	-0.016179	-0.010802	-0.008273	-0.013487	-0.011244	-0.008525	-0.011456	-0.009468	-0.011837	-0.010632	-0.009604	-0.011030	-0.012572	-0.008677	-0.011262	-0.012370	-0.011561	-0.008179	-0.011700	-0.007527	-0.012181	-0.008994	-0.013737	-0.010111	-0.010746	-0.009850	-0.013011	-0.012077	-0.012825	-0.012495	-0.011265	-0.012450	-0.015484	-0.008143	-0.010615	-0.011407	-0.010371	-0.011558	-0.009360	-0.012587	-0.010685	-0.011579
-318.200000	-0.014187	-0.010092	-0.014706	-0.011790	-0.013102	-0.014038	-0.014178	-0.014503	-0.015134	-0.011187	-0.010321	-0.013444	-0.011360	-0.012308	-0.015280	-0.013018	-0.014801	-0.011964	-0.011862	-0.012210	-0.010029	-0.009894	-0.012467	-0.013209	-0.009784	-0.013528	-0.013629	-0.010174	-0.012422	-0.012837	-0.013016	-0.011026	-0.007914	-0.014917	-0.013725	-0.014055	-0.011369	-0.012876	-0.008966	-0.015487	-0.011103	-0.012423	-0.012838	-0.011321	-0.012137	-0.008605	-0.014333	-0.009890	-0.012626
-318.166666	-0.015186	-0.012507	-0.012223	-0.015694	-0.014189	-0.014428	-0.016494	-0.013634	-0.014913	-0.011894	-0.012734	-0.014945	-0.012863	-0.015898	-0.014823	-0.015448	-0.014188	-0.014384	-0.012606	-0.014570	-0.013517	-0.012935	-0.017370	-0.012943	-0.010358	-0.015298	-0.012504	-0.012915	-0.011551	-0.014562	-0.012985	-0.013413	-0.012225	-0.014746	-0.013478	-0.019283	-0.013302	-0.014669	-0.012392	-0.016309	-0.015424	-0.013965	-0.012620	-0.013019	-0.015079	-0.014878	-0.013080	-0.015698	-0.014610
-318.133333	-0.016285	-0.013278	-0.013728	-0.015501	-0.017461	-0.015286	-0.014250	-0.018046	-0.014706	-0.011694	-0.012579	-0.017886	-0.015876	-0.017366	-0.016861	-0.017700	-0.014509	-0.015389	-0.014749	-0.017899	-0.013970	-0.015192	-0.015584	-0.014317	-0.014438	-0.017215	-0.015434	-0.013510	-0.014438	-0.017048	-0.013417	-0.014813	-0.013101	-0.016214	-0.016428	-0.017721	-0.010787	-0.017932	-0.012450	-0.019897	-0.016149	-0.016997	-0.013766	-0.012776	-0.015319	-0.017252	-0.018293	-0.012580	-0.012477
-318.100000	-0.017554	-0.016026	-0.017035	-0.018472	-0.016750	-0.017485	-0.017734	-0.017943	-0.015293	-0.015458	-0.015960	-0.018616	-0.017696	-0.017845	-0.016749	-0.018026	-0.015733	-0.016942	-0.016207	-0.018140	-0.014187	-0.014151	-0.013938	-0.016785	-0.014053	-0.017807	-0.017945	-0.015172	-0.016193	-0.017467	-0.018865	-0.015920	-0.012230	-0.017163	-0.016824	-0.016530	-0.016494	-0.018609	-0.017627	-0.021047	-0.017870	-0.017171	-0.018917	-0.016130	-0.017027	-0.014637	-0.018401	-0.016707	-0.015494
-318.066666	-0.020476	-0.019984	-0.018615	-0.021316	-0.020175	-0.019645	-0.017244	-0.019541	-0.018783	-0.018941	-0.019260	-0.018707	-0.020515	-0.018292	-0.018174	-0.021619	-0.018206	-0.017527	-0.018459	-0.022112	-0.017064	-0.016236	-0.017024	-0.015992	-0.015802	-0.018633	-0.021250	-0.018304	-0.019294	-0.021203	-0.018613	-0.016942	-0.012866	-0.016266	-0.019787	-0.017137	-0.020176	-0.017415	-0.016726	-0.019203	-0.017657	-0.019534	-0.019382	-0.016159	-0.018999	-0.017745	-0.021221	-0.020451	-0.018924
-318.033333	-0.021947	-0.018778	-0.022574	-0.023501	-0.018675	-0.018597	-0.021380	-0.020126	-0.020770	-0.019631	-0.020266	-0.018497	-0.020181	-0.019719	-0.017279	-0.018653	-0.020326	-0.023167	-0.018700	-0.021005	-0.017584	-0.017669	-0.018933	-0.017625	-0.015005	-0.019954	-0.021127	-0.016252	-0.019589	-0.017759	-0.020476	-0.019564	-0.018660	-0.016715	-0.022157	-0.019926	-0.019255	-0.021163	-0.018465	-0.023212	-0.020591	-0.023402	-0.019576	-0.021123	-0.018759	-0.018313	-0.015579	-0.017973	-0.019386
-318.000000	-0.019965	-0.022991	-0.022154	-0.021772	-0.018773	-0.022652	-0.020299	-0.024890	-0.022046	-0.021377	-0.022242	-0.017433	-0.021861	-0.022628	-0.021490	-0.022173	-0.021508	-0.020908	-0.021076	-0.021786	-0.020801	-0.017195	-0.023066	-0.019629	-0.018424	-0.018597	-0.020097	-0.020876	-0.017940	-0.021254	-0.022213	-0.020776	-0.016707	-0.019490	-0.020780	-0.020479	-0.020422	-0.019675	-0.021318	-0.023913	-0.020256	-0.024179	-0.022438	-0.018166	-0.021050	-0.019006	-0.019756	-0.021238	-0.020902
-317.966666	-0.022412	-0.020870	-0.022386	-0.022979	-0.022098	-0.022265	-0.023350	-0.021831	-0.021170	-0.021580	-0.022034	-0.020394	-0.019433	-0.022412	-0.021902	-0.020825	-0.022300	-0.018647	-0.019878	-0.020447	-0.019330	-0.018556	-0.021455	-0.019952	-0.019318	-0.019441	-0.020384	-0.019603	-0.018302	-0.019760	-0.023137	-0.022589	-0.016323	-0.018772	-0.024267	-0.021719	-0.017307	-0.021303	-0.020097	-0.019532	-0.024494	-0.023973	-0.023022	-0.019388	-0.020538	-0.018404	-0.020123	-0.020763	-0.019791
-317.933333	-0.022319	-0.020256	-0.022156	-0.022286	-0.022699	-0.019358	-0.022810	-0.020941	-0.018721	-0.019594	-0.020238	-0.021373	-0.018946	-0.020736	-0.020791	-0.020201	-0.022073	-0.021771	-0.019798	-0.021785	-0.022745	-0.019578	-0.022610	-0.022409	-0.019791	-0.021498	-0.021471	-0.021799	-0.019079	-0.022742	-0.019239	-0.020789	-0.020124	-0.020247	-0.020969	-0.022139	-0.023193	-0.020854	-0.019099	-0.022584	-0.020788	-0.019588	-0.022866	-0.020527	-0.021232	-0.021441	-0.024402	-0.023298	-0.020854
-317.900000	-0.021530	-0.019232	-0.023828	-0.021906	-0.018487	-0.020998	-0.017744	-0.021700	-0.022459	-0.022248	-0.019531	-0.019985	-0.019215	-0.022985	-0.020169	-0.020050	-0.019122	-0.019647	-0.018488	-0.021339	-0.018181	-0.021240	-0.022902	-0.018868	-0.019738	-0.022109	-0.020037	-0.021371	-0.020276	-0.023397	-0.022737	-0.022292	-0.021343	-0.020500	-0.020267	-0.016987	-0.019855	-0.017658	-0.019673	-0.018668	-0.019266	-0.021769	-0.021136	-0.018794	-0.017165	-0.018028	-0.019755	-0.022629	-0.020161
-317.866666	-0.023452	-0.020968	-0.019903	-0.022450	-0.018323	-0.016136	-0.020443	-0.021333	-0.021253	-0.019432	-0.017731	-0.020027	-0.016665	-0.020074	-0.019424	-0.021857	-0.019022	-0.018188	-0.018123	-0.018187	-0.019497	-0.020983	-0.021073	-0.022161	-0.018204	-0.019461	-0.020823	-0.021816	-0.021042	-0.020648	-0.017358	-0.018713	-0.019977	-0.018857	-0.018342	-0.021059	-0.020514	-0.017465	-0.019186	-0.020255	-0.019418	-0.023466	-0.018572	-0.019985	-0.015373	-0.017480	-0.019457	-0.023229	-0.014720
-317.833333	-0.017167	-0.019723	-0.019580	-0.020170	-0.018032	-0.018904	-0.016813	-0.022021	-0.019511	-0.018147	-0.021065	-0.016811	-0.016767	-0.018258	-0.017214	-0.018778	-0.017483	-0.016291	-0.020984	-0.018118	-0.016735	-0.017754	-0.022060	-0.019131	-0.013065	-0.018259	-0.019336	-0.019944	-0.017224	-0.019590	-0.019724	-0.020957	-0.022046	-0.017612	-0.017959	-0.020615	-0.016545	-0.016425	-0.017283	-0.017032	-0.015838	-0.016931	-0.018251	-0.017403	-0.018316	-0.018215	-0.017712	-0.021115	-0.015874
-317.800000	-0.019317	-0.017360	-0.018398	-0.016609	-0.016811	-0.017187	-0.015652	-0.017033	-0.020051	-0.015523	-0.018131	-0.015213	-0.017387	-0.016315	-0.017240	-0.014723	-0.016701	-0.015817	-0.019256	-0.016638	-0.016924	-0.017644	-0.020140	-0.018993	-0.012691	-0.017142	-0.015713	-0.018690	-0.013155	-0.020010	-0.018056	-0.018026	-0.013894	-0.016098	-0.018545	-0.019603	-0.015884	-0.014530	-0.017535	-0.013720	-0.017366	-0.014846	-0.016346	-0.015191	-0.015594	-0.013292	-0.014784	-0.019488	-0.014893
-317.766666	-0.015606	-0.015232	-0.015833	-0.018447	-0.014036	-0.014231	-0.013359	-0.018639	-0.014239	-0.014394	-0.014511	-0.011527	-0.010780	-0.016251	-0.013941	-0.013984	-0.018021	-0.015665	-0.012961	-0.015820	-0.015539	-0.014913	-0.015633	-0.015041	-0.015634	-0.015160	-0.012375	-0.016394	-0.013831	-0.021173	-0.014586	-0.015375	-0.017443	-0.014365	-0.015291	-0.016825	-0.016060	-0.012797	-0.017949	-0.011381	-0.013696	-0.014319	-0.014850	-0.013285	-0.014523	-0.012860	-0.015830	-0.014144	-0.014911
-317.733333	-0.015629	-0.015782	-0.014966	-0.014998	-0.012372	-0.014669	-0.012416	-0.015564	-0.009362	-0.015855	-0.015325	-0.012047	-0.013095	-0.014277	-0.012023	-0.013607	-0.014506	-0.014546	-0.013624	-0.014649	-0.013031	-0.012474	-0.013391	-0.013178	-0.012990	-0.015187	-0.013439	-0.015041	-0.013714	-0.014329	-0.011672	-0.014900	-0.014710	-0.013054	-0.011998	-0.013869	-0.011334	-0.011613	-0.014137	-0.012675	-0.012770	-0.012154	-0.014569	-0.009457	-0.011251	-0.012338	-0.011879	-0.010444	-0.010633
-317.700000	-0.013292	-0.012874	-0.013546	-0.011665	-0.012256	-0.012036	-0.009484	-0.012106	-0.013337	-0.010493	-0.011801	-0.009980	-0.009686	-0.011290	-0.010427	-0.007525	-0.011063	-0.010402	-0.010219	-0.013431	-0.010826	-0.011779	-0.015222	-0.010605	-0.010126	-0.013264	-0.006362	-0.014885	-0.012688	-0.015682	-0.009929	-0.012138	-0.009924	-0.008990	-0.009073	-0.008970	-0.009028	-0.010020	-0.013653	-0.009516	-0.008989	-0.009537	-0.010284	-0.009539	-0.009542	-0.009486	-0.007194	-0.008294	-0.009145
-317.666666	-0.009091	-0.009123	-0.011425	-0.009500	-0.008625	-0.005206	-0.009003	-0.013199	-0.012355	-0.010153	-0.009336	-0.007983	-0.007422	-0.005474	-0.008063	-0.007076	-0.011692	-0.006013	-0.006732	-0.008691	-0.007744	-0.009259	-0.013121	-0.008302	-0.006316	-0.011511	-0.009984	-0.013165	-0.008855	-0.014077	-0.012086	-0.009150	-0.009067	-0.008115	-0.008123	-0.009756	-0.007450	-0.008430	-0.010964	-0.008295	-0.008120	-0.005891	-0.008727	-0.006825	-0.006939	-0.008021	-0.009260	-0.008274	-0.005491
-317.633333	-0.008905	-0.008099	-0.009802	-0.008719	-0.005547	-0.005585	-0.007290	-0.010230	-0.009608	-0.005139	-0.006632	-0.007294	-0.008651	-0.006225	-0.008499	-0.004857	-0.007841	-0.005490	-0.005330	-0.008393	-0.007795	-0.006748	-0.011163	-0.007818	-0.007030	-0.009773	-0.006552	-0.007737	-0.005731	-0.009980	-0.007011	-0.008487	-0.009713	-0.002855	-0.003196	-0.008357	-0.006618	-0.005576	-0.005392	-0.005837	-0.005973	-0.005845	-0.004952	-0.004742	-0.004245	-0.007318	-0.005812	-0.007292	-0.005297
-317.600000	-0.006974	-0.002616	-0.003623	-0.006532	-0.004033	-0.004312	-0.002902	-0.004412	-0.007301	-0.003607	-0.005354	-0.004758	-0.006995	-0.003595	-0.001101	-0.003294	-0.005612	-0.006375	-0.001837	-0.007295	-0.006168	-0.006513	-0.006659	-0.004985	-0.007560	-0.002986	-0.003602	-0.004036	-0.006130	-0.008069	-0.003311	-0.004764	-0.004723	-0.002781	-0.003043	-0.006673	-0.003358	-0.003456	-0.005528	-0.000951	-0.002711	-0.003289	-0.006223	-0.003407	-0.002224	-0.002975	-0.004066	-0.002430	-0.004362
-317.566666	-0.004225	-0.005295	-0.003290	-0.007716	-0.003801	-0.003408	-0.001611	-0.001085	-0.004910	-0.002335	-0.003626	-0.001427	-0.002545	-0.004658	-0.003113	-0.003413	-0.004309	-0.003612	-0.003372	-0.002542	-0.002151	-0.003198	-0.007135	-0.002925	-0.001309	-0.004342	-0.003301	-0.003562	-0.002521	-0.007886	-0.004198	-0.002708	-0.003340	-0.003234	-0.003212	-0.001434	-0.002915	0.000744	-0.002865	-0.002137	-0.002744	-0.004161	-0.002770	-0.001928	0.000889	0.002489	-0.003538	0.000665	-0.000638
-317.533333	-0.003274	-0.002038	0.000276	-0.002909	-0.000671	-0.004311	-0.000472	-0.004111	-0.004135	-0.001540	-0.003943	0.000920	-0.002316	-0.000144	0.001454	0.001228	-0.001755	-0.000731	0.000703	-0.004408	-0.002920	-0.000912	-0.005088	-0.001230	-0.000148	-0.000773	0.000107	-0.004767	-0.000583	-0.001672	-0.000557	-0.001095	-0.003091	0.000005	0.001725	-0.000925	-0.000922	0.000974	-0.002992	-0.000820	0.001435	0.000323	-0.000885	0.001473	0.002655	0.000738	0.001683	0.000831	0.002340
-317.500000	-0.001387	-0.000426	-0.000357	-0.001149	0.001688	0.001541	0.001414	-0.002550	-0.000728	0.001540	0.001868	-0.000271	-0.000514	0.001510	0.002470	0.003293	0.002917	-0.000588	0.000538	-0.000590	-0.001510	0.004144	-0.001606	-0.000769	0.004952	0.000759	0.001256	-0.000922	0.002362	-0.002968	-0.001262	-0.000955	0.002201	0.000141	0.000329	0.001172	0.000182	0.001493	-0.000211	-0.000441	0.001959	0.003883	0.000208	0.004704	0.003983	0.004876	0.002512	0.000947	-0.000169
-317.466666	0.002074	0.003649	0.001001	0.002594	0.004243	0.003002	0.001139	0.001978	0.000189	0.003209	0.003815	0.003621	0.002746	0.001224	0.001208	0.002732	0.000339	0.003827	-0.001182	0.000288	0.000725	0.001850	0.000948	0.003834	0.004150	0.002321	0.004015	-0.000974	0.000321	-0.000803	0.000918	0.003150	0.000193	0.000065	0.000962	-0.000590	0.003204	0.003080	0.002764	0.003842	0.004339	0.002119	0.001270	0.002794	0.004597	0.003064	0.003113	0.005071	0.004012
-317.433333	-0.001517	0.001567	0.001771	0.005358	0.006530	0.002121	0.004409	0.002578	0.001120	0.003577	0.003265	0.002836	0.002950	0.002886	0.003117	0.003791	0.002476	0.002226	0.005626	0.002289	0.002588	-0.000287	0.001096	0.004549	0.007084	0.002072	0.003359	0.002750	-0.000509	-0.000702	0.005284	0.001327	0.003256	0.003142	0.002449	0.001310	0.001947	0.004322	0.003141	0.003862	0.006331	0.005689	0.006954	0.003417	0.007111	0.006712	0.003614	0.004650	0.006434
-317.400000	0.002948	0.004490	0.003455	0.003895	0.004851	0.002036	0.004409	0.003513	0.003223	0.006286	0.004982	0.005885	0.006515	0.004232	0.005734	0.005181	0.003405	0.003194	0.004803	0.003162	0.006143	0.003289	0.000119	0.002407	0.009089	0.003338	0.005515	0.002767	0.005381	0.000372	0.005508	0.002795	0.003031	0.003422	0.004831	0.002132	0.006713	0.004992	0.002290	0.002249	0.005293	0.008693	0.007709	0.007214	0.008043	0.008447	0.004387	0.004905	0.006417
-317.366666	0.006651	0.005420	0.004136	0.007521	0.006531	0.004916	0.009849	0.003794	0.006351	0.005957	0.006189	0.006225	0.005875	0.008374	0.005209	0.006912	0.003562	0.007768	0.002716	0.002479	0.005655	0.002343	0.001133	0.009411	0.008940	0.006021	0.004788	0.003011	0.003116	0.005153	0.005232	0.005368	0.005670	0.005910	0.005344	0.006015	0.006908	0.008133	0.006487	0.004518	0.006436	0.005035	0.007175	0.007090	0.008910	0.003834	0.007235	0.007962	0.007120
-317.333333	0.005184	0.006646	0.007251	0.007251	0.005195	0.007103	0.005974	0.003978	0.003699	0.007696	0.004908	0.004956	0.007597	0.003863	0.006823	0.006596	0.005053	0.006787	0.008456	0.005071	0.004689	0.007000	0.004515	0.008478	0.007751	0.003920	0.008363	0.004202	0.003013	0.004931	0.006049	0.007145	0.004755	0.009141	0.007256	0.007419	0.009136	0.007237	0.006679	0.006455	0.008138	0.005887	0.007254	0.007723	0.010550	0.007321	0.005753	0.007825	0.009156
-317.300000	0.005695	0.008763	0.002854	0.009314	0.008778	0.008256	0.008706	0.005222	0.004979	0.006340	0.008086	0.011443	0.009064	0.007315	0.009430	0.005236	0.005566	0.006295	0.005680	0.005609	0.006111	0.006199	0.003419	0.009004	0.008954	0.007040	0.006945	0.004195	0.006752	0.006686	0.006033	0.010035	0.006778	0.007980	0.005268	0.006942	0.007685	0.009950	0.008989	0.007226	0.009729	0.005029	0.007304	0.006927	0.010370	0.008031	0.006062	0.009416	0.008953
-317.266666	0.008924	0.008492	0.007355	0.007664	0.011178	0.007579	0.010257	0.003364	0.005148	0.007508	0.006894	0.010426	0.007570	0.010113	0.008971	0.006594	0.006518	0.010355	0.008489	0.005018	0.008669	0.007701	0.003835	0.009320	0.009499	0.007248	0.005399	0.006600	0.007009	0.005380	0.009102	0.007469	0.008083	0.007282	0.008412	0.007159	0.006586	0.008972	0.006837	0.007188	0.006973	0.005954	0.009519	0.008526	0.011134	0.008881	0.009167	0.009514	0.007756
-317.233333	0.007584	0.007595	0.006923	0.006955	0.009145	0.010117	0.009030	0.006652	0.006446	0.009519	0.006633	0.011003	0.010959	0.008095	0.007419	0.006020	0.009165	0.007938	0.005611	0.007761	0.009743	0.007587	0.003598	0.009385	0.010923	0.009850	0.008776	0.008814	0.006945	0.005990	0.006463	0.009594	0.009532	0.009881	0.009724	0.007441	0.011350	0.009896	0.005886	0.005017	0.010306	0.007825	0.008745	0.009541	0.007817	0.010380	0.006798	0.008705	0.008769
-317.200000	0.009467	0.008171	0.008621	0.008617	0.005885	0.008877	0.010396	0.007154	0.008123	0.007933	0.007710	0.009585	0.009279	0.009587	0.006244	0.007057	0.007533	0.009111	0.009873	0.005644	0.010627	0.008604	0.009267	0.008746	0.012622	0.009149	0.008876	0.006714	0.008639	0.008877	0.008999	0.005897	0.006794	0.009553	0.007522	0.004697	0.009122	0.010692	0.009408	0.007123	0.009253	0.007247	0.010681	0.006983	0.010236	0.011968	0.007709	0.007930	0.010736
-317.166666	0.009949	0.006607	0.009926	0.006122	0.007998	0.006525	0.008733	0.007543	0.007555	0.009379	0.005038	0.010422	0.010238	0.006807	0.004864	0.006822	0.007970	0.011334	0.009760	0.006220	0.007671	0.007478	0.004842	0.008440	0.010156	0.007997	0.006204	0.006996	0.010234	0.007016	0.006770	0.007317	0.010201	0.006683	0.004631	0.003412	0.008428	0.009180	0.004774	0.004824	0.008033	0.007890	0.006792	0.009777	0.007445	0.010909	0.011164	0.009007	0.009240
-317.133333	0.006269	0.012073	0.007102	0.009119	0.007253	0.005422	0.004696	0.005442	0.007894	0.007238	0.005547	0.005198	0.010507	0.007502	0.007322	0.009018	0.009259	0.007675	0.008861	0.005565	0.005804	0.007696	0.004904	0.007666	0.009502	0.007862	0.006867	0.006455	0.007022	0.006288	0.005431	0.006405	0.006389	0.009076	0.008022	0.007276	0.007023	0.008881	0.008385	0.008031	0.006574	0.006114	0.006823	0.005566	0.006359	0.009179	0.011665	0.005600	0.010091
-317.100000	0.005146	0.008764	0.005661	0.006774	0.008022	0.006151	0.004694	0.003453	0.003942	0.007970	0.006616	0.008916	0.006490	0.003367	0.004563	0.003118	0.008853	0.004828	0.009747	0.005436	0.008378	0.009087	0.006627	0.006745	0.009042	0.005845	0.009771	0.005729	0.008235	0.004112	0.004461	0.005131	0.008697	0.006794	0.009426	0.006617	0.006641	0.005164	0.003140	0.003114	0.008574	0.004567	0.007111	0.009196	0.007218	0.008408	0.005633	0.006173	0.010452
-317.066666	0.005052	0.004653	0.006302	0.006643	0.004314	0.005035	0.005910	0.002484	0.004918	0.004156	0.000472	0.005453	0.003615	0.006827	0.006493	0.006506	0.006003	0.006531	0.005336	0.004506	0.007013	0.008305	0.003120	0.007287	0.006086	0.004942	0.009535	0.005716	0.004449	0.004107	0.004562	0.008287	0.006768	0.008384	0.005586	0.005958	0.005687	0.005893	0.004612	0.001937	0.006397	0.004369	0.006252	0.008365	0.005127	0.006610	0.003940	0.003435	0.007288
-317.033333	0.006437	0.005246	0.004256	0.003982	0.003584	0.004616	0.005426	0.002895	0.004167	0.003055	0.001118	0.004264	0.006887	0.003450	0.002387	0.000897	0.005815	0.004045	0.007763	0.003174	0.005069	0.002356	0.006003	0.004832	0.009745	0.003914	0.006474	0.005312	0.004196	0.005924	0.002945	0.004589	0.006197	0.005846	0.003067	0.004462	0.004345	0.004808	0.004287	0.001050	0.007944	0.004366	0.004295	0.004499	0.003980	0.005388	0.001831	0.004306	0.006044
-317.000000	0.002175	0.003512	0.003731	0.002542	0.004483	0.001154	0.004974	0.004047	0.001295	0.001811	0.003703	0.005760	0.004456	0.004160	0.003757	0.001139	0.002738	0.003685	0.003909	0.001350	0.005327	0.006438	0.002360	0.004983	0.006523	0.002054	0.005562	0.003577	0.002861	-0.000247	0.002304	0.001763	0.007239	0.005657	0.001267	0.004243	0.003855	0.003608	0.004637	-0.000301	0.001787	0.003042	0.003851	0.003401	0.002971	0.005626	0.000129	0.002637	0.007730
-316.966666	0.004390	0.000039	0.000687	0.003338	0.000523	0.002006	0.004681	-0.001467	-0.000153	0.000096	-0.000758	0.002077	0.004001	-0.000369	0.002859	-0.000070	0.002670	0.004418	0.002441	0.001697	0.003137	0.001133	0.002470	0.004787	0.005643	0.003555	0.003837	0.003084	0.004035	0.003381	0.003508	0.003424	0.004742	0.004733	0.001458	0.001649	0.002332	0.005663	0.003074	0.000555	0.003922	0.001894	0.002294	0.003102	0.001296	0.001475	0.002136	-0.000034	0.002301
-316.933333	0.000708	0.000797	0.003553	0.002163	-0.001358	-0.002656	-0.003421	-0.000042	-0.001352	0.002315	-0.000962	-0.000113	0.001742	0.002750	0.000385	-0.000053	0.001585	-0.000615	0.003345	-0.001417	0.000606	0.000998	0.000321	0.002155	0.003910	0.000273	0.002772	0.001045	0.001795	0.001162	0.000762	0.000321	-0.000413	0.000088	-0.001057	0.003336	0.003220	0.000089	0.003477	0.001221	0.001146	0.000088	0.003993	0.001578	-0.000767	0.003074	-0.001833	0.001759	0.002005
-316.900000	0.000092	0.001738	0.001638	0.000581	0.001952	-0.001223	-0.000804	-0.000629	0.000766	-0.000121	-0.000502	0.000925	-0.000657	0.001050	-0.003543	-0.002115	-0.000607	-0.002463	0.000112	-0.000720	0.003049	-0.000475	-0.002077	-0.002289	0.002315	0.000909	-0.000691	-0.000250	0.000276	0.001948	-0.000335	0.000842	0.000892	-0.002578	-0.003873	0.001352	-0.000162	0.001451	0.000254	0.000025	-0.001696	-0.000846	0.002656	0.001490	-0.000983	0.001233	-0.000375	-0.004032	0.001330
-316.866666	0.000912	-0.000793	-0.002933	-0.000178	0.001184	-0.002668	-0.005999	-0.004259	-0.000703	-0.003564	-0.001167	-0.000228	-0.000935	-0.002351	-0.002029	-0.002891	0.000601	-0.000046	0.000856	-0.006124	-0.001218	-0.002163	-0.003278	0.000523	0.000084	0.002805	-0.000930	-0.005031	-0.002813	-0.002937	0.000182	-0.002140	0.000643	0.000511	-0.002618	0.001800	0.000059	-0.000980	-0.000676	-0.003876	-0.000943	-0.000698	-0.001839	0.001300	-0.002963	0.000611	-0.003007	-0.001760	-0.000278
-316.833333	-0.004531	-0.000990	-0.003432	-0.004046	-0.001043	-0.000305	0.000075	-0.002435	-0.005638	-0.002276	-0.003594	-0.000454	-0.001825	-0.002190	-0.002545	-0.002707	-0.001544	-0.004533	-0.000005	-0.007090	0.001178	-0.000439	-0.002083	-0.000939	0.002545	0.000132	-0.001986	-0.003386	-0.002857	-0.000200	-0.002158	-0.000356	-0.003117	-0.000463	-0.003163	-0.001973	-0.002966	-0.002169	-0.003632	-0.002554	0.000971	-0.002765	-0.002035	-0.000712	-0.002096	-0.003024	-0.003286	-0.005182	0.000533
-316.800000	-0.003408	-0.004529	-0.005325	-0.004464	-0.001961	-0.002690	-0.005788	-0.002907	-0.004638	0.000838	-0.005781	-0.002660	-0.003638	-0.005501	-0.002940	-0.003365	-0.000717	-0.001321	0.000280	-0.006945	-0.003285	-0.002871	-0.000176	-0.004154	-0.000865	-0.003043	-0.001858	-0.005339	-0.005888	-0.005205	-0.001996	-0.004863	-0.001416	0.001115	-0.004727	-0.004663	-0.004129	-0.002010	-0.004686	-0.005320	-0.001501	-0.001886	-0.001075	-0.002695	-0.002710	-0.000544	-0.004940	-0.003418	0.001469
-316.766666	-0.003617	-0.003883	-0.002128	-0.003961	-0.004663	-0.006369	-0.002792	-0.004708	-0.005133	-0.004841	-0.002915	-0.004528	-0.006085	-0.003539	-0.002386	-0.002948	-0.003646	-0.004831	-0.002872	-0.007689	-0.002506	-0.006186	-0.007693	-0.004362	-0.001673	-0.001903	-0.002971	-0.003995	-0.005458	-0.002429	-0.005035	-0.001352	-0.005100	-0.004340	-0.005211	-0.006383	-0.002609	-0.002576	-0.004860	-0.006508	-0.002721	-0.006613	-0.000819	-0.006216	-0.005710	-0.004568	-0.003931	-0.002684	-0.003722
-316.733333	-0.003653	-0.004994	-0.007178	-0.005296	-0.007393	-0.006036	-0.005622	-0.004093	-0.003079	-0.005283	-0.005134	-0.003315	-0.004719	-0.002105	-0.002623	-0.003183	-0.002442	-0.008496	-0.000426	-0.004882	-0.003219	-0.005758	-0.007037	-0.001532	-0.002099	-0.001081	-0.003903	-0.002549	-0.001194	-0.004732	-0.006681	-0.005856	-0.005502	-0.002920	-0.003335	-0.004416	-0.006099	-0.003509	-0.004550	-0.003686	-0.002399	-0.004307	-0.004129	-0.004291	-0.003552	-0.003645	-0.007330	-0.004112	-0.002725
-316.700000	-0.007106	-0.003070	-0.005845	-0.005113	-0.007059	-0.008260	-0.007566	-0.008151	-0.008320	-0.006566	-0.005182	-0.004931	-0.006403	-0.005814	-0.004835	-0.004514	-0.005932	-0.007395	-0.004706	-0.008180	-0.006909	-0.007505	-0.008171	-0.005371	-0.006423	-0.007439	-0.007177	-0.006628	-0.005787	-0.006242	-0.005954	-0.007103	-0.003790	-0.002384	-0.008186	-0.006291	-0.005448	-0.004566	-0.005818	-0.005337	-0.003475	-0.001099	-0.004600	-0.006293	-0.004294	-0.004070	-0.005638	-0.006542	-0.002166
-316.666666	-0.007004	-0.004364	-0.006755	-0.005687	-0.005368	-0.008319	-0.008115	-0.010303	-0.007322	-0.006156	-0.008647	-0.005312	-0.005877	-0.009265	-0.007609	-0.007185	-0.004857	-0.004432	-0.002511	-0.007133	-0.006360	-0.005240	-0.005816	-0.005314	-0.005834	-0.004876	-0.005994	-0.004837	-0.003872	-0.004894	-0.007023	-0.007581	-0.004866	-0.003231	-0.006500	-0.006586	-0.004429	-0.005944	-0.006120	-0.007345	-0.006164	-0.005306	-0.005415	-0.005441	-0.004744	-0.003752	-0.005036	-0.003823	-0.003415
-316.633333	-0.006420	-0.007428	-0.004234	-0.008844	-0.008764	-0.007108	-0.007557	-0.006737	-0.007907	-0.009455	-0.007217	-0.004968	-0.004872	-0.009897	-0.005787	-0.008732	-0.006050	-0.002732	-0.003941	-0.007130	-0.007666	-0.007173	-0.006583	-0.007854	-0.005310	-0.006546	-0.007276	-0.005466	-0.006972	-0.008990	-0.007023	-0.009111	-0.010076	-0.002658	-0.004321	-0.004910	-0.005436	-0.005155	-0.006822	-0.008042	-0.008798	-0.005008	-0.006412	-0.004849	-0.005352	-0.004937	-0.007158	-0.005849	-0.004343
-316.600000	-0.006504	-0.004243	-0.005760	-0.005898	-0.007721	-0.008665	-0.005802	-0.009499	-0.005714	-0.007377	-0.006021	-0.003869	-0.006592	-0.006207	-0.006339	-0.006111	-0.004831	-0.006913	-0.003352	-0.007054	-0.007508	-0.004873	-0.008579	-0.007939	-0.003415	-0.006916	-0.005764	-0.005828	-0.005273	-0.010620	-0.005117	-0.006033	-0.007105	-0.004327	-0.009599	-0.005209	-0.004528	-0.004408	-0.006174	-0.009259	-0.007532	-0.006197	-0.007057	-0.006246	-0.003186	-0.006479	-0.007818	-0.008018	-0.005179
-316.566666	-0.006311	-0.004228	-0.007882	-0.007782	-0.009166	-0.007753	-0.005942	-0.011378	-0.008924	-0.005323	-0.010422	-0.003862	-0.006479	-0.006982	-0.008976	-0.005637	-0.006234	-0.008265	-0.006024	-0.008336	-0.003634	-0.005546	-0.008243	-0.004071	-0.004314	-0.005645	-0.006877	-0.009236	-0.008112	-0.008566	-0.007485	-0.007688	-0.005958	-0.005076	-0.010365	-0.008581	-0.007547	-0.009832	-0.004264	-0.009133	-0.003552	-0.005316	-0.009848	-0.007502	-0.003461	-0.006322	-0.005871	-0.009686	-0.003691
-316.533333	-0.007217	-0.007076	-0.006949	-0.004126	-0.008002	-0.007150	-0.006901	-0.005096	-0.007844	-0.006029	-0.006643	-0.005153	-0.006650	-0.007049	-0.007716	-0.008060	-0.003744	-0.005342	-0.005620	-0.011604	-0.008391	-0.005178	-0.008941	-0.005990	-0.005465	-0.006531	-0.005428	-0.007440	-0.005144	-0.011109	-0.005791	-0.003918	-0.007882	-0.005975	-0.007873	-0.006560	-0.004643	-0.007223	-0.007327	-0.005722	-0.005583	-0.007457	-0.008908	-0.007700	-0.005394	-0.005521	-0.004504	-0.009088	-0.004637
-316.500000	-0.006492	-0.006019	-0.009894	-0.007556	-0.010955	-0.009939	-0.006950	-0.009611	-0.006172	-0.007847	-0.005778	-0.005874	-0.005874	-0.007533	-0.007647	-0.008830	-0.007024	-0.007105	-0.007362	-0.009105	-0.005676	-0.007189	-0.006650	-0.005722	-0.004904	-0.007882	-0.006159	-0.007583	-0.008750	-0.008264	-0.008922	-0.006747	-0.007058	-0.007006	-0.008030	-0.006461	-0.008148	-0.007495	-0.006443	-0.008652	-0.008404	-0.006106	-0.005043	-0.004556	-0.007239	-0.006219	-0.008410	-0.005956	-0.005202
-316.466666	-0.008696	-0.004938	-0.007091	-0.008354	-0.010418	-0.007394	-0.004500	-0.008041	-0.009517	-0.006333	-0.009954	-0.005307	-0.008274	-0.007348	-0.008727	-0.007827	-0.006328	-0.009697	-0.005890	-0.006339	-0.007294	-0.009010	-0.007000	-0.005875	-0.005292	-0.006378	-0.005215	-0.005939	-0.006571	-0.007803	-0.008104	-0.007065	-0.005172	-0.003793	-0.007462	-0.008347	-0.006461	-0.007065	-0.007322	-0.008808	-0.003312	-0.005183	-0.005286	-0.004884	-0.006037	-0.004650	-0.006642	-0.004666	-0.004579
-316.433333	-0.007155	-0.009167	-0.008059	-0.007249	-0.007741	-0.009250	-0.007731	-0.007513	-0.010757	-0.006010	-0.005742	-0.006617	-0.007822	-0.008802	-0.006824	-0.008461	-0.006869	-0.005644	-0.003665	-0.008336	-0.007067	-0.005079	-0.007754	-0.006840	-0.003643	-0.008660	-0.007543	-0.004605	-0.006655	-0.009270	-0.008682	-0.005774	-0.007383	-0.006537	-0.007628	-0.007524	-0.008954	-0.005130	-0.007023	-0.005304	-0.003673	-0.004595	-0.006787	-0.004934	-0.005898	-0.005128	-0.007678	-0.005852	-0.004718
-316.400000	-0.005795	-0.006990	-0.007665	-0.004379	-0.005643	-0.007126	-0.006148	-0.007739	-0.006096	-0.006178	-0.005750	-0.005137	-0.004894	-0.005256	-0.001064	-0.009285	-0.006239	-0.006605	-0.003081	-0.009784	-0.004300	-0.006163	-0.007289	-0.005900	-0.003868	-0.004991	-0.007887	-0.007344	-0.006848	-0.006850	-0.006949	-0.007345	-0.008044	-0.007144	-0.006403	-0.007885	-0.005618	-0.006285	-0.007479	-0.005175	-0.006018	-0.004853	-0.007026	-0.005330	-0.005664	-0.007599	-0.007785	-0.006603	-0.007673
-316.366666	-0.009741	-0.005273	-0.005158	-0.007554	-0.007308	-0.006051	-0.005064	-0.008640	-0.009038	-0.005377	-0.009031	-0.003937	-0.008094	-0.006466	-0.004382	-0.006271	-0.004498	-0.006534	-0.006366	-0.008841	-0.008855	-0.006017	-0.010203	-0.006800	-0.005717	-0.004017	-0.005199	-0.004600	-0.006179	-0.007322	-0.004613	-0.005526	-0.005752	-0.006134	-0.005549	-0.008229	-0.007647	-0.005021	-0.006563	-0.004949	-0.002679	-0.005119	-0.008546	-0.004135	-0.004030	-0.006339	-0.005964	-0.006319	-0.003273
-316.333333	-0.009012	-0.005358	-0.006939	-0.005574	-0.006291	-0.007441	-0.006255	-0.007486	-0.007286	-0.005765	-0.004532	-0.005664	-0.007760	-0.004813	-0.005439	-0.005893	-0.004858	-0.006755	-0.006577	-0.007957	-0.007516	-0.005498	-0.008749	-0.003950	-0.005181	-0.007155	-0.005435	-0.005512	-0.002122	-0.006548	-0.003189	-0.006386	-0.006921	-0.003754	-0.006353	-0.005980	-0.003418	-0.003768	-0.009244	-0.008049	-0.004313	-0.003657	-0.005000	-0.002530	-0.004314	-0.001897	-0.008228	-0.004941	-0.001733
-316.300000	-0.007002	-0.007091	-0.004675	-0.006639	-0.006451	-0.002904	-0.005206	-0.006438	-0.008207	-0.005223	-0.007229	-0.005879	-0.005343	-0.005302	-0.005081	-0.006474	-0.005192	-0.005982	-0.004032	-0.007939	-0.002977	-0.007433	-0.008537	-0.004387	-0.003736	-0.001072	-0.004147	-0.005181	-0.004886	-0.006277	-0.007338	-0.005105	-0.005499	-0.002699	-0.006979	-0.004432	-0.003791	-0.003353	-0.003884	-0.003026	-0.005516	-0.004687	-0.003942	-0.003870	-0.002096	-0.001173	-0.003540	-0.006917	-0.002908
-316.266666	-0.003599	-0.002938	-0.005932	-0.003162	-0.002320	-0.003875	-0.003733	-0.005113	-0.006621	-0.004776	-0.005848	-0.007373	-0.004086	-0.005912	-0.002430	-0.002546	-0.004621	-0.004308	-0.004614	-0.008448	-0.002276	-0.003539	-0.009760	-0.006771	-0.002581	-0.006731	-0.002629	-0.005250	-0.003483	-0.007281	-0.002368	-0.006009	-0.004235	-0.004465	-0.003035	-0.006156	-0.004996	-0.001925	-0.008375	-0.004951	-0.002602	-0.002372	-0.002731	-0.003817	-0.004191	-0.003616	-0.005396	-0.004313	-0.004083
-316.233333	-0.005378	-0.001208	-0.002267	-0.005490	-0.004932	-0.005092	-0.002664	-0.005756	-0.004857	-0.003686	-0.004097	-0.001902	-0.003352	-0.004279	-0.002539	-0.004718	-0.004964	-0.005630	-0.001006	-0.010221	-0.005636	0.000047	-0.007150	-0.004426	-0.002912	-0.003645	-0.003665	-0.002589	-0.002731	-0.006401	-0.002694	-0.004303	-0.000609	-0.000658	-0.003067	-0.006479	-0.003601	-0.004813	-0.003261	-0.002011	-0.002811	0.001306	-0.004550	-0.000657	-0.001544	-0.002540	-0.003983	-0.004445	-0.002411
-316.200000	-0.003239	-0.003804	-0.005001	-0.003772	-0.002769	-0.002487	-0.000823	-0.003532	-0.001521	-0.004083	-0.003737	-0.003629	-0.003752	-0.004235	-0.003272	-0.002401	-0.002134	-0.003628	-0.001558	-0.005292	-0.004634	-0.003190	-0.005011	-0.001276	0.000070	-0.001612	-0.002629	-0.002397	-0.002721	-0.003774	-0.004173	-0.001431	-0.003472	-0.001879	-0.002520	-0.004824	0.002325	0.001031	-0.006209	-0.002448	-0.000165	-0.002103	-0.000653	-0.002013	-0.001610	-0.003968	-0.003733	-0.001392	0.000331
-316.166666	-0.002420	-0.001569	-0.001360	-0.004280	-0.004382	-0.005209	-0.001316	-0.004569	-0.005398	-0.002864	-0.001107	-0.001190	-0.002240	-0.005291	-0.000582	-0.004958	-0.002767	-0.005772	-0.000808	-0.003616	-0.000768	-0.003492	-0.006892	0.000698	-0.001738	-0.003450	0.000350	-0.001943	-0.000154	-0.003626	-0.002506	-0.002057	-0.001843	-0.001285	0.000802	-0.006408	-0.000581	-0.004324	-0.002337	-0.002828	-0.000883	0.000025	-0.001165	-0.003041	-0.002106	-0.002605	-0.001473	-0.002749	-0.000839
-316.133333	-0.002923	-0.001615	-0.002262	-0.005224	-0.002433	-0.003583	-0.000709	-0.004709	-0.001018	-0.000772	-0.003012	-0.000514	-0.000944	-0.000792	0.000524	-0.002200	-0.003948	-0.001876	0.000861	-0.004799	-0.003810	-0.003788	-0.004442	0.000106	-0.000680	0.001732	-0.000792	-0.005821	-0.000031	-0.005820	-0.002206	-0.000685	-0.000859	-0.000465	-0.002102	-0.003533	0.001591	-0.000931	-0.002535	0.001152	-0.000540	0.001416	-0.002309	-0.003319	0.001244	0.001577	0.000366	0.000737	-0.000999
-316.100000	-0.003339	-0.000301	0.000346	-0.000999	-0.001694	-0.001297	-0.002429	-0.003929	0.000261	-0.000618	-0.004035	-0.000370	-0.001116	-0.001389	-0.001137	-0.004242	-0.002014	-0.002324	0.002380	-0.006675	-0.000453	0.001135	-0.003108	0.000574	-0.002422	-0.001039	-0.002475	-0.001144	-0.002826	-0.003999	-0.001044	-0.001050	-0.002565	-0.002426	-0.003433	-0.003835	0.000465	-0.001165	-0.002427	-0.002182	-0.002373	-0.004095	0.000444	-0.001853	0.000011	0.001736	-0.003334	-0.000907	0.000486
-316.066666	-0.003634	-0.004456	-0.001095	-0.002159	-0.002367	0.001453	-0.001066	-0.000372	-0.004561	-0.002225	-0.002872	0.000505	0.000316	-0.001623	0.002854	-0.001653	-0.000172	-0.001811	0.000011	-0.003229	0.001540	0.000702	-0.002014	0.000992	0.000406	-0.000721	-0.002004	-0.001851	-0.001864	-0.003582	-0.002666	-0.002763	-0.003009	-0.000927	-0.001153	-0.003856	-0.001491	-0.003213	-0.004079	-0.001013	0.000658	-0.000518	0.000328	-0.000163	0.001985	-0.002736	-0.002420	-0.001404	0.001356
-316.033333	0.000518	0.003182	-0.001857	0.000690	-0.001715	-0.001126	-0.005686	-0.001593	0.000152	-0.001034	-0.001309	0.001340	0.001103	-0.000962	0.001353	-0.000546	0.000264	-0.001089	0.001673	-0.002170	0.000449	0.000083	-0.001533	0.000512	0.001841	0.001956	0.001944	-0.000321	0.000990	-0.003055	-0.001956	-0.001503	-0.000714	-0.000787	-0.001536	-0.001786	-0.001412	0.000259	-0.000971	0.000430	-0.001163	0.000355	-0.000452	0.001239	-0.001494	0.000095	-0.000143	-0.003159	0.000930
-316.000000	-0.002268	-0.002963	0.000479	-0.002880	-0.001729	-0.000881	-0.003640	-0.001405	-0.003515	0.002087	-0.001051	-0.000310	-0.001338	-0.001443	-0.000197	0.000730	-0.002369	-0.001476	0.001432	-0.001533	0.001461	-0.001245	-0.004530	0.000130	0.001758	-0.003057	-0.000379	-0.000058	-0.002884	-0.001967	-0.000842	-0.001657	0.000749	-0.003415	-0.000370	-0.004063	-0.000078	0.001533	0.000310	-0.000705	-0.000615	0.000636	-0.000531	0.000660	0.001390	-0.001368	-0.001407	0.001229	-0.000621
-315.966666	0.000194	-0.003491	-0.002178	-0.000816	0.000930	-0.001618	-0.004259	-0.000834	-0.002823	-0.001824	-0.000409	-0.000034	0.000592	-0.001076	-0.001929	-0.001023	-0.000343	-0.004112	0.002069	-0.002530	-0.004951	-0.002328	-0.006035	0.001424	-0.002183	0.000812	-0.003821	0.002683	0.000290	-0.002298	-0.002418	-0.004219	-0.002916	-0.000044	0.001502	-0.003006	-0.001416	0.001266	-0.001618	-0.000291	-0.001596	0.001974	0.000520	0.000492	0.002102	-0.000298	-0.000403	-0.000593	-0.000851
-315.933333	-0.001407	-0.001108	0.000777	-0.002753	-0.001059	-0.001070	0.001376	-0.002484	-0.000777	-0.001189	-0.000137	-0.001414	0.001459	-0.002802	-0.000829	-0.001836	-0.001890	-0.003159	-0.000888	-0.003223	-0.000348	-0.002931	-0.004381	-0.001970	0.001326	-0.001035	-0.001755	-0.001824	0.000944	-0.002338	-0.001590	-0.001694	0.001630	-0.001924	-0.000654	-0.005475	-0.000885	-0.000898	-0.001896	0.000547	-0.002589	0.000781	-0.001877	-0.001457	0.000466	0.002999	-0.000460	0.000737	0.001994
-315.900000	-0.001042	-0.000077	-0.003971	-0.000543	0.001647	-0.000755	-0.000742	-0.002087	-0.005184	-0.000320	-0.002030	-0.002292	-0.001547	-0.001556	0.000121	-0.002120	-0.000346	-0.000268	0.001283	-0.002339	-0.000552	-0.002702	-0.004338	0.001835	-0.000202	0.002853	-0.000563	-0.002138	-0.001750	-0.003339	-0.001152	-0.001091	-0.003186	-0.003617	-0.001790	-0.001769	0.000330	-0.001746	-0.001127	-0.002570	0.001396	-0.000814	0.000993	-0.001171	0.002056	-0.000192	-0.000688	-0.003466	-0.001491
-315.866666	-0.003571	-0.003574	-0.003063	-0.005196	-0.000857	-0.001292	-0.001780	-0.002949	-0.003921	0.001655	-0.000209	-0.002139	-0.001590	0.001694	-0.001595	-0.002888	-0.000223	-0.000972	0.000117	-0.004509	-0.000983	-0.001786	-0.003538	0.002906	0.000408	-0.000347	0.000510	-0.002210	-0.000407	-0.001690	-0.000260	0.001062	-0.000904	-0.002263	0.002202	-0.000256	-0.001516	0.000496	-0.002194	-0.002620	-0.001143	0.001010	0.001603	0.000841	0.000344	0.001223	0.001608	0.004300	0.000867
-315.833333	-0.004261	-0.001918	-0.000907	-0.006227	-0.001450	0.000579	-0.000449	-0.001907	-0.002005	-0.001352	-0.000093	0.001611	-0.001969	-0.000808	-0.000446	-0.002197	-0.001614	-0.001259	-0.000057	-0.006167	0.004634	0.002345	-0.004098	0.001288	0.003269	0.000457	0.000013	-0.003002	-0.001690	-0.000724	0.001011	-0.002505	-0.000262	-0.001849	0.002453	-0.004735	0.000085	0.003272	0.001237	-0.000228	-0.003689	0.000515	-0.000579	0.001766	-0.000428	-0.001345	0.002274	0.001831	-0.000066
-315.800000	-0.002324	-0.003307	0.000278	-0.001619	0.002122	-0.000077	0.002076	-0.001156	-0.001583	0.001207	-0.001384	-0.000654	-0.003017	-0.003708	-0.002315	0.000623	-0.001540	-0.002431	0.001959	0.000104	0.000893	-0.000740	-0.001925	0.000446	0.001061	0.000149	-0.000097	-0.000549	-0.004055	-0.000993	0.000146	0.000124	-0.004370	0.000731	-0.001123	-0.000585	-0.001143	0.001297	0.000657	-0.001231	-0.001140	0.001416	-0.000703	0.002393	-0.000131	-0.001660	0.000945	0.000362	-0.000365
-315.766666	-0.001105	-0.003550	-0.000044	-0.001463	0.002263	-0.000733	0.000386	0.000105	-0.002389	0.000384	-0.000030	0.000787	-0.003313	-0.000566	0.002005	0.000181	0.000489	-0.002058	-0.002853	-0.001777	-0.000421	-0.001803	-0.003446	0.002344	0.002632	-0.002893	-0.000009	-0.001893	0.001390	-0.002502	0.000547	-0.001075	-0.003208	0.000692	-0.000086	0.000683	0.001398	0.001311	-0.000344	-0.000685	0.001930	-0.000571	0.001398	0.001926	0.001765	-0.002744	-0.000773	-0.000070	0.000229
-315.733333	0.001348	0.000633	0.000678	-0.000566	0.001491	0.002301	0.002540	0.000452	0.001059	0.003933	-0.001145	-0.000354	-0.000566	-0.002514	0.004259	-0.001460	0.000170	-0.001407	-0.002565	0.001607	-0.001230	-0.003806	-0.000395	0.002569	0.001098	-0.000273	-0.002262	0.000839	-0.000554	-0.002626	0.000303	0.000325	-0.001070	0.001684	-0.001739	0.001235	-0.000400	0.002055	0.000242	0.000019	-0.000004	-0.001764	-0.001076	0.003871	0.003346	0.002269	0.000657	-0.001987	-0.000606
-315.700000	-0.001182	0.001342	-0.001482	-0.000825	0.002094	-0.000884	-0.001511	0.001837	0.001473	0.000248	0.000252	0.001681	-0.002010	0.001907	0.002820	-0.000543	-0.000352	0.002407	0.001369	-0.001895	0.000558	-0.000577	-0.001950	0.002443	0.005892	-0.001528	0.000756	0.001755	-0.001227	-0.001782	0.000131	0.000381	0.002159	0.001968	0.002737	0.000266	-0.001531	0.000481	0.003892	-0.000009	0.001627	0.000283	0.002253	0.002185	0.000927	0.002507	-0.000033	0.001563	0.003726
-315.666666	0.003392	0.000662	-0.002484	-0.000864	0.003010	0.001588	0.003572	-0.000754	-0.001169	0.002150	0.001598	0.002207	0.003835	-0.000774	0.000042	0.001275	-0.000432	0.002106	0.003475	-0.000597	0.002999	0.001989	-0.001940	0.002945	0.003365	0.000678	-0.000186	0.001208	-0.000518	-0.001096	0.002374	-0.001329	0.000658	0.002524	0.001883	0.002882	0.004548	0.002272	-0.000432	0.002252	0.002447	0.001820	0.003492	0.005643	0.006024	0.001623	0.002096	0.000369	0.002469
-315.633333	0.000248	0.003547	0.003507	-0.001949	0.003099	-0.001186	-0.000813	0.000176	-0.000673	0.001528	0.002846	0.000954	0.000966	0.000954	0.004362	0.003057	0.002984	0.000750	0.003250	-0.000267	0.002190	0.000464	0.000723	0.001834	0.004865	0.000490	0.003958	0.004364	0.004823	0.000193	0.001380	0.002820	0.001970	0.003089	0.001177	0.002117	0.003196	0.004238	0.000194	0.001451	0.004657	0.004242	0.002696	0.004684	0.004186	0.002690	0.002127	0.001476	0.005625
-315.600000	-0.000065	0.002805	0.004049	0.000431	0.005823	0.001538	0.003099	0.001770	0.001207	0.003499	0.003522	0.003120	0.003287	0.000787	0.005252	0.002616	0.001241	0.002267	0.002278	0.001049	-0.001877	0.004674	-0.000803	0.004205	0.003958	0.002451	0.004758	0.003468	0.003907	0.002146	0.004413	0.001034	0.004651	0.007283	0.003750	0.005651	0.004513	0.005100	0.002404	0.002913	0.004167	-0.000177	0.002143	0.005634	0.004714	0.004320	0.003319	0.003102	0.003368
-315.566666	0.004827	0.003309	0.001738	0.003980	0.004963	0.002940	0.003279	0.001846	0.001047	0.003223	0.004674	0.004550	0.002656	0.003523	0.004171	0.003945	0.001773	0.005266	0.007084	-0.001930	0.004809	0.003449	0.000634	0.001322	0.005526	0.002316	0.003388	0.002474	0.005430	0.004361	0.004243	0.004988	0.005834	0.004039	0.004077	0.003826	0.007630	0.006942	0.003804	0.003977	0.007248	0.005043	0.004365	0.004446	0.005465	0.004778	0.003121	0.003611	0.007032
-315.533333	0.003203	0.004854	0.002098	0.002993	0.002388	0.006009	0.004450	0.001540	0.006597	0.005424	0.005522	0.006430	0.005048	0.003302	0.005125	0.002879	0.004844	0.006575	0.004406	0.000976	0.004139	0.004064	-0.000370	0.005147	0.008425	0.001348	0.002922	0.006279	0.003615	0.002445	0.001058	0.003602	0.003892	0.005407	0.006323	0.004017	0.004507	0.003315	0.003316	0.005063	0.001791	0.003190	0.002965	0.006752	0.010444	0.006487	0.002019	0.006959	0.006149
-315.500000	0.002666	0.005249	0.001072	0.005023	0.003467	0.005110	0.005264	0.006120	0.001658	0.004298	0.005997	0.004835	0.003294	0.005528	0.004492	0.005358	0.007250	0.006696	0.004108	0.000560	0.003398	0.001807	0.004636	0.007043	0.007988	0.003648	0.007615	0.003494	0.003416	0.004396	0.005216	0.006681	0.006590	0.007396	0.006607	0.008142	0.005617	0.008637	0.004820	0.005083	0.007259	0.005004	0.005845	0.007615	0.006194	0.006755	0.004556	0.004052	0.006510
-315.466666	0.004071	0.005308	0.005731	0.003926	0.006396	0.004697	-0.001334	0.003605	0.004221	0.004324	0.004835	0.004040	0.005770	0.003507	0.005621	0.004984	0.004899	0.006274	0.005542	0.001570	0.005974	0.005190	0.005869	0.007560	0.008114	0.006076	0.005792	0.004060	0.003858	0.004740	0.007129	0.004684	0.004159	0.009082	0.004918	0.004720	0.006475	0.006380	0.006370	0.008875	0.005495	0.005640	0.004935	0.005883	0.005728	0.006517	0.004439	0.007368	0.008153
-315.433333	0.005665	0.006225	0.005974	0.006456	0.005137	0.004570	0.004091	0.004624	0.005871	0.004887	0.004552	0.007160	0.002791	0.005047	0.004732	0.005013	0.006518	0.006049	0.007600	0.004707	0.005902	0.005749	0.003704	0.006978	0.005792	0.005452	0.006094	0.005850	0.006768	0.007408	0.004397	0.003419	0.005320	0.004695	0.003994	0.001734	0.005079	0.006551	0.004954	0.007006	0.004167	0.006100	0.004181	0.007071	0.006478	0.005471	0.005316	0.006311	0.005266
-315.400000	0.004633	0.003465	0.006811	0.002912	0.005231	0.005157	0.003891	0.006067	0.004792	0.007208	0.004077	0.004973	0.003058	0.002662	0.005182	0.005055	0.004325	0.006394	0.006084	0.003354	0.004333	0.006626	0.003751	0.007577	0.006000	0.006556	0.005701	0.006050	0.004141	0.003802	0.005292	0.007536	0.003813	0.005092	0.006564	0.004028	0.005164	0.007216	0.004917	0.006291	0.005141	0.004682	0.007691	0.005246	0.007465	0.006511	0.004183	0.007996	0.004494
-315.366666	0.006777	0.007880	0.005813	0.003235	0.006735	0.003466	0.001641	0.001891	0.004019	0.004414	0.004557	0.003406	0.003605	0.002417	0.003043	0.002067	0.003542	0.006224	0.007100	0.002866	0.002130	0.003497	0.003589	0.007563	0.007557	0.005616	0.007832	0.001842	0.006747	0.005299	0.004485	0.003976	0.005420	0.004465	0.001440	0.006780	0.006270	0.004077	0.005819	0.004187	0.004648	0.003890	0.006662	0.006820	0.007714	0.006433	0.004599	0.004358	0.006821
-315.333333	0.006133	0.005066	0.002005	-0.000290	0.003270	0.005781	0.001394	0.003757	0.003481	0.001525	0.003302	0.004274	0.002596	0.003224	0.005467	0.001761	0.005797	0.003426	0.005117	0.003382	0.003809	0.004499	0.000728	0.002313	0.004232	0.006713	0.003478	0.004264	0.004235	0.003660	0.001856	0.003552	0.002132	0.005890	0.003280	0.004381	0.004533	0.002720	0.005402	0.002277	0.005136	0.002346	0.001267	0.005955	0.003045	0.006255	0.002013	0.007427	0.003722
-315.300000	-0.000278	0.003007	0.003490	0.002672	0.003864	0.002003	0.000073	-0.000931	0.003509	0.005006	0.005197	0.002542	0.003359	0.001330	0.006655	0.000761	0.005669	0.001646	0.007275	0.001122	0.004054	0.004347	0.000824	0.003676	0.005314	0.003459	0.000057	0.005640	0.002237	0.001393	0.000594	0.002563	0.006100	0.005409	0.003152	0.002695	0.000467	0.002932	0.004472	0.000013	0.003973	0.001820	0.003568	0.004577	0.004702	0.004139	0.002026	0.004362	0.004971
-315.266666	0.003196	0.002413	0.000917	0.000828	0.003751	0.005122	-0.001517	-0.000915	0.001286	0.001419	0.001133	0.001873	0.000372	-0.001561	-0.000142	0.003056	0.001815	0.002312	0.005256	0.000986	0.003588	0.002956	-0.000561	0.004814	0.005696	0.001025	0.003440	0.003658	0.000379	0.001117	0.002968	0.000673	0.003197	0.002617	-0.000145	0.002187	-0.000877	0.000544	0.001578	0.000947	0.002011	0.000535	0.000936	0.002302	0.004636	0.004380	0.002482	0.001809	0.001422
-315.233333	0.000503	0.003795	0.001568	0.001492	0.002156	-0.000507	-0.002910	-0.004049	0.000905	-0.001476	0.001091	-0.000992	0.001366	-0.003279	0.001954	-0.000806	-0.001655	0.002368	0.001101	-0.002387	0.003571	0.000625	-0.000606	-0.000716	0.000492	0.000620	0.001680	0.000226	-0.000322	0.001068	-0.000170	-0.002013	0.001890	0.003085	0.001300	0.000933	0.001260	0.000610	0.003252	-0.002578	0.002623	-0.000874	-0.000354	-0.002419	0.000044	0.001751	0.000184	0.000147	0.000880
-315.200000	0.000225	-0.004065	-0.000612	-0.001609	0.001199	-0.000980	-0.002921	-0.002060	-0.000520	-0.000009	0.000087	-0.000147	-0.001120	-0.001678	-0.000876	0.000008	0.000782	0.000073	0.002444	-0.003106	0.003254	0.000578	-0.003448	-0.000837	0.001757	-0.001620	-0.001784	0.003582	-0.000664	-0.000688	0.000288	-0.002027	-0.002323	-0.000836	-0.003585	-0.000298	0.000971	0.001045	-0.000036	-0.004496	-0.000406	0.002286	-0.000559	-0.000887	-0.000105	0.001580	-0.001929	-0.000323	-0.000515
-315.166666	-0.004027	-0.002667	-0.002597	-0.003788	-0.001031	-0.001595	-0.005714	-0.004887	-0.002625	-0.004527	-0.004375	-0.004987	-0.001200	-0.002012	-0.003603	-0.003458	-0.001206	-0.001319	-0.002410	-0.005048	0.001013	0.000115	-0.002279	-0.001699	-0.001776	-0.001906	-0.002137	-0.003152	-0.002172	-0.000058	-0.002389	-0.001955	-0.006159	-0.003697	-0.005776	-0.004753	-0.001718	0.000558	-0.001358	-0.005432	-0.002886	0.001025	-0.000358	-0.005993	-0.001990	-0.002764	-0.002620	-0.003413	0.000865
-315.133333	-0.006502	-0.003326	-0.001807	-0.002807	-0.002586	-0.005283	-0.005272	-0.005894	-0.002935	-0.004639	-0.007294	-0.003196	-0.003358	-0.004364	-0.003005	-0.006956	-0.002091	-0.001490	-0.004019	-0.005047	-0.000234	-0.003230	-0.007513	-0.003180	-0.003258	-0.003296	-0.003971	-0.002815	-0.007461	-0.004610	-0.005756	-0.007297	-0.001827	-0.003954	-0.006224	-0.004415	-0.003352	-0.003112	-0.003860	-0.005486	-0.004170	-0.005981	-0.002940	-0.004798	-0.004830	-0.003436	-0.006135	-0.006705	-0.003782
-315.100000	-0.005548	-0.007273	-0.005474	-0.006040	-0.005870	-0.005546	-0.007644	-0.009311	-0.005111	-0.004509	-0.005466	-0.006836	-0.003677	-0.006168	-0.005964	-0.005209	-0.004780	-0.006355	-0.003359	-0.008235	-0.003385	-0.002659	-0.005516	-0.003534	-0.005597	-0.003246	-0.006920	-0.007032	-0.005781	-0.003261	-0.004760	-0.007092	-0.006835	-0.005166	-0.007553	-0.006592	-0.003089	-0.004998	-0.004472	-0.009133	-0.003202	-0.007387	-0.002135	-0.008095	-0.003306	-0.004777	-0.008303	-0.007968	-0.003975
-315.066666	-0.007132	-0.007571	-0.007510	-0.007239	-0.007421	-0.007965	-0.007293	-0.009488	-0.006378	-0.007283	-0.008408	-0.004898	-0.005142	-0.007508	-0.008085	-0.006954	-0.006272	-0.007893	-0.003144	-0.007821	-0.005353	-0.007092	-0.009265	-0.006413	-0.006909	-0.006659	-0.005915	-0.005795	-0.005548	-0.006911	-0.005873	-0.006600	-0.005218	-0.006356	-0.007102	-0.007618	-0.007347	-0.007295	-0.005202	-0.007826	-0.006487	-0.010008	-0.010439	-0.006760	-0.007798	-0.005974	-0.005876	-0.007288	-0.003063
-315.033333	-0.007231	-0.008466	-0.007875	-0.006915	-0.007136	-0.004549	-0.008707	-0.012796	-0.009347	-0.006552	-0.009486	-0.010234	-0.008402	-0.009932	-0.006877	-0.005337	-0.005171	-0.006987	-0.005694	-0.008839	-0.005162	-0.005710	-0.011655	-0.007111	-0.005151	-0.006809	-0.007821	-0.006700	-0.005335	-0.009989	-0.007853	-0.006145	-0.007708	-0.006443	-0.009593	-0.009868	-0.008258	-0.005857	-0.006274	-0.009069	-0.005624	-0.008390	-0.006999	-0.011327	-0.008037	-0.009468	-0.009827	-0.009945	-0.005966
-315.000000	-0.008146	-0.009191	-0.009548	-0.007601	-0.006419	-0.006132	-0.011834	-0.009860	-0.008594	-0.006633	-0.007643	-0.009888	-0.007406	-0.008192	-0.007391	-0.009339	-0.010125	-0.011968	-0.006582	-0.012879	-0.005722	-0.006851	-0.008743	-0.007246	-0.007502	-0.010248	-0.008960	-0.008987	-0.006056	-0.008179	-0.010403	-0.007427	-0.009593	-0.008518	-0.009938	-0.010563	-0.007307	-0.008421	-0.007041	-0.012294	-0.009328	-0.008100	-0.010686	-0.006677	-0.007392	-0.008736	-0.008936	-0.010470	-0.011013
-314.966666	-0.010523	-0.008206	-0.008762	-0.011555	-0.012037	-0.010501	-0.010574	-0.012350	-0.011113	-0.008059	-0.008149	-0.009665	-0.010539	-0.011672	-0.008244	-0.010773	-0.009717	-0.008053	-0.010717	-0.010213	-0.009287	-0.010956	-0.010910	-0.009287	-0.006497	-0.010421	-0.010494	-0.008916	-0.009426	-0.009995	-0.009952	-0.011028	-0.008391	-0.007207	-0.009223	-0.004437	-0.007906	-0.011460	-0.009596	-0.008387	-0.008369	-0.009153	-0.008114	-0.007845	-0.010062	-0.010102	-0.010947	-0.011805	-0.005822
-314.933333	-0.009394	-0.009021	-0.009879	-0.009853	-0.007622	-0.009306	-0.009303	-0.013263	-0.011473	-0.008661	-0.011577	-0.008042	-0.011828	-0.010970	-0.008986	-0.008549	-0.012224	-0.012219	-0.010006	-0.012107	-0.010341	-0.009161	-0.009137	-0.006691	-0.006812	-0.009851	-0.012566	-0.008558	-0.008494	-0.011412	-0.011417	-0.011275	-0.008767	-0.007051	-0.010370	-0.010111	-0.009628	-0.009517	-0.010845	-0.011140	-0.009464	-0.011910	-0.008310	-0.012629	-0.009741	-0.010710	-0.009444	-0.010469	-0.010055
-314.900000	-0.010711	-0.010625	-0.009350	-0.012253	-0.010081	-0.010156	-0.010945	-0.010888	-0.010383	-0.008283	-0.012610	-0.009771	-0.010815	-0.012482	-0.008966	-0.009879	-0.009854	-0.009783	-0.006255	-0.013084	-0.009329	-0.007821	-0.011320	-0.008633	-0.006910	-0.011506	-0.010776	-0.011311	-0.010594	-0.010951	-0.008044	-0.010929	-0.010837	-0.011808	-0.009875	-0.010697	-0.011803	-0.009381	-0.009525	-0.012714	-0.009858	-0.012229	-0.009248	-0.008714	-0.005077	-0.010408	-0.009745	-0.009503	-0.006833
-314.866666	-0.010981	-0.011890	-0.013711	-0.013164	-0.006527	-0.008335	-0.012837	-0.009998	-0.009596	-0.010044	-0.010219	-0.008944	-0.010980	-0.011323	-0.008355	-0.009841	-0.009020	-0.009714	-0.009407	-0.011241	-0.009103	-0.011015	-0.010375	-0.008619	-0.008186	-0.010747	-0.011976	-0.010543	-0.009069	-0.013442	-0.010395	-0.014405	-0.011618	-0.007899	-0.009652	-0.009868	-0.008976	-0.006588	-0.009533	-0.008256	-0.009680	-0.010015	-0.010953	-0.007863	-0.007048	-0.009395	-0.010009	-0.007678	-0.007864
-314.833333	-0.008669	-0.011495	-0.012331	-0.010374	-0.010739	-0.010807	-0.013955	-0.011052	-0.008775	-0.007110	-0.006623	-0.007135	-0.011544	-0.009947	-0.007364	-0.009721	-0.008855	-0.010469	-0.010047	-0.009370	-0.006450	-0.013034	-0.010906	-0.009091	-0.007147	-0.007769	-0.011234	-0.012159	-0.012716	-0.010714	-0.008842	-0.009209	-0.009902	-0.009661	-0.007328	-0.009574	-0.011714	-0.010895	-0.010927	-0.010961	-0.008084	-0.007900	-0.009243	-0.009538	-0.007466	-0.007532	-0.011031	-0.010354	-0.005702
-314.800000	-0.010475	-0.011610	-0.009759	-0.010292	-0.008512	-0.011288	-0.010855	-0.007614	-0.010545	-0.008095	-0.009569	-0.009000	-0.012307	-0.008234	-0.007221	-0.008164	-0.009301	-0.006511	-0.008752	-0.010684	-0.007666	-0.008369	-0.012068	-0.007520	-0.007842	-0.009005	-0.008369	-0.008090	-0.011386	-0.011803	-0.010547	-0.011724	-0.010917	-0.007132	-0.007686	-0.007969	-0.008254	-0.008781	-0.009300	-0.007155	-0.007446	-0.007778	-0.012828	-0.007980	-0.007578	-0.007748	-0.008311	-0.009206	-0.008415
-314.766666	-0.008023	-0.007899	-0.007890	-0.006952	-0.007891	-0.011726	-0.008597	-0.007476	-0.008334	-0.006886	-0.007794	-0.006928	-0.009702	-0.008271	-0.004591	-0.007499	-0.010368	-0.009406	-0.006977	-0.010505	-0.008144	-0.009504	-0.011242	-0.006162	-0.005649	-0.008021	-0.007855	-0.009610	-0.007333	-0.013200	-0.008952	-0.009926	-0.008109	-0.005837	-0.009058	-0.006374	-0.007029	-0.005897	-0.009061	-0.010073	-0.007639	-0.006146	-0.008452	-0.009812	-0.007658	-0.006785	-0.006619	-0.009642	-0.006166
-314.733333	-0.010016	-0.009052	-0.010981	-0.007474	-0.009800	-0.007850	-0.009811	-0.010628	-0.007789	-0.008289	-0.009864	-0.009490	-0.006634	-0.006343	-0.004664	-0.009837	-0.007724	-0.008896	-0.007440	-0.008335	-0.010004	-0.006784	-0.007754	-0.008809	-0.005283	-0.008843	-0.010921	-0.007580	-0.006090	-0.010967	-0.007802	-0.010657	-0.008133	-0.006319	-0.009050	-0.007015	-0.007976	-0.006736	-0.009929	-0.007279	-0.008807	-0.006094	-0.009282	-0.007450	-0.007234	-0.005380	-0.008012	-0.008219	-0.009676
-314.700000	-0.007486	-0.008056	-0.007396	-0.007561	-0.009968	-0.008193	-0.010280	-0.008157	-0.008987	-0.007690	-0.007651	-0.009398	-0.008839	-0.005167	-0.005176	-0.008472	-0.006617	-0.008388	-0.003629	-0.009126	-0.006441	-0.008111	-0.011940	-0.003202	-0.006977	-0.007539	-0.005995	-0.005714	-0.004669	-0.011700	-0.006831	-0.007830	-0.007003	-0.004456	-0.007811	-0.009949	-0.007970	-0.007751	-0.008783	-0.006877	-0.007946	-0.006523	-0.006840	-0.007070	-0.007643	-0.006700	-0.007057	-0.005418	-0.005702
-314.666666	-0.007665	-0.009027	-0.009312	-0.007636	-0.008224	-0.007154	-0.009620	-0.007497	-0.005381	-0.007978	-0.009317	-0.006229	-0.007892	-0.008807	-0.006339	-0.009229	-0.010326	-0.007648	-0.003644	-0.008421	-0.007563	-0.008167	-0.007406	-0.003832	-0.006261	-0.008804	-0.010073	-0.004865	-0.005357	-0.006583	-0.007537	-0.005601	-0.005731	-0.008558	-0.008049	-0.007068	-0.005362	-0.005776	-0.009411	-0.005805	-0.005202	-0.006680	-0.010143	-0.007914	-0.006590	-0.009508	-0.005633	-0.005023	-0.006237
-314.633333	-0.008116	-0.008095	-0.007719	-0.007415	-0.007885	-0.005135	-0.007558	-0.008502	-0.006784	-0.005663	-0.005360	-0.006533	-0.007623	-0.005706	-0.006859	-0.007689	-0.007757	-0.007925	-0.006014	-0.009266	-0.006180	-0.009714	-0.010593	-0.006902	-0.006331	-0.007127	-0.004993	-0.005760	-0.005049	-0.007621	-0.006232	-0.007641	-0.006537	-0.008263	-0.011391	-0.005558	-0.009373	-0.005956	-0.006718	-0.006136	-0.007476	-0.006062	-0.008710	-0.008762	-0.003786	-0.007352	-0.008450	-0.006567	-0.006862
-314.600000	-0.007471	-0.006916	-0.006964	-0.007396	-0.007222	-0.007510	-0.008128	-0.009817	-0.007098	-0.004933	-0.005025	-0.009538	-0.008388	-0.005705	-0.007848	-0.009743	-0.008791	-0.008233	-0.006327	-0.009627	-0.006543	-0.006202	-0.011041	-0.002610	-0.003780	-0.008609	-0.008303	-0.007810	-0.010172	-0.007457	-0.009000	-0.007367	-0.009264	-0.006980	-0.008350	-0.008839	-0.007935	-0.003845	-0.004361	-0.007241	-0.006846	-0.006745	-0.007359	-0.003318	-0.005915	-0.006184	-0.007093	-0.009116	-0.003961
-314.566666	-0.008539	-0.006317	-0.008849	-0.007473	-0.004983	-0.009701	-0.005160	-0.008472	-0.006458	-0.007801	-0.002428	-0.007509	-0.004900	-0.008568	-0.008485	-0.007662	-0.007577	-0.006702	-0.005102	-0.009744	-0.003789	-0.007282	-0.008421	-0.007430	-0.004947	-0.005650	-0.008022	-0.007984	-0.006797	-0.003765	-0.007731	-0.008603	-0.006896	-0.007632	-0.007415	-0.006394	-0.008608	-0.006487	-0.007972	-0.008817	-0.009179	-0.008633	-0.008773	-0.003051	-0.005476	-0.005039	-0.008336	-0.007904	-0.005606
-314.533333	-0.007935	-0.006211	-0.007025	-0.002609	-0.005581	-0.007838	-0.007718	-0.008963	-0.004697	-0.006525	-0.006156	-0.004307	-0.008629	-0.006324	-0.005392	-0.006124	-0.007411	-0.009024	-0.006594	-0.011475	-0.005876	-0.006219	-0.006891	-0.006536	-0.002741	-0.011384	-0.009354	-0.008567	-0.006964	-0.009202	-0.011880	-0.005662	-0.007740	-0.007645	-0.007010	-0.008447	-0.005910	-0.006859	-0.009033	-0.008931	-0.004741	-0.006285	-0.007191	-0.005171	-0.006708	-0.007696	-0.006896	-0.006544	-0.004837
-314.500000	-0.007261	-0.008225	-0.006684	-0.006241	-0.006448	-0.008515	-0.008047	-0.008008	-0.007121	-0.003887	-0.008111	-0.003950	-0.006239	-0.007456	-0.005405	-0.006235	-0.006786	-0.007538	-0.002575	-0.009117	-0.004417	-0.006942	-0.008321	-0.004531	-0.005350	-0.004816	-0.007529	-0.008168	-0.007054	-0.009503	-0.004956	-0.007264	-0.005938	-0.005333	-0.008885	-0.007567	-0.006473	-0.006263	-0.006990	-0.007166	-0.006089	-0.008452	-0.009722	-0.003524	-0.005306	-0.008137	-0.005763	-0.004636	-0.004801
-314.466666	-0.007099	-0.005681	-0.008314	-0.008605	-0.004114	-0.005197	-0.008026	-0.007145	-0.009426	-0.005450	-0.006345	-0.006113	-0.006172	-0.007180	-0.007004	-0.006766	-0.006935	-0.004648	-0.005145	-0.008827	-0.004385	-0.006628	-0.008738	-0.006262	-0.004677	-0.006203	-0.008638	-0.005727	-0.003448	-0.010538	-0.009129	-0.003180	-0.005445	-0.005600	-0.007295	-0.006120	-0.004597	-0.005149	-0.008920	-0.006327	-0.005468	-0.008049	-0.007576	-0.006268	-0.003883	-0.005263	-0.005395	-0.002664	-0.005151
-314.433333	-0.009306	-0.005366	-0.004392	-0.006738	-0.004526	-0.005971	-0.007333	-0.008391	-0.005171	-0.007605	-0.006197	-0.006197	-0.005130	-0.004807	-0.006609	-0.004992	-0.006780	-0.005634	-0.004387	-0.009794	-0.005882	-0.009315	-0.007972	-0.005035	-0.005048	-0.007751	-0.005722	-0.004461	-0.003254	-0.007983	-0.005654	-0.006725	-0.007100	-0.004478	-0.004976	-0.005026	-0.005708	-0.005291	-0.007143	-0.005139	-0.007377	-0.006753	-0.009790	-0.005435	-0.006514	-0.009187	-0.006045	-0.004782	-0.005550
-314.400000	-0.007091	-0.006382	-0.005139	-0.005169	-0.004076	-0.006388	-0.004755	-0.006403	-0.006286	-0.001673	-0.005389	-0.006760	-0.007416	-0.006786	-0.004750	-0.004595	-0.008689	-0.005528	-0.003501	-0.007074	-0.006119	-0.004337	-0.005715	-0.006722	-0.003183	-0.008464	-0.005671	-0.008315	-0.003703	-0.008633	-0.004114	-0.005680	-0.005914	-0.007084	-0.006983	-0.006977	-0.007054	-0.004672	-0.007331	-0.006078	-0.003851	-0.005437	-0.007706	-0.007971	-0.002881	-0.005254	-0.006988	-0.006190	-0.003932
-314.366666	-0.007631	-0.004997	-0.002669	-0.007123	-0.006482	-0.004523	-0.005816	-0.004429	-0.004444	-0.007753	-0.006421	-0.005727	-0.006329	-0.006201	-0.008246	-0.006897	-0.006581	-0.004461	-0.004470	-0.006305	-0.003271	-0.006838	-0.006095	-0.009604	-0.005547	-0.004493	-0.005454	-0.004473	-0.002254	-0.008869	-0.004783	-0.006246	-0.002488	-0.005228	-0.006593	-0.005676	-0.006083	-0.004167	-0.006033	-0.008134	-0.004632	-0.003576	-0.008064	-0.004796	-0.000344	-0.006295	-0.008982	-0.004648	-0.006051
-314.333333	-0.006846	-0.005018	-0.005890	-0.006868	-0.002274	-0.005624	-0.001625	-0.006229	-0.006943	-0.003238	-0.006588	-0.004764	-0.005421	-0.003209	-0.003857	-0.006528	-0.003570	-0.003520	-0.007017	-0.004741	-0.002949	-0.006387	-0.004132	-0.003465	-0.002576	-0.003489	-0.006853	-0.001738	-0.005303	-0.006483	-0.006636	-0.005849	-0.003683	-0.005235	-0.005074	-0.001908	-0.005923	-0.005319	-0.004881	-0.005463	-0.003500	-0.005315	-0.003957	-0.003635	-0.002587	-0.005182	-0.004512	-0.004420	-0.004213
-314.300000	-0.007228	-0.002608	-0.006034	-0.002389	-0.007451	-0.006337	-0.005925	-0.003492	-0.004043	-0.004018	-0.005104	-0.004130	-0.001686	-0.005736	-0.003504	-0.002918	-0.004844	-0.001999	-0.000977	-0.006574	-0.003767	-0.004852	-0.007359	-0.003875	-0.003142	-0.005538	-0.005550	-0.002914	-0.002513	-0.005612	-0.005001	-0.005007	-0.007087	-0.003775	-0.003899	-0.003338	-0.002595	-0.004676	-0.005895	-0.004170	-0.003853	-0.003867	-0.005681	-0.003970	-0.003367	-0.005124	-0.004689	-0.006995	-0.001638
-314.266666	-0.008447	-0.001788	-0.005766	-0.004996	-0.005753	-0.003709	-0.002656	-0.005361	-0.003816	-0.003272	-0.002143	-0.004031	-0.002162	-0.001635	-0.003014	-0.002872	-0.002054	-0.005244	-0.003007	-0.004962	-0.002340	-0.004534	-0.004290	-0.001269	-0.003317	-0.004393	-0.002706	-0.003651	-0.001603	-0.003336	-0.002532	-0.003477	-0.003631	-0.001936	-0.000189	-0.004229	-0.000619	-0.002476	-0.003054	-0.002289	-0.003822	-0.003465	-0.004223	-0.005182	-0.004869	-0.001181	-0.002607	-0.002464	-0.002237
-314.233333	-0.005186	-0.002469	-0.002217	-0.002346	-0.002438	-0.004338	-0.003082	-0.002615	-0.004637	-0.001931	-0.002145	-0.000821	-0.001642	-0.001792	-0.002284	-0.002375	-0.005147	-0.001677	-0.002158	-0.006355	-0.002529	-0.003763	-0.003519	-0.001792	0.001973	-0.006449	-0.003845	-0.002512	-0.000821	-0.002952	-0.003381	-0.002774	-0.002775	-0.003889	-0.005465	-0.004832	-0.000877	-0.000086	-0.002191	-0.003920	0.000843	-0.002296	-0.003507	-0.003754	-0.001447	-0.004229	-0.001660	-0.002209	-0.001257
-314.200000	-0.004487	-0.004988	-0.001456	-0.003227	-0.000137	-0.002369	-0.001598	-0.004637	-0.004662	-0.001783	-0.005949	-0.001209	-0.001426	-0.002216	-0.002691	-0.001329	-0.003457	-0.002978	-0.001691	-0.004523	-0.003192	-0.000927	-0.003448	-0.002229	0.003103	-0.001221	0.000054	-0.001611	0.000390	-0.004587	0.002017	-0.004786	-0.002687	-0.002663	-0.000339	-0.004229	-0.000411	-0.001509	-0.003329	-0.004133	-0.000538	-0.000448	-0.000568	-0.001760	-0.001202	-0.000458	-0.003106	-0.003052	0.000304
-314.166666	-0.004916	-0.000163	-0.001954	-0.002037	-0.003150	-0.000594	0.000693	-0.002306	-0.001804	-0.002423	-0.002172	-0.000913	-0.001770	-0.002464	0.001586	-0.000004	-0.002546	-0.000986	-0.002972	-0.005134	0.000962	-0.003220	-0.003176	-0.001156	0.002548	-0.002552	-0.001767	-0.004709	0.000867	-0.001901	-0.004055	-0.002371	-0.002992	-0.002030	-0.004191	-0.002028	-0.001627	0.000372	-0.002727	-0.001824	-0.001506	-0.000996	-0.001563	-0.003499	0.000576	-0.002259	0.000190	-0.001645	-0.000004
-314.133333	-0.001130	-0.001172	-0.001849	-0.002863	-0.001245	-0.004632	-0.001487	-0.005163	-0.004311	-0.001763	-0.001697	-0.002168	0.001295	0.000308	-0.003538	-0.001982	-0.002693	-0.003311	-0.001626	-0.002270	0.000251	-0.003257	-0.001973	-0.001179	0.002941	-0.003128	-0.001912	-0.000894	-0.000291	-0.003264	-0.001538	-0.001676	-0.000164	-0.001752	-0.003122	-0.000016	-0.003343	0.001036	0.000682	-0.000172	-0.000503	-0.003532	-0.002236	-0.001159	0.000377	-0.001769	-0.002771	-0.001773	0.000042
-314.100000	-0.003828	-0.001778	-0.001294	-0.000510	-0.001197	-0.002265	-0.003679	-0.003013	-0.003415	-0.004231	-0.000981	-0.003054	-0.002083	-0.002127	-0.000854	-0.000147	-0.001374	-0.003328	-0.001267	-0.003266	-0.001779	-0.004041	-0.004320	-0.002775	0.002936	-0.001781	-0.002152	-0.003935	-0.000300	-0.001886	-0.001463	-0.002883	-0.002562	-0.001432	-0.000967	-0.000087	0.002484	-0.000334	-0.002079	-0.002818	0.000084	0.001451	-0.001609	-0.004020	0.001839	-0.000295	0.000388	-0.003553	0.001272
-314.066666	-0.004422	-0.001163	-0.001776	-0.003486	-0.002198	-0.003679	0.000030	-0.002081	-0.003425	-0.000654	-0.002385	-0.002878	-0.001854	-0.002319	-0.001949	-0.002238	-0.002265	-0.001374	-0.000816	-0.003117	-0.003826	-0.004796	-0.004581	-0.001156	0.001825	-0.002896	-0.000825	-0.004613	0.002147	-0.004241	-0.000504	-0.002303	-0.004599	-0.003452	-0.004623	-0.001992	-0.003002	-0.004424	-0.003916	-0.004875	-0.000362	-0.001695	-0.004557	-0.003804	0.001176	-0.001162	-0.001720	-0.002640	0.001268
-314.033333	-0.004243	-0.002177	0.000777	-0.002915	-0.001798	-0.004267	-0.003985	-0.003097	-0.001597	-0.000114	-0.003542	0.000820	-0.004001	-0.004296	-0.001495	-0.000951	-0.004520	-0.003023	-0.003611	-0.003741	-0.000912	0.000218	-0.005206	-0.002559	-0.001245	-0.001599	-0.005207	-0.002355	-0.001182	-0.003697	-0.002053	-0.002298	-0.001180	-0.000501	-0.005085	-0.002862	-0.000445	0.001134	-0.000636	-0.003363	-0.001363	-0.004319	-0.003768	-0.001833	0.001367	-0.001603	-0.003026	-0.004991	-0.001690
-314.000000	-0.004030	-0.004289	-0.003608	-0.004159	-0.002431	-0.003441	-0.000499	-0.001988	-0.004954	-0.003290	-0.002197	-0.000777	-0.003804	-0.007213	-0.004154	-0.004650	0.000079	-0.005232	-0.002033	-0.008165	-0.001578	-0.002700	-0.004243	-0.002940	-0.001436	-0.002313	-0.001671	-0.001626	0.000127	-0.005736	-0.002785	-0.002359	-0.003367	-0.002754	-0.003994	-0.000388	-0.003176	-0.002483	-0.001317	-0.002726	-0.002581	-0.002714	-0.004524	-0.002932	-0.001465	-0.003118	-0.004503	-0.002870	0.000750
-313.966666	-0.006179	-0.003557	-0.001081	-0.005476	-0.002358	-0.003484	-0.003791	-0.003579	-0.003095	-0.001581	-0.000944	-0.005384	-0.001027	-0.001119	-0.005884	-0.004683	-0.003855	-0.002589	-0.002017	-0.006549	-0.003173	-0.005484	-0.003434	-0.004196	-0.001766	-0.003604	-0.003183	-0.004605	-0.002110	-0.004901	-0.005956	-0.003461	-0.003643	-0.004862	-0.003302	-0.004104	-0.004241	-0.001627	-0.002856	-0.004587	-0.004633	-0.007757	-0.004481	-0.006542	-0.001074	-0.000619	-0.002080	-0.006120	-0.000671
-313.933333	-0.004934	-0.001439	-0.001290	-0.004987	-0.002251	-0.006968	-0.005793	-0.005804	-0.003330	-0.005896	-0.002832	-0.000270	-0.001959	-0.003789	-0.003920	-0.005082	-0.004915	-0.003238	-0.001723	-0.005349	-0.001002	-0.005431	-0.003266	-0.005733	-0.003177	-0.006996	-0.005385	-0.006997	-0.002090	-0.004059	-0.002504	-0.003189	-0.006855	-0.001308	-0.003699	-0.004950	-0.004141	-0.001468	-0.006705	-0.004540	-0.003317	-0.004826	-0.005324	-0.003767	-0.003860	-0.003501	-0.002766	-0.004486	-0.002883
-313.900000	-0.004115	-0.003865	-0.005718	-0.006792	-0.001309	-0.006442	-0.004817	-0.002949	-0.002633	-0.005399	-0.003705	-0.000834	-0.004192	-0.002238	-0.005934	-0.006781	-0.002634	-0.002171	-0.005614	-0.006822	-0.002391	-0.005077	-0.007380	-0.003198	-0.001197	-0.006643	-0.004469	-0.006310	-0.004880	-0.004870	-0.003197	-0.003345	-0.004302	-0.004544	-0.003311	-0.006035	-0.004642	-0.003083	-0.002684	-0.006179	-0.001680	-0.004687	-0.003541	-0.002926	-0.003626	-0.003795	-0.002488	-0.003877	-0.002219
-313.866666	-0.004443	-0.001910	-0.003649	-0.005757	-0.004036	-0.005129	-0.003389	-0.006861	-0.002587	-0.003381	-0.002887	-0.002223	-0.004001	-0.004398	-0.005619	-0.005894	-0.001337	-0.002371	-0.005837	-0.006669	-0.003490	-0.003252	-0.003779	-0.004927	-0.001784	-0.005299	-0.002719	-0.006652	-0.002608	-0.005830	-0.004219	-0.002538	-0.002690	-0.007878	-0.003074	-0.004578	-0.003988	-0.000315	-0.002231	-0.005584	-0.003201	-0.004130	-0.006622	-0.002657	-0.004664	-0.004842	-0.005812	-0.003547	-0.002298
-313.833333	-0.007143	-0.001172	-0.006292	-0.002910	-0.001419	-0.005935	-0.004681	-0.003797	-0.006058	-0.001826	-0.002839	-0.002299	-0.002078	-0.003791	-0.002554	-0.006399	-0.005341	-0.002130	-0.003208	-0.006934	-0.001462	-0.004728	-0.005314	-0.002971	-0.002925	-0.005637	-0.005536	-0.007003	0.000012	-0.005426	-0.004898	-0.003759	-0.003255	-0.001199	-0.001666	-0.004251	-0.003553	-0.002143	-0.003724	-0.007048	-0.004193	-0.004175	-0.001728	-0.001820	-0.002301	-0.000880	-0.004759	-0.003903	-0.004716
-313.800000	-0.004841	-0.003549	-0.002738	-0.004350	-0.002590	-0.005113	-0.003612	-0.001101	-0.003757	-0.002289	-0.002105	-0.001311	-0.002880	-0.003537	-0.002483	-0.004791	-0.001840	-0.004557	-0.004542	-0.004476	-0.002053	-0.001956	-0.007651	-0.003291	0.000673	-0.003601	-0.004327	-0.003352	-0.001966	-0.004906	-0.002833	-0.004695	-0.003213	-0.001376	-0.003712	-0.005862	-0.003192	-0.003379	-0.004457	-0.004901	-0.002603	-0.001314	-0.003118	-0.001733	-0.000750	-0.002545	-0.004941	-0.005237	-0.004751
-313.766666	-0.005281	-0.004209	-0.002742	-0.002412	0.000363	-0.001927	0.000385	-0.002484	-0.003426	-0.002877	-0.002840	-0.000485	-0.001364	-0.004759	-0.001933	-0.001967	0.001073	-0.000180	-0.002571	-0.004563	-0.000664	-0.005505	-0.003824	-0.003252	0.001981	-0.005860	0.000205	-0.000215	0.001602	-0.002224	-0.003539	-0.001713	-0.004477	-0.002672	0.000100	-0.004617	-0.003484	-0.001990	-0.001167	-0.000466	-0.002829	-0.002859	-0.002670	-0.002579	-0.002004	0.000052	-0.002364	-0.003452	0.000212
-313.733333	-0.002472	-0.002785	0.000982	-0.002348	-0.002208	-0.001532	-0.000548	-0.002767	-0.000041	-0.002751	-0.001135	0.001891	0.000886	-0.002805	-0.001030	-0.001356	-0.000633	0.001082	-0.003832	-0.003238	-0.004766	-0.003950	-0.004498	-0.000855	0.000565	-0.003368	-0.000873	-0.005712	-0.000581	-0.004223	0.001079	-0.000055	-0.002485	-0.001067	0.000460	-0.001852	0.001471	-0.001343	-0.000802	-0.000228	0.003624	0.000108	-0.001287	-0.002850	0.000415	-0.001075	-0.001859	-0.001820	0.001631
-313.700000	-0.002340	0.001161	-0.000363	-0.000709	0.002184	-0.000180	-0.000613	0.001426	-0.000196	0.000272	0.002926	0.000787	0.002297	0.003112	0.000172	0.001012	-0.003899	0.000979	0.000620	-0.002407	-0.003133	-0.002483	-0.001303	-0.000508	0.000121	-0.002634	-0.000884	-0.004842	0.001164	-0.000912	-0.000355	-0.002857	0.001137	0.002113	0.000941	-0.001316	-0.001125	0.002726	0.000282	0.000253	0.000437	0.002972	-0.001014	-0.000733	0.001362	-0.000620	-0.001428	-0.000168	0.003180
-313.666666	-0.001156	-0.002185	0.001488	0.000282	0.003857	0.004532	0.002691	0.002231	0.001224	0.002267	0.002986	0.004066	-0.000415	0.002297	0.002043	0.002871	0.002459	0.001952	0.003147	-0.001576	0.002140	-0.001001	-0.001212	-0.000675	0.001670	0.000890	0.000585	-0.001182	0.003185	0.000735	0.001188	0.001723	0.000239	0.003644	0.001118	0.000150	-0.000341	0.003152	0.000418	-0.000102	0.002247	0.001047	0.001128	0.003330	0.002903	-0.000225	0.004350	0.000458	0.005871
-313.633333	-0.000394	0.002141	0.001805	0.001181	0.004602	0.002792	0.002902	0.002611	0.003556	0.003053	0.005531	0.002547	0.003859	0.003110	0.005934	0.003135	0.000982	0.002490	0.005033	0.001813	0.001574	0.000732	0.000226	0.002739	0.003813	0.000617	0.002462	0.000894	0.004719	-0.001659	0.001159	0.002684	-0.001060	0.004155	0.004372	0.001685	0.000913	0.003264	0.003743	0.001771	0.003038	0.005530	0.002953	0.003399	0.003016	0.003177	0.002013	0.002693	0.002483
-313.600000	0.002307	0.003885	0.002794	0.003940	0.004361	0.005262	0.003985	0.000613	0.003122	0.003053	0.006267	0.004110	0.004376	0.004871	0.003799	0.005737	-0.000572	0.003243	0.002639	0.001554	0.004527	-0.000216	0.000640	0.005544	0.005140	0.002783	0.004642	0.004016	0.003421	0.002229	0.003730	0.001450	0.003031	0.006662	0.005102	0.003091	0.004140	0.003579	0.005663	0.005115	0.007454	0.006282	0.004367	0.003928	0.004600	0.003326	0.004094	0.001878	0.006352
-313.566666	0.006230	0.004911	0.003512	0.003339	0.004000	0.003995	0.003193	0.004859	0.005682	0.004763	0.003369	0.006432	0.004281	0.007071	0.007193	0.007774	0.005604	0.004521	0.004002	0.001345	0.007939	0.005318	0.001477	0.004918	0.006549	0.005448	0.004385	0.000295	0.006442	0.005777	0.006459	0.005855	0.004902	0.007898	0.004033	0.005649	0.007702	0.003397	0.005674	0.005586	0.003589	0.009298	0.006609	0.006117	0.006954	0.007014	0.003641	0.004614	0.004358
-313.533333	0.002925	0.008801	0.006268	0.005182	0.005758	0.006121	0.006538	0.004401	0.004835	0.008996	0.006347	0.007585	0.006738	0.006744	0.005133	0.006330	0.007244	0.006001	0.007233	0.004696	0.009883	0.005604	0.003826	0.006720	0.008191	0.006046	0.004850	0.003404	0.008028	0.004505	0.007413	0.004676	0.005903	0.007569	0.004432	0.005476	0.009006	0.009667	0.005869	0.004834	0.007888	0.009077	0.007732	0.010622	0.011272	0.007657	0.005762	0.002619	0.004602
-313.500000	0.004504	0.007782	0.009833	0.007993	0.007747	0.006189	0.006841	0.007622	0.006663	0.006386	0.010860	0.006393	0.008056	0.004750	0.008616	0.005777	0.005746	0.010022	0.008131	0.004867	0.003446	0.002800	0.005329	0.007240	0.010785	0.005814	0.010453	0.004271	0.007187	0.005855	0.008576	0.004758	0.007315	0.006689	0.005996	0.004384	0.006838	0.007793	0.009751	0.007695	0.008919	0.009356	0.007092	0.007482	0.008644	0.011574	0.007380	0.006023	0.007724
-313.466666	0.006802	0.006210	0.008074	0.009246	0.008293	0.008153	0.010059	0.004702	0.009339	0.005752	0.006949	0.008410	0.008321	0.007582	0.009129	0.008988	0.007244	0.007189	0.007013	0.002327	0.005610	0.006745	0.007550	0.003965	0.007590	0.008560	0.008217	0.005276	0.012431	0.006038	0.009674	0.007900	0.007824	0.006594	0.005970	0.010982	0.009944	0.008429	0.009983	0.007177	0.006547	0.009879	0.006483	0.008665	0.010112	0.008439	0.010043	0.006377	0.007385
-313.433333	0.005778	0.007013	0.008540	0.008146	0.009991	0.009784	0.007120	0.007929	0.006598	0.008149	0.009524	0.007413	0.006975	0.008553	0.009217	0.009056	0.004675	0.006649	0.007115	0.007326	0.008786	0.007802	0.009449	0.008985	0.011721	0.007080	0.008457	0.007772	0.008161	0.005874	0.009909	0.006674	0.007284	0.011202	0.007593	0.008423	0.006752	0.008811	0.008129	0.006415	0.006897	0.010585	0.007732	0.012029	0.009730	0.006356	0.007572	0.007188	0.008967
-313.400000	0.004938	0.006131	0.006977	0.008559	0.008216	0.006281	0.009501	0.008406	0.009706	0.009429	0.009502	0.009064	0.009888	0.011394	0.007871	0.008724	0.008478	0.006791	0.005698	0.007741	0.011246	0.006682	0.007308	0.009056	0.012464	0.007416	0.008248	0.007083	0.007022	0.005779	0.006497	0.005266	0.009459	0.008436	0.005822	0.007399	0.007829	0.012190	0.010252	0.006859	0.005935	0.008080	0.007016	0.007866	0.008997	0.007311	0.006980	0.007588	0.009250
-313.366666	0.005996	0.007083	0.007802	0.009456	0.009782	0.005521	0.006336	0.005230	0.009811	0.009382	0.007159	0.007570	0.008778	0.006600	0.005769	0.008702	0.007858	0.006681	0.006776	0.004647	0.007295	0.007635	0.006317	0.007715	0.012660	0.009210	0.006075	0.005587	0.007691	0.004112	0.007233	0.008884	0.008196	0.009267	0.005589	0.007622	0.007700	0.007053	0.007485	0.005387	0.007427	0.007003	0.007326	0.006848	0.009834	0.009968	0.007171	0.006600	0.006805
-313.333333	0.004782	0.004755	0.006252	0.009682	0.007114	0.007435	0.006527	0.007226	0.004450	0.007959	0.007372	0.007119	0.006970	0.005929	0.007296	0.006160	0.008348	0.008882	0.006720	0.004010	0.007109	0.007568	0.006023	0.006761	0.007829	0.004839	0.005326	0.005783	0.008607	0.005760	0.005746	0.008917	0.009289	0.004288	0.000959	0.003709	0.007784	0.008410	0.002987	0.004620	0.008016	0.007706	0.003749	0.006446	0.007950	0.007170	0.004217	0.005125	0.005687
-313.300000	0.002746	0.007821	0.004195	0.005939	0.008696	0.005332	0.004957	0.003299	0.004666	0.005353	0.005266	0.004326	0.008604	0.004786	0.004572	0.005215	0.007573	0.007278	0.006092	0.003147	0.006609	0.007260	0.003248	0.006671	0.008181	0.007293	0.002271	0.005380	0.007713	0.007054	0.003243	0.005555	0.004756	0.006061	0.003596	0.005176	0.004792	0.005974	0.003091	0.006030	0.001877	0.006069	0.005173	0.003782	0.006038	0.006448	0.004668	0.004322	0.004789
-313.266666	0.001748	0.005924	0.004401	0.006690	0.005068	0.004793	0.002539	0.000906	0.002368	0.003592	0.004511	0.001204	0.003991	0.003106	0.001313	0.004867	0.003487	0.004066	0.003375	0.004623	0.005490	0.002915	0.003745	0.003795	0.008122	0.005306	0.003637	0.003399	0.004093	0.005383	0.004015	0.002432	0.004517	0.005099	0.001115	0.003071	0.002188	0.004315	0.002453	0.000907	0.004338	0.006048	0.001178	0.002673	0.003937	0.002221	0.005337	0.002503	0.004512
-313.233333	-0.001236	0.002850	0.003568	0.004022	0.003375	0.002849	-0.000460	0.001143	0.001779	0.004825	0.003227	-0.000260	0.004325	-0.001210	0.001300	0.001914	0.004016	0.003037	0.001275	-0.001379	0.006287	0.001403	0.002202	0.004197	0.003116	0.003104	0.003177	0.001988	0.001988	-0.000343	0.001572	0.004110	0.002640	0.001496	0.001700	-0.000286	0.002373	0.000704	0.002110	0.001558	0.000753	0.002508	0.003905	0.001287	0.002514	0.001760	0.001125	0.001429	0.002879
-313.200000	-0.000706	-0.001322	-0.000614	0.000607	-0.000807	0.002429	-0.002295	-0.001518	0.002318	-0.000914	0.002804	-0.000603	0.002910	-0.002164	-0.003774	-0.000456	0.001307	0.000432	0.000844	-0.000825	0.003815	0.001326	-0.001157	-0.000557	0.001840	0.003271	0.001772	0.000429	0.000491	0.000275	0.000520	0.000802	0.000447	0.002556	-0.000683	-0.001791	-0.000698	-0.002733	-0.000758	-0.003187	-0.001408	0.001338	-0.001872	-0.001432	0.000061	0.002196	-0.003017	-0.000861	0.000497
-313.166666	-0.004725	-0.001822	-0.002200	-0.003561	-0.002227	-0.003156	-0.002394	-0.003984	-0.001109	-0.000717	-0.000836	-0.005052	-0.001017	-0.003829	-0.004267	-0.001850	0.001068	-0.000173	-0.003965	-0.005624	0.000107	-0.003580	-0.002779	-0.001570	-0.000293	-0.000974	-0.002667	-0.000543	-0.001390	-0.002472	-0.003867	-0.001290	0.002266	-0.003309	-0.003199	-0.002173	-0.002369	-0.004477	-0.003823	-0.002898	-0.002816	-0.001736	0.001565	-0.003362	-0.002784	-0.003545	-0.002137	-0.004699	-0.001173
-313.133333	-0.004587	-0.003801	-0.001935	-0.004811	-0.003418	-0.006666	-0.006715	-0.005642	-0.002177	-0.002502	-0.003760	-0.003913	-0.005354	-0.006843	-0.006551	-0.004561	-0.005560	-0.003419	-0.005138	-0.008064	-0.005340	-0.002958	-0.004538	-0.002404	-0.001610	-0.006380	-0.004156	-0.005514	-0.003909	-0.000166	-0.003307	-0.005504	-0.000640	-0.001928	-0.009035	-0.006492	-0.003002	-0.006654	-0.005335	-0.005826	-0.004370	-0.003140	-0.004527	-0.006561	-0.004068	-0.004196	-0.006446	-0.003799	-0.004401
-313.100000	-0.007291	-0.004995	-0.004706	-0.006206	-0.003170	-0.004189	-0.008597	-0.008034	-0.004878	-0.003105	-0.003507	-0.008571	-0.007199	-0.004152	-0.006280	-0.008181	-0.000768	-0.005920	-0.008294	-0.008821	-0.006839	-0.005910	-0.004964	-0.004661	-0.002458	-0.004987	-0.008126	-0.007525	-0.007120	-0.006886	-0.006224	-0.007209	-0.005222	-0.008149	-0.006670	-0.006091	-0.006628	-0.005420	-0.007416	-0.005994	-0.007445	-0.003829	-0.007805	-0.009094	-0.007142	-0.006960	-0.004852	-0.009227	-0.005181
-313.066666	-0.007829	-0.006309	-0.009991	-0.007147	-0.009217	-0.009868	-0.008877	-0.010404	-0.006257	-0.006505	-0.007262	-0.009884	-0.007061	-0.009191	-0.010834	-0.009280	-0.007214	-0.008162	-0.008102	-0.009401	-0.006589	-0.007294	-0.007952	-0.007713	-0.003655	-0.007502	-0.009438	-0.006020	-0.010917	-0.007200	-0.007915	-0.008113	-0.007468	-0.010462	-0.010752	-0.009671	-0.011675	-0.010845	-0.007620	-0.006815	-0.006342	-0.007702	-0.007624	-0.008068	-0.009287	-0.005881	-0.012987	-0.012119	-0.011200
-313.033333	-0.011087	-0.007264	-0.008103	-0.009923	-0.009424	-0.008595	-0.011571	-0.014460	-0.008020	-0.009690	-0.008331	-0.007020	-0.011641	-0.009033	-0.011187	-0.007671	-0.008891	-0.009742	-0.011041	-0.013751	-0.011007	-0.009875	-0.011350	-0.010304	-0.006820	-0.007876	-0.009553	-0.009933	-0.009188	-0.009199	-0.012036	-0.009618	-0.007418	-0.006351	-0.009034	-0.010464	-0.012421	-0.011851	-0.009560	-0.010171	-0.011880	-0.012072	-0.011550	-0.010582	-0.010616	-0.008605	-0.009832	-0.010844	-0.008440
-313.000000	-0.010535	-0.010209	-0.010922	-0.013078	-0.007206	-0.012102	-0.011716	-0.016564	-0.011878	-0.008727	-0.010030	-0.013901	-0.012171	-0.012146	-0.009694	-0.010786	-0.012083	-0.011959	-0.010103	-0.013873	-0.007971	-0.010872	-0.012714	-0.009010	-0.008442	-0.010825	-0.013998	-0.008161	-0.013900	-0.011514	-0.010053	-0.012544	-0.008241	-0.014017	-0.011072	-0.012414	-0.011846	-0.012735	-0.010788	-0.010477	-0.010811	-0.011233	-0.011027	-0.009421	-0.013543	-0.013837	-0.011740	-0.012209	-0.008479
-312.966666	-0.013399	-0.013271	-0.012046	-0.014033	-0.013785	-0.011386	-0.012275	-0.014506	-0.013328	-0.013208	-0.009550	-0.012750	-0.011902	-0.009693	-0.013346	-0.012197	-0.015601	-0.012097	-0.013133	-0.013599	-0.012652	-0.012481	-0.013622	-0.010140	-0.011695	-0.012924	-0.010160	-0.014092	-0.014041	-0.010662	-0.013522	-0.010152	-0.010357	-0.011935	-0.014995	-0.015166	-0.010845	-0.011048	-0.011420	-0.012449	-0.013125	-0.010568	-0.010872	-0.011304	-0.010847	-0.010927	-0.011865	-0.012027	-0.011989
-312.933333	-0.014434	-0.013672	-0.011533	-0.012826	-0.012961	-0.012424	-0.011529	-0.012138	-0.011430	-0.011511	-0.013498	-0.013482	-0.011137	-0.008960	-0.011714	-0.012342	-0.013965	-0.009589	-0.014617	-0.011933	-0.012120	-0.015220	-0.013559	-0.009950	-0.008539	-0.011788	-0.010766	-0.012171	-0.014428	-0.013247	-0.010943	-0.012919	-0.014151	-0.010655	-0.015498	-0.012443	-0.012876	-0.011272	-0.013520	-0.013305	-0.011721	-0.014520	-0.013232	-0.013907	-0.012200	-0.013370	-0.013742	-0.014582	-0.012422
-312.900000	-0.011752	-0.014657	-0.013936	-0.012558	-0.012576	-0.015297	-0.013113	-0.014639	-0.011698	-0.015392	-0.013404	-0.011981	-0.014522	-0.011883	-0.011674	-0.011280	-0.013179	-0.009853	-0.012905	-0.013503	-0.010375	-0.011005	-0.014205	-0.013454	-0.011120	-0.012110	-0.013389	-0.013252	-0.012461	-0.014777	-0.011647	-0.012318	-0.011583	-0.012961	-0.016356	-0.009415	-0.011936	-0.014600	-0.014207	-0.014808	-0.011349	-0.011462	-0.013802	-0.014240	-0.010811	-0.012238	-0.011757	-0.013640	-0.012009
-312.866666	-0.014029	-0.015260	-0.012402	-0.016071	-0.012941	-0.014722	-0.010695	-0.011894	-0.013487	-0.012608	-0.009807	-0.012610	-0.013610	-0.008830	-0.013373	-0.011068	-0.013904	-0.011461	-0.012805	-0.014187	-0.013771	-0.011259	-0.012751	-0.009767	-0.014037	-0.013893	-0.012743	-0.011796	-0.014613	-0.012989	-0.012023	-0.014232	-0.014429	-0.007352	-0.016021	-0.015611	-0.011780	-0.014348	-0.013211	-0.012337	-0.013237	-0.009020	-0.009530	-0.012526	-0.011470	-0.012799	-0.012939	-0.013896	-0.011464
-312.833333	-0.014660	-0.013644	-0.011067	-0.015567	-0.011646	-0.009973	-0.014447	-0.011246	-0.013153	-0.010956	-0.011567	-0.010893	-0.012540	-0.010974	-0.012235	-0.012003	-0.014259	-0.007802	-0.012739	-0.013823	-0.012387	-0.011492	-0.012896	-0.012730	-0.008450	-0.011881	-0.012727	-0.011551	-0.011640	-0.013441	-0.013457	-0.010044	-0.012612	-0.015268	-0.012969	-0.012206	-0.012109	-0.012815	-0.014721	-0.010437	-0.010079	-0.013065	-0.012661	-0.011139	-0.010286	-0.012568	-0.011854	-0.012949	-0.009640
-312.800000	-0.009924	-0.010266	-0.010081	-0.012747	-0.010548	-0.009943	-0.009392	-0.009390	-0.011549	-0.011239	-0.010309	-0.012188	-0.009274	-0.009267	-0.007601	-0.010676	-0.010764	-0.012207	-0.012304	-0.012953	-0.011104	-0.011524	-0.011985	-0.011696	-0.008399	-0.012337	-0.011350	-0.012144	-0.011427	-0.012404	-0.010212	-0.010055	-0.010627	-0.009483	-0.015408	-0.009952	-0.008831	-0.010012	-0.011479	-0.009715	-0.010043	-0.009422	-0.011218	-0.012139	-0.009822	-0.009782	-0.008780	-0.012519	-0.009609
-312.766666	-0.010469	-0.011468	-0.012305	-0.008571	-0.011697	-0.008106	-0.008928	-0.008954	-0.009463	-0.008637	-0.009641	-0.007247	-0.009763	-0.010274	-0.007363	-0.008623	-0.011501	-0.011142	-0.009525	-0.010996	-0.009878	-0.008495	-0.011496	-0.009140	-0.009285	-0.009230	-0.011090	-0.007995	-0.008477	-0.013769	-0.010823	-0.011694	-0.011187	-0.010943	-0.009871	-0.008879	-0.008605	-0.009316	-0.010776	-0.007838	-0.006757	-0.008699	-0.012057	-0.006838	-0.010055	-0.008951	-0.010365	-0.010757	-0.007716
-312.733333	-0.013479	-0.011074	-0.011752	-0.007647	-0.008767	-0.004965	-0.005995	-0.007716	-0.008138	-0.008372	-0.006045	-0.007163	-0.008400	-0.008637	-0.007131	-0.007403	-0.009154	-0.007533	-0.009063	-0.009641	-0.009405	-0.006678	-0.009538	-0.008307	-0.005815	-0.012253	-0.007879	-0.010306	-0.009172	-0.009829	-0.007568	-0.010399	-0.011240	-0.007159	-0.011163	-0.010595	-0.004579	-0.008819	-0.009894	-0.008632	-0.005600	-0.006383	-0.007412	-0.007334	-0.006532	-0.007880	-0.005203	-0.009191	-0.004072
-312.700000	-0.010643	-0.009832	-0.007806	-0.009417	-0.006358	-0.004702	-0.006300	-0.010302	-0.006189	-0.005850	-0.006134	-0.006070	-0.007503	-0.005677	-0.007844	-0.004370	-0.006153	-0.006573	-0.005674	-0.007263	-0.007014	-0.006654	-0.007625	-0.004201	-0.004874	-0.009170	-0.007515	-0.006298	-0.006010	-0.009104	-0.006385	-0.006029	-0.010482	-0.008814	-0.008139	-0.006458	-0.005863	-0.003939	-0.006945	-0.004318	-0.005816	-0.008518	-0.007999	-0.006234	-0.006819	-0.004259	-0.004552	-0.008602	-0.005656
-312.666666	-0.009390	-0.009610	-0.004657	-0.007866	-0.006220	-0.005340	-0.004882	-0.007025	-0.006127	-0.003525	-0.005912	-0.005366	-0.006373	-0.002908	-0.005830	-0.005031	-0.006036	-0.004121	-0.004737	-0.009200	-0.007251	-0.005270	-0.005566	-0.003555	-0.005091	-0.005691	-0.003627	-0.004837	-0.007436	-0.007475	-0.006670	-0.006777	-0.003649	-0.004534	-0.006926	-0.007426	-0.002482	-0.006348	-0.004995	-0.004068	-0.003649	-0.005221	-0.006877	-0.006948	-0.004471	-0.006230	-0.002289	-0.006758	-0.007289
-312.633333	-0.008375	-0.003271	-0.002160	-0.005121	-0.003455	-0.002345	-0.001376	-0.005417	-0.005135	-0.001764	-0.003095	-0.006083	-0.004125	-0.002384	-0.002153	-0.005359	-0.006706	-0.006534	-0.003747	-0.004088	-0.004961	-0.003519	-0.005930	-0.004767	-0.002259	-0.006596	-0.004509	-0.004386	-0.005433	-0.007534	-0.004600	-0.003692	-0.009861	-0.003484	-0.007258	-0.004527	-0.002452	-0.003534	-0.005261	-0.003250	-0.004412	-0.004027	-0.004807	-0.002432	-0.003716	-0.003859	-0.005955	-0.004492	-0.006032
-312.600000	-0.001982	-0.003031	-0.005477	-0.004919	-0.004032	-0.002760	-0.000925	-0.001875	-0.003573	-0.004844	-0.003466	-0.002027	-0.002874	-0.003315	-0.003005	-0.004414	-0.004744	-0.006685	-0.002106	-0.005580	-0.004007	-0.000964	-0.004729	-0.003489	-0.004146	-0.007850	-0.001266	-0.002944	-0.002162	-0.005128	-0.003098	-0.005329	-0.004240	-0.001833	-0.003412	-0.005648	-0.003302	-0.002141	-0.003923	0.000088	-0.002960	-0.001045	-0.000890	-0.003478	-0.003069	-0.001101	-0.000032	-0.003660	-0.003679
-312.566666	-0.005596	-0.004873	-0.003899	-0.007905	-0.002790	-0.000635	0.000007	-0.001204	-0.001878	-0.004773	-0.001903	0.000816	-0.002240	-0.003596	-0.001622	-0.000666	-0.003299	-0.002999	-0.000643	-0.000787	-0.003377	-0.005079	-0.003077	-0.000592	0.000044	-0.001167	0.000176	-0.001358	-0.004369	-0.002146	-0.003147	-0.000015	-0.003826	-0.000751	-0.003538	-0.004333	-0.000469	0.000237	-0.002021	-0.003991	-0.002920	0.001029	-0.001699	0.001465	-0.001713	0.003386	0.000038	-0.001891	-0.000053
-312.533333	-0.002589	-0.002357	-0.001969	-0.003442	-0.000313	0.000627	0.000921	-0.002776	-0.000795	-0.002038	-0.005092	0.001894	-0.001898	0.002386	-0.000479	-0.001674	-0.004459	0.002060	0.000883	-0.004830	-0.003732	-0.000346	-0.004561	-0.002416	0.002601	-0.005305	0.001240	-0.001887	-0.002316	-0.002659	-0.002463	-0.000147	-0.001487	-0.003024	-0.001850	-0.002541	-0.002623	-0.001486	-0.000608	0.000026	0.002820	0.000543	-0.002929	0.001714	0.001499	-0.000282	0.001748	-0.004944	0.001179
-312.500000	-0.000477	-0.001001	0.001958	0.001354	-0.000319	0.001273	0.001557	-0.001805	-0.002044	-0.001920	-0.000874	0.002595	0.000461	0.000050	0.000087	0.000155	-0.002181	-0.000721	-0.000891	-0.003926	0.000320	0.000314	-0.000747	0.000504	0.003972	-0.002647	-0.001392	-0.000774	-0.001949	-0.001724	0.001579	0.000594	-0.001511	-0.001043	-0.001181	-0.001790	0.003062	-0.000871	-0.001203	-0.002999	-0.000066	-0.002933	-0.000224	0.002192	0.001821	0.000573	0.003405	-0.003290	0.002489
-312.466666	-0.000162	-0.000752	0.002852	0.000709	0.001728	0.003309	0.000510	-0.000274	-0.000775	-0.000842	0.002466	-0.001149	0.000006	0.001061	0.002997	0.001302	0.000124	-0.000583	0.000318	-0.003482	-0.000542	-0.002222	-0.002411	-0.001448	0.001881	-0.001040	0.002578	0.001454	-0.000574	0.000255	0.001147	0.000606	0.001396	0.003707	0.001351	-0.000838	0.002582	0.001367	0.001304	0.000198	0.003103	0.003495	0.001700	0.004049	0.000484	-0.000478	0.000308	0.000847	0.001367
-312.433333	0.002222	0.000235	0.002147	-0.000405	0.000315	-0.000587	0.002642	-0.000227	0.000690	0.000506	0.002980	0.000610	0.000336	0.002006	0.001777	0.002760	-0.000001	0.001003	0.000661	-0.000008	0.001990	-0.000521	-0.000982	-0.000545	0.003065	0.002759	0.002655	-0.000085	0.002759	-0.002088	0.001575	0.003386	-0.001338	-0.001183	0.000275	-0.001696	-0.000230	0.004656	0.001729	0.002251	0.003235	0.000265	0.001815	0.002922	0.003772	0.002519	0.002331	-0.002001	0.002117
-312.400000	0.001352	0.002197	0.002922	0.001772	0.003508	0.000726	-0.000816	0.000165	0.001372	0.002537	0.000783	0.003956	0.001003	0.000405	0.002361	0.001262	0.000191	0.000969	0.006136	0.002418	0.000207	-0.000376	-0.002768	0.001626	0.002466	0.001670	0.001782	0.001452	0.002452	0.001462	0.000606	0.001917	0.000140	0.002792	0.001195	0.000374	0.000925	0.005214	0.002724	0.002798	0.002747	0.002931	0.000924	0.004803	0.004841	0.002359	0.003923	0.002469	0.003119
-312.366666	0.003325	0.002532	0.000106	0.000519	0.001799	0.001038	0.000453	0.001066	0.002882	0.003045	0.002039	0.005003	0.002839	0.002325	0.004262	0.000006	0.003306	0.004554	0.003389	0.001268	0.003091	0.001343	0.000279	0.000352	0.003864	0.003247	-0.000840	-0.002217	0.000739	-0.001353	0.002314	0.003444	0.002575	0.001655	0.001663	0.001972	0.002386	0.005758	0.002852	0.001331	0.003843	0.001906	0.002291	0.005741	0.002853	0.004406	0.001316	0.000554	0.004696
-312.333333	0.002393	0.004850	0.003164	0.000809	0.000125	0.003279	0.002902	0.000931	0.002134	0.002429	0.005746	0.001357	0.000248	0.002960	0.001546	0.002655	0.001876	0.004688	0.001279	0.000840	0.003984	0.003464	-0.000752	0.002387	0.005805	0.003577	0.002757	0.003059	0.000181	0.003923	0.004764	0.005523	0.002087	0.002723	0.000946	0.000181	0.004521	0.004607	0.002361	0.001766	0.004535	0.003493	0.001441	0.003647	0.003554	0.005469	0.002417	-0.000980	0.005244
-312.300000	-0.001285	0.004025	0.000676	0.003498	0.002699	0.001919	0.000397	0.000576	-0.000152	0.002287	0.003600	0.000366	0.002660	0.005624	0.004886	0.002583	0.003361	0.005174	0.001307	-0.001082	0.003602	0.004301	-0.000287	0.000966	0.005046	0.001788	0.001301	0.002042	0.002988	0.003316	0.000056	0.001301	-0.001012	0.000004	-0.000332	0.001549	0.005124	0.002328	0.002747	0.001375	0.001790	0.003031	0.004004	0.005163	0.004244	0.005395	0.004992	0.000455	0.002825
-312.266666	0.001770	0.004247	0.003285	0.001302	0.000692	0.005438	0.002207	0.001204	0.003091	0.000758	0.003565	0.000477	0.001912	0.001593	0.002144	0.002339	-0.000353	0.002542	0.005094	0.002076	0.002530	0.005413	0.001084	0.001614	0.004965	0.001833	0.001018	0.004333	0.002743	0.002647	0.002435	0.003634	0.001810	0.004532	-0.002459	0.002916	0.002716	0.004287	0.004906	0.000685	0.002045	0.000861	0.004294	0.004209	0.003567	0.006427	0.002812	-0.001214	0.005291
-312.233333	0.004094	0.005540	0.003626	0.002825	0.003502	0.002072	0.001306	0.002935	-0.001215	0.000646	0.004024	0.001467	0.001316	0.004181	0.006488	0.002437	0.001616	0.000861	0.003514	0.001915	0.003512	0.003716	0.001014	0.001792	0.002941	0.003069	0.003626	0.002274	0.003347	0.000820	0.002410	0.004747	0.002234	0.003263	-0.003121	0.003659	0.001146	0.001286	0.001292	-0.000362	0.003364	0.004405	0.005123	0.005301	0.005684	0.005242	0.004326	-0.000099	0.002068
-312.200000	0.003219	0.000922	0.000976	0.003379	0.003889	0.003760	0.000965	0.004411	0.004770	0.003289	0.002926	0.001561	0.003526	0.001515	0.002481	0.001146	0.003234	0.002480	0.004283	-0.000728	0.003455	0.005887	-0.000032	0.001452	0.005062	0.001134	0.003439	0.003311	0.005035	0.003258	0.002426	0.004138	0.003709	0.003252	0.000650	0.003616	0.002046	0.004141	0.002450	0.003181	0.004497	0.003787	0.002641	0.003140	0.005828	0.005142	0.002766	0.000802	0.007212
-312.166666	0.000374	0.001402	0.004849	0.001336	0.002349	-0.001016	0.001840	0.002891	0.003598	0.004127	0.006403	0.002372	0.002568	0.002401	0.004788	0.004245	0.003491	0.002921	0.004847	0.001312	0.003158	0.005718	0.003612	0.001581	0.005877	0.004754	0.002166	0.002749	0.001380	0.002554	0.003815	0.002826	-0.000065	0.002355	0.001156	0.002225	0.004156	0.003701	0.003217	0.002415	0.004235	0.002361	0.004955	0.007190	0.003899	0.004811	0.000505	0.001691	0.001845
-312.133333	0.000454	-0.000171	0.002399	0.002806	0.002644	0.005123	0.002043	0.002580	0.001576	0.001219	0.003762	0.001955	0.003896	0.001283	0.004483	0.003202	0.004975	0.004137	0.003909	0.000361	0.004297	0.000630	0.003946	0.003629	0.003130	-0.000404	0.004518	0.006226	0.002342	0.000194	0.004304	0.002283	0.000828	0.002921	0.001405	0.003749	0.001681	0.006773	0.002111	0.005590	0.004045	0.003174	-0.000044	0.005678	0.004645	0.003775	0.005006	0.001657	0.003725
-312.100000	0.003542	0.005916	0.003046	0.003436	0.004023	0.005037	0.003920	0.002666	0.003328	0.002884	0.001557	0.002091	0.004713	0.002239	0.005135	0.003045	0.005439	0.003865	0.004167	0.001030	0.002342	0.002927	0.001928	0.002922	0.004187	0.003274	0.003451	0.004867	0.004585	0.000581	0.004269	0.004057	0.004526	0.003572	0.002953	0.003337	0.004914	0.004958	0.002761	0.004642	0.003525	0.003197	0.002873	0.003420	0.002322	0.006895	0.005327	0.000916	0.004328
-312.066666	0.002661	0.003494	0.005391	0.005956	0.006616	0.003297	0.003753	0.003682	0.001099	0.002693	0.001684	0.003718	0.006909	0.001147	0.004566	0.002213	0.003472	0.003669	0.002227	0.000386	0.002230	0.006038	0.003313	0.004572	0.007172	0.003155	0.002097	0.004440	0.002294	0.000199	0.003755	0.005333	0.002260	0.003563	0.002870	0.002359	0.005481	0.004561	0.002107	0.002777	0.003695	0.004886	0.004783	0.004502	0.007475	0.004222	0.004250	0.001121	0.004664
-312.033333	0.001742	0.004884	0.004462	0.001978	0.004936	0.002704	0.001746	0.004526	0.003155	0.002973	0.004384	0.006848	0.003453	0.004358	0.005848	0.000664	0.001156	0.005400	0.002218	0.001022	0.004925	0.002693	0.000427	0.001704	0.004905	0.000251	0.002657	0.005781	0.005178	0.001165	0.007017	0.003945	0.003443	0.002754	0.004631	0.002841	0.002897	0.004234	0.003101	0.002181	0.002232	0.005566	0.006135	0.004817	0.005776	0.004457	0.006735	0.003852	0.003885
-312.000000	0.002774	0.002021	0.005175	0.005343	0.007252	0.002899	0.001213	0.003537	0.005944	0.004158	0.002793	0.005449	0.001757	0.004929	0.004068	0.005363	0.002478	0.004448	0.004106	0.000478	0.004516	0.004510	0.001444	0.002892	0.004738	0.002490	0.003081	0.003963	0.003524	0.002872	0.005062	0.005380	0.003373	0.003877	0.002637	0.000924	0.005194	0.004277	0.002643	0.002694	0.008038	0.005079	0.005093	0.002668	0.004321	0.004287	0.008242	0.002700	0.004286
-311.966666	0.004505	0.006290	0.005421	0.002222	0.004614	0.002300	0.005006	0.005458	0.003135	0.003458	0.004764	0.003371	0.002076	0.003384	0.004548	0.004991	0.003876	0.005198	0.004765	0.004076	0.002452	0.005165	0.002691	0.002514	0.007597	0.004799	0.007239	0.005957	0.001545	0.001191	0.005909	0.003552	0.006291	0.003342	0.003276	0.003319	0.002061	0.005637	0.001989	0.005650	0.004360	0.001867	0.005897	0.005394	0.002959	0.005300	0.005165	0.001873	0.006820
-311.933333	0.006361	0.002743	0.006279	0.006638	0.005614	0.006056	0.000889	0.006132	0.003217	0.003288	0.002334	0.004221	0.004358	0.008140	0.002407	0.007485	0.003543	0.005169	0.006802	0.004157	0.006139	0.001716	0.004576	0.004061	0.006219	0.004691	0.004488	0.003320	0.002697	0.004968	0.006744	0.005134	0.004396	0.003987	0.003371	0.002612	0.004126	0.005929	0.000758	0.004861	0.005097	0.005216	0.004974	0.007677	0.006238	0.004797	0.006119	0.006056	0.005884
-311.900000	0.005555	0.005423	0.006869	0.006347	0.005575	0.007839	0.004481	0.002253	0.002463	0.003531	0.005206	0.006693	0.006938	0.002925	0.005433	0.006060	0.006216	0.003087	0.006061	0.000510	0.002848	0.004944	0.003261	0.003755	0.004281	0.003622	0.005520	0.003222	0.006700	-0.000554	0.004706	0.003231	0.003416	0.004778	0.004826	0.003164	0.005447	0.005605	0.003079	0.006438	0.006061	0.006608	0.005144	0.002483	0.005980	0.007394	0.006509	0.005948	0.005634
-311.866666	0.002101	0.002241	0.004795	0.007183	0.006391	0.006035	0.006586	0.003661	0.001242	0.004914	0.007661	0.005093	0.008485	0.007623	0.006650	0.006198	0.007079	0.003942	0.006851	0.006416	0.005317	0.004667	0.002491	0.004028	0.006887	0.004016	0.004345	0.002736	0.007027	0.004915	0.005170	0.004754	0.007586	0.005137	0.004894	0.001959	0.004276	0.006530	0.007220	0.004181	0.003190	0.003930	0.005108	0.005368	0.005651	0.005662	0.006990	0.004133	0.006697
-311.833333	0.002155	0.003456	0.004638	0.006372	0.007796	0.002611	0.007863	0.005331	0.004589	0.008649	0.005470	0.005807	0.005537	0.006609	0.004933	0.003450	0.003583	0.005488	0.009410	0.006048	0.007988	0.005631	0.002098	0.006743	0.005760	0.007178	0.003550	0.006225	0.006980	0.003923	0.004546	0.003770	0.005316	0.007357	0.001557	0.003417	0.004150	0.006832	0.003520	0.006766	0.007415	0.004968	0.003585	0.007891	0.007035	0.006110	0.006134	0.003811	0.007919
-311.800000	0.002961	0.007883	0.007420	0.007019	0.005244	0.002632	0.002909	0.002259	0.004262	0.005651	0.006771	0.004314	0.005687	0.005175	0.002084	0.004793	0.003959	0.004114	0.005591	0.006458	0.005562	0.005779	0.004631	0.005379	0.005372	0.005169	0.004665	0.006861	0.008452	0.002602	0.008303	0.005440	0.005833	0.004782	0.002548	0.005321	0.006499	0.003800	0.005934	0.004587	0.006988	0.005763	0.006551	0.006535	0.007190	0.007295	0.006370	0.003999	0.004466
-311.766666	0.004967	0.006782	0.005883	0.007072	0.004620	0.005421	0.006801	0.002217	0.001551	0.006092	0.005358	0.005465	0.007418	0.005308	0.004798	0.006079	0.005092	0.004625	0.005760	0.006239	0.006857	0.006294	0.003076	0.003844	0.006357	0.002555	0.003759	0.005067	0.003934	0.000984	0.004819	0.004801	0.007737	0.006452	0.002266	0.005406	0.003604	0.004638	0.005591	0.005179	0.007366	0.003970	0.005648	0.006261	0.008714	0.006598	0.005243	0.005618	0.004484
-311.733333	0.002461	0.000721	0.003982	0.003220	0.008008	0.005043	0.005786	0.003032	0.001055	0.005400	0.006543	0.005466	0.007227	0.005187	0.006082	0.005513	0.006837	0.005261	0.007286	0.003195	0.005254	0.005293	0.005785	0.005584	0.006197	0.006367	0.005444	0.005604	0.005367	0.002387	0.006378	0.006676	0.005771	0.005924	0.003052	0.004267	0.003548	0.004566	0.002823	0.005295	0.003110	0.004525	0.002605	0.003760	0.006334	0.004763	0.005806	0.005653	0.007995
-311.700000	0.002220	0.003427	0.004915	0.004060	0.008026	0.006099	0.004539	0.001758	0.002510	0.003965	0.004903	0.007012	0.003413	0.002801	0.005994	0.003785	0.005468	0.003745	0.005827	0.001063	0.006932	0.002664	0.001931	0.006000	0.003104	0.003723	0.004107	0.005948	0.005430	0.002892	0.004578	0.002704	0.004798	0.003957	0.007558	0.006467	0.004498	0.005201	-0.000029	0.001818	0.005621	0.003790	0.004936	0.004863	0.005020	0.006839	0.006565	0.003738	0.006013
-311.666666	0.002785	0.003165	0.005403	0.002118	0.002666	0.003917	0.004394	0.002646	0.004641	0.005774	0.003460	0.002793	0.004162	0.005174	0.002668	0.003279	0.003882	0.001800	0.004091	0.002775	0.004584	0.005720	0.004241	0.004906	0.005827	0.005329	0.004197	0.002370	0.004387	0.005786	0.004918	0.003764	0.000821	0.007514	0.001155	0.001987	0.006753	0.004986	0.002545	0.003329	0.006487	0.004519	0.002725	0.004871	0.005529	0.004396	0.004852	0.004987	0.005466
-311.633333	0.002699	0.004241	0.003121	0.002660	0.005160	0.000803	0.001740	0.001452	0.005612	0.003498	0.005840	0.002905	0.004683	0.004243	0.005406	0.001805	0.002474	0.002714	0.003459	0.000648	0.002928	0.005046	0.000997	0.006980	0.004283	0.003741	0.005268	0.006685	0.005779	0.002494	0.005237	0.004263	0.003587	0.003164	0.004162	0.002687	0.006371	0.006633	0.005145	0.004840	0.007156	0.004501	0.003265	0.003564	0.005914	0.002380	0.004096	0.002575	0.001157
-311.600000	0.005516	0.004211	0.002445	0.002957	0.001081	0.005140	0.002367	-0.001827	0.000859	0.002565	0.004567	0.001802	0.002849	0.001572	0.001157	0.004188	0.005892	0.002773	0.001996	0.001913	0.001064	0.003335	0.001447	0.002997	0.005178	0.000493	0.002713	0.001215	0.005060	0.000450	0.003108	0.005338	0.005122	0.004121	0.002681	0.002305	0.002950	0.003994	0.000922	0.005871	0.002214	0.001239	0.002783	0.004493	0.005904	0.000759	0.001467	0.002612	0.002999
-311.566666	0.001787	-0.000376	0.001193	0.000918	0.000978	0.001224	0.002054	0.001271	0.002190	0.002280	0.001263	0.004062	0.001046	0.001373	0.002792	0.001258	0.002006	0.003309	0.000608	0.000805	0.001382	0.000064	-0.001697	0.004573	0.005325	0.003595	0.001892	0.005301	0.002956	0.002244	0.003332	0.002654	0.002856	0.000083	-0.000028	0.003220	0.003052	0.002581	0.001355	0.000801	0.002992	0.001467	0.003171	0.002272	0.004911	0.003988	0.004439	0.001801	0.001299
-311.533333	-0.001957	0.003465	-0.002669	0.000524	0.002207	0.001454	-0.000031	0.001810	0.002923	-0.000812	0.003289	0.000277	-0.000151	0.001303	0.000642	-0.001398	0.000383	0.003334	0.000366	-0.001709	0.002162	0.001462	0.001192	0.004347	0.001550	-0.000256	0.001189	0.001749	0.002581	-0.000109	0.002124	-0.000253	0.000303	-0.001490	-0.000404	-0.003413	0.001465	0.003221	-0.001264	-0.000070	0.002587	-0.000511	0.000428	0.004720	0.001971	0.001398	0.001623	0.001582	0.002486
-311.500000	-0.003139	-0.000810	0.000712	0.000854	0.001089	0.001770	-0.001594	0.000421	0.001466	-0.000948	0.002749	-0.001893	-0.002807	0.000744	-0.002088	-0.002862	0.000430	0.001195	0.002888	0.000080	0.000556	0.000672	-0.002442	0.001952	0.001760	-0.000513	0.002423	-0.002486	-0.001788	0.000993	0.001641	-0.001299	-0.000842	0.002062	-0.004080	-0.000454	-0.001276	-0.001128	-0.000699	0.001250	0.001308	-0.000758	-0.001879	0.002110	0.002421	0.001654	0.002913	-0.001451	0.001927
-311.466666	-0.000630	-0.001158	0.000451	-0.001032	0.002435	-0.000099	0.002030	-0.003813	-0.000286	0.000031	0.001948	-0.002260	0.001395	0.000551	-0.001380	-0.000043	0.001924	-0.003085	0.002067	-0.002830	-0.000022	0.002518	-0.002007	0.003440	-0.001543	-0.001497	-0.001619	-0.001456	0.001280	-0.001342	-0.000316	0.001196	0.001340	-0.001310	-0.002606	-0.001127	0.000248	0.003551	-0.000208	-0.006428	-0.002240	-0.002009	-0.000392	-0.002288	0.000370	-0.001485	0.000071	-0.003235	0.001143
-311.433333	-0.001707	-0.001372	-0.003046	-0.002398	0.001838	-0.000360	-0.001867	-0.003964	0.000182	-0.002078	-0.002830	-0.001142	-0.001620	0.000964	-0.000686	-0.002994	0.000599	-0.005338	-0.000637	-0.003603	-0.002362	-0.000015	-0.002914	-0.001558	0.000612	-0.004664	-0.000435	0.000020	-0.001306	-0.001315	-0.000112	-0.003306	0.001016	0.001030	-0.001119	-0.001473	-0.002836	0.001150	-0.002160	-0.002700	-0.000636	-0.003556	-0.000670	0.000156	0.001742	-0.001323	-0.001186	-0.002512	-0.000849
-311.400000	-0.003381	-0.000332	-0.005456	-0.003160	-0.002347	-0.001696	-0.004916	-0.002275	-0.003173	-0.000297	-0.002501	-0.000188	-0.001833	-0.001456	-0.001231	-0.007025	-0.003403	-0.002328	-0.000480	-0.005862	-0.000700	-0.001560	-0.004468	-0.001680	-0.003257	-0.003418	-0.002474	0.000057	-0.000507	-0.005303	-0.001422	-0.001733	0.000463	-0.004681	-0.006485	-0.002697	-0.004337	-0.004599	-0.004339	-0.005037	-0.004307	-0.001329	-0.001417	-0.001526	-0.003608	-0.000786	-0.002907	-0.003627	-0.002751
-311.366666	-0.002802	-0.003128	-0.005795	-0.002987	-0.005159	-0.001981	-0.003933	-0.004020	-0.001454	-0.000709	-0.004107	-0.001933	-0.003157	-0.001930	-0.004162	-0.004205	-0.001244	-0.003941	-0.001019	-0.004383	-0.000726	-0.001211	-0.005878	-0.001870	-0.003899	-0.003528	-0.006160	-0.004589	-0.003393	-0.005153	-0.004376	-0.003160	-0.006132	-0.001572	-0.007815	-0.003557	-0.005335	-0.004010	-0.000529	-0.006147	0.000596	-0.005227	-0.005445	-0.003442	-0.002819	-0.001662	-0.000832	-0.005503	-0.004478
-311.333333	-0.004774	-0.003968	-0.003907	-0.003310	-0.002756	-0.007941	-0.004767	-0.008373	-0.001968	-0.004285	-0.002843	-0.004686	0.000349	-0.006084	-0.004637	-0.003378	-0.002949	-0.008329	-0.002922	-0.005230	-0.002494	-0.004271	-0.005782	-0.003252	-0.002252	-0.005320	-0.004651	-0.003717	-0.007217	-0.006581	-0.002922	-0.004562	-0.001154	-0.005427	-0.008184	-0.005932	-0.007642	-0.000531	-0.004076	-0.006516	-0.004996	-0.008956	-0.004316	-0.005414	-0.004699	-0.002827	-0.004815	-0.008177	-0.001744
-311.300000	-0.004661	-0.004156	-0.006027	-0.003506	-0.006039	-0.008165	-0.006576	-0.005190	-0.005398	-0.007200	-0.006007	-0.003984	-0.006165	-0.004136	-0.005115	-0.006994	-0.003145	-0.007939	-0.003544	-0.007161	-0.005226	-0.005986	-0.006628	-0.004958	-0.004186	-0.004357	-0.004649	-0.006991	-0.002379	-0.009513	-0.003172	-0.005234	-0.004813	-0.005780	-0.006536	-0.007058	-0.006096	-0.007639	-0.006274	-0.009158	-0.006065	-0.007357	-0.006121	-0.003561	-0.005142	-0.002939	-0.004706	-0.007276	-0.004043
-311.266666	-0.005626	-0.007341	-0.005859	-0.006382	-0.007614	-0.006389	-0.007003	-0.008442	-0.007008	-0.005484	-0.007790	-0.005750	-0.006080	-0.003465	-0.006183	-0.005151	-0.006431	-0.006684	-0.007652	-0.007909	-0.004679	-0.006707	-0.007508	-0.005253	-0.003084	-0.005948	-0.006710	-0.004736	-0.005674	-0.007303	-0.004360	-0.008203	-0.005300	-0.004717	-0.010255	-0.008609	-0.005709	-0.005438	-0.004390	-0.009590	-0.004659	-0.004977	-0.009103	-0.005355	-0.006270	-0.004234	-0.005709	-0.003208	-0.004949
-311.233333	-0.006567	-0.007639	-0.010625	-0.007358	-0.005461	-0.003110	-0.011236	-0.005054	-0.006351	-0.005986	-0.008658	-0.003981	-0.005792	-0.006285	-0.004881	-0.005441	-0.007917	-0.007689	-0.006253	-0.009291	-0.006258	-0.007428	-0.007801	-0.005548	-0.004627	-0.010288	-0.008002	-0.006666	-0.006406	-0.006896	-0.003870	-0.007422	-0.005668	-0.005955	-0.009065	-0.010393	-0.005970	-0.007146	-0.009388	-0.009643	-0.006436	-0.007876	-0.005557	-0.006217	-0.008229	-0.006062	-0.006850	-0.007792	-0.008854
-311.200000	-0.008783	-0.008813	-0.005672	-0.010572	-0.006064	-0.008716	-0.009131	-0.007304	-0.006677	-0.007046	-0.004923	-0.008403	-0.008689	-0.007366	-0.006849	-0.007856	-0.006857	-0.008665	-0.009136	-0.009219	-0.007941	-0.007076	-0.009901	-0.006057	-0.005512	-0.008380	-0.008069	-0.008065	-0.008464	-0.009371	-0.006692	-0.009182	-0.008336	-0.005115	-0.010284	-0.010851	-0.005970	-0.008799	-0.009417	-0.011911	-0.009925	-0.005451	-0.007304	-0.008260	-0.009604	-0.003630	-0.005926	-0.009481	-0.008400
-311.166666	-0.008207	-0.009099	-0.007711	-0.009006	-0.010530	-0.007081	-0.009411	-0.008818	-0.010304	-0.007099	-0.007336	-0.007401	-0.009354	-0.008518	-0.008000	-0.009686	-0.007974	-0.010130	-0.009930	-0.009412	-0.008896	-0.009141	-0.009863	-0.006363	-0.006335	-0.006842	-0.011053	-0.007487	-0.009635	-0.007556	-0.005827	-0.006860	-0.009823	-0.008870	-0.009184	-0.008997	-0.011708	-0.005380	-0.010925	-0.009357	-0.007001	-0.008677	-0.009173	-0.008130	-0.007371	-0.006864	-0.007492	-0.009721	-0.008947
-311.133333	-0.007641	-0.008209	-0.012669	-0.010606	-0.010419	-0.009090	-0.008511	-0.009818	-0.007661	-0.010177	-0.009760	-0.009959	-0.006167	-0.009724	-0.007071	-0.007431	-0.008305	-0.008990	-0.008843	-0.011282	-0.009852	-0.009659	-0.011004	-0.009525	-0.006502	-0.005859	-0.006875	-0.007470	-0.009230	-0.013617	-0.008324	-0.008911	-0.009679	-0.010104	-0.010124	-0.009909	-0.009935	-0.007558	-0.010356	-0.010037	-0.007070	-0.010769	-0.010888	-0.009266	-0.008264	-0.009995	-0.007446	-0.009629	-0.010378
-311.100000	-0.012521	-0.008433	-0.010020	-0.010311	-0.008702	-0.012914	-0.007058	-0.012637	-0.011478	-0.008340	-0.010463	-0.006897	-0.010049	-0.006734	-0.009693	-0.008568	-0.009375	-0.009204	-0.007341	-0.011222	-0.010214	-0.009987	-0.012806	-0.009573	-0.007143	-0.010288	-0.007906	-0.009172	-0.009418	-0.011285	-0.006932	-0.008074	-0.010056	-0.007187	-0.012587	-0.006675	-0.010973	-0.008175	-0.008795	-0.010301	-0.010186	-0.011389	-0.009926	-0.009317	-0.011005	-0.008149	-0.011428	-0.007803	-0.008189
-311.066666	-0.013001	-0.007324	-0.010689	-0.008739	-0.006740	-0.010130	-0.007058	-0.011065	-0.010990	-0.010568	-0.008048	-0.009241	-0.010670	-0.007518	-0.007917	-0.007604	-0.009517	-0.010149	-0.007861	-0.010374	-0.006998	-0.010371	-0.013120	-0.009081	-0.005830	-0.009920	-0.010883	-0.009434	-0.010028	-0.012099	-0.007600	-0.009573	-0.007716	-0.007985	-0.012655	-0.010473	-0.009940	-0.008098	-0.007746	-0.009445	-0.008150	-0.008172	-0.008845	-0.008745	-0.007443	-0.010419	-0.006455	-0.007295	-0.007844
-311.033333	-0.011396	-0.008407	-0.010146	-0.011724	-0.005328	-0.009462	-0.009076	-0.009640	-0.010268	-0.007745	-0.007070	-0.008350	-0.009113	-0.008063	-0.009537	-0.008794	-0.007980	-0.010683	-0.008972	-0.012900	-0.009181	-0.009919	-0.010604	-0.007480	-0.005569	-0.009228	-0.009364	-0.009511	-0.009747	-0.012824	-0.007900	-0.009105	-0.010996	-0.009848	-0.011511	-0.011539	-0.011596	-0.008593	-0.008760	-0.011679	-0.007447	-0.007465	-0.010958	-0.008529	-0.008691	-0.008842	-0.006495	-0.010948	-0.008424
-311.000000	-0.011906	-0.008453	-0.006612	-0.008608	-0.006317	-0.011080	-0.007378	-0.012443	-0.007031	-0.007522	-0.008249	-0.008316	-0.008095	-0.009051	-0.007021	-0.007623	-0.008648	-0.013301	-0.008549	-0.010973	-0.006865	-0.010999	-0.011032	-0.010752	-0.006674	-0.009295	-0.010122	-0.008827	-0.011029	-0.009366	-0.010033	-0.009253	-0.009219	-0.009270	-0.010998	-0.006240	-0.009328	-0.009026	-0.008295	-0.012644	-0.008102	-0.010120	-0.010454	-0.009079	-0.009709	-0.007729	-0.009232	-0.009594	-0.009553
-310.966666	-0.008379	-0.008536	-0.006225	-0.008833	-0.007710	-0.008305	-0.009532	-0.010449	-0.007574	-0.008528	-0.010622	-0.009273	-0.008540	-0.007376	-0.007351	-0.007917	-0.006223	-0.010607	-0.009378	-0.011011	-0.007479	-0.009757	-0.012218	-0.004717	-0.008009	-0.009586	-0.005157	-0.009350	-0.007759	-0.012051	-0.008263	-0.011132	-0.010777	-0.006750	-0.007782	-0.011576	-0.006118	-0.008459	-0.008942	-0.010018	-0.010487	-0.008305	-0.009225	-0.010137	-0.005331	-0.008257	-0.007304	-0.007628	-0.008003
-310.933333	-0.005138	-0.008208	-0.007677	-0.007955	-0.007554	-0.007862	-0.006449	-0.009897	-0.010154	-0.007352	-0.007508	-0.006208	-0.009041	-0.005854	-0.006490	-0.007913	-0.007174	-0.004688	-0.008039	-0.008893	-0.008635	-0.006334	-0.010108	-0.007929	-0.006573	-0.006791	-0.008123	-0.010463	-0.006030	-0.011311	-0.008245	-0.007077	-0.007784	-0.003545	-0.006107	-0.007696	-0.004887	-0.004805	-0.008608	-0.008968	-0.008801	-0.008621	-0.007686	-0.007705	-0.005777	-0.006070	-0.004865	-0.006821	-0.007101
-310.900000	-0.007386	-0.008596	-0.007758	-0.008755	-0.004576	-0.009730	-0.003167	-0.005355	-0.006288	-0.007214	-0.008884	-0.006763	-0.004883	-0.007618	-0.003813	-0.006225	-0.004982	-0.009936	-0.006492	-0.005570	-0.005482	-0.006056	-0.010423	-0.006988	-0.001457	-0.008428	-0.007832	-0.006122	-0.004140	-0.006769	-0.005264	-0.007767	-0.009681	-0.005542	-0.006773	-0.006995	-0.006692	-0.007853	-0.005420	-0.007380	-0.007775	-0.007628	-0.006286	-0.002610	-0.005630	-0.006700	-0.005741	-0.006439	-0.004430
-310.866666	-0.006069	-0.005938	-0.004436	-0.006804	-0.004340	-0.005038	-0.003151	-0.007188	-0.004815	-0.004344	-0.006580	-0.005357	-0.008331	-0.007377	-0.002816	-0.003109	-0.004996	-0.007005	-0.007090	-0.005515	-0.006043	-0.007308	-0.006981	-0.003465	-0.003105	-0.006958	-0.006188	-0.003722	-0.007895	-0.005382	-0.004670	-0.008486	-0.008547	-0.003901	-0.006443	-0.004987	-0.006153	-0.003611	-0.005909	-0.002922	-0.003598	-0.003796	-0.006121	-0.006123	-0.006405	-0.004099	-0.004618	-0.005516	-0.003769
-310.833333	-0.005065	-0.005737	-0.005036	-0.005212	-0.000525	-0.007927	0.000269	-0.003771	-0.001857	-0.003763	-0.003813	-0.004090	-0.003678	-0.002412	-0.003909	-0.003060	-0.003867	-0.006254	-0.004346	-0.006176	-0.004538	-0.003832	-0.010248	-0.003813	-0.002864	-0.002813	-0.003646	-0.001815	-0.003934	-0.005007	-0.002790	-0.005172	-0.004206	0.000496	-0.003074	-0.005942	-0.002338	-0.001267	-0.003823	-0.003230	-0.003436	-0.002200	-0.006303	-0.002082	-0.002580	-0.002049	-0.004701	-0.001416	-0.003925
-310.800000	-0.005888	-0.002504	-0.000334	-0.001356	-0.003741	-0.003093	0.001127	-0.003799	-0.002712	-0.002828	-0.002991	-0.002502	-0.001655	-0.001590	-0.001463	-0.002208	-0.003930	-0.000157	-0.000920	-0.005260	-0.002639	-0.004117	-0.005223	0.000629	0.001242	-0.006107	-0.003400	-0.003423	-0.000539	-0.005785	-0.001659	-0.005007	-0.005340	-0.001307	-0.005704	-0.003232	-0.002744	-0.000628	-0.003224	-0.003076	-0.000014	-0.000860	-0.006161	-0.002284	-0.001160	-0.002288	0.000647	-0.002360	0.001064
-310.766666	-0.004612	-0.002602	0.000130	-0.000997	0.000350	-0.001282	-0.000234	-0.001750	-0.001074	0.000677	-0.000199	0.001551	-0.001832	0.000742	0.001639	0.001526	-0.001848	-0.002581	0.000642	-0.002276	-0.000314	-0.002353	-0.003310	-0.000772	0.000249	-0.004349	0.001102	-0.001581	0.000360	-0.002227	0.000311	0.001562	-0.004474	-0.002279	-0.002811	-0.000474	0.001612	0.001940	-0.000422	0.000404	0.001356	0.000607	-0.002019	0.000403	0.002710	0.000795	0.003272	-0.000218	0.002119
-310.733333	-0.000176	-0.001375	0.003476	0.000305	0.002280	-0.001356	0.002855	-0.000890	0.002300	0.003846	0.004000	0.002142	0.002499	0.003008	0.002134	0.003474	-0.000384	-0.001995	0.001835	-0.001634	-0.000023	-0.000809	-0.002038	0.002492	0.004402	-0.001197	0.002594	0.000846	0.001725	-0.001134	0.002378	0.003134	-0.001648	0.003611	0.000995	0.001633	0.001282	0.002727	-0.000987	0.000620	0.001761	0.001359	-0.000364	0.003711	0.001981	0.003421	-0.000502	0.003557	0.001737
-310.700000	-0.000086	0.000865	0.003933	0.001585	0.004560	0.002497	0.005381	0.002764	0.004174	0.002037	0.004848	0.005621	0.003537	0.005196	0.005766	0.000503	0.002993	0.002915	0.001484	0.001613	0.003607	0.005113	0.001405	0.002755	0.006303	0.004873	0.002680	0.002397	0.004715	0.003812	0.001089	0.002198	-0.001299	0.004661	0.003406	0.001104	0.006177	0.007180	0.004715	0.003648	0.002263	0.005042	0.003614	0.004515	0.004201	0.003984	0.006702	0.001441	0.004205
-310.666666	0.004728	0.004365	0.006733	0.001083	0.005832	0.001696	0.006132	0.003125	-0.000448	0.004546	0.003586	0.004698	0.002913	0.005369	0.007685	0.004988	0.003015	0.006293	0.005116	0.003203	0.003496	0.005962	0.002351	0.004942	0.006231	0.002506	0.007203	0.002635	0.004791	0.005086	0.004425	0.006394	0.003075	0.006732	0.004437	0.001884	0.002039	0.007276	0.006393	0.006267	0.007745	0.005010	0.003651	0.008150	0.006642	0.006029	0.007466	0.003976	0.006571
-310.633333	0.005193	0.004325	0.007258	0.005862	0.006341	0.007922	0.007589	0.005789	0.004723	0.007031	0.004623	0.005914	0.006545	0.004275	0.006614	0.004868	0.005311	0.004464	0.007573	0.002313	0.003829	0.007431	0.007844	0.008712	0.006644	0.004919	0.006880	0.003923	0.007213	0.005952	0.008784	0.006351	0.003139	0.006788	0.005842	0.005379	0.009284	0.006884	0.004526	0.008615	0.004921	0.006940	0.004945	0.009007	0.007178	0.009714	0.008702	0.006135	0.005796
-310.600000	0.005833	0.008645	0.005979	0.008728	0.007182	0.007764	0.009901	0.006284	0.007733	0.007195	0.005412	0.008152	0.005354	0.007877	0.009470	0.007646	0.006474	0.006106	0.007605	0.003767	0.006863	0.008788	0.003050	0.007505	0.008214	0.005355	0.005595	0.005066	0.011501	0.006213	0.007466	0.008874	0.006530	0.006459	0.008712	0.008706	0.006425	0.008415	0.006019	0.008790	0.007876	0.010291	0.005381	0.009728	0.007981	0.007470	0.011755	0.006064	0.010102
-310.566666	0.005882	0.007578	0.007676	0.007344	0.006376	0.007685	0.008219	0.007872	0.007378	0.009542	0.008004	0.006936	0.004699	0.008414	0.008365	0.007806	0.008592	0.005570	0.008081	0.004713	0.009331	0.011819	0.009279	0.008484	0.007213	0.007562	0.009751	0.006699	0.011035	0.005152	0.011969	0.009889	0.008375	0.007497	0.006534	0.006655	0.007415	0.012504	0.008914	0.008230	0.008011	0.008271	0.007991	0.009444	0.011908	0.010690	0.008347	0.007289	0.013085
-310.533333	0.008890	0.011628	0.007342	0.004342	0.006855	0.008085	0.009398	0.006623	0.006323	0.008771	0.008492	0.005978	0.009196	0.008755	0.006411	0.006076	0.006201	0.005194	0.009468	0.005402	0.007901	0.010714	0.006596	0.008681	0.011974	0.010180	0.007979	0.009690	0.008263	0.007874	0.009332	0.010379	0.008770	0.011613	0.007527	0.007490	0.009371	0.008244	0.006323	0.009766	0.009550	0.008997	0.008514	0.010905	0.011146	0.009375	0.010611	0.006662	0.008781
-310.500000	0.005898	0.008237	0.008883	0.010894	0.006073	0.011453	0.006089	0.006880	0.005580	0.007783	0.009221	0.008754	0.011018	0.010291	0.008011	0.004879	0.006558	0.007811	0.010262	0.008483	0.009066	0.008811	0.007584	0.008129	0.008824	0.008249	0.009196	0.009801	0.007425	0.005785	0.007635	0.010609	0.008820	0.008886	0.007132	0.007788	0.007417	0.010729	0.008049	0.009699	0.008823	0.007653	0.008060	0.008727	0.009667	0.006277	0.011088	0.004817	0.011042
-310.466666	0.005335	0.007652	0.009657	0.010805	0.009280	0.007734	0.004396	0.007563	0.012084	0.008788	0.006844	0.006823	0.008282	0.006643	0.007298	0.005800	0.008525	0.007761	0.005743	0.003825	0.006539	0.011728	0.002469	0.009269	0.008828	0.005630	0.007493	0.007625	0.007772	0.008409	0.006762	0.009618	0.008002	0.008427	0.007536	0.006475	0.006854	0.008037	0.008275	0.010371	0.007548	0.008943	0.008446	0.009359	0.010215	0.009125	0.008000	0.007244	0.010013
-310.433333	0.009388	0.007330	0.006759	0.006903	0.009434	0.004639	0.007872	0.009395	0.006862	0.008638	0.007990	0.006876	0.008114	0.008737	0.006302	0.008581	0.006528	0.004024	0.006802	0.005541	0.009302	0.006613	0.003197	0.009302	0.006170	0.009877	0.004905	0.009525	0.007910	0.008070	0.007904	0.007731	0.007177	0.009460	0.004219	0.006787	0.009428	0.011207	0.009095	0.007445	0.009123	0.006073	0.007822	0.006336	0.007333	0.008150	0.007412	0.005111	0.008848
-310.400000	0.004445	0.005223	0.006469	0.005911	0.005828	0.006169	0.006145	0.006765	0.005635	0.009082	0.008520	0.004462	0.006536	0.006866	0.006490	0.004008	0.007327	0.004396	0.005236	0.001689	0.007915	0.005994	0.004566	0.009068	0.007898	0.006071	0.005626	0.007253	0.006616	0.007412	0.005819	0.006690	0.006914	0.009786	0.006805	0.005270	0.004615	0.006515	0.006881	0.005101	0.003858	0.003333	0.002487	0.005881	0.004017	0.005471	0.006927	0.004364	0.005966
-310.366666	0.005674	0.005029	0.004554	0.007677	0.004910	0.005101	0.002579	0.005220	0.004577	0.005631	0.004478	0.005186	0.004336	0.004680	0.002107	0.005203	0.005647	0.001325	0.007419	0.004075	0.004916	0.005607	0.002737	0.005204	0.008217	0.005501	0.003130	0.004214	0.006687	0.005871	0.003693	0.002328	0.005946	0.006147	0.002785	0.003560	0.005928	0.007723	0.002667	0.004443	0.003441	0.003805	0.003321	0.006188	0.004660	0.006595	0.006640	0.002833	0.007270
-310.333333	0.002613	0.005362	0.004370	0.000783	0.001544	0.001841	0.001328	0.003945	0.002508	0.004104	0.003568	0.005534	0.005512	0.001601	0.000151	0.002424	0.003300	0.003085	0.003778	0.000427	0.004233	0.002441	0.000893	0.005356	0.005291	0.004307	0.003841	0.004511	0.003907	0.004371	0.002132	0.003437	0.001071	0.005059	0.006113	0.001738	0.004392	0.007010	0.000146	0.001727	0.005808	0.003361	0.004243	0.002329	0.001758	0.003199	0.003242	0.002697	0.005067
-310.300000	0.002531	0.002570	0.005622	0.000785	0.001250	0.001508	0.001592	-0.000555	0.002494	0.005786	0.000725	0.001730	0.002472	0.001509	-0.000124	0.002324	0.000317	-0.001329	0.001874	-0.000539	0.004785	0.001620	0.004238	0.000934	0.003881	0.003843	0.001583	0.003144	0.003940	0.000492	0.005687	0.003602	0.004706	-0.000136	-0.001394	0.002485	0.003919	0.003561	0.003230	0.002094	0.000428	0.001074	0.000459	-0.000535	0.002540	0.002415	0.004030	0.000123	0.001830
-310.266666	-0.000738	-0.000668	-0.000938	-0.001046	-0.000775	0.000010	0.001436	-0.000793	-0.002845	0.000473	-0.000468	-0.001001	0.000243	0.002321	-0.002001	0.000228	0.001697	0.001658	-0.000329	-0.000381	0.001401	-0.002004	-0.000798	0.001653	0.002571	0.001646	0.002156	0.001795	0.000133	0.002318	0.000176	-0.001241	0.001589	0.002411	-0.001160	-0.001607	0.002555	-0.000681	-0.001174	0.001848	0.002308	0.000974	-0.003850	-0.000496	0.001723	0.001511	-0.000565	-0.001169	0.003023
-310.233333	-0.004446	-0.000255	-0.001559	-0.002044	-0.001825	-0.002188	-0.001300	-0.002429	-0.002888	0.000851	-0.001822	-0.000425	-0.000824	0.001596	0.000158	-0.000614	-0.000230	-0.002775	-0.000332	-0.005439	0.000756	-0.001736	-0.004591	0.001153	-0.000926	-0.003611	-0.000868	0.002549	-0.002501	-0.001785	-0.000374	-0.002289	0.000779	0.000095	-0.002359	-0.004028	0.000164	-0.002723	-0.002735	0.000010	-0.001968	-0.004351	-0.000008	-0.004537	0.000753	0.000293	0.001608	-0.001999	-0.001141
-310.200000	-0.005117	-0.003448	0.000687	-0.001450	-0.002663	-0.003814	-0.005733	-0.004513	0.002726	-0.003905	-0.001787	-0.004354	-0.001855	-0.002443	-0.000858	-0.005814	-0.004975	-0.005290	-0.003390	-0.004988	-0.003661	-0.001487	-0.002661	-0.002725	-0.001603	-0.001028	-0.005417	-0.000606	-0.002478	-0.003916	-0.001083	0.000674	-0.002935	-0.000910	-0.005051	-0.003161	-0.000442	-0.001605	-0.003927	-0.005867	-0.003783	-0.000483	-0.006851	-0.003724	-0.003576	-0.002554	0.000526	-0.005189	-0.002206
-310.166666	-0.006289	-0.003226	-0.002256	-0.004164	-0.001326	-0.004224	-0.002031	-0.005008	-0.005341	-0.002513	-0.002598	-0.003983	0.000227	-0.003984	-0.003974	-0.003754	-0.003904	-0.003325	-0.003556	-0.005722	-0.002416	-0.000089	-0.003021	-0.003424	0.000320	-0.001578	-0.006377	0.000099	-0.002910	-0.006052	-0.004834	-0.006300	-0.003158	-0.002922	-0.003639	-0.004166	-0.001801	-0.003347	-0.004583	-0.006040	-0.005616	-0.005199	-0.004182	-0.005330	-0.004584	-0.002771	-0.000709	-0.001440	-0.004725
-310.133333	-0.007158	-0.001992	-0.000692	-0.004910	-0.004378	-0.004992	-0.005905	-0.007098	-0.006236	-0.003745	-0.004432	-0.003557	-0.002253	-0.002292	-0.003255	-0.004752	-0.002535	-0.005525	-0.002908	-0.003623	-0.005168	-0.001658	-0.006181	-0.002349	-0.002893	-0.005748	-0.006739	-0.003214	-0.005457	-0.005186	-0.004056	-0.004723	-0.005092	-0.001372	-0.004106	-0.004520	-0.002631	-0.003901	-0.005639	-0.005899	-0.002653	-0.007275	-0.005662	-0.002423	-0.002521	-0.003431	-0.003342	-0.004771	-0.002495
-310.100000	-0.005858	-0.005268	-0.004011	-0.004493	-0.002722	-0.003294	-0.004036	-0.007573	-0.004934	-0.002028	-0.002592	-0.002647	-0.003738	-0.002938	-0.002986	-0.005483	-0.003638	-0.005723	-0.003481	-0.005287	-0.000992	-0.000885	-0.003606	-0.006245	-0.001844	-0.005654	-0.002704	-0.002282	-0.002346	-0.005012	-0.001195	-0.002847	-0.004538	-0.004674	-0.003914	-0.003310	-0.003040	-0.002303	-0.005889	-0.005459	-0.002167	-0.000894	-0.006735	-0.002124	-0.003763	-0.001659	-0.005423	-0.005146	-0.003313
-310.066666	-0.007295	-0.005452	0.001025	-0.002641	-0.003195	-0.004907	-0.003811	-0.003958	-0.003371	0.000878	-0.003066	0.000350	-0.002001	-0.003856	-0.001534	-0.006643	-0.001790	-0.005876	-0.001043	-0.005137	-0.003846	-0.003438	-0.007145	-0.004812	-0.001485	-0.004056	-0.002974	-0.001677	-0.002509	-0.003174	-0.005151	-0.001775	-0.005486	-0.001921	-0.003234	-0.004134	-0.002884	-0.005772	-0.006036	-0.001743	-0.002380	-0.002379	-0.005449	-0.006258	-0.004750	-0.002580	-0.002915	-0.003517	0.000802
-310.033333	-0.004056	-0.002501	-0.002599	-0.000566	-0.004202	-0.004623	-0.005915	-0.005324	-0.001114	-0.001999	-0.003270	-0.003054	-0.003877	-0.002909	-0.002958	-0.003975	-0.003663	-0.002952	-0.001674	-0.005341	-0.005418	-0.002637	-0.004764	-0.003651	-0.003107	-0.004251	-0.004434	-0.000910	-0.001482	-0.004408	-0.002331	-0.005630	-0.004155	-0.001825	-0.005841	-0.005131	-0.003448	-0.002017	-0.004063	-0.003691	-0.001107	-0.004783	-0.004561	-0.003604	-0.002791	-0.003942	-0.000765	-0.002366	-0.004195
-310.000000	-0.004266	-0.003522	-0.001679	-0.003425	-0.003787	-0.002818	-0.002263	-0.004844	-0.003594	0.000649	-0.005974	-0.001004	-0.002123	-0.000533	-0.001101	-0.003089	-0.002414	-0.003106	-0.001998	-0.001603	-0.004617	-0.004091	-0.004622	-0.004353	-0.002994	-0.005205	-0.004710	-0.000861	-0.000496	-0.003688	0.000648	-0.005907	-0.007010	0.001085	-0.000788	-0.005856	-0.002816	-0.000013	-0.002385	-0.002972	-0.001227	-0.000835	-0.002387	-0.001877	-0.001104	-0.001106	-0.001532	-0.001637	-0.000840
-309.966666	-0.003048	-0.003758	-0.000905	-0.001140	-0.004926	-0.000879	-0.000286	-0.001542	-0.001663	-0.001696	-0.000641	0.001018	0.000639	-0.000248	-0.000125	-0.000672	-0.004561	-0.005710	-0.001698	-0.003152	-0.000344	-0.001167	-0.002549	0.000688	-0.001200	-0.002421	-0.001012	-0.000138	0.001334	-0.002549	0.000104	-0.001118	-0.006632	0.000071	-0.001926	-0.001996	-0.001190	-0.001061	-0.001288	-0.003412	0.000407	-0.001459	-0.001396	-0.001763	-0.000163	-0.001419	-0.001143	-0.002076	0.000489
-309.933333	-0.001478	-0.001923	-0.002232	-0.000997	-0.001037	-0.000052	-0.000103	0.001011	-0.001618	0.000437	-0.001445	0.002759	-0.001146	0.001474	0.001699	0.001501	-0.000500	-0.000401	-0.001301	0.001468	-0.000951	-0.000243	-0.001417	0.002661	-0.000035	-0.003983	-0.000139	-0.001762	0.000296	-0.000286	-0.002198	0.000620	-0.000343	-0.001064	-0.000062	-0.001701	-0.000111	-0.000021	-0.000414	0.002252	-0.000888	0.002252	-0.003201	0.001316	0.000459	-0.000118	0.001361	0.000858	0.000698
-309.900000	-0.001434	-0.001565	-0.000010	0.001049	0.001258	-0.000500	0.000352	-0.001053	0.000747	-0.000882	0.002256	0.003893	-0.000213	0.004806	-0.000707	-0.000701	0.001237	-0.001817	0.000124	-0.002023	0.001394	0.001715	-0.000627	0.001432	0.003013	-0.000035	-0.001606	0.000754	0.002595	0.000585	0.002086	0.002773	-0.003006	-0.000077	0.002191	-0.001013	0.002144	0.002037	0.001499	0.000184	0.002670	0.003834	-0.001706	0.002687	0.003205	0.000969	0.001074	0.001015	0.001058
-309.866666	0.000680	0.000771	0.002242	0.003020	0.001477	0.003890	0.004152	0.003510	0.001782	0.002213	0.001246	-0.001769	0.003210	0.002054	0.001384	0.001976	0.000989	0.002036	0.002718	0.001644	0.000556	0.000033	-0.000873	0.003911	0.001503	-0.001245	0.003577	0.002239	0.004863	0.000109	0.002153	0.004116	0.001206	0.002914	0.001581	0.000046	0.006418	0.004870	0.003470	0.003716	0.006506	0.005742	-0.000797	0.003669	0.006279	0.002245	0.005505	0.000129	0.001283
-309.833333	0.000644	0.000365	0.003577	0.000934	0.001108	0.002154	0.003106	0.002895	0.002490	0.005506	0.002091	0.001242	0.001863	0.001094	0.003920	0.003406	0.002036	0.002500	0.001740	0.001930	0.005790	0.002816	0.003500	0.004758	0.004142	0.005037	0.001686	0.003650	0.004648	0.000427	0.000977	0.002601	0.002427	0.004369	0.002956	0.000859	0.002157	0.005053	0.003402	0.003867	0.002645	0.000670	0.001886	0.004530	0.005667	0.004827	0.005074	0.004429	0.004711
-309.800000	0.003921	0.002114	0.003880	0.003138	0.002916	0.004642	0.004660	0.002528	0.003168	0.007080	0.004065	0.003341	0.004705	0.004505	0.001507	0.004434	0.001732	0.005163	0.002155	0.003701	0.004690	0.005734	0.001444	0.004116	0.004706	0.001310	0.005377	0.002953	0.007620	0.002847	0.006747	0.005750	0.001022	0.002632	0.004354	0.000309	0.005528	0.005195	0.002830	0.002911	0.006532	0.003926	0.006246	0.004373	0.006225	0.003152	0.004972	0.001651	0.003125
-309.766666	0.000798	0.003954	0.006039	0.002909	0.003449	0.003452	0.001988	0.004926	0.001072	0.005302	0.003090	0.004385	0.000355	0.002257	0.003650	0.002729	0.004694	0.003568	0.005972	0.004012	0.005583	0.000810	0.001190	0.003293	0.004033	0.002284	0.001748	0.003565	0.006223	0.002642	0.004468	0.000362	-0.000598	0.005833	0.004655	-0.001763	0.006743	0.007203	0.002563	0.005220	0.005271	0.003170	0.003493	0.004657	0.006784	0.006308	0.002718	-0.000153	0.005862
-309.733333	0.003346	0.005026	0.003647	0.002435	0.001430	0.006182	0.004646	0.002996	0.006474	0.005929	0.004399	0.004521	0.003281	0.002864	0.004448	0.005048	0.006500	0.004292	0.003731	0.003584	0.005002	0.004637	-0.000954	0.006365	0.002752	0.003196	0.001987	0.006150	0.005637	0.002465	0.003116	0.003510	0.001592	0.005629	0.004416	0.003548	0.006215	0.005432	0.005235	0.001670	0.002747	0.004761	0.001843	0.003663	0.005757	0.007800	0.006547	0.003221	0.004294
-309.700000	0.001988	0.005066	0.003257	0.002685	0.000023	0.003973	0.001842	0.000499	0.006307	0.005049	0.002292	0.003607	0.003168	0.003212	0.001005	0.005054	0.005067	0.003216	0.001631	0.002853	0.004995	0.003583	0.002610	0.004407	0.006119	0.002561	0.004394	0.004313	0.007305	0.003627	0.003291	0.002666	0.002271	0.003093	0.002224	-0.000026	0.002348	0.005957	0.003891	-0.000208	0.003520	0.001830	0.004949	0.004096	0.003322	0.007204	0.001106	-0.001232	0.003606
-309.666666	0.002292	0.004637	0.000315	0.004501	0.001685	0.002587	0.001036	0.001804	0.003145	0.005629	0.006623	0.002028	0.001190	0.002827	0.002783	0.004773	0.005337	0.001577	0.004267	0.000613	0.002868	0.004096	0.002023	0.002767	0.003979	0.000434	0.001348	0.003942	0.006175	0.002325	0.001393	0.002250	0.000121	0.002551	0.002430	0.001862	0.000478	0.002756	0.000008	0.005117	-0.001661	0.000262	0.000616	0.004767	0.004449	0.005195	0.003610	0.002166	0.000762
-309.633333	-0.001677	-0.000484	0.002242	0.000845	0.002037	0.000819	-0.000488	-0.000291	0.003597	0.003014	-0.000071	-0.000212	0.003723	0.002249	0.001087	0.001987	0.001180	0.000569	0.003094	0.003436	-0.000886	0.000990	0.000372	0.002142	0.002435	-0.000934	0.002954	0.004063	0.002824	0.002013	0.004054	0.002516	0.001913	0.002196	-0.002134	-0.000297	0.001958	0.003386	0.003536	0.000902	0.002853	0.003757	0.001800	-0.001311	0.003011	0.001557	0.003366	0.003840	0.002144
-309.600000	-0.002533	0.001076	0.001764	0.000760	0.002151	0.002803	-0.000907	0.000623	-0.000274	0.001245	0.001370	-0.001854	0.003088	0.002170	0.000966	0.001730	0.000284	0.003281	0.000167	-0.000728	0.000300	0.003404	-0.000227	0.003211	0.005066	0.000956	-0.001017	0.000818	0.002928	0.001297	0.001462	0.001240	0.001961	0.003973	-0.001581	-0.001373	0.002746	0.002848	0.000099	0.000577	0.001204	-0.002105	-0.000804	-0.001218	0.001968	0.002908	0.004567	-0.002895	0.000968
-309.566666	-0.003687	0.000181	-0.000914	0.000621	-0.001801	-0.003514	-0.002127	-0.003498	-0.001778	-0.000134	-0.000165	-0.001947	-0.000466	0.000236	-0.000946	-0.000977	-0.001079	-0.003325	-0.001455	-0.002579	-0.003179	-0.002000	-0.002550	-0.000966	0.000832	-0.001726	-0.001948	0.001745	0.002302	-0.002148	-0.000283	-0.000383	0.000665	0.001936	-0.002241	-0.003716	-0.000563	0.000126	-0.001079	-0.007020	-0.001741	-0.000762	-0.001841	-0.001949	-0.000770	0.000005	-0.001613	-0.002035	0.001221
-309.533333	0.000177	-0.001425	-0.000040	-0.001865	-0.002922	-0.002600	-0.004746	-0.001584	-0.000374	0.000433	-0.002117	-0.003187	-0.002808	-0.003224	-0.005683	-0.000445	-0.002220	-0.002199	-0.002110	-0.003555	-0.002145	-0.002654	-0.002542	-0.000341	-0.001513	-0.002873	-0.004753	-0.001453	-0.001880	0.001061	-0.001567	-0.001326	-0.001125	-0.002541	-0.003168	-0.003059	-0.001715	-0.003368	-0.003266	-0.003303	-0.003609	-0.004032	-0.004295	-0.003928	0.001753	-0.001254	-0.002692	-0.004199	-0.003344
-309.500000	-0.005480	-0.002603	-0.002624	0.000381	-0.004187	-0.002248	-0.006982	-0.007070	-0.002214	-0.005424	-0.004547	-0.001890	-0.004101	-0.003379	-0.002444	-0.004253	-0.004550	-0.006952	-0.003591	-0.004674	-0.002362	-0.005559	-0.002993	-0.003500	-0.003747	-0.005059	-0.003213	0.002217	-0.002101	-0.004441	-0.004702	-0.000854	-0.002698	-0.001556	-0.004671	-0.003779	-0.004139	-0.001968	-0.004894	-0.002736	-0.004736	-0.004393	-0.004975	-0.004152	-0.002144	-0.005364	-0.001577	-0.003963	-0.003281
-309.466666	-0.004817	-0.004787	-0.002875	-0.002611	-0.006888	-0.005958	-0.004106	-0.007397	-0.003037	-0.004318	-0.002966	-0.005653	-0.004428	-0.004293	-0.003789	-0.005551	-0.004646	-0.005408	-0.004835	-0.004811	-0.003630	-0.002756	-0.005785	-0.000684	-0.001112	-0.003783	-0.004615	-0.004194	-0.006542	-0.004284	-0.003096	-0.005361	-0.002412	-0.003253	-0.004751	-0.005875	-0.001965	-0.005536	-0.005815	-0.008037	-0.004867	-0.003569	-0.004350	-0.005240	-0.001732	-0.002523	-0.002646	-0.006387	-0.004587
-309.433333	-0.005084	-0.004157	-0.005729	-0.005018	-0.006409	-0.005905	-0.003098	-0.006087	-0.001392	-0.004459	-0.001274	-0.005158	-0.002610	-0.003207	-0.003896	-0.004377	-0.006113	-0.005686	-0.004457	-0.005750	-0.006296	-0.005296	-0.007068	-0.002967	-0.005415	-0.007465	-0.005653	-0.005128	-0.000671	-0.004522	-0.003968	-0.004653	-0.004913	-0.002327	-0.005225	-0.005152	-0.006993	-0.003988	-0.003195	-0.005735	-0.003879	-0.006357	-0.004821	-0.006244	-0.001374	-0.003558	-0.004038	-0.008224	-0.004519
-309.400000	-0.005953	-0.006138	-0.006592	-0.004309	-0.006713	-0.004599	-0.006738	-0.007800	-0.007656	-0.004779	-0.005945	-0.006739	-0.006606	-0.006977	-0.006437	-0.006489	-0.004691	-0.007014	-0.004337	-0.008939	-0.008097	-0.003375	-0.007339	-0.006369	-0.005058	-0.005147	-0.006963	-0.005030	-0.004773	-0.004138	-0.004681	-0.004716	-0.006856	-0.004966	-0.008300	-0.008019	-0.008975	-0.004589	-0.006117	-0.008827	-0.003692	-0.004743	-0.005819	-0.007102	-0.004594	-0.005142	-0.007277	-0.006274	-0.004081
-309.366666	-0.004982	-0.004263	-0.006893	-0.003053	-0.007850	-0.007251	-0.004665	-0.006610	-0.006876	-0.005457	-0.004784	-0.006376	-0.004899	-0.005251	-0.005557	-0.007204	-0.007265	-0.004978	-0.006660	-0.007775	-0.006610	-0.004210	-0.011878	-0.004327	-0.003303	-0.008957	-0.007836	-0.004763	-0.005014	-0.008512	-0.004198	-0.004199	-0.008494	-0.006068	-0.005830	-0.005839	-0.007609	-0.005749	-0.003446	-0.008784	-0.005620	-0.007345	-0.009063	-0.006128	-0.004450	-0.006579	-0.004434	-0.010470	-0.008386
-309.333333	-0.006312	-0.007558	-0.006837	-0.005121	-0.007692	-0.009809	-0.007944	-0.007705	-0.006380	-0.004322	-0.005134	-0.006191	-0.005281	-0.006531	-0.008333	-0.006728	-0.003043	-0.006543	-0.004119	-0.009607	-0.003746	-0.004083	-0.006982	-0.005077	-0.005233	-0.006967	-0.007343	-0.005750	-0.007421	-0.006690	-0.005135	-0.006254	-0.008513	-0.003488	-0.004871	-0.006298	-0.005067	-0.005058	-0.005596	-0.006971	-0.005588	-0.004125	-0.007802	-0.005978	-0.007448	-0.007922	-0.006745	-0.007631	-0.003266
-309.300000	-0.007460	-0.005802	-0.005376	-0.008057	-0.005333	-0.008271	-0.005547	-0.009439	-0.004727	-0.005842	-0.006591	-0.009243	-0.004231	-0.005942	-0.007165	-0.006722	-0.008321	-0.006846	-0.005503	-0.007962	-0.006413	-0.009405	-0.010577	-0.005497	-0.004830	-0.008896	-0.004945	-0.003980	-0.003655	-0.005261	-0.006432	-0.006652	-0.005998	-0.003879	-0.007054	-0.004188	-0.004575	-0.004232	-0.005738	-0.006569	-0.004103	-0.007894	-0.004432	-0.001157	-0.003063	-0.005022	-0.008015	-0.007389	-0.006510
-309.266666	-0.006982	-0.008928	-0.007017	-0.007863	-0.006751	-0.005935	-0.005507	-0.007374	-0.009650	-0.005758	-0.007279	-0.005526	-0.004531	-0.005487	-0.005844	-0.008621	-0.005229	-0.006734	-0.006660	-0.008819	-0.003597	-0.007486	-0.006480	-0.004688	-0.004907	-0.006559	-0.006175	-0.005509	-0.003684	-0.008868	-0.002724	-0.003908	-0.006456	-0.004806	-0.007181	-0.006833	-0.002398	-0.006080	-0.005886	-0.003583	-0.003686	-0.005554	-0.005805	-0.004320	-0.007319	-0.006306	-0.005582	-0.007154	-0.002816
-309.233333	-0.006103	-0.003502	-0.005589	-0.006170	-0.007960	-0.006942	-0.007904	-0.005662	-0.004040	-0.004538	-0.003360	-0.005255	-0.002794	-0.002552	-0.003657	-0.004579	-0.004860	-0.006196	-0.003766	-0.007953	-0.007178	-0.005132	-0.009075	-0.003479	-0.000703	-0.007645	-0.006004	-0.005344	-0.003267	-0.006064	-0.004629	-0.004306	-0.005898	-0.002105	-0.005943	-0.005555	-0.003777	-0.002480	-0.006922	-0.003214	-0.002637	-0.007283	-0.004512	-0.002746	-0.005451	-0.004264	-0.006201	-0.004191	-0.006218
-309.200000	-0.005896	-0.002308	-0.008085	-0.005896	-0.004619	-0.004012	-0.006112	-0.009310	-0.005452	-0.003351	-0.004738	-0.004602	-0.006068	-0.002720	-0.005841	-0.004679	-0.003251	-0.008910	-0.003767	-0.008512	-0.004120	-0.001808	-0.006141	-0.002671	-0.003883	-0.004276	-0.006164	-0.005546	-0.001547	-0.007748	-0.007004	-0.004387	-0.006622	-0.002522	-0.003830	-0.007404	-0.003669	-0.004079	-0.004425	-0.004953	-0.001857	-0.005861	-0.005752	-0.004715	-0.003836	-0.003753	-0.001095	-0.006065	-0.003029
-309.166666	-0.002599	-0.003830	-0.002717	-0.006878	-0.001072	-0.002553	-0.001902	-0.005414	-0.003940	-0.003527	-0.001917	-0.002162	-0.000553	-0.002242	-0.002757	-0.001510	-0.004857	-0.007291	-0.002400	-0.004821	-0.005774	-0.004681	-0.003539	-0.001626	-0.005035	-0.004308	-0.004076	-0.002599	-0.000733	-0.004284	-0.003254	-0.004689	-0.006280	0.002608	-0.006173	-0.006014	-0.003436	-0.002120	-0.003912	-0.003385	-0.003846	-0.003663	-0.004268	-0.004593	-0.000263	-0.001665	-0.005470	-0.004672	-0.002726
-309.133333	-0.007149	-0.003897	-0.003725	-0.002744	-0.002793	-0.003399	-0.002104	-0.002058	-0.005042	-0.002832	-0.002220	-0.005902	-0.001801	-0.001594	-0.001366	-0.000273	-0.003436	-0.005418	-0.002671	-0.003305	-0.003729	-0.004843	-0.003209	-0.001124	-0.001361	-0.003984	-0.004636	-0.001577	-0.002099	-0.002788	-0.005409	-0.002613	-0.004147	-0.002401	-0.004066	-0.005064	-0.002760	-0.001783	-0.000466	-0.002866	-0.001945	-0.003552	-0.001796	-0.000277	-0.002529	-0.003626	-0.002655	-0.003165	-0.001368
-309.100000	-0.004432	-0.003705	-0.000834	-0.001214	-0.000669	-0.000111	-0.002545	0.000340	-0.004102	-0.000810	-0.003977	-0.002666	-0.001140	0.000274	0.000729	-0.001724	-0.001986	-0.004909	-0.000558	-0.002711	-0.002792	-0.003600	-0.005780	-0.001018	0.000386	-0.002365	0.000354	-0.002717	-0.000445	-0.001820	-0.003255	-0.000211	-0.002991	0.001408	-0.003471	-0.000474	-0.000978	0.000951	-0.001601	-0.000890	-0.001380	-0.003147	-0.003089	0.002326	0.001308	-0.002425	-0.004091	-0.002632	-0.000959
-309.066666	-0.003684	-0.001738	-0.004285	-0.002354	-0.004754	0.000311	0.002004	-0.001578	-0.000805	0.000038	-0.001093	-0.001551	0.000966	0.002367	0.000400	-0.001293	-0.002866	-0.000941	0.003298	0.000249	-0.004016	-0.000711	-0.001351	-0.001851	0.002250	-0.001559	-0.004472	0.000473	0.003823	-0.002194	0.001681	0.000359	-0.002041	0.004977	-0.002021	-0.002892	-0.001299	0.001758	-0.000030	0.000161	0.002399	-0.000411	-0.000613	0.002464	-0.000660	-0.002675	-0.002044	0.001801	0.000662
-309.033333	-0.001812	0.000891	-0.001270	0.001671	-0.002118	0.000059	0.000400	-0.000383	0.000749	0.000553	0.000955	-0.000969	0.000569	0.004239	0.000928	-0.000646	0.002160	-0.000530	0.001040	-0.001017	0.004346	-0.000519	-0.004459	0.001750	0.000802	0.000218	0.001846	-0.000742	0.002449	-0.000077	0.001027	-0.002373	-0.001870	0.000826	-0.000877	0.000718	0.002333	0.002437	0.001039	0.001422	0.001197	0.001226	-0.001074	0.000120	0.001529	-0.001964	0.000103	-0.000423	0.002506
-309.000000	0.000334	0.000788	0.000913	0.002215	0.000143	-0.001054	0.001706	0.000987	0.000982	0.001065	0.002875	0.000945	0.001613	0.001245	0.003324	0.000329	0.001050	0.005103	0.000614	-0.001372	0.003391	0.001897	-0.003641	0.001553	0.007321	0.000705	0.000761	0.004453	0.003044	0.000448	0.001728	-0.001254	-0.001274	0.001627	0.001808	-0.000686	0.003080	0.004822	0.001428	0.001110	0.003695	0.002924	0.000627	0.002168	0.004062	0.004409	0.001824	0.002024	0.003062
-308.966666	-0.000648	0.002455	0.000203	0.003568	0.001966	0.000226	0.003738	0.001945	0.003161	0.003446	0.001447	0.003564	0.000450	-0.000538	0.003758	0.000578	0.004755	0.003223	0.003108	0.004143	-0.000504	0.000298	-0.000686	0.002656	0.004480	0.002474	0.000726	0.003484	0.004561	0.000682	0.004790	0.002600	-0.001644	0.004132	0.003802	0.004670	0.004382	0.004439	0.000884	-0.000101	0.003686	0.002262	0.003465	0.006193	0.003206	0.003935	0.002142	0.000749	0.003252
-308.933333	-0.000335	0.001706	0.005644	0.006564	0.002335	0.001872	0.002132	0.002286	0.002009	0.004312	0.005247	0.001071	0.001125	0.004403	0.005768	0.003965	0.002266	0.003051	0.004160	0.005621	0.004137	0.001778	-0.000535	0.003320	0.003989	0.001824	0.002981	0.000526	0.004169	-0.000673	0.004686	0.004251	0.001032	0.005827	0.004810	0.001627	0.003774	0.006440	0.002924	0.002361	0.001965	0.002084	0.005217	0.003609	0.005764	0.002274	0.002525	0.003060	0.002644
-308.900000	0.003530	0.004455	0.003730	0.004952	0.002223	0.001430	0.003850	0.003798	0.005311	0.005427	0.005104	0.001797	0.007529	0.002297	0.003951	0.004062	0.007277	0.001038	0.006964	0.003038	0.005315	0.003189	0.000847	0.004301	0.004876	0.001914	0.004020	0.005382	0.002823	0.002691	0.004711	0.004758	0.000432	0.007103	0.004797	0.005020	0.007425	0.005679	0.004930	0.003470	0.005332	0.004217	0.003217	0.007806	0.006021	0.005211	0.006341	0.005006	0.006240
-308.866666	0.004692	0.005088	0.003882	0.003593	0.005470	0.001207	0.005898	0.004154	0.002844	0.007345	0.003353	0.005940	0.004625	0.003283	0.005422	0.002260	0.004469	0.005052	0.008520	0.002856	0.004730	0.004816	0.001997	0.003127	0.006338	0.002139	0.004600	0.001573	0.006198	0.006387	0.005454	0.004631	0.004425	0.006139	0.004775	0.004369	0.005712	0.007014	0.007468	0.002725	0.005039	0.003351	0.007290	0.003146	0.005494	0.007381	0.004358	0.006535	0.007855
-308.833333	0.002381	0.005244	0.004905	0.001492	0.006957	0.006634	0.004850	0.007067	0.005216	0.009139	0.005438	0.005957	0.006328	0.007694	0.004661	0.002970	0.003211	0.004482	0.006831	0.003136	0.006141	0.005077	0.002940	0.006915	0.008496	0.003711	0.006978	0.004796	0.006791	0.002076	0.005466	0.006277	0.003913	0.005194	0.005940	0.005993	0.005785	0.006207	0.006154	0.005861	0.007052	0.006341	0.005071	0.005896	0.006728	0.007728	0.005396	0.004569	0.007372
-308.800000	0.005010	0.005798	0.005267	0.008259	0.005945	0.004801	0.005415	0.002231	0.006200	0.006249	0.004781	0.008538	0.007521	0.006580	0.005299	0.006042	0.005019	0.004819	0.007878	0.004813	0.006395	0.005319	0.007446	0.009241	0.008274	0.004258	0.006855	0.004994	0.007773	0.003446	0.004680	0.004279	0.003849	0.006806	0.007914	0.002731	0.004007	0.006113	0.004529	0.003376	0.004806	0.007231	0.003754	0.007899	0.008771	0.007376	0.006129	0.005203	0.007543
-308.766666	0.003919	0.007088	0.006230	0.008313	0.009103	0.003167	0.005158	0.004135	0.004597	0.009234	0.006450	0.006055	0.006471	0.008455	0.004788	0.005547	0.007921	0.008022	0.008398	0.005511	0.007293	0.006045	0.004225	0.008602	0.006816	0.005512	0.005168	0.005877	0.009171	0.004267	0.004869	0.005703	0.005161	0.006617	0.005579	0.003006	0.009895	0.010554	0.009515	0.005963	0.007167	0.004821	0.005881	0.007161	0.009103	0.006336	0.008063	0.006597	0.006010
-308.733333	0.005263	0.005147	0.004557	0.006693	0.004689	0.007104	0.006775	0.007798	0.006188	0.009023	0.009029	0.007502	0.006193	0.008204	0.008326	0.008736	0.004229	0.006348	0.007819	0.005659	0.007767	0.009994	0.004635	0.008680	0.009292	0.006928	0.007185	0.008046	0.006362	0.005215	0.004860	0.006747	0.002914	0.007034	0.006743	0.004943	0.009883	0.009280	0.007529	0.004814	0.007192	0.004699	0.006990	0.007582	0.009331	0.004433	0.007740	0.008384	0.007139
-308.700000	0.005673	0.005537	0.007366	0.007832	0.007449	0.006559	0.003455	0.005614	0.003239	0.006290	0.010454	0.006517	0.008159	0.007380	0.006975	0.005298	0.008145	0.006077	0.005124	0.005621	0.009087	0.010255	0.003384	0.006612	0.007712	0.005824	0.003928	0.007861	0.008658	0.002685	0.005253	0.006303	0.003492	0.007111	0.006112	0.006246	0.007533	0.008434	0.007609	0.005937	0.007247	0.003703	0.006127	0.005767	0.004986	0.006748	0.006290	0.006206	0.006556
-308.666666	0.003683	0.007284	0.005172	0.006697	0.008332	0.005438	0.006956	0.006356	0.006778	0.005107	0.008436	0.005488	0.005732	0.007826	0.004797	0.004887	0.011223	0.006568	0.007751	0.003895	0.009520	0.008329	0.007409	0.010462	0.008105	0.003437	0.006173	0.007152	0.007835	0.006382	0.005304	0.008795	0.005797	0.006952	0.002664	0.007953	0.008535	0.011360	0.005168	0.004557	0.007710	0.004360	0.006715	0.005133	0.005690	0.008376	0.007357	0.002975	0.006844
-308.633333	0.008084	0.004540	0.005831	0.009335	0.005020	0.006247	0.003983	0.006184	0.004987	0.005542	0.006160	0.005921	0.005692	0.008198	0.002322	0.004693	0.004642	0.006709	0.007365	0.006541	0.009302	0.007337	0.007922	0.008333	0.008374	0.005400	0.003960	0.007657	0.007684	0.004306	0.003010	0.004278	0.004097	0.005365	0.004619	0.004405	0.006055	0.007172	0.005096	0.005794	0.005364	0.003422	0.004944	0.006926	0.005116	0.007749	0.005465	0.003861	0.007345
-308.600000	0.004102	0.008009	0.003451	0.008151	0.007933	0.005689	0.006998	0.003698	0.006683	0.008418	0.004352	0.007046	0.005450	0.004966	0.003786	0.005966	0.005790	0.005457	0.006727	0.005052	0.007667	0.005124	0.001211	0.008889	0.007620	0.004138	0.007034	0.008122	0.006324	0.005473	0.008657	0.006129	0.005248	0.006244	0.004572	0.004931	0.007565	0.005481	0.004927	0.006122	0.005213	0.002601	0.006115	0.005194	0.002583	0.006492	0.007240	0.007065	0.005986
-308.566666	0.003762	0.006703	0.003780	0.006062	0.004199	0.002686	0.003433	0.006150	0.003633	0.003214	0.006078	0.004846	0.006808	0.008605	0.004958	0.003394	0.004524	0.003221	0.003995	0.004484	0.008224	0.005674	0.002882	0.006762	0.007064	0.002489	0.004731	0.007220	0.006297	0.004461	0.004695	0.006193	0.005688	0.006969	0.004090	0.003434	0.006494	0.004857	0.007427	0.005169	0.004647	0.003957	0.005515	0.004852	0.002261	0.004735	0.004339	-0.000099	0.005482
-308.533333	0.002909	0.006056	0.005412	0.006854	0.007133	0.003641	0.002675	0.004716	0.001606	0.007027	0.004208	0.001420	0.007616	0.004940	0.003698	0.003878	0.003315	0.001623	0.005858	0.001513	0.006167	0.003721	0.006353	0.007852	0.004835	0.003077	0.007223	0.005197	0.005843	0.001985	0.002689	0.006446	0.003343	0.005104	0.003105	0.003541	0.004643	0.004792	0.004304	0.003727	0.005971	0.005552	0.003336	0.005996	0.002032	0.006045	0.004015	0.006028	0.004784
-308.500000	0.002126	0.002801	0.003743	0.003869	0.004187	0.004455	0.003426	0.001465	0.002116	0.006494	0.007232	0.002191	0.006171	0.005050	0.004881	0.001437	0.002197	0.004846	0.004925	0.000068	0.004772	0.003244	0.001819	0.006484	0.005760	0.005985	0.001519	0.005230	0.002541	0.004180	0.003495	0.003951	0.003022	0.005505	0.004061	0.002911	0.002957	0.006572	0.005507	0.001857	0.007065	0.001155	0.002849	0.006470	-0.001029	0.002586	0.005704	0.001337	0.006471
-308.466666	0.006217	0.001652	0.002449	0.003175	0.004153	0.002653	0.000690	0.002738	0.004428	0.006984	0.005239	0.006207	0.005922	0.003998	0.003024	0.006578	0.003322	0.002926	0.002868	0.001388	0.006211	0.001332	-0.002276	0.002264	0.004174	0.004881	0.002178	0.003303	0.003988	0.001362	0.001410	0.003017	0.001286	0.002123	0.003740	-0.000567	0.004792	0.005232	0.001562	0.003237	0.003847	0.004632	0.001706	0.003885	-0.000966	0.006358	0.007467	0.001342	0.006086
-308.433333	0.004843	0.002289	0.003651	0.003030	0.003021	0.002101	0.000214	0.001535	0.002936	0.002349	0.003355	0.003767	0.003837	0.004833	0.002977	0.002311	0.003336	0.005014	0.003445	0.004696	0.006204	0.004160	0.001737	0.004790	0.004361	0.002146	0.002983	0.004966	0.003564	0.003307	0.002864	0.001011	0.001962	0.003968	0.001969	0.003358	0.003791	0.006267	0.005486	0.005492	0.003682	0.002383	0.000387	0.005445	0.002190	0.002670	0.003813	0.001570	0.005970
-308.400000	0.002396	0.005520	0.002526	0.004073	0.000531	0.003884	0.001233	0.001072	0.005010	0.005696	0.003722	0.007544	0.004178	0.005030	0.000497	0.004455	0.004479	0.002724	0.003722	-0.000053	0.000825	0.001340	0.001769	0.003918	0.002444	0.001197	0.004255	0.004904	0.002636	0.004545	0.001875	0.005402	0.001092	0.007099	0.001328	0.001121	0.003353	0.006053	0.004108	0.005298	0.002990	0.002034	0.002541	0.002541	0.005613	0.003752	0.003122	0.001995	0.002031
-308.366666	0.004276	0.005276	0.003420	0.003975	0.003747	0.005198	0.005142	0.004686	0.004013	0.004799	0.007343	0.005178	0.004103	0.004498	0.003986	0.004112	0.001327	0.000415	0.006104	0.002410	0.001685	0.005103	0.001908	0.006992	0.005612	0.003040	0.002632	0.006448	0.005311	0.002035	0.002671	0.001951	0.001252	0.004449	0.000887	0.002056	0.006491	0.003129	0.002751	0.001798	0.005871	0.002845	0.002209	0.003934	0.003701	0.005902	0.006018	0.003504	0.005690
-308.333333	0.003241	0.003806	0.003506	0.004443	0.006539	0.002088	0.004077	0.004807	0.007078	0.004290	0.006224	0.006063	0.005041	0.005287	0.005950	0.001026	0.006588	0.000447	0.004645	0.004968	0.005137	0.004211	-0.000934	0.002133	0.005354	0.003285	0.002284	0.004237	0.006047	0.003693	0.004682	0.005211	0.003768	0.004740	0.002901	0.004024	0.004971	0.005469	0.002409	0.003492	0.004719	0.007325	0.006695	0.003935	0.004945	0.003391	0.006075	0.005106	0.003236
-308.300000	0.002379	0.005077	0.004167	0.005761	0.004950	0.003056	0.004185	0.004409	0.005898	0.006644	0.005827	0.006342	0.005156	0.004576	0.005523	0.003801	0.008613	0.004541	0.004170	0.001988	0.006106	0.005306	0.005241	0.006917	0.007048	0.006822	0.005278	0.005316	0.005181	0.003058	0.004695	0.002909	0.006040	0.008129	0.003980	0.004529	0.007780	0.006769	0.005252	0.005760	0.007348	0.003254	0.005333	0.009157	0.007326	0.006513	0.005935	0.002449	0.006025
-308.266666	0.004963	0.006849	0.006211	0.006268	0.007124	0.007463	0.005254	0.003719	0.005955	0.008660	0.006479	0.007462	0.009118	0.006261	0.009586	0.007664	0.004851	0.006667	0.007134	0.003999	0.004659	0.005389	0.003444	0.006188	0.009902	0.005400	0.005041	0.007742	0.006980	0.005618	0.004240	0.006172	0.004147	0.008095	0.006747	0.005548	0.005990	0.010225	0.008798	0.005337	0.009054	0.004644	0.005149	0.008566	0.006873	0.008548	0.007146	0.005618	0.005138
-308.233333	0.005045	0.008692	0.005118	0.008116	0.009429	0.007213	0.008800	0.006476	0.011876	0.007138	0.009161	0.007628	0.007616	0.009120	0.010460	0.004599	0.008948	0.008753	0.008634	0.008397	0.008959	0.007707	0.006552	0.009693	0.008961	0.005402	0.008251	0.004656	0.009818	0.006593	0.007025	0.006670	0.003945	0.010213	0.005836	0.007871	0.006875	0.010650	0.008819	0.008190	0.008766	0.008250	0.008587	0.007498	0.007491	0.009853	0.009667	0.005888	0.008218
-308.200000	0.008331	0.007641	0.008860	0.008293	0.007961	0.007513	0.007233	0.008210	0.010196	0.009691	0.011216	0.008933	0.007214	0.007505	0.012713	0.008394	0.008633	0.009226	0.009345	0.005673	0.006341	0.009163	0.007365	0.009643	0.009662	0.008927	0.008579	0.010422	0.007912	0.008607	0.005581	0.009174	0.005460	0.011192	0.008452	0.009189	0.012130	0.008326	0.010980	0.010182	0.010396	0.008937	0.009285	0.007159	0.011438	0.010113	0.007330	0.008476	0.009165
-308.166666	0.009119	0.008569	0.009529	0.008975	0.009999	0.009206	0.010560	0.009163	0.009683	0.013303	0.006659	0.009215	0.011397	0.011454	0.012267	0.007213	0.010923	0.009014	0.007171	0.009252	0.008553	0.009648	0.009854	0.011004	0.010795	0.009786	0.011705	0.009717	0.010107	0.008992	0.009189	0.011961	0.008359	0.011150	0.011729	0.008137	0.011750	0.011263	0.008557	0.008877	0.011891	0.012860	0.011670	0.009972	0.012799	0.010504	0.012040	0.008546	0.011339
-308.133333	0.009010	0.011488	0.008277	0.011478	0.011649	0.011865	0.010371	0.010755	0.012002	0.011460	0.012685	0.013144	0.013927	0.012904	0.013296	0.011998	0.011612	0.011712	0.013406	0.009785	0.011527	0.012062	0.009111	0.012460	0.010792	0.011032	0.008420	0.012381	0.010477	0.009170	0.008160	0.010921	0.008927	0.012393	0.012496	0.011181	0.015695	0.014214	0.013268	0.008775	0.015334	0.013144	0.013225	0.011982	0.014184	0.011474	0.012758	0.009745	0.012054
-308.100000	0.008926	0.013577	0.012375	0.010666	0.012483	0.012720	0.014785	0.013424	0.012639	0.014966	0.010256	0.010874	0.011789	0.013020	0.014653	0.012440	0.014492	0.011368	0.012940	0.009577	0.014346	0.013744	0.007696	0.015328	0.014001	0.009767	0.012068	0.015749	0.015390	0.010751	0.010485	0.012442	0.011744	0.010077	0.010766	0.011746	0.010851	0.015477	0.015461	0.012346	0.012903	0.010937	0.014535	0.013675	0.015601	0.011715	0.015414	0.012909	0.012857
-308.066666	0.010381	0.011941	0.012031	0.012167	0.010770	0.011548	0.014268	0.008829	0.010259	0.013860	0.015462	0.013497	0.011827	0.013970	0.015537	0.010343	0.013134	0.012924	0.013666	0.013647	0.013931	0.014269	0.010288	0.012671	0.015443	0.011098	0.012180	0.016753	0.013611	0.012908	0.011571	0.011788	0.013101	0.011959	0.009991	0.010138	0.011144	0.016132	0.012917	0.009637	0.013091	0.011652	0.013472	0.014904	0.014544	0.014287	0.013227	0.012884	0.011754
-308.033333	0.009709	0.012112	0.013421	0.016555	0.013721	0.011711	0.013828	0.012543	0.016104	0.015697	0.013676	0.013276	0.012555	0.011419	0.014840	0.010174	0.013552	0.011629	0.012794	0.010641	0.014874	0.011571	0.009769	0.014153	0.016651	0.009003	0.010976	0.014619	0.013706	0.011541	0.015288	0.014819	0.013675	0.014068	0.010926	0.008698	0.014073	0.016497	0.011451	0.010827	0.014172	0.011066	0.011188	0.013735	0.012550	0.014179	0.016753	0.011578	0.016319
-308.000000	0.008886	0.014376	0.010021	0.012808	0.013354	0.014769	0.013062	0.012202	0.015097	0.014582	0.014518	0.013194	0.014242	0.011223	0.008416	0.012860	0.013922	0.011499	0.012308	0.010686	0.016130	0.011408	0.010804	0.014038	0.017433	0.011524	0.010469	0.014137	0.014029	0.011945	0.011275	0.009559	0.010490	0.013017	0.012164	0.008624	0.013422	0.015237	0.012750	0.011150	0.013790	0.013182	0.012136	0.014088	0.010559	0.012377	0.012873	0.013984	0.012054
-307.966666	0.009023	0.010548	0.011774	0.013385	0.011740	0.013107	0.009216	0.010721	0.014053	0.013136	0.015302	0.010002	0.011855	0.010102	0.011943	0.011276	0.015084	0.011460	0.012280	0.010371	0.012198	0.011609	0.008438	0.013961	0.014946	0.008400	0.009252	0.014238	0.012285	0.011577	0.014617	0.012248	0.010760	0.011098	0.009591	0.008704	0.010867	0.011225	0.009102	0.011450	0.013151	0.011704	0.011342	0.010833	0.009826	0.014975	0.008674	0.010918	0.012629
-307.933333	0.008999	0.010903	0.012034	0.011440	0.012862	0.011092	0.006782	0.009445	0.011324	0.010962	0.011473	0.011006	0.013174	0.010414	0.007751	0.007849	0.009164	0.012579	0.010280	0.010105	0.011936	0.013125	0.007212	0.013050	0.014788	0.010166	0.011227	0.011520	0.011137	0.011948	0.012151	0.010579	0.010492	0.011765	0.009981	0.007941	0.011284	0.012444	0.012178	0.008678	0.012097	0.011346	0.008844	0.011753	0.009120	0.009781	0.009974	0.010579	0.012875
-307.900000	0.004490	0.012265	0.009135	0.009283	0.010760	0.010307	0.007100	0.006181	0.012846	0.008085	0.013299	0.007939	0.008656	0.008989	0.008913	0.006456	0.010139	0.009529	0.012470	0.009098	0.007650	0.009234	0.007834	0.011502	0.011682	0.011737	0.008629	0.010655	0.010396	0.008343	0.012384	0.011955	0.011760	0.011977	0.006136	0.005245	0.008321	0.010732	0.011494	0.006627	0.011933	0.011099	0.006928	0.007395	0.006665	0.008362	0.010340	0.006858	0.008610
-307.866667	0.003151	0.008308	0.010632	0.008832	0.007323	0.007898	0.004039	0.005496	0.009475	0.008571	0.010484	0.010413	0.010520	0.007127	0.007911	0.005897	0.011858	0.009610	0.007217	0.006890	0.008885	0.008568	0.006816	0.009314	0.007548	0.007377	0.006660	0.006902	0.010032	0.007250	0.006676	0.009263	0.004872	0.010511	0.003443	0.006219	0.004428	0.008019	0.011675	0.005736	0.007270	0.006881	0.007179	0.007546	0.009113	0.004842	0.008136	0.006449	0.008245
-307.833333	0.007509	0.008478	0.010394	0.005236	0.005844	0.007737	0.002127	0.004170	0.005631	0.007112	0.007717	0.004576	0.005909	0.009532	0.007037	0.007660	0.006006	0.005362	0.004705	0.004259	0.011289	0.006791	0.007639	0.007158	0.007365	0.006220	0.004755	0.009533	0.005944	0.009363	0.005415	0.005249	0.008818	0.006802	0.004275	0.003880	0.006624	0.005943	0.005338	0.003989	0.007388	0.004602	0.006930	0.005765	0.005763	0.004607	0.005819	0.005341	0.007025
-307.800000	0.004175	0.006990	0.006120	0.003981	-0.000077	0.001609	0.000893	0.004556	0.005081	0.005699	0.004070	0.004130	0.004957	0.003823	0.004570	0.001896	0.003898	0.004776	0.002036	0.005026	0.003015	0.006287	0.003415	0.005032	0.007431	0.005217	0.002865	0.007447	0.005097	0.002268	0.003815	0.000773	0.004757	0.004685	-0.001642	0.001789	0.001250	0.003907	0.004045	0.002271	0.007109	0.002930	0.006499	0.005740	0.004411	0.002544	0.004249	0.004524	0.004779
-307.766667	0.003598	0.002871	0.003054	0.003592	0.002281	0.000005	-0.001481	0.001519	0.005783	0.002612	0.003104	0.002279	0.004030	0.001048	-0.000763	0.001776	0.000517	0.001655	0.001905	0.002992	0.002933	0.004191	0.002473	0.001827	0.005153	-0.001101	-0.001329	0.004475	0.004796	0.004575	0.000670	0.005656	0.001681	0.001400	-0.000415	0.002738	-0.000132	0.001925	0.005241	0.000681	0.002299	0.003065	0.003974	0.002288	0.001724	0.004658	0.002487	0.003681	0.002591
-307.733333	0.000643	0.001562	0.000818	0.001437	-0.001809	0.002119	0.003176	-0.001922	0.000257	0.001979	0.002057	0.000067	-0.001039	0.002888	0.002168	-0.001337	0.001077	-0.001240	0.001933	-0.001346	0.002707	0.003324	0.002351	0.001812	0.000087	-0.000748	-0.000585	0.001288	0.001180	0.000799	0.000335	0.001676	0.000952	-0.000049	-0.001222	-0.001411	-0.002769	-0.000945	0.001678	-0.001617	-0.000073	-0.000713	0.001327	0.000294	-0.001850	-0.000765	0.001865	-0.002837	0.000903
-307.700000	-0.001213	0.001048	-0.000590	-0.001371	0.001009	0.000589	-0.002205	-0.001960	0.001476	0.000236	-0.001593	-0.000024	-0.001676	0.000189	-0.002508	-0.003195	-0.003091	-0.001819	-0.000138	-0.000466	0.000324	-0.001584	-0.003330	0.001715	-0.002532	-0.001913	-0.001734	0.001010	0.001977	-0.001072	-0.002359	-0.000419	-0.002854	0.000800	-0.006593	-0.001419	-0.003288	-0.000399	-0.003104	-0.003247	0.000437	0.000800	-0.000603	-0.002924	-0.001630	-0.002341	-0.000842	-0.001773	-0.001995
-307.666667	-0.001851	-0.001938	-0.003024	-0.003232	-0.003320	-0.002723	-0.002819	-0.003697	-0.000796	-0.000258	-0.001132	-0.001366	-0.002460	-0.004133	-0.003392	-0.002398	0.000278	-0.006220	-0.002470	-0.004220	0.002595	-0.002720	-0.005675	-0.002106	-0.002399	-0.002164	-0.003026	-0.002848	-0.001234	-0.004780	-0.000489	-0.002896	-0.003825	-0.002167	-0.002824	-0.002647	-0.002081	-0.002470	-0.002107	-0.002471	-0.002561	-0.003819	-0.002674	-0.005369	-0.001148	-0.002674	0.000244	-0.005394	-0.003202
-307.633333	-0.005699	-0.002424	-0.003459	-0.001946	-0.004846	-0.001712	-0.006710	-0.003607	-0.003016	-0.005390	-0.003369	-0.002429	-0.003030	-0.005845	-0.005563	-0.005453	-0.003692	-0.004171	-0.004721	-0.003156	-0.003691	-0.002343	-0.006660	-0.002682	-0.001399	-0.004018	-0.003685	-0.002839	-0.000572	-0.002538	-0.003063	-0.004210	-0.004253	-0.004574	-0.007305	-0.007214	-0.004652	-0.003128	-0.002132	-0.005796	-0.002971	-0.006087	-0.004150	-0.002903	-0.002782	-0.006797	-0.005402	-0.002673	-0.003622
-307.600000	-0.007143	-0.005558	-0.004383	-0.005312	-0.005593	-0.004644	-0.005260	-0.004219	-0.001963	-0.002526	-0.003208	-0.003180	-0.004470	-0.004692	-0.005430	-0.006327	-0.005874	-0.004986	-0.005218	-0.004139	-0.003880	-0.003706	-0.006142	-0.004039	-0.001008	-0.006248	-0.008988	-0.005031	-0.000200	-0.004326	-0.007112	-0.004728	-0.005646	-0.003350	-0.005972	-0.005441	-0.004253	-0.003209	-0.003811	-0.007479	-0.003901	-0.004470	-0.006271	-0.005235	-0.005805	-0.006066	-0.003586	-0.006603	-0.006096
-307.566667	-0.006818	-0.005246	-0.004184	-0.002907	-0.006931	-0.003985	-0.007350	-0.007347	-0.002228	-0.005237	-0.004978	-0.005311	-0.007204	-0.004623	-0.005155	-0.007441	-0.003017	-0.007962	-0.002968	-0.007773	-0.004701	-0.004081	-0.006432	-0.002695	-0.004999	-0.008338	-0.007243	-0.004705	-0.002846	-0.007254	-0.005950	-0.004627	-0.003875	-0.001939	-0.007120	-0.007760	-0.006686	-0.004750	-0.008312	-0.006692	-0.004916	-0.005150	-0.006147	-0.005246	-0.004652	-0.005408	-0.005271	-0.005081	-0.004345
-307.533333	-0.004979	-0.005804	-0.005766	-0.004839	-0.006449	-0.008263	-0.004031	-0.005212	-0.003832	-0.006542	-0.005065	-0.004675	-0.005041	-0.007183	-0.004213	-0.006394	-0.006556	-0.005201	-0.007214	-0.006416	-0.002143	-0.006127	-0.007905	-0.004619	-0.003784	-0.009991	-0.007570	-0.005255	-0.003659	-0.003507	-0.007571	-0.004381	-0.009273	-0.004659	-0.007871	-0.009127	-0.006545	-0.007164	-0.006034	-0.004624	-0.005173	-0.005398	-0.006377	-0.005586	-0.004549	-0.007549	-0.005905	-0.008389	-0.002414
-307.500000	-0.006593	-0.002920	-0.006674	-0.006277	-0.007484	-0.003534	-0.007816	-0.006837	-0.004642	-0.005120	-0.006662	-0.006264	-0.006721	-0.001601	-0.007127	-0.006144	-0.004660	-0.006000	-0.003365	-0.008103	-0.003655	-0.005082	-0.008132	-0.006280	-0.002456	-0.007690	-0.007933	-0.004715	-0.006324	-0.006595	-0.007111	-0.004943	-0.006456	-0.004836	-0.007626	-0.006728	-0.005552	-0.005284	-0.007787	-0.007093	-0.003844	-0.005823	-0.008124	-0.004125	-0.002363	-0.008961	-0.005747	-0.006824	-0.002605
-307.466667	-0.007874	-0.005026	-0.006463	-0.006102	-0.008138	-0.007464	-0.006066	-0.007167	-0.005351	-0.004910	-0.007553	-0.006592	-0.004959	-0.005220	-0.005691	-0.004788	-0.005195	-0.004130	-0.005779	-0.005057	-0.006354	-0.006862	-0.009704	-0.004952	-0.004482	-0.005049	-0.006330	-0.004692	-0.003700	-0.007924	-0.007332	-0.004224	-0.006759	-0.003397	-0.008912	-0.006828	-0.008362	-0.005981	-0.005611	-0.006565	-0.005164	-0.004365	-0.006035	-0.005801	-0.003603	-0.006707	-0.005274	-0.007886	-0.006208
-307.433333	-0.008487	-0.005149	-0.005233	-0.004199	-0.004193	-0.005281	-0.002817	-0.008268	-0.005802	-0.003967	-0.004745	-0.007333	-0.006480	-0.004485	-0.005344	-0.005195	-0.005492	-0.005665	-0.004490	-0.007303	-0.004786	-0.004321	-0.007352	-0.000757	-0.004964	-0.004991	-0.006076	-0.004793	-0.005370	-0.008771	-0.006957	-0.004226	-0.006238	-0.006037	-0.007847	-0.006518	-0.006382	-0.002219	-0.006195	-0.005433	-0.004909	-0.006130	-0.004829	-0.005012	-0.001852	-0.008710	-0.003607	-0.006320	-0.007238
-307.400000	-0.005344	-0.003556	-0.006606	-0.007402	-0.003721	-0.005045	-0.002345	-0.004215	-0.003959	-0.003517	-0.005471	-0.004641	-0.003830	-0.001535	-0.004205	-0.004904	-0.004291	-0.001691	-0.005930	-0.008496	-0.004430	-0.005158	-0.006114	-0.005137	-0.004171	-0.007701	-0.005362	-0.004052	-0.002440	-0.006259	-0.005727	-0.007349	-0.006120	-0.003610	-0.005179	-0.006300	-0.004427	-0.003800	-0.003974	-0.005259	-0.004352	-0.004199	-0.005795	-0.005328	-0.005803	-0.006121	-0.001254	-0.005804	-0.005762
-307.366667	-0.004253	-0.003377	-0.005162	-0.004305	-0.003391	-0.002700	-0.004484	-0.002460	-0.004140	-0.003704	-0.004007	-0.002062	-0.004078	-0.000584	-0.005504	-0.006124	-0.001429	-0.003977	-0.003513	-0.006568	-0.004385	-0.004557	-0.005344	-0.003741	-0.003248	-0.005044	-0.003439	-0.004414	-0.005962	-0.005679	-0.004534	-0.004927	-0.006647	-0.003445	-0.002096	-0.003968	-0.001245	-0.003253	-0.002158	-0.002299	-0.002502	-0.005604	-0.004482	-0.004686	-0.003585	-0.003635	-0.003419	-0.004189	-0.005506
-307.333333	-0.003679	-0.001061	-0.005901	-0.000563	-0.003118	-0.002699	-0.000026	-0.003583	-0.003302	-0.003974	-0.002028	-0.001568	-0.002617	-0.001743	-0.001042	-0.003056	-0.005014	-0.000851	-0.002862	-0.005849	-0.001825	-0.003354	-0.006726	-0.004557	-0.003392	-0.004009	-0.002948	-0.000387	-0.002350	-0.005348	-0.006351	-0.003573	-0.003655	-0.000625	0.000273	-0.004266	-0.001479	-0.001135	0.001020	-0.003091	0.001032	-0.005302	-0.001381	-0.002910	-0.001081	-0.001548	-0.001570	0.000828	-0.000462
-307.300000	-0.002304	-0.001735	-0.001661	-0.000112	-0.000575	-0.005031	0.000452	-0.001791	-0.000483	-0.001554	-0.003377	-0.002022	-0.000943	0.000447	0.000311	-0.002129	-0.004458	0.000140	0.000244	-0.003904	-0.000613	-0.002869	-0.005318	0.000299	0.000942	-0.002496	-0.005430	-0.000697	-0.001260	-0.001373	-0.002956	-0.002206	-0.003588	-0.000240	-0.001660	-0.003882	-0.003009	0.001463	-0.000913	-0.000528	-0.000704	0.001584	0.000613	0.000138	-0.000144	-0.001312	-0.001074	-0.003617	-0.000555
-307.266667	-0.001107	-0.001359	-0.000921	0.000021	0.002963	-0.000669	0.000866	0.001699	0.001593	0.001853	0.000162	0.005688	-0.000076	0.000116	0.001701	0.002395	-0.001609	-0.001649	-0.001007	-0.000571	0.000668	-0.000334	-0.002427	0.003552	0.002108	-0.003122	0.003226	0.001289	0.001843	-0.002363	-0.002679	-0.000473	-0.000639	0.001961	0.002704	-0.000268	0.000204	0.001353	0.000324	-0.001075	0.001003	0.001260	-0.000759	0.000752	0.003592	-0.003384	0.003118	0.000091	0.001250
-307.233333	-0.000795	-0.000663	0.001236	0.003733	0.001936	0.000901	0.000108	-0.000932	0.001404	0.001820	0.002486	0.004139	0.002365	0.000293	0.005827	0.001843	0.001616	0.001147	0.002505	0.001266	0.001774	0.002734	0.000217	0.002597	0.001850	0.002170	0.000573	0.003622	0.003152	-0.000588	0.003673	0.003002	0.000519	0.003747	0.003499	-0.000662	0.001361	0.004002	0.004178	0.003686	0.004205	0.003486	0.002433	0.000735	0.003333	0.002536	0.003470	0.001711	0.003352
-307.200000	0.000944	0.003168	0.002923	0.006607	0.004463	0.003580	0.006273	0.001419	0.003167	0.001472	0.004005	0.007373	0.004434	0.006549	0.006984	0.002804	0.001507	0.004799	0.001777	0.000576	0.004016	0.003386	0.003834	0.003633	0.006882	0.001901	0.005726	0.005390	0.005432	0.000436	0.003011	0.002029	-0.000542	0.005869	0.004834	0.003987	0.002766	0.005801	0.006751	0.001923	0.007848	0.005440	0.004851	0.004713	0.005742	0.003566	0.005378	0.002235	0.004125
-307.166667	0.003967	0.004983	0.005245	0.004396	0.004744	0.005426	0.008544	0.005434	0.003333	0.005770	0.005383	0.008224	0.006130	0.006838	0.010245	0.005964	0.004269	0.005636	0.006002	0.004768	0.005214	0.004980	0.004794	0.005721	0.005114	0.000868	0.005680	0.006514	0.007796	0.003690	0.006032	0.004220	0.003386	0.006475	0.006547	0.002857	0.007797	0.007969	0.008050	0.007594	0.006728	0.005857	0.006700	0.008543	0.009286	0.005548	0.008881	0.003620	0.011004
-307.133333	0.005588	0.006670	0.007494	0.009209	0.008585	0.008468	0.006782	0.008002	0.006663	0.003771	0.008381	0.007816	0.008092	0.007093	0.010637	0.008638	0.007179	0.006566	0.009373	0.006245	0.007756	0.006876	0.008804	0.008207	0.008416	0.001276	0.004687	0.006679	0.009102	0.004418	0.006772	0.005273	0.002593	0.009387	0.008032	0.006834	0.007515	0.011211	0.007548	0.008608	0.010981	0.008376	0.010872	0.007855	0.011902	0.007195	0.009321	0.008416	0.012137
-307.100000	0.008762	0.005457	0.007974	0.010810	0.009408	0.009621	0.010415	0.010030	0.010310	0.010162	0.010277	0.009057	0.006832	0.011155	0.008957	0.007947	0.006549	0.010707	0.012791	0.006809	0.010168	0.010989	0.007526	0.009828	0.009898	0.003720	0.010544	0.008596	0.011391	0.009035	0.008617	0.008490	0.005310	0.010378	0.011022	0.011286	0.010845	0.009193	0.009442	0.011435	0.014186	0.011536	0.011095	0.011655	0.011506	0.010874	0.009894	0.009130	0.010865
-307.066667	0.009071	0.010250	0.011821	0.008457	0.012942	0.010702	0.014243	0.009368	0.011606	0.007842	0.008280	0.012432	0.011139	0.009140	0.011286	0.013062	0.009349	0.008719	0.008915	0.007866	0.013076	0.009873	0.009602	0.014631	0.010674	0.009878	0.011315	0.008303	0.011910	0.008396	0.008381	0.009831	0.009321	0.010807	0.011517	0.011185	0.011293	0.011382	0.011373	0.010240	0.013105	0.012536	0.010450	0.011286	0.012948	0.012534	0.010741	0.011073	0.014574
-307.033333	0.011500	0.012173	0.010539	0.015469	0.012370	0.012329	0.013987	0.012888	0.014603	0.011909	0.013764	0.013553	0.014444	0.011740	0.010477	0.011299	0.011292	0.013148	0.009958	0.009456	0.013181	0.010751	0.010730	0.013871	0.011899	0.010903	0.013326	0.013991	0.015341	0.009816	0.009582	0.011331	0.010924	0.009130	0.011967	0.011579	0.009691	0.012631	0.012132	0.011454	0.008985	0.012000	0.010241	0.011221	0.012231	0.010164	0.012893	0.008655	0.014578
-307.000000	0.011984	0.013229	0.013825	0.014492	0.011456	0.011169	0.014560	0.013558	0.011592	0.013440	0.013794	0.016912	0.014127	0.011099	0.013743	0.015480	0.012440	0.009661	0.010112	0.009878	0.014031	0.011564	0.010244	0.013867	0.015853	0.013532	0.013535	0.012831	0.015674	0.012261	0.010783	0.011432	0.011567	0.015940	0.012354	0.010454	0.011689	0.013730	0.012346	0.011193	0.014537	0.011909	0.012987	0.013729	0.012232	0.012305	0.013210	0.009478	0.015070
-306.966667	0.011256	0.012045	0.014142	0.012820	0.013794	0.011924	0.014450	0.012445	0.013346	0.011513	0.015321	0.016675	0.014137	0.014440	0.013022	0.009370	0.012817	0.012487	0.011905	0.011189	0.014496	0.012349	0.012567	0.015648	0.016165	0.011690	0.013779	0.014378	0.011149	0.011891	0.010472	0.013769	0.012924	0.014693	0.009997	0.012609	0.011936	0.012324	0.013518	0.014232	0.014087	0.014300	0.013670	0.016086	0.013684	0.016418	0.014099	0.009499	0.012180
-306.933333	0.011992	0.014724	0.012061	0.013492	0.013242	0.012146	0.011600	0.010832	0.012928	0.014943	0.011642	0.012494	0.015919	0.010805	0.011300	0.008460	0.011392	0.014470	0.013746	0.009121	0.013308	0.014928	0.011538	0.012948	0.015964	0.012657	0.011677	0.013546	0.014491	0.014784	0.013578	0.012066	0.011888	0.013880	0.011903	0.013923	0.013461	0.014083	0.011393	0.013430	0.014396	0.014943	0.014142	0.010226	0.014532	0.010841	0.013690	0.010288	0.013624
-306.900000	0.010791	0.012716	0.013182	0.014741	0.014809	0.011337	0.008312	0.011471	0.013964	0.012391	0.013598	0.012697	0.011000	0.012985	0.013185	0.010763	0.014836	0.007496	0.014516	0.011309	0.015760	0.013177	0.010735	0.012030	0.013069	0.011480	0.010344	0.013083	0.014163	0.010952	0.008458	0.012914	0.014052	0.011709	0.010255	0.008856	0.012249	0.013235	0.014547	0.009955	0.011848	0.014185	0.012879	0.015204	0.011186	0.012405	0.013276	0.010159	0.013606
-306.866667	0.010306	0.011681	0.011180	0.011630	0.010768	0.010410	0.010781	0.009957	0.011513	0.010252	0.010985	0.012373	0.009948	0.011967	0.014448	0.010726	0.010774	0.009467	0.011512	0.010455	0.011917	0.012374	0.009068	0.016031	0.013206	0.010092	0.010246	0.013743	0.015474	0.012612	0.013212	0.013398	0.012182	0.015672	0.007910	0.012320	0.009825	0.011158	0.010303	0.010506	0.012700	0.011568	0.010932	0.011888	0.013096	0.011324	0.011788	0.006782	0.011295
-306.833333	0.006737	0.009457	0.011739	0.011666	0.008827	0.008424	0.007468	0.008907	0.009000	0.011319	0.011442	0.012291	0.010084	0.011562	0.010931	0.008936	0.012102	0.012132	0.013321	0.008991	0.012032	0.010364	0.006808	0.009916	0.011462	0.010929	0.007846	0.013996	0.012737	0.009216	0.010813	0.010131	0.010530	0.010081	0.009674	0.008977	0.007629	0.009191	0.012781	0.009535	0.009703	0.009337	0.011652	0.009550	0.009562	0.012586	0.009782	0.007179	0.013498
-306.800000	0.009636	0.009741	0.011825	0.008499	0.011163	0.008345	0.007478	0.009232	0.009786	0.010853	0.010166	0.007184	0.007904	0.006844	0.009363	0.008554	0.011045	0.007543	0.011677	0.006459	0.014371	0.012287	0.007312	0.008654	0.010254	0.007630	0.008023	0.010117	0.011817	0.009342	0.007020	0.008618	0.011293	0.007637	0.008225	0.009065	0.011102	0.008170	0.007614	0.006091	0.012937	0.009553	0.010447	0.007195	0.011279	0.010994	0.010602	0.007009	0.014065
-306.766667	0.004663	0.008864	0.007188	0.011721	0.008362	0.008647	0.004087	0.005948	0.007226	0.009007	0.008199	0.010067	0.006739	0.008583	0.004919	0.006336	0.007535	0.007626	0.008666	0.006956	0.012051	0.009001	0.005690	0.010926	0.007682	0.007765	0.007625	0.012591	0.008320	0.005568	0.009605	0.007966	0.005997	0.009671	0.008959	0.005527	0.010354	0.007070	0.006591	0.006090	0.010018	0.007115	0.010254	0.007704	0.008865	0.008122	0.006706	0.005414	0.010737
-306.733333	0.006983	0.006677	0.004295	0.006356	0.007364	0.007249	0.003512	0.005303	0.007617	0.007283	0.007254	0.006465	0.007895	0.007783	0.005142	0.006289	0.008473	0.003932	0.008302	0.005613	0.006701	0.006202	0.005771	0.008124	0.008168	0.006723	0.007674	0.008158	0.004587	0.006511	0.008337	0.008177	0.006260	0.005843	0.007605	0.006262	0.007352	0.006676	0.008211	0.003884	0.006470	0.005985	0.006210	0.007679	0.006992	0.007884	0.008199	0.006049	0.007886
-306.700000	0.002955	0.005547	0.004452	0.006012	0.002681	0.002545	0.003889	0.005703	0.004118	0.004895	0.003267	0.009115	0.008246	0.005823	0.003289	0.004087	0.004545	0.005451	0.009249	0.004784	0.006229	0.008603	0.003457	0.005915	0.005910	0.004908	0.003771	0.007848	0.008489	0.004046	0.005325	0.006055	0.004397	0.004853	0.003599	0.005892	0.005309	0.005757	0.006214	0.005639	0.006306	0.003501	0.007986	0.005570	0.004480	0.005149	0.005347	0.003375	0.004768
-306.666667	0.004838	0.006383	0.003972	0.003748	0.004800	0.003111	0.003430	0.006906	0.007149	0.007982	0.002902	0.004643	0.007046	0.005141	0.005748	0.003928	0.005399	0.004363	0.005832	0.001399	0.004714	0.005708	0.003421	0.007847	0.007445	0.004661	0.003075	0.004559	0.007496	0.002508	0.004223	0.006569	0.002565	0.007181	0.002460	0.003169	0.003800	0.006934	0.006211	0.004461	0.006851	0.002995	0.004401	0.005987	0.007385	0.006990	0.006322	0.001711	0.005165
-306.633333	0.003197	0.005678	0.004211	0.004657	0.006311	0.006139	0.005053	0.003701	0.003061	0.006326	0.004152	0.007548	0.006472	0.004270	0.006549	0.007442	0.005356	0.002089	0.005324	0.003180	0.004808	0.005320	0.006170	0.007255	0.004774	0.005317	0.005001	0.005401	0.005590	0.002824	0.004506	0.003709	0.001309	0.004771	0.003699	0.004958	0.006222	0.006440	0.004367	0.003148	0.002866	0.004912	0.004338	0.002605	0.004325	0.005387	0.007331	0.005635	0.006229
-306.600000	0.001790	0.004958	0.004593	0.005523	0.005128	0.005276	0.005922	0.001539	0.005804	0.004746	0.003477	0.005506	0.005488	0.003341	0.008366	0.005694	0.002884	0.005726	0.007236	0.004613	0.002854	0.004833	0.002090	0.004935	0.009394	0.002268	0.005534	0.004415	0.007495	0.004267	0.002973	0.006332	0.003060	0.005596	0.007739	0.004314	0.005850	0.005780	0.005400	0.004759	0.005464	0.006210	0.005287	0.005943	0.002869	0.006432	0.005224	0.001386	0.007607
-306.566667	0.001128	0.004792	0.007480	0.008463	0.007043	0.006419	0.006528	0.005465	0.003723	0.006430	0.003803	0.007593	0.009812	0.007024	0.004330	0.007261	0.006423	0.002772	0.007189	0.003138	0.005357	0.004195	0.003746	0.004921	0.007718	0.002829	0.005313	0.005194	0.008698	0.004589	0.006465	0.004378	0.005962	0.006852	0.006713	0.006507	0.007416	0.008136	0.006206	0.004320	0.007344	0.004441	0.007150	0.007485	0.007491	0.006032	0.009308	0.004763	0.006111
-306.533333	0.002859	0.005602	0.006986	0.005664	0.004309	0.005779	0.006625	0.008186	0.007928	0.005665	0.006073	0.005925	0.008295	0.005213	0.008120	0.003146	0.004869	0.006055	0.007228	0.006687	0.008603	0.005103	0.007517	0.007743	0.006401	0.003315	0.007248	0.005923	0.007097	0.002905	0.004659	0.006443	0.004257	0.005676	0.006925	0.006434	0.008855	0.006641	0.005886	0.005232	0.009998	0.008048	0.005783	0.008899	0.008576	0.007397	0.008678	0.004684	0.006427
-306.500000	0.004803	0.005170	0.006534	0.007368	0.007371	0.007023	0.010516	0.004342	0.007932	0.006231	0.005910	0.005203	0.006737	0.008580	0.007196	0.007305	0.007361	0.005970	0.009213	0.007044	0.011582	0.008384	0.007772	0.006868	0.009146	0.002138	0.008695	0.004520	0.005819	0.003795	0.009817	0.007290	0.005948	0.008741	0.010527	0.006168	0.007484	0.011888	0.007411	0.009778	0.010899	0.003961	0.009058	0.011732	0.010332	0.007238	0.008997	0.008377	0.009720
-306.466667	0.007068	0.004321	0.008008	0.013346	0.011650	0.006845	0.009303	0.008749	0.006621	0.009348	0.011955	0.009865	0.008704	0.010765	0.011951	0.008425	0.012531	0.007462	0.011242	0.008349	0.009039	0.008864	0.005119	0.009723	0.011801	0.009014	0.010420	0.007261	0.009980	0.008360	0.009232	0.008961	0.007744	0.009567	0.010467	0.008390	0.010827	0.009567	0.013257	0.009986	0.011366	0.008872	0.009796	0.011571	0.014665	0.009114	0.010203	0.008131	0.012073
-306.433333	0.007115	0.009395	0.012055	0.013173	0.011710	0.009728	0.011209	0.009950	0.008968	0.011972	0.014183	0.016452	0.012129	0.012246	0.014724	0.009405	0.011071	0.009158	0.008456	0.009244	0.009189	0.009585	0.010967	0.010363	0.013051	0.009181	0.009622	0.010354	0.011800	0.008597	0.011788	0.009882	0.006045	0.014331	0.011931	0.011229	0.011873	0.015277	0.011414	0.012074	0.015066	0.012934	0.009860	0.011178	0.016343	0.011126	0.012927	0.011390	0.013331
-306.400000	0.011226	0.011132	0.010365	0.013682	0.011490	0.013174	0.013323	0.013313	0.012256	0.013784	0.014532	0.016648	0.012434	0.014112	0.015472	0.013909	0.013521	0.011199	0.012964	0.009359	0.014563	0.013534	0.010008	0.012003	0.012275	0.010539	0.014145	0.012494	0.013022	0.011166	0.011988	0.009533	0.012675	0.014333	0.012538	0.014101	0.012465	0.013205	0.015509	0.012939	0.015754	0.011746	0.017038	0.013351	0.014933	0.014041	0.014137	0.011546	0.014230
-306.366667	0.012054	0.015697	0.014823	0.013795	0.015476	0.015645	0.014970	0.011632	0.014937	0.013327	0.013276	0.016195	0.014208	0.013154	0.014968	0.013946	0.011991	0.016194	0.015548	0.010054	0.015531	0.016761	0.012891	0.010401	0.017171	0.014866	0.012665	0.016901	0.016020	0.011558	0.016742	0.013762	0.014377	0.013918	0.013258	0.013837	0.017310	0.014102	0.014769	0.011229	0.017233	0.015748	0.013414	0.017345	0.018099	0.012610	0.017245	0.015179	0.017276
-306.333333	0.015248	0.016543	0.014796	0.015766	0.017301	0.013563	0.016587	0.016679	0.014207	0.015319	0.015886	0.014064	0.014996	0.017086	0.016835	0.014595	0.016282	0.014891	0.015379	0.013500	0.016514	0.013167	0.013933	0.015134	0.014926	0.016641	0.015025	0.018455	0.017766	0.012122	0.013848	0.016362	0.014927	0.017082	0.014272	0.015578	0.018933	0.015366	0.015516	0.013621	0.015313	0.013147	0.015522	0.016215	0.018425	0.015178	0.015175	0.012943	0.019470
-306.300000	0.016708	0.013937	0.015092	0.015486	0.015813	0.017663	0.013402	0.015395	0.015674	0.015452	0.019101	0.016668	0.015544	0.017600	0.014586	0.013655	0.017199	0.014589	0.016283	0.013993	0.016189	0.016624	0.014814	0.018324	0.014782	0.015199	0.015091	0.017128	0.015455	0.013425	0.014237	0.015641	0.014099	0.013386	0.016789	0.016858	0.016430	0.015739	0.017578	0.015567	0.016499	0.014183	0.015523	0.017347	0.016347	0.013613	0.019088	0.013402	0.015880
-306.266667	0.014805	0.014137	0.015414	0.017629	0.017570	0.015256	0.013252	0.014996	0.015863	0.018830	0.015087	0.016959	0.014900	0.015375	0.016475	0.016337	0.017984	0.017315	0.016733	0.014305	0.015704	0.015976	0.011451	0.017970	0.016354	0.016272	0.016935	0.014917	0.017160	0.016528	0.013931	0.016365	0.012961	0.015381	0.014634	0.014628	0.018410	0.016458	0.015312	0.013652	0.016567	0.016529	0.015006	0.017979	0.014868	0.015341	0.014738	0.012924	0.015915
-306.233333	0.014142	0.015371	0.012755	0.013814	0.017137	0.014909	0.014456	0.016596	0.013133	0.014923	0.014553	0.012254	0.014569	0.014801	0.013978	0.015474	0.016425	0.013304	0.015882	0.016541	0.019153	0.017160	0.017458	0.018102	0.012568	0.017543	0.015814	0.019216	0.016725	0.013508	0.015523	0.013800	0.012603	0.013691	0.012310	0.013044	0.017745	0.013116	0.014297	0.010944	0.017956	0.014277	0.014663	0.016526	0.014243	0.018587	0.015810	0.011822	0.016057
-306.200000	0.015452	0.016063	0.010436	0.017107	0.011486	0.013295	0.012535	0.011149	0.012739	0.012860	0.017097	0.014292	0.012537	0.017014	0.011640	0.015321	0.013241	0.010782	0.013492	0.012728	0.014006	0.010753	0.013291	0.015853	0.015106	0.016936	0.012858	0.015789	0.014576	0.009853	0.013832	0.015802	0.016101	0.013986	0.014226	0.014043	0.014740	0.016259	0.014930	0.013917	0.014291	0.014874	0.017520	0.013808	0.012884	0.014373	0.014357	0.012542	0.013943
-306.166667	0.009211	0.014388	0.014353	0.014771	0.011919	0.013790	0.010925	0.011151	0.013638	0.014672	0.011838	0.010764	0.011375	0.010228	0.009320	0.011334	0.012875	0.011248	0.012619	0.012705	0.013116	0.012214	0.013532	0.014542	0.012831	0.012291	0.008782	0.012587	0.015065	0.009990	0.010551	0.013555	0.011433	0.013284	0.011963	0.010341	0.010123	0.011412	0.015163	0.011112	0.012105	0.011709	0.013006	0.012761	0.011443	0.013084	0.015052	0.011236	0.010453
-306.133333	0.008867	0.009392	0.011835	0.010078	0.010400	0.010461	0.008394	0.009387	0.011529	0.009952	0.009602	0.008041	0.010480	0.009652	0.006432	0.006598	0.010596	0.011744	0.015088	0.006395	0.011630	0.011237	0.010488	0.015437	0.011547	0.012723	0.007906	0.010846	0.012719	0.010498	0.006783	0.010193	0.010173	0.012685	0.006171	0.010815	0.010186	0.009685	0.012062	0.008369	0.010348	0.010629	0.010189	0.008667	0.009435	0.011264	0.011079	0.008620	0.011672
-306.100000	0.006317	0.008242	0.006275	0.009219	0.004957	0.008045	0.006278	0.006263	0.008687	0.010682	0.006163	0.009452	0.007343	0.008992	0.004498	0.002982	0.007660	0.008872	0.009202	0.007934	0.011297	0.009072	0.010168	0.011215	0.007717	0.009942	0.005825	0.008477	0.010546	0.007669	0.005175	0.009549	0.009033	0.007273	0.004067	0.009477	0.007076	0.009470	0.007220	0.003791	0.006818	0.006480	0.005528	0.006359	0.008311	0.005521	0.007252	0.004520	0.010466
-306.066667	0.004917	0.005698	0.005339	0.005883	0.005694	0.004223	0.002963	0.003461	0.004022	0.005146	0.005569	0.004875	0.004979	0.005866	0.003536	0.001690	0.008150	0.004227	0.005229	0.003896	0.009314	0.006427	0.005601	0.009704	0.005759	0.006458	0.005511	0.008093	0.004598	0.005360	0.002517	0.004180	0.009217	0.003258	0.003425	0.004655	0.004190	0.007264	0.007727	0.001798	0.004972	0.004883	0.005020	0.005389	0.005273	0.004588	0.003551	0.001937	0.008281
-306.033333	0.002514	0.001918	0.003574	0.003465	0.002164	0.000506	0.000057	0.002979	0.004706	0.002765	0.003747	0.001126	0.006486	0.002309	0.001536	0.002332	0.004776	-0.000194	0.000671	-0.001430	0.005421	0.004995	0.002879	0.007593	0.004779	0.006133	0.002696	0.005677	0.006752	0.003190	0.002149	0.002102	0.001245	0.004512	0.002280	0.002018	-0.000314	0.003824	0.004770	0.000067	0.002005	0.005438	0.002416	0.001675	0.000937	0.004084	-0.000794	-0.001959	0.002659
-306.000000	-0.001251	0.003404	-0.000465	0.001972	-0.000365	-0.001306	-0.001708	-0.001347	-0.001610	0.000732	0.000784	-0.000007	0.000477	0.002525	-0.001430	0.000174	-0.000403	-0.000512	0.001166	-0.001741	0.001160	0.003352	0.000876	0.002069	0.002254	0.002331	-0.000914	0.001283	0.000512	-0.000630	-0.004162	0.000019	0.002283	-0.001014	-0.003498	0.000878	0.000885	0.000838	0.000753	-0.002594	0.000559	-0.000424	-0.001721	-0.001391	0.002458	0.002152	-0.002872	-0.005985	-0.000378
-305.966667	-0.001619	-0.003468	-0.002080	-0.001938	-0.003013	-0.004541	-0.004444	-0.005752	-0.000051	-0.002166	-0.001873	-0.003214	-0.002235	-0.000371	-0.002558	-0.003915	-0.001202	-0.004924	-0.002079	-0.005987	-0.000894	-0.003386	-0.001767	-0.000078	-0.000318	-0.000503	-0.000702	-0.000458	-0.004660	-0.006335	-0.003514	-0.002226	-0.001050	-0.003853	-0.004590	-0.002302	-0.002645	-0.000771	0.002606	-0.001815	-0.005531	-0.000261	-0.003545	0.000642	-0.000913	-0.002819	0.001132	-0.004370	-0.004466
-305.933333	-0.007130	-0.000751	-0.003221	-0.003009	-0.006962	-0.006068	-0.006668	-0.008634	-0.004822	-0.004826	-0.005192	-0.003088	-0.002555	-0.004336	-0.001914	-0.003275	-0.002826	-0.000837	-0.003279	-0.008455	-0.001303	-0.004436	-0.002168	-0.000945	-0.002874	-0.000985	-0.002634	-0.000796	-0.005002	-0.005525	-0.004404	-0.006147	-0.003723	-0.004887	-0.005885	-0.005630	-0.003688	-0.002956	0.000008	-0.005087	-0.005121	-0.001783	-0.004598	-0.006019	-0.002518	-0.004246	-0.004217	-0.005533	-0.003746
-305.900000	-0.007810	-0.006018	-0.003438	-0.005749	-0.006416	-0.008638	-0.008209	-0.006952	-0.008934	-0.005685	-0.006052	-0.009656	-0.003583	-0.003660	-0.006480	-0.004957	-0.002399	-0.008687	-0.005765	-0.006555	-0.004663	-0.003658	-0.006254	-0.001612	-0.006337	-0.005237	-0.007782	-0.004818	-0.005895	-0.008703	-0.005574	-0.006547	-0.002712	-0.007230	-0.006837	-0.006901	-0.005762	-0.003640	-0.002169	-0.006145	-0.005199	-0.004438	-0.005217	-0.003950	-0.006132	-0.003343	-0.004143	-0.009153	-0.007194
-305.866667	-0.008262	-0.005940	-0.005542	-0.007374	-0.006412	-0.008899	-0.006876	-0.006311	-0.005471	-0.006645	-0.006671	-0.005758	-0.005997	-0.004319	-0.005521	-0.004557	-0.005256	-0.005645	-0.004526	-0.006962	-0.005619	-0.006398	-0.009616	-0.002601	-0.006339	-0.004120	-0.007682	-0.004326	-0.008380	-0.005930	-0.007110	-0.008387	-0.005240	-0.007151	-0.007987	-0.009249	-0.004249	-0.008390	-0.006180	-0.007674	-0.003200	-0.005177	-0.009396	-0.006392	-0.007633	-0.008208	-0.006544	-0.008208	-0.006084
-305.833333	-0.007455	-0.009018	-0.007344	-0.009285	-0.006054	-0.009377	-0.006421	-0.005830	-0.006815	-0.005926	-0.009876	-0.006688	-0.004802	-0.008382	-0.005440	-0.006561	-0.006180	-0.006844	-0.008457	-0.008897	-0.008657	-0.005308	-0.008093	-0.005624	-0.008668	-0.008785	-0.009557	-0.004123	-0.006882	-0.011538	-0.010243	-0.002221	-0.011487	-0.010120	-0.008931	-0.007867	-0.007134	-0.005900	-0.006476	-0.006798	-0.004894	-0.006889	-0.006704	-0.004993	-0.006665	-0.006342	-0.007245	-0.005799	-0.007372
-305.800000	-0.008380	-0.008901	-0.008865	-0.006437	-0.009421	-0.008685	-0.006401	-0.007910	-0.009569	-0.006902	-0.007616	-0.006564	-0.006908	-0.004987	-0.005360	-0.008562	-0.005516	-0.009248	-0.006346	-0.007625	-0.006675	-0.005955	-0.008174	-0.005558	-0.006989	-0.008243	-0.009924	-0.006990	-0.006177	-0.008605	-0.008407	-0.004377	-0.011500	-0.008824	-0.004337	-0.008841	-0.005264	-0.004021	-0.002614	-0.007272	-0.005364	-0.007069	-0.004195	-0.005384	-0.005849	-0.006884	-0.005285	-0.008845	-0.003768
-305.766667	-0.009289	-0.007492	-0.008930	-0.009679	-0.003364	-0.006834	-0.008378	-0.007917	-0.004766	-0.006714	-0.008729	-0.008528	-0.009147	-0.003918	-0.005041	-0.007519	-0.006451	-0.007331	-0.004813	-0.009061	-0.006598	-0.009208	-0.008254	-0.005684	-0.007315	-0.008107	-0.009213	-0.006248	-0.002124	-0.010241	-0.006926	-0.010228	-0.010004	-0.005078	-0.007654	-0.007789	-0.006109	-0.004527	-0.006970	-0.008397	-0.005361	-0.009312	-0.006680	-0.003488	-0.003445	-0.006531	-0.001789	-0.006424	-0.004960
-305.733333	-0.007521	-0.008854	-0.006230	-0.008133	-0.006955	-0.006976	-0.006387	-0.005913	-0.006301	-0.005985	-0.005827	-0.006578	-0.006668	-0.006645	-0.004082	-0.004716	-0.005843	-0.005646	-0.005116	-0.006649	-0.004962	-0.007580	-0.007052	-0.005914	-0.004022	-0.007256	-0.005241	-0.004823	-0.005100	-0.008185	-0.005409	-0.006796	-0.008026	-0.008198	-0.005349	-0.007571	-0.006460	-0.007109	-0.005443	-0.006234	-0.004638	-0.004566	-0.004284	-0.006056	-0.003231	-0.006217	-0.003471	-0.005879	-0.004325
-305.700000	-0.007120	-0.007459	-0.008711	-0.005021	-0.004655	-0.006780	-0.002326	-0.005835	-0.006218	-0.004446	-0.005741	-0.001634	-0.006744	-0.004217	-0.003516	-0.003995	-0.007178	-0.006196	-0.003689	-0.004555	-0.002580	-0.005250	-0.005290	-0.002309	-0.007543	-0.003923	-0.005667	-0.003596	-0.003644	-0.006038	-0.004552	-0.005505	-0.008059	-0.004403	-0.005526	-0.003028	-0.004026	-0.002926	-0.003311	-0.004391	-0.003987	-0.004459	-0.002839	-0.005474	-0.002468	-0.005471	-0.003158	-0.004807	-0.001439
-305.666667	-0.004055	-0.000814	-0.004998	-0.003391	-0.004763	-0.002962	-0.001192	-0.002969	-0.006145	-0.002985	-0.002093	-0.002218	-0.003613	-0.004580	-0.003924	-0.000712	-0.005129	-0.007820	-0.004815	-0.004788	-0.005397	-0.005878	-0.005130	-0.002661	-0.002862	-0.005277	-0.003318	-0.002173	-0.001539	-0.004920	-0.002787	-0.004396	-0.004655	-0.004813	-0.002371	-0.001563	-0.001568	-0.002349	-0.002717	-0.003424	-0.001646	-0.005545	-0.001235	0.001152	-0.000405	-0.004570	-0.002521	-0.002006	-0.003441
-305.633333	0.000105	-0.002822	-0.004712	-0.003659	0.000969	-0.000307	-0.001569	-0.000068	-0.001919	-0.004571	-0.001343	0.000452	-0.000698	0.000095	-0.000348	-0.001513	-0.002490	-0.001990	-0.002778	-0.003934	-0.006115	-0.001445	-0.002407	-0.002286	0.003181	-0.003514	-0.001960	-0.003370	-0.001071	-0.005240	0.002169	-0.001265	-0.003890	-0.004084	-0.000080	-0.004847	0.001659	0.001463	-0.000560	-0.000069	0.000992	-0.001119	-0.002276	-0.001144	0.000237	-0.004931	0.000361	-0.003582	0.001125
-305.600000	-0.000458	-0.000718	-0.000474	0.000274	-0.000269	0.001773	0.001741	-0.000706	0.001131	-0.002006	-0.000160	0.000215	0.000873	0.001859	0.004941	0.000249	0.000488	-0.000441	0.000660	-0.000596	-0.000849	0.001490	-0.002888	0.003211	0.000316	-0.002866	0.001407	0.000541	-0.000237	-0.001590	-0.001160	-0.001510	-0.003182	-0.000685	-0.001811	0.000324	0.001119	0.003673	0.002149	-0.002780	0.002573	0.001456	-0.000755	0.001487	0.006025	0.000468	0.000017	-0.002691	0.001365
-305.566667	-0.002144	0.003687	0.000160	0.002234	0.003126	-0.000795	0.004755	0.000732	0.003212	0.002770	0.000796	0.001756	0.000823	0.002843	0.006818	0.000970	0.002143	0.001605	0.000786	-0.000203	0.002855	0.001163	-0.001288	0.005245	0.001724	0.000676	0.003314	0.001038	0.003450	0.001340	0.000289	0.002394	-0.000745	0.003354	0.002596	0.000753	0.002711	0.003138	0.003419	0.004696	0.003816	0.002032	0.002450	0.003730	0.003741	-0.001733	0.004496	0.001124	0.005934
-305.533333	0.002766	0.002506	0.002473	0.003435	0.004243	0.002722	0.002910	0.000796	0.004354	0.004105	0.003973	0.004370	0.002450	0.002781	0.006088	0.003052	0.002453	0.005410	0.001308	0.003246	0.005887	0.002292	0.001433	0.005687	0.003867	0.002319	0.005472	0.003479	0.007319	0.002684	0.003627	0.003878	0.001032	0.003284	0.001703	0.001214	0.004335	0.003232	0.004947	0.005770	0.008272	0.003202	0.005174	0.009338	0.007670	0.002631	0.006930	0.001628	0.010815
-305.500000	0.004087	0.005690	0.004092	0.004553	0.007504	0.007713	0.003039	0.004515	0.004815	0.005869	0.002565	0.005253	0.006852	0.009385	0.008027	0.005294	0.004067	0.003907	0.006831	0.005694	0.004816	0.002987	0.003758	0.007816	0.008527	0.003726	0.006260	0.008056	0.008883	0.003229	0.007582	0.002653	0.005895	0.006463	0.006202	0.003196	0.005157	0.007837	0.006465	0.005643	0.006635	0.006169	0.005896	0.009064	0.008401	0.004113	0.004111	0.006491	0.006489
-305.466667	0.005934	0.004033	0.004881	0.006257	0.005638	0.007410	0.008001	0.006556	0.008011	0.007000	0.008116	0.006197	0.009412	0.009228	0.008886	0.010181	0.007390	0.008280	0.007678	0.005471	0.008895	0.006411	0.003997	0.006388	0.009837	0.007518	0.006831	0.008679	0.008704	0.004179	0.007885	0.007065	0.002700	0.004298	0.006961	0.004116	0.010324	0.005374	0.007662	0.008922	0.008467	0.007578	0.009180	0.012060	0.010382	0.005334	0.007797	0.008547	0.007852
-305.433333	0.006397	0.006976	0.007190	0.009190	0.006964	0.011129	0.005077	0.008741	0.007855	0.008640	0.004967	0.010360	0.008163	0.010180	0.010412	0.006578	0.007891	0.006672	0.007614	0.008041	0.008111	0.007244	0.005760	0.007131	0.009049	0.004784	0.010109	0.009263	0.009774	0.008260	0.010548	0.010196	0.005629	0.007798	0.005219	0.009370	0.008737	0.008605	0.008205	0.008254	0.011139	0.008361	0.009097	0.009527	0.011713	0.008628	0.009753	0.008654	0.005692
-305.400000	0.007306	0.009454	0.011717	0.008069	0.009165	0.008231	0.009302	0.008100	0.010333	0.006939	0.007740	0.010183	0.013113	0.007042	0.011358	0.010178	0.008689	0.011624	0.011776	0.009781	0.010567	0.011384	0.005047	0.012449	0.009152	0.007474	0.009624	0.010228	0.011943	0.009071	0.010927	0.008597	0.005750	0.009767	0.007916	0.012246	0.008078	0.011576	0.008688	0.009475	0.009519	0.008846	0.009260	0.011809	0.009985	0.008010	0.010626	0.010526	0.012104
-305.366667	0.009362	0.007032	0.007508	0.011050	0.010720	0.013042	0.011785	0.009550	0.009498	0.011493	0.009841	0.010527	0.012197	0.011001	0.014504	0.013306	0.009360	0.009998	0.010963	0.009106	0.009385	0.009195	0.005980	0.009267	0.012368	0.008319	0.011230	0.011295	0.010241	0.010832	0.011057	0.010024	0.009022	0.010773	0.006872	0.008685	0.011535	0.014496	0.013381	0.012188	0.011110	0.009792	0.010706	0.014690	0.014732	0.010716	0.011416	0.010572	0.011454
-305.333333	0.008149	0.008177	0.011120	0.011826	0.011640	0.012321	0.008652	0.008490	0.010914	0.009832	0.012261	0.012572	0.013154	0.011904	0.012343	0.009942	0.010251	0.010986	0.008966	0.011829	0.009168	0.009181	0.009679	0.011361	0.011689	0.007982	0.013309	0.008417	0.013489	0.009879	0.009090	0.010276	0.010596	0.008746	0.008689	0.010970	0.012838	0.012020	0.013061	0.010598	0.013401	0.012921	0.012546	0.012703	0.013275	0.007802	0.010450	0.010025	0.012666
-305.300000	0.009553	0.011227	0.011182	0.010705	0.008533	0.010136	0.010406	0.011002	0.012717	0.010921	0.011206	0.010353	0.009926	0.009157	0.014264	0.011062	0.011637	0.012381	0.010568	0.009263	0.008040	0.009775	0.008021	0.013646	0.012528	0.006401	0.012027	0.011264	0.011284	0.008315	0.012968	0.010591	0.010541	0.008754	0.008315	0.010547	0.012943	0.012888	0.010834	0.012742	0.013370	0.013099	0.013024	0.011901	0.013169	0.011655	0.010807	0.008309	0.014581
-305.266667	0.011196	0.012605	0.012052	0.010226	0.010297	0.012893	0.009262	0.007249	0.010701	0.011464	0.010610	0.012765	0.014260	0.007355	0.011628	0.010101	0.009941	0.010881	0.009206	0.009366	0.015497	0.011550	0.008626	0.012610	0.012671	0.009881	0.012187	0.012579	0.010619	0.011726	0.012256	0.011397	0.010435	0.011326	0.009429	0.011836	0.010393	0.012648	0.010530	0.009397	0.012874	0.012212	0.013260	0.012462	0.013724	0.010051	0.009910	0.010279	0.012481
-305.233333	0.010168	0.010926	0.010599	0.011748	0.008461	0.009524	0.009539	0.009315	0.011649	0.011683	0.010231	0.012160	0.010028	0.010610	0.012259	0.010742	0.010385	0.009736	0.010407	0.008423	0.013483	0.009297	0.010166	0.013122	0.011666	0.012301	0.010425	0.011138	0.010423	0.012172	0.011098	0.010122	0.008123	0.007445	0.010152	0.011172	0.008777	0.013856	0.010623	0.008916	0.011069	0.012696	0.011398	0.011326	0.008868	0.010026	0.011051	0.009489	0.010420
-305.200000	0.011672	0.009049	0.011113	0.009207	0.010934	0.009748	0.011142	0.009337	0.009894	0.010224	0.010567	0.008679	0.011355	0.008488	0.011785	0.007057	0.010507	0.009487	0.009127	0.007648	0.012634	0.009701	0.009627	0.010082	0.013373	0.006631	0.010746	0.011580	0.011935	0.010578	0.008609	0.008593	0.008040	0.008968	0.009352	0.009952	0.011337	0.010737	0.011402	0.009065	0.009037	0.009490	0.008783	0.008532	0.009840	0.008264	0.009543	0.007776	0.012833
-305.166667	0.008188	0.009404	0.010236	0.006042	0.007009	0.009690	0.007993	0.007541	0.009208	0.008760	0.010018	0.009527	0.009970	0.008321	0.010420	0.008900	0.008898	0.009295	0.008566	0.007344	0.014091	0.007527	0.008402	0.010606	0.011649	0.010087	0.010746	0.012146	0.011319	0.007826	0.009914	0.009954	0.006136	0.013135	0.008242	0.007574	0.009216	0.009127	0.008722	0.008538	0.009362	0.009810	0.011509	0.010192	0.008336	0.006247	0.010389	0.007461	0.011741
-305.133333	0.006563	0.011060	0.007687	0.010948	0.008936	0.008696	0.005892	0.008921	0.009515	0.005944	0.007074	0.009111	0.008486	0.009310	0.009784	0.006254	0.008036	0.005200	0.008084	0.007634	0.008850	0.008825	0.009146	0.009452	0.010484	0.007593	0.008023	0.012682	0.010367	0.008355	0.008611	0.009315	0.006858	0.010390	0.008278	0.008427	0.005879	0.009769	0.006318	0.006482	0.008136	0.008041	0.009639	0.007180	0.007986	0.008221	0.008040	0.006131	0.007901
-305.100000	0.007174	0.007329	0.007545	0.006473	0.005890	0.005550	0.005265	0.005810	0.005284	0.005897	0.004940	0.006647	0.005709	0.003343	0.005296	0.007139	0.007487	0.005723	0.010246	0.006371	0.010196	0.011332	0.006179	0.010062	0.007177	0.008560	0.004819	0.010402	0.008249	0.008448	0.008674	0.007953	0.005589	0.007055	0.006215	0.006190	0.007165	0.007446	0.007342	0.005498	0.008809	0.004837	0.007818	0.008591	0.006359	0.006737	0.007089	0.005067	0.007988
-305.066667	0.003737	0.008414	0.005937	0.009282	0.006451	0.006361	0.007229	0.005878	0.007444	0.008533	0.008111	0.005282	0.006771	0.009400	0.005454	0.005605	0.007866	0.004477	0.010249	0.006392	0.008874	0.008376	0.007817	0.009503	0.007353	0.006714	0.005219	0.008625	0.007799	0.006418	0.006802	0.005951	0.008648	0.008233	0.004970	0.004997	0.004494	0.005843	0.007400	0.004832	0.008739	0.004529	0.003152	0.006399	0.008364	0.004490	0.004282	0.004593	0.009904
-305.033333	0.005207	0.007232	0.006011	0.003066	0.002047	0.007275	0.002929	0.003170	0.005039	0.007612	0.004950	0.004995	0.007823	0.006197	0.003610	0.003699	0.006200	0.004402	0.005443	0.005968	0.009438	0.004626	0.007877	0.007471	0.005953	0.005996	0.006261	0.007837	0.006446	0.005296	0.005798	0.005549	0.005497	0.006731	0.001006	0.003331	0.005558	0.006564	0.006511	0.003690	0.005691	0.006136	0.003642	0.006781	0.006777	0.006128	0.006396	0.005759	0.005663
-305.000000	0.004532	0.004002	0.005269	0.004674	0.001246	0.006387	0.001108	0.003284	0.003748	0.004321	0.002384	0.003838	0.002833	0.003889	0.006174	0.006260	0.006899	0.007337	0.005361	0.005231	0.006067	0.004678	0.003598	0.008365	0.005543	0.006157	0.003377	0.009264	0.006620	0.004509	0.004818	0.008433	0.003286	0.005070	0.000411	0.003809	0.004168	0.005363	0.005230	0.004272	0.005629	0.006840	0.001662	0.005469	0.004376	0.004544	0.004870	0.003344	0.006117
-304.966667	0.001824	0.004211	-0.002704	0.003303	0.002130	0.003544	0.003777	0.003079	0.003056	0.006010	0.002011	0.001700	0.005563	0.003051	0.002249	0.004160	0.002865	0.004411	0.003360	0.004034	0.003325	0.003490	-0.000602	0.006171	0.006109	0.004077	0.005699	0.005134	0.005627	0.002786	0.002860	0.005152	0.005216	0.001346	0.002290	0.002036	0.003615	0.005521	0.004273	0.003652	0.004689	0.005071	0.005820	0.002326	0.003331	0.005205	0.004227	0.002215	0.001100
-304.933333	0.002306	0.003628	0.002775	0.001214	0.000688	0.003102	0.003810	0.000804	0.002865	0.003135	0.002051	0.002750	0.006239	0.002901	0.003451	0.004094	0.002310	0.004225	0.001997	0.003242	0.005084	0.003363	0.000936	0.002457	0.002999	0.002238	0.002582	0.004847	0.005122	0.004881	0.001197	0.005707	0.003065	0.002394	0.003252	0.002316	0.004037	0.001518	0.003724	0.003192	0.002197	0.003945	0.002594	0.003808	0.001837	0.005010	0.002321	0.001867	0.004127
-304.900000	0.000222	0.003484	0.002158	0.001231	0.000779	0.001300	0.004208	0.003380	0.002228	0.001706	-0.000511	0.002464	0.001268	-0.000181	0.001289	0.004195	0.004836	0.002394	0.004319	0.002191	0.003605	0.007420	0.001427	0.002724	0.003772	0.000229	0.001854	0.004476	0.005015	0.001385	0.003701	0.005477	-0.000661	0.003695	0.007524	0.002907	0.004054	0.005365	0.004622	0.005124	0.004739	0.001289	0.002444	0.004785	0.003386	0.003629	0.001049	0.001051	0.003125
-304.866667	0.000469	0.003219	0.000784	0.002314	-0.001490	0.001875	0.003079	0.001058	0.004198	0.003972	0.000819	0.000785	0.004769	0.002457	0.004896	0.006470	0.002615	0.002742	0.005522	0.001042	0.002450	0.004004	0.002249	0.004469	0.003992	0.001979	0.001462	0.003894	0.001286	0.001606	0.002830	0.002585	0.001522	0.001279	0.001455	-0.000471	0.002428	0.006003	0.005145	0.002140	0.001873	-0.000228	0.001097	0.002551	0.007277	0.002019	0.002522	0.004020	0.005224
-304.833333	0.000789	0.002662	0.003969	0.000908	0.003523	0.002053	0.000221	0.002784	0.004417	0.003422	0.003965	0.002168	0.004374	0.005498	0.004248	0.002657	0.004860	0.002657	0.004000	0.000541	0.003007	0.003435	0.000793	0.003744	0.004475	0.002169	0.000479	0.005286	0.005857	0.001086	0.000591	0.005304	0.003876	0.001698	-0.000766	0.000787	0.001529	0.005602	0.002204	0.002142	0.001980	0.000597	0.004615	0.005041	0.000852	0.003713	0.000971	0.002668	0.005062
-304.800000	0.001428	0.003676	0.001417	0.004480	0.003292	0.001058	0.004727	-0.001684	0.004504	0.002888	0.003141	0.003200	0.002972	0.005248	0.003854	0.000362	0.002691	0.000902	0.002959	0.003048	0.002848	0.002227	0.002858	0.003508	0.005770	-0.000096	0.004102	0.004384	0.005031	0.003820	0.001454	0.003556	0.002225	0.002989	0.001740	0.000463	0.004772	0.005203	0.001656	0.004246	0.005045	0.000387	0.002044	0.001382	0.005048	0.003511	0.004190	0.000694	0.004489
-304.766667	0.000788	0.004380	0.005262	0.004608	0.001170	0.006896	0.002836	0.004352	0.001560	0.002188	0.001214	0.003228	0.004693	0.004694	0.005301	0.003696	-0.000929	0.003879	0.001916	0.004869	0.003026	0.004387	0.002794	0.005338	0.003974	0.002843	0.000025	0.005379	0.005036	0.005423	0.003510	0.003864	0.002559	0.002050	0.001076	0.001556	0.005015	0.007205	0.003510	0.002679	0.006114	0.004736	0.004468	0.003163	0.005296	0.000161	0.005007	0.002479	0.005257
-304.733333	0.004232	0.004941	0.002927	0.005762	0.003253	0.001579	0.007397	0.002352	0.004486	0.000569	0.005470	0.006974	0.007397	0.007056	0.006821	0.002222	0.002159	0.005291	0.005760	0.003235	0.001566	0.002962	0.003686	0.005333	0.004434	0.003340	0.003335	0.006355	0.009417	0.003512	0.006888	0.003237	0.004027	0.006509	0.007157	-0.000156	0.003087	0.004080	0.005767	0.004821	0.006928	0.006704	0.005173	0.004234	0.006626	0.003818	0.004054	0.005170	0.006224
-304.700000	0.001429	0.006027	0.005827	0.004395	0.005738	0.005443	0.006797	0.005114	0.003742	0.007156	0.003332	0.004871	0.007610	0.005349	0.007623	0.007392	0.003896	0.005689	0.007445	0.002790	0.004004	0.004767	0.002753	0.006265	0.006860	0.005395	0.005195	0.006314	0.009861	0.007006	0.006315	0.003284	0.003940	0.003823	0.007285	0.005644	0.004067	0.005444	0.008295	0.003965	0.007988	0.008149	0.005747	0.005328	0.008818	0.003923	0.003991	0.004338	0.004635
-304.666667	0.005024	0.008143	0.005973	0.007723	0.006074	0.008557	0.009055	0.004881	0.006234	0.003517	0.006282	0.006250	0.006885	0.006609	0.008993	0.003919	0.005995	0.003939	0.005681	0.003502	0.006323	0.007529	0.004311	0.005356	0.007441	0.007077	0.007317	0.008905	0.011497	0.005529	0.008589	0.007223	0.006335	0.006538	0.005236	0.007289	0.007814	0.009288	0.007912	0.009135	0.009153	0.008841	0.007835	0.007793	0.008355	0.005910	0.007525	0.007139	0.006627
-304.633333	0.005677	0.007323	0.007183	0.008269	0.008312	0.007743	0.009453	0.008149	0.006416	0.008016	0.007850	0.008625	0.007333	0.008096	0.010099	0.007782	0.008464	0.007149	0.010565	0.007035	0.007956	0.007209	0.003522	0.009796	0.009572	0.008866	0.007365	0.011229	0.008887	0.010583	0.008688	0.009729	0.009130	0.008556	0.008792	0.009417	0.009111	0.008006	0.011202	0.009413	0.009055	0.008137	0.009442	0.011210	0.011303	0.006412	0.009138	0.009335	0.009981
-304.600000	0.005744	0.008873	0.009340	0.012091	0.008808	0.010119	0.010834	0.007015	0.010583	0.008016	0.010117	0.010600	0.011874	0.010835	0.010205	0.008318	0.009088	0.009020	0.011369	0.008143	0.008311	0.008859	0.004994	0.010687	0.007874	0.008552	0.008448	0.009170	0.008772	0.008916	0.008526	0.007231	0.009907	0.010738	0.009115	0.007240	0.007156	0.010009	0.010590	0.011448	0.009834	0.009802	0.010906	0.009515	0.011894	0.007004	0.010363	0.009959	0.011531
-304.566667	0.008786	0.010773	0.009259	0.008244	0.008809	0.010245	0.008785	0.008184	0.010909	0.010072	0.008938	0.012920	0.011375	0.007877	0.012692	0.009553	0.009253	0.011329	0.012087	0.007636	0.008166	0.008944	0.006873	0.009709	0.008091	0.010100	0.006159	0.010027	0.010395	0.010427	0.009269	0.010321	0.007616	0.010902	0.010932	0.010770	0.012489	0.011691	0.010734	0.011273	0.011715	0.009992	0.008619	0.009367	0.013265	0.006844	0.008602	0.013506	0.010990
-304.533333	0.009035	0.010513	0.010459	0.012839	0.012016	0.011465	0.013965	0.010519	0.010597	0.012204	0.009178	0.011825	0.011776	0.013278	0.010325	0.010085	0.010867	0.009399	0.017295	0.006088	0.011649	0.011196	0.010500	0.009829	0.012150	0.012162	0.010739	0.012023	0.013146	0.009352	0.011558	0.011289	0.013474	0.009498	0.009917	0.012533	0.012356	0.014574	0.013024	0.009514	0.013131	0.012146	0.012120	0.013412	0.012402	0.011682	0.009631	0.009831	0.011837
-304.500000	0.010231	0.013133	0.009738	0.012783	0.006557	0.013228	0.011636	0.008378	0.010619	0.012678	0.010008	0.013297	0.010096	0.010890	0.012379	0.013094	0.011958	0.009787	0.013292	0.011771	0.009960	0.011518	0.011009	0.012009	0.009408	0.013890	0.012008	0.011604	0.011747	0.009266	0.012821	0.012961	0.010293	0.011090	0.011836	0.010446	0.012517	0.014093	0.011712	0.014629	0.012170	0.010904	0.013491	0.012298	0.012851	0.009820	0.012522	0.009899	0.013806
-304.466667	0.010556	0.009166	0.010940	0.012214	0.013339	0.011276	0.010845	0.009504	0.012054	0.013367	0.010180	0.012949	0.011392	0.014143	0.013253	0.011836	0.010618	0.013944	0.011529	0.010631	0.014807	0.010443	0.011566	0.013840	0.012980	0.011954	0.013305	0.013846	0.009551	0.010443	0.014001	0.007569	0.011798	0.010397	0.010814	0.010048	0.009987	0.012972	0.011728	0.013244	0.013428	0.010369	0.011619	0.010352	0.013837	0.010415	0.014357	0.011422	0.014312
-304.433333	0.010730	0.013345	0.010941	0.012172	0.008688	0.014043	0.013142	0.010746	0.011303	0.012419	0.013565	0.014546	0.012670	0.012011	0.014560	0.012980	0.014380	0.012140	0.015213	0.011734	0.015648	0.011451	0.010001	0.014251	0.013840	0.011980	0.011115	0.012863	0.013453	0.010037	0.013563	0.011128	0.011965	0.011077	0.014325	0.008044	0.008802	0.011931	0.011603	0.011889	0.013766	0.010032	0.010476	0.012089	0.012869	0.011402	0.010919	0.010465	0.012573
-304.400000	0.008937	0.012880	0.012942	0.011968	0.009012	0.013096	0.008868	0.012149	0.009703	0.013042	0.008750	0.015007	0.012730	0.010410	0.012348	0.013517	0.013491	0.011692	0.010324	0.008975	0.009971	0.011525	0.011533	0.012221	0.011550	0.009231	0.007991	0.011912	0.011591	0.011118	0.012509	0.010313	0.011406	0.012100	0.010651	0.008401	0.010382	0.010889	0.013236	0.009377	0.013704	0.009168	0.011899	0.011012	0.014067	0.009398	0.013891	0.012301	0.013326
-304.366667	0.007922	0.011658	0.010778	0.009479	0.011534	0.009809	0.010786	0.009770	0.009089	0.010998	0.009388	0.010346	0.007767	0.010645	0.013305	0.008561	0.014767	0.010113	0.009446	0.008922	0.013300	0.009564	0.010744	0.014277	0.012469	0.009692	0.010129	0.011184	0.013754	0.010556	0.011156	0.012709	0.009321	0.009982	0.007961	0.009671	0.010200	0.014814	0.010152	0.009468	0.008553	0.010338	0.010704	0.012057	0.013131	0.009792	0.011786	0.010138	0.014749
-304.333333	0.007143	0.011823	0.008776	0.009944	0.009922	0.009215	0.011086	0.008592	0.009657	0.010293	0.011415	0.009564	0.008506	0.009288	0.006881	0.009402	0.010276	0.008075	0.008805	0.006876	0.011462	0.008003	0.007737	0.010570	0.012263	0.011098	0.010004	0.012561	0.010227	0.005442	0.009760	0.007197	0.009962	0.011674	0.006831	0.008967	0.008583	0.008486	0.009522	0.010942	0.010792	0.011456	0.011650	0.010386	0.011041	0.009633	0.012392	0.012160	0.009491
-304.300000	0.004882	0.008325	0.007015	0.007690	0.007127	0.008400	0.008568	0.007694	0.006995	0.010917	0.007189	0.009104	0.010901	0.008082	0.009116	0.009971	0.008362	0.007680	0.009127	0.007158	0.011910	0.008055	0.005540	0.010452	0.006863	0.010124	0.008023	0.011545	0.008474	0.009516	0.006980	0.008569	0.009802	0.007850	0.007577	0.006922	0.008820	0.010249	0.008163	0.003144	0.008010	0.008111	0.007760	0.010008	0.009836	0.007869	0.010298	0.010572	0.008588
-304.266667	0.005748	0.008475	0.007415	0.007585	0.005258	0.009277	0.008286	0.003968	0.009503	0.008858	0.007285	0.007414	0.009297	0.008993	0.005915	0.008335	0.007802	0.005899	0.008233	0.006404	0.009433	0.007201	0.006084	0.011979	0.007672	0.006869	0.009160	0.009767	0.009093	0.009454	0.010190	0.007659	0.008678	0.007563	0.006587	0.005892	0.006545	0.007685	0.006611	0.006083	0.008702	0.006181	0.009085	0.006065	0.008067	0.007630	0.004639	0.006793	0.006398
-304.233333	0.004732	0.007478	0.006780	0.006281	0.005872	0.008044	0.003633	0.004832	0.007659	0.005524	0.005130	0.004650	0.009058	0.008012	0.004939	0.003067	0.006520	0.006091	0.005600	0.002867	0.006604	0.006171	0.005356	0.006834	0.009645	0.007383	0.006127	0.009052	0.006536	0.005048	0.004765	0.006294	0.003151	0.009755	0.009154	0.005747	0.003292	0.008727	0.006874	0.007727	0.007542	0.005385	0.008488	0.006928	0.007905	0.006663	0.005745	0.004681	0.005088
-304.200000	0.003537	0.003242	0.000288	0.004706	0.002387	0.005409	0.003284	0.002745	0.003058	0.006596	0.006132	0.002877	0.006330	0.004766	0.006188	0.002707	0.004278	0.002101	0.006228	0.003832	0.005088	0.005365	0.005864	0.006669	0.006312	0.006476	0.004273	0.005539	0.006446	0.002431	0.006097	0.004150	0.002032	0.003671	0.003051	0.005797	0.005351	0.005443	0.002877	0.004952	0.004847	0.004495	0.003352	0.004227	0.006781	0.004967	0.007314	0.003987	0.007718
-304.166667	0.001911	0.002193	0.004527	0.005116	0.003344	0.003360	-0.000224	0.004266	0.004024	0.002960	0.003913	-0.001692	0.002170	0.004190	0.001171	0.003328	0.004359	0.001802	0.002141	0.003519	0.006191	0.004771	0.003394	0.004185	0.003473	0.000556	0.003007	0.006042	0.001720	0.001044	0.004080	0.001575	0.002112	0.003173	0.001101	0.000110	0.004438	0.003200	0.003241	0.002250	0.004599	0.003120	0.003491	0.002209	0.005151	0.001435	0.004598	0.000120	0.002003
-304.133333	0.002502	0.000839	0.001023	0.001807	0.001111	0.004219	-0.000413	0.000861	0.001052	0.005698	0.000134	0.002812	0.004974	0.000310	0.002805	0.001311	0.000434	0.000664	0.003864	0.002320	0.004211	0.004936	-0.000295	0.002026	0.003037	0.002685	-0.001054	0.006545	0.001745	0.003388	0.000481	0.000525	0.001551	0.004457	0.000045	-0.000179	0.001948	0.004642	0.002457	0.000345	0.002640	0.001346	-0.001144	0.000810	-0.000435	-0.001295	-0.000455	-0.000664	0.001108
-304.100000	0.000573	-0.001904	0.000382	0.001782	-0.001367	0.003005	-0.000405	-0.002053	0.000878	0.001791	0.001411	-0.000271	0.002810	-0.000083	0.000320	0.001032	0.001635	-0.000909	0.004219	0.001324	-0.000775	0.001546	-0.000257	0.002931	0.000796	-0.001920	0.000019	0.001567	0.002623	-0.002852	0.000771	-0.000123	-0.002374	0.000047	-0.003749	0.001410	0.000025	0.001758	0.004542	0.000177	0.000342	-0.000218	-0.000465	0.000838	0.001889	-0.003565	0.002589	-0.001240	0.003291
-304.066667	-0.000011	-0.000096	-0.002913	0.002084	0.001484	-0.000304	-0.002589	-0.001905	-0.003860	-0.000660	0.000081	0.000139	0.001769	0.002781	0.002356	-0.000472	-0.000446	0.000004	0.001302	0.000081	0.000157	-0.000626	-0.000767	0.002110	0.003163	0.002580	-0.000953	0.001465	0.001965	0.000145	0.000037	-0.000249	-0.000531	-0.000507	-0.001929	-0.001471	-0.001995	0.002879	0.002900	-0.001090	0.000485	0.000148	-0.002812	0.001799	-0.001518	-0.000090	-0.001129	-0.003220	0.000114
-304.033333	-0.001096	0.001049	-0.000295	-0.001745	-0.001201	0.000059	-0.000292	-0.002932	-0.003480	-0.000129	0.000820	0.000856	0.002010	-0.000831	0.000270	-0.002431	-0.003171	0.001774	0.000077	0.000188	0.001095	0.000400	-0.001361	0.001021	0.000831	0.000355	0.003212	0.001512	-0.001867	-0.000324	0.001845	0.001730	0.000110	-0.001159	-0.000334	-0.000589	-0.001831	0.002719	-0.000516	-0.003107	-0.000234	0.000058	0.000481	0.000362	0.004029	-0.002965	0.000124	0.000262	-0.001529
-304.000000	-0.003847	-0.000976	-0.001373	-0.000701	-0.004114	0.000232	0.000779	-0.003911	-0.003408	-0.003084	0.002604	-0.000950	-0.000231	-0.000196	0.003256	-0.000052	-0.001010	0.002075	0.000220	-0.002107	-0.000828	-0.002202	-0.001697	0.003829	0.001790	-0.002528	-0.001362	-0.000403	0.000538	-0.003195	0.002806	-0.002124	-0.002533	-0.002012	-0.001174	-0.002911	-0.003446	0.002479	-0.001562	-0.001915	0.000624	-0.001250	-0.001530	0.001806	0.001379	-0.002073	0.000277	0.000813	0.001601
-303.966667	-0.002057	0.001932	-0.000801	0.002866	0.001291	0.000464	-0.000191	-0.002080	-0.001699	0.001731	0.001563	-0.000724	0.000882	0.000177	-0.001904	-0.000772	0.000433	0.000076	-0.000118	-0.002371	-0.003612	-0.001675	-0.002947	0.002043	0.002314	-0.000704	-0.001368	0.001206	-0.001787	-0.001796	-0.002679	0.000473	-0.001172	0.001743	-0.000959	-0.000749	0.000964	0.001759	0.002980	-0.000308	0.001919	-0.000166	0.003344	0.001233	0.001935	-0.004380	0.001121	0.000162	0.001124
-303.933333	0.000051	-0.000003	0.000874	0.000401	-0.001342	0.000875	0.001335	-0.000145	0.000201	-0.000419	-0.002171	-0.000129	0.002182	0.000622	0.000329	-0.002159	-0.000527	-0.000719	0.005230	-0.001937	0.002406	-0.002225	-0.000086	0.001618	0.003055	-0.002745	-0.000723	-0.001458	0.000213	-0.002484	0.000560	-0.000050	-0.000932	-0.000280	-0.000209	-0.002511	-0.000002	0.000877	-0.002352	-0.000232	0.001378	0.000636	-0.000403	0.000337	-0.000878	-0.001554	-0.001163	-0.000999	0.003206
-303.900000	-0.000151	-0.000456	-0.001826	-0.000229	-0.000243	0.000158	-0.000427	-0.000305	0.000528	0.001468	0.000426	-0.000896	-0.002879	-0.000573	0.001146	-0.000650	-0.000928	-0.001677	0.002750	-0.004616	0.000214	-0.001517	-0.002881	0.004711	0.004003	0.001738	0.001177	0.000360	-0.002180	-0.002088	0.002357	0.000759	-0.000771	0.000608	0.001399	0.000050	-0.001436	0.002398	-0.000304	-0.003021	-0.000791	0.001728	0.003511	-0.001471	0.002894	-0.001710	0.001810	-0.002195	0.000552
-303.866667	-0.001053	0.002515	-0.000323	-0.002617	-0.004401	0.000181	0.000773	0.000259	0.001360	-0.000137	0.001845	0.001484	0.003184	0.000289	0.002027	0.000774	-0.000368	0.001344	0.001442	-0.001587	0.001857	-0.001153	-0.002467	0.003773	0.004144	-0.001316	-0.001967	0.001259	0.002823	-0.000389	0.000489	0.000909	-0.001332	-0.001239	0.000887	0.003977	0.000826	0.003120	0.000162	0.002683	-0.000723	0.000962	-0.001298	0.002002	0.000571	0.001238	-0.000267	-0.000646	0.001636
-303.833333	0.001821	-0.002100	0.001957	-0.001407	-0.001957	0.001719	0.000613	-0.002466	-0.002317	-0.000682	-0.000825	0.002580	0.001722	0.000884	0.002132	-0.000411	-0.000048	0.001555	0.002743	-0.002793	0.002915	-0.000718	-0.001309	0.004044	0.003459	0.001199	0.002269	-0.000612	0.003710	-0.002156	-0.001888	0.000425	-0.000691	0.000076	-0.001612	0.001734	0.002889	0.002079	0.002827	0.001918	0.000643	0.001975	0.003840	0.002171	0.002711	-0.000911	0.000183	0.000347	0.005697
-303.800000	0.000934	0.001940	0.004863	0.001256	-0.000608	0.004728	0.001094	0.000341	-0.000338	0.000662	0.002592	0.000082	0.000067	0.000646	0.003215	0.002250	0.002035	0.002449	0.004366	-0.000284	0.004050	0.000684	-0.000803	0.003874	0.001695	0.002548	0.002678	0.001693	0.000554	-0.000244	-0.001903	0.000505	0.001232	0.000453	0.002977	0.000774	0.001780	0.003599	0.002835	0.001373	0.001288	0.005869	0.000996	0.000960	0.004987	-0.000861	0.003622	-0.001695	0.003197
-303.766667	0.003520	0.000015	0.004429	0.003795	0.001514	0.000162	0.000614	-0.000147	0.001406	-0.001235	0.003423	0.000004	0.004125	0.000870	0.003377	0.003238	0.002035	0.001031	0.004962	0.004755	0.003877	0.002288	0.001662	0.004866	0.002759	-0.000085	0.003033	0.001911	0.005217	0.002389	0.002404	0.000964	0.002031	0.002578	-0.000404	0.002536	0.001434	0.004802	0.002125	0.001963	0.005935	0.001763	0.004277	0.004545	0.005619	0.001633	0.004254	0.005005	0.003559
-303.733333	0.000535	0.004116	0.000392	0.000035	0.004118	0.002784	0.002550	-0.000300	0.002801	0.004341	0.003660	0.004451	0.005682	0.001885	0.002502	0.001777	0.003957	0.001742	0.004380	0.002821	0.005655	0.000830	0.001768	0.007079	0.003188	0.002814	0.003075	0.001995	0.003379	0.003185	0.002582	0.004257	0.000588	0.004864	0.002517	0.001573	0.000580	0.004642	0.003342	0.005388	0.004078	0.005804	0.007082	0.006482	0.003361	0.003564	0.006036	0.005208	0.005878
-303.700000	0.005826	0.002206	0.002921	0.007613	0.001359	0.005919	0.005098	0.001723	0.005826	0.003371	0.003747	0.003651	0.006715	0.005563	0.006516	0.003176	0.003878	0.005848	0.003541	0.005096	0.003592	0.003107	0.000160	0.004778	0.004128	0.004487	0.002748	0.007926	0.001826	0.004512	0.005831	0.003237	0.000351	0.003810	0.003034	0.003023	0.003998	0.003601	0.005552	0.003034	0.005644	0.004183	0.003836	0.003885	0.006714	0.003305	0.005121	0.002857	0.005892
-303.666667	0.002316	0.003686	0.002642	0.005595	0.002268	0.007679	0.003824	0.005385	0.005115	0.005812	0.003255	0.002095	0.007983	0.004081	0.006136	0.004559	0.003637	0.006432	0.006997	0.005665	0.003493	0.004106	0.001277	0.004732	0.006322	0.005395	0.003641	0.005600	0.004187	0.003880	0.002422	0.002976	0.001401	0.005750	0.004785	0.004624	0.006987	0.004160	0.002548	0.005403	0.008401	0.004178	0.006182	0.006323	0.005624	0.003437	0.007289	0.003492	0.004620
-303.633333	0.004629	0.003161	0.003416	0.005590	0.004334	0.005184	0.007204	0.002314	0.003641	0.004141	0.006062	0.006248	0.009223	0.008408	0.008957	0.004713	0.005719	0.008597	0.007601	0.003377	0.003773	0.004681	0.000891	0.007273	0.005510	0.004313	0.005402	0.007100	0.006877	0.004993	0.003125	0.006825	0.003643	0.008123	0.006049	0.005259	0.005980	0.006243	0.008668	0.007164	0.005274	0.008541	0.004632	0.005767	0.006891	0.003433	0.005096	0.003735	0.008937
-303.600000	0.004067	0.004873	0.006544	0.005607	0.005350	0.003918	0.007252	0.002780	0.005690	0.003134	0.005104	0.007795	0.008366	0.007663	0.009013	0.003763	0.006360	0.007604	0.007607	0.003674	0.008127	0.004820	0.004404	0.007336	0.007768	0.007030	0.007456	0.005470	0.006463	0.004006	0.004450	0.006832	0.004526	0.006063	0.004055	0.004771	0.005814	0.007685	0.006949	0.004354	0.006900	0.007358	0.005916	0.007339	0.008096	0.007446	0.008989	0.004696	0.008121
-303.566667	0.008716	0.006827	0.007446	0.006941	0.006431	0.005463	0.006614	0.006919	0.007250	0.006825	0.007022	0.006708	0.008494	0.007507	0.006686	0.006622	0.007562	0.006986	0.008426	0.001905	0.007928	0.006521	0.004888	0.009314	0.009618	0.006298	0.005954	0.003745	0.007194	0.005273	0.005822	0.007231	0.006124	0.008249	0.007237	0.004139	0.008354	0.005522	0.007970	0.007440	0.005778	0.009051	0.006582	0.004187	0.008245	0.005646	0.009771	0.005035	0.010568
-303.533333	0.006714	0.006598	0.006191	0.005370	0.007867	0.007687	0.006284	0.005164	0.006536	0.006863	0.006948	0.008853	0.008569	0.003727	0.008220	0.007722	0.006843	0.009819	0.009512	0.004478	0.006360	0.004534	0.003159	0.010565	0.005524	0.007981	0.006906	0.007613	0.007193	0.007178	0.006726	0.007311	0.005626	0.006286	0.005156	0.004781	0.006838	0.007208	0.006325	0.006334	0.008434	0.006037	0.007761	0.008062	0.008484	0.006401	0.005820	0.008034	0.007816
-303.500000	0.007277	0.007413	0.006552	0.005796	0.005058	0.006065	0.007462	0.006363	0.004199	0.008035	0.007344	0.009439	0.009586	0.007647	0.009592	0.003697	0.004918	0.007484	0.007405	0.005897	0.009389	0.005136	0.004256	0.008079	0.008414	0.007068	0.006107	0.009531	0.006670	0.004287	0.006059	0.006913	0.005694	0.005070	0.006700	0.005803	0.006251	0.009292	0.007383	0.008495	0.008879	0.009690	0.004561	0.006833	0.007165	0.006096	0.006264	0.006836	0.010155
-303.466667	0.007036	0.006014	0.009509	0.008012	0.008514	0.006820	0.009400	0.006504	0.003910	0.006136	0.008070	0.008023	0.011420	0.002279	0.006859	0.006884	0.010044	0.011576	0.010029	0.005735	0.008735	0.008521	0.006551	0.009660	0.009437	0.009391	0.009027	0.008360	0.003956	0.008801	0.009195	0.008514	0.007888	0.008021	0.008209	0.010472	0.009115	0.010164	0.006909	0.007977	0.007136	0.007827	0.005546	0.005059	0.006934	0.007422	0.008050	0.006611	0.009651
-303.433333	0.006782	0.005699	0.006272	0.007219	0.006262	0.007426	0.006045	0.006914	0.006577	0.007475	0.007264	0.005099	0.012596	0.008139	0.008484	0.006819	0.007964	0.006852	0.008861	0.003395	0.006995	0.006047	0.007134	0.009235	0.009235	0.005846	0.005040	0.010266	0.005246	0.006485	0.008074	0.006661	0.006832	0.009142	0.003764	0.006159	0.008757	0.007758	0.009013	0.007578	0.008948	0.009544	0.008050	0.007465	0.010868	0.007289	0.006139	0.005893	0.010646
-303.400000	0.003589	0.007839	0.005985	0.006483	0.004816	0.005670	0.008002	0.007469	0.008036	0.008040	0.009032	0.011045	0.010535	0.009350	0.010063	0.006821	0.007081	0.005812	0.008171	0.007741	0.010208	0.006437	0.006824	0.012712	0.007527	0.005618	0.008582	0.010185	0.007897	0.007290	0.007529	0.006367	0.007898	0.007376	0.006293	0.004868	0.007451	0.007766	0.005415	0.005117	0.009058	0.008874	0.008455	0.007984	0.007374	0.005913	0.008019	0.006554	0.005201
-303.366667	0.005924	0.009689	0.007313	0.008106	0.006853	0.007407	0.006752	0.006800	0.006473	0.007066	0.006070	0.006019	0.009015	0.008597	0.006613	0.004816	0.009565	0.006292	0.008888	0.003908	0.008311	0.006602	0.005346	0.009659	0.009928	0.004381	0.009951	0.008004	0.005826	0.006215	0.005650	0.010125	0.006503	0.007320	0.004483	0.005913	0.008002	0.007282	0.008162	0.008015	0.008802	0.007409	0.009174	0.004602	0.009244	0.008187	0.010657	0.007032	0.009404
-303.333333	0.004369	0.006094	0.005492	0.008457	0.005158	0.010088	0.006380	0.004478	0.005082	0.005709	0.007359	0.004802	0.007366	0.009465	0.007199	0.005855	0.006520	0.006124	0.008232	0.003869	0.009034	0.004678	0.005931	0.008666	0.008200	0.007014	0.006949	0.011388	0.008084	0.006185	0.007750	0.008907	0.002256	0.006628	0.005171	0.006383	0.007045	0.007285	0.004900	0.006519	0.006899	0.007661	0.005078	0.008378	0.008326	0.006185	0.005480	0.006798	0.006054
-303.300000	0.003443	0.006006	0.005237	0.007959	0.006393	0.007791	0.005789	0.003779	0.005355	0.004125	0.008388	0.002037	0.008911	0.004538	0.006509	0.006416	0.005641	0.005161	0.007179	0.006175	0.007595	0.005720	0.005703	0.010271	0.006475	0.005791	0.003537	0.009304	0.006253	0.005514	0.003683	0.008891	0.004808	0.007976	0.007433	0.006206	0.007984	0.006624	0.009186	0.002778	0.008351	0.006606	0.005019	0.009316	0.006859	0.007736	0.010158	0.004786	0.008956
-303.266667	0.005420	0.007666	0.005469	0.006700	0.004935	0.005091	0.004657	0.004176	0.002607	0.006808	0.007267	0.004035	0.005708	0.005799	0.005700	0.006576	0.009406	0.004622	0.005427	0.003740	0.006935	0.005796	0.006123	0.008412	0.002641	0.006601	0.006043	0.006806	0.006100	0.005054	0.004297	0.004781	0.004467	0.008189	0.003589	0.004278	0.007244	0.004241	0.005033	0.004266	0.006205	0.007646	0.005008	0.004307	0.008626	0.003166	0.008714	0.006117	0.006139
-303.233333	0.004359	0.004563	0.005889	0.004993	0.003420	0.004717	0.006167	0.005017	0.005931	0.006466	0.007044	0.003648	0.006581	0.002402	0.005292	0.003373	0.007718	0.003394	0.005864	0.007045	0.006473	0.002838	0.003462	0.008315	0.006801	0.006055	0.005507	0.006846	0.008149	0.005976	0.005951	0.004295	0.004991	0.003184	0.001421	0.002327	0.003285	0.003646	0.007179	0.006321	0.006998	0.005710	0.004573	0.005724	0.005898	0.005214	0.004599	0.001770	0.007803
-303.200000	0.003052	0.004348	0.005265	0.005094	0.003709	0.005311	0.005493	0.000321	0.003564	0.005978	0.003184	0.005902	0.004332	0.005840	0.005535	0.006261	0.006035	0.003250	0.006961	0.002203	0.004137	0.005476	0.005550	0.005067	0.003893	0.004597	0.003885	0.006114	0.002893	0.006595	0.005632	0.007391	0.002642	0.001610	0.000147	0.005486	0.004659	0.007461	0.005786	0.005893	0.004442	0.005980	0.004713	0.004437	0.006631	0.004594	0.005631	0.004015	0.007869
-303.166667	0.005514	0.005102	0.004425	-0.000369	0.002576	0.007524	0.005620	0.002664	0.007088	0.007476	0.007201	0.003429	0.007361	0.002731	0.004813	0.005770	0.004443	0.003155	0.005654	0.002691	0.005564	0.001309	0.003603	0.008537	0.006304	0.002455	0.003594	0.006969	0.001878	0.005084	0.003202	0.002870	-0.001070	0.004454	0.004791	0.002480	0.004019	0.004741	0.007747	0.003559	0.005290	0.006012	0.005287	0.007966	0.007428	0.003786	0.006830	0.002175	0.007294
-303.133333	0.003083	0.002207	0.005840	0.006209	0.004678	0.005309	0.003490	0.000252	0.003071	0.007295	0.004841	0.003370	0.007149	0.005918	0.005777	0.004653	0.006516	0.002786	0.005643	0.003118	0.005424	0.003881	0.002195	0.006642	0.003683	0.004461	0.004525	0.007044	0.006109	0.001731	0.003792	-0.000665	0.006003	0.005994	0.001893	0.006436	0.002471	0.003937	0.006800	0.003291	0.003776	0.003712	0.002321	0.001852	0.007329	0.005387	0.004994	-0.000369	0.007293
-303.100000	0.003607	0.004832	0.003148	0.003937	0.002413	0.003412	0.004164	0.003364	0.002637	0.004851	0.004379	0.004441	0.003864	0.002447	0.006173	0.004569	0.003232	0.003864	0.008688	0.002798	0.003727	0.001711	-0.000590	0.007447	0.007614	0.003040	0.002700	0.006884	0.008583	0.004011	0.004221	0.003500	0.005415	0.004771	0.002219	0.000470	0.003882	0.003947	0.005359	0.003623	0.005491	0.004767	0.007311	0.002802	0.005816	0.003468	0.006919	0.001300	0.006973
-303.066667	0.003499	0.006449	0.004881	0.005826	0.003309	0.002883	0.001787	0.004671	0.005288	0.006748	0.003087	0.003855	0.003835	0.003832	0.006016	0.003782	0.005896	0.002327	0.008786	0.001886	0.006535	0.004053	0.003960	0.006612	0.004909	0.002948	0.007131	0.002945	0.005069	0.004977	0.004033	0.001164	0.003211	0.006431	0.001288	0.003946	0.003010	0.002401	0.005398	0.002257	0.006161	0.003893	0.005437	0.005997	0.005960	0.006364	0.005801	0.002772	0.006732
-303.033333	0.003967	0.005487	0.004238	0.004447	0.002112	0.003857	0.006575	0.005586	0.005415	0.007470	0.003204	0.006479	0.008412	0.007509	0.006827	0.006527	0.005059	0.006496	0.007559	0.001317	0.004293	0.004205	0.003643	0.009535	0.006537	0.007085	0.004910	0.007241	0.005958	0.001770	0.005634	0.001196	0.004349	0.007342	0.006165	0.006436	0.003518	0.007401	0.006956	0.004178	0.005435	0.005621	0.005709	0.006345	0.004910	0.005035	0.007976	0.004576	0.006410
-303.000000	0.007071	0.006525	0.006503	0.007786	0.006057	0.004922	0.006384	0.006997	0.002493	0.005971	0.005263	0.004750	0.006499	0.007382	0.008529	0.007528	0.004545	0.004951	0.006626	0.006058	0.006376	0.006058	0.003613	0.003812	0.009055	0.004524	0.006180	0.006731	0.002953	0.005815	0.007328	0.004483	0.004872	0.006474	0.004394	0.004366	0.004580	0.004467	0.007592	0.007706	0.007928	0.005550	0.007293	0.005726	0.009552	0.003318	0.006278	0.007787	0.007536
-302.966667	0.006406	0.004616	0.006295	0.005411	0.005955	0.007951	0.008490	0.004863	0.005219	0.004963	0.006241	0.005513	0.008957	0.006724	0.010725	0.006837	0.008693	0.006555	0.010626	0.004487	0.006457	0.006782	0.003244	0.006129	0.011192	0.006020	0.005204	0.009687	0.005450	0.007061	0.007509	0.007449	0.004367	0.005967	0.008199	0.007244	0.008946	0.007925	0.006734	0.007065	0.008006	0.005425	0.005860	0.009309	0.010486	0.007160	0.006112	0.006943	0.010103
-302.933333	0.006142	0.010977	0.006023	0.007423	0.008569	0.008696	0.010951	0.007839	0.004744	0.006303	0.007709	0.010457	0.010899	0.008173	0.008015	0.009740	0.007684	0.008850	0.011107	0.005664	0.008945	0.008276	0.004805	0.011776	0.010845	0.006295	0.009211	0.007919	0.008835	0.008003	0.006293	0.005914	0.006727	0.009659	0.006576	0.008110	0.008252	0.010077	0.009704	0.009408	0.013142	0.008837	0.009101	0.010202	0.012743	0.011060	0.013074	0.008202	0.010491
-302.900000	0.005870	0.012505	0.008726	0.010421	0.009796	0.008385	0.011222	0.007764	0.009843	0.007293	0.010550	0.012120	0.010109	0.007050	0.011443	0.010294	0.006056	0.007751	0.011601	0.006480	0.009582	0.006685	0.007094	0.010359	0.009648	0.007812	0.008973	0.008565	0.008952	0.007702	0.010223	0.007085	0.006614	0.008943	0.005671	0.007192	0.010562	0.012135	0.010010	0.010845	0.010162	0.008754	0.011595	0.010142	0.008623	0.007770	0.010429	0.008612	0.010434
-302.866667	0.008249	0.008108	0.010500	0.012223	0.008300	0.011336	0.009686	0.011304	0.007619	0.007430	0.012677	0.011101	0.010397	0.011147	0.013495	0.012529	0.009458	0.010001	0.013941	0.006946	0.011031	0.009294	0.011505	0.013454	0.009371	0.007608	0.012033	0.012551	0.010143	0.005483	0.010464	0.009982	0.011743	0.009672	0.007218	0.008765	0.011856	0.009441	0.013668	0.012290	0.011805	0.010933	0.011035	0.010975	0.010792	0.010687	0.011892	0.011178	0.012322
-302.833333	0.010344	0.010520	0.012611	0.011567	0.013472	0.009978	0.013735	0.011159	0.010196	0.011520	0.010011	0.011445	0.013771	0.012973	0.014907	0.012377	0.012164	0.009946	0.012459	0.011437	0.012392	0.010548	0.009371	0.013870	0.011019	0.008348	0.007699	0.013724	0.011767	0.012217	0.011184	0.009846	0.012562	0.012234	0.010806	0.009860	0.013865	0.011900	0.009685	0.013088	0.011981	0.009233	0.012725	0.012446	0.012540	0.012140	0.012076	0.013735	0.009621
-302.800000	0.012981	0.013830	0.011850	0.011988	0.010298	0.010243	0.013807	0.012475	0.011771	0.012019	0.014598	0.010229	0.012969	0.010881	0.013582	0.014281	0.013730	0.013052	0.013079	0.012245	0.013680	0.011144	0.010896	0.015897	0.013244	0.010585	0.014427	0.013635	0.012543	0.011202	0.010465	0.013352	0.013488	0.011575	0.007861	0.010919	0.014336	0.011033	0.014281	0.014325	0.009436	0.011521	0.013373	0.013100	0.012151	0.012142	0.011594	0.009405	0.013186
-302.766667	0.013182	0.012763	0.015325	0.011066	0.012631	0.016357	0.015802	0.012790	0.013929	0.011536	0.015209	0.014398	0.012749	0.010912	0.012149	0.013031	0.012760	0.011614	0.012945	0.013527	0.015276	0.010073	0.012706	0.013730	0.013833	0.010204	0.012908	0.014525	0.015875	0.013306	0.012334	0.014602	0.012245	0.010693	0.007833	0.012294	0.012466	0.011966	0.014377	0.015262	0.011132	0.013491	0.012496	0.010835	0.014167	0.011059	0.013166	0.012023	0.012637
-302.733333	0.011249	0.013186	0.012694	0.010809	0.013346	0.013642	0.014176	0.013381	0.014368	0.012823	0.012308	0.014087	0.012172	0.012613	0.011753	0.013304	0.012910	0.011942	0.013160	0.012967	0.014817	0.012243	0.011857	0.015336	0.012741	0.014385	0.013872	0.014034	0.011571	0.011979	0.013563	0.013967	0.011262	0.010324	0.011666	0.013327	0.010836	0.012276	0.012723	0.011403	0.012988	0.015987	0.014818	0.012278	0.011936	0.014256	0.014124	0.012179	0.012687
-302.700000	0.013432	0.011825	0.010763	0.014463	0.011211	0.014147	0.011369	0.011737	0.013585	0.013935	0.012139	0.013984	0.014896	0.010633	0.013601	0.012285	0.011467	0.012346	0.016064	0.014007	0.012769	0.009925	0.009630	0.012608	0.011386	0.013207	0.012981	0.016288	0.011884	0.010831	0.009751	0.012986	0.010986	0.012794	0.008922	0.012469	0.013718	0.012912	0.012942	0.008733	0.011620	0.012759	0.014095	0.010339	0.014000	0.013466	0.013869	0.013092	0.011918
-302.666667	0.010893	0.011132	0.009569	0.011548	0.011702	0.012730	0.012208	0.013965	0.009748	0.012503	0.013009	0.009735	0.014986	0.011414	0.012042	0.010539	0.012256	0.008017	0.015577	0.011822	0.012944	0.012762	0.009879	0.015644	0.015358	0.014256	0.010020	0.012445	0.009033	0.012358	0.014422	0.013543	0.012049	0.012756	0.010706	0.010248	0.012498	0.010470	0.014611	0.012110	0.011426	0.011635	0.013836	0.010061	0.014660	0.012974	0.014244	0.009883	0.012899
-302.633333	0.010187	0.012920	0.011128	0.010967	0.009293	0.010947	0.011620	0.008025	0.011246	0.013754	0.011129	0.013938	0.014190	0.013283	0.011894	0.008673	0.013547	0.007598	0.013248	0.009849	0.012795	0.009635	0.007774	0.015330	0.010463	0.010025	0.011078	0.011239	0.011235	0.010597	0.012013	0.011041	0.009915	0.007034	0.007432	0.012044	0.010232	0.012439	0.011473	0.009718	0.010432	0.012942	0.012346	0.014033	0.012114	0.011360	0.011343	0.012797	0.011300
-302.600000	0.008214	0.009799	0.011525	0.008713	0.009528	0.009225	0.008966	0.008493	0.012070	0.007954	0.010893	0.011967	0.008173	0.009957	0.011025	0.008280	0.011106	0.007525	0.011260	0.011769	0.014322	0.012572	0.009201	0.015246	0.008455	0.009110	0.011689	0.010518	0.006838	0.010356	0.010358	0.010167	0.008356	0.008488	0.004680	0.007136	0.010400	0.010329	0.009789	0.007810	0.010956	0.009425	0.010694	0.010591	0.008971	0.012106	0.010811	0.011100	0.010968
-302.566667	0.007082	0.008716	0.009722	0.009281	0.006247	0.007597	0.007436	0.007431	0.008266	0.006557	0.011085	0.007706	0.008020	0.008398	0.005583	0.008076	0.009908	0.005373	0.008527	0.008973	0.013366	0.009886	0.006749	0.010912	0.005793	0.011683	0.007686	0.011569	0.008883	0.009463	0.008758	0.009043	0.009797	0.006698	0.003738	0.007383	0.008803	0.007542	0.006509	0.008574	0.006802	0.006926	0.011205	0.008514	0.007261	0.010613	0.004703	0.004243	0.011713
-302.533333	0.006277	0.009012	0.007562	0.006251	0.007266	0.002265	0.005421	0.008192	0.005058	0.004692	0.008777	0.006306	0.007363	0.007588	0.006597	0.008234	0.007310	0.003639	0.007494	0.004413	0.010103	0.007667	0.003540	0.010526	0.007381	0.008805	0.008510	0.012106	0.006598	0.006577	0.007436	0.006864	0.008768	0.005611	0.004622	0.003878	0.006105	0.008506	0.006527	0.004911	0.005916	0.006848	0.005911	0.006400	0.008456	0.006933	0.005229	0.002888	0.006591
-302.500000	0.003295	0.004715	0.006059	0.005831	0.005294	0.003753	0.005021	0.003038	0.005577	0.003693	0.004203	0.004854	0.004876	0.005523	0.005037	0.003801	0.005828	0.003825	0.005988	0.002889	0.009285	0.006633	0.003366	0.008965	0.007473	0.006238	0.006116	0.009051	0.008090	0.006108	0.004256	0.005794	0.005959	0.003815	0.003450	0.005861	0.001858	0.004159	0.005629	0.003517	0.004350	0.005854	0.005653	0.007240	0.002844	0.004995	0.003712	0.001799	0.005210
-302.466667	0.002725	0.003032	0.000574	0.003202	0.004231	0.001525	-0.000109	0.004398	0.001725	0.003436	0.001542	0.001801	0.003855	0.001437	0.004424	0.002679	0.005823	0.000457	0.007299	0.003469	0.004680	0.003612	0.002631	0.004648	0.002962	0.003272	0.000622	0.007771	0.003683	0.004839	0.004729	0.005251	0.003872	0.001048	0.000950	0.001586	0.002458	0.004231	0.005177	0.000835	0.001004	0.000645	0.004607	0.005395	0.004863	0.004309	0.002425	0.003228	0.001913
-302.433333	0.000471	0.001215	0.001622	0.000700	0.002623	0.002000	0.002535	0.002486	0.000052	-0.001865	-0.000429	-0.003365	0.003217	0.000821	0.001275	-0.001918	0.004123	-0.000697	0.004214	-0.001594	0.000976	-0.000052	0.003851	0.004921	0.004075	0.004394	0.003131	0.004808	0.001097	0.001823	0.003402	0.001593	0.001622	0.000056	-0.000101	-0.000762	0.001080	-0.000799	0.005826	0.001153	0.001696	-0.001063	0.002179	0.001494	0.000881	-0.000277	0.001623	0.004738	0.000119
-302.400000	0.001031	0.001768	0.001350	0.000140	0.001193	-0.000883	-0.002228	-0.001228	0.000689	-0.001735	-0.002367	-0.000142	0.004007	0.000745	0.000810	-0.001120	0.000678	-0.000610	0.001263	-0.000523	0.002419	-0.001730	-0.000238	0.003298	0.001280	0.001980	-0.002228	0.002732	0.001518	-0.000069	-0.000023	0.002278	-0.000692	-0.000634	-0.002116	-0.002295	-0.001280	-0.000821	0.001542	-0.001500	-0.000444	-0.000171	-0.001971	0.002125	-0.000728	-0.000619	0.000136	0.000874	0.001817
-302.366667	-0.002176	0.001115	-0.000561	-0.002269	-0.002911	-0.001050	-0.003697	-0.002542	-0.004431	-0.001414	-0.000235	-0.002465	0.001364	-0.001358	-0.003354	-0.002403	0.002489	-0.003561	-0.000151	-0.005113	0.001886	-0.000875	-0.000805	-0.001563	0.001243	-0.002179	-0.003145	0.002075	-0.001841	-0.001072	0.002375	-0.000549	0.000102	-0.003502	-0.002890	-0.001164	0.000902	-0.001115	-0.001088	-0.000626	-0.000783	-0.004429	-0.000323	-0.000443	0.000194	-0.001907	-0.003672	-0.002166	-0.003282
-302.333333	-0.003855	-0.002715	-0.002282	0.000216	-0.001395	-0.001370	-0.001950	-0.002785	-0.002451	-0.000338	-0.000351	-0.007826	-0.003262	0.000163	-0.002768	-0.000282	-0.000890	-0.005870	-0.000700	-0.003655	0.000186	-0.000982	-0.004809	0.002562	-0.000504	-0.000722	-0.001078	-0.000015	-0.002269	-0.004747	-0.000534	-0.001887	-0.002467	-0.002016	-0.002222	-0.006793	0.000269	-0.001919	-0.000107	-0.002957	-0.003031	-0.003426	0.000044	-0.000281	-0.001808	-0.003360	-0.001539	-0.003233	-0.003379
-302.300000	-0.002993	-0.002437	-0.001109	-0.001796	0.000202	-0.001460	-0.004158	-0.002948	-0.003173	-0.003383	-0.002753	-0.002531	-0.003720	-0.002649	-0.001572	-0.001458	-0.001896	-0.003998	-0.001809	-0.004557	0.001827	-0.002447	-0.001120	-0.000072	-0.001793	-0.000097	-0.007270	-0.000102	-0.002660	-0.003837	-0.000953	-0.003141	-0.002224	-0.004410	-0.006436	-0.003929	-0.004180	-0.002807	-0.001151	-0.004002	-0.003683	-0.003500	-0.000740	-0.001350	-0.000973	-0.004787	-0.002870	-0.002833	-0.002967
-302.266667	-0.007965	-0.003480	-0.003533	-0.001863	-0.002934	-0.004351	-0.005043	-0.002865	-0.003713	-0.005516	-0.004892	-0.003715	-0.001624	-0.005113	-0.003836	-0.003437	-0.005361	-0.002880	0.000577	-0.005554	-0.003900	-0.005042	-0.003947	-0.000778	-0.002557	-0.002281	-0.005910	0.000464	-0.004268	-0.002071	-0.002863	-0.005001	-0.003724	-0.003073	-0.006672	-0.002332	-0.001063	-0.002567	-0.003313	-0.005689	-0.004152	-0.005797	-0.003167	-0.003687	-0.001649	-0.003973	-0.003980	-0.002283	-0.002098
-302.233333	-0.006803	-0.003744	-0.005301	-0.001714	-0.004620	-0.005060	-0.002554	-0.004790	-0.004904	-0.004070	-0.003354	-0.003055	-0.001143	-0.002470	-0.002078	-0.004250	-0.003078	-0.008786	-0.003393	-0.002163	0.000934	-0.006218	-0.003683	0.001826	-0.001481	-0.005071	-0.002853	-0.001975	-0.002667	-0.004386	-0.003287	-0.003424	-0.001651	-0.003554	-0.004502	-0.005949	-0.007033	-0.003050	-0.004676	-0.005573	-0.002735	-0.003952	-0.001594	-0.004589	-0.002364	-0.004143	-0.001700	-0.004214	-0.003037
-302.200000	-0.006583	-0.002799	-0.007794	-0.004037	-0.006581	-0.004944	-0.003467	-0.006546	-0.005328	-0.004436	-0.003750	-0.005449	-0.002964	-0.000979	-0.004151	-0.002882	-0.003071	-0.002974	-0.003322	-0.005320	-0.000789	-0.005204	-0.004012	0.000252	-0.001831	-0.004225	-0.004663	-0.002133	-0.000746	-0.005017	-0.001940	-0.004152	-0.004438	-0.003298	-0.005743	-0.004755	-0.002575	-0.002800	-0.005221	-0.004562	-0.005122	-0.005898	-0.001950	-0.003323	-0.004472	-0.003174	-0.005172	-0.003931	-0.005200
-302.166667	-0.006477	-0.002043	-0.006462	-0.007944	-0.001926	-0.002352	-0.005403	-0.003422	-0.005357	-0.001928	-0.001903	-0.004550	-0.004282	-0.003371	-0.003357	-0.003434	-0.000016	-0.005949	-0.001445	-0.004796	-0.003188	-0.004370	-0.004505	-0.001358	-0.002823	-0.001858	-0.006631	-0.001290	-0.003882	-0.002331	-0.003900	-0.001105	-0.005260	-0.005714	-0.003166	-0.005397	-0.004003	-0.002014	-0.001461	-0.004370	-0.002659	-0.005329	-0.001592	-0.004313	-0.001638	-0.001578	-0.003820	-0.004046	-0.000635
-302.133333	-0.006898	-0.002593	-0.002440	-0.003166	-0.003017	-0.004982	-0.001696	-0.004702	-0.003930	-0.004209	-0.005471	-0.003184	-0.003548	-0.002510	-0.000552	-0.002562	-0.001566	-0.002392	-0.003280	-0.002901	-0.003113	-0.005555	-0.006790	-0.003212	-0.002180	-0.002773	-0.002892	-0.002919	-0.005558	-0.004028	-0.004427	-0.002539	-0.003232	-0.002663	-0.004192	-0.005309	-0.003911	-0.002049	-0.001372	-0.001192	-0.003409	-0.003114	-0.003213	-0.002658	-0.002111	-0.003070	-0.003110	-0.004846	0.000528
-302.100000	-0.006515	-0.003151	-0.003078	-0.003432	-0.002657	-0.001694	-0.004354	-0.002559	-0.003398	-0.003092	-0.001106	-0.002098	-0.001043	0.000110	-0.003152	-0.002865	-0.004058	-0.003312	-0.002338	-0.004618	-0.002722	-0.005991	-0.003777	-0.000855	-0.002672	-0.004004	-0.003766	-0.000890	-0.006022	-0.003269	-0.004917	-0.004627	-0.001776	-0.004023	-0.007151	-0.003943	-0.003303	-0.004653	-0.000694	-0.004192	-0.001414	-0.002936	-0.002708	-0.003586	0.000223	-0.003863	-0.002914	-0.004053	-0.002636
-302.066667	-0.007017	-0.003969	-0.000273	-0.004493	-0.001155	-0.002120	-0.000785	-0.006101	-0.004534	-0.003333	-0.001143	-0.004208	-0.003698	-0.000112	-0.005269	-0.004797	-0.001746	-0.002365	-0.000086	-0.003943	-0.003601	-0.003012	-0.006208	-0.002056	-0.000904	-0.002648	-0.002506	0.000055	-0.004005	-0.004347	-0.004356	-0.004776	-0.006956	-0.002055	-0.008058	-0.003638	-0.004668	-0.001658	0.000063	-0.003228	-0.005468	-0.002746	-0.005476	-0.002933	0.001649	-0.004326	-0.003999	-0.003047	-0.000331
[truncated: 661 more rows]
[truncated: 71 more columns]
