# Supplementary material for: Towards autonomous robotic THz-based in vivo skin sensing: the PicoBot
Source: Sci Rep. 2025 Feb 7;15:4568. doi: 10.1038/s41598-025-88718-6 (PMC11803113; doi:10.1038/s41598-025-88718-6)
Supplement: Supplementary file 4 — Supplementary Information 3. [file 41598_2025_88718_MOESM4_ESM.zip › Data/Stability_test/O2_2]

-330.100000	-0.000862	-0.003158	-0.002307	0.000988	0.002207	-0.000076	-0.000007	-0.000682	-0.000448	0.001307	-0.000340	0.000596	-0.002013	-0.000255	-0.000272	-0.000122	-0.000811	0.000469	-0.000464	0.000142	0.001451	-0.002739	-0.000897	0.002017	-0.000509	0.000965	-0.000908	0.000997	-0.002945	0.000549	-0.000685	-0.000776	-0.001578	-0.002923	-0.000853	-0.000044	0.001253	0.000921	-0.000334	0.002098	0.002945	-0.000094	-0.000828	-0.000352	0.001644	-0.001043	-0.002014	-0.000938	0.000070
-330.066666	-0.000162	-0.002206	0.001125	-0.000021	-0.002761	0.002866	0.000015	-0.001370	0.001478	0.000176	0.002017	0.000260	-0.001020	0.001502	-0.002534	0.001061	0.000205	0.000143	-0.001351	-0.001373	0.000983	-0.001136	0.000936	-0.000819	0.001644	0.001342	0.000292	-0.001004	0.000271	0.000711	-0.005208	0.000503	-0.000925	-0.000507	-0.001813	-0.000668	0.000925	-0.003256	-0.002997	-0.000823	-0.000137	0.000564	0.000184	-0.000352	0.000369	-0.002398	-0.000873	-0.001881	-0.000494
-330.033333	-0.001251	0.000988	-0.003108	-0.002041	-0.002037	-0.001527	0.003300	0.000986	0.002276	0.000042	-0.002025	-0.002123	-0.002809	-0.001058	0.000427	0.000169	0.001371	-0.002177	-0.002423	-0.000153	0.001034	-0.000652	-0.002353	0.000672	0.000414	-0.001832	0.000387	-0.002133	-0.001376	-0.000272	0.001136	-0.000215	0.001063	0.000110	-0.000837	0.000799	-0.000543	0.001171	-0.000075	0.000057	-0.001159	-0.001327	-0.001943	-0.000434	0.001077	0.000092	-0.000036	-0.000641	-0.000401
-330.000000	-0.000213	0.001247	0.000259	0.000973	0.000755	-0.000076	-0.001500	-0.001695	0.002436	0.001222	-0.000104	-0.000763	-0.000991	0.000305	0.001689	-0.002130	-0.001140	-0.001133	0.001365	0.002094	0.001113	0.000946	-0.002406	0.000357	-0.001719	0.001542	0.000875	0.000663	0.000597	-0.003781	-0.000691	0.000101	-0.000975	-0.001168	0.000018	0.000626	-0.002915	0.001048	0.001626	0.002018	-0.000118	-0.000807	-0.000677	-0.001315	-0.000287	-0.001853	0.000232	-0.000858	0.001106
-329.966666	0.000577	-0.001622	-0.001499	-0.001313	0.002549	-0.002491	0.000794	0.000654	0.001646	0.000442	0.002357	-0.001890	0.000976	0.001753	-0.001817	-0.000632	-0.003927	0.000715	-0.001988	-0.001383	0.000166	-0.000012	0.000792	-0.002244	0.000176	0.000393	-0.003595	-0.001248	-0.002119	-0.001849	0.001856	-0.001176	-0.002599	-0.000823	-0.001982	-0.000602	-0.000878	-0.002040	0.001667	-0.000170	-0.000700	0.000867	-0.002296	-0.002034	0.000128	0.001721	0.001246	-0.000309	-0.000889
-329.933333	-0.003032	0.000925	-0.002238	0.000567	-0.002312	-0.001838	-0.000882	0.000854	-0.002924	0.002628	-0.000527	-0.000073	0.001058	-0.000327	0.000168	-0.001063	0.001752	-0.001628	-0.001009	-0.002233	0.001530	-0.000895	0.001489	0.000386	-0.000712	-0.000561	-0.000590	-0.004418	0.000336	-0.000941	-0.000681	0.000320	0.000411	-0.001196	-0.001696	-0.002481	-0.001363	0.000319	-0.000639	-0.001970	-0.001993	-0.000462	-0.002621	-0.001173	-0.000034	0.002050	0.003585	-0.000669	0.002791
-329.900000	0.000546	0.002033	-0.000708	-0.001350	-0.001882	-0.000155	-0.002946	0.000403	0.000604	-0.001299	0.002951	0.002997	-0.002139	0.001072	0.000197	0.000822	-0.000091	0.002668	-0.000354	0.001600	0.000952	-0.000054	-0.001590	-0.002323	-0.000818	-0.002884	-0.001867	-0.000170	0.000010	0.001963	-0.000040	-0.001080	-0.001585	0.002131	-0.000854	0.000603	-0.001463	-0.000534	0.000979	-0.000899	-0.002502	-0.000191	-0.000803	0.001693	-0.000207	-0.001042	-0.002302	-0.001047	-0.001086
-329.866666	-0.001343	-0.001399	-0.001035	-0.001457	-0.002818	-0.000596	0.000097	-0.002451	0.001403	-0.002542	-0.001186	0.001088	0.001855	0.001771	-0.000432	-0.003267	-0.000796	0.000844	-0.001155	-0.001510	-0.004071	0.001712	-0.002022	-0.003021	-0.001129	0.000695	0.000779	-0.002280	-0.001186	0.003015	-0.001087	-0.001148	0.000567	0.000993	0.002302	0.000701	-0.000991	0.001591	0.000054	0.001057	-0.001984	-0.000961	0.000472	0.002255	-0.001640	-0.000163	-0.002694	-0.000322	-0.002440
-329.833333	0.001072	0.001724	0.001196	-0.000792	-0.000156	0.002217	-0.001056	-0.001085	-0.000113	-0.003505	0.000299	0.001135	-0.001481	0.002300	0.000674	-0.002073	-0.000928	0.000426	0.000493	-0.001852	0.000817	-0.000600	-0.000407	0.001219	0.000538	-0.000688	0.000131	0.001078	0.000040	0.001671	-0.000050	-0.000155	-0.002877	0.000919	0.001891	0.002356	0.002386	0.000001	0.000435	-0.000388	-0.000788	-0.003052	-0.000336	0.001063	-0.000667	-0.001167	0.001868	-0.001472	-0.000175
-329.800000	-0.000616	0.000120	-0.001684	-0.001806	0.000445	-0.000872	-0.002583	-0.001484	0.001391	-0.002122	-0.002340	-0.000738	-0.001299	0.000933	-0.000590	0.002596	-0.001489	0.001166	-0.000777	0.000216	-0.000995	0.000806	-0.001909	-0.002713	-0.000185	-0.002579	0.001476	-0.000824	0.001861	-0.000379	0.000264	0.001055	-0.000049	0.000985	0.001083	-0.000302	0.000118	-0.001807	0.002152	-0.000067	-0.001105	-0.001212	-0.002179	0.000421	-0.001326	-0.000808	-0.000207	0.002185	0.000124
-329.766666	0.000808	-0.002525	-0.000064	0.000185	-0.000086	0.001773	0.000032	-0.000313	-0.000288	-0.003871	-0.000372	-0.001887	-0.000131	-0.001106	0.000452	-0.000411	0.001760	-0.001615	0.001852	-0.000570	-0.001873	0.000224	-0.002071	-0.002437	0.000426	-0.002316	0.000830	-0.000391	-0.000518	-0.001704	0.001526	-0.001026	0.001385	0.001638	0.000480	-0.001263	0.000361	0.001400	-0.000030	-0.000903	-0.003540	-0.001399	-0.000021	-0.001236	-0.000268	-0.000807	-0.002014	-0.000732	-0.000892
-329.733333	-0.003109	-0.001073	-0.000919	-0.000686	-0.001446	-0.001354	-0.000246	-0.000054	0.001061	-0.000346	-0.000417	-0.000788	0.001174	-0.003013	-0.000916	0.000339	0.000086	0.001082	0.000941	-0.000362	0.000026	-0.000672	0.001108	-0.000101	0.001096	-0.001844	-0.000357	-0.001792	-0.003164	-0.001238	0.001204	-0.001367	0.001137	0.000190	-0.001414	0.000237	0.001705	-0.001793	-0.002193	-0.001866	0.000817	0.001995	-0.001055	-0.000292	-0.001901	-0.000488	-0.001479	-0.000048	-0.000724
-329.700000	0.001912	-0.000424	-0.002075	-0.000047	0.001017	-0.001670	-0.000090	-0.000842	-0.000559	-0.000377	0.000054	-0.000159	-0.001135	-0.000403	-0.000474	-0.003076	-0.000393	-0.000525	0.000003	-0.002180	-0.001759	0.000578	-0.001975	-0.003049	0.000853	0.000391	-0.000899	0.001770	-0.000065	0.002753	-0.002857	0.000906	0.000138	-0.001772	-0.001109	-0.004218	0.001172	-0.000826	-0.002664	-0.000076	0.000136	-0.001609	-0.001015	0.000474	-0.001317	-0.000623	-0.003019	0.001780	-0.001981
-329.666666	0.000880	-0.001671	-0.003762	-0.001340	-0.000326	-0.002652	-0.002827	-0.000738	-0.002409	0.000959	-0.001608	-0.002108	-0.001464	-0.001544	0.001481	-0.001056	-0.001441	-0.000300	0.003144	-0.000298	-0.003744	-0.001875	-0.000485	-0.001205	0.000338	-0.000623	-0.002095	0.000980	-0.001074	0.000497	0.002032	-0.001046	-0.002933	-0.002561	-0.000634	-0.000079	-0.002714	0.000074	-0.001222	-0.002249	-0.000555	-0.002024	-0.000408	-0.001102	-0.000780	0.000386	-0.002965	-0.001429	0.002414
-329.633333	-0.000143	-0.002363	-0.001487	-0.001488	-0.000979	-0.000797	0.000503	-0.001614	0.000829	-0.000329	-0.001505	-0.000551	-0.000875	0.000589	-0.000104	-0.001570	-0.000812	-0.001609	-0.000094	-0.000501	0.001492	-0.000146	-0.000974	0.000727	-0.001548	0.000244	-0.001456	-0.000051	-0.000864	-0.001535	0.001242	-0.000057	-0.000378	-0.000918	-0.000693	-0.001270	-0.001371	-0.002198	0.000548	0.001956	0.000167	-0.000915	-0.001306	-0.001072	0.000667	-0.002515	-0.003615	-0.004405	0.001353
-329.600000	-0.000014	-0.002382	-0.000083	-0.002055	0.000602	-0.000080	-0.000885	0.000843	-0.001740	-0.002736	-0.002198	-0.000443	-0.000461	-0.003225	-0.000917	-0.000959	-0.000934	-0.000233	-0.000003	-0.000085	-0.001335	0.000511	-0.000017	0.002638	-0.000090	-0.001368	-0.001128	-0.001681	-0.001500	0.000225	-0.001491	-0.001685	0.002494	-0.001798	-0.002466	-0.001516	0.000288	0.000271	-0.000471	-0.002226	-0.002083	-0.001076	-0.001347	-0.001090	-0.000933	-0.002445	-0.001465	-0.001043	-0.001669
-329.566666	-0.001589	-0.000619	-0.000534	-0.000702	-0.001690	-0.000650	0.000479	-0.002378	0.000189	0.000474	0.001572	-0.000154	-0.001865	-0.000430	-0.000751	-0.000515	-0.000022	-0.000191	-0.001694	-0.000513	-0.000449	-0.001219	0.000931	-0.001412	-0.002627	-0.001732	-0.002167	0.000014	-0.000865	0.000287	-0.000367	-0.001664	-0.001542	-0.002425	0.000421	0.000380	-0.001140	-0.001084	-0.001553	0.002130	0.000971	-0.002037	-0.002097	0.000844	-0.003283	0.000950	0.003036	0.001232	-0.001619
-329.533333	-0.000744	0.000126	0.003226	0.001673	0.001336	-0.001363	-0.000333	-0.002685	-0.002856	0.000820	0.000373	-0.000661	-0.000360	-0.000116	-0.000502	0.000339	-0.002741	-0.000335	0.000217	-0.000445	0.001531	-0.000362	-0.001907	-0.000913	-0.004621	0.002025	-0.000187	0.003429	-0.001135	-0.002844	-0.002921	-0.001613	-0.000752	-0.000456	0.004079	-0.003054	-0.000922	-0.002683	-0.002900	-0.001863	-0.001290	0.000429	0.002126	-0.001538	-0.000074	-0.004815	0.001960	-0.000629	-0.002575
-329.500000	0.001706	-0.000856	-0.000206	0.000532	-0.000805	-0.001056	0.001973	-0.001244	-0.002783	0.000759	0.000120	0.000682	0.001902	-0.002584	-0.000514	0.002442	0.000822	-0.000644	-0.002729	0.002101	-0.000889	-0.002574	-0.000627	-0.000611	0.000535	0.002059	-0.001619	-0.001373	0.001642	-0.002703	-0.002121	-0.000048	-0.000670	-0.000582	-0.001707	-0.002766	0.000695	-0.001608	-0.001604	0.000014	-0.003628	0.000860	0.002440	-0.000102	-0.000016	-0.001916	0.002142	-0.003394	-0.001190
-329.466666	-0.000072	0.000768	-0.000130	-0.003389	-0.000359	-0.002656	-0.000809	0.000680	-0.000707	-0.003736	0.000459	-0.001685	0.000148	-0.000493	-0.000536	0.002313	0.000829	-0.000614	0.002524	0.001948	-0.002155	-0.000575	0.000839	-0.001975	-0.003393	-0.000791	0.000995	-0.001028	0.000993	-0.000647	-0.000024	-0.001505	-0.001641	0.000857	0.000217	0.001486	-0.002236	-0.001007	-0.001000	-0.002759	0.001254	0.002250	0.001160	-0.001145	-0.000571	0.000718	-0.000729	-0.002060	-0.000284
-329.433333	-0.001096	-0.000226	-0.000076	0.001206	-0.000898	0.000843	0.002261	-0.000088	-0.003241	0.000644	-0.001303	-0.000737	0.001863	-0.001581	0.000855	-0.001205	-0.002095	0.000615	-0.001617	-0.000349	-0.002434	0.001108	0.002000	0.000079	0.002772	-0.002788	0.000879	-0.001327	0.000016	-0.001598	-0.000604	0.003383	0.000799	-0.001489	0.000084	0.001079	-0.000838	0.000096	0.001195	-0.001846	0.000139	0.001304	0.002129	-0.000347	0.001094	-0.001840	-0.001363	0.000316	0.002315
-329.400000	0.000298	0.002410	0.001913	-0.000073	0.002770	0.002476	-0.000424	0.002512	-0.001933	0.001222	-0.002583	0.001079	-0.001013	0.002197	-0.001672	0.000198	-0.000145	-0.003965	-0.000281	0.000471	-0.000873	-0.000263	0.002536	0.000303	0.003368	0.001531	0.000561	-0.000492	0.000202	0.002341	0.000184	-0.001084	-0.000104	0.000111	-0.001266	0.000227	-0.000206	0.000112	0.002410	-0.000679	0.002690	-0.001533	-0.001307	-0.000681	-0.001270	0.002678	0.000688	0.002185	-0.000126
-329.366666	-0.002455	0.000757	0.002595	0.001486	-0.000640	-0.000554	-0.002173	0.000976	0.000231	0.001629	-0.000649	-0.002356	0.001267	0.001693	0.002019	0.002992	0.001840	0.002480	-0.000987	0.002221	-0.000921	-0.000217	-0.000964	0.003441	-0.001786	0.003058	-0.001476	0.000736	0.001238	0.000245	-0.000287	0.000572	0.001149	-0.000838	0.000109	-0.000751	0.000594	0.001004	0.000578	0.001002	-0.000658	-0.000874	-0.000838	0.000046	0.000537	0.000526	-0.002186	0.000972	0.000002
-329.333333	-0.000141	0.001824	0.001300	0.002655	-0.000562	0.001374	-0.001738	0.001197	0.000731	-0.000780	0.003062	-0.001331	0.003152	-0.000777	-0.000370	-0.000070	-0.000100	-0.001185	0.002004	0.001227	0.003324	0.000948	-0.000437	0.000725	0.002463	0.000441	-0.000101	0.001045	-0.001353	-0.000095	0.000437	0.001757	0.001732	0.001215	-0.000338	-0.000967	0.001252	0.000319	-0.001145	0.002727	-0.001261	0.001166	-0.000092	-0.000797	0.001087	-0.000007	0.003494	0.001348	0.000778
-329.300000	0.002679	-0.000674	0.000509	-0.000874	0.001267	-0.000079	-0.001021	0.001840	-0.002585	0.002312	0.000700	0.002289	-0.000882	0.001755	-0.001036	0.001765	0.001249	0.002976	0.000954	-0.000696	0.001679	-0.000494	0.002111	-0.000178	-0.001309	-0.000537	0.001569	-0.001643	0.000682	-0.000289	0.000481	0.000222	0.000088	-0.001092	0.001899	0.002663	0.000769	0.000140	-0.000496	-0.000779	0.003907	0.000869	0.000893	0.001641	-0.000894	0.000076	0.001841	0.001725	-0.000599
-329.266666	0.000595	0.002854	0.002001	0.001372	0.001821	0.001755	-0.000143	0.002203	0.002055	0.003160	-0.000498	0.001119	-0.001539	-0.000835	-0.000006	0.000344	0.001904	0.000412	0.000428	-0.000891	-0.000380	0.000599	0.001429	0.002610	0.003350	0.000478	0.001498	0.004014	0.003257	0.001270	0.003067	-0.000465	0.000127	0.003914	-0.000465	0.003724	0.000786	0.002040	0.001586	0.000136	-0.000162	0.002254	0.001176	0.001088	-0.001457	0.002444	0.002709	-0.000218	-0.000690
-329.233333	-0.000505	0.003617	0.002580	0.000107	0.001168	0.001368	0.002489	0.001100	0.001868	-0.002038	0.000638	0.001667	-0.000150	-0.000141	-0.001639	0.001094	0.001896	-0.001872	0.001198	-0.001123	-0.001353	-0.000992	0.001260	0.002819	0.002002	0.000405	0.002313	0.000206	0.003946	0.000067	0.000679	0.003145	0.000677	0.003994	-0.001735	0.002077	-0.000021	0.000176	-0.000017	0.001698	0.003195	0.002955	0.001538	0.001952	0.001879	0.002727	0.001952	0.002015	0.001645
-329.200000	0.003590	-0.001243	0.002173	0.002401	0.001649	0.002570	0.002943	-0.001725	0.001331	0.003903	0.002852	0.003008	0.002141	0.000358	0.002666	0.001901	-0.000762	0.000927	0.001939	0.002343	0.003684	0.002392	0.000971	0.001525	0.000326	0.001411	0.001617	0.001805	0.000320	0.001463	0.002921	0.000746	0.000174	0.000928	0.002898	0.000362	0.001964	0.003547	0.000763	0.001056	0.001952	-0.001950	0.004041	0.000968	0.001075	0.002881	0.000079	0.003089	-0.001470
-329.166666	0.003228	0.002043	0.001413	0.003188	0.001471	0.001388	0.003444	0.001899	0.002206	0.001128	0.001716	0.000589	0.003768	0.001359	0.003907	-0.000523	0.001010	0.002225	0.000783	0.001079	0.001270	0.002388	0.002294	0.001708	-0.002937	0.002586	0.000446	0.000948	0.001897	0.001310	0.000969	0.003387	0.003253	-0.000776	0.000022	0.001382	0.000029	0.003605	0.003503	0.001842	0.002645	0.002432	0.001504	-0.000347	0.002710	0.003439	0.001020	0.002099	0.004506
-329.133333	-0.000542	0.001005	0.001621	0.002099	0.000703	0.001913	0.001331	0.004303	0.000850	0.000855	-0.001516	0.001937	0.002323	0.000301	0.000549	0.000296	0.003904	0.000876	-0.000918	0.001077	0.002179	0.003262	0.002347	0.001776	0.003079	0.000978	0.003793	0.004168	0.000855	0.001511	0.001118	0.000016	0.003415	0.003339	0.004357	0.001281	0.003304	0.001002	0.001842	0.001772	0.002845	0.003580	0.003507	0.002965	0.004660	0.003243	0.001109	0.003149	0.002202
-329.100000	0.005707	0.003619	0.003866	0.003394	0.001124	0.002083	0.003612	0.000950	0.000993	0.002521	0.002250	0.004547	0.003575	0.006015	0.002515	0.003473	0.002951	0.002461	0.002111	0.001914	0.002714	0.002261	0.003352	0.002241	0.004281	0.001525	0.001044	0.001789	0.001195	0.006392	0.001842	0.001665	-0.000681	0.001993	0.001262	0.000916	0.002140	0.002365	0.003408	0.002497	-0.000508	0.000702	0.002451	0.001262	0.000475	0.004580	0.002370	0.000897	0.000196
-329.066666	-0.000346	0.003175	0.001799	0.001633	0.002985	0.002726	0.002318	0.002667	0.000753	0.002390	-0.000282	0.003837	0.003367	0.002886	0.000864	-0.001089	0.002548	0.003851	0.001740	0.000063	0.003749	0.002464	0.002608	0.003938	0.002795	0.001939	0.001871	0.002047	0.002932	0.001185	0.002761	0.000904	0.002363	0.002992	0.001015	0.001518	0.001970	0.001498	0.002496	0.002098	0.003911	0.003822	0.003589	0.003123	0.001426	0.002559	-0.000235	0.001112	0.002191
-329.033333	0.004132	0.001402	0.002314	0.003335	0.003084	0.003377	0.003385	0.000746	0.001825	0.001280	0.000415	0.003695	-0.000250	0.002417	0.002257	0.000949	0.001810	0.002365	0.001882	0.000781	0.004415	0.003828	0.002306	0.004264	0.005195	0.005688	0.003084	0.003137	0.005321	-0.000941	0.002101	0.001851	0.001923	0.001595	0.002257	0.003921	0.001604	0.003825	0.001447	0.002670	0.000597	0.002385	0.002576	0.002338	0.001155	0.004967	0.003352	-0.001140	0.001352
-329.000000	0.002163	0.002326	0.000736	0.005851	0.003569	0.005610	0.000409	0.004513	0.003884	0.003607	0.002364	0.004581	0.000560	0.003346	0.004062	0.001780	0.000917	-0.000990	0.001710	0.000662	0.003866	0.001620	0.003029	0.004394	0.003090	0.001368	0.003860	0.002346	0.001875	0.004894	0.002893	-0.000251	0.002426	0.003672	0.003804	0.002886	0.003874	0.002558	0.003989	0.003621	0.002604	0.000217	0.002512	0.004296	-0.000377	0.003109	0.002796	0.002527	0.002473
-328.966666	-0.000654	0.004548	0.000244	0.001854	0.000435	0.002932	0.002603	0.001509	0.002992	-0.000372	0.002313	0.001368	0.003591	0.001748	0.001577	0.002541	0.000370	0.002449	0.000814	0.005758	0.002917	-0.000742	0.004910	0.001646	0.001823	0.000934	0.000883	0.003889	0.002021	0.001125	0.004279	-0.000344	0.001561	0.000753	0.002433	-0.000073	0.001096	0.003718	0.002711	0.002630	0.002867	0.000001	0.003408	0.001258	0.000112	0.004685	0.003836	-0.000183	0.001905
-328.933333	-0.000978	0.003005	-0.001239	0.005226	0.000138	0.001025	0.000971	0.003283	0.003277	0.004503	0.001596	0.003834	-0.000172	0.000617	0.002608	0.001410	0.001572	0.000330	0.002727	0.001950	0.001294	0.002147	0.001679	0.001933	0.002804	0.003421	0.001645	0.001332	0.001612	0.001415	0.002645	0.003233	0.001608	0.004766	0.003734	0.001432	0.003753	0.004639	0.003115	0.002046	-0.000935	0.002653	0.003409	0.000130	0.004068	0.004950	0.002100	0.002212	0.000530
-328.900000	0.001136	0.000529	0.002826	0.005889	0.003662	0.000259	-0.000350	0.003681	0.000721	0.005216	0.001628	0.002235	0.002308	0.004638	0.001737	0.005276	0.001354	0.000817	0.003784	0.003874	0.001785	-0.000016	0.003006	0.004617	0.005412	0.004520	0.001697	0.002813	0.004102	0.004128	-0.000195	0.003973	0.003669	0.004694	0.002542	0.002227	0.001381	0.001885	0.000709	0.004202	0.001069	0.003340	0.003607	0.001895	0.002290	0.004280	0.001986	0.003267	-0.000304
-328.866666	0.003611	0.002900	-0.000052	0.003579	0.003460	0.002436	0.001866	0.000925	0.001536	0.002766	0.004385	-0.000646	0.001841	0.002960	0.003195	0.004786	0.001527	-0.001574	0.001902	0.005616	0.000765	0.003593	0.001723	0.001297	0.003473	0.004212	0.004836	0.002935	0.001606	-0.000128	0.001138	0.002894	0.004554	0.005768	0.002496	0.004282	0.003500	0.001553	0.002929	0.004464	0.002541	0.001748	0.001576	0.001954	0.004078	0.002961	0.002369	0.004741	0.003261
-328.833333	0.002088	0.003458	0.002830	0.002831	0.000606	0.001522	0.002173	0.002752	0.001270	0.003564	0.001264	0.003234	0.002507	0.003214	0.005767	0.004630	0.000552	0.003675	0.000336	0.002782	0.005100	0.003442	0.000560	0.002875	0.004063	-0.000279	0.003142	0.002949	0.002166	0.001952	0.001134	0.004207	0.001087	0.005659	0.002181	0.002974	0.005365	0.002534	0.003032	0.006969	0.004567	0.003513	0.003471	0.002692	0.000973	0.001204	0.002625	0.003091	0.002805
-328.800000	0.002395	0.002361	-0.000009	0.002827	0.002360	0.001956	0.001749	0.000751	0.003818	0.000951	0.000303	0.002773	0.005261	0.002745	0.001953	0.003052	0.002097	0.001359	0.002103	0.004226	0.002360	0.002369	0.000378	0.003618	0.005082	0.005324	0.002651	0.005260	0.001761	0.003832	0.003058	0.002163	0.002872	0.001806	-0.000142	0.005151	0.001306	0.005364	0.002684	0.003364	0.003723	0.004476	0.002653	0.002426	0.002286	0.001903	-0.001701	0.000684	0.005436
-328.766666	0.005659	0.003197	0.001728	0.002190	0.001256	0.002551	0.001927	0.000903	0.002911	-0.000867	0.002922	0.004931	0.002029	-0.000575	0.002113	0.002361	0.003124	0.000116	0.003368	0.002320	0.001191	0.003316	0.000665	0.003121	0.004321	0.001569	0.001704	0.003243	0.002661	0.002397	0.003324	0.003062	0.001215	0.002827	0.001150	0.002667	0.003593	-0.000482	0.000318	0.005308	0.002594	0.002785	0.002174	0.002449	0.000933	0.000653	0.002001	-0.000210	0.002083
-328.733333	0.000105	0.003219	0.004341	0.002510	0.001972	0.005343	0.002234	0.002010	0.003067	0.000650	0.002424	0.003071	0.001314	0.002458	0.001458	-0.000680	0.000480	0.002733	0.000278	0.001416	0.000230	-0.000785	0.002316	0.002261	0.006377	0.002815	0.004557	0.002209	0.005267	0.001677	0.003133	0.002294	0.000386	0.004296	-0.000216	0.005386	0.002215	0.001001	0.002327	0.004904	0.000053	0.001717	0.001020	0.002537	0.003896	0.003178	0.001249	0.000422	0.002143
-328.700000	0.000107	-0.000676	0.000923	0.002259	0.004461	0.004437	0.001834	0.000297	0.000749	0.003629	0.001067	0.002120	0.001989	0.002047	0.006146	0.001884	0.004990	0.001663	0.002746	0.002920	0.000345	0.001468	0.001337	0.004407	0.003349	0.003199	0.002351	0.003159	0.005291	0.001054	0.001398	0.005552	0.002259	0.004693	0.001724	0.005617	0.003976	0.003514	0.000317	0.005524	0.000845	-0.000494	0.002652	0.002054	0.003416	0.003999	0.003100	0.000023	0.002374
-328.666666	0.002070	0.001380	0.000643	0.003071	0.002736	0.001887	0.001991	0.004371	0.003324	0.001315	0.000480	0.002971	0.001430	0.004302	0.004650	-0.000267	0.007899	0.000924	0.003779	0.004237	0.002805	0.001493	0.000783	0.005076	0.003676	0.005058	0.000614	0.002897	0.002836	0.000390	0.003063	0.002712	0.000588	0.005348	0.003393	0.003238	0.002386	-0.001017	0.004541	0.005548	0.003508	0.001297	0.003827	0.002384	0.003516	0.002707	0.000293	0.001931	0.003897
-328.633333	0.007382	0.003177	0.001032	0.002090	0.002852	0.002912	0.002246	0.004791	0.000140	0.002469	0.003502	0.006604	0.003079	0.001546	0.003456	0.000992	0.002489	0.003665	0.003137	0.000067	0.002659	0.006158	0.001349	0.004019	0.005664	0.002471	0.001923	0.005346	0.003178	0.001292	0.003017	0.002435	0.003779	0.001295	0.002735	0.003328	0.003170	0.001695	0.004516	0.002706	0.001234	0.000204	0.005093	0.002535	0.005437	0.000318	0.001591	0.001401	0.003431
-328.600000	0.003094	0.005362	0.001848	0.001546	0.002934	0.004627	0.001948	0.002107	0.002826	0.003020	0.001307	0.006491	0.003827	0.002786	0.005468	0.003144	0.002543	0.001074	0.002416	0.004918	0.002897	0.002348	0.000780	0.004961	0.001482	0.003180	0.003654	0.001322	0.004422	0.002231	0.002561	0.004750	0.001147	0.002300	0.004135	0.002176	0.002156	0.003979	0.002519	0.001766	0.002003	-0.000570	0.005987	0.002566	-0.000213	0.002746	0.000950	0.001487	-0.001214
-328.566666	0.003197	-0.000414	0.001699	0.000519	0.002434	0.002269	0.003518	0.001637	0.001068	0.001943	0.000687	0.003553	0.003749	0.003842	0.003723	0.000771	0.001412	0.000225	0.003577	0.003199	0.001989	0.002131	0.001338	0.003854	0.004211	0.003683	0.002019	0.002053	0.002725	0.001451	0.001799	0.002582	0.000174	0.001696	0.001439	0.005065	0.003424	0.002534	0.001728	0.004395	0.002305	0.000788	0.004883	0.001662	0.003007	0.003928	0.001618	0.001149	0.002326
-328.533333	0.000339	0.000602	0.002089	0.000441	0.003416	0.002933	0.001856	0.004056	-0.000367	0.002907	0.001196	0.005940	0.003121	0.001647	0.002012	0.004450	0.001069	-0.000749	0.004088	0.004847	0.000893	0.005002	0.000383	0.001920	0.004401	0.000135	0.001001	0.005337	0.000842	0.002085	0.002517	0.002482	0.001590	0.000033	0.000897	0.004385	0.004921	0.002272	0.000772	0.005256	0.002671	0.000105	0.005965	0.001991	-0.000877	0.003780	0.000696	0.003573	0.003375
-328.500000	0.002770	0.001999	-0.000314	0.001760	0.002847	0.003286	0.001244	0.002998	0.001426	0.003150	0.001342	0.002999	0.002615	0.000311	0.003640	0.000304	0.003355	0.002402	0.002657	0.001423	0.001456	0.001338	0.002201	0.001061	0.003395	0.001464	0.003785	0.002850	0.003763	0.004705	0.001797	0.003316	0.005546	0.002169	0.002211	0.000798	0.004081	0.001970	0.004623	0.003521	0.001489	0.002402	0.007660	0.005139	0.000898	0.004803	0.005444	0.001913	0.001420
-328.466666	0.000710	0.006420	0.000651	0.003491	0.003623	0.002274	0.000478	0.001167	0.005335	0.001908	0.000291	0.005644	0.002479	0.002040	0.007736	0.002854	0.003374	0.003674	0.002049	0.003178	0.002456	0.003238	0.001295	0.002187	0.002696	0.003443	0.002426	0.003083	0.000090	0.000652	0.003003	0.002501	0.003320	0.002559	0.002289	0.000860	0.006227	0.003232	0.005071	0.003699	0.002394	0.001159	0.001757	0.004468	0.001415	0.003606	0.002861	0.002347	0.001991
-328.433333	0.001786	0.004196	-0.002446	-0.001105	0.004888	0.000200	0.001518	0.002445	0.004868	0.005080	0.002107	0.002381	0.003192	0.002899	0.003037	0.001026	0.006593	0.003235	0.005525	0.001413	-0.000150	0.002941	0.000064	0.003525	0.002269	0.000918	0.001507	0.005919	0.001958	0.002635	0.004495	0.001131	0.001674	0.005109	0.003718	-0.000501	0.005386	0.003207	0.001380	0.002640	0.002832	0.004333	0.001669	0.000731	0.003648	0.004132	0.000578	0.002100	0.001215
-328.400000	0.001450	0.002622	0.000174	0.003923	0.005006	0.003547	-0.000047	0.001713	-0.001088	0.004230	0.002783	0.003883	0.001826	0.000866	0.002522	0.001593	0.001588	0.002025	0.005546	0.003635	0.002298	0.003266	0.002230	0.004142	0.003663	0.001124	0.000585	0.004615	0.002477	-0.000009	0.004330	0.002498	0.000404	0.000981	0.001383	0.002524	0.003468	-0.000288	0.001630	0.000237	0.000310	0.001751	0.004621	0.002254	0.001442	0.002403	-0.000577	0.002232	0.000690
-328.366666	0.003097	0.003633	0.001857	0.002455	0.002026	0.003401	0.000149	0.003485	0.000489	0.003394	0.002785	0.003185	-0.000571	0.002460	0.005103	0.002120	0.003966	0.004715	0.005351	0.005790	0.004567	0.002208	0.003232	0.004914	0.003171	0.000718	0.005262	0.000235	0.001765	0.000890	0.002060	0.000820	0.003767	0.004695	0.000347	0.002842	0.003413	0.002370	0.005361	0.001389	0.002782	0.002227	0.003798	0.003337	0.001961	0.004163	0.000471	0.000026	-0.000582
-328.333333	0.002823	0.002294	0.001316	0.002593	0.002570	0.002714	0.000995	0.000969	0.003077	0.004200	-0.000207	0.003226	0.002052	0.000854	0.002124	0.002362	0.001826	0.001743	0.006173	0.004986	0.002819	0.004074	0.000935	0.000446	0.003880	0.002209	0.001283	0.001048	0.004436	-0.000476	0.002296	0.003203	0.002488	0.003700	0.000930	0.003774	0.003024	0.004031	0.004257	0.004812	0.001243	0.004445	0.005766	0.002742	0.002860	0.001783	0.004229	0.001806	0.001413
-328.300000	0.002709	0.000010	0.000742	0.001947	0.005418	0.003960	-0.000970	-0.000564	0.001552	0.003535	0.003205	0.002788	0.002458	0.001931	0.005656	0.001711	0.003399	0.002790	0.004043	0.000108	0.003580	0.001776	0.003411	0.003713	0.001809	-0.000154	0.003746	0.001889	0.003868	0.004485	0.003084	0.001312	0.001862	0.003216	0.003375	0.004626	0.001344	0.004344	0.004723	0.001054	0.003910	0.003372	0.002959	0.003420	0.004769	0.001521	0.000892	0.002265	0.000626
-328.266666	0.000981	0.003264	-0.000903	0.003475	0.002911	0.005007	0.001528	-0.001478	0.002481	-0.000376	0.002130	0.001878	0.000159	0.003426	0.003580	0.000240	0.003047	0.001933	0.004342	-0.000648	0.000746	0.002174	-0.001051	0.004130	0.005268	0.003098	0.000251	0.000918	0.003072	0.002360	0.001761	0.002590	0.001619	0.003178	0.001905	0.000951	0.005227	0.005357	0.004032	0.005688	0.002551	0.003258	0.004081	-0.000698	0.002713	0.000615	0.000213	0.004153	0.002990
-328.233333	0.003085	0.002462	0.001459	0.002110	0.003645	0.001435	0.002686	0.001010	0.003002	0.003108	0.002693	0.002888	0.002239	0.002295	0.002052	0.000198	0.000176	0.001269	0.003698	0.001501	0.000833	0.002437	0.002363	0.004477	0.006071	0.000788	-0.000033	0.002187	0.001443	0.000556	0.000843	0.003794	0.000686	0.001387	0.001745	0.002435	0.000760	0.002181	0.001639	0.002422	0.004716	0.000719	0.003953	0.000015	0.000825	0.001437	-0.000172	0.001222	-0.001617
-328.200000	0.003207	0.002790	-0.001262	0.002840	0.001100	0.003929	-0.002186	0.003646	0.004395	0.003228	0.003423	0.002997	0.000463	0.001969	0.005340	-0.000556	0.000175	0.002531	0.004261	0.002791	0.001050	0.001224	0.002479	0.000419	0.004180	0.000852	-0.000374	0.002846	0.004811	-0.000571	0.000390	0.002429	0.001947	0.002075	-0.000646	0.001409	0.003013	0.004717	0.001586	0.002426	0.003485	-0.000809	0.004556	0.002414	0.000191	0.003688	0.002001	0.003005	-0.001455
-328.166666	0.001024	0.004108	-0.001109	0.002586	0.004731	0.000515	0.000918	0.002028	0.003868	0.003039	0.001520	0.001606	0.000410	-0.000190	0.001439	-0.001476	-0.002530	0.003592	0.003699	0.003932	0.000602	-0.000099	-0.000165	0.003946	0.002951	0.000716	0.002979	0.003119	0.000848	0.000405	0.003190	0.003783	0.000617	0.003563	0.004248	0.001224	0.000453	0.003974	0.001600	0.004819	0.002544	0.001782	0.001636	0.002290	0.001172	0.002880	0.000390	0.003789	0.000871
-328.133333	0.001062	0.000688	-0.000572	0.003938	0.003163	0.001023	0.005589	0.000522	-0.000269	0.001791	0.000704	0.002249	0.004277	0.006384	0.001586	0.001347	0.002757	0.002760	0.004497	0.000564	-0.000595	0.000700	0.002606	0.000988	0.002940	-0.000964	0.002328	0.001559	0.003086	-0.000895	0.003286	0.002387	0.000812	0.002144	0.003208	0.004171	0.004547	0.004521	0.002475	0.003647	0.002372	0.002564	0.005500	0.003788	0.001244	0.004730	0.001289	0.001683	0.003904
-328.100000	0.002248	0.004947	0.001849	0.001885	0.003947	0.003689	0.001921	0.000411	0.000750	0.001813	0.000706	0.004535	0.002082	0.000856	0.006085	0.002599	0.000700	0.002452	0.003567	0.001641	0.003887	0.000008	0.001772	-0.003508	0.003302	0.003824	0.001817	0.002263	0.002816	0.000884	0.001072	0.001434	0.002406	0.002204	0.002678	0.000451	0.005263	0.002810	0.001018	0.000097	0.001513	-0.000164	0.000479	0.004152	0.001000	0.000088	0.000948	0.000399	0.003377
-328.066666	0.004031	0.004084	0.000141	0.002245	0.001238	0.001276	0.002352	-0.000700	-0.000140	0.000832	0.000726	0.003104	0.001752	0.000239	0.005146	0.003672	0.000795	0.003501	0.001583	0.006425	0.003319	0.003308	0.000715	-0.000046	0.002117	0.004793	0.001782	0.000296	0.003399	0.000364	0.005989	0.003037	0.001202	0.003459	0.003424	0.002395	0.003349	0.002693	0.000302	0.003207	0.000697	0.001520	0.000918	0.002091	-0.000151	0.002513	0.001767	0.004229	-0.000145
-328.033333	0.002680	-0.000726	0.000320	0.000420	0.006139	0.000722	-0.000375	0.001080	0.001530	0.001306	0.000686	0.000755	0.001276	0.002147	0.003381	0.003604	0.001520	0.001357	0.004341	0.003994	0.003387	0.001081	0.000384	0.001753	0.005172	0.004569	0.000371	0.001870	0.000557	0.002705	0.002072	0.000542	0.000423	0.003248	0.001873	-0.000695	0.004599	0.002714	0.001541	0.004110	0.003182	-0.000413	0.005122	0.002842	0.002255	0.001549	0.000331	0.002325	0.000495
-328.000000	0.005573	0.003159	0.002552	0.003275	0.005774	0.001617	0.000817	-0.000173	0.001559	0.000489	0.004310	0.001771	0.001188	0.001227	-0.000198	0.001075	0.000740	0.003555	0.002165	0.002083	0.000119	0.003049	-0.000672	0.002972	0.003753	-0.000324	0.001569	0.003575	0.003687	0.002964	0.003499	0.000831	0.003093	0.003736	0.003246	0.003629	0.003718	0.004392	0.003899	0.003047	0.001020	0.003432	0.001375	0.002396	0.002845	0.006575	0.001123	0.005069	0.002150
-327.966666	0.002628	-0.001479	-0.000424	0.004270	-0.000208	0.002418	0.002463	0.002562	0.003845	0.000676	0.001704	-0.000365	0.000606	0.001534	0.002772	0.001659	0.000637	0.002686	0.004186	0.004766	-0.000484	0.002949	0.000843	0.003744	0.002850	0.001339	-0.000215	0.002635	0.002923	0.002898	0.001183	-0.000054	0.001041	0.003890	0.002351	0.002084	0.001701	0.000945	0.000511	0.001864	0.002948	-0.000726	0.004279	0.003070	0.002303	0.002332	0.002350	-0.000510	0.000001
-327.933333	0.001987	0.001815	-0.000178	0.004300	0.005417	0.004337	0.001343	0.001161	0.003978	0.001810	0.004122	0.004419	0.003450	0.005758	0.002531	-0.000879	0.001978	0.000936	0.003954	0.004762	0.001831	0.002314	0.004233	0.000828	0.001495	0.004790	0.000840	0.000341	0.004745	-0.000973	0.000675	0.000461	-0.001504	0.001089	0.001601	0.002288	0.002414	0.002301	0.001918	0.006466	0.003793	0.000452	0.006143	0.001186	0.000916	0.002223	0.000521	0.002448	-0.001041
-327.900000	0.006152	0.001686	0.003061	0.004381	0.000121	0.002243	0.003036	0.003026	0.002683	0.004702	0.004946	0.001143	0.000786	0.001399	0.003237	0.004127	0.002820	0.005453	0.003478	-0.000666	0.002665	0.002449	0.000200	0.001899	0.003184	0.001852	0.000122	0.003488	0.002937	0.002566	0.000808	0.002130	0.001163	0.002765	0.004189	0.001723	0.003493	0.003228	-0.000412	0.004901	0.001100	0.002394	0.001492	0.001813	0.001374	0.003630	0.004476	0.000763	-0.001452
-327.866666	0.000816	0.001007	0.000978	0.000838	0.003060	0.004134	0.000578	0.002567	0.001670	0.000149	0.003616	0.000767	0.004076	0.003264	0.001516	0.002476	0.000953	0.003704	0.005463	0.002939	0.005113	0.000220	0.002946	0.003378	0.001399	0.002893	-0.000869	0.002424	0.002735	0.001964	0.003295	0.001707	0.000216	0.001480	0.002160	0.002617	0.000595	0.002375	0.002011	0.005830	0.004087	0.002099	0.001514	0.000878	-0.003165	0.004883	0.003794	0.000584	-0.001008
-327.833333	0.001624	0.000327	0.003469	0.002688	0.001007	0.003664	-0.000261	0.002043	0.005129	0.002339	-0.000614	0.001324	0.001019	0.003231	0.000849	0.003490	0.003907	0.003032	0.004309	0.002417	0.000874	0.001585	0.001194	0.002581	0.000362	0.001922	0.001650	0.003019	0.004450	0.001911	0.001983	0.001624	0.000940	0.003342	0.005921	0.004516	0.002539	0.003327	0.001818	0.002081	0.001633	0.003663	0.006916	0.004271	0.001834	0.000830	0.002729	0.001226	0.001279
-327.800000	-0.000880	-0.001907	0.001391	0.003308	0.002511	0.001413	0.000750	0.001965	0.002651	0.000781	0.000949	0.003175	0.004232	0.001446	0.001045	0.006701	0.003054	0.003064	0.006701	0.002781	0.000291	-0.002502	-0.001541	0.003830	0.002406	0.003790	-0.000260	0.001333	0.001602	0.001141	0.001163	-0.000537	0.005613	0.002821	-0.000237	0.001770	0.003006	0.001769	0.002361	0.003590	-0.001239	0.002612	0.000511	0.002206	0.002309	0.002942	0.002481	0.003963	-0.000492
-327.766666	0.002307	0.003120	0.002766	0.002775	0.000656	-0.000957	0.002937	0.002143	0.002602	0.000793	0.003920	0.001152	0.002863	0.000224	0.004044	0.002716	0.003390	0.003300	0.002577	0.002697	0.002395	0.002832	0.002961	0.003390	0.004769	0.003726	0.002279	0.001959	0.003627	0.000768	-0.000186	0.003447	0.003466	0.000525	0.002191	0.000303	0.003349	0.001159	0.002709	0.002595	0.002083	0.001954	0.001960	0.005239	0.000288	0.002863	0.002460	-0.001245	0.002441
-327.733333	0.001914	0.000680	-0.000307	0.000750	0.001983	0.000485	0.003756	0.004242	0.000994	0.001264	0.002784	0.004356	0.002257	0.000467	0.003650	0.002124	0.000549	0.000195	0.004499	0.004067	0.002890	-0.000616	0.000293	0.003728	0.001527	0.000885	0.003006	0.000917	0.002719	0.002790	0.003420	0.002848	0.003698	0.001644	0.004025	0.004280	0.001333	0.001093	0.002131	0.002102	0.003193	-0.000510	0.000678	0.003572	0.002804	0.002768	0.003266	0.003363	0.003835
-327.700000	0.004131	0.002764	0.003710	0.004687	0.002526	-0.000183	0.001719	0.000952	0.001727	0.002577	0.000554	0.004762	0.004236	0.000844	0.001614	0.002666	0.001753	0.001730	0.001072	0.001875	0.000205	0.002021	0.002638	0.004095	0.003075	0.003052	0.000832	0.002712	0.002020	-0.001392	0.001271	0.004471	0.001854	0.001743	0.002401	0.000324	0.003526	0.002074	0.001184	0.004122	0.001585	0.004443	0.005671	0.004377	0.001881	0.004316	0.000738	0.002429	0.002423
-327.666666	0.000980	0.002670	0.001878	0.002384	0.001151	0.003345	-0.000667	0.004518	0.002870	0.003381	0.002821	0.004562	0.002473	0.002578	0.000447	0.001168	0.001925	0.001617	0.002304	0.000716	-0.001475	-0.000474	-0.000432	0.004418	0.005300	0.001691	0.001288	0.004768	0.002447	0.000418	0.001637	0.001953	0.003188	0.003801	0.001832	0.000501	0.004541	0.003251	0.003271	0.003982	0.002524	0.000874	0.003930	0.002373	0.000656	0.003115	0.006746	0.003311	-0.000305
-327.633333	0.003782	-0.000076	-0.000684	0.001702	0.003014	0.000797	0.000294	-0.000208	0.004182	0.003393	0.002177	0.000801	0.003192	0.000750	0.001170	0.003461	0.003596	0.000098	0.004553	0.002422	0.002256	0.001324	0.000023	0.002883	-0.000279	0.003266	0.002680	0.003082	0.002522	0.000582	0.001048	0.003786	0.002550	0.001430	0.001954	0.002896	0.002789	0.004947	0.001667	0.002240	-0.001429	0.001615	0.001025	-0.000282	0.002668	0.004877	0.005745	0.002402	0.003614
-327.600000	0.000501	-0.000127	0.001616	0.003870	-0.001565	0.002180	0.001825	0.000251	0.002934	0.002188	0.000780	0.002172	0.002412	0.004378	0.001656	0.003696	0.001694	-0.003041	0.001905	0.003039	0.003074	0.003349	0.003026	0.003013	0.003417	-0.000083	0.002981	0.000296	0.000219	0.002814	0.003639	0.001628	0.003631	0.001587	0.007379	-0.000311	-0.001861	0.003305	0.003027	0.002841	0.000009	0.002661	0.000166	0.001488	0.002205	0.003525	0.000115	0.000554	0.003448
-327.566666	0.001467	0.002603	-0.001248	0.001463	0.000545	0.004459	0.000483	0.002202	0.004266	0.002243	0.001901	0.003585	0.006027	0.001069	0.005331	0.003371	0.001257	0.001050	0.002693	0.003015	0.003860	0.002634	0.001423	0.004965	0.003457	0.000653	-0.001363	-0.000096	0.001296	0.001146	0.004931	0.000184	0.007711	0.001659	0.002852	-0.000546	0.002509	0.005508	0.001274	0.002965	0.004193	-0.001136	0.005400	0.002082	0.003959	0.002394	0.000652	-0.000367	0.002906
-327.533333	0.001225	0.000640	-0.000922	0.003292	0.001084	0.005062	0.001082	0.000923	0.000709	-0.001176	0.002309	0.003943	0.004803	0.001648	0.000681	0.004381	0.003998	0.003191	0.004636	0.000844	0.002912	0.005056	0.002478	0.002392	0.001412	0.003628	0.002106	0.001017	0.003852	0.000645	0.002783	0.001786	0.001305	0.001030	0.002753	-0.000278	0.001740	0.002050	0.003006	0.003828	0.003518	0.002787	0.001277	0.001736	0.005166	0.001389	0.001709	0.000455	0.004142
-327.500000	0.002366	0.001942	-0.000158	0.003569	0.002595	0.003001	-0.001711	0.002861	0.003463	0.003505	0.004218	0.002527	0.003359	0.001759	0.002090	0.002420	0.003303	0.002490	0.004848	0.001001	0.003138	0.002485	0.003332	0.003247	0.002622	0.000555	0.002797	-0.000227	0.005778	0.003939	-0.000852	0.005874	0.007364	0.000878	0.001985	-0.000152	0.003409	0.005147	0.002008	0.004774	0.003572	0.001264	0.002402	0.005082	0.000759	0.002716	0.003174	0.002934	-0.000169
-327.466666	0.003953	0.001061	0.000289	0.005469	0.000035	0.001587	-0.001205	0.003877	0.003117	0.001599	0.001589	0.004812	0.004567	0.000908	0.005177	0.002046	0.001775	0.002372	0.002361	0.000587	0.002111	-0.000298	0.000851	0.000948	0.000147	0.002131	0.001609	0.002359	0.004413	-0.002010	0.002503	0.002635	0.001892	0.003384	0.004807	0.002185	0.001795	0.002739	0.004060	0.005457	-0.000597	-0.000733	0.000206	0.002417	0.004277	0.001291	0.002847	0.002499	0.003823
-327.433333	0.003529	0.001410	0.001152	0.002388	0.001989	0.003500	-0.001553	0.001530	0.003447	0.002121	0.004702	0.005647	0.003559	0.001011	0.002757	0.002590	0.003783	0.001756	0.002560	0.000358	0.002017	0.004630	0.001597	0.002466	0.001304	0.003479	-0.000023	0.002885	0.003589	0.001535	0.001931	0.002267	0.003865	0.004502	0.001395	0.001790	0.003852	0.003168	0.001234	0.003161	0.002079	0.001429	0.005340	0.002648	0.004192	0.004095	0.002610	0.002398	0.001422
-327.400000	0.002663	0.001012	0.000879	0.000748	0.002375	-0.000155	0.001694	-0.000350	0.004691	0.002513	0.000531	0.005298	0.000447	0.001975	0.001809	0.004272	0.003097	0.002474	0.002683	0.003116	0.005197	0.000210	0.001420	0.003315	0.002294	0.001262	0.003844	0.001396	0.005044	0.001126	0.000584	0.004341	0.004152	0.000361	0.002951	0.001970	0.004551	0.002140	0.001487	0.005903	-0.000111	-0.000089	0.002578	0.002693	0.000999	0.002797	0.001561	0.000997	-0.000442
-327.366666	0.004038	0.001711	0.001367	0.001635	0.003406	0.003781	0.002802	0.002925	0.003126	0.002824	0.003352	0.002985	0.000565	0.002364	0.005099	0.003112	0.003619	0.002328	0.002037	0.001578	0.004611	0.003200	0.001923	0.004108	0.001827	0.002960	0.003092	0.001700	0.002315	-0.000144	0.002545	0.003833	0.002912	0.001711	0.001610	0.000509	0.002676	0.002434	-0.000319	0.004394	0.002016	-0.000285	0.001763	0.002920	0.001804	0.004575	0.000653	0.002492	0.002608
-327.333333	0.004904	0.001560	0.003189	0.002590	0.002127	0.003055	0.002966	0.000845	0.000715	0.001306	0.004955	0.002117	0.004234	0.003947	0.001650	0.002863	0.004472	0.003833	0.005627	0.002788	0.000359	0.002628	0.004550	0.003763	0.002154	0.004255	0.002580	-0.000765	0.001724	0.002234	0.004126	0.000138	0.004084	0.002530	0.000393	0.003063	0.005344	0.002008	0.002636	0.004490	0.001824	0.003105	0.003646	0.003173	0.001969	0.005125	0.003745	-0.000715	0.001419
-327.300000	0.001536	0.001289	-0.000130	0.003946	0.003169	0.001904	0.002628	0.001850	0.004352	0.001299	0.000816	0.001382	0.001774	0.003845	0.004157	0.003779	0.003431	0.002235	0.002385	0.001428	0.001747	0.004072	0.001285	0.002898	0.003923	0.003471	0.004231	0.002270	0.002238	0.000629	0.003077	0.001482	0.003237	0.002687	0.003773	0.001832	0.005721	0.001745	0.000626	0.002935	0.002956	0.001195	0.005734	0.003089	0.001246	0.003209	0.003836	0.000106	0.003524
-327.266666	0.005064	0.000307	0.001012	0.003504	0.002117	0.006130	-0.000166	0.003670	0.000989	0.002043	0.000438	0.004569	0.001818	0.003836	0.003873	0.003252	0.003199	0.002382	0.004226	0.001791	0.004183	0.001614	0.001077	0.003534	0.001258	0.002287	0.002564	-0.000014	-0.000170	0.002457	0.002031	0.001892	0.002075	0.002971	0.004396	0.001894	0.003825	0.003517	0.002140	0.002706	0.003269	0.003899	0.004245	0.002710	0.002015	0.003747	0.006102	0.001292	0.001102
-327.233333	0.001411	0.001269	0.000095	0.001403	0.003892	0.002810	0.001835	0.000642	0.004193	0.000494	0.001334	0.004197	0.002135	0.003264	0.002590	0.001959	0.001759	0.002849	0.002987	0.004908	0.005221	0.002113	0.003381	0.003518	0.001761	0.004161	0.003577	0.001916	0.003226	0.000414	0.001238	0.001719	0.002731	0.004686	0.002037	0.004457	0.002308	0.003082	0.002487	0.004661	0.001755	0.004793	0.003180	0.000694	0.002796	0.003574	0.000813	0.000683	0.003847
-327.200000	0.004013	0.003169	0.001772	0.002022	0.002294	0.002013	-0.000329	0.002017	0.004068	0.002639	0.001543	0.004698	0.002613	0.002077	0.002367	0.001570	0.003158	0.003410	0.004982	0.004317	0.003085	0.002798	0.003965	0.005946	0.003031	0.003820	0.001819	0.002779	-0.000224	0.000423	0.002419	0.002748	0.000415	0.002510	0.000923	0.002375	0.005257	0.003778	0.001673	0.002904	0.001437	0.001775	0.000848	0.003272	0.001597	0.000965	0.002325	0.000500	-0.000439
-327.166666	0.002446	0.001470	0.000739	0.001076	0.004908	0.003278	0.001744	0.002711	0.002231	0.001839	0.002438	0.001778	0.001162	0.002035	0.002534	0.001004	0.005608	0.003081	0.002046	0.003433	0.001892	0.002257	0.003094	0.003299	0.004945	0.002623	0.003127	0.000287	0.003979	-0.000947	0.002796	0.001413	0.005318	0.000529	0.000945	0.005522	0.002772	0.003965	0.002844	0.003391	0.000896	0.001998	0.003221	0.003894	0.004077	0.001861	0.001603	0.002446	0.000130
-327.133333	0.002610	-0.000795	0.001586	0.002523	0.004339	0.004056	-0.000480	0.003716	0.003435	0.001791	-0.000194	0.003818	0.001202	0.003934	0.004519	0.003337	0.006864	0.005588	0.001149	0.004819	0.001814	0.000790	0.002938	0.004237	0.002335	0.008203	0.002276	0.004814	0.001980	0.000605	0.001540	0.000209	0.003941	0.000163	0.004515	0.004267	0.004020	0.004325	0.002818	0.002209	0.002664	0.001749	0.001872	0.003051	0.003156	0.004734	0.000690	0.001789	0.003354
-327.100000	0.004185	-0.000163	-0.000463	0.002031	0.001643	0.005222	0.002423	0.000683	0.006202	0.001867	-0.000269	0.004287	0.002863	0.005737	0.003500	0.001438	0.005188	0.001773	0.000845	0.005515	0.003701	0.002546	0.003103	0.005375	0.003574	0.001509	0.003043	0.003853	-0.000854	-0.003221	0.001717	0.001895	0.003119	0.002310	0.004155	0.003563	0.002920	0.004563	-0.000013	0.004363	0.003363	0.000962	0.002277	0.000229	0.002688	0.002708	0.002251	0.002827	0.000250
-327.066666	0.001993	0.003357	0.001300	0.002390	0.004414	0.004145	0.001281	0.002770	0.003794	0.002021	0.000670	0.003358	0.003192	0.002396	0.001476	0.001567	0.004419	0.003558	0.003020	0.002155	0.002427	0.002397	0.006116	0.004180	0.005354	0.006075	0.004377	0.004841	0.002637	-0.002320	0.001237	0.001786	0.002522	0.002365	0.001633	0.003042	0.000786	0.001224	0.003090	0.003375	0.004158	0.001378	0.000857	-0.000422	0.002255	0.001362	0.000902	0.001169	0.002170
-327.033333	0.000802	0.002930	-0.000570	0.004289	0.003211	0.003337	0.000249	0.000336	0.003297	0.002414	0.002026	0.003427	0.002985	0.000678	0.003176	0.002616	0.001458	0.004556	0.004351	0.004995	0.001434	0.002098	0.000251	0.004705	0.005133	0.002618	0.005093	0.002983	0.003139	0.001218	0.002455	0.001453	0.004672	0.001771	0.002306	0.002663	0.004199	0.000322	0.001519	0.003630	0.000727	0.003759	0.003710	0.003741	0.001042	0.001967	0.000154	-0.000223	0.002986
-327.000000	0.001904	0.004820	0.003653	0.002164	0.003729	0.007474	0.000377	0.001565	0.004143	0.003181	0.003501	0.004469	0.001408	0.002711	0.005693	0.000972	0.002961	0.003945	0.002472	0.004586	0.003059	0.001251	0.002604	0.001902	0.001684	0.004933	0.004476	0.002185	0.003093	0.000699	0.004331	0.002560	0.002597	0.004114	0.003667	0.003704	0.004786	0.003828	0.003201	0.001382	0.002441	0.000467	0.001983	0.001342	-0.000738	0.003025	0.001897	0.001006	0.004018
-326.966666	0.002331	0.004748	0.004336	0.002914	0.002771	0.004967	0.002883	0.000844	0.002365	0.004289	-0.000474	0.003393	-0.001446	0.000612	0.002006	0.003732	0.003860	0.002710	0.004803	0.001984	0.002382	0.003013	0.001268	0.003542	0.003436	0.002887	0.002291	0.003256	0.000339	0.001990	0.004446	0.002674	0.005156	0.001931	0.002590	0.004603	0.005048	0.002738	0.001108	0.004501	0.000775	0.004489	-0.001241	0.002589	0.004312	0.003051	0.001673	0.001468	0.001291
-326.933333	0.005226	0.003484	0.002378	0.001240	0.002321	0.002797	0.000765	0.002563	0.002272	-0.000641	0.001856	0.005552	0.001402	0.001644	0.005182	0.002840	0.006505	0.004207	0.001214	0.004313	-0.000829	0.004401	0.002590	0.003786	0.003630	0.004785	0.003717	0.001452	0.003935	0.000775	0.006525	0.003403	0.005139	0.001956	0.006365	0.004126	0.006390	0.003479	0.003485	0.006967	0.002509	0.003148	0.003485	0.000752	0.006692	0.003451	0.002581	0.002558	0.002420
-326.900000	0.004295	0.003497	0.001219	0.003843	-0.001077	0.005310	-0.000508	0.004511	0.003466	0.001954	0.002946	0.004716	0.005222	0.002763	0.005420	0.004779	0.001655	0.004409	0.003119	0.003795	0.004769	0.001553	0.000483	0.005687	0.007024	-0.000371	0.003719	0.001053	0.006642	0.001929	0.003430	0.001596	0.002222	0.003099	0.001708	0.003917	0.005747	0.003617	0.002806	0.003408	0.003754	0.003351	0.003487	-0.000904	0.006947	0.002682	0.003987	0.003893	0.001833
-326.866666	0.002821	0.001747	0.001859	0.004277	0.001947	0.003180	0.002494	0.001587	0.006506	0.003716	0.002245	0.002906	0.004340	0.003827	0.005363	0.002373	0.003794	0.001296	0.004123	0.002940	0.003034	0.002377	0.003348	0.003294	0.003463	0.002775	0.003579	0.001095	0.006333	0.002379	0.001479	0.002353	0.006612	0.004422	0.004050	0.001783	0.002578	0.004998	0.004948	0.005760	0.002924	0.003079	0.004301	0.003135	0.001437	0.007408	0.004483	0.002882	0.003093
-326.833333	0.003040	0.002592	0.000863	0.003416	0.001425	0.002818	0.001582	0.002503	0.002548	0.002018	0.000051	0.005262	0.003197	0.002639	0.002844	0.000685	0.004393	0.004889	0.004903	0.003350	0.002048	0.002484	0.000004	0.004672	0.003536	0.004866	0.003671	0.004004	0.002729	0.003751	0.004717	0.002583	0.003629	0.001892	0.002530	0.005228	0.005895	0.002790	0.002997	0.005225	0.001501	0.004809	0.002080	0.001860	0.003002	0.001433	0.001433	0.000323	0.002523
-326.800000	0.000191	0.005408	0.000473	0.003176	0.003912	0.001956	-0.000788	0.003651	0.004899	0.004065	0.002386	0.004288	0.004162	0.002856	0.006377	0.001622	0.004252	0.003769	0.004308	0.001114	0.000260	0.000945	-0.000572	0.006010	0.005203	0.001198	0.002333	0.004883	0.005963	-0.000448	0.000753	0.003340	0.007144	0.002977	0.003436	0.001544	0.001323	0.003129	0.002329	0.006193	0.003528	0.004002	-0.001000	0.002775	0.004831	0.004879	-0.000099	0.003862	-0.000166
-326.766666	0.004066	0.004363	0.003929	0.005568	0.003719	0.004417	0.001832	0.004684	0.007321	0.004793	0.004947	0.006184	0.003294	0.002548	0.005410	0.006547	0.002392	0.005133	0.003248	0.005128	0.002643	0.002134	0.000181	0.004586	0.005651	0.004195	0.002277	0.000976	0.003710	0.000627	0.004050	0.004045	0.005311	0.003248	0.004113	0.004623	0.001821	0.004125	0.004542	0.003844	0.005348	0.003086	0.004175	0.002310	0.000831	0.004585	0.002626	0.003082	0.003086
-326.733333	0.003558	0.006173	0.002685	0.002170	0.000132	0.004909	0.001447	0.003780	0.005661	0.001692	0.002926	0.000765	-0.000713	0.005402	0.005577	0.001105	0.004198	0.004895	0.005043	0.003825	0.002819	0.001813	0.003239	0.004827	0.005878	0.003997	0.005910	0.001465	0.005900	0.003634	0.000824	0.002731	0.007627	0.003650	0.004380	0.005114	0.003656	0.003377	0.002617	0.004545	0.003743	0.002154	0.004348	0.002789	0.001179	0.003364	0.003207	0.000472	0.001018
-326.700000	0.007414	0.004649	0.003702	0.002498	0.001691	0.004257	0.005054	0.003176	0.005773	0.003212	0.002447	0.002940	0.002811	0.003477	0.004596	0.005289	0.004281	0.003801	0.001276	0.003157	0.003379	0.002862	0.003277	0.004180	0.001653	0.003217	0.005016	0.004483	0.003262	0.001106	0.008760	0.005956	0.005251	0.003205	0.002813	0.004608	0.001383	0.002692	0.001347	0.005155	0.004934	0.003907	0.002636	0.004944	0.003395	0.003301	0.003787	0.000830	0.002530
-326.666666	0.000505	0.004974	0.002324	0.003370	0.004794	0.004880	0.003316	0.002470	0.002841	0.004188	0.003104	0.003563	0.003730	0.002750	0.004044	0.001916	0.003365	0.001708	0.004495	0.005265	0.003650	0.001738	0.001846	0.005997	0.005535	0.003126	0.004721	0.003559	0.000942	0.004004	0.002220	0.001559	0.006104	0.004448	0.001925	0.004116	0.004878	0.004288	0.001555	0.004505	0.002385	0.002628	0.004537	0.001551	0.003414	0.004949	0.005844	0.001773	0.002751
-326.633333	0.004730	0.006655	0.001958	0.004760	0.006615	0.004832	0.002887	0.004279	0.003725	0.004110	0.003287	0.004801	0.003254	0.004549	0.004612	0.002761	0.001931	0.002564	0.005884	0.002665	0.001744	-0.000100	0.001667	0.007037	0.006531	0.005852	0.003261	0.004776	0.004196	0.000726	0.004521	0.003867	0.005787	0.002806	0.002981	0.006846	0.004366	0.002834	0.000638	0.005618	0.005147	0.004042	0.002995	0.000533	0.004204	0.002192	0.003676	0.002410	0.004319
-326.600000	0.003908	0.005245	0.004712	0.002243	0.004523	0.002474	0.003587	0.003086	0.003150	0.004705	0.004504	0.006208	0.005255	0.003404	0.003376	0.004752	0.001582	0.002897	0.003381	0.001507	0.000474	0.002538	0.005381	0.003032	0.004157	0.002620	0.005310	0.005240	0.004072	0.000817	0.000712	0.002366	0.001788	0.003242	0.006512	0.004678	0.006266	0.003981	0.003366	0.006104	0.004258	0.003329	0.004216	0.000101	0.003665	0.003952	0.001440	0.000054	0.000699
-326.566666	0.007306	0.002848	0.003114	0.004416	0.003251	0.005216	0.003672	0.002905	0.004780	0.002506	0.001717	0.004238	0.005617	0.005828	0.003051	0.005054	0.004557	0.002311	0.003498	0.002523	0.002440	0.003180	0.004785	0.004277	0.005503	0.002793	0.004131	0.001533	0.003001	0.000714	0.001307	0.002504	0.006097	0.003494	0.003911	0.003874	0.002359	0.005069	0.003266	0.006332	0.003582	0.003012	0.004745	0.002605	0.002363	0.003458	0.002954	0.001423	0.000366
-326.533333	0.004201	0.004374	0.002713	0.004990	0.003427	0.002891	0.002831	0.006502	0.004038	0.002959	0.005938	0.000441	0.003054	0.002606	0.006733	0.004040	0.002155	0.004639	0.004970	0.004172	0.003334	0.004591	0.001729	0.004273	0.004421	0.005325	0.003720	0.005290	0.002424	0.001542	0.003523	0.003795	0.004270	0.003329	0.004804	0.003200	0.006804	0.002691	0.005310	0.007042	0.003355	0.004247	0.005104	0.002020	0.003540	0.003122	0.002299	0.003576	0.003635
-326.500000	0.005447	0.003548	0.005776	0.002264	0.003656	0.005789	0.001727	0.002222	0.004594	0.003387	0.003643	0.005282	0.002534	0.003447	0.004593	0.005498	0.004636	0.005074	0.006260	0.004155	0.001041	0.002223	0.001985	0.004668	0.002533	0.004119	0.002938	0.007676	0.007030	0.005820	0.003258	0.006111	0.008033	0.001871	0.004944	0.006925	0.004309	0.005098	0.004486	0.005237	0.003368	0.003879	0.002099	0.002975	0.001172	0.003736	0.006465	0.002589	0.006874
-326.466666	0.005967	0.007040	-0.000066	0.005324	0.003101	0.005408	0.005437	0.003862	0.004433	0.005026	0.004491	0.006170	0.003483	0.004008	0.002756	0.005723	0.006006	0.002477	0.000864	0.004765	0.002210	0.005061	0.002349	0.005654	0.005673	0.002651	0.003374	0.003528	0.005368	0.003194	0.001744	0.003200	0.005621	0.003165	0.003439	0.004417	0.006311	0.006396	0.004051	0.005714	0.004938	0.002232	0.008443	0.006230	0.001878	0.004631	0.003326	0.002475	0.004622
-326.433333	0.006939	0.004358	0.001661	0.003807	0.005522	0.004154	0.005990	0.004259	0.005738	0.004605	0.004909	0.000676	0.002197	0.003032	0.006060	0.005538	0.004365	0.006738	0.002821	0.007314	0.007287	0.002982	0.003960	0.003705	0.006165	0.004894	0.005751	0.004394	0.004544	0.002805	0.002640	0.000071	0.003250	0.002502	0.005863	0.007569	0.001710	0.007492	0.003806	0.006422	0.003979	0.003271	0.004883	0.003662	0.001305	0.000962	0.003992	0.002749	0.004431
-326.400000	0.004173	0.003500	0.005133	0.004744	0.005565	0.003400	0.004749	0.006369	0.002502	0.004066	0.004092	0.005469	0.005196	0.003187	0.002330	0.002802	0.003930	0.006590	0.005378	0.003106	0.005167	0.004086	0.004572	0.003767	0.005140	0.002726	0.002664	0.005567	0.002662	0.002070	0.003316	0.003800	0.005499	0.007027	0.002112	0.003004	0.009163	0.005934	0.001356	0.006602	0.004175	0.002443	0.003901	0.005569	0.003567	0.004603	0.002798	0.000673	0.005675
-326.366666	0.005252	0.005438	0.006648	0.002753	0.004490	0.005278	0.004473	0.004266	0.007284	0.006333	0.005860	0.003797	0.003795	0.006506	0.004841	0.001720	0.003851	0.004683	0.003539	0.004536	0.005018	0.003638	0.000245	0.003387	0.008870	0.005899	0.003477	0.005084	0.003758	0.004234	0.002640	0.002142	0.004774	0.006166	0.004506	0.004963	0.003337	0.004733	0.005699	0.006354	0.004232	0.004744	0.006537	0.001857	0.001894	0.004106	0.006213	0.003654	0.003676
-326.333333	0.004820	0.007582	0.005217	0.004750	0.003277	0.006616	0.005871	0.004361	0.003740	0.005543	0.006216	0.005384	0.004210	0.006561	0.007498	0.002192	0.007006	0.002592	0.003727	0.004599	0.003612	0.001106	0.000949	0.006364	0.007020	0.006455	0.004052	0.004301	0.004530	0.001778	0.004298	0.002901	0.008220	0.004335	0.005857	0.004740	0.004889	0.002443	0.007600	0.001055	0.003453	0.004265	0.003873	0.002431	0.003970	0.004162	0.006906	0.004994	0.003247
-326.300000	0.006961	0.001821	0.005346	0.002956	0.002046	0.008115	0.006321	0.006334	0.003248	0.005494	0.003203	0.005834	0.004797	0.008113	0.005620	0.005730	0.005546	0.003379	0.004558	0.003029	0.005418	0.003558	0.002510	0.006068	0.005672	0.003188	0.004584	0.002983	0.003707	0.002398	0.002043	0.002511	0.005342	0.006923	0.005278	0.003973	0.005571	0.003712	0.006293	0.006595	0.004747	0.004305	0.005083	0.003921	0.002756	0.003845	0.004468	0.004334	0.004952
-326.266666	0.008205	0.004615	0.006579	0.003946	0.003948	0.005700	0.005355	0.007082	0.005509	0.006648	0.003602	0.005081	0.005208	0.007145	0.005571	0.006913	0.004875	0.005035	0.005627	0.006786	0.008104	0.004463	0.003947	0.003683	0.006998	0.003863	0.002293	0.007565	0.006636	0.006390	0.005225	0.003755	0.005745	0.005356	0.007881	0.004602	0.006742	0.005398	0.005319	0.004781	0.001907	0.006263	0.005496	0.005106	0.004651	0.001040	0.005310	0.002503	0.002808
-326.233333	0.004781	0.004445	0.005280	0.006276	0.007779	0.005471	0.003334	0.007330	0.004925	0.007389	0.003994	0.006621	0.005442	0.004595	0.004936	0.004085	0.004946	0.002878	0.005605	0.006525	0.005033	0.004072	0.005594	0.007427	0.007182	0.006392	0.005068	0.002081	0.002606	0.005848	0.004448	0.004414	0.007118	0.004891	0.005860	0.004226	0.004089	0.004688	0.004713	0.006192	0.005789	0.006254	0.005196	0.005239	0.005189	0.003946	0.002876	0.004702	0.003171
-326.200000	0.003327	0.002206	0.003087	0.004220	0.006412	0.005828	0.007636	0.006806	0.005327	0.002380	0.004121	0.006322	0.005194	0.003773	0.005599	0.005312	0.005268	0.005690	0.006340	0.005430	0.002862	0.003482	0.004465	0.007621	0.007325	0.005578	0.005751	0.006659	0.005691	0.003218	0.005980	0.006248	0.005071	0.006586	0.006129	0.006025	0.008831	0.005471	0.004893	0.007999	0.005338	0.006224	0.004859	0.007578	0.003302	0.004441	0.005538	0.004173	0.004145
-326.166666	0.006601	0.002390	0.003773	0.006197	0.004993	0.004610	0.005764	0.003191	0.005119	0.006082	0.005912	0.005637	0.005928	0.003646	0.007731	0.003879	0.005678	0.004655	0.005540	0.006077	0.005508	0.000731	0.001399	0.007912	0.005012	0.006695	0.004927	0.006283	0.004761	0.005855	0.006181	0.009082	0.007488	0.006763	0.004675	0.005322	0.007572	0.008343	0.004247	0.008897	0.006787	0.006614	0.005430	0.005939	0.010515	0.002883	0.006582	0.003294	0.004371
-326.133333	0.004070	0.005147	0.003621	0.006898	0.004994	0.008819	0.006661	0.009463	0.008585	0.005480	0.004898	0.007266	0.008085	0.006084	0.006460	0.003844	0.006356	0.005043	0.004483	0.005963	0.007309	0.001669	0.001656	0.004259	0.004596	0.008588	0.007773	0.007379	0.008051	0.005057	0.004809	0.007079	0.008124	0.006504	0.006355	0.007132	0.006921	0.006839	0.004661	0.005540	0.002903	0.003790	0.006641	0.001900	0.004581	0.009213	0.005315	0.004894	0.006967
-326.100000	0.000899	0.007020	0.004443	0.007954	0.006308	0.006042	0.006098	0.008725	0.010389	0.007983	0.004563	0.008738	0.011628	0.006351	0.007659	0.006336	0.007325	0.003513	0.005203	0.004242	0.004474	0.007746	0.003365	0.006228	0.007597	0.006882	0.005513	0.004156	0.006277	0.006016	0.004672	0.006616	0.008028	0.006276	0.004745	0.008574	0.006232	0.006609	0.005254	0.008842	0.005276	0.004397	0.005301	0.004371	0.005198	0.007703	0.003989	0.003144	0.006490
-326.066666	0.007781	0.006082	0.001841	0.005443	0.004129	0.007231	0.004964	0.006885	0.006422	0.006740	0.007027	0.006376	0.005308	0.005447	0.006435	0.008042	0.005838	0.006211	0.007337	0.003144	0.004607	0.004903	0.004391	0.006473	0.007346	0.005035	0.006311	0.005709	0.009361	0.002306	0.004991	0.005152	0.005335	0.007327	0.006728	0.008863	0.007489	0.005551	0.005994	0.006713	0.006338	0.003355	0.002741	0.006291	0.004247	0.005881	0.006011	0.008133	0.005023
-326.033333	0.006181	0.005478	0.008855	0.006705	0.006634	0.008120	0.005119	0.006467	0.008028	0.007875	0.004856	0.007881	0.007449	0.008328	0.006183	0.007401	0.007531	0.008324	0.002973	0.007755	0.005572	0.004788	0.006550	0.006697	0.007760	0.007777	0.009095	0.004284	0.008561	0.006989	0.006839	0.007984	0.006219	0.006649	0.006667	0.007157	0.007732	0.005257	0.005860	0.008236	0.004070	0.004174	0.008970	0.004262	0.005510	0.002978	0.005863	0.006125	0.005782
-326.000000	0.006828	0.007943	0.005234	0.009648	0.006703	0.006493	0.004910	0.007631	0.008047	0.007091	0.004979	0.011012	0.005631	0.005432	0.005973	0.006252	0.007714	0.008130	0.005755	0.003906	0.006613	0.006333	0.004798	0.009686	0.004982	0.006817	0.007220	0.005116	0.004536	0.005325	0.004477	0.006304	0.010469	0.010182	0.005682	0.006440	0.006876	0.006296	0.008010	0.007472	0.006467	0.005879	0.008527	0.002818	0.008533	0.004888	0.006621	0.004667	0.008747
-325.966666	0.008836	0.008456	0.005712	0.009920	0.008445	0.007697	0.007729	0.008601	0.005945	0.009188	0.005502	0.007460	0.006074	0.008897	0.009891	0.005796	0.005689	0.009586	0.005382	0.004002	0.007409	0.002369	0.005754	0.009598	0.005945	0.008915	0.011116	0.006839	0.005308	0.003832	0.005093	0.004753	0.008309	0.010940	0.009611	0.007796	0.008222	0.007735	0.006153	0.007951	0.004344	0.007206	0.009556	0.005786	0.006827	0.007707	0.004291	0.005387	0.005306
-325.933333	0.006749	0.008829	0.004987	0.007483	0.009077	0.006781	0.006112	0.006615	0.009153	0.006304	0.003989	0.007670	0.007741	0.006848	0.007898	0.008522	0.007830	0.005564	0.007383	0.006705	0.003981	0.007480	0.004654	0.005492	0.009222	0.008059	0.010370	0.006106	0.005892	0.009111	0.006121	0.010379	0.007390	0.010616	0.009422	0.011892	0.006581	0.006528	0.005345	0.008455	0.008923	0.008829	0.008746	0.007209	0.007732	0.007368	0.008655	0.007452	0.006531
-325.900000	0.007422	0.008756	0.007048	0.008599	0.006360	0.007346	0.007480	0.008124	0.008980	0.008708	0.009315	0.007719	0.008132	0.008849	0.011118	0.006686	0.009544	0.007771	0.009379	0.005113	0.007964	0.005833	0.004503	0.006722	0.006112	0.008370	0.011941	0.008007	0.005274	0.004214	0.005951	0.004218	0.007475	0.009725	0.008557	0.008305	0.007296	0.007570	0.006144	0.007770	0.008907	0.006554	0.008131	0.009203	0.010080	0.007937	0.005314	0.009168	0.005532
-325.866666	0.007318	0.008610	0.009821	0.009005	0.010213	0.008488	0.008149	0.006303	0.007418	0.009239	0.007990	0.009229	0.010561	0.009365	0.009565	0.009643	0.006082	0.010017	0.008511	0.007632	0.007774	0.007606	0.007923	0.008022	0.007993	0.009264	0.006945	0.007286	0.008488	0.005497	0.006772	0.009369	0.007869	0.009491	0.004834	0.010235	0.010864	0.005966	0.006955	0.009040	0.006475	0.009045	0.009345	0.009080	0.007672	0.007252	0.007388	0.007198	0.008387
-325.833333	0.009489	0.010960	0.007115	0.009290	0.009419	0.008069	0.009553	0.007097	0.010163	0.008265	0.010237	0.011861	0.009194	0.007786	0.011419	0.010283	0.010687	0.010324	0.007067	0.009156	0.008501	0.007509	0.007472	0.009472	0.010744	0.008658	0.010719	0.006689	0.008589	0.006236	0.006043	0.009225	0.009466	0.009589	0.006217	0.012852	0.009982	0.007672	0.008424	0.009514	0.006255	0.007437	0.007561	0.009141	0.008639	0.008966	0.009052	0.006833	0.005092
-325.800000	0.011966	0.009285	0.009216	0.006906	0.011341	0.010532	0.009846	0.007964	0.011913	0.008328	0.008550	0.009413	0.008684	0.008936	0.012465	0.008553	0.008804	0.009922	0.008527	0.007667	0.008042	0.007586	0.008050	0.009047	0.010887	0.010814	0.009394	0.013173	0.008105	0.007215	0.011179	0.005885	0.006663	0.009496	0.007541	0.010335	0.010858	0.007736	0.010876	0.011045	0.009339	0.009106	0.007324	0.009676	0.007658	0.007760	0.009388	0.007244	0.008488
-325.766666	0.010250	0.010572	0.008425	0.009770	0.009817	0.011771	0.008563	0.008449	0.011060	0.011220	0.010149	0.011575	0.006516	0.010877	0.012003	0.006818	0.008625	0.012002	0.009352	0.008006	0.009727	0.007040	0.009041	0.011222	0.011843	0.010095	0.008401	0.007599	0.007622	0.009029	0.008096	0.011051	0.009479	0.008330	0.010458	0.008308	0.009240	0.008806	0.008946	0.012272	0.006315	0.007847	0.010681	0.008200	0.008455	0.007782	0.011458	0.010938	0.008817
-325.733333	0.011234	0.012873	0.009707	0.012664	0.012038	0.011465	0.009198	0.009660	0.010158	0.008252	0.007508	0.010858	0.010446	0.008304	0.011931	0.010950	0.010233	0.010158	0.010704	0.009126	0.009302	0.007839	0.008637	0.010586	0.011799	0.012744	0.010164	0.009407	0.008313	0.006370	0.007790	0.011049	0.011247	0.011101	0.008611	0.010982	0.010025	0.009414	0.011040	0.010659	0.010431	0.011445	0.007879	0.010229	0.010537	0.009531	0.008798	0.010434	0.006825
-325.700000	0.009968	0.008696	0.007783	0.009949	0.012534	0.008894	0.007847	0.010501	0.015395	0.011050	0.007192	0.011019	0.008185	0.009579	0.012986	0.010741	0.009373	0.012184	0.007797	0.009484	0.010087	0.008109	0.013368	0.013155	0.012888	0.011040	0.009989	0.011603	0.011831	0.007400	0.006052	0.009361	0.011685	0.008131	0.009168	0.012399	0.011106	0.009668	0.011996	0.010606	0.010403	0.008392	0.013187	0.007339	0.009140	0.012659	0.011121	0.011922	0.011084
-325.666666	0.011388	0.013303	0.010075	0.011226	0.012314	0.011611	0.010245	0.010169	0.013373	0.011480	0.009900	0.010494	0.008989	0.010541	0.013243	0.010581	0.010442	0.012573	0.010360	0.009797	0.009287	0.010924	0.009923	0.012820	0.010725	0.011206	0.011042	0.007295	0.012024	0.009166	0.009119	0.009214	0.014008	0.011462	0.010988	0.010614	0.012657	0.011515	0.010553	0.011991	0.009313	0.011841	0.009811	0.010525	0.010130	0.012077	0.007598	0.012229	0.009555
-325.633333	0.013076	0.013003	0.011486	0.012093	0.010328	0.012896	0.011049	0.009481	0.012211	0.012755	0.013493	0.015440	0.011126	0.014465	0.010372	0.011480	0.012459	0.014172	0.009540	0.008967	0.008381	0.007858	0.009524	0.011388	0.012035	0.013464	0.011634	0.008841	0.013183	0.008879	0.010627	0.013716	0.010038	0.009893	0.010892	0.012649	0.011128	0.011930	0.014192	0.011196	0.011962	0.008631	0.009521	0.011263	0.010107	0.011790	0.014004	0.010090	0.008709
-325.600000	0.011900	0.013288	0.013087	0.013222	0.014196	0.012259	0.011793	0.013970	0.013165	0.014558	0.013762	0.016389	0.009646	0.014124	0.014226	0.011337	0.012827	0.013360	0.011795	0.010989	0.010592	0.012886	0.010192	0.013246	0.012473	0.012090	0.012235	0.011181	0.013448	0.010030	0.011572	0.008943	0.009843	0.013683	0.013046	0.013747	0.014454	0.012195	0.011333	0.009817	0.013336	0.013513	0.011345	0.012400	0.009708	0.014087	0.014411	0.012648	0.011756
-325.566666	0.011892	0.014878	0.013554	0.014709	0.015922	0.013644	0.013043	0.010288	0.011890	0.011808	0.011720	0.014666	0.011269	0.013364	0.013899	0.012875	0.010026	0.014339	0.011645	0.011523	0.011780	0.010921	0.012814	0.015554	0.013021	0.013320	0.012823	0.014347	0.011967	0.011687	0.011921	0.009560	0.011220	0.015010	0.011890	0.013213	0.011145	0.008890	0.010850	0.012846	0.012959	0.010885	0.012947	0.013907	0.013136	0.013148	0.009613	0.012293	0.012645
-325.533333	0.012779	0.014190	0.013959	0.015294	0.015273	0.016358	0.012764	0.014774	0.014390	0.013751	0.012574	0.012453	0.013918	0.013852	0.011339	0.015065	0.010706	0.014965	0.010354	0.011829	0.013851	0.012959	0.011831	0.014353	0.016938	0.015073	0.014295	0.014449	0.014773	0.011444	0.015106	0.009591	0.014012	0.012690	0.012756	0.017716	0.013797	0.014171	0.012045	0.014028	0.014177	0.013427	0.015064	0.012934	0.013058	0.012191	0.015114	0.013732	0.012566
-325.500000	0.015078	0.013544	0.014755	0.016659	0.013552	0.017063	0.016982	0.014586	0.015649	0.015812	0.014186	0.014310	0.011540	0.014539	0.016132	0.011502	0.012638	0.013925	0.011854	0.012101	0.014538	0.013984	0.013570	0.015176	0.018777	0.016505	0.011987	0.014783	0.014191	0.012562	0.014050	0.015898	0.016822	0.013499	0.012908	0.015932	0.012698	0.014089	0.009607	0.013814	0.010046	0.015372	0.011683	0.012954	0.015837	0.017093	0.014941	0.013267	0.012083
-325.466666	0.015475	0.017664	0.014515	0.014876	0.018514	0.015548	0.014322	0.013817	0.014289	0.015436	0.017078	0.015885	0.012857	0.016047	0.013732	0.014200	0.012951	0.013590	0.013293	0.016962	0.015099	0.013052	0.016414	0.018003	0.014762	0.016118	0.015195	0.015544	0.014035	0.012164	0.014051	0.015176	0.014105	0.014621	0.015062	0.014767	0.015410	0.012032	0.013155	0.015107	0.015324	0.013205	0.012238	0.014384	0.014375	0.015014	0.014587	0.014834	0.014403
-325.433333	0.016070	0.019177	0.013581	0.018205	0.017650	0.015761	0.015131	0.015298	0.015477	0.017818	0.015686	0.016855	0.016929	0.013384	0.017460	0.016446	0.015270	0.016941	0.015576	0.014492	0.013747	0.014648	0.015354	0.018871	0.015948	0.013992	0.017513	0.017782	0.014661	0.012790	0.014839	0.013391	0.016918	0.013025	0.015558	0.016181	0.016130	0.012071	0.013924	0.015448	0.015442	0.015947	0.014345	0.011819	0.016001	0.016820	0.016650	0.013763	0.013620
-325.400000	0.017295	0.017841	0.012199	0.014877	0.017396	0.018692	0.015046	0.019143	0.018534	0.015833	0.014478	0.016847	0.016710	0.017721	0.015378	0.019189	0.015054	0.016354	0.017358	0.015680	0.015201	0.013823	0.015046	0.016459	0.015534	0.018324	0.016263	0.017058	0.016637	0.013979	0.016955	0.015839	0.018752	0.014169	0.015917	0.017849	0.016681	0.015225	0.015144	0.016713	0.016565	0.018333	0.015209	0.016573	0.016022	0.017860	0.015189	0.017405	0.013212
-325.366666	0.017644	0.019540	0.018725	0.020423	0.019750	0.020247	0.016334	0.019422	0.017073	0.019875	0.016821	0.019618	0.016572	0.017276	0.018216	0.016811	0.016553	0.017248	0.017489	0.014812	0.018812	0.015987	0.015040	0.017527	0.016458	0.015924	0.015577	0.019761	0.018311	0.017220	0.018598	0.016489	0.016840	0.016078	0.014999	0.019483	0.015248	0.016940	0.016975	0.018528	0.015067	0.017632	0.017642	0.018176	0.018545	0.017913	0.017598	0.014109	0.016016
-325.333333	0.019924	0.021594	0.017628	0.021214	0.017752	0.020222	0.015502	0.019089	0.021392	0.016941	0.017068	0.019247	0.016164	0.018174	0.020288	0.018420	0.020088	0.021342	0.019091	0.019391	0.015948	0.017389	0.016534	0.017521	0.018656	0.020034	0.016305	0.021263	0.019130	0.014936	0.015480	0.018260	0.017879	0.015146	0.019753	0.019175	0.019997	0.016755	0.015930	0.017790	0.017077	0.020744	0.019322	0.017060	0.016380	0.018652	0.017936	0.018401	0.017760
-325.300000	0.020625	0.020713	0.018813	0.020046	0.019828	0.019590	0.018620	0.021801	0.023076	0.021492	0.021372	0.018687	0.016224	0.018917	0.022078	0.017202	0.018630	0.022042	0.019644	0.018740	0.020324	0.015096	0.018866	0.021102	0.018715	0.019414	0.016126	0.019654	0.018145	0.016267	0.018106	0.019725	0.019444	0.020801	0.018247	0.020122	0.017489	0.019041	0.018726	0.019364	0.019848	0.018032	0.020994	0.020301	0.018625	0.018391	0.018545	0.020690	0.017455
-325.266666	0.023255	0.021566	0.022689	0.024063	0.020118	0.021971	0.019956	0.020102	0.024149	0.020433	0.020672	0.021297	0.021627	0.021099	0.021597	0.017238	0.022387	0.020026	0.019431	0.021239	0.016919	0.017548	0.020019	0.023878	0.019890	0.023334	0.019824	0.020477	0.021298	0.018460	0.017496	0.022687	0.022358	0.021722	0.019726	0.021943	0.016026	0.019579	0.016926	0.022524	0.018237	0.019600	0.022160	0.019602	0.019090	0.021276	0.021619	0.019715	0.021507
-325.233333	0.025169	0.024290	0.019875	0.020401	0.022601	0.022278	0.023477	0.020296	0.023223	0.022247	0.018033	0.021952	0.021707	0.023328	0.023682	0.021464	0.020194	0.025972	0.024659	0.021047	0.020312	0.019986	0.019751	0.021094	0.023362	0.023966	0.022401	0.023073	0.023171	0.022972	0.018540	0.019964	0.021549	0.020862	0.021492	0.022201	0.020954	0.019252	0.021083	0.020214	0.019283	0.021475	0.021911	0.021375	0.021964	0.021535	0.022873	0.021375	0.022525
-325.200000	0.024649	0.024593	0.021645	0.023806	0.024179	0.025316	0.020954	0.021708	0.022796	0.024376	0.020336	0.024647	0.022689	0.024781	0.021480	0.022467	0.020452	0.026484	0.023772	0.021264	0.023003	0.021640	0.022195	0.022084	0.024334	0.022987	0.022865	0.022898	0.020979	0.020237	0.018823	0.023236	0.024569	0.021508	0.020534	0.019977	0.022293	0.020001	0.019932	0.021395	0.019898	0.022658	0.023981	0.021361	0.020759	0.021630	0.021408	0.019328	0.019210
-325.166666	0.027047	0.023852	0.027335	0.027899	0.026880	0.022837	0.022171	0.023220	0.025205	0.024302	0.024556	0.027840	0.022905	0.024994	0.024063	0.021236	0.024735	0.020916	0.020481	0.023765	0.022362	0.023372	0.021035	0.025758	0.022489	0.024107	0.024802	0.025421	0.025567	0.023602	0.022940	0.021686	0.022738	0.023930	0.022131	0.021767	0.024902	0.024981	0.021781	0.026039	0.022504	0.024228	0.024015	0.023035	0.020740	0.024245	0.024695	0.022280	0.022230
-325.133333	0.028670	0.027219	0.026258	0.026296	0.024639	0.026267	0.025483	0.027652	0.028111	0.024711	0.024091	0.027292	0.024253	0.024841	0.026797	0.025569	0.023965	0.026169	0.026575	0.025897	0.024605	0.023624	0.022254	0.027151	0.025039	0.025568	0.026935	0.026830	0.026924	0.023594	0.023524	0.026314	0.022183	0.027452	0.022201	0.028080	0.025062	0.026526	0.024897	0.023659	0.023264	0.026455	0.026578	0.022732	0.024447	0.025640	0.024517	0.023588	0.024093
-325.100000	0.028775	0.029042	0.027691	0.028443	0.027482	0.028088	0.027300	0.027753	0.025685	0.027777	0.024422	0.025922	0.026615	0.026750	0.027771	0.026853	0.024184	0.028265	0.029655	0.027786	0.024969	0.023333	0.025536	0.024988	0.026273	0.026268	0.029244	0.027416	0.029015	0.023388	0.026017	0.028159	0.024832	0.024471	0.027823	0.027445	0.025879	0.026958	0.024332	0.028143	0.024103	0.023274	0.024323	0.026765	0.023910	0.025224	0.025753	0.023573	0.024573
-325.066666	0.030277	0.028558	0.029644	0.027199	0.028340	0.031479	0.027008	0.028941	0.027985	0.027204	0.027888	0.027466	0.027353	0.028035	0.025100	0.030034	0.026681	0.028768	0.029080	0.027693	0.027238	0.026047	0.023439	0.025856	0.030116	0.028191	0.030834	0.028806	0.027753	0.028458	0.026148	0.025644	0.028925	0.028479	0.027475	0.029970	0.029030	0.024960	0.031824	0.024687	0.024411	0.028183	0.027741	0.024635	0.025885	0.029147	0.027555	0.025717	0.028300
-325.033333	0.030857	0.030785	0.030498	0.031943	0.030653	0.029867	0.029574	0.028790	0.029583	0.029917	0.029696	0.032736	0.026598	0.027493	0.029838	0.029996	0.025540	0.032109	0.031538	0.028988	0.028617	0.029066	0.027099	0.029601	0.028091	0.031345	0.027619	0.028775	0.028423	0.030905	0.027386	0.027174	0.027963	0.029758	0.028792	0.031711	0.029151	0.028600	0.029619	0.030764	0.025953	0.029197	0.029527	0.028496	0.027962	0.028928	0.029316	0.025891	0.030354
-325.000000	0.033850	0.033721	0.029768	0.034354	0.033128	0.030700	0.031951	0.029646	0.029618	0.030050	0.030813	0.034584	0.029209	0.033841	0.031292	0.032124	0.027879	0.030606	0.031514	0.029675	0.030334	0.028876	0.030336	0.031437	0.031290	0.033566	0.031981	0.032733	0.029921	0.029791	0.029254	0.025890	0.029097	0.031190	0.031781	0.027829	0.029639	0.030353	0.028521	0.033328	0.029270	0.027939	0.032165	0.031320	0.028726	0.031714	0.031066	0.029362	0.029329
-324.966666	0.034142	0.032792	0.032411	0.033310	0.031960	0.033181	0.031009	0.031537	0.033729	0.032548	0.031067	0.032356	0.031780	0.033774	0.031995	0.032653	0.031024	0.034829	0.033734	0.028984	0.032413	0.032262	0.028818	0.032237	0.031758	0.032915	0.034343	0.036080	0.032267	0.030444	0.029904	0.030675	0.031569	0.031003	0.028159	0.033478	0.034265	0.032650	0.028990	0.031028	0.031071	0.031529	0.030088	0.032765	0.032192	0.033124	0.030587	0.031830	0.027335
-324.933333	0.035972	0.034559	0.034118	0.036713	0.035018	0.033316	0.033542	0.032798	0.033890	0.034491	0.035101	0.033621	0.034215	0.034002	0.032586	0.033120	0.033031	0.030803	0.033187	0.033257	0.032721	0.034047	0.032843	0.034682	0.033885	0.034935	0.035926	0.034024	0.034266	0.030850	0.029105	0.034111	0.034648	0.032302	0.032855	0.035361	0.033981	0.032159	0.033948	0.033671	0.031774	0.035035	0.032854	0.031400	0.033802	0.035057	0.034063	0.031950	0.031953
-324.900000	0.040567	0.039718	0.036937	0.036903	0.036630	0.035682	0.035710	0.033319	0.033465	0.037426	0.032389	0.035403	0.034035	0.036426	0.033814	0.033197	0.033933	0.033183	0.037370	0.036408	0.035480	0.034665	0.033589	0.035158	0.036013	0.036787	0.034517	0.035899	0.037302	0.034052	0.032112	0.035185	0.033917	0.030871	0.033260	0.035536	0.036424	0.036223	0.035853	0.033705	0.034502	0.035565	0.034694	0.035751	0.038212	0.035047	0.035077	0.031203	0.034868
-324.866666	0.039489	0.038656	0.041338	0.040694	0.039942	0.039369	0.036947	0.038190	0.039723	0.034987	0.035461	0.037404	0.036845	0.037734	0.037365	0.034920	0.038268	0.036753	0.039111	0.034554	0.037328	0.035331	0.038482	0.039862	0.034607	0.038443	0.036110	0.039154	0.037806	0.035514	0.036458	0.034762	0.037528	0.035674	0.038187	0.036564	0.036371	0.036905	0.040419	0.039221	0.032723	0.033426	0.036702	0.036196	0.036181	0.035707	0.039690	0.036283	0.037933
-324.833333	0.044144	0.039171	0.041121	0.040880	0.037543	0.042224	0.038871	0.038176	0.041007	0.040388	0.038895	0.037697	0.037839	0.039298	0.037258	0.036122	0.039284	0.041401	0.040282	0.038918	0.037309	0.038265	0.039083	0.041898	0.040033	0.039259	0.039309	0.041174	0.039220	0.034842	0.035254	0.034906	0.038987	0.035910	0.042052	0.037035	0.038675	0.035523	0.038673	0.038942	0.036217	0.041077	0.041447	0.036476	0.039511	0.040828	0.036364	0.034850	0.038470
-324.800000	0.041139	0.042077	0.040494	0.039838	0.042866	0.039516	0.040749	0.038869	0.044486	0.038407	0.038738	0.041186	0.037560	0.042244	0.041098	0.039222	0.041223	0.039339	0.041597	0.038728	0.040761	0.040996	0.038623	0.043369	0.042344	0.044946	0.042203	0.043574	0.038241	0.039719	0.042285	0.040727	0.040409	0.040016	0.038404	0.038648	0.041314	0.038686	0.038423	0.038864	0.038314	0.038720	0.041256	0.038723	0.040809	0.041159	0.039645	0.040750	0.040552
-324.766666	0.047692	0.042889	0.046559	0.045546	0.044271	0.044147	0.042223	0.045746	0.044171	0.045404	0.042603	0.043680	0.042042	0.041311	0.045714	0.041258	0.040143	0.046039	0.043750	0.040114	0.043036	0.039677	0.040667	0.044872	0.042308	0.042179	0.041716	0.044947	0.043950	0.040653	0.042851	0.041437	0.042152	0.041069	0.039312	0.043729	0.043226	0.041437	0.038565	0.039860	0.040791	0.042815	0.041318	0.040655	0.041337	0.042049	0.040952	0.040812	0.040531
-324.733333	0.048188	0.045182	0.047350	0.047892	0.045831	0.045759	0.043215	0.043386	0.046365	0.048632	0.043450	0.043586	0.043551	0.043854	0.043902	0.042823	0.046008	0.045607	0.043845	0.044442	0.044306	0.043209	0.043392	0.044612	0.044900	0.043635	0.046471	0.041938	0.044192	0.040549	0.041259	0.042929	0.044797	0.041973	0.043017	0.044560	0.043201	0.044000	0.042872	0.043580	0.044062	0.044709	0.043023	0.042052	0.044387	0.044331	0.043539	0.043889	0.040210
-324.700000	0.049838	0.046723	0.049316	0.051148	0.049338	0.044678	0.048910	0.046498	0.048756	0.046874	0.046049	0.049634	0.043073	0.048006	0.048944	0.043548	0.045453	0.049717	0.049679	0.048509	0.044202	0.045342	0.043415	0.047379	0.048260	0.045708	0.049963	0.045082	0.047966	0.045244	0.044560	0.046204	0.046641	0.043929	0.044772	0.046427	0.046715	0.044436	0.046466	0.044247	0.046347	0.042967	0.046848	0.044456	0.045754	0.047615	0.044467	0.044417	0.044539
-324.666666	0.054555	0.050131	0.051694	0.049859	0.050095	0.048871	0.049519	0.050184	0.050656	0.047455	0.049381	0.046874	0.046320	0.046527	0.048829	0.049039	0.044610	0.049990	0.048396	0.045633	0.048413	0.049092	0.046540	0.048474	0.048037	0.049723	0.049065	0.048825	0.049054	0.044128	0.045764	0.047198	0.048674	0.047917	0.048846	0.048278	0.052385	0.046287	0.045407	0.047646	0.046057	0.046956	0.047644	0.047566	0.046983	0.047496	0.046249	0.045062	0.048439
-324.633333	0.052654	0.052534	0.051814	0.054445	0.050975	0.050862	0.048347	0.048951	0.050296	0.049295	0.049781	0.049313	0.049426	0.050310	0.051464	0.051058	0.052618	0.053422	0.051229	0.050150	0.054318	0.050516	0.046703	0.049327	0.052587	0.053123	0.052199	0.049431	0.051841	0.045345	0.051543	0.045467	0.049459	0.052058	0.050205	0.049840	0.052219	0.050403	0.049093	0.046982	0.048592	0.048635	0.050666	0.049153	0.047241	0.048919	0.050410	0.049384	0.047927
-324.600000	0.058255	0.054140	0.049985	0.056724	0.055842	0.051287	0.052759	0.052904	0.053797	0.052131	0.051332	0.056058	0.050534	0.054074	0.054371	0.050003	0.052301	0.051275	0.053914	0.051085	0.051931	0.052797	0.053219	0.054262	0.051620	0.057475	0.051720	0.051436	0.050088	0.048961	0.049612	0.050187	0.051225	0.049145	0.054066	0.050970	0.049151	0.052377	0.054295	0.050664	0.052261	0.052289	0.052885	0.050810	0.050794	0.051502	0.050468	0.052961	0.053022
-324.566666	0.059144	0.058451	0.055101	0.058621	0.055957	0.055230	0.053814	0.054873	0.056704	0.053760	0.054533	0.053649	0.054719	0.052484	0.052515	0.049549	0.054972	0.053905	0.056060	0.052122	0.055005	0.050772	0.052361	0.056450	0.055422	0.057961	0.053776	0.053759	0.056090	0.052507	0.053087	0.053344	0.054326	0.053441	0.053009	0.054664	0.053583	0.052662	0.055439	0.053914	0.053401	0.054933	0.054344	0.054150	0.052469	0.054548	0.055072	0.052735	0.053142
-324.533333	0.057895	0.059240	0.060097	0.060180	0.058572	0.055171	0.056829	0.056873	0.059463	0.057517	0.057808	0.055972	0.053996	0.059307	0.056191	0.058079	0.056580	0.058258	0.056414	0.054466	0.055466	0.055483	0.052677	0.058637	0.058224	0.055008	0.056228	0.055691	0.057313	0.054067	0.056149	0.056415	0.055692	0.055869	0.056865	0.054555	0.056611	0.054238	0.053653	0.056270	0.053575	0.054616	0.056360	0.054571	0.054731	0.056236	0.054749	0.054463	0.053451
-324.500000	0.063830	0.059912	0.060495	0.059690	0.059605	0.060815	0.060707	0.055281	0.055623	0.060707	0.055826	0.055984	0.054904	0.059528	0.059258	0.056075	0.061258	0.060042	0.057273	0.056587	0.055511	0.057500	0.055762	0.060380	0.056135	0.059596	0.058410	0.060970	0.057176	0.056522	0.058379	0.055529	0.055820	0.055811	0.059001	0.058937	0.058247	0.058892	0.056180	0.056861	0.057426	0.057831	0.061088	0.057591	0.053600	0.056684	0.055903	0.058354	0.057241
-324.466666	0.063029	0.060714	0.060351	0.062170	0.057119	0.059581	0.058691	0.062038	0.061016	0.060197	0.059750	0.059415	0.059165	0.058936	0.060373	0.057853	0.058405	0.062130	0.058439	0.058373	0.060491	0.057947	0.056742	0.059572	0.061123	0.061925	0.061330	0.060104	0.060142	0.057636	0.059658	0.060107	0.059381	0.058315	0.058658	0.058013	0.060123	0.057921	0.058850	0.060060	0.055708	0.057548	0.058023	0.059877	0.060283	0.059486	0.057891	0.056875	0.059456
-324.433333	0.062532	0.063203	0.060814	0.062974	0.061487	0.060309	0.061425	0.061637	0.061158	0.060948	0.062230	0.059709	0.059180	0.059502	0.062301	0.059836	0.060286	0.062950	0.059122	0.057428	0.061449	0.060357	0.060486	0.062558	0.061738	0.061362	0.059904	0.059861	0.060605	0.059524	0.060676	0.057813	0.062850	0.062536	0.058336	0.061311	0.059135	0.059442	0.060135	0.062890	0.060556	0.060851	0.061313	0.059655	0.059880	0.060217	0.059616	0.060736	0.060686
-324.400000	0.061614	0.063262	0.059769	0.065082	0.063571	0.059451	0.063435	0.063324	0.062751	0.057786	0.060785	0.064564	0.060843	0.060558	0.062899	0.061262	0.061011	0.061611	0.061281	0.060363	0.059255	0.063926	0.059017	0.060944	0.063829	0.062602	0.062230	0.062857	0.062329	0.059342	0.059614	0.062864	0.061890	0.059856	0.059499	0.062275	0.062891	0.062507	0.060482	0.065123	0.059504	0.062744	0.060671	0.060919	0.061028	0.061914	0.063016	0.058745	0.061537
-324.366666	0.067480	0.061622	0.060807	0.063868	0.062939	0.062748	0.066064	0.064279	0.058180	0.065026	0.063519	0.065027	0.063064	0.065735	0.063642	0.058589	0.060857	0.059775	0.064656	0.063833	0.063656	0.060855	0.061954	0.062826	0.061730	0.063454	0.061758	0.061868	0.061699	0.060643	0.059628	0.064309	0.062473	0.061640	0.063101	0.062326	0.065874	0.063081	0.061719	0.064880	0.060461	0.061112	0.059555	0.061891	0.063080	0.060948	0.060848	0.063942	0.063534
-324.333333	0.064727	0.064932	0.060222	0.064948	0.065057	0.065707	0.067968	0.063378	0.063029	0.061672	0.064505	0.064383	0.061178	0.064970	0.062665	0.061741	0.062479	0.067352	0.062014	0.061584	0.061768	0.064291	0.063618	0.065294	0.065174	0.065068	0.062577	0.065606	0.063426	0.063080	0.059839	0.062245	0.065840	0.062631	0.062112	0.062985	0.064717	0.063109	0.062869	0.062681	0.062293	0.062675	0.064299	0.063565	0.062641	0.064088	0.062397	0.058697	0.065069
-324.300000	0.061716	0.061964	0.060229	0.064206	0.064214	0.063001	0.065210	0.062754	0.062458	0.061990	0.065466	0.064060	0.063756	0.066025	0.065020	0.061719	0.063552	0.060474	0.063501	0.065596	0.063999	0.063974	0.061660	0.062912	0.063272	0.065683	0.065752	0.064451	0.064639	0.062151	0.062261	0.061126	0.064503	0.061813	0.062398	0.062717	0.064384	0.063965	0.062516	0.063459	0.062825	0.062789	0.067516	0.063160	0.064282	0.065515	0.064046	0.062553	0.063810
-324.266666	0.065873	0.065516	0.062282	0.063406	0.064090	0.061358	0.064305	0.063672	0.061897	0.063209	0.065228	0.062924	0.061666	0.063180	0.066662	0.061942	0.065449	0.065124	0.064643	0.063579	0.061022	0.063367	0.063033	0.060738	0.062387	0.065134	0.062776	0.062842	0.064426	0.062875	0.063713	0.064449	0.065841	0.061713	0.062826	0.061539	0.064595	0.063254	0.064303	0.063314	0.063658	0.064022	0.062934	0.064356	0.061853	0.065959	0.066144	0.064926	0.065750
-324.233333	0.063559	0.064619	0.062249	0.065720	0.064843	0.061575	0.060643	0.063676	0.064354	0.062026	0.061705	0.061721	0.065673	0.064586	0.066462	0.063480	0.061299	0.062254	0.062596	0.064711	0.061747	0.062382	0.060037	0.063498	0.063865	0.066002	0.065511	0.064107	0.064852	0.062151	0.063720	0.064313	0.063162	0.061729	0.061991	0.063247	0.066538	0.065585	0.062324	0.062826	0.062973	0.064506	0.064116	0.064486	0.062023	0.064399	0.063650	0.062264	0.063435
-324.200000	0.064421	0.062723	0.062646	0.066528	0.063354	0.062887	0.062822	0.061814	0.062041	0.061637	0.063339	0.062849	0.067512	0.062296	0.063107	0.061877	0.064250	0.062170	0.060418	0.062806	0.064122	0.063099	0.060989	0.063698	0.064254	0.064727	0.065437	0.063709	0.066464	0.060789	0.060605	0.062812	0.062854	0.063962	0.060022	0.061998	0.061959	0.065069	0.063738	0.064920	0.061596	0.060762	0.063490	0.062628	0.064266	0.064928	0.062816	0.064001	0.063273
-324.166666	0.061708	0.062208	0.060232	0.061438	0.061240	0.061175	0.061398	0.064098	0.060506	0.058220	0.060442	0.062191	0.059681	0.065649	0.064018	0.062855	0.062315	0.062797	0.062531	0.062315	0.060630	0.059665	0.056959	0.061752	0.060425	0.061734	0.061629	0.063142	0.062961	0.060394	0.060020	0.061780	0.059908	0.061279	0.061864	0.060831	0.064053	0.062661	0.064317	0.065213	0.061022	0.060479	0.064486	0.062273	0.059324	0.062114	0.062952	0.064183	0.061357
-324.133333	0.061008	0.061754	0.057763	0.062985	0.062117	0.061267	0.058465	0.060010	0.061556	0.062766	0.060188	0.063016	0.060770	0.061450	0.064073	0.058919	0.060385	0.057821	0.061048	0.062633	0.059138	0.060555	0.061962	0.062638	0.061723	0.061532	0.061856	0.059113	0.060011	0.060745	0.059440	0.062113	0.061944	0.062507	0.062037	0.061597	0.062989	0.062947	0.058700	0.064040	0.062162	0.062436	0.062554	0.061394	0.062895	0.059784	0.059754	0.064071	0.063498
-324.100000	0.058635	0.062009	0.059516	0.060559	0.060088	0.059586	0.060835	0.057262	0.060293	0.061937	0.060996	0.061512	0.060216	0.063258	0.060799	0.059077	0.055989	0.058534	0.057645	0.059972	0.057677	0.055630	0.058127	0.062245	0.059048	0.061576	0.059113	0.059328	0.060997	0.058866	0.059986	0.061874	0.060901	0.060462	0.060196	0.062114	0.066859	0.058135	0.063290	0.060651	0.062924	0.061027	0.058584	0.061724	0.060143	0.059017	0.059288	0.061464	0.060554
-324.066666	0.058315	0.056111	0.055756	0.059249	0.057537	0.056588	0.060364	0.057318	0.058454	0.058529	0.057941	0.057595	0.057761	0.059019	0.061644	0.057249	0.057391	0.055948	0.057116	0.058003	0.059691	0.056769	0.060001	0.061402	0.053309	0.055686	0.057932	0.059954	0.057136	0.057952	0.053454	0.060398	0.060260	0.057591	0.059767	0.061396	0.059067	0.057137	0.059782	0.059303	0.059102	0.057536	0.061728	0.060441	0.057497	0.059683	0.057196	0.058542	0.056662
-324.033333	0.055712	0.056099	0.056246	0.056194	0.054585	0.055296	0.058056	0.055930	0.054867	0.056297	0.056368	0.059157	0.058620	0.056542	0.059543	0.056510	0.056181	0.052514	0.056860	0.057771	0.059007	0.053940	0.057866	0.057655	0.057653	0.058678	0.059859	0.057441	0.056109	0.059733	0.053240	0.057576	0.059610	0.058108	0.059768	0.059406	0.059833	0.056750	0.057672	0.057365	0.059208	0.054950	0.058231	0.059568	0.057494	0.056890	0.060415	0.059097	0.056953
-324.000000	0.054855	0.054217	0.053570	0.052416	0.053565	0.053648	0.057135	0.054995	0.052014	0.055233	0.055417	0.055958	0.054621	0.053182	0.059375	0.053305	0.053880	0.052738	0.054010	0.055077	0.052484	0.053404	0.054881	0.055594	0.053944	0.051459	0.054692	0.053945	0.054752	0.054013	0.053239	0.057732	0.057139	0.056662	0.055993	0.056263	0.059051	0.054424	0.056271	0.058811	0.054970	0.054920	0.059042	0.058558	0.053722	0.055993	0.058060	0.055402	0.053535
-323.966666	0.052500	0.049865	0.048218	0.052753	0.050772	0.051401	0.051693	0.050140	0.050906	0.055143	0.048817	0.055027	0.053334	0.053251	0.054808	0.054103	0.053471	0.050124	0.053240	0.053994	0.054553	0.053235	0.052997	0.054653	0.051514	0.051376	0.052608	0.051934	0.052601	0.051454	0.051036	0.052672	0.055482	0.052936	0.052375	0.055307	0.055059	0.051148	0.054455	0.055669	0.054648	0.052170	0.055151	0.054587	0.054400	0.054415	0.055141	0.053083	0.054024
-323.933333	0.050932	0.048192	0.048479	0.051145	0.049148	0.047666	0.048927	0.047916	0.048374	0.050234	0.051484	0.051988	0.051532	0.053557	0.053194	0.051819	0.048352	0.047633	0.049478	0.051477	0.049573	0.051643	0.051649	0.048971	0.049209	0.051186	0.053485	0.050503	0.049002	0.049174	0.050346	0.049626	0.051514	0.052267	0.051043	0.051691	0.050450	0.047544	0.051494	0.051271	0.051936	0.049171	0.056127	0.052217	0.050310	0.051447	0.051180	0.054491	0.051091
-323.900000	0.044320	0.046186	0.046979	0.047736	0.047095	0.049161	0.047923	0.046642	0.047439	0.048275	0.047419	0.048606	0.047762	0.049940	0.050439	0.048952	0.050227	0.048093	0.048149	0.049242	0.046226	0.049004	0.049745	0.044878	0.046726	0.045262	0.050778	0.048136	0.048643	0.048459	0.047590	0.050386	0.052573	0.050709	0.050072	0.050500	0.045884	0.050206	0.052176	0.052548	0.049614	0.049345	0.050539	0.049236	0.048516	0.047752	0.049654	0.048339	0.048293
-323.866666	0.044488	0.042641	0.042327	0.046041	0.044384	0.044178	0.043009	0.043592	0.045477	0.042982	0.044756	0.045678	0.049014	0.045939	0.046426	0.046184	0.043981	0.044427	0.047119	0.045985	0.046402	0.044088	0.043402	0.047520	0.044233	0.047040	0.043993	0.046723	0.042723	0.046202	0.045281	0.045210	0.047195	0.049042	0.047089	0.046978	0.049351	0.044357	0.046885	0.049676	0.046518	0.044731	0.048661	0.045948	0.046468	0.047566	0.049584	0.046551	0.046922
-323.833333	0.041893	0.037358	0.039496	0.040774	0.041520	0.041258	0.041395	0.040076	0.044385	0.041870	0.041559	0.045863	0.045317	0.042919	0.048293	0.044331	0.040828	0.038396	0.042388	0.040792	0.040184	0.040544	0.040112	0.043476	0.042497	0.041842	0.042241	0.043060	0.043267	0.039791	0.041109	0.046568	0.042979	0.043322	0.045178	0.045221	0.043160	0.043769	0.041962	0.044552	0.045133	0.043645	0.045953	0.043715	0.044384	0.045252	0.042440	0.040721	0.046917
-323.800000	0.036369	0.034913	0.034222	0.037235	0.036305	0.035186	0.037422	0.039322	0.039936	0.040063	0.039072	0.040849	0.042419	0.038763	0.042353	0.039628	0.040198	0.037613	0.040006	0.039583	0.038356	0.039345	0.039075	0.039387	0.038881	0.040128	0.039277	0.042165	0.039755	0.039044	0.038869	0.042522	0.040051	0.041340	0.042694	0.041671	0.041552	0.039501	0.037819	0.039987	0.041939	0.040467	0.044196	0.041696	0.039008	0.041252	0.039594	0.039743	0.040956
-323.766666	0.031577	0.032430	0.028127	0.034077	0.032742	0.032429	0.035301	0.031996	0.034334	0.036014	0.035222	0.036796	0.041449	0.038931	0.038879	0.039348	0.037327	0.029962	0.036033	0.035428	0.033718	0.034948	0.031626	0.036378	0.034234	0.036382	0.035560	0.037078	0.035147	0.036133	0.036413	0.034965	0.039257	0.039764	0.039698	0.038638	0.038041	0.035588	0.038116	0.035272	0.038039	0.036053	0.039325	0.036099	0.038779	0.037143	0.039169	0.039012	0.034929
-323.733333	0.024079	0.028089	0.025737	0.029489	0.029130	0.028668	0.029207	0.032825	0.029936	0.031424	0.033894	0.036806	0.036254	0.034472	0.034481	0.033064	0.033711	0.027553	0.030340	0.031505	0.032005	0.032784	0.033467	0.032348	0.031739	0.028379	0.033019	0.031687	0.030732	0.033809	0.030952	0.031590	0.033726	0.035196	0.034945	0.038299	0.032073	0.031385	0.033146	0.035770	0.034499	0.030397	0.033426	0.034910	0.031587	0.034115	0.035733	0.033844	0.033634
-323.700000	0.019963	0.022530	0.022482	0.026143	0.024185	0.024713	0.026236	0.022910	0.027814	0.026731	0.025532	0.030192	0.027300	0.027521	0.031464	0.027122	0.028356	0.023865	0.023184	0.026530	0.025022	0.024953	0.026504	0.027285	0.026943	0.021725	0.025421	0.028275	0.025742	0.030394	0.027643	0.030084	0.029221	0.030475	0.031463	0.031023	0.029325	0.029301	0.027906	0.028326	0.030711	0.025410	0.029913	0.031405	0.029038	0.027473	0.029462	0.030956	0.030810
-323.666666	0.016617	0.015014	0.011655	0.019328	0.018639	0.022582	0.021767	0.020677	0.020812	0.020038	0.023487	0.022038	0.023684	0.026025	0.027518	0.020307	0.018501	0.018323	0.023891	0.020213	0.021621	0.019535	0.018662	0.021987	0.018478	0.021019	0.021585	0.020733	0.019818	0.021004	0.020875	0.022807	0.024738	0.024877	0.024696	0.023808	0.024034	0.022348	0.026631	0.025204	0.027488	0.023834	0.027322	0.024946	0.023616	0.022741	0.024861	0.024181	0.025431
-323.633333	0.008343	0.011674	0.007769	0.015247	0.013339	0.014039	0.013746	0.013793	0.015363	0.015591	0.018839	0.015804	0.018166	0.019197	0.020893	0.015571	0.017764	0.010890	0.013329	0.019597	0.017141	0.018444	0.015314	0.016828	0.013019	0.016339	0.015480	0.019023	0.015902	0.017547	0.016723	0.020337	0.021175	0.022418	0.017812	0.021889	0.018713	0.015681	0.020174	0.022107	0.020385	0.018917	0.020487	0.020841	0.021977	0.015476	0.020849	0.021778	0.018497
-323.600000	0.001120	0.003681	0.001208	0.004914	0.007138	0.004765	0.009142	0.006055	0.009461	0.010538	0.013135	0.010601	0.012656	0.015869	0.015266	0.013937	0.010744	0.004814	0.008765	0.011961	0.011595	0.008477	0.007979	0.010633	0.006872	0.006480	0.010687	0.013018	0.009977	0.010404	0.010228	0.011565	0.015886	0.014980	0.013862	0.016638	0.012770	0.009873	0.012285	0.015582	0.014476	0.011313	0.015939	0.016559	0.010953	0.012283	0.016831	0.016623	0.015346
-323.566666	-0.004596	-0.003794	-0.006343	0.001405	0.001280	0.001353	0.001087	0.002111	0.000324	-0.000202	0.004813	0.006861	0.009240	0.004188	0.007696	0.004855	0.005810	-0.002511	0.002419	0.004928	0.002513	0.003613	0.004847	0.007613	0.004068	0.000844	-0.001741	0.005246	0.002042	0.002613	0.003944	0.009168	0.008606	0.009331	0.005016	0.010903	0.006842	0.001073	0.006642	0.011453	0.006732	0.004933	0.012432	0.009626	0.007744	0.007205	0.011354	0.009009	0.008187
-323.533333	-0.013764	-0.013234	-0.017943	-0.005622	-0.012777	-0.007853	-0.005212	-0.004277	-0.008283	-0.006192	-0.003032	-0.000101	-0.001902	-0.000771	0.000053	-0.002038	-0.004205	-0.012160	-0.005730	-0.001415	-0.000382	-0.001360	-0.003028	-0.003718	-0.005228	-0.004462	-0.003356	-0.001973	-0.007374	-0.003266	-0.003466	-0.002030	0.001262	0.000470	0.002496	0.001957	-0.002522	-0.000078	0.002764	0.000528	0.000507	-0.001452	0.003091	0.000496	0.001171	0.002029	0.001776	0.001031	0.000811
-323.500000	-0.023516	-0.022842	-0.023857	-0.018530	-0.020190	-0.015851	-0.014231	-0.018226	-0.014349	-0.011328	-0.007947	-0.010076	-0.006433	-0.006834	-0.005971	-0.009068	-0.014805	-0.017673	-0.017142	-0.011070	-0.013229	-0.011382	-0.013199	-0.013255	-0.016660	-0.014268	-0.009476	-0.009631	-0.011902	-0.009381	-0.011880	-0.011100	-0.005988	-0.006068	-0.005656	-0.004045	-0.008887	-0.008605	-0.007966	-0.007869	-0.007466	-0.009456	-0.004049	-0.006181	-0.010407	-0.011499	-0.006891	-0.005728	-0.006961
-323.466666	-0.033541	-0.032320	-0.035184	-0.030519	-0.028588	-0.025496	-0.020602	-0.022310	-0.023833	-0.021706	-0.020008	-0.019012	-0.015728	-0.021415	-0.012587	-0.021745	-0.021950	-0.030223	-0.023723	-0.018657	-0.020407	-0.016410	-0.018511	-0.020965	-0.024666	-0.019290	-0.020604	-0.020848	-0.022406	-0.018430	-0.021270	-0.018925	-0.017572	-0.015363	-0.012902	-0.012403	-0.019686	-0.018022	-0.015186	-0.015448	-0.015304	-0.018971	-0.013528	-0.015534	-0.014960	-0.017762	-0.014374	-0.018212	-0.014128
-323.433333	-0.047534	-0.045901	-0.048798	-0.040993	-0.039079	-0.037675	-0.036820	-0.036047	-0.034776	-0.030631	-0.029993	-0.030415	-0.028249	-0.026616	-0.024087	-0.030390	-0.032948	-0.040217	-0.037651	-0.027510	-0.027408	-0.033118	-0.031672	-0.032736	-0.034553	-0.035742	-0.028113	-0.027703	-0.030824	-0.025884	-0.027639	-0.029710	-0.023478	-0.023356	-0.025241	-0.023857	-0.027963	-0.031619	-0.024765	-0.025606	-0.025437	-0.029856	-0.023516	-0.021689	-0.028224	-0.030792	-0.021969	-0.023384	-0.026115
-323.400000	-0.060986	-0.059621	-0.061328	-0.054882	-0.053575	-0.050466	-0.047022	-0.046777	-0.046673	-0.042283	-0.040642	-0.044624	-0.038780	-0.040701	-0.036687	-0.040937	-0.042946	-0.055597	-0.049827	-0.037748	-0.048047	-0.040603	-0.043082	-0.043969	-0.050333	-0.044927	-0.042208	-0.040900	-0.045302	-0.039084	-0.041555	-0.039697	-0.035331	-0.033379	-0.034786	-0.033520	-0.041326	-0.038727	-0.036919	-0.035499	-0.035849	-0.039731	-0.032552	-0.033449	-0.040058	-0.040202	-0.032983	-0.038482	-0.040674
-323.366666	-0.074571	-0.073775	-0.075840	-0.067126	-0.068642	-0.063020	-0.060405	-0.063407	-0.062404	-0.057398	-0.055224	-0.054262	-0.051800	-0.049966	-0.047492	-0.054284	-0.057931	-0.069136	-0.064527	-0.053536	-0.056745	-0.053529	-0.052623	-0.055307	-0.063495	-0.061466	-0.055657	-0.056560	-0.056432	-0.051832	-0.052462	-0.052083	-0.047488	-0.048193	-0.048449	-0.045167	-0.051421	-0.054192	-0.049459	-0.048473	-0.046632	-0.053676	-0.044336	-0.045215	-0.050678	-0.057873	-0.046259	-0.048557	-0.049333
-323.333333	-0.091303	-0.089537	-0.093066	-0.080753	-0.082856	-0.078900	-0.077956	-0.080157	-0.075171	-0.072856	-0.068427	-0.068944	-0.062398	-0.065061	-0.056736	-0.068219	-0.069986	-0.087253	-0.078417	-0.066726	-0.068575	-0.069237	-0.068464	-0.071655	-0.078146	-0.073442	-0.071176	-0.068283	-0.073163	-0.063668	-0.064549	-0.065892	-0.063179	-0.059398	-0.059978	-0.058696	-0.062979	-0.065053	-0.063667	-0.059378	-0.060540	-0.067694	-0.057959	-0.061410	-0.061625	-0.063669	-0.058422	-0.061899	-0.061905
-323.300000	-0.111195	-0.109565	-0.110330	-0.100001	-0.101436	-0.095371	-0.097103	-0.093829	-0.093914	-0.087287	-0.083295	-0.084135	-0.076799	-0.081240	-0.073163	-0.083972	-0.089188	-0.102556	-0.093793	-0.079082	-0.086310	-0.083381	-0.087073	-0.085633	-0.092124	-0.089428	-0.088583	-0.080937	-0.088247	-0.083785	-0.081492	-0.082957	-0.075081	-0.073298	-0.074848	-0.071454	-0.079448	-0.082090	-0.076656	-0.075846	-0.080657	-0.083619	-0.071693	-0.075214	-0.081843	-0.081374	-0.076180	-0.076441	-0.077342
-323.266666	-0.132500	-0.128888	-0.131003	-0.119775	-0.121193	-0.115013	-0.114598	-0.111858	-0.110429	-0.109369	-0.101643	-0.104633	-0.095776	-0.100432	-0.094578	-0.100015	-0.108245	-0.123877	-0.114289	-0.098942	-0.106177	-0.101779	-0.101467	-0.106619	-0.113372	-0.111225	-0.105920	-0.099604	-0.107636	-0.098700	-0.100236	-0.097178	-0.093732	-0.090505	-0.092184	-0.089000	-0.099711	-0.099537	-0.094780	-0.091465	-0.094919	-0.099076	-0.089136	-0.091052	-0.098027	-0.102415	-0.092650	-0.095133	-0.093906
-323.233333	-0.155092	-0.151549	-0.151774	-0.143020	-0.142540	-0.136687	-0.134281	-0.137098	-0.131602	-0.126734	-0.119189	-0.123631	-0.114121	-0.117360	-0.110441	-0.121045	-0.124786	-0.147552	-0.136292	-0.118186	-0.122843	-0.124350	-0.122241	-0.122898	-0.136171	-0.131446	-0.124478	-0.122050	-0.127379	-0.116196	-0.118386	-0.116829	-0.112962	-0.111678	-0.112001	-0.108576	-0.115938	-0.119353	-0.112395	-0.107779	-0.113148	-0.118915	-0.106978	-0.108103	-0.115058	-0.118743	-0.111159	-0.112864	-0.112393
-323.200000	-0.181666	-0.177313	-0.179149	-0.166070	-0.168449	-0.157281	-0.157641	-0.157172	-0.155961	-0.149867	-0.144622	-0.145109	-0.133682	-0.138869	-0.127668	-0.144868	-0.148261	-0.165930	-0.158290	-0.140601	-0.143760	-0.146348	-0.144279	-0.146802	-0.156073	-0.154944	-0.150675	-0.138778	-0.149611	-0.136220	-0.139258	-0.138369	-0.135065	-0.130251	-0.131216	-0.126682	-0.140343	-0.143581	-0.133702	-0.130762	-0.135619	-0.141808	-0.129845	-0.131924	-0.136322	-0.141843	-0.128451	-0.134036	-0.133134
-323.166666	-0.208160	-0.206473	-0.206468	-0.195210	-0.192652	-0.184066	-0.184318	-0.181706	-0.178871	-0.174652	-0.164402	-0.171750	-0.156597	-0.162499	-0.152591	-0.165984	-0.172640	-0.197213	-0.185310	-0.163586	-0.169950	-0.164655	-0.166980	-0.173037	-0.183916	-0.180175	-0.173909	-0.165471	-0.176607	-0.161219	-0.163374	-0.162005	-0.156516	-0.153004	-0.155419	-0.150380	-0.162898	-0.165133	-0.157113	-0.157247	-0.160513	-0.165989	-0.148605	-0.151827	-0.159521	-0.166060	-0.153023	-0.158181	-0.157258
-323.133333	-0.237241	-0.236367	-0.236883	-0.223931	-0.223031	-0.216427	-0.212172	-0.209483	-0.208074	-0.205053	-0.192026	-0.197844	-0.181977	-0.189928	-0.179752	-0.192503	-0.201366	-0.222529	-0.214472	-0.189448	-0.197172	-0.194291	-0.192161	-0.200385	-0.210452	-0.206419	-0.201697	-0.192638	-0.200134	-0.186668	-0.190431	-0.188358	-0.181407	-0.177773	-0.177721	-0.177533	-0.191098	-0.192032	-0.179461	-0.182235	-0.183511	-0.192877	-0.174063	-0.175300	-0.186839	-0.194952	-0.176308	-0.182894	-0.181992
-323.100000	-0.272188	-0.267158	-0.267655	-0.253889	-0.254073	-0.240809	-0.240046	-0.239901	-0.238137	-0.232789	-0.222130	-0.226228	-0.211104	-0.218524	-0.207275	-0.220850	-0.231015	-0.255104	-0.243013	-0.216269	-0.225676	-0.227952	-0.220191	-0.228418	-0.242676	-0.237362	-0.229458	-0.221394	-0.234337	-0.216222	-0.213672	-0.217023	-0.206938	-0.207613	-0.209493	-0.202290	-0.217461	-0.218756	-0.209745	-0.208152	-0.208828	-0.219631	-0.204415	-0.203577	-0.217366	-0.218623	-0.206747	-0.209710	-0.207519
-323.066666	-0.303018	-0.301318	-0.301702	-0.286782	-0.284093	-0.277916	-0.272540	-0.271513	-0.267320	-0.263316	-0.255384	-0.254258	-0.244675	-0.247887	-0.238137	-0.254055	-0.260865	-0.287198	-0.276070	-0.246836	-0.256586	-0.255136	-0.249876	-0.256498	-0.272342	-0.267825	-0.260202	-0.250642	-0.262228	-0.246020	-0.247771	-0.250992	-0.237831	-0.234739	-0.237623	-0.231813	-0.247712	-0.249581	-0.238309	-0.239730	-0.244750	-0.250913	-0.229375	-0.231769	-0.244774	-0.251194	-0.234381	-0.241900	-0.238779
-323.033333	-0.336729	-0.334966	-0.335674	-0.317964	-0.319286	-0.311338	-0.306808	-0.302464	-0.301605	-0.299247	-0.284549	-0.289424	-0.273418	-0.277845	-0.265391	-0.283036	-0.291810	-0.319360	-0.307879	-0.278949	-0.284399	-0.285804	-0.284720	-0.290302	-0.304308	-0.303139	-0.294351	-0.283513	-0.296159	-0.276461	-0.277440	-0.279062	-0.268608	-0.266940	-0.267826	-0.263768	-0.278707	-0.280147	-0.272213	-0.269750	-0.272103	-0.280249	-0.260261	-0.264072	-0.275299	-0.279915	-0.268955	-0.270632	-0.269327
-323.000000	-0.367611	-0.364619	-0.366615	-0.352695	-0.352308	-0.344593	-0.338292	-0.337328	-0.334351	-0.327326	-0.319291	-0.322810	-0.307535	-0.312063	-0.298209	-0.315858	-0.323689	-0.348156	-0.341282	-0.315637	-0.320961	-0.321122	-0.314646	-0.324920	-0.339494	-0.331868	-0.328474	-0.314523	-0.328912	-0.310519	-0.311143	-0.310674	-0.303308	-0.299679	-0.299265	-0.294448	-0.310822	-0.314523	-0.302276	-0.300790	-0.304959	-0.311883	-0.297182	-0.293707	-0.307472	-0.315985	-0.297776	-0.303424	-0.304361
-322.966666	-0.405159	-0.398993	-0.399032	-0.384961	-0.384065	-0.374667	-0.370632	-0.368775	-0.368407	-0.363676	-0.352326	-0.352860	-0.336075	-0.344878	-0.333113	-0.351296	-0.357127	-0.385360	-0.373449	-0.343426	-0.357444	-0.350558	-0.349441	-0.355769	-0.369543	-0.364614	-0.358240	-0.347781	-0.360837	-0.338641	-0.346008	-0.344504	-0.339240	-0.329046	-0.334372	-0.329760	-0.343520	-0.348467	-0.334653	-0.333174	-0.341109	-0.346418	-0.327735	-0.327245	-0.340749	-0.347384	-0.330107	-0.338678	-0.335470
-322.933333	-0.430840	-0.425449	-0.427281	-0.415493	-0.414343	-0.407120	-0.399692	-0.399860	-0.400161	-0.394064	-0.384203	-0.385808	-0.371140	-0.377221	-0.364400	-0.382620	-0.387095	-0.412988	-0.406255	-0.377395	-0.383585	-0.385931	-0.383859	-0.387752	-0.404758	-0.395538	-0.392251	-0.380332	-0.391383	-0.374128	-0.376739	-0.376168	-0.370470	-0.364618	-0.366754	-0.360058	-0.377509	-0.381627	-0.370233	-0.366707	-0.370306	-0.379004	-0.359670	-0.359806	-0.373918	-0.378868	-0.364629	-0.372311	-0.369931
-322.900000	-0.454602	-0.451656	-0.454626	-0.442378	-0.441161	-0.435400	-0.431990	-0.428623	-0.426150	-0.421666	-0.413983	-0.413763	-0.399794	-0.406730	-0.393847	-0.409247	-0.419903	-0.441487	-0.426941	-0.410802	-0.416276	-0.414143	-0.410591	-0.418454	-0.429809	-0.424940	-0.420085	-0.409800	-0.422432	-0.400262	-0.404582	-0.408037	-0.399456	-0.393831	-0.394871	-0.393705	-0.406991	-0.412704	-0.398747	-0.396693	-0.400726	-0.408267	-0.389650	-0.391359	-0.403505	-0.408349	-0.393164	-0.401876	-0.399076
-322.866666	-0.475423	-0.469507	-0.469982	-0.463955	-0.463906	-0.456689	-0.452310	-0.452782	-0.450350	-0.445750	-0.439673	-0.439375	-0.430734	-0.434812	-0.423306	-0.435136	-0.444507	-0.462405	-0.454060	-0.432625	-0.441205	-0.438869	-0.439836	-0.443108	-0.451317	-0.447063	-0.441323	-0.437580	-0.448148	-0.431328	-0.435942	-0.432496	-0.427372	-0.423429	-0.427463	-0.423736	-0.433575	-0.438244	-0.425429	-0.422708	-0.429457	-0.433929	-0.421860	-0.419637	-0.429736	-0.435375	-0.424983	-0.430270	-0.427790
-322.833333	-0.481676	-0.481741	-0.484634	-0.476612	-0.477599	-0.474323	-0.470784	-0.472006	-0.471317	-0.466425	-0.459167	-0.459311	-0.453016	-0.458296	-0.446923	-0.459773	-0.464633	-0.477190	-0.471418	-0.457480	-0.465750	-0.459988	-0.460496	-0.463005	-0.471422	-0.467792	-0.466755	-0.454423	-0.465108	-0.453277	-0.457069	-0.454564	-0.451679	-0.446212	-0.447660	-0.445397	-0.454250	-0.458825	-0.450661	-0.448003	-0.451651	-0.455251	-0.443775	-0.446290	-0.454426	-0.457886	-0.448344	-0.454938	-0.451386
-322.800000	-0.487135	-0.489214	-0.487387	-0.487572	-0.490328	-0.484772	-0.481734	-0.484417	-0.479348	-0.480876	-0.474389	-0.474060	-0.472259	-0.473129	-0.464920	-0.477136	-0.479028	-0.485082	-0.480919	-0.470504	-0.478565	-0.473672	-0.476221	-0.475985	-0.478659	-0.482269	-0.480282	-0.474255	-0.479349	-0.470119	-0.477336	-0.472398	-0.467142	-0.464907	-0.468008	-0.464539	-0.470905	-0.477288	-0.467089	-0.468767	-0.468216	-0.474351	-0.466500	-0.463168	-0.472586	-0.475260	-0.468426	-0.468613	-0.469536
-322.766666	-0.483740	-0.478536	-0.487249	-0.485222	-0.485222	-0.485572	-0.484797	-0.485452	-0.486347	-0.483509	-0.483516	-0.484130	-0.484190	-0.481790	-0.477030	-0.483016	-0.483469	-0.483433	-0.484494	-0.483486	-0.483280	-0.488096	-0.483950	-0.484741	-0.484247	-0.483759	-0.484223	-0.483601	-0.483513	-0.483633	-0.482235	-0.479125	-0.480098	-0.477544	-0.479811	-0.477025	-0.484120	-0.482319	-0.477475	-0.479710	-0.483102	-0.478548	-0.478147	-0.480829	-0.479990	-0.481431	-0.478698	-0.480773	-0.479894
-322.733333	-0.469773	-0.467593	-0.471488	-0.477911	-0.476817	-0.478061	-0.479254	-0.481232	-0.481139	-0.483354	-0.481668	-0.480909	-0.487891	-0.483305	-0.481637	-0.482538	-0.482685	-0.476860	-0.479169	-0.486783	-0.484076	-0.486477	-0.483841	-0.482019	-0.479222	-0.480119	-0.481800	-0.484348	-0.480873	-0.483518	-0.483778	-0.483171	-0.483331	-0.480533	-0.482119	-0.483581	-0.481216	-0.483463	-0.485251	-0.482132	-0.484031	-0.482829	-0.483082	-0.483052	-0.484342	-0.481269	-0.483085	-0.481924	-0.485173
-322.700000	-0.445986	-0.446403	-0.448099	-0.458306	-0.459399	-0.465476	-0.464950	-0.466639	-0.461959	-0.472647	-0.473763	-0.473295	-0.478930	-0.473660	-0.477544	-0.476340	-0.473190	-0.458303	-0.462889	-0.476871	-0.475027	-0.476566	-0.477148	-0.470805	-0.464578	-0.464075	-0.474212	-0.475317	-0.467790	-0.476988	-0.476334	-0.476862	-0.477516	-0.481293	-0.480216	-0.481804	-0.477349	-0.477311	-0.480283	-0.483726	-0.477105	-0.474149	-0.480564	-0.484830	-0.475266	-0.473147	-0.477491	-0.477834	-0.477555
-322.666666	-0.410272	-0.414182	-0.418077	-0.426547	-0.431246	-0.438599	-0.441489	-0.441451	-0.445161	-0.450587	-0.457221	-0.450627	-0.466343	-0.454943	-0.461741	-0.460879	-0.453308	-0.427796	-0.436864	-0.461823	-0.455392	-0.459973	-0.460206	-0.448104	-0.441163	-0.438466	-0.449954	-0.457526	-0.447905	-0.463917	-0.461204	-0.459958	-0.462333	-0.465550	-0.464706	-0.468522	-0.460658	-0.455796	-0.465686	-0.468416	-0.462157	-0.460574	-0.466688	-0.469358	-0.462919	-0.457418	-0.467230	-0.462795	-0.465514
-322.633333	-0.371269	-0.375570	-0.378581	-0.392334	-0.394522	-0.404691	-0.408449	-0.408309	-0.409738	-0.421370	-0.429033	-0.422472	-0.441409	-0.430219	-0.438630	-0.432797	-0.421297	-0.389941	-0.406056	-0.435033	-0.431582	-0.434207	-0.431694	-0.424545	-0.409841	-0.410611	-0.420961	-0.431274	-0.417399	-0.438367	-0.434678	-0.434425	-0.441038	-0.446871	-0.442398	-0.445911	-0.437809	-0.435242	-0.441013	-0.444169	-0.438816	-0.430629	-0.443971	-0.445940	-0.434896	-0.430302	-0.445389	-0.439664	-0.441942
-322.600000	-0.321321	-0.322765	-0.329119	-0.349406	-0.351234	-0.364297	-0.368422	-0.366405	-0.370140	-0.382209	-0.390380	-0.387207	-0.410148	-0.393561	-0.406190	-0.397064	-0.385160	-0.345139	-0.362553	-0.402891	-0.391576	-0.393759	-0.397388	-0.384797	-0.363489	-0.367848	-0.384036	-0.394456	-0.378711	-0.404944	-0.400943	-0.399847	-0.405217	-0.411695	-0.413400	-0.416446	-0.400035	-0.397207	-0.406733	-0.412453	-0.404618	-0.396825	-0.414653	-0.416627	-0.405972	-0.391954	-0.414148	-0.407874	-0.411058
-322.566666	-0.268187	-0.271675	-0.277986	-0.296189	-0.298691	-0.314290	-0.319231	-0.315731	-0.320344	-0.333583	-0.345290	-0.340773	-0.367914	-0.351654	-0.364204	-0.353175	-0.339353	-0.294204	-0.311904	-0.358445	-0.346618	-0.350600	-0.352901	-0.337971	-0.316136	-0.320606	-0.337124	-0.352021	-0.332287	-0.365183	-0.362333	-0.354651	-0.366635	-0.373163	-0.373710	-0.377839	-0.356921	-0.353222	-0.367864	-0.370955	-0.363385	-0.350507	-0.376302	-0.375609	-0.359938	-0.348297	-0.371130	-0.367417	-0.371447
-322.533333	-0.206124	-0.216990	-0.222104	-0.243787	-0.241587	-0.258076	-0.264276	-0.263291	-0.266410	-0.280687	-0.298126	-0.292706	-0.321038	-0.304132	-0.319258	-0.300139	-0.287011	-0.236762	-0.256650	-0.311206	-0.295036	-0.301443	-0.305597	-0.285548	-0.260504	-0.267374	-0.284670	-0.303529	-0.278939	-0.314757	-0.307469	-0.306376	-0.316575	-0.324744	-0.325113	-0.330233	-0.308650	-0.305926	-0.321206	-0.326573	-0.315203	-0.306169	-0.326904	-0.329601	-0.312337	-0.297983	-0.323269	-0.316486	-0.322094
-322.500000	-0.149316	-0.154190	-0.156525	-0.182567	-0.185637	-0.197643	-0.202691	-0.205364	-0.209248	-0.222077	-0.238692	-0.233796	-0.264272	-0.246971	-0.265866	-0.244284	-0.232396	-0.177561	-0.195667	-0.256980	-0.239842	-0.244486	-0.249770	-0.228317	-0.204745	-0.208970	-0.226641	-0.245932	-0.222594	-0.262338	-0.255975	-0.251731	-0.263179	-0.271550	-0.269575	-0.274465	-0.251673	-0.246757	-0.269277	-0.272088	-0.259141	-0.247173	-0.276931	-0.277514	-0.259510	-0.242322	-0.271326	-0.263477	-0.266268
-322.466666	-0.088044	-0.093677	-0.096440	-0.118869	-0.122837	-0.136583	-0.146608	-0.142623	-0.150476	-0.165951	-0.180564	-0.174715	-0.209088	-0.186856	-0.207937	-0.185496	-0.173654	-0.119396	-0.137823	-0.196507	-0.179231	-0.185250	-0.188351	-0.166772	-0.144992	-0.146955	-0.167971	-0.182678	-0.163714	-0.200815	-0.200128	-0.193864	-0.204365	-0.213430	-0.212339	-0.217783	-0.192720	-0.188310	-0.209806	-0.214511	-0.201215	-0.189011	-0.217507	-0.219511	-0.203691	-0.181974	-0.211864	-0.204065	-0.208535
-322.433333	-0.026743	-0.031594	-0.030288	-0.059003	-0.063170	-0.075183	-0.083216	-0.079775	-0.088716	-0.102084	-0.119327	-0.115195	-0.146512	-0.128134	-0.146458	-0.126814	-0.108239	-0.055695	-0.075247	-0.134505	-0.119593	-0.122276	-0.128886	-0.109062	-0.080068	-0.085418	-0.104343	-0.126143	-0.100054	-0.142138	-0.132776	-0.131319	-0.145028	-0.154092	-0.154255	-0.159476	-0.131243	-0.129233	-0.149704	-0.152398	-0.143875	-0.127201	-0.159096	-0.160446	-0.138391	-0.122613	-0.150263	-0.146803	-0.148161
-322.400000	0.030640	0.025460	0.024005	0.000663	-0.000519	-0.019433	-0.023775	-0.020990	-0.027792	-0.042517	-0.056655	-0.053618	-0.084972	-0.066985	-0.084214	-0.065317	-0.046473	0.002703	-0.016048	-0.073870	-0.059104	-0.060891	-0.065978	-0.045264	-0.021867	-0.027098	-0.044455	-0.064065	-0.040179	-0.080367	-0.073984	-0.068497	-0.083973	-0.092420	-0.090222	-0.098063	-0.069664	-0.065677	-0.086728	-0.090383	-0.081101	-0.066736	-0.095595	-0.102535	-0.080180	-0.061570	-0.090629	-0.085303	-0.084854
-322.366666	0.082539	0.079433	0.074945	0.056287	0.053459	0.040555	0.037209	0.037042	0.027804	0.017868	0.001827	0.005820	-0.023421	-0.007347	-0.024779	-0.010601	0.010442	0.057159	0.040334	-0.015619	0.000585	-0.004185	-0.007067	0.012623	0.034771	0.030905	0.014356	-0.004896	0.017092	-0.020457	-0.014513	-0.010574	-0.022787	-0.031173	-0.033615	-0.037917	-0.012877	-0.006077	-0.031404	-0.030018	-0.019345	-0.006216	-0.035134	-0.042068	-0.023005	-0.003504	-0.031017	-0.022109	-0.026731
-322.333333	0.131494	0.126910	0.121956	0.105634	0.101766	0.096483	0.088329	0.085619	0.078604	0.071952	0.056290	0.060824	0.030940	0.048864	0.033301	0.050615	0.067613	0.105959	0.092329	0.039852	0.058122	0.053191	0.047806	0.067654	0.086592	0.085438	0.068333	0.050160	0.072116	0.033383	0.042721	0.045006	0.033240	0.025336	0.025958	0.020023	0.044344	0.049102	0.030183	0.022519	0.036318	0.047651	0.023568	0.019662	0.037969	0.051326	0.026847	0.033983	0.030437
-322.300000	0.174109	0.170615	0.164887	0.152575	0.149191	0.137254	0.132846	0.133586	0.129410	0.117429	0.108491	0.110805	0.085684	0.103786	0.085770	0.103021	0.116011	0.152554	0.140358	0.093560	0.107003	0.105028	0.099029	0.115674	0.135168	0.132488	0.117706	0.100362	0.117814	0.087340	0.095859	0.094041	0.084817	0.077018	0.079938	0.071195	0.099480	0.101217	0.082358	0.079576	0.086613	0.100867	0.075073	0.070459	0.088651	0.103018	0.079725	0.086779	0.085078
-322.266666	0.206739	0.203773	0.201326	0.190985	0.189759	0.178815	0.176285	0.177330	0.169845	0.164561	0.152056	0.154378	0.131685	0.144690	0.132140	0.146458	0.159337	0.187600	0.181702	0.136574	0.151911	0.146527	0.143364	0.160685	0.173626	0.171057	0.160120	0.146437	0.160366	0.133484	0.138244	0.143424	0.131533	0.125510	0.125606	0.121951	0.142985	0.147637	0.129875	0.125718	0.134320	0.144163	0.123630	0.122715	0.132902	0.147230	0.129088	0.131594	0.127986
-322.233333	0.234247	0.233895	0.231655	0.222709	0.220918	0.210587	0.212573	0.209196	0.206223	0.195609	0.189289	0.193198	0.172735	0.183301	0.175027	0.182127	0.194820	0.220867	0.213025	0.178003	0.190329	0.188833	0.182721	0.196208	0.207931	0.207597	0.196380	0.185892	0.203183	0.175256	0.179501	0.182279	0.175006	0.166083	0.167511	0.166784	0.182477	0.181974	0.170967	0.168538	0.174734	0.185054	0.167545	0.166630	0.176718	0.187053	0.169301	0.176403	0.174003
-322.200000	0.258892	0.256708	0.252551	0.246718	0.246565	0.239866	0.238709	0.236900	0.231097	0.227774	0.220101	0.223451	0.208073	0.216471	0.209936	0.215332	0.227805	0.246800	0.239714	0.213647	0.222535	0.220536	0.213363	0.225506	0.237583	0.235012	0.227351	0.216006	0.231268	0.206777	0.211418	0.217281	0.208911	0.204580	0.205667	0.198457	0.215407	0.219834	0.206135	0.204782	0.209395	0.218401	0.203874	0.198028	0.210472	0.217004	0.203875	0.209399	0.207098
-322.166666	0.271574	0.271075	0.268757	0.264746	0.262708	0.257496	0.258021	0.255153	0.257557	0.253224	0.248213	0.247595	0.233338	0.246231	0.235748	0.244389	0.249118	0.262032	0.260840	0.241861	0.245317	0.244588	0.239164	0.248265	0.257564	0.258174	0.253010	0.241529	0.250154	0.235525	0.241235	0.244912	0.234981	0.230348	0.233386	0.229478	0.241590	0.240756	0.231249	0.234507	0.236947	0.242562	0.232316	0.229286	0.235801	0.243329	0.233083	0.235610	0.235976
-322.133333	0.282745	0.279070	0.279333	0.279715	0.274843	0.276129	0.273491	0.271357	0.271099	0.269589	0.266327	0.266444	0.254519	0.261779	0.257154	0.259868	0.268009	0.276431	0.276632	0.258077	0.263792	0.262389	0.258302	0.268121	0.273456	0.271429	0.270892	0.265390	0.265949	0.255895	0.259294	0.262032	0.259826	0.256529	0.252495	0.253236	0.263154	0.257334	0.256393	0.253108	0.256500	0.259852	0.252930	0.252292	0.258624	0.263520	0.253444	0.257428	0.254019
-322.100000	0.286145	0.285203	0.284525	0.285267	0.282306	0.279537	0.278955	0.282547	0.281441	0.279192	0.274850	0.277183	0.269726	0.276976	0.273477	0.274132	0.277448	0.280482	0.282614	0.275650	0.277797	0.275516	0.273939	0.277235	0.281421	0.281158	0.277577	0.275811	0.278174	0.270236	0.272115	0.275825	0.271567	0.266683	0.270261	0.269180	0.278337	0.274550	0.267348	0.272015	0.272991	0.276924	0.270046	0.269603	0.270255	0.275523	0.270301	0.271590	0.273264
-322.066666	0.284760	0.286112	0.284879	0.288589	0.285655	0.286969	0.286592	0.288476	0.284687	0.284576	0.285356	0.285829	0.281785	0.281904	0.283655	0.282722	0.283894	0.286401	0.288460	0.280717	0.283053	0.281301	0.281295	0.284383	0.285191	0.286787	0.285152	0.282633	0.284172	0.280587	0.281768	0.282715	0.283001	0.277629	0.279589	0.278931	0.282505	0.279705	0.277846	0.279392	0.281005	0.279832	0.281528	0.279817	0.281544	0.284358	0.281327	0.280659	0.283353
-322.033333	0.282002	0.282129	0.281599	0.286151	0.284164	0.288581	0.285248	0.286640	0.283099	0.286550	0.285372	0.283253	0.285310	0.284578	0.287561	0.284703	0.286668	0.282920	0.286682	0.284926	0.286593	0.284109	0.281231	0.285513	0.283735	0.288167	0.284443	0.286759	0.285827	0.284058	0.284441	0.285438	0.287339	0.285036	0.285500	0.282512	0.288139	0.285354	0.285393	0.285778	0.285652	0.285166	0.285106	0.287886	0.283319	0.288833	0.285196	0.285537	0.282006
-322.000000	0.277395	0.276561	0.273521	0.278563	0.279296	0.282133	0.282134	0.281708	0.283556	0.281665	0.285468	0.282381	0.288974	0.285022	0.288639	0.283051	0.283996	0.278822	0.280678	0.283729	0.283113	0.281909	0.283374	0.283983	0.282827	0.283173	0.283047	0.284446	0.283062	0.280130	0.282034	0.283393	0.285639	0.284875	0.283377	0.284956	0.284904	0.280780	0.283749	0.286127	0.283314	0.282603	0.285999	0.286342	0.284614	0.285764	0.286421	0.284435	0.286950
-321.966666	0.267437	0.268963	0.265414	0.272447	0.271633	0.271983	0.275916	0.272989	0.273940	0.276227	0.278277	0.280625	0.280340	0.280746	0.284070	0.279664	0.277890	0.272734	0.276814	0.280392	0.280415	0.275218	0.278837	0.280542	0.274534	0.275949	0.276686	0.279280	0.276789	0.276869	0.279479	0.276923	0.285584	0.281746	0.281246	0.281094	0.282583	0.278996	0.282592	0.285333	0.282065	0.281199	0.283196	0.283092	0.280416	0.280876	0.283963	0.281020	0.279566
-321.933333	0.258026	0.260166	0.257091	0.265714	0.263713	0.268057	0.268971	0.269149	0.268825	0.268198	0.273522	0.268613	0.274921	0.276644	0.277677	0.270632	0.270461	0.262455	0.268440	0.278020	0.272686	0.271802	0.270233	0.271161	0.267827	0.267031	0.265892	0.272620	0.271214	0.271436	0.273554	0.271689	0.280326	0.278245	0.275728	0.277104	0.273292	0.272292	0.274064	0.276281	0.275188	0.276118	0.277545	0.279166	0.272428	0.271157	0.278684	0.272680	0.277034
-321.900000	0.247526	0.246126	0.246733	0.255681	0.253374	0.254976	0.258179	0.258661	0.258352	0.259223	0.264710	0.261037	0.266386	0.267348	0.270609	0.261910	0.260593	0.250454	0.259366	0.265657	0.263737	0.261109	0.260394	0.261781	0.256636	0.259700	0.260233	0.260534	0.261493	0.261663	0.263559	0.266476	0.269153	0.268605	0.267885	0.268239	0.265316	0.262680	0.268102	0.269592	0.266858	0.264489	0.270097	0.268649	0.265076	0.266667	0.270300	0.266705	0.268733
-321.866666	0.233557	0.235922	0.234050	0.245558	0.240541	0.245318	0.247823	0.249632	0.247594	0.250747	0.253700	0.249297	0.257215	0.254637	0.257723	0.249959	0.251050	0.241693	0.245067	0.254466	0.251762	0.251253	0.252075	0.253172	0.244843	0.249565	0.250538	0.255653	0.252228	0.254875	0.253640	0.254235	0.256763	0.256440	0.261855	0.259887	0.253639	0.254589	0.257160	0.258563	0.256709	0.254715	0.259347	0.261314	0.254208	0.255747	0.259132	0.257271	0.257324
-321.833333	0.223308	0.224322	0.225038	0.231092	0.229896	0.234343	0.233610	0.237496	0.236345	0.240194	0.244034	0.238869	0.242601	0.242687	0.246829	0.241542	0.238605	0.231007	0.236490	0.242766	0.244645	0.240332	0.240486	0.238462	0.234071	0.235520	0.237435	0.244439	0.238010	0.243259	0.243833	0.243689	0.244993	0.247817	0.247948	0.248340	0.244794	0.243683	0.246654	0.246028	0.245318	0.242569	0.250154	0.251310	0.244663	0.244390	0.249075	0.246705	0.248691
-321.800000	0.212557	0.211351	0.212643	0.221386	0.219608	0.224744	0.222921	0.223687	0.226044	0.228455	0.230164	0.227384	0.235242	0.235700	0.236935	0.229742	0.227736	0.219415	0.220608	0.232639	0.230685	0.230435	0.227140	0.230732	0.225312	0.226020	0.225834	0.231343	0.227664	0.230356	0.230492	0.230395	0.235446	0.238670	0.238991	0.239551	0.232112	0.227123	0.235994	0.237128	0.234913	0.231277	0.237544	0.239295	0.236138	0.234136	0.237934	0.233359	0.235284
-321.766666	0.201634	0.203133	0.200980	0.208393	0.206523	0.209723	0.212733	0.209398	0.211429	0.214979	0.217217	0.218448	0.219719	0.220351	0.226718	0.218907	0.217509	0.209694	0.210932	0.221820	0.215742	0.219538	0.218079	0.216732	0.210579	0.211484	0.217556	0.219822	0.215636	0.219606	0.221180	0.219993	0.225738	0.222511	0.223768	0.224479	0.222776	0.219300	0.225077	0.225775	0.221717	0.220345	0.226136	0.228179	0.221310	0.222633	0.222770	0.222014	0.223993
-321.733333	0.189627	0.191176	0.190980	0.195081	0.195312	0.198093	0.203467	0.200526	0.200588	0.201196	0.208021	0.205798	0.213803	0.210437	0.210177	0.206604	0.202778	0.196276	0.196786	0.208878	0.204469	0.206835	0.210930	0.204302	0.200487	0.201253	0.202519	0.209963	0.204467	0.208346	0.208508	0.205692	0.215983	0.213602	0.213142	0.216211	0.208063	0.208569	0.212856	0.213859	0.210118	0.208355	0.218677	0.217516	0.213164	0.209577	0.211055	0.208561	0.211312
-321.700000	0.179902	0.180481	0.178706	0.184891	0.183792	0.188973	0.188704	0.186804	0.187761	0.191966	0.193292	0.195794	0.198764	0.196555	0.203295	0.193207	0.192661	0.181690	0.188574	0.197979	0.193173	0.197121	0.198258	0.192881	0.186371	0.189623	0.193362	0.199056	0.191446	0.195217	0.197340	0.196828	0.201344	0.203056	0.203541	0.202924	0.196206	0.193932	0.200103	0.202363	0.199491	0.196459	0.202025	0.203036	0.197971	0.193634	0.205324	0.198737	0.197013
-321.666666	0.167688	0.167257	0.166281	0.173557	0.172688	0.176538	0.180209	0.177975	0.177831	0.178320	0.183423	0.183818	0.187995	0.187847	0.189257	0.180295	0.179643	0.171952	0.178220	0.184577	0.182219	0.180234	0.182577	0.181163	0.180110	0.178657	0.179989	0.183608	0.182345	0.185688	0.184801	0.185347	0.189121	0.189665	0.191353	0.189250	0.185869	0.185061	0.188572	0.192002	0.186930	0.186141	0.190525	0.191595	0.185994	0.186141	0.190873	0.186470	0.189758
-321.633333	0.154672	0.157926	0.156655	0.161623	0.161498	0.165320	0.165349	0.164308	0.166180	0.167544	0.172679	0.172339	0.177348	0.176977	0.177235	0.172220	0.168683	0.162744	0.164555	0.172355	0.170743	0.170910	0.170601	0.169683	0.167891	0.169735	0.168062	0.175942	0.170785	0.173080	0.172938	0.175578	0.178448	0.178304	0.178703	0.179373	0.175513	0.173835	0.177536	0.181109	0.176999	0.172587	0.180439	0.179388	0.172801	0.176163	0.183134	0.176216	0.175621
-321.600000	0.145709	0.145942	0.144588	0.151543	0.150294	0.155316	0.154201	0.156630	0.153998	0.157753	0.164128	0.160893	0.164608	0.164942	0.167101	0.162717	0.156291	0.149873	0.155546	0.160663	0.161748	0.160520	0.157804	0.159816	0.156623	0.159337	0.157244	0.163334	0.159028	0.162719	0.159065	0.162902	0.166552	0.167876	0.170385	0.168497	0.165182	0.163645	0.166992	0.169114	0.163739	0.165543	0.172952	0.170686	0.164610	0.161820	0.168338	0.167889	0.166678
-321.566666	0.134156	0.135366	0.134368	0.140432	0.138703	0.141640	0.145959	0.144819	0.146772	0.147610	0.150579	0.148980	0.152447	0.155216	0.157028	0.149235	0.146281	0.142121	0.142411	0.149616	0.150937	0.150605	0.149502	0.151181	0.143036	0.148507	0.147046	0.151376	0.147995	0.149817	0.150749	0.151673	0.153255	0.155732	0.155676	0.156888	0.155906	0.151487	0.156877	0.159741	0.151019	0.153615	0.157001	0.158335	0.154327	0.152589	0.157851	0.157583	0.155011
-321.533333	0.127776	0.126478	0.124468	0.133147	0.129886	0.132942	0.132530	0.134158	0.136860	0.135764	0.139946	0.139227	0.144883	0.143770	0.145739	0.140631	0.134272	0.128222	0.134587	0.140753	0.138619	0.136682	0.139806	0.135241	0.132961	0.134872	0.137285	0.142432	0.136353	0.142516	0.137215	0.140968	0.141899	0.143471	0.145960	0.145960	0.144033	0.139887	0.143855	0.146376	0.145761	0.140045	0.150440	0.145587	0.141348	0.141658	0.149169	0.143951	0.143382
-321.500000	0.113934	0.116324	0.116062	0.118939	0.120999	0.120690	0.124266	0.122646	0.124017	0.128101	0.128788	0.126836	0.132624	0.132913	0.134845	0.129204	0.127664	0.119284	0.123584	0.132550	0.129814	0.128931	0.126777	0.127279	0.121122	0.127273	0.127390	0.129320	0.123882	0.128933	0.128759	0.131344	0.131532	0.132798	0.135264	0.135835	0.133585	0.129040	0.134186	0.135867	0.133652	0.134830	0.138314	0.137474	0.134452	0.129027	0.135199	0.132789	0.134862
-321.466666	0.104084	0.109089	0.105775	0.111077	0.110007	0.111829	0.116423	0.113921	0.111168	0.117970	0.119680	0.119499	0.122293	0.122869	0.126553	0.120321	0.117577	0.111000	0.112892	0.119401	0.118072	0.118315	0.118494	0.118119	0.116579	0.118566	0.116117	0.120359	0.117440	0.118994	0.120727	0.121189	0.122740	0.124530	0.126898	0.124875	0.123748	0.119145	0.123600	0.126667	0.123321	0.118797	0.125392	0.127493	0.121693	0.119071	0.126451	0.119646	0.123679
-321.433333	0.096166	0.098019	0.096847	0.101138	0.102531	0.109414	0.105607	0.103790	0.107586	0.106964	0.110488	0.108854	0.114296	0.113185	0.116506	0.111163	0.110036	0.099745	0.105785	0.112128	0.108909	0.108951	0.109463	0.108405	0.106582	0.108572	0.110462	0.111305	0.107652	0.112056	0.109766	0.112728	0.111631	0.115823	0.115732	0.116070	0.112463	0.110216	0.115148	0.116733	0.111097	0.113342	0.119408	0.117239	0.112243	0.110103	0.117665	0.115462	0.113988
-321.400000	0.089704	0.087914	0.088354	0.092557	0.092943	0.096755	0.096415	0.096973	0.099298	0.098149	0.104422	0.101178	0.102725	0.104768	0.108406	0.102689	0.098273	0.090409	0.096757	0.102375	0.098029	0.100288	0.100117	0.100120	0.097926	0.098898	0.097077	0.103576	0.097197	0.099553	0.103172	0.100237	0.103599	0.108660	0.107300	0.107453	0.103025	0.102852	0.105899	0.105262	0.105901	0.104192	0.108221	0.107248	0.103409	0.101533	0.105533	0.103975	0.104100
-321.366666	0.082961	0.081669	0.081660	0.086080	0.087276	0.089220	0.089351	0.088874	0.090358	0.090578	0.091853	0.092383	0.093020	0.093733	0.099761	0.093904	0.090571	0.082576	0.087728	0.090940	0.089639	0.093530	0.092450	0.088632	0.092273	0.093229	0.090045	0.093442	0.091326	0.091968	0.093864	0.091246	0.095841	0.100218	0.097953	0.097089	0.095116	0.094237	0.099073	0.097091	0.098475	0.091160	0.101138	0.096792	0.094144	0.093691	0.098834	0.096657	0.098418
-321.333333	0.078180	0.077228	0.076372	0.080214	0.077570	0.079946	0.080441	0.081683	0.080834	0.083859	0.087343	0.087131	0.092937	0.085399	0.093025	0.089176	0.084958	0.077693	0.081892	0.087258	0.083342	0.087015	0.083525	0.083823	0.082254	0.084426	0.084657	0.088321	0.084739	0.089533	0.085181	0.087135	0.086730	0.088801	0.088663	0.091175	0.084520	0.085771	0.088258	0.086865	0.089005	0.086346	0.092000	0.092894	0.086601	0.083520	0.094016	0.087806	0.086424
-321.300000	0.073706	0.071568	0.069779	0.076188	0.074222	0.076255	0.077242	0.076180	0.075888	0.079395	0.078172	0.077006	0.082092	0.082142	0.084430	0.078579	0.077896	0.070960	0.075347	0.080072	0.080935	0.080272	0.081534	0.078845	0.074646	0.078978	0.077832	0.079356	0.077871	0.080280	0.078709	0.080808	0.081847	0.082208	0.083785	0.083704	0.077988	0.076532	0.079956	0.082224	0.086409	0.081079	0.085014	0.082787	0.081880	0.078849	0.084888	0.082782	0.082910
-321.266666	0.067005	0.066971	0.068830	0.068522	0.066319	0.072053	0.072499	0.071118	0.070457	0.070748	0.078831	0.073053	0.077391	0.075635	0.076955	0.075938	0.072298	0.068069	0.071691	0.076002	0.073284	0.073702	0.071253	0.072024	0.071658	0.071842	0.074330	0.073456	0.074158	0.073990	0.075404	0.074837	0.076409	0.075601	0.079420	0.076218	0.073544	0.072877	0.079339	0.075996	0.078055	0.072171	0.079210	0.078641	0.074465	0.073207	0.076634	0.076065	0.076073
-321.233333	0.065863	0.062958	0.063776	0.066040	0.064967	0.068607	0.066447	0.065891	0.067827	0.061783	0.072163	0.071795	0.071349	0.068215	0.074787	0.068143	0.066341	0.065295	0.068455	0.067985	0.067271	0.067586	0.064695	0.069611	0.068033	0.067236	0.068910	0.071117	0.069472	0.068953	0.067439	0.069815	0.072477	0.071504	0.070474	0.074271	0.068833	0.067831	0.073063	0.074038	0.071154	0.069830	0.074932	0.072475	0.069845	0.070160	0.070789	0.068167	0.069869
-321.200000	0.062733	0.062708	0.060915	0.063422	0.064026	0.064043	0.063660	0.061649	0.060381	0.064821	0.064480	0.066448	0.065597	0.065553	0.067960	0.063907	0.067508	0.063444	0.063019	0.064644	0.064487	0.062808	0.062656	0.062767	0.063470	0.063886	0.064197	0.067305	0.063602	0.064383	0.062609	0.067877	0.065054	0.067143	0.070012	0.070075	0.066101	0.063438	0.066772	0.068668	0.068933	0.065828	0.071349	0.067096	0.065769	0.065576	0.067161	0.067538	0.066991
-321.166666	0.061168	0.058878	0.059856	0.060519	0.059676	0.063226	0.059921	0.060677	0.058823	0.060203	0.063736	0.062327	0.062026	0.062291	0.065875	0.061954	0.063552	0.058725	0.061808	0.059914	0.064232	0.063739	0.060050	0.062783	0.062724	0.061849	0.062850	0.063885	0.060670	0.058376	0.063457	0.064747	0.063456	0.062027	0.065954	0.066098	0.061971	0.062253	0.062862	0.062305	0.065182	0.063036	0.067536	0.065662	0.063400	0.060719	0.064050	0.064850	0.063741
-321.133333	0.058735	0.058474	0.059032	0.057859	0.060557	0.057240	0.060353	0.060208	0.058201	0.056762	0.064490	0.062012	0.062327	0.063290	0.065258	0.061180	0.058549	0.057720	0.059943	0.058788	0.057474	0.059321	0.058071	0.061289	0.060959	0.060652	0.062105	0.063675	0.058995	0.060305	0.060410	0.059942	0.063317	0.061437	0.061282	0.062791	0.062776	0.056970	0.061815	0.058980	0.061794	0.058184	0.062247	0.065984	0.061119	0.062506	0.062776	0.060328	0.062542
-321.100000	0.061162	0.058447	0.055188	0.059301	0.058667	0.056903	0.060972	0.058325	0.056811	0.059010	0.057827	0.062947	0.060626	0.059350	0.064436	0.057625	0.057181	0.052616	0.058255	0.056389	0.057845	0.056043	0.055701	0.059415	0.059708	0.060958	0.057541	0.060624	0.055772	0.058993	0.057651	0.061302	0.061237	0.057945	0.059533	0.058623	0.061748	0.057204	0.059576	0.057445	0.059582	0.058561	0.061432	0.059970	0.058386	0.056601	0.060108	0.058663	0.059349
-321.066666	0.056860	0.057143	0.051889	0.056777	0.054897	0.056413	0.056671	0.056466	0.054598	0.056818	0.056910	0.059667	0.058930	0.057898	0.061445	0.055760	0.055959	0.056262	0.056243	0.058052	0.057699	0.053995	0.055812	0.059047	0.055475	0.060169	0.056818	0.055833	0.057934	0.056076	0.053797	0.056027	0.060945	0.057176	0.060789	0.058333	0.059150	0.057046	0.058616	0.058491	0.057319	0.060242	0.058345	0.057955	0.057632	0.056585	0.058587	0.058313	0.058775
-321.033333	0.055286	0.052861	0.052188	0.054831	0.052497	0.055384	0.056759	0.054920	0.054823	0.053418	0.057024	0.056049	0.056854	0.057350	0.059718	0.055226	0.052937	0.052960	0.057003	0.056373	0.053700	0.053731	0.053276	0.058080	0.057410	0.057700	0.054270	0.058102	0.057399	0.053896	0.055037	0.056120	0.058393	0.056693	0.057798	0.056314	0.055351	0.053151	0.056454	0.058262	0.057282	0.055495	0.057545	0.058367	0.057900	0.058252	0.056827	0.057847	0.054953
-321.000000	0.052950	0.054105	0.050620	0.052582	0.050896	0.052222	0.053436	0.055693	0.054343	0.051858	0.053509	0.054902	0.055742	0.055734	0.056169	0.052604	0.053695	0.052765	0.055078	0.055344	0.055104	0.052694	0.050694	0.054455	0.053883	0.054922	0.054584	0.055495	0.053820	0.053729	0.051578	0.055613	0.055451	0.051137	0.057134	0.054510	0.055165	0.052051	0.055958	0.056794	0.055388	0.054523	0.058458	0.057061	0.053231	0.054700	0.055155	0.058012	0.054781
-320.966666	0.051643	0.049603	0.050138	0.050925	0.050255	0.053565	0.051806	0.052721	0.053721	0.050985	0.054448	0.055024	0.054124	0.055381	0.055481	0.052021	0.052003	0.050120	0.049218	0.053516	0.050995	0.051016	0.052963	0.052653	0.050907	0.055284	0.054678	0.054177	0.051801	0.052395	0.052320	0.055456	0.053785	0.050908	0.055959	0.055124	0.055039	0.051073	0.053093	0.055382	0.054110	0.053031	0.054173	0.053256	0.052979	0.056810	0.053568	0.053354	0.054807
-320.933333	0.048930	0.048419	0.045515	0.047673	0.045787	0.047243	0.050308	0.050235	0.048744	0.051399	0.051893	0.051650	0.050838	0.049729	0.054522	0.051656	0.047381	0.044872	0.050439	0.051111	0.048868	0.049530	0.048570	0.048121	0.048940	0.052454	0.051224	0.053465	0.048315	0.049179	0.049154	0.051738	0.054467	0.049347	0.052703	0.051960	0.051371	0.051559	0.052812	0.052866	0.050881	0.050974	0.052626	0.057533	0.051234	0.049604	0.053688	0.050443	0.053330
-320.900000	0.040969	0.044060	0.043346	0.045867	0.044189	0.047113	0.046936	0.045848	0.044047	0.047511	0.048548	0.046097	0.045832	0.052148	0.050631	0.049577	0.048879	0.042924	0.044360	0.044233	0.048787	0.045223	0.046538	0.048832	0.045136	0.049902	0.047734	0.047112	0.046839	0.048091	0.049769	0.051021	0.050509	0.048163	0.050831	0.050633	0.048500	0.046153	0.047672	0.051956	0.046823	0.049356	0.050534	0.050170	0.048696	0.045319	0.051213	0.049935	0.051446
-320.866666	0.040871	0.038339	0.033743	0.043439	0.038849	0.040391	0.044316	0.041448	0.041739	0.044842	0.045534	0.044188	0.043074	0.045995	0.048612	0.045657	0.042095	0.042118	0.041996	0.042584	0.044715	0.043117	0.042805	0.046654	0.039792	0.043549	0.043028	0.047275	0.043584	0.043625	0.044845	0.046674	0.044943	0.045042	0.048056	0.047520	0.044575	0.042548	0.044992	0.046413	0.048838	0.047364	0.050457	0.045001	0.045252	0.046633	0.048443	0.047798	0.045730
-320.833333	0.034608	0.034626	0.031501	0.035407	0.034820	0.036712	0.040289	0.039489	0.037184	0.039296	0.039322	0.039669	0.043701	0.038778	0.042253	0.039377	0.038054	0.034821	0.034825	0.040592	0.040651	0.041399	0.040149	0.036833	0.036671	0.038121	0.040552	0.040965	0.039728	0.040386	0.042935	0.038682	0.042973	0.042928	0.042359	0.043521	0.041880	0.039420	0.041058	0.042638	0.040993	0.039295	0.046752	0.043741	0.041482	0.037380	0.043693	0.042472	0.041767
-320.800000	0.029770	0.032200	0.029950	0.032288	0.030076	0.034916	0.035181	0.032286	0.033972	0.035513	0.034968	0.034953	0.035963	0.036127	0.040956	0.033357	0.032989	0.028082	0.035242	0.031872	0.037890	0.033053	0.037649	0.035058	0.032728	0.031777	0.036247	0.035406	0.031861	0.035152	0.035956	0.037993	0.039594	0.038476	0.036484	0.037201	0.036287	0.034096	0.036402	0.040133	0.036857	0.035815	0.041068	0.039043	0.037880	0.037455	0.040928	0.041879	0.037673
-320.766666	0.025410	0.027585	0.026146	0.026142	0.027189	0.027854	0.027730	0.030596	0.031543	0.029391	0.032095	0.031726	0.030200	0.032496	0.037719	0.028852	0.028712	0.025249	0.028802	0.031868	0.028398	0.029396	0.026751	0.028612	0.029082	0.027079	0.033446	0.033772	0.031085	0.029160	0.030398	0.030915	0.035971	0.033599	0.031640	0.034508	0.029703	0.029434	0.033182	0.034813	0.032942	0.030266	0.034700	0.036796	0.030777	0.030785	0.035068	0.035410	0.033937
-320.733333	0.017119	0.021450	0.019193	0.020811	0.021606	0.022591	0.023703	0.023515	0.025555	0.024497	0.027818	0.027791	0.026882	0.023574	0.029356	0.024392	0.021518	0.021128	0.022867	0.024516	0.025204	0.025315	0.027082	0.025302	0.022982	0.024661	0.024999	0.029051	0.020782	0.024987	0.024411	0.025966	0.027170	0.030532	0.030492	0.032319	0.027749	0.023949	0.026911	0.030836	0.029636	0.027682	0.028343	0.028476	0.029171	0.024715	0.030206	0.029549	0.026768
-320.700000	0.015684	0.014810	0.014357	0.018394	0.016334	0.019352	0.020981	0.019445	0.018540	0.020115	0.021748	0.021410	0.019145	0.021779	0.025448	0.021740	0.017784	0.016140	0.017699	0.016575	0.019410	0.018741	0.019669	0.019328	0.016168	0.018530	0.018172	0.023527	0.020263	0.022192	0.020361	0.019874	0.021606	0.025255	0.022279	0.025168	0.021097	0.019952	0.026741	0.023716	0.024307	0.023103	0.023761	0.021264	0.021930	0.021581	0.024111	0.021444	0.020414
-320.666666	0.010736	0.014641	0.010109	0.010940	0.011550	0.015802	0.014891	0.012849	0.016371	0.014014	0.017817	0.016374	0.020348	0.015398	0.020514	0.017206	0.016219	0.011769	0.015388	0.014219	0.015561	0.014382	0.012172	0.014763	0.012281	0.015433	0.013843	0.017087	0.014111	0.014736	0.017571	0.015430	0.021165	0.017829	0.019506	0.018357	0.014978	0.015247	0.019881	0.019497	0.018184	0.016845	0.021783	0.021716	0.018459	0.014744	0.024071	0.020786	0.016506
-320.633333	0.006591	0.011011	0.007601	0.008915	0.011016	0.010666	0.008087	0.007022	0.009458	0.012432	0.013386	0.014468	0.010623	0.014561	0.015734	0.007404	0.009962	0.007194	0.009717	0.012383	0.010768	0.012364	0.010934	0.011932	0.009643	0.010439	0.011582	0.010680	0.013503	0.013972	0.009801	0.012072	0.016828	0.014697	0.015819	0.014125	0.010533	0.011282	0.012632	0.012226	0.014248	0.012813	0.014108	0.014972	0.011395	0.012479	0.014676	0.012493	0.011935
-320.600000	0.006273	0.007848	0.006146	0.004457	0.005726	0.008571	0.006306	0.008163	0.007775	0.007858	0.006883	0.006205	0.009526	0.009159	0.016024	0.009376	0.004902	0.006678	0.008028	0.007371	0.008570	0.009447	0.006270	0.007594	0.006421	0.007493	0.008924	0.007568	0.007435	0.008806	0.011040	0.009825	0.010477	0.013838	0.012103	0.011272	0.010247	0.009050	0.011680	0.011972	0.012019	0.007507	0.011823	0.012274	0.007806	0.010302	0.013863	0.008312	0.007609
-320.566666	0.004109	0.006779	0.002586	0.007307	0.006010	0.006814	0.004796	0.004950	0.006632	0.005823	0.009352	0.004790	0.005595	0.012172	0.010515	0.007987	0.006782	0.005358	0.008296	0.006315	0.005326	0.005282	0.006870	0.005810	0.007450	0.007051	0.007047	0.005809	0.005308	0.005040	0.006098	0.006390	0.009194	0.006925	0.009889	0.009776	0.008581	0.003644	0.009027	0.009342	0.009929	0.007686	0.008133	0.007499	0.006718	0.007097	0.006204	0.011752	0.005814
-320.533333	0.006541	0.006259	0.003039	0.004508	0.002108	0.007099	0.006651	0.004445	0.005391	0.002856	0.005655	0.007582	0.003033	0.006376	0.008381	0.003089	0.005808	0.006401	0.005326	0.005707	0.002403	0.003449	0.004536	0.003932	0.004693	0.005673	0.003086	0.005127	0.003868	0.004878	0.004065	0.006979	0.006005	0.006612	0.003913	0.006559	0.005903	0.007631	0.005075	0.007158	0.004974	0.004745	0.005221	0.005577	0.002925	0.006887	0.006096	0.003228	0.003433
-320.500000	0.007880	0.005161	0.004111	0.007025	0.004317	0.004997	0.004767	0.004492	0.000437	0.004573	0.006546	0.007919	0.004237	0.005381	0.005267	0.003926	0.005558	0.005470	0.006097	0.003397	0.003212	0.002206	0.002883	0.004971	0.006080	0.003837	0.001715	0.006566	0.005138	0.004490	0.002461	0.005066	0.006291	0.005436	0.003851	0.003981	0.002260	0.002929	0.003817	0.003814	0.002727	0.002489	0.005655	0.000755	0.005265	0.002290	0.008187	0.003232	0.004969
-320.466666	0.008629	0.008063	0.003468	0.004702	0.005070	0.005778	0.004806	0.007196	0.005553	0.004162	0.003842	0.006283	0.004157	0.003510	0.004681	0.003634	0.001635	0.005968	0.005167	0.002774	0.004028	0.004075	0.005993	0.002229	0.005017	0.006200	0.005213	0.003558	0.004428	0.004072	0.003219	0.001215	0.004268	0.004772	0.005340	-0.000610	0.004361	0.007503	0.002852	0.002258	0.003993	0.005603	0.005598	0.005435	0.002774	0.002815	0.005138	0.004989	0.004142
-320.433333	0.011480	0.009329	0.005968	0.006745	0.007620	0.007217	0.005795	0.007643	0.003749	0.003955	0.006737	0.007488	0.005250	0.004895	0.007407	0.002867	0.003452	0.008529	0.009131	0.005086	0.003762	0.003526	0.003416	0.005543	0.005965	0.006328	0.005910	0.006083	0.006236	0.003515	0.006964	0.005147	0.006288	0.001545	0.006176	0.005557	0.004460	0.004379	0.001508	0.004393	0.002979	0.007870	0.007159	0.003405	0.003514	0.004466	0.006009	0.005035	0.006305
-320.400000	0.009754	0.011329	0.007205	0.011732	0.008963	0.011064	0.007145	0.009556	0.008393	0.006258	0.005115	0.007020	0.006637	0.007551	0.005895	0.005838	0.005276	0.008813	0.008306	0.004519	0.008793	0.005852	0.004085	0.009253	0.004254	0.005256	0.006756	0.004984	0.006483	0.001141	0.005099	0.008839	0.005133	0.002497	0.007787	0.005662	0.005790	0.006649	0.004139	0.004645	0.007222	0.003503	0.006543	0.004550	0.006156	0.006992	0.005425	0.007574	0.003899
-320.366666	0.011367	0.011066	0.009116	0.012854	0.011641	0.008008	0.010354	0.011726	0.011345	0.006791	0.010288	0.010542	0.005632	0.009320	0.008093	0.009722	0.005501	0.006771	0.013474	0.003816	0.007939	0.007424	0.006890	0.008756	0.008709	0.009348	0.008914	0.008827	0.008859	0.001547	0.006436	0.008806	0.008460	0.010235	0.009293	0.006452	0.008373	0.007363	0.007864	0.006366	0.008775	0.007193	0.007394	0.007276	0.008166	0.010306	0.006548	0.008023	0.006714
-320.333333	0.013311	0.013981	0.011932	0.012055	0.013026	0.011736	0.010799	0.010922	0.013690	0.011043	0.011066	0.012237	0.008587	0.011937	0.008855	0.005934	0.011441	0.012185	0.013475	0.007753	0.010724	0.006246	0.006835	0.010019	0.012778	0.010147	0.011778	0.010819	0.010027	0.005159	0.009348	0.011516	0.011139	0.008572	0.007695	0.007027	0.010992	0.010832	0.008403	0.008600	0.011617	0.012246	0.009862	0.008105	0.010666	0.009424	0.008926	0.007783	0.007838
-320.300000	0.016761	0.013667	0.011505	0.012780	0.013024	0.012978	0.012188	0.013775	0.013968	0.015471	0.010875	0.012320	0.011352	0.010070	0.015080	0.009541	0.012009	0.008854	0.014408	0.010485	0.012389	0.010382	0.010001	0.011974	0.011363	0.011976	0.010847	0.011615	0.012691	0.008049	0.009867	0.011318	0.011599	0.011565	0.011388	0.009180	0.011374	0.008620	0.011020	0.011890	0.013134	0.010652	0.013594	0.011446	0.010502	0.012835	0.013188	0.012703	0.010225
-320.266666	0.016441	0.015344	0.016729	0.013613	0.016922	0.014130	0.015475	0.015641	0.014516	0.014041	0.013465	0.017798	0.012670	0.014616	0.014472	0.010933	0.011358	0.014995	0.012862	0.010153	0.010737	0.013126	0.015701	0.013270	0.015172	0.014122	0.018404	0.014490	0.015253	0.009224	0.012644	0.013110	0.010051	0.012853	0.014858	0.011818	0.010864	0.011860	0.011701	0.013689	0.012387	0.013537	0.013391	0.013048	0.011327	0.013377	0.013922	0.013019	0.012566
-320.233333	0.017656	0.017891	0.016773	0.015009	0.018097	0.017489	0.015497	0.014222	0.017024	0.015659	0.015757	0.016253	0.013824	0.016984	0.017227	0.011920	0.011557	0.014390	0.016180	0.011759	0.014704	0.012551	0.016528	0.016833	0.012357	0.014765	0.011858	0.015920	0.015806	0.011895	0.011934	0.012688	0.014883	0.012117	0.016640	0.011653	0.013782	0.014610	0.015293	0.012426	0.014757	0.015293	0.018290	0.015292	0.016728	0.014812	0.014875	0.015878	0.013460
-320.200000	0.017497	0.015597	0.015584	0.016529	0.014604	0.017984	0.015267	0.016119	0.017407	0.014591	0.014790	0.016343	0.015093	0.015053	0.017822	0.012114	0.012952	0.015842	0.017645	0.014889	0.016602	0.013258	0.012558	0.014231	0.013768	0.015973	0.013621	0.015681	0.015449	0.014134	0.010571	0.014092	0.016577	0.013229	0.015317	0.016032	0.015346	0.015797	0.016183	0.018010	0.015369	0.015588	0.015171	0.014911	0.016034	0.017409	0.013795	0.015100	0.016798
-320.166666	0.016025	0.017003	0.014999	0.012705	0.014498	0.016265	0.016815	0.017229	0.014528	0.017168	0.017648	0.017161	0.016088	0.014878	0.019372	0.012202	0.014590	0.015424	0.018994	0.014036	0.014816	0.014242	0.016396	0.014771	0.017965	0.017863	0.016391	0.015590	0.013635	0.014972	0.014231	0.016780	0.013880	0.016778	0.017765	0.018043	0.013028	0.015900	0.013708	0.015906	0.014895	0.015157	0.016318	0.016543	0.015753	0.013182	0.015600	0.014923	0.014181
-320.133333	0.015957	0.018074	0.016083	0.017437	0.018567	0.016017	0.016767	0.014481	0.016105	0.018367	0.017618	0.017739	0.013754	0.017993	0.020629	0.013826	0.011680	0.012881	0.017858	0.013968	0.017310	0.015624	0.016180	0.013648	0.017357	0.016250	0.014211	0.018663	0.014921	0.015116	0.014010	0.015934	0.016131	0.015230	0.014201	0.015504	0.015341	0.014516	0.014405	0.016555	0.013204	0.015460	0.016745	0.012601	0.012938	0.014412	0.014894	0.015206	0.014877
-320.100000	0.012811	0.015140	0.012447	0.016480	0.015389	0.015056	0.013853	0.014506	0.011425	0.017267	0.016188	0.017685	0.011185	0.015866	0.015796	0.012926	0.015922	0.013615	0.017578	0.014322	0.014224	0.010867	0.016327	0.013084	0.016757	0.016722	0.015146	0.014077	0.013384	0.011540	0.013410	0.016202	0.016409	0.015160	0.018546	0.018115	0.015956	0.014398	0.013601	0.017806	0.014860	0.012284	0.015026	0.015603	0.015474	0.012799	0.016573	0.016353	0.017308
-320.066666	0.014273	0.013783	0.009163	0.012959	0.010794	0.013556	0.011511	0.011344	0.011007	0.014192	0.014313	0.015011	0.011031	0.013137	0.015499	0.011917	0.012123	0.012189	0.013091	0.011986	0.014281	0.010550	0.011692	0.013488	0.013285	0.013306	0.011322	0.014459	0.012274	0.013835	0.013423	0.015160	0.012229	0.012430	0.012144	0.015404	0.013721	0.013732	0.015920	0.014524	0.011644	0.012451	0.014545	0.014084	0.014368	0.013777	0.014249	0.015968	0.015073
-320.033333	0.011215	0.010296	0.008336	0.012464	0.008455	0.012319	0.013770	0.010682	0.009438	0.010822	0.009755	0.014091	0.011444	0.012473	0.014772	0.010851	0.011307	0.009338	0.012342	0.009622	0.012024	0.010402	0.015326	0.010063	0.009197	0.013302	0.008549	0.011223	0.008752	0.011447	0.010398	0.012139	0.012444	0.011815	0.015333	0.013235	0.010678	0.013477	0.012648	0.010367	0.012088	0.012324	0.012965	0.013983	0.011125	0.013751	0.012667	0.014780	0.015769
-320.000000	0.007520	0.008018	0.004674	0.010706	0.007605	0.007785	0.010609	0.005985	0.007154	0.009471	0.011371	0.010752	0.009994	0.010023	0.012020	0.009950	0.008867	0.006138	0.011219	0.010152	0.009741	0.010538	0.010874	0.009768	0.010224	0.007970	0.009417	0.010454	0.010268	0.010041	0.005680	0.008288	0.012058	0.011274	0.008836	0.012914	0.010652	0.008893	0.010155	0.012800	0.007280	0.011221	0.013513	0.012336	0.010605	0.011303	0.010410	0.012680	0.012708
-319.966666	0.005980	0.003171	0.005124	0.008491	0.004898	0.007426	0.007652	0.005217	0.004440	0.009242	0.008383	0.009024	0.006393	0.009088	0.011601	0.009215	0.005824	0.004587	0.007946	0.008195	0.004798	0.005431	0.006809	0.006377	0.005162	0.008849	0.004654	0.012076	0.006897	0.007762	0.009839	0.005690	0.012437	0.008568	0.008198	0.011046	0.009778	0.009957	0.010310	0.010942	0.007133	0.005692	0.010952	0.009172	0.008113	0.010048	0.011480	0.009402	0.007190
-319.933333	0.001870	0.002519	0.002472	0.005817	0.003527	0.003432	0.003674	0.002977	0.004252	0.005378	0.006064	0.005367	0.006563	0.004907	0.007850	0.007353	0.005737	0.002291	0.005709	0.003383	0.005782	0.004763	0.005657	0.004926	0.003822	0.003356	0.003581	0.006899	0.004377	0.004020	0.005069	0.007952	0.007758	0.008818	0.008288	0.006848	0.005349	0.005152	0.009024	0.005493	0.006058	0.005046	0.006714	0.007980	0.006026	0.006673	0.004912	0.004647	0.006425
-319.900000	0.001223	0.000695	-0.000724	0.001683	0.000774	0.002649	0.001755	-0.001350	0.001792	-0.001015	0.003558	0.000732	0.004502	0.003143	0.006420	0.002445	0.002862	-0.001155	0.000716	0.002068	0.002562	0.001025	0.002736	0.003544	0.001449	-0.000193	0.001936	0.004645	0.003898	0.003255	0.003970	0.003411	0.005130	0.004863	0.004859	0.008113	0.005213	0.005005	0.005869	0.000616	0.003828	0.001614	0.004692	0.006547	0.004184	0.004802	0.004618	0.005498	0.003578
-319.866666	-0.001524	-0.002379	-0.002561	-0.000711	-0.002939	0.001755	0.000952	-0.002093	0.000556	-0.001833	0.003194	0.000996	0.000160	0.000567	0.001048	0.000663	-0.002692	-0.003540	-0.003939	0.001317	-0.000940	0.002032	-0.000310	0.000563	0.000870	-0.000482	-0.000291	-0.001243	-0.000081	-0.000112	0.003071	0.000770	0.003079	0.001804	0.005091	0.003899	0.000652	0.001708	-0.001404	-0.001444	0.003015	-0.000629	0.003036	0.002583	0.000516	0.002523	0.003567	0.000006	0.002499
-319.833333	-0.008500	-0.004442	-0.005919	-0.004624	-0.003424	-0.003632	-0.004895	-0.001556	-0.002091	-0.003804	-0.000792	0.001915	-0.004541	-0.000588	0.002985	-0.006033	-0.004109	-0.006763	-0.000464	-0.003244	-0.003216	-0.003581	-0.003327	-0.002706	-0.003867	-0.002359	-0.003406	-0.002609	-0.003735	-0.002023	-0.004626	-0.000395	-0.001178	-0.002517	0.000440	0.000333	-0.000686	-0.002113	-0.003527	0.001710	-0.003844	-0.003568	-0.000988	0.001559	0.001041	-0.003276	-0.001844	0.000502	-0.000430
-319.800000	-0.008023	-0.007297	-0.006262	-0.006480	-0.010910	-0.008232	-0.005492	-0.005455	-0.004872	-0.004507	-0.005683	-0.002367	-0.006614	-0.002560	-0.002836	-0.006432	-0.006039	-0.006679	-0.005572	-0.005344	-0.006546	-0.007070	-0.007164	-0.003992	-0.006703	-0.007443	-0.007426	-0.000971	-0.006018	-0.005145	-0.005171	-0.003975	-0.001476	-0.002388	-0.002396	-0.001040	-0.007348	-0.006157	-0.006111	-0.002154	-0.003014	-0.005093	-0.005009	-0.002830	-0.003549	-0.005855	-0.005065	-0.003442	-0.002948
-319.766666	-0.009469	-0.009409	-0.010618	-0.006395	-0.007761	-0.010484	-0.006401	-0.008276	-0.010911	-0.007063	-0.005385	-0.004943	-0.007427	-0.007170	-0.006193	-0.006096	-0.007943	-0.010786	-0.008445	-0.007646	-0.009192	-0.006307	-0.007543	-0.009282	-0.005629	-0.006085	-0.009095	-0.005395	-0.008047	-0.011616	-0.006608	-0.006338	-0.005458	-0.006312	-0.005985	-0.005841	-0.008365	-0.006251	-0.004465	-0.008987	-0.008633	-0.007261	-0.005584	-0.006707	-0.006412	-0.006989	-0.006052	-0.004957	-0.003862
-319.733333	-0.010632	-0.011788	-0.012375	-0.006067	-0.010931	-0.009730	-0.011282	-0.010566	-0.009845	-0.011899	-0.006895	-0.007047	-0.009907	-0.006871	-0.007501	-0.009341	-0.010196	-0.009573	-0.007478	-0.010778	-0.010842	-0.011480	-0.009187	-0.011621	-0.010655	-0.008946	-0.012732	-0.007835	-0.007596	-0.010572	-0.007219	-0.007816	-0.009347	-0.008706	-0.008835	-0.007097	-0.009742	-0.010378	-0.009054	-0.008795	-0.010514	-0.008094	-0.006195	-0.007348	-0.007760	-0.008028	-0.008170	-0.011201	-0.006469
-319.700000	-0.011200	-0.010344	-0.011675	-0.012544	-0.013839	-0.008147	-0.010488	-0.012731	-0.013066	-0.010549	-0.009221	-0.009414	-0.013553	-0.011967	-0.008464	-0.009282	-0.013143	-0.015944	-0.011415	-0.013406	-0.013157	-0.013344	-0.011595	-0.010906	-0.013469	-0.010768	-0.012237	-0.009796	-0.008310	-0.012450	-0.011067	-0.010298	-0.010817	-0.011360	-0.008607	-0.007724	-0.009499	-0.009511	-0.009300	-0.011511	-0.008686	-0.013610	-0.012045	-0.009046	-0.012385	-0.007451	-0.008920	-0.011106	-0.010710
-319.666666	-0.011715	-0.014463	-0.018148	-0.011519	-0.014828	-0.012570	-0.011141	-0.013044	-0.012791	-0.012985	-0.011916	-0.010291	-0.011579	-0.009519	-0.009642	-0.012168	-0.013312	-0.014476	-0.010478	-0.011398	-0.013106	-0.015631	-0.014365	-0.009409	-0.014449	-0.012100	-0.012031	-0.014352	-0.010633	-0.013566	-0.010630	-0.013571	-0.011094	-0.013887	-0.011028	-0.009237	-0.011419	-0.013323	-0.010420	-0.014321	-0.011854	-0.013788	-0.010795	-0.011197	-0.013598	-0.012713	-0.011975	-0.013038	-0.011356
-319.633333	-0.013338	-0.013780	-0.015724	-0.010102	-0.015947	-0.013814	-0.014840	-0.014108	-0.014281	-0.013426	-0.012583	-0.010375	-0.012109	-0.012847	-0.012889	-0.013404	-0.014471	-0.014299	-0.015095	-0.015953	-0.014581	-0.015200	-0.014895	-0.016062	-0.014179	-0.011060	-0.013018	-0.015598	-0.015950	-0.012463	-0.014560	-0.013270	-0.011984	-0.012139	-0.013496	-0.009171	-0.014368	-0.014681	-0.012385	-0.012976	-0.011559	-0.014782	-0.010765	-0.012448	-0.014940	-0.012258	-0.014644	-0.011627	-0.012906
-319.600000	-0.013562	-0.013677	-0.016168	-0.014445	-0.014888	-0.012007	-0.013356	-0.014613	-0.016705	-0.017180	-0.014598	-0.013526	-0.013640	-0.015584	-0.013087	-0.013845	-0.014879	-0.014986	-0.014088	-0.015724	-0.012171	-0.011770	-0.016517	-0.015025	-0.013708	-0.014297	-0.015085	-0.014386	-0.012936	-0.016264	-0.014624	-0.014627	-0.012391	-0.014516	-0.016028	-0.010969	-0.015348	-0.014650	-0.013931	-0.014620	-0.013010	-0.014424	-0.013287	-0.011730	-0.014129	-0.013352	-0.014013	-0.011491	-0.011896
-319.566666	-0.012806	-0.013580	-0.012170	-0.012371	-0.016141	-0.014588	-0.016355	-0.015020	-0.013132	-0.016850	-0.012439	-0.011890	-0.012276	-0.015064	-0.014305	-0.011897	-0.012867	-0.014362	-0.013073	-0.014793	-0.013434	-0.016077	-0.015459	-0.015430	-0.016187	-0.013269	-0.013206	-0.013473	-0.013567	-0.016137	-0.014527	-0.016806	-0.013284	-0.016394	-0.012666	-0.013182	-0.016285	-0.016863	-0.014430	-0.012991	-0.014625	-0.012647	-0.012375	-0.013133	-0.013972	-0.011918	-0.012055	-0.013312	-0.015533
-319.533333	-0.011962	-0.010583	-0.009223	-0.011572	-0.013009	-0.012653	-0.012059	-0.014402	-0.009162	-0.012693	-0.011547	-0.013761	-0.013145	-0.012278	-0.013318	-0.013964	-0.010320	-0.013411	-0.011609	-0.015994	-0.016903	-0.015877	-0.015325	-0.013582	-0.014050	-0.013027	-0.011530	-0.011303	-0.013133	-0.019050	-0.012439	-0.012888	-0.015378	-0.016110	-0.014546	-0.011146	-0.014458	-0.014294	-0.014656	-0.016554	-0.017178	-0.015325	-0.013052	-0.014265	-0.011000	-0.014756	-0.011703	-0.013132	-0.013882
-319.500000	-0.007783	-0.009673	-0.008745	-0.010352	-0.011076	-0.009685	-0.009021	-0.011499	-0.010667	-0.012007	-0.011291	-0.009855	-0.012026	-0.012533	-0.008790	-0.014069	-0.013942	-0.009077	-0.008499	-0.012864	-0.011398	-0.013085	-0.012424	-0.012326	-0.012839	-0.010062	-0.010718	-0.012250	-0.012571	-0.015147	-0.011621	-0.013135	-0.008305	-0.012627	-0.011932	-0.010326	-0.009781	-0.014878	-0.012844	-0.012972	-0.010309	-0.014880	-0.012282	-0.016240	-0.014618	-0.012852	-0.012698	-0.011845	-0.013744
-319.466666	-0.004799	-0.005714	-0.010419	-0.003551	-0.010146	-0.007263	-0.005454	-0.009539	-0.010579	-0.008627	-0.008157	-0.009256	-0.012264	-0.010430	-0.007374	-0.011186	-0.010912	-0.010508	-0.008078	-0.013075	-0.008746	-0.010810	-0.011733	-0.008079	-0.012212	-0.008339	-0.008449	-0.010808	-0.010142	-0.016136	-0.012622	-0.010020	-0.009375	-0.014995	-0.012311	-0.011538	-0.009637	-0.013432	-0.010307	-0.011421	-0.007928	-0.010267	-0.011294	-0.012498	-0.010488	-0.009113	-0.010241	-0.009005	-0.014529
-319.433333	-0.001758	-0.001650	-0.008528	-0.003096	-0.005378	-0.006263	-0.005899	-0.006274	-0.004302	-0.005738	-0.005705	-0.007546	-0.009815	-0.008082	-0.009286	-0.008849	-0.005387	-0.004835	-0.004923	-0.011376	-0.006728	-0.010830	-0.008191	-0.010657	-0.006061	-0.004522	-0.009803	-0.005556	-0.007027	-0.010495	-0.010602	-0.009747	-0.008970	-0.011913	-0.008501	-0.007420	-0.008659	-0.008779	-0.007870	-0.009406	-0.009606	-0.012367	-0.008708	-0.010441	-0.005550	-0.006675	-0.010413	-0.007051	-0.008700
-319.400000	0.001208	0.002039	0.000241	-0.001780	-0.002510	-0.004626	-0.000136	-0.004243	-0.002143	-0.006097	-0.003369	-0.004814	-0.004963	-0.003855	-0.008717	-0.005635	-0.004836	-0.001402	-0.003009	-0.008837	-0.006575	-0.007641	-0.003855	-0.007395	-0.002700	-0.001813	-0.005733	-0.004542	-0.002468	-0.009257	-0.006624	-0.009152	-0.005167	-0.006968	-0.005577	-0.007292	-0.005128	-0.006684	-0.004618	-0.008892	-0.004753	-0.004375	-0.007484	-0.007297	-0.007204	-0.005337	-0.005702	-0.004040	-0.007379
-319.366666	0.001857	0.003316	0.000437	0.002330	0.001138	0.001032	0.001325	-0.002067	0.000765	-0.001737	-0.003019	-0.000200	-0.007374	-0.002630	0.000257	-0.001246	-0.001450	0.000074	0.002139	-0.001589	-0.001481	-0.004334	-0.005425	-0.001105	0.002904	-0.000321	-0.002229	-0.001556	-0.001842	-0.001100	-0.003288	-0.003639	-0.003536	-0.002117	-0.001433	-0.000334	-0.000179	-0.001292	-0.000503	-0.005321	-0.004966	-0.004053	-0.003649	-0.001547	-0.002194	-0.001113	-0.005555	-0.000511	-0.005695
-319.333333	0.007227	0.006121	0.004447	0.004969	0.003500	0.006023	0.003984	0.004637	0.001894	0.001381	0.000937	0.000189	-0.000745	0.001054	0.001450	0.000939	0.000747	0.001166	0.003053	-0.002380	0.001406	0.002298	-0.000685	0.002223	0.001406	0.004953	0.001833	-0.000381	0.001805	-0.000410	0.000692	0.002760	0.000207	-0.002690	0.000417	0.000133	0.002364	-0.000764	-0.002176	-0.000374	0.000345	0.004545	0.001871	-0.000855	0.001386	0.000555	-0.004886	0.002778	-0.000461
-319.300000	0.013523	0.010716	0.003750	0.011213	0.006859	0.007177	0.006110	0.006047	0.004212	0.004865	0.006438	0.004306	0.001183	0.006284	0.001486	0.003181	0.005239	0.008733	0.005997	0.002040	0.003795	0.003136	0.001748	0.005497	0.007055	0.005671	0.005457	0.006092	0.006416	0.001844	0.004346	0.003260	0.002844	0.005124	0.000682	0.003237	0.002149	0.001492	0.000835	0.002052	-0.000019	0.004706	0.003108	0.004893	0.001995	0.002775	0.001993	0.005108	0.001422
-319.266666	0.014271	0.015156	0.011418	0.014011	0.011972	0.011894	0.008562	0.006888	0.008133	0.008076	0.008581	0.010028	0.005773	0.007832	0.009703	0.007867	0.009781	0.013866	0.008124	0.005418	0.008200	0.007750	0.004909	0.007180	0.010373	0.010760	0.010449	0.011167	0.008005	0.005173	0.007643	0.008321	0.006183	0.007130	0.007403	0.007969	0.008722	0.006928	0.004823	0.004836	0.004788	0.007544	0.007633	0.006717	0.008180	0.008519	0.005948	0.007475	0.005106
-319.233333	0.016594	0.017111	0.012521	0.014164	0.013307	0.013210	0.015717	0.012985	0.011564	0.012716	0.010768	0.016208	0.008120	0.013299	0.011740	0.010729	0.012246	0.014252	0.011496	0.009307	0.012573	0.008633	0.009560	0.012144	0.014669	0.012596	0.012045	0.011920	0.010570	0.010176	0.008582	0.010096	0.011656	0.009377	0.010885	0.011544	0.010583	0.013308	0.009552	0.009630	0.009243	0.009820	0.007904	0.006651	0.009837	0.011511	0.008993	0.012120	0.007575
-319.200000	0.014219	0.015183	0.013757	0.015321	0.014456	0.014922	0.015290	0.013566	0.015747	0.013717	0.015278	0.018931	0.014092	0.012768	0.013884	0.013148	0.014351	0.014005	0.014590	0.011272	0.014645	0.011388	0.010478	0.014870	0.015114	0.011684	0.012550	0.012769	0.014368	0.012935	0.012901	0.011097	0.015409	0.013217	0.013644	0.014769	0.014522	0.011586	0.011879	0.013436	0.011551	0.013940	0.011469	0.012528	0.014408	0.013248	0.012062	0.012045	0.010466
-319.166666	0.019421	0.016885	0.014526	0.014354	0.015799	0.018809	0.017294	0.018671	0.015156	0.015570	0.016442	0.018298	0.011679	0.017123	0.012895	0.015043	0.016206	0.014421	0.015084	0.012732	0.014806	0.012127	0.012615	0.017171	0.014064	0.015221	0.013805	0.018211	0.014936	0.012917	0.016132	0.013111	0.016603	0.013969	0.013233	0.013097	0.017029	0.015022	0.015096	0.016713	0.016012	0.015292	0.014345	0.014776	0.013176	0.015404	0.014303	0.015351	0.016188
-319.133333	0.018461	0.015685	0.013707	0.016683	0.016296	0.015214	0.015376	0.016401	0.015819	0.015398	0.014145	0.016701	0.014788	0.013997	0.019893	0.015758	0.017036	0.016636	0.017188	0.014337	0.014878	0.013996	0.016521	0.019217	0.014422	0.015544	0.018946	0.018102	0.016608	0.014597	0.019355	0.015803	0.016811	0.016844	0.014052	0.015746	0.021831	0.014567	0.016100	0.016651	0.015539	0.015784	0.018547	0.013378	0.015750	0.016695	0.016445	0.018860	0.015594
-319.100000	0.014121	0.014365	0.014678	0.018824	0.016172	0.016233	0.018124	0.016407	0.014395	0.014884	0.018722	0.019202	0.015094	0.016435	0.018291	0.014403	0.016445	0.017681	0.016843	0.014737	0.015889	0.015424	0.014318	0.016421	0.016740	0.016347	0.015605	0.016791	0.016064	0.016557	0.014547	0.014603	0.018473	0.016364	0.019111	0.019416	0.016360	0.017065	0.015940	0.016010	0.015900	0.017121	0.015114	0.017579	0.017130	0.018337	0.019189	0.016381	0.015509
-319.066666	0.013988	0.014282	0.011218	0.017839	0.014744	0.012742	0.016244	0.013932	0.014648	0.012890	0.016392	0.018749	0.016964	0.015465	0.018304	0.014928	0.017657	0.013755	0.013304	0.015717	0.013712	0.012889	0.011652	0.014830	0.015232	0.015774	0.014147	0.016611	0.017471	0.015779	0.014375	0.015703	0.015267	0.019739	0.018322	0.016602	0.018575	0.015321	0.015449	0.016574	0.018991	0.017715	0.017235	0.016723	0.016950	0.017304	0.016006	0.014602	0.014778
-319.033333	0.010927	0.012876	0.008901	0.015049	0.012582	0.011513	0.013703	0.014563	0.014711	0.013836	0.015503	0.016520	0.013862	0.013244	0.017378	0.014627	0.014051	0.012985	0.012467	0.015409	0.014831	0.014085	0.014982	0.015101	0.012283	0.015097	0.013035	0.015916	0.014763	0.012799	0.013480	0.012555	0.014517	0.017564	0.015486	0.018232	0.016769	0.014890	0.014439	0.018676	0.017920	0.012899	0.017886	0.015776	0.015245	0.016094	0.015298	0.014542	0.017112
-319.000000	0.008152	0.010001	0.007746	0.010619	0.009374	0.011027	0.012572	0.011685	0.009928	0.014184	0.011779	0.012537	0.010329	0.012167	0.014395	0.012538	0.010034	0.005970	0.011154	0.011973	0.011627	0.010889	0.012476	0.012159	0.013409	0.011358	0.014071	0.011970	0.011713	0.011965	0.012289	0.017048	0.016624	0.012921	0.015092	0.014750	0.016959	0.011368	0.010063	0.013362	0.014711	0.013525	0.014732	0.015156	0.015676	0.010790	0.014651	0.010421	0.012659
-318.966666	0.005680	0.005720	0.002112	0.008760	0.005352	0.003739	0.008904	0.007664	0.009722	0.007347	0.010624	0.012685	0.008417	0.008729	0.013590	0.010121	0.009605	0.005535	0.009270	0.009798	0.008970	0.007504	0.007893	0.008921	0.005160	0.006795	0.008728	0.013313	0.009130	0.008519	0.010794	0.006113	0.010076	0.009867	0.013453	0.007383	0.011005	0.006607	0.010968	0.011130	0.011386	0.008871	0.010666	0.013324	0.008563	0.010492	0.014205	0.010531	0.010633
-318.933333	0.003970	-0.000622	0.000094	0.005139	0.001247	0.005244	0.005907	0.004054	0.005967	0.004588	0.007829	0.006783	0.007627	0.007701	0.009897	0.006510	0.002850	0.002263	0.005147	0.006062	0.005665	0.003738	0.006188	0.005530	0.004700	0.006005	0.007701	0.005203	0.003257	0.006814	0.007042	0.006816	0.006638	0.008823	0.008301	0.007144	0.005169	0.009337	0.010109	0.006471	0.009212	0.009450	0.009507	0.008699	0.007867	0.007843	0.010039	0.007978	0.008132
-318.900000	-0.002685	-0.001065	-0.004477	-0.001510	-0.002612	-0.001846	-0.001987	0.002057	-0.000421	-0.000034	0.002014	0.003932	0.004410	0.001890	0.009243	0.005380	0.002552	0.000249	-0.000522	0.004852	0.001970	0.003650	0.002324	0.003828	0.001295	0.001192	0.002500	0.005281	0.000559	0.002734	0.005381	0.004797	0.002810	0.006714	0.006294	0.007057	0.004089	0.003174	0.002717	0.004903	0.004550	0.003633	0.008306	0.003000	0.004101	0.002077	0.007285	0.006926	0.004716
-318.866666	-0.003051	-0.004023	-0.002608	-0.000612	-0.005333	-0.002717	-0.003141	-0.003069	-0.001698	-0.003022	0.000473	-0.002525	0.002311	0.002468	0.002795	0.000742	0.000631	-0.005624	-0.002571	0.000279	-0.000827	-0.000742	-0.000018	-0.000183	-0.002615	-0.001319	-0.001089	-0.002232	-0.002752	0.001764	-0.001637	0.001534	0.002216	0.003409	0.003827	0.002429	0.000285	-0.001086	0.001350	0.002976	0.000050	0.001713	0.003796	0.002393	0.002343	-0.000114	0.003259	0.002425	0.002498
-318.833333	-0.003861	-0.006197	-0.008975	-0.003209	-0.007374	-0.005323	-0.004127	-0.006161	-0.006139	-0.002133	-0.005357	-0.001024	-0.001713	-0.000883	-0.000992	-0.003637	-0.002598	-0.005465	-0.007224	-0.004657	-0.003344	-0.005535	-0.005233	-0.005111	-0.003787	-0.003499	-0.001102	-0.004228	-0.003928	-0.002288	-0.004724	-0.002691	-0.003634	-0.002633	-0.003189	-0.001112	0.001959	-0.001985	-0.000435	-0.004259	-0.001726	-0.003097	0.000190	0.001807	-0.004078	-0.001464	-0.003869	-0.001762	-0.000698
-318.800000	-0.006742	-0.008845	-0.008466	-0.006200	-0.012465	-0.008893	-0.004788	-0.007640	-0.008353	-0.006289	-0.005923	-0.004639	-0.004439	-0.005846	-0.000305	-0.001192	-0.007726	-0.008688	-0.005591	-0.005763	-0.006741	-0.008308	-0.004923	-0.006216	-0.008215	-0.009780	-0.004712	-0.005672	-0.008490	-0.004409	-0.005591	-0.003307	-0.003662	-0.003690	-0.006705	-0.005334	-0.003681	-0.006562	-0.005421	-0.006318	-0.005657	-0.009116	-0.001814	-0.005968	-0.006422	-0.003511	-0.001770	-0.005523	-0.004195
-318.766666	-0.008059	-0.008048	-0.010746	-0.010716	-0.010367	-0.010712	-0.006913	-0.009869	-0.010457	-0.009294	-0.010605	-0.005465	-0.006923	-0.005444	-0.005280	-0.007030	-0.008518	-0.009481	-0.005556	-0.008625	-0.006739	-0.009713	-0.010080	-0.008660	-0.010734	-0.010256	-0.008176	-0.006309	-0.008436	-0.007713	-0.006853	-0.008893	-0.005879	-0.006641	-0.004297	-0.005210	-0.004622	-0.007669	-0.004605	-0.006625	-0.006854	-0.007717	-0.003737	-0.005320	-0.009323	-0.009954	-0.006429	-0.005826	-0.008174
-318.733333	-0.012860	-0.011341	-0.012427	-0.008985	-0.012725	-0.011785	-0.009143	-0.009553	-0.008858	-0.010675	-0.007439	-0.008237	-0.008502	-0.009418	-0.005398	-0.008193	-0.010404	-0.011932	-0.008312	-0.011767	-0.011654	-0.010647	-0.011095	-0.008072	-0.010594	-0.010961	-0.009360	-0.009101	-0.012608	-0.011698	-0.009094	-0.011715	-0.008732	-0.009402	-0.007655	-0.007813	-0.007764	-0.010896	-0.009065	-0.006910	-0.009446	-0.009195	-0.005476	-0.007920	-0.007955	-0.009193	-0.010637	-0.006761	-0.006844
-318.700000	-0.010319	-0.010991	-0.012805	-0.013548	-0.009715	-0.009133	-0.011862	-0.011736	-0.009968	-0.014462	-0.011318	-0.007975	-0.009856	-0.012271	-0.009362	-0.010123	-0.009113	-0.012334	-0.011679	-0.012762	-0.010455	-0.012312	-0.012440	-0.010152	-0.011453	-0.010333	-0.011416	-0.010012	-0.010983	-0.009256	-0.010238	-0.011328	-0.011071	-0.012661	-0.010304	-0.008585	-0.011235	-0.013740	-0.011514	-0.012852	-0.009828	-0.011063	-0.008295	-0.009615	-0.011352	-0.009269	-0.006556	-0.008865	-0.011838
-318.666666	-0.012419	-0.009010	-0.012355	-0.012364	-0.012147	-0.010646	-0.011591	-0.012361	-0.011737	-0.013363	-0.012229	-0.012797	-0.009250	-0.009943	-0.008334	-0.011036	-0.014937	-0.011301	-0.009752	-0.011232	-0.011730	-0.013399	-0.011360	-0.011973	-0.011655	-0.010883	-0.011518	-0.012176	-0.012056	-0.011983	-0.014894	-0.009898	-0.012302	-0.009267	-0.012467	-0.005722	-0.011605	-0.011015	-0.007649	-0.012470	-0.011995	-0.011286	-0.007809	-0.011811	-0.011463	-0.011770	-0.009852	-0.013116	-0.008841
-318.633333	-0.007859	-0.011740	-0.010979	-0.011420	-0.010938	-0.009668	-0.005066	-0.009396	-0.009937	-0.009757	-0.008882	-0.010829	-0.012914	-0.010110	-0.008804	-0.008242	-0.011330	-0.011548	-0.012388	-0.012509	-0.011960	-0.012715	-0.009924	-0.009717	-0.011964	-0.009806	-0.012450	-0.012287	-0.012639	-0.012038	-0.011541	-0.008801	-0.010856	-0.011457	-0.011346	-0.008767	-0.010682	-0.008397	-0.012664	-0.012288	-0.007782	-0.013405	-0.009821	-0.010114	-0.008985	-0.008890	-0.010204	-0.009443	-0.011816
-318.600000	-0.010295	-0.010996	-0.012880	-0.010218	-0.012588	-0.013174	-0.008110	-0.009938	-0.009341	-0.010335	-0.009486	-0.010071	-0.010081	-0.010281	-0.010078	-0.012506	-0.011468	-0.011961	-0.010339	-0.010784	-0.009681	-0.011643	-0.009321	-0.010734	-0.010378	-0.009826	-0.008524	-0.011382	-0.007446	-0.010031	-0.010139	-0.010583	-0.010604	-0.013375	-0.010386	-0.009721	-0.011039	-0.011575	-0.010341	-0.009026	-0.011848	-0.010190	-0.008117	-0.012937	-0.012597	-0.009227	-0.007330	-0.008461	-0.011500
-318.566666	-0.008249	-0.009150	-0.011616	-0.009343	-0.008901	-0.011314	-0.009192	-0.010483	-0.009499	-0.009357	-0.010222	-0.010096	-0.009623	-0.011206	-0.005363	-0.010550	-0.009903	-0.013869	-0.009805	-0.008966	-0.011378	-0.012397	-0.010849	-0.010194	-0.006626	-0.010182	-0.009983	-0.009555	-0.010344	-0.010224	-0.014958	-0.011769	-0.008368	-0.010500	-0.008705	-0.008279	-0.009064	-0.008842	-0.010413	-0.011057	-0.010698	-0.012823	-0.005778	-0.007593	-0.010380	-0.011674	-0.011649	-0.008328	-0.010167
-318.533333	-0.009651	-0.007003	-0.013668	-0.009342	-0.010465	-0.008146	-0.011892	-0.008364	-0.009591	-0.012278	-0.011437	-0.007954	-0.008820	-0.007971	-0.007201	-0.008995	-0.008404	-0.011706	-0.007843	-0.012708	-0.010224	-0.010125	-0.010818	-0.011607	-0.011927	-0.010146	-0.010842	-0.010006	-0.007292	-0.013406	-0.011530	-0.008433	-0.008373	-0.011082	-0.008622	-0.009026	-0.009244	-0.011609	-0.011908	-0.010543	-0.008662	-0.010949	-0.011313	-0.008490	-0.011506	-0.009289	-0.008524	-0.009831	-0.011657
-318.500000	-0.008872	-0.009173	-0.010607	-0.011250	-0.010390	-0.010342	-0.010436	-0.011632	-0.010047	-0.007861	-0.008215	-0.006971	-0.006421	-0.008503	-0.008619	-0.008706	-0.009626	-0.010584	-0.008081	-0.012202	-0.009649	-0.012148	-0.010684	-0.010628	-0.014692	-0.009611	-0.008161	-0.011169	-0.009715	-0.010490	-0.012406	-0.006970	-0.007530	-0.008717	-0.009245	-0.008468	-0.010161	-0.011313	-0.008860	-0.009110	-0.009316	-0.013417	-0.005514	-0.010774	-0.007200	-0.012026	-0.007699	-0.008360	-0.009167
-318.466666	-0.010558	-0.010126	-0.011435	-0.011786	-0.013130	-0.010792	-0.008449	-0.009009	-0.008233	-0.008574	-0.014081	-0.010262	-0.007843	-0.011650	-0.009728	-0.010408	-0.013650	-0.011142	-0.007484	-0.012893	-0.007750	-0.007829	-0.012126	-0.012478	-0.010792	-0.009792	-0.011251	-0.009290	-0.008841	-0.008541	-0.011756	-0.011485	-0.010899	-0.008478	-0.011511	-0.008586	-0.008225	-0.010518	-0.010172	-0.009120	-0.009256	-0.008992	-0.008241	-0.008526	-0.009893	-0.011198	-0.007878	-0.008519	-0.009546
-318.433333	-0.011709	-0.009884	-0.010408	-0.007767	-0.010334	-0.012160	-0.009493	-0.009874	-0.009367	-0.010953	-0.009851	-0.008851	-0.009432	-0.005190	-0.008591	-0.012216	-0.006956	-0.011446	-0.011567	-0.013386	-0.010830	-0.013159	-0.011273	-0.012484	-0.011165	-0.008773	-0.009288	-0.010078	-0.011510	-0.009327	-0.009269	-0.011466	-0.008945	-0.011087	-0.009345	-0.007421	-0.009713	-0.012136	-0.010777	-0.010557	-0.009448	-0.010330	-0.007558	-0.010358	-0.009814	-0.008631	-0.009444	-0.010374	-0.008347
-318.400000	-0.009942	-0.012593	-0.013796	-0.010888	-0.009262	-0.013294	-0.010745	-0.008707	-0.012140	-0.010091	-0.011317	-0.006536	-0.011605	-0.010433	-0.008528	-0.010844	-0.011981	-0.013353	-0.010577	-0.012981	-0.009914	-0.008005	-0.008394	-0.010399	-0.008944	-0.009100	-0.011572	-0.012945	-0.009629	-0.013221	-0.011973	-0.010237	-0.011757	-0.008856	-0.011633	-0.008783	-0.010903	-0.011094	-0.008297	-0.009916	-0.006107	-0.011105	-0.009720	-0.007328	-0.011596	-0.009822	-0.006409	-0.007829	-0.009805
-318.366666	-0.011789	-0.014997	-0.015444	-0.013558	-0.015171	-0.012902	-0.010833	-0.010209	-0.009657	-0.012423	-0.010831	-0.008760	-0.011364	-0.009793	-0.010524	-0.011259	-0.010348	-0.014676	-0.010873	-0.011370	-0.011311	-0.013645	-0.008630	-0.011037	-0.008571	-0.010694	-0.011482	-0.012386	-0.013608	-0.013215	-0.009588	-0.011909	-0.011671	-0.012568	-0.011194	-0.008756	-0.011154	-0.013011	-0.012873	-0.011738	-0.010824	-0.010856	-0.008356	-0.005752	-0.013260	-0.011158	-0.009344	-0.011050	-0.011248
-318.333333	-0.015643	-0.016120	-0.015283	-0.011717	-0.013719	-0.013349	-0.012676	-0.011664	-0.014271	-0.012235	-0.013455	-0.011081	-0.012282	-0.012551	-0.009795	-0.010937	-0.014535	-0.017998	-0.011437	-0.016181	-0.013633	-0.016042	-0.013579	-0.014944	-0.014128	-0.012707	-0.010383	-0.010609	-0.014022	-0.013139	-0.014705	-0.013097	-0.012938	-0.012436	-0.011665	-0.012160	-0.009199	-0.013019	-0.012614	-0.013579	-0.012997	-0.013368	-0.010992	-0.013026	-0.009772	-0.012637	-0.011711	-0.010544	-0.012892
-318.300000	-0.017168	-0.017457	-0.015838	-0.017954	-0.018672	-0.013721	-0.013143	-0.015939	-0.015195	-0.013697	-0.014271	-0.014827	-0.014155	-0.013270	-0.012964	-0.012230	-0.015150	-0.020313	-0.016276	-0.014193	-0.015690	-0.016851	-0.014284	-0.016038	-0.018289	-0.018049	-0.017301	-0.013958	-0.015728	-0.012844	-0.012300	-0.012595	-0.013683	-0.010861	-0.011393	-0.010946	-0.012611	-0.013449	-0.016859	-0.015019	-0.012876	-0.011701	-0.010475	-0.010673	-0.010505	-0.015901	-0.012112	-0.011267	-0.012958
-318.266666	-0.018774	-0.018740	-0.017559	-0.018932	-0.016651	-0.019695	-0.013781	-0.021505	-0.016114	-0.015790	-0.015390	-0.016469	-0.014245	-0.016547	-0.014183	-0.015263	-0.016911	-0.021371	-0.018338	-0.018141	-0.015298	-0.018686	-0.017325	-0.017362	-0.019023	-0.018953	-0.018424	-0.015648	-0.016360	-0.016265	-0.015721	-0.016138	-0.012915	-0.017094	-0.013676	-0.013694	-0.014674	-0.016273	-0.016105	-0.015888	-0.017186	-0.016539	-0.013763	-0.016954	-0.014433	-0.016839	-0.015388	-0.016378	-0.013427
-318.233333	-0.020272	-0.017845	-0.021390	-0.016651	-0.019279	-0.014892	-0.017593	-0.020977	-0.017771	-0.019927	-0.017143	-0.016787	-0.016334	-0.017177	-0.015577	-0.018375	-0.019707	-0.020059	-0.020531	-0.015901	-0.018894	-0.019240	-0.017478	-0.018917	-0.019614	-0.017690	-0.017914	-0.015834	-0.018447	-0.021078	-0.015415	-0.017873	-0.015485	-0.015821	-0.016137	-0.014314	-0.016755	-0.020366	-0.015470	-0.016965	-0.018847	-0.016953	-0.013553	-0.018320	-0.014464	-0.017857	-0.018034	-0.015933	-0.017055
-318.200000	-0.021406	-0.021175	-0.020939	-0.019339	-0.019464	-0.020340	-0.020780	-0.019327	-0.019464	-0.019953	-0.017546	-0.018460	-0.018044	-0.019815	-0.017506	-0.018771	-0.020578	-0.021005	-0.017575	-0.022132	-0.016886	-0.020148	-0.019154	-0.018985	-0.020191	-0.018657	-0.020312	-0.015991	-0.019729	-0.017550	-0.018000	-0.020659	-0.018340	-0.018434	-0.017114	-0.016045	-0.018975	-0.018479	-0.019429	-0.019424	-0.021764	-0.019967	-0.016486	-0.017708	-0.016963	-0.017413	-0.017054	-0.016128	-0.019002
-318.166666	-0.022814	-0.020596	-0.017804	-0.018206	-0.021944	-0.019392	-0.018475	-0.021915	-0.020681	-0.021435	-0.020677	-0.019865	-0.020878	-0.019082	-0.015960	-0.018678	-0.023279	-0.021756	-0.019381	-0.018396	-0.021435	-0.022887	-0.021142	-0.019150	-0.021919	-0.020187	-0.017966	-0.019941	-0.021215	-0.019143	-0.019974	-0.020721	-0.018703	-0.019007	-0.016784	-0.015903	-0.018110	-0.020701	-0.024110	-0.018687	-0.020719	-0.020038	-0.020864	-0.017695	-0.021529	-0.023311	-0.020805	-0.018018	-0.021594
-318.133333	-0.022181	-0.020457	-0.023887	-0.018744	-0.023599	-0.020385	-0.019518	-0.021507	-0.023437	-0.020491	-0.018782	-0.022665	-0.019793	-0.022119	-0.018296	-0.020931	-0.023830	-0.023005	-0.018731	-0.019004	-0.020340	-0.025001	-0.023875	-0.020622	-0.021467	-0.019778	-0.020038	-0.023790	-0.022244	-0.021060	-0.023135	-0.022464	-0.019372	-0.021504	-0.018487	-0.020856	-0.019478	-0.021276	-0.022524	-0.022123	-0.021432	-0.021595	-0.020039	-0.022652	-0.023194	-0.020996	-0.019365	-0.020433	-0.021918
-318.100000	-0.018357	-0.020489	-0.021239	-0.020717	-0.024526	-0.022479	-0.022381	-0.022783	-0.022778	-0.021619	-0.021500	-0.019066	-0.021590	-0.021396	-0.018975	-0.021955	-0.022023	-0.022106	-0.019405	-0.022727	-0.022308	-0.023622	-0.022860	-0.022333	-0.018451	-0.019859	-0.022272	-0.020556	-0.023467	-0.022203	-0.022760	-0.026076	-0.019026	-0.023974	-0.022089	-0.018740	-0.024489	-0.024273	-0.023913	-0.024996	-0.020799	-0.023564	-0.021367	-0.022073	-0.018740	-0.022516	-0.019147	-0.023317	-0.024198
-318.066666	-0.018523	-0.021828	-0.021886	-0.019117	-0.020306	-0.022590	-0.021268	-0.022372	-0.019825	-0.022770	-0.018101	-0.021740	-0.022138	-0.023780	-0.021387	-0.022721	-0.021573	-0.021796	-0.017145	-0.024137	-0.021357	-0.022032	-0.022699	-0.020719	-0.021241	-0.020742	-0.023940	-0.023426	-0.020749	-0.021615	-0.022109	-0.024060	-0.019559	-0.022451	-0.020395	-0.019449	-0.025185	-0.023331	-0.021546	-0.023816	-0.019213	-0.022762	-0.021668	-0.021142	-0.019570	-0.019951	-0.021187	-0.022241	-0.022276
-318.033333	-0.019070	-0.020764	-0.018076	-0.020866	-0.024485	-0.021796	-0.018796	-0.023134	-0.021684	-0.021326	-0.017044	-0.018735	-0.023555	-0.023639	-0.022537	-0.022106	-0.021164	-0.021079	-0.021063	-0.024610	-0.020785	-0.020694	-0.021827	-0.020250	-0.020990	-0.020479	-0.024119	-0.020311	-0.021890	-0.023235	-0.021029	-0.022696	-0.021279	-0.019902	-0.021574	-0.021194	-0.021912	-0.024003	-0.023982	-0.022392	-0.019181	-0.023883	-0.022449	-0.024943	-0.022868	-0.022534	-0.023070	-0.023196	-0.023081
-318.000000	-0.016083	-0.018705	-0.020407	-0.018902	-0.021756	-0.018886	-0.018820	-0.018714	-0.020083	-0.021240	-0.022052	-0.018455	-0.021082	-0.023327	-0.021024	-0.020826	-0.020912	-0.019584	-0.018666	-0.021424	-0.023314	-0.019685	-0.022154	-0.020816	-0.022527	-0.022359	-0.020771	-0.023672	-0.020535	-0.021213	-0.021838	-0.020889	-0.019998	-0.023398	-0.022494	-0.019447	-0.022038	-0.023739	-0.021295	-0.020969	-0.021566	-0.021917	-0.021093	-0.021825	-0.020564	-0.021582	-0.018588	-0.021058	-0.018379
-317.966666	-0.016235	-0.015130	-0.017450	-0.015987	-0.018644	-0.017996	-0.018034	-0.017545	-0.017044	-0.018801	-0.019539	-0.017185	-0.020501	-0.019173	-0.018948	-0.020248	-0.018378	-0.017093	-0.015072	-0.021484	-0.021018	-0.019678	-0.018467	-0.019624	-0.017631	-0.020481	-0.020605	-0.019499	-0.018832	-0.020913	-0.021021	-0.020291	-0.022632	-0.020195	-0.018453	-0.017365	-0.018285	-0.022230	-0.020476	-0.021367	-0.018792	-0.019693	-0.020830	-0.022652	-0.020954	-0.021598	-0.018217	-0.019678	-0.019896
-317.933333	-0.012861	-0.014065	-0.013195	-0.017905	-0.017465	-0.014680	-0.018205	-0.017669	-0.017298	-0.016426	-0.014372	-0.016804	-0.015449	-0.016575	-0.018206	-0.021531	-0.019490	-0.017116	-0.015231	-0.019817	-0.020303	-0.020752	-0.017668	-0.018972	-0.018633	-0.019001	-0.016041	-0.017224	-0.016758	-0.020627	-0.018804	-0.018880	-0.020176	-0.017438	-0.016532	-0.016278	-0.016417	-0.020905	-0.016978	-0.020917	-0.018032	-0.017874	-0.014634	-0.017881	-0.016687	-0.018406	-0.021524	-0.019889	-0.020735
-317.900000	-0.011174	-0.012719	-0.016058	-0.014510	-0.014956	-0.015301	-0.012490	-0.013760	-0.015124	-0.014550	-0.016961	-0.015652	-0.020133	-0.017796	-0.014171	-0.017296	-0.015204	-0.014142	-0.016322	-0.017540	-0.018170	-0.018001	-0.014433	-0.014732	-0.011694	-0.013914	-0.017608	-0.015708	-0.015839	-0.020280	-0.016169	-0.017708	-0.017475	-0.018907	-0.017506	-0.017531	-0.019512	-0.016316	-0.013914	-0.018895	-0.014454	-0.018926	-0.014512	-0.019926	-0.014024	-0.013175	-0.018161	-0.018257	-0.017361
-317.866666	-0.010470	-0.009334	-0.013052	-0.010611	-0.012345	-0.013093	-0.011962	-0.013735	-0.015270	-0.013840	-0.014449	-0.012326	-0.013340	-0.014192	-0.012755	-0.016256	-0.013066	-0.013497	-0.011840	-0.018393	-0.014380	-0.015956	-0.015658	-0.012372	-0.014142	-0.014226	-0.012728	-0.015068	-0.015587	-0.019502	-0.015180	-0.014275	-0.015278	-0.018911	-0.016122	-0.016174	-0.013161	-0.014008	-0.013155	-0.016533	-0.016620	-0.016705	-0.013356	-0.020229	-0.013991	-0.014008	-0.013734	-0.015572	-0.015551
-317.833333	-0.009916	-0.006814	-0.011453	-0.011173	-0.008007	-0.009851	-0.009935	-0.011584	-0.008901	-0.012746	-0.011413	-0.011638	-0.013026	-0.014415	-0.010056	-0.013887	-0.013488	-0.012607	-0.009517	-0.013038	-0.012969	-0.014464	-0.013737	-0.011108	-0.011635	-0.010918	-0.013643	-0.013128	-0.012966	-0.014965	-0.011588	-0.011274	-0.015838	-0.013033	-0.015046	-0.010786	-0.011248	-0.013171	-0.015657	-0.015551	-0.013232	-0.013567	-0.013229	-0.014770	-0.015741	-0.010897	-0.011884	-0.012359	-0.013375
-317.800000	-0.007468	-0.004866	-0.008168	-0.006651	-0.006429	-0.010735	-0.010604	-0.008569	-0.007451	-0.011254	-0.008537	-0.011478	-0.012291	-0.010391	-0.010416	-0.013156	-0.011138	-0.007320	-0.009625	-0.012988	-0.011880	-0.011760	-0.009946	-0.013393	-0.012451	-0.009681	-0.010072	-0.009629	-0.009873	-0.011963	-0.011038	-0.011663	-0.011276	-0.011829	-0.009707	-0.009857	-0.010855	-0.010708	-0.010478	-0.011878	-0.010578	-0.009359	-0.011321	-0.009572	-0.011987	-0.011064	-0.011728	-0.008452	-0.010500
-317.766666	-0.004431	-0.007814	-0.005427	-0.005630	-0.006206	-0.007884	-0.010329	-0.007072	-0.008438	-0.009586	-0.007262	-0.006316	-0.009107	-0.004571	-0.011705	-0.009682	-0.008140	-0.007217	-0.005393	-0.010973	-0.009613	-0.010071	-0.008696	-0.006467	-0.006016	-0.007430	-0.009285	-0.009554	-0.008216	-0.009803	-0.009221	-0.011137	-0.009978	-0.010211	-0.007019	-0.005968	-0.007764	-0.008068	-0.011114	-0.012460	-0.010744	-0.010751	-0.007861	-0.008189	-0.008416	-0.008197	-0.010538	-0.007648	-0.007444
-317.733333	0.001178	-0.004962	-0.005037	-0.003847	-0.005903	-0.004473	-0.001238	-0.005475	-0.004383	-0.006968	-0.004180	-0.003960	-0.005792	-0.006019	-0.006383	-0.009199	-0.004402	-0.004524	-0.003670	-0.009871	-0.007169	-0.006323	-0.006340	-0.005402	-0.005824	-0.005000	-0.005734	-0.004708	-0.006772	-0.006802	-0.005603	-0.009208	-0.007130	-0.009193	-0.007994	-0.005857	-0.009846	-0.006912	-0.004839	-0.008287	-0.008044	-0.011158	-0.006693	-0.006761	-0.005922	-0.004906	-0.004650	-0.008560	-0.007301
-317.700000	0.002671	0.000713	-0.004380	-0.000399	-0.002833	-0.002187	-0.002558	-0.004104	-0.003929	-0.003086	-0.004126	-0.004786	-0.004000	-0.003293	-0.005774	-0.003164	-0.005517	-0.001645	-0.002974	-0.009278	-0.004011	-0.005483	-0.007887	0.000586	-0.001359	0.000488	-0.003921	-0.002310	-0.004766	-0.004962	-0.004282	-0.004112	-0.003818	-0.005531	-0.005629	-0.003579	-0.003905	-0.005150	-0.006726	-0.004793	-0.004697	-0.008081	-0.000907	-0.006791	-0.003691	-0.004261	-0.002571	-0.003670	-0.005805
-317.666666	0.001022	0.000568	-0.004506	-0.000007	-0.004766	-0.000230	-0.001663	-0.002527	0.000235	-0.004221	-0.000300	-0.004674	-0.005347	-0.000255	-0.001740	-0.001393	-0.001404	-0.000590	-0.001509	-0.005459	-0.005246	-0.001985	-0.004694	-0.001824	-0.001859	-0.000933	-0.003339	-0.001993	-0.002229	-0.003922	-0.001989	-0.003274	-0.001485	-0.003684	-0.005115	-0.001524	-0.002646	-0.001187	-0.004893	-0.006001	-0.003625	-0.000742	-0.000813	-0.003629	-0.002598	-0.005314	-0.002778	-0.001991	-0.004689
-317.633333	0.004853	0.003351	0.000638	0.001243	0.001491	0.002324	0.001179	0.001887	0.000567	-0.000986	-0.000660	0.000649	-0.001504	0.001200	-0.003658	-0.002653	-0.002421	0.002729	-0.001974	-0.002309	-0.000387	-0.004099	-0.003022	-0.000850	-0.001059	0.001992	-0.000525	-0.003089	0.000590	-0.002872	-0.000849	-0.000298	-0.003581	-0.002902	-0.001636	-0.000522	-0.003529	-0.000824	0.000707	-0.003428	-0.000046	-0.003497	-0.002064	-0.003038	-0.002208	-0.001632	-0.001323	-0.002864	-0.002958
-317.600000	0.003704	0.002375	0.002388	0.002185	0.001926	0.000166	0.004715	0.000583	-0.000865	-0.000223	0.004184	0.003365	-0.001706	0.000311	0.002790	-0.002167	0.001594	0.001294	0.001794	0.000166	0.000904	-0.001120	-0.000610	-0.000963	0.003355	0.004659	0.001976	0.003172	0.000033	-0.001766	-0.000943	0.001947	-0.002176	0.000106	-0.000025	0.000170	0.000047	-0.000954	0.001165	-0.002365	0.000327	-0.000362	0.004069	-0.001350	0.001391	-0.000163	0.001981	-0.000994	0.000774
-317.566666	0.006427	0.005296	0.001316	0.006211	0.003693	0.002590	0.002219	0.003849	0.005543	0.001023	0.004386	0.006358	-0.000545	0.001865	0.004038	0.000498	0.003321	0.000783	0.005454	0.003451	0.001541	-0.000103	0.002861	0.004206	0.003651	0.003928	0.000197	0.003298	0.000082	-0.000034	0.000174	0.001276	0.001811	0.000620	0.005099	0.004052	0.002585	0.000701	0.003868	0.000663	0.002691	0.001498	0.001446	-0.000541	-0.000744	0.000735	0.006276	0.001214	0.003133
-317.533333	0.008487	0.006551	0.005126	0.007250	-0.000849	0.002826	0.004332	0.001225	0.003709	0.004160	0.002726	0.004619	0.000945	0.002551	0.003797	0.001860	0.000072	0.001818	0.006815	0.003353	0.005716	0.002164	0.002869	0.004680	0.006038	0.004473	0.004385	0.003484	0.003894	0.001367	0.000915	0.003914	0.002179	0.003794	0.003251	0.006848	0.004191	0.002728	0.003369	0.000607	0.004465	0.005576	0.003362	0.002784	0.001021	0.004721	0.002136	0.002795	0.002223
-317.500000	0.005298	0.004164	0.005866	0.007201	0.006310	0.004398	0.005172	0.003336	0.005442	0.005996	0.006152	0.007572	0.002420	0.002866	0.007474	0.005245	0.003716	0.007395	0.003634	0.002015	0.003455	0.003939	0.003741	0.004394	0.008372	0.005753	0.005964	0.004498	0.002037	0.000870	0.001495	0.005411	0.005440	0.002923	0.002374	0.004846	0.007174	0.003813	0.005235	-0.000116	0.002842	0.003447	0.007172	0.003873	0.003311	0.004465	0.003554	0.004066	0.000207
-317.466666	0.006238	0.008229	0.006419	0.008525	0.005394	0.006945	0.007465	0.004514	0.007586	0.002906	0.006551	0.005746	0.005307	0.004045	0.006083	0.003164	0.003848	0.006285	0.005390	0.000861	0.006756	0.004150	0.005055	0.009750	0.005957	0.007551	0.005601	0.006510	0.005583	0.005542	0.005070	0.006531	0.007590	0.004546	0.005708	0.004042	0.007007	0.004835	0.005022	0.006157	0.007021	0.004569	0.006454	0.006369	0.006050	0.005228	0.004801	0.005954	0.004317
-317.433333	0.007469	0.006777	0.007057	0.007549	0.007033	0.009549	0.003630	0.002345	0.008417	0.007300	0.006647	0.006050	0.007726	0.006799	0.006007	0.005603	0.002560	0.007980	0.006615	0.002105	0.006681	0.001896	0.007938	0.007599	0.005207	0.006418	0.007520	0.005720	0.005797	0.005283	0.003782	0.008835	0.007985	0.005161	0.004384	0.005545	0.006940	0.006033	0.005566	0.004920	0.007536	0.004306	0.008654	0.007660	0.004206	0.005605	0.008343	0.005741	0.006030
-317.400000	0.007680	0.008829	0.005145	0.007154	0.004910	0.005619	0.008938	0.006463	0.008115	0.004183	0.005676	0.008269	0.007095	0.005129	0.010452	0.005151	0.007548	0.008232	0.007539	0.004972	0.004801	0.005002	0.009675	0.007575	0.007973	0.007096	0.008520	0.004997	0.004759	0.007044	0.006078	0.006368	0.010475	0.006573	0.006087	0.009786	0.006705	0.006175	0.009274	0.007113	0.007382	0.008144	0.005909	0.009058	0.006977	0.005830	0.010382	0.004008	0.007622
-317.366666	0.009301	0.006779	0.006422	0.007319	0.007173	0.010031	0.006689	0.006667	0.005720	0.008636	0.006227	0.006971	0.004321	0.009010	0.009100	0.008200	0.004162	0.007358	0.007401	0.009355	0.004075	0.005979	0.007354	0.008282	0.008495	0.012076	0.007587	0.007688	0.004814	0.005934	0.002984	0.005650	0.008114	0.006404	0.006831	0.007483	0.006679	0.006999	0.005894	0.007422	0.006953	0.008878	0.009573	0.006737	0.007366	0.006892	0.009905	0.006410	0.002068
-317.333333	0.005301	0.008344	0.003037	0.007356	0.004416	0.010163	0.006885	0.004527	0.008032	0.005471	0.005423	0.007497	0.004770	0.009119	0.008375	0.004749	0.005575	0.008077	0.008591	0.003522	0.007113	0.007988	0.007497	0.010601	0.006275	0.011234	0.008038	0.008228	0.005258	0.005335	0.006216	0.009634	0.011368	0.003864	0.004734	0.008436	0.006968	0.006299	0.006046	0.005707	0.008137	0.008820	0.010788	0.005578	0.006707	0.006008	0.009124	0.006000	0.007747
-317.300000	0.007293	0.008055	0.002294	0.008270	0.009169	0.007456	0.005196	0.006518	0.006689	0.004588	0.005823	0.008903	0.006015	0.007932	0.009023	0.006509	0.007516	0.006707	0.006427	0.008303	0.007217	0.005836	0.008133	0.007014	0.006181	0.008343	0.006264	0.004959	0.007068	0.006536	0.006912	0.008643	0.009899	0.005419	0.005561	0.009498	0.006111	0.008283	0.007123	0.006827	0.007818	0.007159	0.009850	0.005088	0.008132	0.007319	0.009843	0.005230	0.008989
-317.266666	0.008430	0.007645	0.003005	0.006581	0.005011	0.009090	0.007000	0.005712	0.005080	0.005852	0.006337	0.010385	0.005227	0.003053	0.009862	0.006119	0.006201	0.004951	0.008124	0.005382	0.006464	0.006569	0.008367	0.009227	0.007613	0.008851	0.005420	0.009310	0.007987	0.006071	0.008534	0.006745	0.010775	0.006281	0.007380	0.009334	0.009755	0.007065	0.006497	0.003974	0.006549	0.007366	0.009260	0.006913	0.006259	0.006953	0.009140	0.005546	0.008123
-317.233333	0.006256	0.003802	0.002794	0.005849	0.003552	0.005291	0.005023	0.003640	0.007548	0.005470	0.007433	0.008081	0.007282	0.003500	0.007631	0.007350	0.001743	0.005656	0.006561	0.004970	0.004181	0.004113	0.006461	0.008488	0.008143	0.008635	0.004136	0.005617	0.009043	0.004093	0.008652	0.008202	0.009602	0.005838	0.008119	0.007402	0.007576	0.006194	0.004093	0.005604	0.007100	0.007535	0.008712	0.010063	0.004916	0.005207	0.007840	0.004809	0.007518
-317.200000	0.003967	0.005576	0.000825	0.007372	0.002053	0.008051	0.003122	0.002072	0.004915	0.003760	0.004790	0.007191	0.005460	0.002486	0.006709	0.005646	0.004736	0.004316	0.006388	0.005523	0.004790	0.003765	0.004399	0.007408	0.005942	0.004649	0.004297	0.004118	0.004630	0.008059	0.006461	0.005338	0.007409	0.003636	0.006610	0.007492	0.002994	0.006385	0.006364	0.006811	0.004722	0.004602	0.006953	0.007547	0.003836	0.005912	0.006109	0.003492	0.006496
-317.166666	0.003936	0.005171	0.001143	0.003024	0.001885	0.003172	0.004432	0.001320	0.005771	0.002981	0.006789	0.009005	0.005563	0.005500	0.004893	0.002360	0.001000	0.005212	0.001964	0.002124	-0.000669	0.004478	0.006095	0.002337	0.005128	0.003478	0.005670	0.003155	0.002654	0.006199	0.003555	0.005601	0.004823	0.004765	0.002842	0.006718	0.003557	0.005804	0.004727	0.005295	0.002329	0.002543	0.008869	0.007023	0.005823	0.004874	0.003889	0.005553	0.002336
-317.133333	0.002083	0.002279	0.002766	0.002754	0.001389	0.004757	0.000649	0.005230	-0.000501	0.001283	0.002569	0.007329	0.005152	0.004076	0.008265	0.001044	-0.000940	0.002003	0.000938	0.002235	-0.000176	0.004376	0.000453	0.006533	0.004130	0.004489	0.003220	0.003908	0.001364	0.003514	0.005634	0.001271	0.003040	0.002918	0.004572	0.004946	0.005678	0.001727	0.003149	0.004579	0.002058	0.000496	0.005640	0.005377	0.004627	0.005267	0.006001	0.004228	0.004722
-317.100000	-0.002191	-0.000691	-0.003947	0.003069	-0.000508	0.002354	0.003197	0.001686	0.001360	0.003386	0.001153	0.003272	0.001327	0.001756	0.004289	-0.000025	0.002810	0.003772	-0.001355	0.001096	-0.001334	-0.000289	-0.000234	0.003579	0.002836	-0.000199	-0.001275	0.001991	0.002654	0.003841	-0.000512	0.005162	0.002143	0.002283	0.000965	0.004062	0.000775	0.004373	0.001775	0.004342	0.000139	0.003432	0.005861	0.004250	0.003673	0.000388	0.000507	0.002270	0.002957
-317.066666	-0.001423	0.000044	-0.003990	0.002681	-0.003163	-0.002083	-0.000775	0.000121	-0.000807	-0.001257	0.002435	-0.000950	0.000750	0.000251	0.000368	0.003766	-0.001309	-0.001533	-0.000829	0.001179	-0.002864	0.000231	0.000139	0.003393	-0.000297	0.000406	-0.001355	0.001798	-0.001536	-0.000894	0.000948	-0.001225	-0.000530	-0.000974	0.002831	0.001589	0.001691	0.000242	0.000992	0.001096	0.001584	-0.001320	0.002847	0.001702	0.002814	0.001519	0.003303	-0.000497	0.000304
-317.033333	-0.001646	-0.001019	-0.005895	-0.000930	-0.003885	-0.001499	-0.001372	-0.000368	-0.001957	-0.001025	0.002785	0.000196	-0.002868	-0.001779	0.001574	-0.001574	-0.000733	-0.001452	-0.000467	-0.002071	-0.001835	0.001086	-0.000095	-0.002158	-0.002369	-0.001074	-0.001483	0.000429	-0.001732	0.000398	-0.001332	-0.000526	-0.002037	-0.000797	-0.001502	0.001460	0.001398	-0.001414	0.002500	-0.001104	-0.000293	0.000216	0.000933	0.001162	0.001261	-0.001618	-0.000083	0.003068	-0.003622
-317.000000	-0.005497	-0.003044	-0.005107	-0.000956	-0.004032	-0.002209	-0.001459	-0.003594	-0.004259	-0.005437	-0.002766	-0.002127	-0.001475	-0.001912	-0.000431	-0.000097	-0.002638	-0.003997	-0.002430	-0.000348	-0.003720	-0.002072	-0.000296	-0.002558	-0.003750	0.001051	-0.002048	-0.002700	-0.000191	-0.003083	-0.002561	-0.000152	-0.002476	-0.004672	-0.000686	-0.002408	-0.000201	-0.004582	0.001478	-0.000418	-0.002600	-0.003287	0.000695	-0.002679	-0.003213	-0.003314	0.000637	-0.001756	-0.004403
-316.966666	-0.001273	-0.005586	-0.006160	-0.003645	-0.005740	-0.005431	-0.001610	-0.004414	-0.003879	-0.004796	-0.004004	-0.000027	-0.004510	-0.004418	-0.000873	-0.004883	-0.003417	-0.002449	-0.003328	-0.000552	-0.005198	-0.001404	-0.002830	0.000745	-0.003699	-0.004722	-0.003539	-0.000922	-0.004703	-0.004600	-0.002042	-0.004695	-0.002274	-0.002870	-0.000899	-0.002286	-0.000274	-0.003612	-0.001189	-0.005377	-0.007162	-0.003143	-0.000715	0.000409	-0.004826	-0.000625	0.000183	-0.003923	-0.003196
-316.933333	-0.005786	-0.006032	-0.005430	-0.002773	-0.005242	-0.003301	-0.004929	-0.006015	-0.004211	-0.003803	-0.002640	-0.001986	-0.004572	-0.006469	-0.003077	-0.004662	-0.007058	-0.003913	-0.004919	-0.006445	-0.006160	-0.002700	-0.002981	-0.003997	-0.002315	-0.005154	-0.004954	-0.003977	-0.007652	-0.005458	-0.008357	-0.001600	-0.001554	-0.002610	-0.003251	-0.003386	-0.003305	-0.004644	-0.001940	-0.006836	-0.004015	-0.002570	-0.003916	-0.003119	-0.004990	-0.001893	-0.002541	0.000780	-0.007146
-316.900000	-0.007003	-0.008015	-0.006215	-0.004078	-0.005879	-0.002075	-0.006005	-0.006850	-0.003889	-0.007107	-0.008007	-0.002104	-0.006264	-0.006250	-0.002678	-0.004607	-0.004189	-0.005933	-0.005993	-0.006073	-0.006413	-0.006600	-0.004434	-0.003266	-0.005796	-0.003274	-0.006211	-0.006391	-0.004940	-0.006423	-0.005724	-0.004630	-0.005853	-0.003271	-0.003969	-0.003410	-0.005635	-0.005411	-0.002260	-0.005191	-0.005004	-0.006145	-0.000028	-0.004838	-0.004772	-0.004327	-0.004841	-0.006802	-0.005725
-316.866666	-0.006229	-0.007293	-0.006601	-0.004293	-0.006146	-0.006227	-0.006590	-0.007205	-0.004871	-0.005896	-0.005970	-0.006176	-0.004858	-0.002892	-0.003787	-0.003887	-0.007272	-0.006503	-0.006521	-0.004586	-0.008808	-0.006750	-0.007143	-0.003812	-0.004447	-0.007349	-0.005516	-0.004309	-0.005236	-0.009575	-0.006616	-0.006334	-0.005833	-0.006728	-0.003880	-0.004286	-0.008299	-0.006659	-0.003842	-0.006545	-0.007020	-0.006004	-0.004067	-0.004373	-0.005953	-0.005546	-0.002607	-0.007962	-0.006644
-316.833333	-0.008183	-0.007075	-0.007882	-0.007209	-0.008649	-0.004725	-0.006039	-0.009405	-0.003731	-0.007831	-0.005395	-0.004187	-0.006735	-0.007209	-0.004500	-0.004865	-0.005967	-0.006349	-0.008207	-0.005581	-0.006768	-0.007468	-0.005262	-0.004264	-0.003392	-0.004240	-0.008113	-0.006077	-0.006280	-0.007992	-0.004912	-0.006997	-0.003982	-0.008270	-0.003289	-0.006199	-0.004754	-0.007896	-0.003715	-0.005309	-0.007494	-0.007528	-0.005390	-0.004437	-0.005989	-0.005143	-0.003075	-0.005712	-0.007077
-316.800000	-0.007150	-0.006494	-0.009357	-0.003641	-0.004286	-0.006833	-0.007538	-0.008224	-0.007382	-0.006082	-0.004896	-0.005485	-0.004152	-0.009284	-0.003235	-0.005836	-0.007425	-0.007245	-0.007668	-0.006990	-0.009436	-0.009539	-0.006800	-0.005705	-0.004075	-0.007855	-0.006140	-0.005732	-0.006469	-0.007706	-0.008058	-0.005533	-0.005751	-0.008628	-0.005988	-0.006074	-0.007875	-0.009010	-0.004032	-0.005759	-0.009225	-0.007271	-0.005549	-0.006547	-0.005567	-0.007668	-0.005768	-0.005990	-0.004656
-316.766666	-0.003357	-0.008611	-0.009774	-0.007301	-0.008394	-0.006347	-0.006950	-0.010214	-0.007669	-0.009185	-0.004593	-0.003686	-0.008005	-0.007151	-0.004712	-0.006216	-0.007459	-0.008420	-0.008392	-0.009450	-0.005992	-0.010828	-0.008341	-0.005916	-0.006080	-0.006682	-0.008122	-0.006454	-0.007101	-0.007068	-0.009414	-0.010566	-0.006219	-0.008927	-0.003465	-0.005988	-0.008532	-0.007579	-0.008692	-0.006227	-0.009647	-0.007048	-0.004686	-0.006121	-0.007179	-0.007049	-0.004640	-0.006379	-0.007312
-316.733333	-0.008404	-0.007853	-0.008495	-0.006856	-0.008180	-0.009623	-0.009371	-0.008208	-0.007351	-0.007649	-0.009292	-0.008470	-0.006532	-0.006883	-0.004401	-0.004429	-0.007925	-0.008586	-0.009195	-0.007807	-0.007627	-0.008518	-0.009133	-0.005173	-0.007962	-0.007716	-0.008918	-0.006092	-0.008964	-0.008050	-0.009573	-0.007563	-0.008059	-0.007978	-0.007845	-0.006775	-0.009241	-0.006700	-0.009627	-0.009552	-0.008066	-0.006662	-0.005414	-0.007133	-0.009937	-0.006332	-0.008901	-0.008808	-0.004680
-316.700000	-0.008952	-0.010939	-0.007492	-0.007880	-0.009169	-0.005873	-0.008884	-0.011222	-0.008435	-0.010349	-0.008298	-0.006354	-0.010182	-0.007666	-0.004118	-0.006734	-0.008359	-0.010640	-0.011944	-0.006625	-0.008624	-0.009977	-0.005796	-0.007315	-0.007469	-0.008560	-0.008520	-0.008936	-0.007341	-0.008021	-0.008395	-0.007010	-0.005991	-0.009343	-0.007495	-0.007091	-0.008526	-0.010148	-0.007373	-0.008212	-0.005956	-0.007537	-0.007997	-0.009508	-0.006193	-0.007130	-0.006516	-0.006292	-0.009033
-316.666666	-0.005478	-0.005939	-0.006933	-0.003815	-0.009731	-0.009299	-0.008738	-0.011554	-0.010139	-0.009112	-0.005972	-0.008449	-0.006819	-0.008342	-0.006031	-0.006382	-0.007816	-0.007050	-0.009481	-0.010638	-0.009923	-0.009819	-0.007663	-0.008538	-0.009315	-0.009265	-0.007907	-0.009245	-0.008633	-0.007817	-0.005014	-0.006306	-0.008343	-0.012308	-0.007122	-0.007098	-0.008538	-0.009800	-0.006361	-0.006781	-0.009787	-0.007427	-0.004273	-0.005955	-0.009173	-0.007707	-0.008391	-0.008980	-0.009449
-316.633333	-0.009834	-0.007025	-0.009026	-0.004138	-0.006634	-0.008963	-0.008865	-0.009715	-0.009272	-0.011032	-0.004829	-0.007709	-0.008321	-0.007234	-0.005056	-0.008841	-0.006309	-0.006545	-0.007263	-0.009792	-0.008963	-0.012899	-0.009805	-0.005679	-0.009041	-0.007932	-0.009521	-0.007769	-0.007949	-0.009659	-0.009972	-0.008041	-0.009706	-0.010150	-0.007151	-0.008175	-0.008587	-0.007817	-0.007679	-0.007627	-0.011100	-0.008903	-0.007884	-0.007966	-0.006221	-0.006728	-0.007844	-0.008180	-0.010947
-316.600000	-0.006695	-0.006204	-0.008085	-0.005083	-0.008861	-0.007207	-0.009579	-0.011989	-0.010206	-0.008237	-0.008145	-0.006803	-0.009457	-0.007903	-0.003804	-0.007628	-0.010864	-0.008096	-0.009141	-0.008770	-0.009665	-0.010371	-0.007633	-0.008214	-0.008518	-0.007905	-0.009653	-0.008300	-0.010333	-0.007622	-0.013034	-0.010384	-0.006770	-0.008673	-0.006712	-0.010466	-0.007574	-0.009029	-0.008102	-0.011329	-0.010010	-0.007393	-0.005959	-0.005460	-0.008661	-0.009706	-0.009210	-0.007098	-0.007960
-316.566666	-0.010872	-0.008859	-0.011058	-0.005274	-0.008414	-0.008229	-0.008418	-0.008797	-0.010217	-0.008304	-0.007628	-0.006614	-0.007439	-0.008520	-0.006318	-0.009742	-0.007611	-0.009571	-0.008801	-0.007545	-0.009448	-0.008163	-0.008967	-0.007393	-0.007003	-0.009633	-0.007749	-0.008245	-0.005489	-0.009558	-0.011000	-0.009269	-0.007414	-0.010006	-0.010692	-0.008219	-0.006771	-0.009011	-0.007712	-0.008700	-0.008999	-0.008253	-0.007389	-0.009427	-0.007989	-0.008616	-0.008539	-0.010085	-0.008593
-316.533333	-0.006024	-0.008610	-0.005946	-0.005519	-0.008174	-0.008030	-0.008811	-0.009064	-0.006920	-0.007741	-0.008717	-0.006850	-0.011038	-0.010284	-0.006464	-0.007980	-0.008101	-0.010567	-0.010007	-0.008292	-0.010173	-0.010669	-0.005718	-0.005916	-0.007619	-0.006733	-0.006382	-0.007555	-0.006593	-0.006789	-0.009003	-0.010952	-0.006270	-0.009152	-0.007857	-0.010484	-0.009273	-0.009052	-0.005609	-0.007594	-0.009096	-0.006603	-0.005838	-0.010111	-0.006591	-0.006922	-0.008159	-0.007987	-0.005234
-316.500000	-0.007585	-0.006667	-0.010207	-0.007583	-0.010825	-0.010327	-0.005725	-0.010509	-0.006763	-0.009138	-0.006808	-0.007043	-0.010386	-0.007604	-0.006818	-0.009127	-0.009024	-0.005826	-0.007183	-0.006942	-0.010321	-0.007399	-0.008030	-0.006308	-0.006519	-0.007699	-0.007888	-0.010562	-0.005508	-0.008667	-0.007266	-0.010649	-0.006061	-0.007020	-0.008275	-0.008723	-0.004981	-0.006519	-0.007282	-0.007858	-0.009634	-0.004737	-0.004728	-0.011256	-0.009641	-0.004987	-0.006903	-0.009375	-0.007950
-316.466666	-0.004420	-0.005204	-0.007950	-0.006229	-0.005067	-0.008571	-0.005763	-0.008566	-0.005735	-0.006313	-0.007470	-0.007326	-0.007937	-0.007064	-0.003047	-0.008187	-0.009734	-0.007331	-0.005523	-0.009879	-0.006342	-0.006884	-0.008891	-0.005322	-0.008356	-0.007383	-0.005274	-0.009770	-0.004871	-0.006838	-0.009017	-0.009277	-0.005086	-0.008003	-0.009112	-0.006863	-0.006810	-0.006049	-0.008442	-0.007071	-0.009631	-0.006740	-0.004336	-0.009238	-0.008351	-0.008447	-0.007589	-0.009823	-0.008204
-316.433333	-0.003375	-0.003697	-0.006196	-0.005805	-0.007100	-0.009817	-0.005883	-0.008678	-0.007186	-0.006704	-0.005439	-0.005408	-0.009190	-0.006982	-0.004157	-0.007580	-0.007202	-0.006936	-0.008478	-0.005773	-0.007926	-0.009067	-0.007403	-0.004712	-0.006010	-0.005563	-0.008542	-0.004300	-0.006640	-0.007709	-0.008022	-0.006317	-0.006468	-0.008140	-0.006866	-0.006111	-0.008728	-0.007496	-0.007562	-0.009123	-0.010088	-0.007747	-0.006511	-0.005696	-0.004618	-0.008298	-0.007778	-0.009419	-0.004827
-316.400000	-0.005024	-0.004287	-0.002472	0.001385	-0.005935	-0.006181	-0.005321	-0.010239	-0.007973	-0.008239	-0.005470	-0.007296	-0.006896	-0.005710	-0.005385	-0.005965	-0.007035	-0.004727	-0.008641	-0.006051	-0.006914	-0.007327	-0.005905	-0.005659	-0.004590	-0.001593	-0.006204	-0.004298	-0.004411	-0.006988	-0.007170	-0.009678	-0.004856	-0.009546	-0.006659	-0.004708	-0.006511	-0.005285	-0.005306	-0.008335	-0.010155	-0.005388	-0.006260	-0.006918	-0.005729	-0.007415	-0.006993	-0.008430	-0.008252
-316.366666	-0.004082	-0.004001	-0.005805	-0.004845	-0.003508	-0.005904	-0.007681	-0.006871	-0.004374	-0.009261	-0.005067	-0.006132	-0.008861	-0.001362	-0.002491	-0.005754	-0.007336	-0.003332	-0.003892	-0.007052	-0.008240	-0.004371	-0.005893	-0.006698	-0.003369	-0.003907	-0.006123	-0.003999	-0.007746	-0.007686	-0.006776	-0.004831	-0.004472	-0.009176	-0.004855	-0.002397	-0.006313	-0.002920	-0.005683	-0.007850	-0.005320	-0.005658	-0.005265	-0.007412	-0.006465	-0.004051	-0.005124	-0.008067	-0.007001
-316.333333	-0.004522	-0.002545	-0.003486	-0.001413	-0.002702	-0.003847	-0.006289	-0.005167	-0.005610	-0.003814	-0.004744	-0.004921	-0.007128	-0.002421	-0.002049	-0.005182	-0.005794	-0.002141	-0.004735	-0.007074	-0.003917	-0.008183	-0.004513	-0.001988	-0.002346	-0.001966	-0.002670	-0.003140	-0.006163	-0.003470	-0.004532	-0.004955	-0.004037	-0.004859	-0.006507	-0.003197	-0.004441	-0.006037	-0.004962	-0.005388	-0.004220	-0.003522	-0.002933	-0.002990	-0.006184	-0.004388	-0.006701	-0.005571	-0.003648
-316.300000	-0.003024	-0.005090	-0.003188	-0.000045	0.000034	-0.006259	-0.004626	-0.006085	-0.002941	-0.005533	-0.002924	-0.005730	-0.003375	-0.004116	-0.000742	0.000675	-0.004573	-0.005454	-0.005153	-0.005138	-0.003113	-0.003138	-0.002528	-0.005256	-0.004116	-0.003694	-0.005628	-0.003720	-0.004658	-0.006337	-0.005704	-0.003876	-0.004463	-0.005632	-0.003050	-0.002618	-0.005319	-0.005059	-0.003613	-0.005515	-0.004987	-0.004493	-0.004041	-0.004229	-0.001439	-0.004617	-0.002944	-0.004297	-0.004598
-316.266666	-0.004664	-0.004354	-0.002841	-0.001213	-0.004983	-0.001086	-0.002980	-0.005537	-0.005815	-0.004220	-0.005308	-0.003684	-0.004796	-0.003141	0.000489	-0.002810	-0.005293	-0.000195	-0.004390	-0.006533	-0.006628	-0.004236	-0.003269	-0.004699	-0.001597	-0.003351	-0.002532	-0.001314	-0.003732	-0.001836	-0.003091	-0.001628	-0.002316	-0.005130	-0.004137	-0.002912	-0.001853	-0.002276	-0.005251	-0.004445	-0.004914	-0.003455	-0.002472	-0.004266	-0.004556	-0.001033	0.000186	-0.004554	-0.002346
-316.233333	-0.003058	-0.002228	-0.004133	-0.003005	-0.001018	-0.001178	-0.003269	-0.001961	-0.003028	-0.003499	-0.002634	-0.000933	-0.000607	-0.004290	-0.001911	-0.006143	-0.003993	-0.003174	-0.006149	-0.007007	-0.003262	-0.001214	-0.005210	-0.002299	-0.003579	-0.001620	-0.003433	-0.004281	-0.005922	-0.003991	-0.005244	-0.002880	-0.002515	-0.004581	-0.001689	-0.005486	-0.002748	-0.005587	-0.004669	-0.004455	-0.004208	-0.001880	-0.000908	-0.006104	-0.003209	-0.004649	-0.001595	-0.002284	-0.002472
-316.200000	-0.001664	-0.001717	-0.002626	-0.000852	-0.003710	-0.000258	-0.002333	-0.005716	-0.005529	-0.004659	-0.004026	-0.002797	-0.003068	-0.001745	-0.000681	0.000036	-0.003065	-0.003646	-0.003806	-0.004902	-0.004787	-0.003442	-0.006721	-0.000723	-0.002080	-0.003995	-0.005050	-0.003337	-0.000799	-0.002262	-0.005481	-0.003376	-0.000315	-0.003082	-0.000776	-0.003183	-0.001153	-0.004100	-0.005413	-0.002574	-0.002661	-0.000444	-0.001794	-0.002050	-0.002425	-0.004090	-0.003853	-0.003005	-0.002799
-316.166666	-0.002323	-0.001838	-0.004799	-0.002509	-0.003224	-0.005964	-0.003473	-0.004395	-0.003501	-0.003064	-0.001885	-0.003313	-0.004802	-0.003059	0.000229	-0.001952	-0.003090	-0.000681	-0.001671	-0.005421	-0.005084	-0.001677	-0.004242	-0.000782	0.000253	-0.003151	-0.004208	-0.001634	-0.002352	-0.001232	-0.004637	-0.001300	0.000077	-0.004306	-0.001319	-0.003750	-0.002848	-0.004612	-0.001920	-0.001904	-0.003815	-0.005133	-0.000555	-0.002502	-0.003099	-0.005701	-0.001859	-0.002751	-0.001548
-316.133333	-0.002635	-0.002343	-0.004374	0.001247	-0.003445	-0.001223	-0.001779	-0.003687	-0.003784	-0.006082	-0.002682	-0.003657	-0.001686	-0.001313	-0.000055	-0.005224	-0.003689	-0.000552	-0.001900	-0.004775	-0.003353	-0.003621	-0.001156	-0.000306	-0.000936	-0.001675	0.000861	-0.000340	-0.001957	-0.002027	-0.002388	-0.001493	-0.000716	-0.003232	-0.000907	-0.001243	-0.002805	-0.002965	-0.002586	-0.001057	-0.002273	-0.002803	0.001266	-0.002997	-0.005846	-0.001413	0.000558	-0.002872	-0.000905
-316.100000	-0.004150	-0.001696	-0.004467	0.001218	-0.001232	-0.002860	-0.003771	-0.003174	-0.006175	-0.003518	-0.004825	-0.001081	-0.004109	-0.001277	-0.001224	-0.000282	-0.002267	-0.002731	-0.002862	-0.003147	-0.001852	-0.004162	-0.000622	-0.000833	-0.002911	-0.002089	-0.002668	0.000352	-0.001548	-0.002399	-0.004663	0.000256	-0.001493	-0.002907	0.002491	-0.003230	-0.001759	-0.003230	-0.002132	-0.006146	-0.000317	-0.003488	-0.000485	-0.003497	-0.002165	-0.003845	0.000084	-0.004221	-0.001962
-316.066666	-0.002536	-0.003949	-0.004535	-0.004401	-0.003681	-0.004810	-0.002104	-0.003140	-0.006229	-0.005321	-0.004123	-0.001802	-0.004105	-0.003939	-0.000745	-0.002994	-0.002497	-0.003251	-0.001742	-0.003207	-0.005304	-0.004787	-0.004104	-0.001402	-0.001783	-0.000455	-0.001885	-0.000326	-0.006967	-0.004203	-0.002338	-0.000802	-0.000809	-0.003629	-0.002110	-0.002025	-0.004221	-0.001340	-0.000956	-0.001466	-0.003613	-0.000424	-0.002575	0.001558	-0.002350	-0.000354	-0.000697	-0.002486	-0.002901
-316.033333	-0.002474	-0.002107	-0.005288	-0.002739	-0.001864	0.001292	-0.003283	-0.002285	-0.004711	-0.002298	-0.006304	-0.000599	-0.003690	-0.001804	-0.000126	-0.001749	-0.000570	-0.002743	-0.002111	-0.005034	-0.003781	-0.003153	-0.002281	-0.000147	-0.003231	-0.001637	-0.000984	-0.002533	-0.004571	-0.004343	-0.002530	-0.000186	0.000496	-0.003324	0.001627	-0.003729	-0.001301	-0.002143	-0.000812	-0.002786	-0.002736	-0.002489	-0.001915	-0.002515	-0.003680	0.001725	-0.004333	-0.000618	-0.001551
-316.000000	-0.000900	-0.003442	-0.005260	-0.000181	-0.002428	-0.003478	-0.001673	-0.003468	-0.003992	-0.005837	-0.000624	-0.001072	-0.005133	-0.002884	-0.003000	-0.003227	-0.002390	-0.002741	-0.002554	0.000346	-0.002275	-0.003450	-0.003010	-0.001822	-0.001359	-0.005032	-0.003909	-0.001295	-0.003180	-0.004166	-0.004210	-0.005199	-0.002997	-0.003489	-0.000446	-0.000520	-0.003183	-0.002282	-0.002537	-0.001709	-0.004431	-0.003312	-0.001629	-0.001227	-0.002043	-0.002415	-0.002067	-0.001407	-0.001950
-315.966666	-0.004190	-0.003023	-0.001980	-0.005216	-0.001148	-0.002407	-0.004176	-0.004920	-0.006166	-0.004616	-0.002800	-0.002092	-0.002068	-0.000581	-0.002500	-0.003489	-0.000254	-0.002494	-0.003300	-0.002359	-0.004346	-0.004003	-0.003151	-0.003178	-0.000242	-0.002543	-0.001572	-0.000325	-0.005201	-0.000537	-0.003283	-0.001157	-0.004160	-0.003235	-0.002663	-0.000721	-0.002452	-0.002729	-0.003275	-0.002217	-0.005231	0.000599	-0.001339	-0.001720	-0.004248	-0.005471	0.000623	-0.000463	-0.004062
-315.933333	-0.004677	-0.001558	-0.004632	-0.002921	-0.000031	-0.001055	-0.001278	-0.004914	-0.002527	-0.005080	-0.000485	-0.000863	-0.003138	-0.001913	0.002212	-0.003460	-0.002335	-0.001310	-0.001401	-0.005642	-0.004043	-0.001639	-0.004303	-0.000615	-0.002095	-0.001838	-0.001208	0.000448	-0.002242	-0.003060	-0.002825	-0.004000	-0.003314	-0.003924	-0.002179	-0.001119	-0.001233	-0.004009	-0.002083	-0.001102	-0.002184	-0.004463	-0.000326	-0.000859	-0.003432	-0.002392	-0.000902	-0.001581	-0.000344
-315.900000	-0.001364	-0.001755	-0.002237	0.000322	-0.002877	0.000349	-0.001653	-0.003585	-0.003072	-0.001783	0.000191	-0.003755	-0.001441	0.000556	-0.001959	-0.003354	-0.000146	-0.001232	-0.002032	-0.004740	-0.001880	-0.001747	-0.000575	0.001554	0.005100	-0.001791	-0.002535	-0.001882	-0.000829	-0.003556	-0.002187	-0.003038	0.002146	-0.006232	-0.000167	0.001222	-0.000626	-0.004097	-0.004604	-0.002685	-0.003016	-0.001859	0.000284	-0.001834	-0.000676	-0.003843	0.000722	-0.000457	-0.001515
-315.866666	-0.001662	-0.002606	0.000561	-0.002497	-0.000023	-0.001090	-0.001231	-0.004978	-0.004256	-0.003256	-0.001393	-0.002114	-0.003061	-0.000879	-0.000282	0.000956	-0.001855	-0.002023	-0.001547	-0.002058	-0.002554	-0.002191	-0.001035	-0.001352	0.001851	-0.001474	-0.002024	-0.000979	-0.002259	-0.002253	-0.003968	-0.001921	0.000409	-0.002331	0.000082	-0.000270	-0.000281	-0.000096	-0.004484	-0.002134	-0.002156	-0.002897	0.000332	0.003234	-0.000920	-0.002505	-0.002577	-0.002706	-0.001911
-315.833333	-0.001164	0.001949	-0.001433	-0.000658	0.001749	0.003460	0.000330	0.000056	-0.003223	-0.001631	-0.003952	-0.000528	-0.001828	-0.001630	0.000631	-0.000991	-0.000452	-0.000112	-0.000207	-0.002420	-0.002455	0.000506	-0.003005	0.000255	0.000208	-0.003751	-0.001204	0.001262	-0.001039	0.000712	-0.001800	-0.000760	0.000232	-0.002327	-0.000934	0.003928	-0.001760	-0.002281	-0.002070	-0.001309	-0.001551	-0.001269	-0.000828	0.000029	0.001312	-0.003618	0.000719	-0.004306	-0.001348
-315.800000	-0.002178	-0.000715	0.001202	-0.000038	-0.000738	0.001181	-0.001911	-0.000688	0.002029	0.000084	-0.000176	-0.000205	-0.000376	-0.000828	-0.000634	-0.000913	-0.000969	0.001830	0.002824	-0.001649	-0.003171	-0.002811	-0.001947	-0.001485	0.000735	-0.002324	0.000777	0.001941	0.002122	-0.001534	-0.001519	-0.002084	0.001199	-0.002027	-0.001299	0.001097	-0.002398	0.001663	-0.001184	-0.003380	-0.001231	-0.000695	0.000450	0.001576	-0.000047	0.001776	0.000138	-0.000457	-0.000540
-315.766666	0.000369	0.000311	-0.000782	-0.001356	0.001340	-0.002484	0.002501	0.001822	0.000880	-0.000667	0.002228	0.002471	0.000799	0.000803	0.003426	-0.000561	-0.000846	0.001162	0.002506	-0.001281	-0.000780	0.000951	0.002369	0.001527	0.000855	-0.001503	0.000925	0.001144	-0.000637	0.001283	-0.002094	-0.000717	0.002487	0.001168	0.001143	0.002450	0.001443	0.002782	0.001097	-0.001546	-0.002488	0.002383	0.001475	0.002107	0.002673	-0.001402	0.000623	-0.000227	0.001315
-315.733333	0.003252	0.001724	0.002884	0.003657	0.001964	0.002049	0.002884	0.002674	0.000618	-0.000852	0.002338	0.003146	-0.001601	0.001098	0.001505	0.001193	0.000854	0.003382	0.000062	-0.000016	0.001061	-0.000623	-0.000365	0.000084	0.000536	0.000761	0.002150	0.003435	0.001200	0.000333	0.001168	0.002334	0.002747	-0.002119	0.002693	-0.000169	0.001976	0.004115	0.000336	0.000769	0.000811	-0.000229	0.000038	0.001638	0.001318	-0.000185	0.002078	0.005100	0.001607
-315.700000	0.003062	0.002129	0.003623	0.000898	0.004906	0.003580	0.001888	0.002548	-0.000989	-0.000169	0.003688	0.004434	-0.000298	0.001028	0.004322	0.003443	-0.000732	0.004591	0.005677	-0.000799	0.001120	-0.000189	0.002294	0.005252	0.001769	0.001686	0.001902	0.001539	0.000457	-0.001171	0.002706	0.003470	0.002747	0.001337	0.000702	0.004529	0.002207	0.003276	0.000229	0.000825	-0.000482	0.001308	0.002616	0.003463	0.001008	0.000019	0.005301	0.000559	0.000452
-315.666666	0.003985	0.005012	0.003179	0.005614	0.001336	0.001422	0.001497	0.005300	0.002104	0.001822	0.000772	0.006198	0.001717	0.004869	0.006202	0.003369	0.001053	0.004709	0.005215	0.001487	0.002920	0.000467	0.003412	0.005720	0.005378	0.004957	0.003449	0.000167	0.003449	-0.001101	0.002528	0.003518	0.003118	-0.000446	0.004040	0.004379	0.002433	0.003550	0.000890	0.003391	-0.000988	0.003863	0.003173	0.003595	0.003346	0.003685	0.004311	0.000699	0.001429
-315.633333	0.004504	0.002617	0.000758	0.004762	0.003539	0.004554	0.003257	0.005258	0.004452	0.001625	0.004712	0.005906	0.002516	0.004281	0.007203	0.002592	0.001242	0.004171	0.000967	0.003233	0.000823	0.002321	0.001107	0.002238	0.007203	0.004052	0.001254	0.001402	0.003459	0.003526	0.001004	0.004755	0.004828	0.002856	0.004426	0.002332	0.006051	0.006202	0.003607	0.004219	0.001133	0.004637	0.004906	0.007585	0.002621	0.001203	0.002681	0.002905	0.003267
-315.600000	0.004509	0.003333	0.004184	0.004331	0.001304	0.003703	0.003597	0.004012	0.005068	0.003261	0.003348	0.005244	0.003917	0.002843	0.007013	0.003999	0.006102	0.003920	0.004984	0.005104	0.003628	-0.000662	0.005837	0.004457	0.003445	0.004655	0.004451	0.003982	0.005866	0.004633	0.002858	0.003005	0.006156	0.003023	0.005683	0.002401	0.006942	0.004287	0.005441	0.006488	0.004309	0.001886	0.006627	0.005530	0.002672	0.006015	0.005978	0.003606	0.003425
-315.566666	0.004665	0.002469	0.004602	0.005225	0.000829	0.003241	0.003331	0.002039	0.003005	0.003442	0.006615	0.006026	0.002646	0.006957	0.005809	0.003644	0.001270	0.006476	0.006584	0.003121	-0.000512	0.002550	0.001103	0.004865	0.004448	0.004577	0.006181	0.002089	0.003454	0.004819	0.003345	0.004829	0.006102	0.002115	0.002609	0.006596	0.006317	0.006433	0.003432	0.004981	0.002634	0.006103	0.006096	0.005809	0.002738	0.002845	0.005193	0.006516	0.003219
-315.533333	0.004015	0.001952	0.001820	0.003623	0.004207	0.004579	0.002712	0.004766	0.001604	0.000759	0.006378	0.005969	0.003276	0.001518	0.004847	0.004314	0.001911	0.004595	0.005766	0.004531	0.001964	0.001989	0.002025	0.004041	0.004936	0.004260	0.004709	0.008952	0.003249	0.006149	0.002588	0.003192	0.005297	0.002605	0.004981	0.007346	0.003375	0.004328	0.005516	0.003776	0.004352	0.005758	0.005498	0.005569	0.006640	0.005211	0.005770	0.004051	0.005621
-315.500000	0.002754	-0.001171	0.002599	0.004457	0.002267	0.004418	0.006482	0.001278	0.005622	0.005176	0.004515	0.005665	0.000972	0.004323	0.008246	0.006678	0.006189	0.004764	0.003550	0.002666	0.002219	0.001024	0.003596	0.004675	0.005043	0.002749	0.004523	0.004873	0.001445	0.004370	0.003023	0.005602	0.005927	0.001486	0.004927	0.005544	0.006653	0.004611	0.005016	0.004804	0.002732	0.006450	0.005742	0.006055	0.005407	0.002776	0.008179	0.002827	0.004190
-315.466666	0.003750	0.002330	0.002930	-0.000092	0.001048	0.003716	0.001710	-0.000165	0.002604	0.001229	0.002861	0.004038	0.003538	0.001720	0.005917	0.003867	0.003687	0.001399	0.003522	0.002376	0.001773	0.001475	0.003661	0.005784	-0.000529	0.003267	0.002216	0.000676	0.000078	0.006767	0.001221	0.000506	0.003654	0.002119	0.002432	0.003562	0.004999	0.003578	0.003476	0.003861	0.003421	0.003486	0.004620	0.004536	0.002891	0.003003	0.002656	0.003071	0.004181
-315.433333	0.000187	-0.000160	-0.000625	0.001710	-0.000189	0.000282	-0.000333	-0.000168	0.000919	0.000992	0.003047	0.004767	0.005017	0.003234	0.001959	0.003661	0.001810	0.001946	0.002578	0.001280	0.000809	0.002248	0.004067	0.004448	-0.000165	0.004039	0.001267	0.002301	0.002820	0.002054	0.002041	0.000367	0.004127	0.000507	0.003537	0.004530	0.003342	0.004392	0.001084	0.002649	0.001474	0.003257	0.002544	0.001764	0.005167	0.002751	0.003735	0.002314	0.003555
-315.400000	-0.000211	-0.000389	-0.001567	0.001009	-0.000405	-0.000265	-0.000824	0.000947	-0.000442	0.002672	0.000384	0.002497	0.001549	0.002540	0.003904	-0.000341	-0.003002	0.001057	0.001696	-0.000565	-0.000389	0.001982	0.002683	0.000908	-0.000154	0.000565	0.000828	-0.000215	-0.000128	0.001420	0.000371	0.000024	0.002928	0.001644	-0.000155	0.003239	0.002227	0.000145	0.000653	0.000389	-0.000085	0.004088	0.003385	0.000794	0.002207	-0.000245	0.005100	0.001475	0.000134
-315.366666	-0.001327	-0.002965	-0.001503	-0.002654	-0.002271	-0.004893	-0.005113	-0.002226	0.000191	0.000016	0.001513	0.004841	0.000287	-0.001022	-0.001430	0.001482	-0.004842	-0.001619	-0.002976	-0.003461	-0.000118	-0.001835	-0.000242	-0.000920	0.002646	0.000573	-0.002519	0.001312	-0.001343	-0.000076	-0.000202	0.000497	0.000090	-0.000830	0.000654	0.002782	-0.002796	0.000038	0.001371	-0.002182	-0.000886	0.000124	0.002548	0.003155	0.001863	-0.000641	0.001855	0.000345	0.002073
-315.333333	-0.000701	-0.004730	-0.004361	-0.004696	-0.002728	-0.000207	-0.004686	-0.003316	-0.002130	-0.001985	-0.003780	0.000864	-0.001387	-0.000173	0.000490	-0.001298	-0.005494	-0.001071	-0.001408	-0.002385	-0.003640	-0.001292	-0.001120	-0.000859	-0.001803	-0.002021	-0.002129	-0.001829	-0.001837	-0.001158	-0.001190	-0.000625	-0.001031	-0.003787	-0.002860	0.002826	-0.003884	0.000036	-0.001495	-0.002961	0.002048	0.000379	-0.000743	-0.000686	-0.000554	-0.002694	-0.001529	0.000494	-0.000329
-315.300000	-0.006365	-0.006258	-0.004534	-0.003333	-0.005250	-0.004263	-0.004016	-0.005096	-0.006510	-0.003156	-0.000250	-0.002458	-0.005771	-0.002384	-0.000961	-0.001160	-0.007847	-0.006066	-0.003046	-0.005324	-0.004726	-0.003967	-0.004163	-0.001387	-0.003908	-0.003035	-0.004713	-0.004572	-0.004562	-0.002249	-0.003723	-0.001476	-0.003484	-0.001383	-0.004918	-0.000131	-0.005895	-0.000367	-0.004222	-0.005132	-0.004994	-0.002525	0.001330	-0.002127	-0.000870	-0.003763	0.002454	-0.003397	-0.000262
-315.266666	-0.010646	-0.009592	-0.007763	-0.005758	-0.008071	-0.004988	-0.004452	-0.006215	-0.009041	-0.006508	-0.001434	-0.003633	-0.003741	-0.003543	-0.002642	-0.003228	-0.006540	-0.002729	-0.006142	-0.005042	-0.008418	-0.006574	-0.004421	-0.004257	-0.005843	-0.004943	-0.004201	-0.005112	-0.006486	-0.005952	-0.004052	-0.002601	-0.002212	-0.005736	-0.004080	-0.003946	-0.001576	-0.002867	-0.006179	-0.008673	-0.004105	-0.002294	-0.002971	-0.001562	-0.003576	-0.003884	-0.006851	-0.005750	-0.003149
-315.233333	-0.006052	-0.010792	-0.011858	-0.008458	-0.005551	-0.010516	-0.006809	-0.009636	-0.007002	-0.007309	-0.004917	-0.005978	-0.010122	-0.006192	-0.007523	-0.006810	-0.007750	-0.006542	-0.004873	-0.005219	-0.007798	-0.007263	-0.006933	-0.006070	-0.006208	-0.006642	-0.005969	-0.005365	-0.007682	-0.006899	-0.006933	-0.006372	-0.005192	-0.007072	-0.003659	-0.004992	-0.005374	-0.006093	-0.004909	-0.002063	-0.006884	-0.006682	-0.004595	-0.001463	-0.004470	-0.008285	-0.003331	-0.003808	-0.002802
-315.200000	-0.009417	-0.007935	-0.007626	-0.010313	-0.008031	-0.009953	-0.007797	-0.009895	-0.008554	-0.009734	-0.005351	-0.005512	-0.007657	-0.006018	-0.007077	-0.007491	-0.008376	-0.007580	-0.006623	-0.010055	-0.004392	-0.005389	-0.008920	-0.005862	-0.006891	-0.009455	-0.008227	-0.007916	-0.008505	-0.007048	-0.008746	-0.007955	-0.009085	-0.008926	-0.006702	-0.002795	-0.005818	-0.008998	-0.006088	-0.009174	-0.006032	-0.005121	-0.004521	-0.005100	-0.003504	-0.005481	-0.005464	-0.007272	-0.004231
-315.166666	-0.011202	-0.014044	-0.011459	-0.009743	-0.011421	-0.009768	-0.012663	-0.010771	-0.009250	-0.011040	-0.008831	-0.008387	-0.010151	-0.006456	-0.008203	-0.007974	-0.009696	-0.010315	-0.006484	-0.008963	-0.010824	-0.011783	-0.010961	-0.007656	-0.011240	-0.008885	-0.008572	-0.008132	-0.009931	-0.009005	-0.009743	-0.009698	-0.009162	-0.010136	-0.004675	-0.007229	-0.012033	-0.007892	-0.010161	-0.006412	-0.009328	-0.008051	-0.004788	-0.009782	-0.008740	-0.005235	-0.006269	-0.008196	-0.008071
-315.133333	-0.013102	-0.010174	-0.012650	-0.010807	-0.009998	-0.009986	-0.011248	-0.009637	-0.009434	-0.010328	-0.005464	-0.008662	-0.009957	-0.008799	-0.007633	-0.008054	-0.009398	-0.010233	-0.010540	-0.009558	-0.009152	-0.010648	-0.010667	-0.008518	-0.008161	-0.007819	-0.010707	-0.012853	-0.010231	-0.009893	-0.011844	-0.007180	-0.007009	-0.010136	-0.009799	-0.008296	-0.008554	-0.009627	-0.011396	-0.009432	-0.012944	-0.011474	-0.007547	-0.005661	-0.005972	-0.013236	-0.004153	-0.007011	-0.008225
-315.100000	-0.009679	-0.013961	-0.010869	-0.011430	-0.011324	-0.011767	-0.010824	-0.009722	-0.012235	-0.011851	-0.007503	-0.012235	-0.011073	-0.013400	-0.010836	-0.010632	-0.010421	-0.012442	-0.007882	-0.008569	-0.013651	-0.009486	-0.011681	-0.009828	-0.010427	-0.010970	-0.009651	-0.009239	-0.011078	-0.009420	-0.011325	-0.009650	-0.009309	-0.012554	-0.010493	-0.009752	-0.011470	-0.009100	-0.009305	-0.010717	-0.011014	-0.010215	-0.009794	-0.008566	-0.009260	-0.011224	-0.007944	-0.010656	-0.011786
-315.066666	-0.009228	-0.011380	-0.013422	-0.012719	-0.013656	-0.011244	-0.011289	-0.012876	-0.009822	-0.011038	-0.010191	-0.011203	-0.009757	-0.011448	-0.009504	-0.013100	-0.010058	-0.009696	-0.007722	-0.012333	-0.012109	-0.010852	-0.013810	-0.010129	-0.008127	-0.008790	-0.010820	-0.012818	-0.012950	-0.012657	-0.011140	-0.009510	-0.012635	-0.008703	-0.009664	-0.012199	-0.010231	-0.011274	-0.011571	-0.009707	-0.010216	-0.012384	-0.008391	-0.011152	-0.010690	-0.009616	-0.008386	-0.007703	-0.010920
-315.033333	-0.012527	-0.011093	-0.012960	-0.012246	-0.011043	-0.012662	-0.010493	-0.012512	-0.009741	-0.012833	-0.011381	-0.009323	-0.013054	-0.010890	-0.011883	-0.012633	-0.012013	-0.012009	-0.009798	-0.011706	-0.011768	-0.012034	-0.013134	-0.008490	-0.006575	-0.011778	-0.014038	-0.010566	-0.011001	-0.011282	-0.014444	-0.010828	-0.010194	-0.010903	-0.010519	-0.009894	-0.012456	-0.011819	-0.011631	-0.007669	-0.011464	-0.011280	-0.009544	-0.008789	-0.010919	-0.010301	-0.009813	-0.009979	-0.010847
-315.000000	-0.013088	-0.009448	-0.013316	-0.012321	-0.009153	-0.009374	-0.010389	-0.012145	-0.014003	-0.012519	-0.008351	-0.007809	-0.011296	-0.008656	-0.009569	-0.010696	-0.011551	-0.009378	-0.009040	-0.008107	-0.011092	-0.011064	-0.010006	-0.007225	-0.009960	-0.012578	-0.012353	-0.012275	-0.010949	-0.012283	-0.009314	-0.011408	-0.010841	-0.011072	-0.012222	-0.012592	-0.008978	-0.009345	-0.010245	-0.011556	-0.011782	-0.009600	-0.009432	-0.011270	-0.010129	-0.011937	-0.008130	-0.012822	-0.013386
-314.966666	-0.009639	-0.012044	-0.009393	-0.012728	-0.011667	-0.010049	-0.011473	-0.013086	-0.009269	-0.009753	-0.008673	-0.006532	-0.012411	-0.009663	-0.010282	-0.010979	-0.010274	-0.006810	-0.009496	-0.012897	-0.010660	-0.010769	-0.015080	-0.011433	-0.008453	-0.011294	-0.013074	-0.012669	-0.010718	-0.006638	-0.013062	-0.009398	-0.012418	-0.010094	-0.011872	-0.011143	-0.012988	-0.011555	-0.010742	-0.009921	-0.010193	-0.010210	-0.007735	-0.006260	-0.006559	-0.009456	-0.009308	-0.011339	-0.011502
-314.933333	-0.008970	-0.010546	-0.008466	-0.010389	-0.012013	-0.013023	-0.010446	-0.010128	-0.011220	-0.011090	-0.008731	-0.006881	-0.012390	-0.009790	-0.008958	-0.012781	-0.009536	-0.009388	-0.007629	-0.013302	-0.009750	-0.009438	-0.010777	-0.009934	-0.009691	-0.013654	-0.011888	-0.011072	-0.011420	-0.011006	-0.012571	-0.012296	-0.010308	-0.016018	-0.011037	-0.010346	-0.009832	-0.011767	-0.013272	-0.007274	-0.010657	-0.012017	-0.011326	-0.008502	-0.008854	-0.010017	-0.008414	-0.008941	-0.012981
-314.900000	-0.010744	-0.008765	-0.010475	-0.007201	-0.006105	-0.009087	-0.005769	-0.011365	-0.009652	-0.007962	-0.010514	-0.006471	-0.010930	-0.010122	-0.008460	-0.009478	-0.009080	-0.009591	-0.007181	-0.007489	-0.009996	-0.009045	-0.009249	-0.006794	-0.011423	-0.008083	-0.009143	-0.014247	-0.010185	-0.009378	-0.010612	-0.008281	-0.012002	-0.012916	-0.009711	-0.009242	-0.009711	-0.007967	-0.007871	-0.009112	-0.009551	-0.008949	-0.007515	-0.010809	-0.008417	-0.009919	-0.007783	-0.010446	-0.011885
-314.866666	-0.008146	-0.009969	-0.008898	-0.011866	-0.010393	-0.008185	-0.009361	-0.011738	-0.007646	-0.008991	-0.009716	-0.009712	-0.008992	-0.008019	-0.006319	-0.007879	-0.007248	-0.006767	-0.006988	-0.008992	-0.009473	-0.010713	-0.012588	-0.009993	-0.007908	-0.009370	-0.012445	-0.008885	-0.007251	-0.011254	-0.011033	-0.009015	-0.009825	-0.009038	-0.009431	-0.010094	-0.009782	-0.011179	-0.009377	-0.008679	-0.010599	-0.007099	-0.009650	-0.007465	-0.007168	-0.008495	-0.009233	-0.010394	-0.009464
-314.833333	-0.009407	-0.010606	-0.009565	-0.010820	-0.008769	-0.008643	-0.007667	-0.009523	-0.008841	-0.010131	-0.008272	-0.005731	-0.009884	-0.007644	-0.006758	-0.009369	-0.010468	-0.007910	-0.008538	-0.008697	-0.007892	-0.006854	-0.007779	-0.008478	-0.009473	-0.007365	-0.008243	-0.008466	-0.010728	-0.007582	-0.009400	-0.007309	-0.010704	-0.010034	-0.008158	-0.006986	-0.008011	-0.009749	-0.009956	-0.006395	-0.010043	-0.010944	-0.006066	-0.007509	-0.008874	-0.010383	-0.009625	-0.010540	-0.010238
-314.800000	-0.009674	-0.009932	-0.011241	-0.009489	-0.011599	-0.008361	-0.006220	-0.009343	-0.007538	-0.009097	-0.007481	-0.008767	-0.007282	-0.005620	-0.006283	-0.006918	-0.010790	-0.010655	-0.005703	-0.009789	-0.008828	-0.009570	-0.008421	-0.007730	-0.007548	-0.010617	-0.007357	-0.011319	-0.008829	-0.010046	-0.008349	-0.010440	-0.006123	-0.011241	-0.008083	-0.008588	-0.005348	-0.006546	-0.007057	-0.008686	-0.006424	-0.010721	-0.008442	-0.008230	-0.007967	-0.007372	-0.007585	-0.007366	-0.007961
-314.766666	-0.011222	-0.007484	-0.007890	-0.007109	-0.010004	-0.007515	-0.007373	-0.007207	-0.011256	-0.009238	-0.008975	-0.004774	-0.012078	-0.005319	-0.006460	-0.009003	-0.007242	-0.007689	-0.006082	-0.007929	-0.008443	-0.008450	-0.008206	-0.006876	-0.006216	-0.006821	-0.007814	-0.007207	-0.008391	-0.011121	-0.008699	-0.010280	-0.008236	-0.012619	-0.011727	-0.008704	-0.011367	-0.006353	-0.009379	-0.011304	-0.010010	-0.008441	-0.008729	-0.007973	-0.008707	-0.007747	-0.007710	-0.004505	-0.006726
-314.733333	-0.006649	-0.009197	-0.006852	-0.006380	-0.008514	-0.008662	-0.005304	-0.009732	-0.008575	-0.009667	-0.010021	-0.006769	-0.008609	-0.007216	-0.004554	-0.006802	-0.008016	-0.007301	-0.006247	-0.010424	-0.007295	-0.009786	-0.008578	-0.005639	-0.004541	-0.004014	-0.006517	-0.006936	-0.007776	-0.008341	-0.009895	-0.009059	-0.007016	-0.010885	-0.007104	-0.005706	-0.008492	-0.007251	-0.008350	-0.005990	-0.009424	-0.007387	-0.005372	-0.006421	-0.006777	-0.007606	-0.005376	-0.008333	-0.005933
-314.700000	-0.006656	-0.008444	-0.008553	-0.006082	-0.006344	-0.005696	-0.007055	-0.006317	-0.008091	-0.008864	-0.006281	-0.005584	-0.004876	-0.008053	-0.006989	-0.007415	-0.008334	-0.007805	-0.007136	-0.009202	-0.010396	-0.010226	-0.007923	-0.004143	-0.003339	-0.008717	-0.010744	-0.007162	-0.008159	-0.007373	-0.009095	-0.008986	-0.005923	-0.009688	-0.007852	-0.009483	-0.008804	-0.006358	-0.009391	-0.008873	-0.005151	-0.009034	-0.005985	-0.005400	-0.005649	-0.009708	-0.007376	-0.005536	-0.006503
-314.666666	-0.006703	-0.009929	-0.007870	-0.005898	-0.006509	-0.008176	-0.006256	-0.006229	-0.010012	-0.007273	-0.008339	-0.006342	-0.008826	-0.005465	-0.005042	-0.006233	-0.009344	-0.006153	-0.009904	-0.007572	-0.007551	-0.007991	-0.005207	-0.007404	-0.003241	-0.007057	-0.008159	-0.007573	-0.009626	-0.007474	-0.009384	-0.006346	-0.005901	-0.006785	-0.007375	-0.005953	-0.009870	-0.006491	-0.007103	-0.004868	-0.008038	-0.008821	-0.006203	-0.006818	-0.006345	-0.008913	-0.005860	-0.008233	-0.004490
-314.633333	-0.006712	-0.008597	-0.009906	-0.006472	-0.005943	-0.008736	-0.007844	-0.009959	-0.006827	-0.006918	-0.007813	-0.009559	-0.007820	-0.007980	-0.006315	-0.006622	-0.009661	-0.005125	-0.004389	-0.005926	-0.008519	-0.005497	-0.007876	-0.005138	-0.007132	-0.009532	-0.008891	-0.007106	-0.007430	-0.009795	-0.007900	-0.004057	-0.005949	-0.007737	-0.006854	-0.009147	-0.007875	-0.006922	-0.008880	-0.007110	-0.006962	-0.010844	-0.004376	-0.008355	-0.007483	-0.007627	-0.007696	-0.008554	-0.007638
-314.600000	-0.003511	-0.005069	-0.005082	-0.006379	-0.005286	-0.008572	-0.007349	-0.008862	-0.006006	-0.008392	-0.006698	-0.007306	-0.007138	-0.008314	-0.006141	-0.007273	-0.007175	-0.003374	-0.009119	-0.006787	-0.008035	-0.010030	-0.006081	-0.004593	-0.005296	-0.005337	-0.004665	-0.007657	-0.007325	-0.008865	-0.007946	-0.007669	-0.004483	-0.010441	-0.005098	-0.008909	-0.005764	-0.004887	-0.009467	-0.008429	-0.005449	-0.008233	-0.009394	-0.005757	-0.006236	-0.005557	-0.006514	-0.005154	-0.009067
-314.566666	-0.005676	-0.006772	-0.007232	-0.007500	-0.009336	-0.007576	-0.004737	-0.005521	-0.006535	-0.006683	-0.005380	-0.003319	-0.007133	-0.005545	-0.003404	-0.007950	-0.006841	-0.004091	-0.003675	-0.008389	-0.006077	-0.007866	-0.008912	-0.005826	-0.006359	-0.004200	-0.008372	-0.005797	-0.006625	-0.006496	-0.006619	-0.006713	-0.004341	-0.007736	-0.002059	-0.006227	-0.009059	-0.003885	-0.006758	-0.006026	-0.008842	-0.005991	-0.007551	-0.005399	-0.005798	-0.005793	-0.007544	-0.006164	-0.007736
-314.533333	-0.003577	-0.004815	-0.006390	-0.009691	-0.008175	-0.004419	-0.006359	-0.005069	-0.006051	-0.006421	-0.005504	-0.006363	-0.007487	-0.008276	-0.004703	-0.003764	-0.007060	-0.002585	-0.007243	-0.009192	-0.007361	-0.005955	-0.006138	-0.004796	-0.004735	-0.007834	-0.006787	-0.005676	-0.008217	-0.004229	-0.007894	-0.004264	-0.005778	-0.008071	-0.006379	-0.006450	-0.007145	-0.004671	-0.006969	-0.007793	-0.007371	-0.009335	-0.005444	-0.006122	-0.005691	-0.006490	-0.003901	-0.006460	-0.005101
-314.500000	-0.004391	-0.005685	-0.005478	-0.007793	-0.008850	-0.008035	-0.005834	-0.005035	-0.006535	-0.003314	-0.003074	-0.005482	-0.008318	-0.007797	-0.005063	-0.004684	-0.006636	-0.002003	-0.005535	-0.005441	-0.006246	-0.005349	-0.006832	-0.002650	-0.004471	-0.006330	-0.005808	-0.009244	-0.006084	-0.004975	-0.009510	-0.003907	-0.005323	-0.008383	-0.006855	-0.004753	-0.007937	-0.005491	-0.004636	-0.008187	-0.007171	-0.008138	-0.003477	-0.006776	-0.007011	-0.006006	-0.006712	-0.006131	-0.005306
-314.466666	-0.004516	-0.005214	-0.006780	-0.005682	-0.006325	-0.005504	-0.007561	-0.007136	-0.006331	-0.008017	-0.004645	-0.002999	-0.005455	-0.005913	-0.002366	-0.004811	-0.005419	-0.002851	-0.004025	-0.004611	-0.007448	-0.007478	-0.006783	-0.002897	-0.003151	-0.003099	-0.005662	-0.005026	-0.006451	-0.004567	-0.006886	-0.002831	-0.005301	-0.007293	-0.008483	-0.004610	-0.004094	-0.003851	-0.002372	-0.007357	-0.001957	-0.005086	-0.003810	-0.002824	-0.007272	-0.006718	-0.007784	-0.006142	-0.006556
-314.433333	-0.004051	-0.002579	-0.005981	-0.002674	-0.005356	-0.005230	-0.005198	-0.005464	-0.004952	-0.006671	-0.003075	-0.004126	-0.006469	-0.004803	-0.001008	-0.005357	-0.006482	-0.004662	-0.003750	-0.007389	-0.006650	-0.004631	-0.006263	-0.001977	-0.003911	-0.004005	-0.005747	-0.004611	-0.004253	-0.005300	-0.005013	-0.006612	-0.000843	-0.005335	-0.004022	-0.003379	-0.005956	-0.003071	-0.005850	-0.006978	-0.003189	-0.006205	-0.003818	-0.004822	-0.005918	-0.008171	-0.000087	-0.004154	-0.002032
-314.400000	-0.005382	-0.002597	-0.003357	-0.001992	-0.002671	-0.007051	-0.005371	-0.003066	-0.001912	-0.003094	-0.004998	-0.005289	-0.002499	-0.002281	-0.003412	-0.002150	-0.004281	-0.002098	-0.003489	-0.004152	-0.005763	-0.006604	-0.006831	-0.003517	-0.001795	-0.002135	-0.002512	-0.003750	-0.004949	-0.004057	-0.005569	-0.001398	-0.003147	-0.005492	-0.003339	-0.001650	-0.005232	-0.004137	-0.002211	-0.001986	-0.003131	-0.006490	-0.001193	-0.003164	-0.002422	-0.004781	-0.001142	-0.006719	-0.003085
-314.366666	-0.001810	-0.000475	-0.004462	-0.002456	-0.004143	-0.001716	-0.002589	-0.003887	-0.002447	-0.000134	-0.003753	-0.000999	-0.002866	-0.001215	0.000131	-0.002292	-0.003682	0.001185	-0.003023	-0.003017	-0.006228	-0.006146	-0.006968	-0.001502	-0.003021	-0.002855	-0.004574	-0.003807	-0.003626	-0.003534	-0.004500	-0.003682	-0.002623	-0.002180	-0.002709	-0.002467	-0.005019	-0.003521	-0.001618	-0.005855	-0.000694	-0.005834	-0.001950	-0.002368	-0.001457	-0.002887	-0.004360	-0.001779	-0.002409
-314.333333	-0.001236	0.001301	-0.002585	-0.001630	-0.001212	-0.003090	-0.001130	-0.001857	-0.001522	-0.003759	-0.001217	-0.001884	-0.005230	-0.002027	-0.003365	-0.001908	-0.002988	-0.002386	-0.003853	-0.001049	-0.006757	-0.003648	-0.007428	0.002180	-0.003914	-0.003261	-0.003128	-0.002145	-0.003182	-0.003526	-0.004222	-0.004445	-0.001082	-0.006449	-0.002369	-0.001622	-0.004934	-0.002923	-0.004574	-0.002257	-0.006154	-0.001454	-0.000730	-0.001452	-0.002606	-0.003999	-0.001355	-0.002243	-0.003363
-314.300000	0.000128	-0.005463	-0.003428	0.000815	-0.001765	-0.002953	-0.001623	-0.000838	-0.000853	-0.005425	-0.003906	0.000612	-0.002622	-0.000922	-0.000792	-0.004412	-0.003059	-0.001948	-0.003095	-0.002549	-0.000093	-0.003144	-0.002606	-0.001473	-0.000489	0.000724	-0.000376	-0.000047	-0.001083	-0.001351	-0.002291	-0.002471	-0.001269	-0.002675	-0.002109	0.000030	-0.002353	-0.002518	-0.001524	-0.002230	-0.004413	-0.003210	-0.001666	-0.000348	-0.001730	-0.003686	-0.001902	-0.002764	-0.001827
-314.266666	-0.003666	-0.001207	-0.002293	0.000146	-0.000681	-0.003481	-0.001283	-0.001570	-0.001561	-0.004605	-0.001457	-0.001402	-0.002878	0.000285	-0.001019	-0.000934	-0.002906	-0.000755	0.000501	-0.003383	-0.002430	-0.003937	-0.004316	-0.001941	-0.002644	-0.003106	0.000162	-0.001311	-0.002295	0.000939	-0.004560	-0.003626	0.000102	-0.005899	-0.002065	-0.001831	-0.000789	0.000017	-0.000544	-0.000821	-0.003027	-0.002911	-0.001829	0.001568	-0.000998	0.001291	-0.000903	-0.001600	-0.003228
-314.233333	-0.000972	-0.000313	-0.003652	-0.001046	-0.004821	-0.003189	-0.000744	-0.001165	-0.003446	-0.003816	0.000629	0.000580	-0.000736	-0.001506	-0.000833	-0.001531	-0.001376	0.000555	-0.001658	-0.002676	-0.003113	-0.001765	-0.000654	-0.000952	-0.001052	-0.002235	-0.000830	-0.002126	-0.001487	-0.004969	-0.004068	0.001787	-0.001840	-0.002597	-0.002335	-0.002451	0.000073	0.000833	0.001375	-0.000901	-0.001688	-0.003948	0.000735	-0.001072	0.000224	-0.002806	0.001002	-0.002861	-0.002718
-314.200000	-0.003797	-0.000842	-0.004485	-0.002711	-0.004247	-0.002330	-0.003240	-0.002356	-0.000779	-0.000398	-0.001472	-0.000466	-0.003701	-0.001635	-0.001648	-0.000619	-0.002080	-0.001389	0.000014	-0.000725	-0.003158	-0.006073	-0.004677	-0.001411	-0.001447	-0.002553	-0.000221	-0.001701	-0.002367	-0.000745	-0.001532	-0.002439	-0.002249	-0.004974	-0.000932	-0.003212	-0.002680	-0.001605	-0.003625	-0.002702	-0.002734	-0.002589	-0.000285	-0.003342	0.001291	-0.001990	-0.003106	-0.001440	0.000289
-314.166666	-0.002639	-0.002917	-0.004210	-0.001348	-0.001214	-0.004013	-0.002805	-0.005280	-0.004420	-0.003445	0.000700	-0.001904	-0.002115	-0.002968	0.000161	-0.001103	-0.003040	-0.002763	-0.003746	-0.001037	-0.004601	-0.004374	-0.001807	0.001138	-0.000914	-0.002677	-0.000107	-0.002237	-0.003822	-0.000971	-0.004615	-0.002432	0.000336	-0.002311	-0.004122	-0.001492	-0.004673	-0.004777	-0.001909	-0.001018	-0.001781	-0.004902	-0.000619	-0.000666	-0.002630	-0.002820	-0.000576	-0.002825	-0.001927
-314.133333	-0.002253	-0.003053	-0.006454	-0.003019	-0.003526	-0.000872	-0.004484	-0.004281	-0.001567	-0.004220	-0.002361	-0.002685	-0.001967	-0.002501	0.001714	-0.001678	-0.002796	-0.000970	-0.002072	0.000081	-0.006817	-0.001144	-0.004130	-0.000466	-0.000980	-0.004337	-0.000468	-0.005974	-0.001635	-0.003490	-0.003508	-0.000155	-0.002462	-0.003114	-0.005817	-0.001684	-0.004172	-0.002515	-0.003372	-0.000455	-0.003317	-0.002496	-0.000027	-0.001860	0.002241	-0.001446	0.000515	-0.002769	-0.002225
-314.100000	-0.004903	-0.004241	-0.008119	-0.003333	-0.005371	-0.004408	-0.002799	-0.003385	-0.004574	-0.004490	-0.002022	-0.002050	-0.002598	-0.004122	0.000058	-0.001475	-0.001885	-0.001021	-0.004288	-0.003230	-0.005281	-0.004515	-0.005816	-0.001095	-0.003816	-0.002060	-0.002296	-0.001939	-0.008549	-0.005671	-0.004105	-0.002964	-0.004514	-0.005898	-0.005527	0.000060	-0.004644	0.000136	-0.001459	-0.003230	-0.005421	-0.005429	-0.000978	-0.001984	-0.005498	-0.004382	0.001262	-0.002762	-0.004525
-314.066666	-0.005797	-0.000575	-0.005508	-0.000872	-0.002095	-0.003879	-0.005064	-0.003547	-0.003776	-0.005780	-0.003599	-0.002137	-0.001042	-0.000680	0.000602	-0.000356	-0.002820	-0.002160	-0.003935	-0.005826	-0.003845	-0.005459	-0.006335	-0.002497	-0.004600	-0.003506	-0.003131	-0.000142	-0.006256	-0.002875	-0.005495	-0.002135	-0.005104	-0.004469	-0.003845	-0.003892	-0.005700	-0.004469	-0.000574	-0.004441	-0.006509	-0.005196	-0.002349	-0.003194	-0.005341	-0.003362	-0.001238	-0.004376	-0.003137
-314.033333	-0.004071	-0.003733	-0.005175	-0.001922	-0.004600	-0.003088	-0.003288	-0.004258	-0.002063	-0.007657	-0.004987	-0.002720	-0.001752	-0.001964	-0.002754	-0.003315	-0.001254	-0.002581	-0.004086	-0.004659	-0.005525	-0.004312	-0.004652	-0.002557	-0.005177	-0.007357	-0.002031	-0.006121	-0.002615	-0.006580	-0.004427	-0.002725	-0.005037	-0.007740	-0.003499	-0.006276	-0.003967	-0.004793	-0.001406	-0.002917	-0.005697	-0.002140	-0.002054	-0.001636	-0.002441	-0.005403	-0.002221	-0.004246	-0.001461
-314.000000	-0.002584	-0.004753	-0.004543	-0.001438	-0.003005	-0.006403	-0.003292	-0.002723	-0.003997	-0.005727	-0.005051	-0.003715	-0.002175	-0.001627	-0.002419	-0.003145	-0.004079	-0.002542	-0.004141	-0.004479	-0.004550	-0.007036	-0.005511	-0.002701	-0.004527	-0.006319	-0.004513	-0.004643	-0.007033	-0.003438	-0.004061	-0.002620	-0.005597	-0.002779	-0.003571	-0.004611	-0.004112	-0.006587	-0.003966	-0.003503	-0.004821	-0.001723	-0.004237	-0.003630	-0.004375	-0.004325	-0.003452	-0.002333	-0.006683
-313.966666	-0.004999	-0.002145	-0.004915	0.000985	-0.002681	-0.005035	-0.002507	-0.004202	-0.003322	-0.004854	-0.002769	-0.001780	-0.002550	-0.002824	-0.004963	-0.005665	-0.001559	-0.001850	-0.000545	-0.007718	-0.006573	-0.005881	-0.003553	-0.001351	-0.002117	-0.004593	-0.001954	-0.005727	-0.006317	-0.005165	-0.004530	-0.003463	-0.003425	-0.005510	-0.003892	-0.003700	-0.003184	-0.002955	-0.003794	-0.002739	-0.005246	-0.001287	-0.002995	-0.002548	-0.004634	-0.002889	-0.001978	-0.002932	-0.002300
-313.933333	-0.003599	-0.001340	-0.002319	0.000235	-0.002221	-0.003551	-0.004678	-0.000431	-0.000471	-0.001852	-0.003785	-0.001484	-0.005161	-0.002997	-0.003594	-0.001318	-0.000737	-0.001558	-0.004081	-0.003352	-0.003824	-0.003462	-0.003970	0.000244	-0.002195	-0.003295	-0.003202	-0.003030	-0.002353	-0.006641	-0.002060	-0.004566	-0.003390	-0.005032	-0.005410	-0.000112	-0.003928	-0.003170	-0.002206	-0.005354	-0.001397	-0.005015	-0.001856	-0.000376	-0.002674	-0.004244	-0.001030	-0.006712	-0.003272
-313.900000	0.000562	0.000796	-0.003910	-0.000360	-0.002208	-0.002354	-0.002605	-0.001501	-0.000810	-0.002585	-0.002414	0.000299	-0.001840	-0.002128	0.000850	0.000382	-0.002336	-0.000669	-0.003398	-0.002744	-0.003844	-0.001856	-0.001250	-0.000874	-0.000808	-0.001582	-0.002250	-0.003626	-0.001982	-0.001854	-0.005366	-0.000623	-0.001185	-0.008281	-0.003513	-0.003920	-0.005013	-0.003379	-0.005968	-0.003914	-0.004618	-0.003323	0.001808	-0.002732	-0.002853	-0.002745	-0.000772	-0.002866	-0.001751
-313.866666	0.001061	0.000456	-0.000911	0.002839	-0.000580	-0.000109	-0.000673	-0.003227	-0.002032	0.001810	-0.003320	0.000418	-0.002519	0.000000	-0.002136	-0.000524	0.000583	0.001450	0.000837	-0.001616	-0.003428	-0.001197	-0.003143	-0.000884	0.001021	-0.003120	-0.000316	-0.002734	-0.000858	-0.002655	-0.002233	-0.002179	-0.000242	-0.002536	-0.000428	-0.001746	-0.001662	-0.000062	-0.003827	-0.001232	-0.003785	-0.000557	-0.000424	-0.000495	-0.001799	-0.002032	-0.002093	-0.002811	-0.004012
-313.833333	0.002147	0.000766	0.000251	0.000353	0.002970	-0.000875	0.001588	-0.000270	0.000847	-0.001451	-0.000529	0.002208	-0.000155	-0.001175	-0.000772	0.000115	0.001895	0.004496	0.000475	-0.001398	-0.001681	-0.003297	-0.002676	0.001029	0.002208	-0.000694	-0.000357	0.002019	0.000259	0.000131	0.002667	-0.001065	-0.002386	-0.000433	0.000073	-0.001260	-0.002577	-0.000461	-0.001790	-0.005008	-0.000846	-0.000160	0.002592	0.000444	-0.002448	0.000097	-0.000437	-0.002334	-0.000419
-313.800000	0.003028	0.000403	0.000667	0.000367	0.001727	0.000103	0.001302	0.002111	0.002591	-0.000077	0.002090	0.000733	-0.003393	-0.000320	0.002702	0.002167	0.002138	0.004791	0.001813	0.000760	-0.001407	-0.000839	-0.000950	0.002374	0.002481	0.000897	0.001578	-0.001006	-0.000438	0.001824	-0.001484	0.000205	0.003982	-0.000448	-0.000923	0.000720	0.001998	0.001186	-0.000216	0.000455	0.000332	0.000842	0.000712	0.000057	-0.000898	-0.001033	0.002678	0.000354	-0.002073
-313.766666	0.005014	0.003010	0.002267	0.005051	0.003602	0.003076	0.003162	0.003892	0.003117	0.004536	0.002471	0.000922	0.000043	0.003212	0.002178	0.002924	0.001406	0.005083	0.004375	0.001642	0.000728	0.001157	0.001283	0.004113	0.004176	0.002934	0.000794	0.000725	0.002043	0.001998	0.001152	0.002195	0.001568	0.003495	-0.000060	-0.001134	0.005735	0.005584	0.003637	0.000101	0.001483	0.002834	0.002367	0.001181	0.002259	0.004132	0.002134	0.004167	0.000251
-313.733333	0.005069	0.006176	0.003682	0.005238	0.004308	0.004929	0.003038	0.003153	0.004053	0.004306	0.001223	0.003065	0.002711	0.004118	0.005971	0.003415	0.004686	0.005607	0.005070	0.004269	0.003056	0.001971	0.001221	0.004549	0.005179	0.005556	0.004403	0.000558	0.004950	0.002908	0.001996	0.000912	0.002040	0.003160	0.002972	0.004926	0.004138	0.003596	0.007687	0.004721	0.002311	0.003109	0.004036	0.005665	0.004210	0.001504	0.002608	0.002827	0.004268
-313.700000	0.004172	0.007179	0.004867	0.007874	0.006369	0.007503	0.005788	0.004874	0.003165	0.002196	0.004247	0.004376	0.003168	0.005817	0.003462	0.006111	0.008100	0.004515	0.006505	0.002783	0.002835	0.004269	0.002701	0.004705	0.005165	0.002726	0.004660	0.003752	0.006261	0.004797	0.003936	0.002316	0.003619	0.002806	0.002111	0.003180	0.003331	0.004019	0.004562	0.004966	0.003696	0.003283	0.003254	0.004373	0.006055	0.006139	0.005578	0.004680	0.004075
-313.666666	0.006854	0.006855	0.007667	0.006885	0.006235	0.006886	0.005074	0.007671	0.007724	0.005218	0.005103	0.007837	0.007059	0.004292	0.006269	0.008139	0.006633	0.007841	0.005721	0.004224	0.007728	0.003492	0.003786	0.008992	0.005950	0.007148	0.003226	0.005265	0.003942	0.005558	0.003880	0.004240	0.006514	0.003938	0.003967	0.004695	0.004595	0.007213	0.004496	0.006553	0.002445	0.008765	0.007092	0.006747	0.004138	0.005226	0.006266	0.005702	0.005533
-313.633333	0.007459	0.007441	0.008595	0.008116	0.009604	0.009751	0.009072	0.006719	0.006574	0.004366	0.008253	0.008188	0.006145	0.008948	0.006774	0.005495	0.006182	0.006800	0.009218	0.008110	0.008059	0.006647	0.007225	0.008980	0.007365	0.010429	0.007510	0.008034	0.006818	0.007032	0.006813	0.006673	0.007758	0.005241	0.005554	0.006139	0.007596	0.006083	0.006730	0.005344	0.005777	0.004986	0.009762	0.006310	0.009392	0.007031	0.008765	0.006706	0.006727
-313.600000	0.010035	0.007768	0.007565	0.009876	0.008530	0.009701	0.008992	0.005808	0.006464	0.005871	0.009112	0.007748	0.006352	0.007095	0.005913	0.008142	0.009384	0.007656	0.006747	0.007904	0.005853	0.008966	0.006146	0.007866	0.008689	0.008494	0.008096	0.006846	0.006690	0.009497	0.004279	0.006398	0.009000	0.007548	0.008366	0.008080	0.007103	0.009496	0.007917	0.010851	0.004515	0.008389	0.008232	0.007192	0.008612	0.006759	0.007918	0.009916	0.005753
-313.566666	0.005440	0.006536	0.009585	0.007676	0.009926	0.007211	0.010566	0.006430	0.007574	0.009263	0.009108	0.007054	0.007400	0.009023	0.005279	0.008288	0.008282	0.010859	0.009362	0.008447	0.007458	0.006200	0.006140	0.009810	0.010461	0.008784	0.005579	0.008383	0.007228	0.005038	0.004471	0.008580	0.008655	0.007998	0.007588	0.007422	0.007394	0.007106	0.007796	0.010229	0.007449	0.008241	0.010360	0.009106	0.010765	0.005380	0.009245	0.010209	0.006717
-313.533333	0.005452	0.006865	0.008433	0.006733	0.010472	0.008768	0.008774	0.006679	0.005701	0.008910	0.007687	0.010466	0.009276	0.007350	0.008556	0.008923	0.012340	0.006473	0.005118	0.008005	0.006708	0.010500	0.006394	0.009422	0.009461	0.006985	0.007952	0.007090	0.008123	0.005728	0.006833	0.007465	0.008900	0.004319	0.006868	0.007491	0.005031	0.008114	0.008351	0.008593	0.011060	0.005504	0.006905	0.011219	0.009583	0.006248	0.009566	0.009982	0.008138
-313.500000	0.004586	0.005779	0.006220	0.008115	0.005633	0.007552	0.008720	0.007877	0.008605	0.010044	0.004545	0.007433	0.007357	0.008684	0.007518	0.008277	0.008649	0.009509	0.005981	0.006894	0.010035	0.007758	0.010002	0.011783	0.007792	0.007770	0.007084	0.007114	0.007502	0.007510	0.005257	0.009088	0.009296	0.005615	0.005803	0.007736	0.005164	0.007986	0.005077	0.006645	0.005976	0.008291	0.007129	0.006471	0.007012	0.007708	0.009661	0.010235	0.008444
-313.466666	0.006174	0.003086	0.005436	0.006527	0.006959	0.006725	0.007539	0.005806	0.004720	0.005746	0.007424	0.007317	0.006498	0.008106	0.007870	0.007734	0.006813	0.007851	0.006561	0.008490	0.008886	0.004406	0.006598	0.007740	0.005419	0.005966	0.006703	0.004995	0.005376	0.009110	0.007268	0.010692	0.007347	0.005573	0.006128	0.007809	0.007698	0.009588	0.005591	0.009464	0.007270	0.003943	0.007087	0.006777	0.008623	0.006819	0.007150	0.005171	0.006639
-313.433333	0.003104	0.004229	0.002812	0.005900	0.004392	0.005595	0.005501	0.004201	0.002205	0.006833	0.006895	0.005651	0.002956	0.006183	0.008352	0.007011	0.004231	0.006700	0.005012	0.005821	0.005280	0.005279	0.004562	0.004890	0.006128	0.005960	0.006481	0.007729	0.003764	0.004160	0.005431	0.007032	0.006273	0.002954	0.002332	0.007306	0.003932	0.004587	0.004314	0.005774	0.005765	0.004071	0.004712	0.005418	0.005838	0.005362	0.008296	0.005765	0.007210
-313.400000	0.000329	0.004405	0.000396	0.003475	0.001227	0.001856	0.004909	0.002006	0.001856	0.003502	0.004134	0.004681	0.004725	0.003307	0.004890	0.002493	0.004507	0.003588	0.002151	0.002354	0.006192	0.003423	0.004209	0.002079	0.001580	0.002347	0.003721	0.003355	0.001138	0.005267	0.001570	0.006320	0.005516	0.004140	0.007196	0.005833	0.006270	0.001102	0.004696	0.004986	0.005169	0.002699	0.004025	0.005893	0.002843	0.005193	0.008000	0.002508	0.003133
-313.366666	-0.001464	-0.001100	-0.000798	0.002034	0.000229	0.002704	0.000316	-0.000726	0.003914	0.001097	0.002905	0.003699	0.003358	0.005919	0.002938	0.003012	0.001353	0.003079	0.002155	0.004502	0.002059	-0.000861	0.001794	0.001954	0.001652	-0.002580	0.001882	0.004178	-0.001197	0.002349	0.001102	0.003460	0.001280	0.001076	0.004284	0.003806	0.002539	0.003178	0.003520	0.004622	0.001642	0.002857	0.005407	0.005250	0.003661	0.000400	0.006178	0.002670	0.003927
-313.333333	-0.002275	-0.001504	-0.006478	-0.002552	-0.002668	0.001619	-0.001024	-0.001259	-0.003163	0.000007	0.000293	-0.001430	-0.001621	0.001668	0.002830	0.001762	-0.000682	0.003143	-0.003578	-0.000287	-0.003623	-0.000994	-0.000188	0.000843	-0.001092	-0.001105	0.001263	0.001551	-0.003346	-0.000024	-0.001861	0.001400	-0.000131	-0.000811	0.001447	0.003225	-0.000537	0.000139	0.001026	0.005933	-0.000500	0.001243	0.001011	0.004688	-0.000569	-0.001850	0.005955	0.000107	-0.001455
-313.300000	-0.007119	-0.005386	-0.004760	-0.003816	-0.005418	-0.003846	-0.002522	-0.003993	-0.003435	-0.002778	-0.003364	-0.001724	-0.001372	0.000000	0.000186	-0.002773	0.001548	-0.002755	-0.003745	-0.000406	-0.003811	-0.003054	-0.002584	0.000415	-0.004308	-0.004424	-0.001738	-0.002611	-0.002281	-0.000987	-0.003088	-0.002714	0.001286	-0.002523	-0.001775	-0.001416	-0.003223	-0.002295	0.001583	-0.000427	-0.002379	-0.004560	0.000072	-0.002393	-0.002446	-0.001235	0.000340	-0.001485	0.000592
-313.266666	-0.007119	-0.004153	-0.010098	-0.004684	-0.007195	-0.002519	-0.001457	-0.004318	-0.003402	-0.003019	-0.003786	-0.003626	-0.002814	-0.002286	-0.003558	-0.001797	-0.003461	-0.003268	-0.007966	-0.001878	-0.005924	-0.003675	-0.002874	-0.000524	-0.004917	-0.003776	-0.005409	-0.003209	-0.005676	-0.002770	-0.003196	-0.002607	-0.001044	-0.005012	-0.002769	-0.000838	-0.003859	-0.003483	-0.003488	-0.001083	-0.004468	-0.005622	-0.003205	-0.002548	-0.003589	-0.002670	-0.002926	-0.003981	-0.004612
-313.233333	-0.009433	-0.011093	-0.010637	-0.007875	-0.010056	-0.004333	-0.008099	-0.011693	-0.006842	-0.004086	-0.004682	-0.005106	-0.004215	-0.005677	-0.007917	-0.006573	-0.007733	-0.006802	-0.007434	-0.004952	-0.006722	-0.007143	-0.007923	-0.004576	-0.005891	-0.004415	-0.008031	-0.005174	-0.009205	-0.009265	-0.004564	-0.003711	-0.001912	-0.006362	-0.003281	-0.006022	-0.004110	-0.005517	-0.006819	-0.005956	-0.008913	-0.008905	-0.005395	-0.000835	-0.007157	-0.008909	-0.004472	-0.003303	-0.005219
-313.200000	-0.011835	-0.011957	-0.011920	-0.007916	-0.010850	-0.007296	-0.008495	-0.010257	-0.009111	-0.006811	-0.007264	-0.007385	-0.008957	-0.007413	-0.007771	-0.007090	-0.010191	-0.007864	-0.010498	-0.008920	-0.010377	-0.009062	-0.009071	-0.005834	-0.008612	-0.008596	-0.006281	-0.005920	-0.011092	-0.007923	-0.006872	-0.009794	-0.005320	-0.008986	-0.007479	-0.007537	-0.007388	-0.007272	-0.005778	-0.007753	-0.010180	-0.006584	-0.007714	-0.008036	-0.009326	-0.009227	-0.006282	-0.007090	-0.009115
-313.166666	-0.012157	-0.013497	-0.013821	-0.010936	-0.011250	-0.008810	-0.011471	-0.012633	-0.013047	-0.009018	-0.010527	-0.011029	-0.010264	-0.009369	-0.009258	-0.007532	-0.011063	-0.006859	-0.008267	-0.008753	-0.012487	-0.011940	-0.010626	-0.006749	-0.010430	-0.009354	-0.008475	-0.009983	-0.013114	-0.010540	-0.011478	-0.011317	-0.010046	-0.011019	-0.010725	-0.011261	-0.008199	-0.011647	-0.009811	-0.008906	-0.011179	-0.010433	-0.006686	-0.010688	-0.007320	-0.010411	-0.007322	-0.009752	-0.010149
-313.133333	-0.015456	-0.012763	-0.013283	-0.014351	-0.013540	-0.011712	-0.012037	-0.012672	-0.014066	-0.012809	-0.008881	-0.012784	-0.008761	-0.009619	-0.006668	-0.011595	-0.008634	-0.011826	-0.011021	-0.010224	-0.012048	-0.013658	-0.011645	-0.010950	-0.009818	-0.008691	-0.012633	-0.009575	-0.015109	-0.012091	-0.012041	-0.008821	-0.011499	-0.011198	-0.013606	-0.009873	-0.013895	-0.010729	-0.010813	-0.013037	-0.012946	-0.012424	-0.010588	-0.010596	-0.008739	-0.010102	-0.011323	-0.010323	-0.009451
-313.100000	-0.015035	-0.014403	-0.013691	-0.013058	-0.016215	-0.011603	-0.012456	-0.010300	-0.013730	-0.012633	-0.010544	-0.012762	-0.011823	-0.010888	-0.010179	-0.012547	-0.012197	-0.011933	-0.014880	-0.013539	-0.013145	-0.016945	-0.010993	-0.011113	-0.016376	-0.011224	-0.013884	-0.011074	-0.018097	-0.013787	-0.014643	-0.012793	-0.009818	-0.011440	-0.010778	-0.010907	-0.011483	-0.014462	-0.011772	-0.010554	-0.013366	-0.013941	-0.010228	-0.013397	-0.011979	-0.012321	-0.013664	-0.011364	-0.013585
-313.066666	-0.017064	-0.014511	-0.013539	-0.009936	-0.014733	-0.011226	-0.014107	-0.012321	-0.012929	-0.015696	-0.014579	-0.015400	-0.013535	-0.014115	-0.011158	-0.010848	-0.013230	-0.014378	-0.011765	-0.015511	-0.010953	-0.015876	-0.013544	-0.011531	-0.013820	-0.011088	-0.013295	-0.014811	-0.015683	-0.010439	-0.017274	-0.013913	-0.013090	-0.013497	-0.013400	-0.010940	-0.015745	-0.011782	-0.012625	-0.014980	-0.014905	-0.015163	-0.013250	-0.014376	-0.012439	-0.013202	-0.014668	-0.016561	-0.012516
-313.033333	-0.014770	-0.012136	-0.013434	-0.015541	-0.017136	-0.013825	-0.013306	-0.012778	-0.012882	-0.015261	-0.013993	-0.011375	-0.015377	-0.012125	-0.012554	-0.014480	-0.010588	-0.014451	-0.013897	-0.016267	-0.012015	-0.016100	-0.014083	-0.016135	-0.011146	-0.012954	-0.012679	-0.014460	-0.017509	-0.013026	-0.012855	-0.013699	-0.011593	-0.012760	-0.014916	-0.011629	-0.015790	-0.011805	-0.010385	-0.014601	-0.012725	-0.013605	-0.011464	-0.013443	-0.014915	-0.014846	-0.012411	-0.012456	-0.015123
-313.000000	-0.011509	-0.013395	-0.013839	-0.012032	-0.012764	-0.009284	-0.011907	-0.014341	-0.012065	-0.013326	-0.009965	-0.011816	-0.013415	-0.014937	-0.013722	-0.009283	-0.012894	-0.010006	-0.018254	-0.013840	-0.013057	-0.017806	-0.015872	-0.010244	-0.012553	-0.011663	-0.013084	-0.015689	-0.014658	-0.013157	-0.013581	-0.012772	-0.015241	-0.016315	-0.015831	-0.010136	-0.014147	-0.013498	-0.014574	-0.014253	-0.014707	-0.017424	-0.009585	-0.012318	-0.013009	-0.016014	-0.014909	-0.012351	-0.014312
-312.966666	-0.012990	-0.009002	-0.013548	-0.011545	-0.013164	-0.010714	-0.013705	-0.016854	-0.013285	-0.011419	-0.012148	-0.010939	-0.014493	-0.010717	-0.012487	-0.010687	-0.011394	-0.010987	-0.008643	-0.015000	-0.012082	-0.015725	-0.015855	-0.012334	-0.013564	-0.010523	-0.012953	-0.012718	-0.015462	-0.013457	-0.011972	-0.013979	-0.010314	-0.015895	-0.014381	-0.012066	-0.013856	-0.010232	-0.010565	-0.011737	-0.015389	-0.015781	-0.013459	-0.014781	-0.011399	-0.016629	-0.012215	-0.016158	-0.013431
-312.933333	-0.008349	-0.010384	-0.014486	-0.014096	-0.011116	-0.010290	-0.010736	-0.013121	-0.012450	-0.012470	-0.011476	-0.011895	-0.013988	-0.012508	-0.011483	-0.012195	-0.010644	-0.010497	-0.013078	-0.014115	-0.012479	-0.014144	-0.012986	-0.012176	-0.012535	-0.012003	-0.014369	-0.015659	-0.012306	-0.011785	-0.013966	-0.011229	-0.011987	-0.015185	-0.012782	-0.013201	-0.016330	-0.013822	-0.013743	-0.013328	-0.014126	-0.014642	-0.013863	-0.010709	-0.012151	-0.013192	-0.012949	-0.013426	-0.014750
-312.900000	-0.011121	-0.008575	-0.012381	-0.010296	-0.010366	-0.008413	-0.009996	-0.008728	-0.012297	-0.011295	-0.010602	-0.010021	-0.010889	-0.009527	-0.011114	-0.012237	-0.009590	-0.008861	-0.011022	-0.011035	-0.011691	-0.012050	-0.016357	-0.009771	-0.010091	-0.010459	-0.012235	-0.012411	-0.014334	-0.013043	-0.014147	-0.012250	-0.010389	-0.013242	-0.013349	-0.012853	-0.012126	-0.010870	-0.013286	-0.013541	-0.012790	-0.010952	-0.013316	-0.012209	-0.013174	-0.010074	-0.009537	-0.013352	-0.013377
-312.866666	-0.007165	-0.009001	-0.007997	-0.008851	-0.008389	-0.007712	-0.009962	-0.009985	-0.012915	-0.010568	-0.009767	-0.008626	-0.008237	-0.011308	-0.010619	-0.008938	-0.009049	-0.003984	-0.007911	-0.010989	-0.012453	-0.010825	-0.011401	-0.009091	-0.006177	-0.008821	-0.009266	-0.011519	-0.010786	-0.012414	-0.011213	-0.008765	-0.012441	-0.014841	-0.011446	-0.010462	-0.010469	-0.009680	-0.011420	-0.009948	-0.011757	-0.008563	-0.010891	-0.010138	-0.011553	-0.008989	-0.009783	-0.011595	-0.012251
-312.833333	-0.009408	-0.007564	-0.007320	-0.008029	-0.006306	-0.008730	-0.007846	-0.005657	-0.006053	-0.009607	-0.007869	-0.008500	-0.011153	-0.008285	-0.010366	-0.005681	-0.008873	-0.006673	-0.007669	-0.010586	-0.012492	-0.010953	-0.008870	-0.006982	-0.005238	-0.008777	-0.007918	-0.010619	-0.009992	-0.012314	-0.007713	-0.006324	-0.010212	-0.010660	-0.010995	-0.010354	-0.011983	-0.009840	-0.010415	-0.006363	-0.010797	-0.008499	-0.010067	-0.008588	-0.007532	-0.008339	-0.005869	-0.007678	-0.008054
-312.800000	-0.007467	-0.004638	-0.010086	-0.008808	-0.007007	-0.006384	-0.008392	-0.009275	-0.010339	-0.007806	-0.008565	-0.005522	-0.008672	-0.008098	-0.009436	-0.008462	-0.006869	-0.007705	-0.007177	-0.011289	-0.009315	-0.006970	-0.010188	-0.007770	-0.005211	-0.005916	-0.006422	-0.010677	-0.008961	-0.005516	-0.010990	-0.007365	-0.008214	-0.010661	-0.008399	-0.006503	-0.007801	-0.005684	-0.008029	-0.009631	-0.006604	-0.007859	-0.007897	-0.006683	-0.009083	-0.006360	-0.008511	-0.007769	-0.009540
-312.766666	-0.007099	-0.005183	-0.005237	-0.003587	-0.006745	-0.002118	-0.004382	-0.005622	-0.007146	-0.006516	-0.004658	-0.005732	-0.006010	-0.005245	-0.006883	-0.004498	-0.006881	-0.003985	-0.005088	-0.008803	-0.007520	-0.005834	-0.008573	-0.005419	-0.004830	-0.006457	-0.003558	-0.007057	-0.007391	-0.008562	-0.009005	-0.007124	-0.007818	-0.011368	-0.005976	-0.003359	-0.007798	-0.005357	-0.007892	-0.008214	-0.006895	-0.006349	-0.004356	-0.005940	-0.007427	-0.005532	-0.003492	-0.008635	-0.006363
-312.733333	-0.002374	-0.002417	-0.007189	-0.003832	-0.003221	-0.002919	0.001591	-0.002209	-0.003053	-0.002617	-0.005771	-0.004145	-0.004815	-0.000289	-0.004442	-0.005160	-0.003127	-0.002419	-0.003080	-0.007375	-0.007466	-0.006823	-0.006633	-0.004847	-0.005313	-0.003126	-0.005758	-0.006491	-0.006791	-0.008342	-0.005560	-0.002991	-0.007083	-0.006950	-0.003949	-0.003762	-0.006164	-0.005972	-0.008586	-0.005524	-0.006879	-0.007411	-0.007467	-0.002500	-0.006008	-0.005392	-0.005629	-0.006151	-0.007376
-312.700000	-0.003470	-0.002858	-0.001335	-0.002273	-0.003561	-0.004044	-0.004043	-0.003806	-0.004661	-0.005424	-0.006051	-0.003401	-0.005537	-0.001790	-0.004812	-0.003443	-0.003636	-0.002274	-0.002546	-0.004181	-0.003845	-0.005397	-0.001729	0.000258	-0.004483	-0.000394	-0.002224	-0.006302	-0.006534	-0.007230	-0.007554	-0.004646	-0.004385	-0.006254	-0.005604	-0.006362	-0.004993	-0.002685	-0.004166	-0.002290	-0.004149	-0.005151	-0.006021	-0.005510	-0.004383	-0.003011	-0.001467	-0.002946	-0.005939
-312.666666	-0.003910	-0.001786	-0.000079	-0.000932	-0.002005	-0.001028	-0.002089	-0.001890	-0.004047	-0.002886	-0.003581	-0.005166	-0.003832	-0.001167	-0.002715	-0.003810	-0.002408	-0.003235	-0.003727	-0.004752	-0.002065	-0.006090	-0.004416	0.002825	-0.004262	-0.001806	-0.002993	-0.003507	-0.002314	-0.005305	-0.004987	-0.002579	-0.003271	-0.003379	-0.001289	-0.003239	-0.001561	-0.000600	-0.003921	-0.004145	-0.000839	-0.004851	-0.001015	0.000653	-0.000322	-0.001599	0.000852	-0.000119	-0.006189
-312.633333	-0.002917	0.000285	-0.001584	-0.001192	-0.001964	-0.001634	-0.001069	-0.003758	-0.002692	-0.002668	-0.000048	-0.003695	-0.001301	-0.001666	-0.005253	-0.000252	-0.000103	-0.002592	-0.000644	0.001227	-0.003696	-0.000863	-0.002157	-0.001037	-0.002923	0.002248	-0.001233	-0.002117	-0.001891	-0.006974	-0.001484	-0.001734	-0.006796	0.001005	-0.002048	-0.001804	-0.004739	-0.002585	-0.002744	-0.002191	-0.000659	-0.001213	-0.000292	-0.002439	-0.000071	-0.000155	-0.001526	-0.002946	-0.000362
-312.600000	-0.001665	0.000214	-0.003852	-0.000177	-0.001096	-0.001331	0.000938	-0.000771	-0.000481	0.001236	-0.003579	-0.001677	-0.002350	-0.004188	-0.001097	0.001271	-0.001097	-0.000753	0.001239	-0.002416	-0.003273	-0.002162	-0.003457	-0.001169	0.000612	0.001233	-0.002667	0.000126	-0.004011	-0.004713	-0.002778	-0.001455	0.000011	-0.001533	0.000123	-0.002851	0.000253	-0.004142	-0.002323	-0.000853	-0.000317	-0.002844	0.002155	-0.000206	-0.001814	-0.001214	0.002053	-0.000112	-0.000281
-312.566666	-0.001793	-0.000074	-0.000445	0.000579	-0.000526	-0.000547	-0.003379	-0.002523	-0.001005	-0.002954	0.001512	0.001013	-0.001821	0.001982	-0.000584	-0.000097	-0.002595	0.003156	-0.001098	0.000424	-0.000580	-0.002408	-0.001196	0.002596	-0.000845	-0.002236	0.001750	0.001851	-0.002745	-0.000490	0.001240	-0.001001	0.001143	-0.000967	0.001069	-0.001816	-0.000461	0.000754	-0.000640	0.001409	-0.000367	-0.002814	-0.001158	-0.002027	0.000434	0.000433	-0.000974	-0.000505	0.002473
-312.533333	0.000415	0.003011	-0.000583	0.001731	-0.001580	-0.002484	-0.001788	0.000392	-0.000166	0.000265	0.001266	-0.001729	0.000651	0.003345	0.001171	-0.000363	0.000893	0.000695	0.001868	-0.001463	-0.001352	0.002108	-0.000497	0.003181	0.000016	0.001973	0.001050	-0.002847	-0.001118	-0.005507	-0.003638	-0.003112	0.001622	-0.002936	0.000559	0.003278	-0.000911	-0.000479	-0.004333	-0.001743	0.002553	-0.001239	0.000994	0.001715	0.001024	-0.003101	0.001621	-0.000617	0.000042
-312.500000	-0.002837	0.000200	-0.000585	0.000873	-0.001245	-0.000521	0.000233	0.000296	0.000863	-0.001744	0.002381	0.000253	0.001752	0.001980	0.001355	0.000361	0.000470	0.001270	0.000862	-0.001215	0.000469	0.001291	-0.000392	-0.000279	0.001098	0.002089	-0.001237	-0.000696	-0.000611	-0.000935	-0.002144	-0.004320	0.001420	0.000964	-0.000411	0.000752	-0.001031	0.000146	-0.000628	0.000386	-0.001006	-0.000095	0.000664	0.000086	0.001573	-0.000110	0.003309	-0.000184	0.001376
-312.466666	0.002167	0.001500	-0.000206	-0.002593	-0.000917	0.000395	0.000352	0.001175	-0.001299	-0.001740	-0.001514	0.000067	0.001493	0.002847	-0.001071	0.002170	0.001312	0.002126	0.000257	-0.002341	0.000860	-0.000574	0.000380	0.001761	0.001331	0.000451	0.003301	-0.000049	0.000445	0.001035	0.000353	0.002713	0.004343	0.000627	-0.000783	-0.000137	0.000808	-0.000006	-0.000724	0.000780	-0.000110	-0.000659	0.002140	0.001397	-0.000665	0.000608	0.004150	0.002231	0.000010
-312.433333	0.001664	0.000652	-0.002420	0.002987	0.001033	0.000313	0.002273	0.002152	-0.000343	-0.000892	0.001332	0.000739	-0.002568	-0.000364	0.000876	-0.001702	-0.000854	0.000779	0.000420	-0.000646	-0.001886	0.000644	-0.000264	0.003138	0.001267	0.004183	0.003659	0.001772	-0.001515	0.000455	-0.005014	0.002301	0.004739	0.001288	0.000608	-0.000100	0.000772	-0.001968	0.000860	0.001432	0.000059	0.000885	-0.000834	0.001906	0.000282	0.004632	0.003649	0.004643	-0.000179
-312.400000	0.000831	0.001942	0.002635	0.001927	0.001433	-0.001225	0.001250	-0.003895	0.001592	-0.002206	0.001613	0.002581	-0.000074	0.002375	-0.001002	0.001182	0.002281	0.002425	-0.000070	0.000460	-0.000044	-0.000439	-0.000651	0.002072	0.002573	0.001920	0.003794	0.002102	0.001534	-0.000582	-0.003120	0.001157	0.001407	-0.002120	0.001236	0.002083	0.000831	-0.000322	0.000708	-0.000299	-0.000909	0.002135	0.002595	0.002678	-0.000817	0.001705	0.002173	-0.000718	-0.001578
-312.366666	0.002234	-0.000920	0.001032	0.003129	0.003650	-0.000160	0.001527	-0.002196	-0.001358	0.001583	0.003473	-0.000582	0.001352	0.003669	-0.001077	0.002328	0.000772	0.002766	-0.000320	-0.000334	0.002523	-0.001136	-0.000316	0.001797	0.004761	0.002503	0.001537	-0.002122	-0.000718	0.001458	0.000032	0.002555	0.004041	0.002406	0.000797	0.000090	-0.000939	0.001875	0.001374	0.002040	0.001210	0.000745	0.003370	0.001806	0.001582	-0.000728	0.002039	0.002738	0.000998
-312.333333	0.000111	0.001115	0.001121	0.001379	0.001581	0.001348	0.003146	0.002604	0.000060	0.000729	0.000124	0.000395	0.001020	0.002902	0.001550	0.000441	0.000662	-0.000921	0.002856	0.000087	-0.000917	-0.001209	-0.000688	0.001518	0.000881	0.003058	0.001046	0.001726	0.000435	0.002285	-0.000384	0.001178	0.000644	0.002335	-0.000762	-0.000878	0.001223	0.001231	0.002082	-0.000817	0.000657	0.000866	0.001026	0.003028	0.000865	0.003020	0.002631	0.001772	0.000665
-312.300000	0.003088	0.001173	0.000924	0.000352	0.002741	-0.000442	-0.000185	0.000969	0.000514	-0.000717	0.000944	0.000354	0.001520	0.000569	-0.000498	0.000393	0.003624	0.002654	-0.000478	0.002185	0.001431	-0.001439	0.001753	0.002733	0.000896	0.000125	0.003096	0.001728	-0.001492	0.002421	-0.003235	-0.000944	0.004784	0.001187	-0.000750	0.003186	-0.000486	0.002993	0.001207	0.001350	-0.000743	0.000049	0.001631	0.002254	0.000540	-0.000371	0.000460	0.001067	0.004868
-312.266666	0.004903	0.001802	-0.001431	0.003161	0.002287	0.003251	0.001640	-0.000366	0.000468	0.000025	0.002808	0.001593	0.000034	0.001960	-0.000144	0.002346	-0.000274	0.000928	0.001899	-0.002686	0.000294	-0.001403	0.001691	0.001030	0.001708	0.000805	0.000988	0.003325	0.000563	0.001196	0.001130	0.001236	0.003150	-0.000899	0.000612	0.001097	-0.000905	0.000393	0.002164	0.002193	0.000931	-0.000878	0.001096	0.001851	0.002541	0.001014	0.004755	0.000683	-0.000224
-312.233333	-0.001509	0.001321	-0.001217	0.000886	0.000609	0.000752	0.001337	0.001556	-0.001348	0.001713	0.003050	0.002725	-0.000872	0.001189	-0.000439	-0.001082	0.001064	0.004879	0.001051	-0.000336	-0.000174	-0.000021	-0.000142	0.002205	0.003553	0.002036	0.002775	0.000987	0.000423	0.001347	0.001271	-0.000088	0.002669	0.001615	0.000633	0.001237	0.000330	0.001403	0.004548	0.002956	0.002130	0.000364	0.002441	0.002330	0.003220	0.000400	0.000841	0.003070	0.001388
-312.200000	0.001665	0.001641	0.000098	0.001204	0.001575	0.002487	0.000518	0.000429	-0.001662	-0.001245	0.003149	0.003462	0.003016	0.001580	-0.002846	0.002517	0.003661	0.001612	0.001472	-0.000673	0.002022	0.000285	0.000975	0.002653	0.000269	0.003365	0.003842	0.000121	0.001105	0.000414	0.000849	0.000638	0.002110	-0.001727	0.002584	0.000432	0.003302	-0.000348	-0.000526	0.001777	0.000944	-0.000393	0.003162	0.000289	0.001008	0.002899	0.002736	0.005373	0.003024
-312.166666	0.000100	0.004059	0.000924	0.000902	0.002115	0.002277	0.002336	0.000117	0.001099	-0.002391	0.000544	0.004361	0.000849	0.003525	0.002738	0.001742	-0.001563	0.003202	0.001198	0.001087	0.003454	-0.000731	0.002533	0.002971	0.002235	0.001835	0.002466	0.003236	0.000027	0.000947	-0.000372	0.001206	0.003023	0.001804	0.002750	0.001885	0.001454	0.000736	0.003780	0.003532	0.001690	-0.001053	0.001782	0.003417	0.001805	0.001214	0.004470	0.004194	0.001840
-312.133333	0.005191	0.003515	0.001904	-0.001407	0.003854	0.003979	0.001428	-0.001623	0.000492	0.001407	0.001075	0.006505	-0.001379	-0.000900	0.001832	0.002227	0.001314	0.002781	0.000986	0.004329	0.003035	0.001262	-0.000436	0.002174	0.001075	0.006635	0.004845	0.003655	0.002116	0.003289	0.000156	0.003168	0.002852	-0.001418	0.002908	0.003720	0.001268	0.003075	0.005322	0.004306	0.000456	-0.000042	0.001672	0.003530	0.001401	0.002466	0.003275	0.001973	-0.002260
-312.100000	0.004408	0.001702	0.001887	0.001344	0.002269	0.002293	0.003206	0.002485	0.000766	0.004992	0.003150	0.006697	0.001831	0.002865	0.000692	0.004237	0.002150	0.002636	0.000003	0.001657	0.002460	0.003433	0.000787	0.002309	0.004385	0.003820	0.002011	0.002366	-0.001442	-0.002385	0.000176	0.002456	0.002506	0.002928	0.002815	0.003574	0.003503	0.001398	0.001346	0.001728	0.004171	0.001016	0.000613	0.001407	0.004397	0.004806	0.002944	0.001741	0.004005
-312.066666	-0.000560	-0.000002	0.000758	0.003200	0.004738	0.005508	0.002244	0.002940	-0.000673	0.001275	0.002262	0.002469	-0.001436	0.000377	0.003301	0.001591	0.001861	0.004515	0.000210	0.000753	0.001003	0.002250	-0.002976	0.000568	0.001982	-0.000599	0.003426	0.003029	0.001083	0.000491	-0.000871	-0.000628	0.003092	0.003501	0.004111	0.004537	0.001997	0.003161	0.001847	0.001512	0.002101	0.000191	0.002056	0.003174	0.003905	0.004563	0.003845	0.006527	0.002743
-312.033333	-0.000181	0.002292	0.002799	0.007877	0.001082	0.001816	0.001492	0.003206	-0.000381	0.000397	0.002447	0.003798	0.001109	0.004423	0.003549	0.001596	0.002945	0.004765	0.003750	0.000984	0.000014	0.005735	0.000718	0.003833	0.005019	0.002287	0.001108	0.002661	0.001983	0.000889	0.003522	0.002476	0.000849	-0.001810	0.004713	0.003105	0.003232	0.001631	0.003008	0.002335	0.004534	-0.000652	0.002373	0.002079	0.004764	0.004587	0.004513	0.005155	0.002405
-312.000000	0.004132	0.002522	0.003242	0.004002	0.005138	0.004555	0.000826	0.002342	0.004538	0.000659	0.003905	0.000994	0.001772	0.004004	0.000914	0.003794	0.001787	0.003234	0.001564	0.000118	0.001155	0.003506	-0.000237	0.004391	0.003916	0.003546	0.005385	0.003200	0.000901	0.005121	0.003395	0.003088	0.003513	0.002162	0.003300	0.003722	0.003015	0.002771	0.004966	0.003163	0.004489	0.002815	0.004533	0.001546	0.007042	0.001765	0.003654	0.005774	0.003950
-311.966666	0.004085	0.003737	0.001870	0.005819	0.003295	0.003932	0.004807	0.004055	0.003156	0.001063	0.002851	0.004361	0.000553	0.003731	0.003893	0.002126	0.001031	0.002796	0.002502	0.002145	0.000969	0.001119	0.001989	0.001959	0.003404	0.002530	0.002344	0.004479	0.001623	0.003961	0.004276	0.004539	0.006192	0.006007	0.006411	0.005124	0.003688	-0.000590	0.005150	0.003368	0.000996	0.001047	0.002460	0.001899	0.005323	0.004488	0.004806	0.002491	0.006329
-311.933333	0.003447	0.003371	0.002497	0.002266	0.003569	0.007856	0.003556	0.001471	0.002825	0.001884	0.003234	0.004398	-0.000510	0.005816	0.002185	0.006577	0.000926	0.005721	0.001517	0.000440	0.001755	0.001925	-0.000239	0.005765	0.002385	0.005210	0.003569	-0.000759	0.001479	0.004128	0.003714	0.001436	0.004660	0.003281	0.004278	0.005748	0.003997	0.003283	0.005482	0.000456	0.001769	0.001797	0.002575	0.005173	0.010216	0.005155	0.002548	0.000905	0.003871
-311.900000	0.004550	0.002155	0.001995	0.006025	0.003877	0.002900	0.002861	0.002542	0.003474	0.002251	0.002293	0.002921	0.004335	0.002268	0.003694	0.001361	-0.000194	0.005033	0.001795	0.001956	0.002079	0.002770	0.002069	0.003691	0.003330	0.002247	0.002372	0.004022	0.002419	0.001660	0.003839	0.003043	0.005921	0.000041	0.003780	0.003686	0.002390	0.002347	0.002407	0.001798	0.001541	0.002526	0.003998	0.003955	0.003503	0.005422	0.002998	0.003293	0.003436
-311.866666	0.000598	0.001910	0.001024	0.002725	0.003233	0.003392	0.001776	0.002064	0.003194	0.000625	0.003828	0.002147	0.004599	0.001937	0.005120	0.003884	-0.000131	0.004213	0.001184	0.002854	0.001459	-0.001043	0.003646	0.005297	0.001912	0.002051	0.002559	0.004470	0.002217	0.001843	-0.001257	0.003958	0.005467	0.003582	0.003094	0.002681	0.002376	0.002161	0.006783	0.003073	0.002936	0.004871	0.003462	0.004350	0.001738	0.000902	0.004324	0.002818	0.003177
-311.833333	0.002670	0.001805	0.000449	-0.000143	0.002894	0.004620	0.005753	0.003165	0.003845	-0.001584	0.002227	0.004515	0.003275	0.002143	0.004072	0.002177	-0.000094	0.003509	-0.000221	0.000383	0.004467	0.003261	0.001366	0.001612	0.002408	0.003604	0.000323	0.002245	0.004344	0.001963	0.000911	0.004246	0.004671	0.003852	0.003686	0.001781	0.000468	0.002965	0.000352	0.003995	0.002943	0.002391	0.003183	0.002801	0.004269	0.003046	0.003395	0.003378	0.002866
-311.800000	0.002740	0.000619	-0.000696	0.003170	0.001246	0.002876	0.002566	0.001637	-0.001109	0.000236	0.001121	0.003439	0.003271	0.002851	0.002584	0.003027	0.003234	0.001430	0.000043	-0.000006	0.000655	0.002398	0.001028	-0.001219	0.004748	0.006210	0.003488	-0.001271	0.002888	-0.002112	0.002617	0.002996	0.004772	0.000180	0.000914	0.005760	0.003734	0.001476	0.002023	0.002642	0.002774	0.002272	0.001960	0.003325	0.003548	0.003664	0.002562	0.004141	0.003122
-311.766666	0.003207	0.002536	-0.001192	0.001200	0.002618	0.004802	0.000484	0.001056	-0.001092	-0.002065	0.003612	0.000826	-0.000204	0.003152	0.004675	0.000955	0.000949	0.004215	-0.000334	0.001856	0.003854	-0.000474	0.000392	0.002914	0.001599	0.001699	-0.000204	0.003145	0.003000	-0.000506	0.000264	0.003489	0.004008	0.004110	0.002851	0.002698	0.003729	0.003165	0.001777	0.004850	0.001077	0.002116	0.002425	0.003231	0.006702	0.003560	0.001994	0.002291	0.002316
-311.733333	0.000286	0.000240	-0.001595	0.000436	0.001674	0.001136	0.002553	-0.000677	-0.002069	0.000615	0.003663	0.003979	0.002228	0.000030	0.000605	0.001480	0.002202	0.001769	0.001560	-0.000256	-0.000222	-0.001943	0.000484	0.002597	0.001569	0.002412	-0.000395	0.002226	-0.000241	-0.002023	-0.000857	0.001465	0.004036	0.001176	0.002287	0.002983	0.001502	0.001362	0.001589	0.003642	0.000853	-0.000413	0.004322	0.001065	0.004072	0.000057	0.002812	0.001370	0.001559
-311.700000	-0.001359	0.000694	-0.001026	0.002456	0.000097	0.001498	0.002238	-0.002715	0.001234	0.000073	0.001101	0.002096	0.001024	-0.001534	-0.000282	0.001029	0.000667	0.003513	-0.000694	0.002215	0.001014	0.000416	0.001727	0.000440	0.000518	0.000679	0.003162	-0.000187	0.000107	-0.001785	-0.001097	0.002563	0.005100	-0.000637	0.001746	0.004727	0.001742	0.000826	0.001623	-0.000464	0.001411	-0.000253	0.003640	0.004726	0.001687	0.000558	0.002880	0.000237	-0.000533
-311.666666	0.000303	-0.002638	-0.000240	0.001451	-0.003151	-0.000153	0.001510	-0.000050	-0.002667	-0.001549	-0.000371	0.001023	-0.002091	-0.001534	0.000448	0.003385	-0.001549	0.000322	0.000254	-0.000118	-0.000721	-0.002951	-0.000896	-0.000602	-0.000580	0.000971	-0.000295	-0.000481	-0.002073	-0.002123	-0.001910	-0.000135	0.001947	0.001955	0.002205	0.000079	0.000724	-0.001616	-0.000590	0.002455	0.000875	-0.001650	-0.000599	0.002590	0.001424	0.001326	0.002891	0.002748	-0.000190
-311.633333	0.000974	-0.002413	-0.005844	-0.000359	-0.002812	0.000641	-0.003238	-0.001762	-0.002704	-0.003484	0.001422	0.001877	-0.003366	-0.003390	0.000365	0.000158	-0.002774	-0.000623	-0.004904	-0.004329	-0.001836	-0.001932	-0.003461	0.001624	0.000018	-0.001062	0.000693	0.000383	-0.001426	0.000402	-0.003806	-0.000533	0.000798	0.001111	0.000585	-0.001641	-0.002698	-0.001802	0.000855	0.000212	0.003231	-0.003577	0.000290	0.000441	0.000283	-0.001878	0.001189	-0.000005	-0.000252
-311.600000	-0.001689	-0.002903	-0.005454	-0.002362	0.002110	-0.002354	-0.001371	-0.002753	-0.000872	-0.001044	-0.000816	0.000194	-0.002586	-0.002195	-0.004583	-0.001141	-0.000946	-0.002165	-0.005987	-0.000344	-0.000461	-0.002944	-0.004261	-0.002667	-0.001665	-0.002070	0.000194	-0.000764	-0.002945	-0.003935	-0.002918	-0.002786	-0.001092	-0.002362	0.000585	-0.001086	-0.001749	-0.005533	-0.000464	-0.001144	-0.001971	-0.002597	-0.001908	-0.000540	0.001097	-0.003892	-0.000500	-0.000620	-0.000654
-311.566666	-0.004828	-0.003559	-0.004691	-0.004150	-0.004251	-0.001217	-0.003907	-0.002194	-0.004501	-0.005051	-0.002209	-0.003334	-0.003903	-0.002748	-0.001699	-0.003759	-0.004788	-0.002254	-0.003838	-0.000298	-0.001418	-0.003819	-0.003284	-0.000813	-0.002351	-0.001572	-0.001232	-0.003533	-0.004374	-0.004733	-0.003921	0.001289	-0.002530	-0.002585	-0.003954	-0.002234	-0.001235	-0.004098	-0.003240	-0.004308	-0.002498	-0.002189	-0.002145	-0.001438	0.000624	-0.002717	-0.000401	-0.002731	-0.002415
-311.533333	-0.005526	-0.003924	-0.006381	-0.003425	-0.005355	-0.003706	-0.002707	-0.003000	-0.004956	-0.003531	-0.003403	-0.005478	-0.003320	-0.006558	-0.001416	-0.005334	-0.004903	-0.002884	-0.005257	-0.003243	-0.003061	-0.004640	-0.003623	-0.001682	-0.004285	-0.003289	-0.005542	-0.003525	-0.006879	-0.004687	-0.005673	0.000699	-0.004005	-0.006437	-0.004883	-0.004479	-0.004294	-0.002938	-0.003377	-0.000852	-0.003246	-0.004493	-0.001145	-0.001208	-0.001369	-0.006150	-0.002582	-0.002531	-0.001350
-311.500000	-0.005175	-0.007452	-0.003318	-0.003313	-0.005681	-0.007522	-0.006341	-0.003719	-0.005381	-0.002579	-0.004018	-0.004491	-0.003692	-0.004822	-0.004196	-0.003040	-0.005297	-0.003448	-0.004548	-0.004884	-0.006370	-0.005452	-0.004949	-0.002447	-0.006353	-0.004099	-0.002833	-0.001373	-0.004144	-0.004445	-0.006590	-0.003303	-0.001659	-0.003649	-0.004217	-0.004312	-0.004725	-0.003699	-0.004124	-0.003086	-0.003956	-0.006010	-0.002963	-0.000632	-0.003840	-0.007152	-0.000804	-0.004787	-0.003752
-311.466666	-0.007289	-0.005689	-0.008882	-0.006929	-0.007005	-0.005710	-0.004732	-0.008227	-0.007498	-0.007769	-0.004493	-0.004898	-0.006710	-0.005740	-0.004499	-0.005015	-0.004909	-0.003234	-0.005544	-0.003042	-0.005597	-0.006742	-0.005446	-0.004792	-0.005447	-0.002329	-0.005733	-0.002774	-0.008016	-0.007268	-0.008213	-0.007189	-0.003865	-0.008129	-0.005816	-0.006745	-0.002889	-0.007184	-0.005347	-0.006333	-0.006002	-0.007544	-0.004294	-0.005480	-0.005004	-0.005033	-0.004034	-0.008713	-0.005514
-311.433333	-0.008507	-0.004032	-0.006341	-0.006081	-0.005769	-0.004459	-0.006668	-0.006227	-0.007915	-0.006867	-0.007292	-0.007259	-0.002955	-0.007102	-0.008096	-0.006053	-0.006027	-0.005702	-0.006441	-0.008686	-0.006413	-0.005963	-0.007239	-0.008006	-0.007322	-0.005159	-0.003894	-0.007508	-0.011139	-0.008508	-0.010143	-0.004625	-0.005736	-0.009398	-0.004549	-0.005811	-0.006223	-0.005510	-0.007063	-0.006407	-0.006268	-0.006424	-0.008446	-0.002028	-0.005011	-0.010288	-0.003181	-0.004919	-0.006245
-311.400000	-0.009254	-0.010866	-0.008085	-0.009722	-0.010361	-0.005324	-0.004978	-0.009869	-0.005619	-0.008456	-0.009512	-0.006988	-0.006913	-0.007683	-0.004306	-0.005546	-0.006150	-0.007054	-0.008279	-0.006119	-0.007509	-0.008160	-0.008957	-0.005981	-0.004827	-0.004154	-0.004796	-0.006917	-0.009932	-0.008652	-0.009231	-0.008528	-0.009294	-0.008131	-0.006714	-0.006064	-0.006837	-0.006764	-0.007482	-0.005919	-0.006727	-0.008620	-0.003510	-0.006634	-0.006236	-0.008016	-0.005957	-0.007185	-0.004725
-311.366666	-0.007667	-0.008840	-0.011038	-0.008037	-0.009983	-0.008788	-0.007643	-0.009654	-0.011060	-0.007570	-0.007198	-0.010053	-0.008702	-0.008778	-0.006911	-0.009688	-0.009044	-0.008369	-0.011263	-0.007917	-0.011372	-0.009064	-0.010691	-0.006331	-0.007445	-0.005814	-0.007086	-0.007598	-0.010631	-0.007683	-0.009698	-0.008567	-0.006004	-0.012126	-0.007097	-0.006210	-0.007598	-0.009047	-0.004706	-0.007870	-0.006198	-0.012217	-0.006681	-0.007293	-0.008656	-0.008715	-0.004909	-0.007300	-0.009330
-311.333333	-0.006777	-0.009698	-0.010143	-0.008810	-0.009379	-0.007759	-0.009781	-0.011253	-0.008337	-0.011180	-0.009196	-0.009912	-0.010343	-0.011067	-0.005077	-0.006857	-0.007780	-0.010632	-0.010634	-0.010099	-0.011119	-0.009224	-0.010349	-0.008407	-0.009988	-0.006716	-0.010119	-0.007218	-0.011137	-0.007849	-0.010516	-0.006783	-0.008142	-0.008689	-0.007660	-0.007105	-0.009146	-0.006367	-0.009170	-0.008273	-0.010069	-0.011201	-0.007440	-0.008583	-0.009173	-0.007143	-0.010022	-0.008467	-0.007892
-311.300000	-0.009968	-0.010451	-0.009442	-0.010785	-0.012044	-0.008876	-0.009130	-0.011814	-0.008701	-0.009009	-0.008985	-0.011432	-0.008724	-0.010841	-0.008522	-0.008272	-0.008666	-0.006837	-0.011105	-0.010323	-0.013765	-0.011186	-0.006803	-0.006558	-0.007681	-0.007777	-0.010474	-0.007486	-0.012749	-0.011786	-0.012545	-0.008564	-0.009006	-0.010611	-0.007543	-0.009036	-0.007161	-0.010814	-0.009121	-0.009567	-0.011553	-0.011932	-0.006540	-0.007240	-0.009097	-0.011478	-0.006174	-0.007183	-0.008895
-311.266666	-0.012502	-0.008114	-0.012075	-0.008789	-0.008969	-0.010555	-0.010338	-0.011725	-0.009217	-0.011037	-0.008426	-0.007969	-0.010356	-0.011609	-0.010365	-0.011977	-0.007720	-0.007472	-0.010475	-0.006986	-0.009819	-0.011775	-0.013903	-0.010089	-0.010915	-0.008337	-0.008306	-0.008901	-0.012202	-0.007623	-0.013082	-0.009199	-0.007461	-0.008700	-0.009582	-0.006867	-0.007120	-0.009235	-0.006524	-0.009743	-0.011066	-0.011770	-0.011047	-0.009120	-0.010458	-0.006568	-0.005690	-0.006876	-0.008018
-311.233333	-0.011831	-0.011238	-0.009481	-0.009872	-0.010963	-0.009788	-0.012513	-0.011979	-0.012686	-0.014149	-0.011420	-0.012178	-0.012988	-0.008404	-0.009604	-0.009044	-0.009246	-0.010509	-0.013609	-0.009469	-0.009399	-0.010443	-0.011288	-0.007932	-0.008035	-0.009775	-0.011256	-0.009590	-0.012202	-0.009869	-0.012003	-0.008410	-0.008257	-0.011947	-0.007849	-0.011912	-0.008278	-0.011676	-0.010064	-0.010718	-0.010513	-0.013228	-0.011810	-0.010606	-0.010548	-0.008949	-0.007207	-0.007862	-0.008860
-311.200000	-0.010202	-0.013088	-0.009663	-0.010077	-0.007496	-0.010006	-0.009924	-0.011657	-0.011350	-0.011967	-0.009863	-0.012337	-0.011018	-0.012667	-0.009393	-0.010978	-0.011256	-0.008025	-0.012831	-0.007670	-0.010989	-0.011365	-0.012174	-0.010822	-0.009376	-0.010719	-0.009910	-0.010163	-0.013204	-0.010097	-0.012801	-0.012603	-0.008852	-0.010598	-0.009460	-0.009159	-0.008299	-0.008007	-0.007923	-0.009059	-0.009647	-0.012334	-0.006605	-0.010462	-0.010085	-0.009943	-0.009788	-0.013649	-0.009517
-311.166666	-0.008872	-0.011983	-0.009573	-0.007856	-0.011148	-0.009196	-0.008895	-0.011896	-0.010452	-0.011909	-0.010495	-0.010565	-0.011697	-0.012432	-0.009804	-0.007620	-0.008103	-0.009065	-0.009978	-0.012833	-0.009123	-0.012098	-0.010171	-0.009524	-0.007156	-0.010573	-0.010357	-0.009923	-0.010721	-0.011681	-0.014284	-0.010466	-0.009746	-0.012849	-0.010066	-0.009485	-0.010684	-0.010125	-0.008701	-0.006971	-0.010794	-0.012556	-0.007854	-0.012542	-0.008698	-0.010366	-0.011786	-0.012814	-0.012074
-311.133333	-0.009758	-0.007657	-0.011433	-0.009185	-0.010375	-0.007348	-0.010253	-0.011987	-0.011019	-0.011100	-0.010914	-0.010060	-0.011447	-0.012557	-0.009650	-0.010586	-0.010301	-0.007684	-0.010285	-0.010197	-0.011460	-0.014280	-0.009541	-0.010960	-0.011179	-0.010099	-0.009872	-0.005563	-0.013033	-0.012182	-0.014781	-0.013350	-0.009978	-0.009307	-0.009111	-0.011509	-0.009169	-0.008770	-0.011154	-0.007456	-0.010282	-0.013235	-0.010549	-0.009486	-0.008693	-0.009365	-0.009661	-0.012631	-0.008330
-311.100000	-0.008278	-0.008558	-0.007999	-0.004749	-0.012076	-0.007321	-0.007760	-0.012023	-0.009221	-0.010716	-0.011298	-0.008495	-0.010108	-0.008445	-0.010352	-0.008768	-0.010125	-0.008713	-0.010793	-0.010859	-0.011986	-0.012682	-0.011313	-0.009159	-0.007888	-0.010231	-0.008925	-0.012514	-0.010402	-0.010859	-0.013245	-0.010019	-0.009351	-0.008165	-0.010301	-0.008933	-0.010558	-0.010201	-0.008985	-0.010990	-0.010194	-0.011290	-0.010406	-0.011039	-0.009447	-0.012722	-0.007290	-0.009869	-0.012342
-311.066666	-0.004974	-0.006852	-0.007616	-0.007469	-0.006936	-0.006306	-0.006697	-0.006628	-0.008712	-0.010277	-0.008480	-0.007581	-0.011144	-0.009507	-0.009504	-0.008423	-0.008604	-0.007425	-0.008765	-0.009152	-0.009890	-0.010688	-0.010346	-0.008677	-0.010280	-0.006077	-0.006959	-0.009275	-0.011397	-0.010145	-0.009380	-0.011919	-0.009436	-0.014031	-0.007956	-0.010322	-0.007824	-0.007456	-0.010291	-0.011038	-0.010137	-0.013135	-0.009798	-0.011369	-0.009327	-0.008261	-0.008102	-0.010133	-0.008925
-311.033333	-0.003240	-0.004444	-0.007187	-0.008160	-0.007356	-0.007722	-0.008229	-0.009012	-0.008755	-0.008011	-0.004322	-0.010299	-0.008200	-0.008476	-0.010343	-0.010398	-0.007829	-0.005044	-0.009757	-0.007179	-0.006325	-0.008639	-0.011111	-0.007232	-0.006289	-0.005686	-0.009259	-0.008383	-0.010243	-0.010824	-0.009372	-0.010724	-0.007306	-0.010730	-0.005583	-0.006469	-0.007470	-0.006353	-0.009442	-0.010031	-0.007265	-0.012290	-0.002706	-0.009252	-0.004688	-0.011235	-0.007287	-0.010169	-0.008165
-311.000000	-0.005108	-0.004997	-0.005277	-0.005643	-0.006877	-0.003975	-0.006955	-0.005407	-0.006601	-0.010071	-0.005602	-0.005115	-0.003066	-0.007413	-0.006828	-0.006183	-0.005986	-0.008994	-0.008264	-0.005443	-0.007720	-0.010443	-0.008166	-0.006904	-0.006181	-0.004339	-0.004896	-0.007740	-0.008605	-0.006952	-0.009227	-0.007460	-0.006872	-0.008360	-0.007528	-0.009765	-0.005476	-0.005425	-0.006944	-0.007827	-0.008460	-0.007480	-0.005716	-0.007224	-0.005557	-0.007605	-0.008278	-0.005014	-0.006273
-310.966666	-0.001508	-0.003624	-0.005750	-0.004878	-0.005238	-0.004585	-0.003689	-0.005413	-0.005030	-0.002564	-0.003599	-0.005017	-0.005774	-0.005458	-0.005800	-0.005768	-0.005694	-0.003613	-0.008842	-0.007172	-0.003115	-0.007060	-0.006165	-0.004643	-0.003745	-0.002437	-0.000921	-0.007455	-0.005484	-0.006499	-0.005086	-0.004594	-0.005749	-0.006797	-0.007578	-0.005769	-0.005798	-0.008921	-0.007099	-0.008819	-0.005075	-0.007564	-0.007169	-0.008242	-0.003965	-0.003259	-0.005477	-0.005434	-0.003276
-310.933333	0.002404	-0.002750	-0.002147	-0.002613	-0.000766	0.001276	-0.003679	-0.002411	-0.003153	-0.003418	-0.000982	-0.001762	-0.003369	-0.005295	-0.004725	-0.002462	-0.003982	-0.000325	-0.004457	-0.005881	-0.004626	-0.006866	-0.007627	-0.003255	-0.003587	-0.003049	-0.000764	-0.004213	-0.005842	-0.004676	-0.003398	-0.003189	-0.006792	-0.005417	-0.000800	-0.001166	-0.004424	-0.005625	-0.004286	-0.003629	-0.003648	-0.004990	-0.003659	-0.003254	-0.003443	-0.006094	-0.003763	-0.001792	-0.003654
-310.900000	0.002457	0.001056	0.000014	0.000323	-0.000816	-0.000856	-0.001030	0.000706	-0.000870	-0.000568	-0.003587	-0.000225	-0.005474	-0.004278	-0.001900	-0.002196	-0.003537	0.001207	-0.001686	-0.001960	-0.000635	-0.003436	-0.003499	-0.001563	0.003719	-0.001134	-0.000980	-0.003444	-0.000047	-0.002524	-0.003511	-0.004045	-0.000843	-0.002243	-0.002563	-0.004140	-0.003449	-0.002119	-0.003616	-0.002950	-0.001462	-0.001988	-0.003661	-0.000659	-0.000579	-0.002351	-0.001987	-0.001551	-0.005139
-310.866666	0.003548	-0.000358	0.001792	0.002650	0.004128	0.003942	0.002224	-0.000001	0.000077	-0.001335	-0.001796	-0.000004	-0.002512	-0.001824	0.000705	-0.000163	-0.001588	0.002560	0.002226	-0.000149	0.000937	-0.002752	-0.004050	0.002041	0.000816	0.003490	0.002000	0.001329	-0.002062	-0.001949	-0.003682	-0.000390	0.002124	-0.000534	-0.000139	-0.001135	-0.002433	0.001507	-0.001910	-0.000930	-0.002606	0.002961	-0.000742	-0.000076	-0.001293	-0.002142	0.001326	0.000300	-0.000959
-310.833333	0.003051	0.003275	0.003248	0.004172	0.004514	0.006397	0.001371	0.000766	-0.000397	0.000781	0.004177	0.006246	0.000776	0.002388	-0.000718	0.000055	0.004568	0.001031	0.003299	0.001710	0.002345	0.000274	-0.002259	0.004026	0.002275	0.004959	-0.000135	0.001755	0.001408	-0.000140	-0.001562	0.005645	0.001288	0.001575	0.001477	-0.000215	0.002642	0.002730	0.002442	0.003405	0.002742	0.001693	0.001255	0.000839	0.004066	0.003436	0.001232	0.000094	0.003482
-310.800000	0.006698	0.005743	0.006022	0.007094	0.004981	0.007611	0.001993	0.005345	0.003583	0.002956	0.003713	0.008375	0.002425	0.001583	0.002589	0.002430	0.003447	0.004366	0.002973	0.000469	0.004962	0.003909	0.002384	0.004966	0.006971	0.006673	0.006876	0.003263	0.002645	0.001829	0.002437	-0.000075	0.004680	0.002703	0.004813	0.002997	0.005770	0.004046	0.003229	0.007095	0.002010	0.005944	0.000689	0.000142	0.005450	0.002895	0.005360	0.002785	-0.000646
-310.766666	0.007135	0.005794	0.007329	0.007880	0.005732	0.007354	0.004499	0.010936	0.006289	0.005246	0.004340	0.005932	0.005198	0.006602	0.004451	0.007492	0.003634	0.008858	0.004274	0.006191	0.005203	0.001916	0.003354	0.007177	0.006526	0.009314	0.006061	0.003036	0.004939	0.003804	0.006022	0.004276	0.004787	0.004579	0.005720	0.007475	0.002135	0.006270	0.005500	0.005527	0.002672	0.008028	0.007324	0.001473	0.007186	0.005844	0.007841	0.005333	0.003195
-310.733333	0.010098	0.008442	0.008733	0.007340	0.006200	0.010730	0.009442	0.009718	0.008360	0.008121	0.008480	0.005792	0.004059	0.004594	0.003852	0.007878	0.006803	0.009456	0.009012	0.002796	0.004687	0.006078	0.008306	0.009209	0.006192	0.008238	0.008792	0.006394	0.002506	0.005616	0.006961	0.006786	0.008098	0.006107	0.006830	0.005716	0.005252	0.006428	0.009838	0.005401	0.004160	0.008642	0.006788	0.003003	0.007721	0.007505	0.007802	0.008049	0.008044
-310.700000	0.007611	0.007987	0.008931	0.008154	0.009811	0.009803	0.005767	0.008281	0.005836	0.010146	0.007336	0.010095	0.006658	0.004747	0.007324	0.008606	0.006316	0.007127	0.008880	0.008135	0.007731	0.007809	0.004951	0.008489	0.007933	0.008527	0.006200	0.007506	0.008275	0.004230	0.004615	0.007582	0.008577	0.004780	0.009349	0.007457	0.009750	0.004320	0.009021	0.007343	0.008475	0.008536	0.008600	0.007056	0.009180	0.008225	0.008353	0.006997	0.006423
-310.666666	0.008938	0.004798	0.006419	0.010254	0.006773	0.010120	0.008315	0.009142	0.008115	0.009706	0.010707	0.008409	0.008714	0.009901	0.007931	0.007836	0.009574	0.008093	0.008169	0.010698	0.007393	0.006087	0.008713	0.009856	0.010218	0.009663	0.006136	0.010122	0.009248	0.007135	0.006346	0.008758	0.007453	0.008243	0.010649	0.008352	0.007019	0.009166	0.007838	0.007944	0.005664	0.010079	0.007503	0.007336	0.008399	0.009051	0.012007	0.007293	0.007116
-310.633333	0.009399	0.006219	0.008891	0.008564	0.007120	0.008173	0.009107	0.008052	0.007754	0.007669	0.008893	0.006208	0.008239	0.008851	0.007410	0.009744	0.007299	0.005514	0.010512	0.008506	0.006301	0.007411	0.004131	0.008979	0.009315	0.010420	0.010139	0.007768	0.008188	0.009628	0.005396	0.008190	0.009157	0.009549	0.010023	0.007500	0.010230	0.009924	0.006817	0.008025	0.005374	0.007559	0.009262	0.008119	0.011340	0.007712	0.011030	0.009970	0.008653
-310.600000	0.004786	0.009217	0.007296	0.010397	0.007342	0.009912	0.009994	0.005080	0.007475	0.006188	0.008464	0.007004	0.005665	0.005672	0.008457	0.007614	0.008159	0.007613	0.009560	0.008922	0.009296	0.007992	0.005226	0.010267	0.006126	0.008548	0.007743	0.009235	0.007923	0.004944	0.007812	0.008865	0.007227	0.006533	0.006765	0.007002	0.007115	0.006942	0.010668	0.008618	0.009719	0.005187	0.009350	0.007977	0.007717	0.010456	0.012340	0.008275	0.008528
-310.566666	0.004753	0.003548	0.006260	0.005640	0.005305	0.006145	0.004838	0.008697	0.008158	0.007143	0.008394	0.007012	0.008462	0.007952	0.009201	0.007118	0.004794	0.005312	0.005062	0.008448	0.006501	0.006003	0.004725	0.007171	0.008231	0.007388	0.009651	0.007507	0.005464	0.005887	0.007572	0.003544	0.008610	0.004736	0.006911	0.007960	0.006726	0.008483	0.005668	0.010434	0.005462	0.006170	0.009973	0.008412	0.008410	0.005854	0.007731	0.006276	0.006953
-310.533333	0.003708	0.004406	0.005097	0.005798	0.007902	0.007413	0.006063	0.004524	0.003181	0.004230	0.006920	0.007894	0.003056	0.007623	0.010099	0.010291	0.002075	0.003319	0.004896	0.007326	0.002195	0.003338	0.004249	0.006115	0.007882	0.008868	0.004590	0.004356	0.003613	0.006991	0.008243	0.007699	0.007695	0.007425	0.005808	0.009405	0.006626	0.006547	0.007057	0.008082	0.007431	0.005946	0.008572	0.007794	0.009204	0.005758	0.008166	0.007546	0.005442
-310.500000	0.001962	0.003287	0.001121	0.004190	0.004375	0.002234	0.002545	0.001917	0.004781	0.004951	0.004498	0.007005	0.005690	0.005609	0.007047	0.007262	0.003350	0.005584	0.004174	0.007176	0.006380	0.004749	0.006288	0.006748	0.003860	0.008018	0.005169	0.007408	0.001484	0.004464	0.004415	0.003706	0.007433	0.006865	0.007136	0.007384	0.003888	0.002548	0.007060	0.004736	0.003599	0.006627	0.008104	0.006109	0.008791	0.004506	0.007186	0.006243	0.004875
-310.466666	-0.000598	0.002778	0.000765	0.001949	0.002049	0.004249	0.001442	0.001518	0.002256	0.003678	0.001363	0.005320	0.003928	0.003280	0.005005	0.005759	0.001355	0.003342	0.004630	0.004244	0.005373	0.003165	0.002996	0.005015	0.005562	0.003507	0.006846	0.003345	-0.000195	0.003953	0.000510	0.001691	0.003400	0.006899	0.004408	0.004128	0.002531	0.002868	0.004794	0.004884	0.002658	0.002548	0.006088	0.006217	0.003797	0.003895	0.007079	0.007692	0.004104
-310.433333	-0.002415	-0.001049	-0.003598	-0.000458	0.001545	0.000327	0.000903	0.000444	0.000336	-0.000637	0.002713	0.003232	0.001364	0.003656	0.000949	0.001751	0.000492	0.002425	0.000981	0.002039	0.003818	0.000408	0.002425	0.001141	0.003451	0.001445	0.000836	0.001010	-0.000530	0.002343	0.000581	0.002362	0.002459	-0.000743	0.003536	0.000152	0.004935	0.001125	0.003871	0.004296	0.001539	-0.000110	0.002739	0.005254	0.002154	0.000459	0.003167	0.003968	-0.000099
-310.400000	0.000182	-0.001057	-0.002732	0.001376	-0.000762	-0.000552	-0.000239	0.000385	-0.002013	-0.000337	0.000027	0.000385	0.001771	-0.000920	-0.000112	0.001805	-0.000564	-0.000718	-0.001346	0.001756	-0.001239	0.000870	-0.002495	0.003231	0.002696	0.001692	-0.000184	-0.001072	-0.001344	0.001538	0.001063	-0.000371	-0.000370	0.000183	0.002833	0.001322	-0.002820	0.001039	0.000702	0.001326	0.000788	0.001753	0.001656	0.003438	0.000996	0.000525	0.003993	0.005251	0.001595
-310.366666	-0.005227	-0.006857	-0.002229	-0.000689	-0.003366	-0.001190	-0.000813	-0.002768	-0.002458	-0.004132	-0.000899	-0.000280	-0.000973	-0.001299	-0.000270	0.000138	-0.000733	-0.001934	-0.000712	-0.000091	-0.000311	-0.002276	-0.002503	-0.000778	0.000815	-0.001221	-0.001390	-0.002508	-0.000950	-0.000974	0.001226	-0.002298	-0.000219	-0.001791	-0.002048	-0.001319	0.002004	-0.002093	0.002806	-0.002638	-0.002266	-0.002615	0.001167	0.002169	0.002766	-0.001998	0.001586	-0.001039	-0.001986
-310.333333	-0.003534	-0.003322	-0.003523	-0.002772	-0.003136	-0.002877	-0.002671	-0.001973	-0.001027	-0.002783	-0.002260	0.001874	-0.000905	-0.000737	-0.000918	-0.000930	-0.002123	-0.001528	-0.003230	-0.004741	-0.003011	-0.007251	-0.003386	-0.000805	-0.002466	-0.001990	-0.001133	-0.003322	-0.002638	-0.000109	-0.004337	-0.001239	-0.001863	-0.000837	-0.000876	-0.001547	-0.000128	-0.003244	-0.002681	-0.001560	0.000706	-0.004992	0.000338	-0.002607	0.000392	-0.002242	-0.000697	0.000407	-0.004416
-310.300000	-0.004660	-0.003639	-0.003587	-0.001055	-0.004366	-0.002630	-0.003615	-0.003986	-0.005239	-0.005348	-0.001581	-0.000863	-0.003906	-0.002174	-0.001667	-0.003352	-0.003486	-0.001619	-0.003943	-0.003278	-0.004863	-0.005215	-0.005237	-0.004255	-0.005340	-0.001964	-0.001308	-0.004283	-0.002066	-0.003040	-0.003119	-0.002791	-0.002143	-0.002767	-0.005995	-0.000801	-0.003459	-0.004273	-0.002615	-0.002054	-0.001931	-0.004274	-0.002224	-0.002446	-0.001919	-0.004076	-0.003084	-0.003228	-0.002132
-310.266666	-0.005859	-0.005437	-0.004030	-0.001573	-0.003085	-0.006562	-0.005427	-0.002817	-0.004526	-0.003238	-0.004246	-0.003152	-0.006129	-0.005995	-0.003179	-0.003947	-0.003474	-0.001702	-0.005118	-0.004017	-0.004139	-0.004273	-0.009451	-0.003058	-0.004130	-0.003716	-0.004405	-0.003531	-0.003987	-0.002959	-0.003997	-0.005062	-0.000745	-0.006431	-0.001696	-0.003335	-0.004591	-0.006858	-0.001186	-0.003579	-0.003445	-0.003197	-0.006182	-0.004566	-0.002348	-0.003205	-0.002735	-0.001187	-0.006153
-310.233333	-0.003791	-0.004122	-0.004925	-0.003351	-0.004993	-0.003104	-0.000806	-0.004035	-0.003108	-0.004819	-0.003352	-0.006023	-0.003488	-0.006953	-0.002993	-0.005969	-0.002507	-0.002347	-0.003901	-0.005875	-0.007053	-0.005091	-0.005145	-0.005629	-0.004261	-0.002792	-0.002849	-0.006981	-0.006678	-0.004055	-0.005806	-0.001194	-0.005447	-0.005621	-0.002822	-0.004218	-0.005763	-0.002088	-0.001821	-0.002800	-0.002789	-0.006150	-0.003980	-0.004330	-0.001958	-0.003455	-0.003375	-0.002722	-0.004412
-310.200000	-0.003464	-0.001644	-0.004958	-0.003544	-0.002092	-0.003686	-0.002989	-0.005170	-0.003937	-0.004059	-0.003376	-0.004650	-0.005320	-0.003965	-0.003599	-0.003953	-0.004967	-0.004056	-0.003100	-0.005263	-0.006184	-0.006068	-0.005422	-0.003588	-0.004199	-0.002064	-0.001958	-0.006840	-0.005629	-0.006053	-0.004570	-0.004647	-0.002252	-0.004276	-0.004191	-0.005244	-0.003571	-0.003524	-0.004393	-0.006003	-0.004370	-0.006022	-0.002118	-0.003571	-0.002345	-0.003714	-0.002665	-0.005795	-0.005449
-310.166666	-0.002923	-0.005581	-0.003955	-0.001597	-0.001357	-0.000755	-0.002423	-0.004001	-0.002185	-0.004592	-0.002622	-0.004545	-0.005075	-0.005172	-0.004184	-0.003826	-0.002539	-0.004268	-0.003364	-0.007214	-0.006336	-0.006071	-0.004796	-0.003502	-0.003114	-0.002280	-0.001941	-0.003466	-0.004072	-0.002683	-0.005571	-0.004772	-0.002638	-0.005829	-0.003574	-0.001221	-0.004602	-0.002889	-0.003239	-0.004781	-0.001904	-0.003254	-0.002273	-0.001831	-0.002589	-0.004783	-0.002524	-0.007094	-0.004214
-310.133333	-0.000198	-0.000206	-0.001585	-0.001180	0.001838	-0.003141	-0.002571	-0.001741	-0.004395	-0.001291	-0.000581	-0.002696	-0.004341	-0.001738	-0.004057	-0.002454	-0.002409	-0.003070	-0.001348	-0.005038	-0.004009	-0.002906	-0.003993	-0.003424	-0.000073	0.000396	-0.001723	-0.003577	0.001126	-0.003464	-0.008786	-0.004449	-0.004233	-0.006471	-0.000312	-0.002184	-0.002592	-0.005861	-0.003081	-0.001833	-0.002265	-0.003368	-0.001868	-0.004602	-0.002542	-0.003628	-0.000965	-0.001586	-0.005976
-310.100000	-0.000477	-0.003008	-0.003490	-0.000066	-0.002419	-0.001601	-0.000938	0.000268	0.000017	-0.001736	-0.002361	-0.002208	-0.003210	-0.002334	-0.001969	-0.002690	-0.002323	-0.000150	-0.001282	-0.003066	-0.002868	-0.004679	-0.006501	-0.003509	0.000466	-0.000556	0.001179	-0.001420	-0.000638	-0.004241	-0.003790	-0.002979	-0.001577	-0.003239	-0.001014	-0.002926	-0.004033	-0.003581	0.000636	-0.001896	-0.001935	-0.004005	-0.002017	-0.000297	0.000045	-0.000334	-0.004017	-0.004802	-0.003089
-310.066666	0.002664	0.000055	0.001072	-0.001671	0.001082	0.000457	0.000726	-0.002015	-0.000942	-0.000440	-0.002028	-0.001343	-0.002524	-0.000322	-0.000032	-0.000759	-0.001059	0.002008	-0.001428	-0.003326	-0.003258	-0.005017	-0.004227	-0.000195	0.001100	0.001942	-0.000358	-0.000216	-0.000592	-0.001966	-0.004850	-0.000243	-0.001566	-0.002296	-0.000773	-0.000879	-0.001380	0.000619	0.002148	0.000840	-0.005291	-0.000603	-0.000752	0.001563	0.000451	-0.001768	-0.000498	-0.002173	-0.004266
-310.033333	0.003153	0.002739	0.002116	0.004412	0.002136	0.001942	0.000758	0.002910	-0.000309	0.001791	0.001890	0.001242	-0.000086	0.002464	-0.000215	-0.001894	-0.001712	0.001904	0.003621	-0.004742	-0.004983	-0.001760	-0.001242	0.000470	0.000632	0.000939	0.001500	-0.001439	0.000488	0.000880	-0.001664	0.000728	0.000106	-0.002003	-0.001077	0.001830	0.000473	-0.000155	0.002192	0.000535	-0.000178	-0.000538	0.000213	-0.000392	0.001680	-0.001019	0.000744	0.002376	-0.000925
-310.000000	0.003216	0.003145	0.004926	0.003963	0.003341	0.002338	0.002917	0.003129	0.003113	0.004457	0.001404	0.000546	-0.001250	0.000197	0.002894	0.000273	0.001225	0.002731	0.005179	0.001106	0.002406	-0.000103	-0.000466	0.003012	0.002309	0.001862	0.003447	0.002144	-0.000552	0.000393	0.000242	0.001228	-0.001278	0.002837	0.000233	0.000999	0.000859	0.000227	0.003830	0.002763	-0.000133	-0.000620	0.000539	-0.000274	0.002490	0.000671	0.001373	0.000809	-0.000733
-309.966666	0.004269	0.001893	0.002716	0.004065	0.002734	0.003413	0.003627	0.001145	0.004671	0.001419	0.002608	0.004898	0.001953	0.001050	-0.000780	0.004036	-0.000115	0.003864	0.000153	-0.000033	0.003948	0.001665	-0.001898	0.001598	0.004420	0.003378	0.004624	0.000372	0.000662	-0.000635	-0.000777	0.000756	0.000973	0.000751	0.001119	0.000288	0.002833	0.004025	0.002131	0.000907	0.002971	0.002863	0.004106	0.002378	0.003953	0.004354	0.000196	0.002685	-0.001209
-309.933333	0.003844	0.001115	0.002483	0.004187	0.002156	0.004719	0.002585	0.003629	0.003665	0.005896	0.004411	0.004010	0.002254	0.001035	0.002871	0.003345	0.002941	0.000744	0.002534	0.004354	0.003270	0.003281	0.000432	0.002473	0.005961	0.001995	0.002317	0.003468	0.001971	0.004313	0.003317	0.002576	0.004945	0.002123	0.003255	0.003037	0.002227	0.004061	0.003006	0.001132	0.002383	0.002628	0.004460	0.002611	0.005544	0.003728	0.005150	0.002141	-0.000237
-309.900000	0.003591	0.003620	0.001054	0.001088	0.002421	0.005581	0.004069	0.004848	0.003868	0.004976	0.005198	0.003475	0.002598	0.002852	0.003097	0.003662	0.003065	0.005632	0.002632	0.003602	0.001360	0.003743	-0.001090	0.005283	0.006448	0.007855	0.007141	0.002513	0.003818	0.000470	0.001570	0.003185	0.003644	0.002716	0.000317	0.002423	0.004126	0.001977	0.005899	0.003992	0.001703	0.003593	0.005297	0.002712	0.004742	0.001293	0.005517	0.001862	0.001670
-309.866666	0.003297	0.003017	0.004508	0.003605	0.004578	0.003536	0.003758	0.004208	0.004105	0.004205	0.004228	0.003880	0.004710	0.001727	0.003209	0.002132	0.001594	0.003441	0.003069	0.005162	0.003936	-0.000976	-0.001454	0.003952	0.003659	0.001530	0.004478	0.001308	0.005070	0.005327	-0.001258	0.005322	0.004978	0.001312	0.001205	0.004126	0.003486	0.002916	0.004009	0.002759	0.003278	0.002390	0.001875	0.001880	0.002524	0.002317	0.006006	0.002104	0.002085
-309.833333	0.000094	0.002929	0.001383	0.006021	0.001024	0.004267	0.004966	0.003391	0.004598	0.003153	0.004786	0.004557	0.003820	0.002919	0.000133	0.002051	0.001502	0.004386	0.002688	0.004796	0.001325	0.003616	-0.002099	0.002973	0.005377	0.003110	0.003256	0.001809	0.001498	0.004466	0.002761	0.000927	0.003484	0.003960	0.002591	0.001235	0.002197	0.001969	0.002470	0.001161	0.000872	0.003595	0.005186	0.003733	0.005190	0.001043	0.003993	0.002510	0.002109
-309.800000	0.002579	0.000902	0.000499	0.001554	-0.000917	0.000801	0.003172	0.001630	0.001853	0.002740	0.004064	0.006734	0.002207	0.002854	0.002071	-0.001011	0.000167	0.000991	0.000634	0.002927	0.000800	0.002704	-0.001514	0.002324	0.001193	0.004659	0.003267	-0.000928	-0.002614	0.003591	-0.001398	0.000088	0.002514	0.000153	0.001460	0.000445	0.002164	0.002290	0.002759	0.006048	0.002232	0.002340	0.005421	0.002743	0.005998	0.001366	0.004780	0.002306	0.001320
-309.766666	-0.000423	-0.000910	-0.002335	0.000222	-0.000359	0.003584	-0.000118	0.001763	0.001938	0.000986	0.004022	0.003388	0.001491	0.003843	0.002338	0.000540	0.002252	0.001420	0.001497	0.001763	0.000441	-0.001217	0.000363	0.001841	0.002969	0.004746	0.003199	0.001185	0.000710	0.001053	-0.001637	0.002927	0.003517	0.000864	0.001284	0.001612	0.002549	0.002553	-0.000087	0.003246	0.002178	-0.000083	0.001779	0.001652	0.001417	0.000651	0.002282	0.000896	0.002741
-309.733333	-0.001355	-0.004196	-0.002689	-0.001075	-0.001331	0.002470	0.000217	0.000307	-0.000247	0.001659	0.001177	0.001168	0.000278	0.001877	0.000311	0.000036	0.000533	-0.000312	-0.002207	0.002731	0.001249	-0.001055	0.001056	0.001626	0.000432	-0.000144	0.000309	0.000375	-0.001308	0.000716	-0.001948	0.003169	-0.000074	-0.000658	-0.000065	0.002646	0.000004	-0.001598	-0.000483	0.003606	-0.002606	-0.002244	0.003285	0.002121	-0.000881	-0.002797	0.003583	0.004453	0.000249
-309.700000	-0.003451	-0.004150	-0.004707	0.000214	-0.002061	-0.002632	-0.003870	0.001159	-0.002714	-0.001838	0.000811	-0.000687	-0.002328	-0.001133	-0.000460	0.000018	-0.000663	-0.001098	0.000490	-0.001168	-0.000836	0.000031	-0.001542	0.001101	-0.000597	-0.001403	-0.001010	-0.001451	-0.002927	0.000240	-0.001501	-0.001540	-0.001244	-0.002968	0.000414	-0.000026	-0.000296	-0.000738	-0.001042	-0.000661	-0.003103	-0.005320	0.003136	0.001335	-0.000662	-0.002896	0.004509	0.000716	-0.000157
-309.666666	-0.003792	-0.004045	-0.007829	-0.002157	-0.002960	-0.000751	-0.004367	-0.005034	-0.004763	-0.002865	0.000281	-0.004454	-0.002752	-0.000014	-0.001263	-0.003668	-0.003395	-0.005016	-0.005457	-0.002035	-0.000551	-0.003145	-0.003382	-0.002912	-0.000780	-0.000682	-0.000896	-0.002476	-0.005451	0.001871	-0.004010	-0.004736	-0.002291	-0.002674	-0.000958	-0.002436	-0.000183	-0.004385	-0.003471	-0.001064	0.000426	-0.004687	-0.001229	0.001461	-0.000188	-0.004034	0.003338	-0.001335	-0.003859
-309.633333	-0.006039	-0.006325	-0.006289	-0.002886	-0.003750	-0.001934	-0.004289	-0.004323	-0.003821	-0.006439	-0.003858	-0.002113	-0.002931	-0.003000	-0.003110	-0.004390	-0.006749	-0.006430	-0.002951	0.000093	-0.002107	-0.006337	-0.002423	-0.004090	-0.004232	-0.003165	-0.006114	-0.004842	-0.005228	-0.005734	-0.003410	-0.002752	-0.000597	-0.003192	-0.002210	-0.001944	-0.004413	-0.002593	-0.003724	-0.003808	-0.004116	-0.004595	0.002035	-0.001729	-0.004228	-0.004347	-0.002298	-0.001541	-0.002724
-309.600000	-0.005144	-0.005813	-0.007529	-0.006295	-0.005935	-0.000133	-0.007609	-0.003890	-0.004839	-0.005038	-0.003953	-0.006051	-0.006010	-0.008195	-0.006062	-0.003959	-0.003621	-0.005853	-0.006472	-0.003876	-0.004579	-0.004983	-0.004071	-0.003105	-0.005715	-0.005885	-0.006530	-0.003543	-0.003896	-0.004057	-0.004998	-0.005693	-0.007033	-0.001627	-0.006154	-0.005300	-0.006611	-0.006366	-0.002503	-0.003107	-0.005063	-0.004079	-0.001702	-0.003394	-0.003731	-0.004441	0.000008	-0.004527	-0.007108
-309.566666	-0.006973	-0.006900	-0.006410	-0.004452	-0.003651	-0.005024	-0.005988	-0.003986	-0.005736	-0.007941	-0.003953	-0.003910	-0.005783	-0.004570	-0.003148	-0.005786	-0.006382	-0.007461	-0.005115	-0.005223	-0.006078	-0.007086	-0.006829	-0.004462	-0.005232	-0.006567	-0.004223	-0.006799	-0.008014	-0.006206	-0.006869	-0.004773	-0.005438	-0.006543	-0.007742	-0.007487	-0.007272	-0.006451	-0.002657	-0.004715	-0.005755	-0.007546	-0.005941	-0.003644	-0.005248	-0.007613	-0.005266	-0.005021	-0.006349
-309.533333	-0.004478	-0.009077	-0.006112	-0.006367	-0.006152	-0.005985	-0.004191	-0.007818	-0.007045	-0.003347	-0.003553	-0.008875	-0.007642	-0.004647	-0.007719	-0.008208	-0.008779	-0.005670	-0.007426	-0.005053	-0.005002	-0.008491	-0.008537	-0.002344	-0.005049	-0.005598	-0.010061	-0.007974	-0.007731	-0.003985	-0.008625	-0.006703	-0.005365	-0.005001	-0.006773	-0.005570	-0.005584	-0.003258	-0.003162	-0.004513	-0.006036	-0.007850	-0.006103	-0.005615	-0.008873	-0.006289	-0.004735	-0.005456	-0.008887
-309.500000	-0.006377	-0.005627	-0.010480	-0.008298	-0.007405	-0.004428	-0.006458	-0.005569	-0.008711	-0.007972	-0.007881	-0.005283	-0.007827	-0.006867	-0.007716	-0.005888	-0.005621	-0.005715	-0.005750	-0.003950	-0.004538	-0.008573	-0.010190	-0.007939	-0.004778	-0.003994	-0.006042	-0.007505	-0.007406	-0.005830	-0.007944	-0.005264	-0.007997	-0.008372	-0.006233	-0.007177	-0.010720	-0.005747	-0.006014	-0.008261	-0.006281	-0.006877	-0.005984	-0.007149	-0.008242	-0.013257	-0.005888	-0.007212	-0.009190
-309.466666	-0.005030	-0.007398	-0.009832	-0.006431	-0.006917	-0.006541	-0.006368	-0.008550	-0.007481	-0.007979	-0.005451	-0.007732	-0.009524	-0.007624	-0.008035	-0.007900	-0.008278	-0.005678	-0.010742	-0.006042	-0.005484	-0.013928	-0.010119	-0.008539	-0.008262	-0.004755	-0.007932	-0.007290	-0.006453	-0.008483	-0.007742	-0.007869	-0.006148	-0.010847	-0.007684	-0.005901	-0.007102	-0.008493	-0.007918	-0.008947	-0.008046	-0.006975	-0.003040	-0.006317	-0.006270	-0.008321	-0.007982	-0.007495	-0.009712
-309.433333	-0.005585	-0.005053	-0.007006	-0.005185	-0.006711	-0.004729	-0.007631	-0.007452	-0.005346	-0.007071	-0.007943	-0.006304	-0.006518	-0.003581	-0.006988	-0.006467	-0.006097	-0.005224	-0.007807	-0.007259	-0.010137	-0.009692	-0.012510	-0.003927	-0.004529	-0.006327	-0.006151	-0.008673	-0.007134	-0.006739	-0.007620	-0.008036	-0.006083	-0.009010	-0.007576	-0.007704	-0.008475	-0.009893	-0.008559	-0.008251	-0.004987	-0.008430	-0.005037	-0.007908	-0.004806	-0.008470	-0.008721	-0.009278	-0.005449
-309.400000	-0.004738	-0.006251	-0.009835	-0.005646	-0.008534	-0.009213	-0.006106	-0.005810	-0.005306	-0.004419	-0.007001	-0.005938	-0.004996	-0.005300	-0.007143	-0.008876	-0.008346	-0.005521	-0.005590	-0.005680	-0.009212	-0.007861	-0.008106	-0.005780	-0.005620	-0.007190	-0.005007	-0.004463	-0.008057	-0.008717	-0.006601	-0.007537	-0.008081	-0.008528	-0.007543	-0.006272	-0.007251	-0.007117	-0.007981	-0.006090	-0.008202	-0.005196	-0.004131	-0.005804	-0.007246	-0.009812	-0.007429	-0.007167	-0.007006
-309.366666	-0.007143	-0.004268	-0.005482	-0.005134	-0.006947	-0.006730	-0.007591	-0.006455	-0.006032	-0.006696	-0.004905	-0.007087	-0.007754	-0.003290	-0.005775	-0.007835	-0.004740	-0.005857	-0.006312	-0.008187	-0.006272	-0.008638	-0.010200	-0.007480	-0.003973	-0.002000	-0.005498	-0.008239	-0.007849	-0.006382	-0.007660	-0.008635	-0.005297	-0.008224	-0.006759	-0.006180	-0.005146	-0.008848	-0.009119	-0.007178	-0.008826	-0.006695	-0.004043	-0.007417	-0.007268	-0.005588	-0.006818	-0.006868	-0.007293
-309.333333	-0.000148	-0.008769	-0.002709	-0.003419	-0.006798	-0.005499	-0.006356	-0.004700	-0.006383	-0.003788	-0.006138	-0.005910	-0.006587	-0.006576	-0.007998	-0.008326	-0.004097	-0.005161	-0.004971	-0.007994	-0.005279	-0.009789	-0.008831	-0.003926	-0.005683	-0.005389	-0.007795	-0.005747	-0.007192	-0.006141	-0.005825	-0.006486	-0.003503	-0.008042	-0.007970	-0.007414	-0.007475	-0.006088	-0.005570	-0.005945	-0.004783	-0.006734	-0.001550	-0.004288	-0.006104	-0.007562	-0.003409	-0.006227	-0.007784
-309.300000	-0.002402	-0.003867	-0.004479	-0.004545	-0.005918	-0.001369	-0.002493	-0.003893	-0.005107	-0.008024	-0.004509	-0.004138	-0.007299	-0.005212	-0.007543	-0.005828	-0.003849	-0.002894	-0.004069	-0.006071	-0.003888	-0.008169	-0.005874	-0.005115	-0.006911	-0.006153	-0.005331	-0.006883	-0.007351	-0.006984	-0.005891	-0.003925	-0.004214	-0.008566	-0.006162	-0.005646	-0.004505	-0.005716	-0.006664	-0.004628	-0.004874	-0.007312	0.000040	-0.005477	-0.002768	-0.007307	-0.004665	-0.005075	-0.004951
-309.266666	-0.002913	-0.001206	-0.003662	-0.003680	-0.000831	-0.002563	-0.005465	-0.004733	-0.003490	-0.002340	-0.002820	-0.005431	-0.005678	-0.004762	-0.004408	-0.006282	-0.005457	-0.003449	-0.004204	-0.003724	-0.001280	-0.007474	-0.006900	-0.004217	-0.003309	-0.003584	-0.002983	-0.005856	-0.005804	-0.003273	-0.004906	-0.003870	-0.003976	-0.001586	-0.003969	-0.003787	-0.006258	-0.002214	-0.003763	-0.005751	-0.002193	-0.004491	-0.002978	-0.002741	-0.003721	-0.005297	-0.001362	-0.002021	-0.003622
-309.233333	0.000326	-0.004284	-0.004129	-0.001613	-0.002139	-0.001585	-0.002389	-0.001489	-0.002968	-0.004901	-0.003808	0.000377	-0.003432	-0.000309	-0.003724	-0.004929	-0.003597	-0.001313	-0.000533	-0.002740	-0.004249	-0.007657	-0.006003	-0.003716	-0.005885	-0.002513	-0.001136	-0.005958	-0.004056	-0.004711	-0.003070	-0.000988	-0.002548	-0.004625	-0.005345	-0.003015	-0.003450	-0.006380	-0.002828	-0.004139	-0.003764	-0.004804	-0.003393	-0.003794	-0.002452	-0.000784	-0.002211	-0.006746	-0.004769
-309.200000	0.000201	0.000702	-0.002476	-0.003768	-0.001257	-0.000710	-0.001937	-0.001862	0.000117	-0.003548	-0.002431	-0.001569	-0.002442	-0.000880	-0.000263	0.000466	-0.003028	-0.000422	0.000430	-0.002735	-0.003290	-0.005757	-0.002071	-0.002307	-0.002880	-0.001310	-0.000737	-0.003857	-0.004389	-0.001945	-0.003426	-0.001897	-0.004138	-0.003684	-0.003161	-0.003469	-0.005343	-0.003224	-0.002834	-0.004136	-0.007232	-0.002361	-0.000693	-0.002532	-0.003653	-0.001149	0.000542	-0.003081	-0.004602
-309.166666	0.000697	-0.000114	-0.001512	0.000583	-0.000133	0.002918	-0.001209	-0.001813	-0.002079	-0.001275	-0.000734	-0.002630	-0.000659	-0.002984	-0.003622	-0.000240	0.000374	-0.000799	-0.001670	-0.000667	0.001556	-0.005536	-0.002941	-0.002722	-0.001621	0.001995	-0.000977	-0.000095	-0.002626	-0.003133	-0.003389	0.000117	-0.001817	-0.001852	-0.001932	-0.001964	-0.003251	-0.001318	-0.000155	-0.002865	-0.002459	-0.001741	-0.001301	-0.003263	0.001305	-0.002703	-0.001658	-0.001166	-0.002770
-309.133333	0.004090	0.002732	0.002165	0.001067	0.003254	0.000336	0.001310	0.001224	0.000293	-0.001606	0.000978	0.001104	-0.002980	0.001646	-0.000599	-0.000552	0.003758	0.000679	0.000484	-0.003139	-0.000730	-0.000085	-0.003623	0.000087	0.000218	0.002883	-0.003443	-0.001414	0.000682	-0.001032	-0.003075	0.001779	-0.001017	-0.000620	0.000891	-0.000610	-0.002156	-0.001672	-0.001005	-0.003505	-0.002127	-0.000923	-0.000869	0.002760	0.000721	-0.003882	-0.001005	0.002258	-0.001272
-309.100000	0.004958	0.003796	0.005738	0.002689	0.004230	-0.000419	0.003924	0.002458	0.002269	0.000489	0.003976	0.003204	-0.002253	0.003136	0.002169	0.002004	-0.001779	0.003129	0.001559	0.000105	0.000743	0.000426	-0.001437	0.000401	-0.000508	0.002083	0.001444	-0.003035	-0.001828	-0.000477	-0.003010	-0.000122	0.000248	0.002878	0.000989	0.000717	0.000302	0.001031	0.002415	-0.000611	0.003167	-0.002448	-0.001938	0.003690	0.000258	0.001020	0.002392	-0.001021	-0.002805
-309.066666	0.005594	0.003560	0.001063	0.004746	0.001447	0.001034	0.002462	0.001476	0.002181	0.000016	0.002821	0.004357	0.004026	0.001916	0.001851	-0.000805	-0.000344	0.003845	0.003618	0.000163	0.003195	-0.000665	0.000293	0.001746	0.004154	0.005165	0.000627	0.001140	0.001460	-0.001376	0.000315	0.000648	0.005853	0.002305	0.001631	-0.001497	0.001837	0.002209	-0.001198	0.000816	-0.000871	0.001027	0.003628	0.003048	0.003022	0.001008	-0.003294	-0.000973	-0.001164
-309.033333	0.002603	0.006124	0.003788	0.004433	0.001427	0.005472	0.006315	0.003478	0.005066	0.002987	0.002912	0.003798	0.000728	0.002308	-0.000690	0.001336	0.001439	0.002640	0.002182	0.001815	0.004416	0.000785	0.000212	0.002490	0.002890	0.005168	0.002480	0.002281	0.000359	0.001455	0.001868	0.001882	0.005407	0.001322	0.001722	0.002488	-0.000830	0.001817	0.002779	0.000879	0.002454	0.003205	0.002616	0.002344	0.000918	0.000113	0.003355	0.002748	0.000931
-309.000000	0.006583	0.004052	0.001008	0.005074	0.002703	0.005144	0.006472	0.001588	0.003952	0.005169	0.004519	0.003568	0.001501	0.002143	0.001017	0.002304	0.003037	0.003687	0.003706	0.001323	0.003997	-0.000418	0.002545	0.004252	0.002605	0.007287	0.006219	0.003740	0.001582	0.002135	0.001233	0.001491	0.003651	0.002946	0.003841	0.004119	0.004405	0.005703	0.003987	0.003475	0.006054	0.002018	0.004878	0.004865	0.004593	0.003472	0.003679	0.001402	0.004964
-308.966666	0.005225	0.005611	0.002303	0.004944	0.005301	0.006132	0.005162	0.005395	0.005554	0.006945	0.005600	0.004975	0.004678	0.004960	0.003301	0.005963	0.003887	0.008669	0.004010	0.006196	0.002790	0.000721	0.001965	0.006967	0.005663	0.005627	0.003385	0.004435	0.002316	0.001707	0.001887	0.002781	0.004666	0.004420	0.004456	0.003077	0.003416	0.001781	0.005344	0.004746	0.001635	0.002427	0.003515	0.006449	0.002687	0.003003	0.004751	0.005478	0.004860
-308.933333	0.005482	0.002766	0.005475	0.006336	0.005403	0.007924	0.004142	0.004609	0.003512	0.007264	0.006520	0.007265	0.004418	0.006711	0.005899	0.005796	0.004927	0.006794	0.003825	0.002104	0.002489	0.001406	0.001057	0.002397	0.004124	0.008008	0.004931	0.003971	0.004220	0.004109	0.000752	0.006769	0.007533	0.002747	0.002106	0.004510	0.005699	0.008176	0.006870	0.002355	0.003698	0.006630	0.003294	0.006064	0.004637	0.006036	0.002421	0.005838	0.004163
-308.900000	0.006983	0.004648	0.005722	0.004841	0.007186	0.008184	0.006978	0.005493	0.003438	0.005304	0.004459	0.008083	0.002234	0.005592	0.006131	0.005371	0.006315	0.005308	0.005764	0.000779	0.003626	0.004362	0.000704	0.005009	0.005218	0.006606	0.005041	0.003862	0.005541	0.005207	0.004852	0.003033	0.006223	0.007718	0.003548	0.006372	0.005347	0.003899	0.004289	0.005102	0.002434	0.004464	0.007015	0.004293	0.007190	0.003628	0.005789	0.005298	0.005481
-308.866666	0.006260	0.006832	0.005330	0.006997	0.004327	0.006021	0.001906	0.002419	0.006658	0.006519	0.009298	0.004707	0.003312	0.006515	0.006174	0.006994	0.004980	0.007117	0.003815	0.003920	0.006907	0.002537	0.001393	0.004039	0.005841	0.004671	0.003955	0.001151	0.005618	0.004413	0.007495	0.004734	0.004270	0.005199	0.002369	0.005021	0.006256	0.007831	0.003961	0.004037	0.003748	0.004318	0.006124	0.003727	0.006601	0.005333	0.004233	0.005935	0.006086
-308.833333	0.006855	0.006695	0.004282	0.006805	0.001992	0.007399	0.006546	0.006559	0.006209	0.005213	0.007047	0.007387	0.005649	0.004594	0.004466	0.005831	0.003515	0.005200	0.006515	0.004528	0.003998	-0.000912	0.003486	0.008250	0.003009	0.005334	0.004849	0.005526	0.004968	0.004248	0.004098	0.004107	0.005964	0.005212	0.006021	0.004357	0.004007	0.006843	0.002229	0.004736	0.004959	0.004169	0.007472	0.005025	0.005420	0.007057	0.002398	0.007443	0.004470
-308.800000	0.004104	0.006784	0.003710	0.005255	0.002262	0.009368	0.007306	0.004705	0.004127	0.006938	0.008093	0.007911	0.008014	0.005169	0.005405	0.004529	0.004156	0.005576	0.003161	0.004978	0.005250	0.003335	0.004630	0.005698	0.005992	0.005723	0.007666	0.003850	0.001530	0.003973	0.005345	0.006116	0.008192	0.006606	0.005894	0.005153	0.004037	0.005911	0.006356	0.004261	0.002386	0.002494	0.003994	0.005268	0.007550	0.004948	0.005992	0.004231	0.005660
-308.766666	0.006179	0.004852	0.002583	0.004677	0.004769	0.006130	0.004300	0.005245	0.007878	0.004154	0.003825	0.005588	0.002515	0.005836	0.004859	0.003882	0.003753	0.006350	0.004228	0.000542	0.004555	-0.000531	0.004389	0.006330	0.005234	0.002724	0.006031	0.005438	0.003753	0.005993	0.004649	0.004398	0.005983	0.004988	0.005652	0.006623	0.005239	0.004692	0.003319	0.004499	0.005218	0.001292	0.007605	0.006042	0.006478	0.004287	0.002655	0.005294	0.003900
-308.733333	0.003401	0.003639	0.000963	0.004031	0.003388	0.003162	0.005641	0.004360	0.003497	0.005293	0.008986	0.002998	0.005383	0.003481	0.004223	0.003890	0.003986	0.006566	0.003120	0.003860	0.001295	0.002483	0.004047	0.004691	0.002745	0.006413	0.005097	0.004522	0.004665	0.001614	0.003779	0.003961	0.004715	0.002438	0.003718	0.003565	0.001264	0.004453	0.003311	0.003866	0.004963	0.003525	0.008476	0.004506	0.004369	0.002155	0.004071	0.003502	0.004849
-308.700000	0.006384	0.002684	-0.000202	0.003611	0.002309	0.006132	0.003078	0.004857	0.004129	0.004449	0.006181	0.005037	0.003095	0.006835	0.006213	0.004345	0.002920	0.002973	0.002510	0.003990	0.003529	0.002866	0.001051	0.006059	0.001485	0.003447	0.004997	0.004147	0.003866	0.000905	0.003673	0.004260	0.004059	0.002586	0.003633	0.002358	0.003816	0.001309	0.004523	0.004211	0.001587	0.003436	0.004043	0.003977	0.005905	0.002444	0.002619	-0.000057	0.002124
-308.666666	0.001507	0.003197	0.002437	0.002272	0.003783	0.004892	0.003015	0.004215	0.003062	0.003630	0.002667	0.005167	0.004974	0.003770	0.003157	0.002500	0.002556	0.003599	0.004287	0.004515	0.002886	0.000678	-0.002048	0.006617	0.002005	0.005641	0.003676	0.003062	0.001760	0.002875	0.004415	0.003511	0.005498	0.002582	0.002726	0.002261	0.001200	0.001035	0.006151	0.002055	0.000209	-0.000356	0.003191	0.001727	0.005510	-0.001094	0.002676	0.003178	0.002888
-308.633333	0.003117	0.003734	0.001117	0.003943	0.000850	0.005504	-0.000560	0.000834	0.003810	0.004193	0.005995	0.002213	0.002581	0.002201	0.001016	0.002748	0.002622	0.002763	-0.000292	0.002961	0.001203	0.003334	0.002323	0.000732	0.002416	0.000333	0.002851	0.002957	0.002026	0.003507	0.002564	0.003154	0.004161	0.001616	0.001046	0.001393	0.003176	0.004737	0.003003	0.004555	0.001080	-0.000059	0.004371	0.003083	0.003807	0.003455	0.006114	0.004653	0.002919
-308.600000	0.000820	0.002822	0.002114	0.004248	0.001043	0.000540	0.002586	0.000779	0.002618	0.004171	0.002645	0.005522	0.001394	0.003494	0.002808	0.000797	0.001750	0.005295	0.001032	0.004641	0.001418	0.000327	0.002323	0.002750	0.003641	0.002728	0.003728	0.000126	-0.000149	0.000851	0.001206	0.003504	0.001911	-0.000288	0.000961	0.003160	0.000851	0.004739	0.003905	0.000989	0.002619	-0.001866	0.002509	0.001137	0.004774	0.002798	0.003862	0.002974	0.001128
-308.566666	0.001466	0.000824	0.002156	0.001791	0.001681	0.003686	0.002490	0.003491	0.001218	0.002163	0.004080	0.003629	-0.000453	0.001773	0.002501	-0.000902	-0.000053	-0.000091	0.000809	0.002370	0.002156	-0.003700	0.000721	0.003091	0.003190	0.001386	0.004767	0.001630	0.002210	0.001473	0.000435	0.004159	0.003168	0.002030	0.001218	0.000886	0.003276	0.003422	0.002259	0.002707	0.002222	0.000897	0.002585	0.001786	0.002858	0.001459	-0.000147	0.003509	0.001818
-308.533333	0.004254	0.003906	0.002845	0.004457	0.004566	0.004186	0.001515	0.004088	0.002950	0.003962	0.003026	0.000684	-0.000593	-0.001377	-0.001190	0.001553	0.000938	0.005139	0.001335	0.003365	0.000474	0.003134	0.000596	0.000970	0.003092	0.005332	0.001680	0.000438	0.001629	0.001452	0.001140	0.000457	0.006556	0.002042	0.001499	0.000528	0.003061	0.003888	0.001914	0.003435	0.000291	0.001109	0.002943	0.001575	0.002767	0.001496	0.004693	0.001821	0.001760
-308.500000	0.003700	0.006224	0.001590	0.004706	0.002939	0.002405	0.001027	0.001854	0.003546	0.001953	0.002025	0.002057	0.001510	0.002012	0.001358	0.001307	0.004404	0.005032	0.003964	0.003327	0.000795	0.000495	-0.001026	0.003700	0.003258	0.003615	0.003626	0.000132	0.002187	0.001013	0.001397	0.000901	0.001959	0.003810	0.002397	0.001795	0.002251	0.003037	0.001348	0.000910	0.001496	0.000717	0.000851	0.002115	0.002763	0.003364	0.001988	0.001959	0.000791
-308.466666	0.006683	0.006306	0.001059	0.003418	0.002123	0.002999	0.000575	0.004938	0.003271	0.002324	0.003783	0.005789	0.000459	0.004391	0.001847	0.001315	0.001745	0.006753	0.003634	0.001788	0.000231	0.001018	0.003817	0.002835	0.003101	0.003519	0.003724	0.004545	0.001058	0.002950	0.002106	0.002690	0.006077	0.001896	0.002546	0.004559	0.004762	0.003082	0.003453	0.002478	0.004347	-0.001037	0.005778	0.003166	0.002173	0.001198	0.005035	0.001525	0.001591
-308.433333	0.007875	0.005888	0.000231	0.006994	0.003617	0.006169	0.003107	0.003099	0.000740	0.005556	0.004176	0.006206	0.000171	0.003350	0.000234	0.000487	0.006483	0.006498	0.004553	0.005154	0.003265	0.003174	0.000315	0.006770	0.005361	0.006083	0.005659	0.004220	0.003958	0.002070	0.004363	0.006473	0.004684	-0.000807	0.002051	0.003490	0.004652	0.005065	0.004214	0.002584	0.000929	0.004889	0.004965	0.003330	0.001901	0.004139	0.002203	0.001528	0.002569
-308.400000	0.007845	0.007088	0.009257	0.008039	0.007097	0.007510	0.004061	0.003531	0.007168	0.002960	0.001579	0.003970	0.002292	0.005367	0.004004	0.005629	0.003977	0.006417	0.004009	0.004841	0.002394	0.001692	0.002082	0.005370	0.006668	0.006605	0.003976	0.006784	0.007319	0.003367	0.003974	0.006731	0.005226	0.003000	0.004277	0.003027	0.003782	0.005497	0.003378	0.002426	0.004479	0.001744	0.005487	0.002380	0.006521	0.006751	0.005968	0.005460	0.007934
-308.366666	0.007020	0.008701	0.006478	0.009926	0.005307	0.006700	0.004386	0.009423	0.005960	0.003848	0.005834	0.005915	0.004685	0.007920	0.005916	0.006066	0.006054	0.012270	0.008354	0.007171	0.003910	0.004801	0.006648	0.008263	0.008512	0.007268	0.006020	0.005550	0.007255	0.004104	0.006454	0.006464	0.009731	0.002241	0.004387	0.003789	0.004695	0.007322	0.005669	0.007329	0.006044	0.005838	0.006497	0.004978	0.006911	0.006619	0.007152	0.006898	0.000836
-308.333333	0.010031	0.010529	0.003072	0.011558	0.010115	0.009557	0.008822	0.007938	0.008410	0.006118	0.008243	0.008832	0.008690	0.007582	0.008681	0.005575	0.008151	0.009998	0.005561	0.008224	0.006303	0.006074	0.006307	0.010971	0.006344	0.012307	0.009176	0.007254	0.009708	0.006846	0.005022	0.007787	0.010570	0.003526	0.007855	0.004274	0.008872	0.006137	0.006543	0.006631	0.008678	0.005054	0.007264	0.006723	0.006831	0.006240	0.006501	0.007295	0.007825
-308.300000	0.011586	0.008743	0.009139	0.011642	0.010378	0.010956	0.010214	0.008316	0.005819	0.007987	0.010105	0.009964	0.009632	0.011164	0.008763	0.005314	0.009949	0.011440	0.010821	0.009594	0.008601	0.007046	0.009335	0.007260	0.010827	0.010351	0.006787	0.008675	0.007895	0.009080	0.007420	0.007570	0.007237	0.007977	0.011114	0.008189	0.008158	0.007608	0.008941	0.005891	0.007686	0.005935	0.009392	0.009616	0.010123	0.007850	0.010527	0.008256	0.008195
-308.266666	0.010648	0.015049	0.010015	0.013328	0.013037	0.011589	0.014891	0.013734	0.011426	0.009915	0.011594	0.011891	0.008834	0.011005	0.012063	0.008095	0.009768	0.012086	0.008026	0.007592	0.009745	0.011528	0.010382	0.012314	0.008997	0.012244	0.011316	0.009413	0.011765	0.008907	0.009663	0.011546	0.010640	0.011014	0.012529	0.010327	0.009840	0.008587	0.009816	0.010997	0.008994	0.009514	0.009541	0.009670	0.010108	0.007264	0.009764	0.009931	0.009521
-308.233333	0.012730	0.010310	0.012346	0.013107	0.012345	0.012500	0.014677	0.011178	0.012218	0.011715	0.010452	0.010759	0.009266	0.010528	0.010279	0.012133	0.010309	0.011780	0.008707	0.010095	0.011206	0.007145	0.008647	0.010986	0.011827	0.013779	0.012618	0.007863	0.012423	0.010790	0.009962	0.010120	0.010460	0.009499	0.011012	0.012904	0.012532	0.010587	0.010618	0.011680	0.010611	0.010493	0.012133	0.010999	0.009216	0.012489	0.011040	0.013241	0.007801
-308.200000	0.013469	0.011426	0.010508	0.014557	0.011871	0.011937	0.013454	0.015730	0.012539	0.011317	0.011530	0.011606	0.011972	0.013814	0.010709	0.008354	0.009249	0.011654	0.010323	0.009476	0.010996	0.009502	0.007486	0.009787	0.012116	0.012665	0.011942	0.013239	0.012146	0.010359	0.012274	0.011109	0.012718	0.011072	0.011077	0.013503	0.012153	0.011974	0.010430	0.010401	0.011999	0.011770	0.011413	0.011497	0.011948	0.010982	0.011208	0.012838	0.009599
-308.166666	0.011344	0.010266	0.009151	0.011573	0.013430	0.013374	0.012563	0.009499	0.009553	0.012118	0.014566	0.013587	0.010627	0.013326	0.015474	0.009585	0.009939	0.014883	0.012269	0.008021	0.010259	0.009515	0.011718	0.013132	0.010447	0.014768	0.010821	0.014820	0.010777	0.008543	0.010122	0.011745	0.012645	0.010209	0.012685	0.011170	0.011826	0.011734	0.009034	0.010378	0.010956	0.013755	0.014226	0.011450	0.011343	0.010030	0.013935	0.013307	0.012242
-308.133333	0.012461	0.012903	0.010687	0.014946	0.008903	0.014016	0.010290	0.011163	0.011596	0.009871	0.012776	0.012376	0.009823	0.012696	0.010325	0.009334	0.010803	0.012718	0.011309	0.010312	0.010981	0.009345	0.013889	0.013371	0.009059	0.014388	0.011142	0.009563	0.011182	0.011259	0.013118	0.010431	0.013709	0.010286	0.012363	0.011895	0.012462	0.013424	0.011501	0.011045	0.012877	0.010642	0.012305	0.012059	0.012039	0.011060	0.012539	0.011525	0.015349
-308.100000	0.011409	0.008492	0.009626	0.013659	0.008304	0.012185	0.008506	0.011719	0.011281	0.011259	0.013377	0.010251	0.010665	0.011247	0.013330	0.010467	0.008365	0.011902	0.011720	0.008569	0.007766	0.007229	0.009683	0.011208	0.012032	0.012484	0.013329	0.009205	0.012123	0.009866	0.015024	0.010642	0.009753	0.010300	0.012760	0.012385	0.010039	0.013969	0.012878	0.010231	0.010870	0.011914	0.013384	0.011217	0.011665	0.011412	0.011489	0.012102	0.010344
-308.066666	0.005951	0.009027	0.004282	0.012359	0.009504	0.014540	0.011422	0.011150	0.014294	0.011577	0.010323	0.009366	0.007694	0.009109	0.011327	0.010019	0.008728	0.008177	0.012833	0.011947	0.008646	0.005388	0.010309	0.013100	0.010439	0.010544	0.011383	0.010611	0.008259	0.010784	0.012705	0.011280	0.011018	0.009493	0.011716	0.013936	0.008785	0.011362	0.008377	0.011865	0.011839	0.009537	0.016271	0.010785	0.010856	0.009413	0.010080	0.012465	0.009296
-308.033333	0.009626	0.008212	0.004111	0.009834	0.007725	0.010821	0.009559	0.009929	0.008775	0.010346	0.010744	0.005889	0.008398	0.010898	0.012014	0.008482	0.007297	0.006751	0.010244	0.011547	0.010086	0.004739	0.004723	0.008845	0.008074	0.012911	0.008424	0.009567	0.009267	0.009798	0.007701	0.007722	0.012719	0.009170	0.011434	0.010836	0.008421	0.007710	0.009150	0.008582	0.008209	0.006903	0.009563	0.010554	0.011337	0.009266	0.011754	0.006559	0.008691
-308.000000	0.004785	0.005352	0.002987	0.009120	0.005688	0.008775	0.006618	0.007869	0.008789	0.005211	0.007977	0.008373	0.007276	0.009759	0.008548	0.003011	0.006985	0.007485	0.003825	0.006009	0.006821	0.006031	0.007655	0.010588	0.007037	0.005872	0.006838	0.008872	0.008348	0.008179	0.010044	0.009794	0.009875	0.006274	0.007712	0.006720	0.005555	0.007974	0.008235	0.009883	0.009156	0.006250	0.010356	0.009367	0.010684	0.009409	0.007010	0.007458	0.010987
-307.966666	0.003390	0.004650	0.003063	0.004220	0.004143	0.007025	0.003777	0.005957	0.004338	0.004341	0.006534	0.004649	0.005670	0.006996	0.005256	0.005389	0.003769	0.002058	0.005836	0.003850	0.003967	0.005497	0.005745	0.006987	0.002696	0.005878	0.002547	0.001153	0.003535	0.006801	0.008314	0.007218	0.008853	0.005397	0.005461	0.006160	0.006646	0.006289	0.008231	0.006311	0.005080	0.004644	0.005531	0.006797	0.007445	0.004107	0.006971	0.007566	0.003999
-307.933333	-0.001841	0.001831	-0.002390	0.001224	0.002624	0.005906	0.002241	0.002894	-0.000145	0.002972	0.006133	0.004722	0.004860	0.004164	0.003576	0.002738	0.002952	0.006053	0.000757	0.002771	0.002623	0.002018	0.002312	0.004479	0.000931	0.002616	0.003256	0.002618	0.001607	0.005345	0.002465	0.004001	0.007284	0.004022	0.005454	0.003231	0.005746	0.002835	0.002834	0.003822	0.006609	0.003757	0.005021	0.004132	0.003767	0.002802	0.004510	0.007578	0.005028
-307.900000	-0.001422	-0.003052	-0.001088	0.000412	-0.000838	0.002169	0.004022	0.003009	0.002596	0.000775	0.003556	0.003726	0.002661	0.002248	0.003388	-0.000429	0.000369	0.002323	-0.000150	0.001017	0.001040	-0.001035	0.003746	0.000175	0.000109	0.003362	-0.000447	0.002972	0.003855	0.002460	0.004466	0.001738	0.004629	0.002369	0.003633	0.001835	0.002953	0.001239	0.002925	0.003115	0.002596	0.001667	0.003151	0.003973	0.002486	0.003126	0.006530	0.002923	-0.000269
-307.866667	-0.002278	0.000590	-0.005017	-0.000854	-0.000677	0.001204	-0.002415	0.000021	-0.000586	0.000362	0.002298	0.000419	0.000030	0.002301	-0.000655	0.000983	-0.000807	-0.000819	-0.001443	0.000026	-0.002092	-0.000265	0.000235	0.002636	-0.002357	0.000640	-0.001183	-0.000661	0.002114	0.002599	-0.000068	-0.000474	0.002602	-0.001239	0.001446	0.000802	-0.000314	0.000820	0.002670	0.000691	0.001039	0.001022	0.000214	0.002982	-0.000221	0.002932	0.000720	-0.000812	0.002256
-307.833333	-0.000597	-0.002610	-0.004413	-0.000493	-0.002054	-0.003230	-0.004642	-0.002615	0.000594	-0.002004	-0.002035	0.000264	-0.001276	0.000614	-0.000198	-0.000726	-0.000944	-0.003823	-0.003698	0.000813	-0.003843	-0.001003	-0.003847	-0.002542	-0.001742	-0.003664	-0.005045	-0.003135	-0.001665	-0.000795	-0.000450	0.000033	0.000671	-0.001872	-0.000669	-0.000343	-0.002328	-0.002681	-0.000494	-0.001458	-0.000732	-0.001573	0.002412	0.001243	-0.002547	-0.000637	-0.001012	-0.001673	0.000254
-307.800000	-0.006351	-0.003343	-0.005823	-0.003230	-0.003188	-0.001757	-0.002388	-0.004980	-0.002032	-0.003731	-0.004236	-0.003693	-0.003331	-0.003274	-0.001768	-0.004542	-0.004291	-0.005192	-0.005144	-0.002810	-0.005512	-0.005522	-0.003059	-0.001761	-0.005048	-0.002073	-0.004694	-0.004852	-0.003113	-0.001487	-0.001467	-0.000835	0.000670	-0.002172	-0.001330	-0.003252	-0.004129	-0.002479	-0.000788	-0.003436	0.000516	-0.005716	0.001076	0.001406	-0.002313	-0.002883	-0.001887	-0.001084	-0.001570
-307.766667	-0.008822	-0.007227	-0.007990	-0.003237	-0.004445	-0.001730	-0.005795	-0.005171	-0.002850	-0.003252	-0.006268	-0.002383	-0.001877	-0.003137	-0.005078	-0.005715	-0.002854	-0.006040	-0.005870	-0.006099	-0.004701	-0.006575	-0.004738	-0.003293	-0.003764	-0.005094	-0.004335	-0.003946	-0.005112	-0.004170	-0.004684	-0.001819	-0.001573	-0.005025	-0.003165	-0.003623	-0.003172	-0.005021	-0.004551	-0.007300	-0.002511	-0.005932	-0.000715	-0.002710	-0.003998	-0.003577	-0.000006	-0.003154	-0.002713
-307.733333	-0.006282	-0.005403	-0.006645	-0.005170	-0.003623	-0.002965	-0.005765	-0.004931	-0.003572	-0.005232	-0.004986	-0.003323	-0.006452	-0.005213	-0.003317	-0.006760	-0.007311	-0.006456	-0.006854	-0.005693	-0.006417	-0.007299	-0.005466	-0.006339	-0.005065	-0.004650	-0.004877	-0.005956	-0.003890	-0.002770	-0.005572	-0.001996	-0.002699	-0.007223	-0.002690	-0.004921	-0.006433	-0.006138	-0.004734	-0.007862	-0.002987	-0.006287	-0.004920	-0.005335	-0.003160	-0.005413	-0.002159	-0.004536	-0.003397
-307.700000	-0.008247	-0.008512	-0.006950	-0.000780	-0.003743	-0.006277	-0.006987	-0.004925	-0.003495	-0.008145	-0.007319	-0.003636	-0.005344	-0.008431	-0.007091	-0.006935	-0.005788	-0.001512	-0.006505	-0.008188	-0.005972	-0.008011	-0.009319	-0.005438	-0.006406	-0.004402	-0.006506	-0.006326	-0.004187	-0.002821	-0.006863	-0.006505	-0.002223	-0.004884	-0.006955	-0.004588	-0.003112	-0.006233	-0.005991	-0.005113	-0.004859	-0.007800	-0.000931	-0.004836	-0.003595	-0.005345	-0.001678	-0.005423	-0.007601
-307.666667	-0.007707	-0.009720	-0.007354	-0.005864	-0.005902	-0.006655	-0.004417	-0.007746	-0.005201	-0.005408	-0.006155	-0.006854	-0.006407	-0.009294	-0.005946	-0.006927	-0.006605	-0.007023	-0.006111	-0.002969	-0.006397	-0.010588	-0.008159	-0.006730	-0.007099	-0.004637	-0.008317	-0.005838	-0.006965	-0.008772	-0.008133	-0.009286	-0.004405	-0.006770	-0.006685	-0.006841	-0.005340	-0.008421	-0.006094	-0.007349	-0.008305	-0.007351	-0.003687	-0.005405	-0.007415	-0.005978	-0.005447	-0.005357	-0.006191
-307.633333	-0.007474	-0.006679	-0.007520	-0.004976	-0.008585	-0.006239	-0.006254	-0.009143	-0.006676	-0.004358	-0.004889	-0.004045	-0.005537	-0.006478	-0.005292	-0.009089	-0.008181	-0.003564	-0.008531	-0.006321	-0.011016	-0.008095	-0.007340	-0.005614	-0.006640	-0.003685	-0.009630	-0.010144	-0.005644	-0.005409	-0.005999	-0.009256	-0.005240	-0.006186	-0.004700	-0.005658	-0.008525	-0.007458	-0.006439	-0.008235	-0.004164	-0.006861	-0.005394	-0.005648	-0.007320	-0.008868	-0.005776	-0.007415	-0.005944
-307.600000	-0.005540	-0.008277	-0.007736	-0.004793	-0.004948	-0.007204	-0.005368	-0.003906	-0.004462	-0.006450	-0.004492	-0.005581	-0.006902	-0.006528	-0.003338	-0.005161	-0.007095	-0.006430	-0.008057	-0.008646	-0.006519	-0.008744	-0.010933	-0.005543	-0.007663	-0.005403	-0.006791	-0.006528	-0.006176	-0.009061	-0.003007	-0.007085	-0.002854	-0.005334	-0.006428	-0.004848	-0.004270	-0.007149	-0.005447	-0.008310	-0.003474	-0.008224	-0.004995	-0.008338	-0.008374	-0.007493	-0.005057	-0.004939	-0.006974
-307.566667	-0.004804	-0.004861	-0.006533	-0.006002	-0.003763	-0.004058	-0.004900	-0.003673	-0.006688	-0.006547	-0.003827	-0.005924	-0.006704	-0.007352	-0.007643	-0.007508	-0.007145	-0.006678	-0.008558	-0.005341	-0.008705	-0.006524	-0.008234	-0.005350	-0.005572	-0.006321	-0.008757	-0.007823	-0.004943	-0.005396	-0.005289	-0.006359	-0.004566	-0.009145	-0.007655	-0.004464	-0.005571	-0.008049	-0.007687	-0.006531	-0.003824	-0.006040	-0.006528	-0.007822	-0.006261	-0.006290	-0.005294	-0.007473	-0.009117
-307.533333	-0.004674	-0.004322	-0.007108	-0.003568	-0.004847	-0.002245	-0.005935	-0.004575	-0.003480	-0.006461	-0.002740	-0.008855	-0.005831	-0.004641	-0.007824	-0.006299	-0.006023	-0.004581	-0.007280	-0.005418	-0.007036	-0.004963	-0.005801	-0.002913	-0.006472	-0.005587	-0.008218	-0.008336	-0.000671	-0.007813	-0.005297	-0.003443	-0.004537	-0.003452	-0.007903	-0.007565	-0.006342	-0.007103	-0.006448	-0.005629	-0.005902	-0.008385	-0.006743	-0.003140	-0.004040	-0.004736	-0.004707	-0.007247	-0.004610
-307.500000	-0.005558	-0.005682	-0.007199	-0.001311	-0.002359	-0.003556	-0.004221	-0.003738	-0.004778	-0.006625	-0.002535	-0.003311	-0.006717	-0.006063	-0.003703	-0.005726	-0.004250	-0.005219	-0.007112	-0.004924	-0.009439	-0.005492	-0.010649	-0.003923	-0.003663	-0.004245	-0.005162	-0.005308	-0.005662	-0.002620	-0.004761	-0.004601	-0.005389	-0.007407	-0.006860	-0.004195	-0.004426	-0.007158	-0.002898	-0.007889	-0.006519	-0.004513	-0.005416	-0.004862	-0.006192	-0.003440	-0.005622	-0.007637	-0.004980
-307.466667	0.001926	-0.004510	-0.003270	0.001156	-0.004070	-0.001225	-0.001757	-0.000689	-0.004798	-0.004698	-0.005953	-0.002794	-0.002580	-0.003832	-0.007307	-0.005071	-0.005099	-0.003288	-0.005823	-0.004188	-0.007203	-0.003035	-0.007170	-0.005146	-0.005062	0.000160	-0.003356	-0.003289	-0.006048	-0.004256	-0.003119	-0.003925	0.000429	-0.006906	-0.004935	-0.006709	-0.004901	-0.007344	-0.004175	-0.003475	-0.004928	-0.004785	-0.005081	-0.003943	-0.006367	-0.008949	-0.004631	-0.002180	-0.003160
-307.433333	-0.000470	-0.001221	-0.002710	-0.001254	-0.000007	0.000877	-0.001890	-0.003188	-0.002940	-0.002129	-0.004455	-0.002207	-0.005303	-0.002203	-0.005649	-0.003346	-0.001431	-0.001530	-0.000912	-0.003955	-0.007202	-0.004446	-0.006770	-0.001949	-0.003273	0.001015	-0.001590	-0.003236	0.000216	-0.000905	-0.004947	0.000423	-0.001657	-0.002566	-0.005009	-0.002855	-0.002982	-0.002206	-0.001062	-0.004955	-0.003311	-0.004503	-0.004523	-0.001608	-0.002983	-0.003540	-0.003554	-0.002148	-0.003257
-307.400000	0.000386	0.000237	-0.001184	0.001882	0.000154	0.004403	0.000998	-0.000166	-0.000015	-0.000760	-0.002639	0.001307	-0.000836	-0.002980	-0.003618	-0.000330	-0.001142	-0.001110	0.001385	-0.000862	-0.000540	-0.003330	-0.005339	-0.000889	-0.001156	0.001732	-0.000736	-0.002385	-0.000720	-0.001217	0.000322	0.000345	-0.001539	-0.000131	-0.002918	0.001959	-0.003790	-0.000682	-0.004487	-0.002409	-0.001391	-0.004069	-0.000673	-0.000486	0.001425	0.002551	-0.000741	-0.003069	0.000279
-307.366667	0.005483	0.002890	0.001949	0.002838	0.003393	0.004408	0.000986	0.001488	0.006302	0.001322	0.000426	0.001914	-0.001847	0.001625	0.002022	0.000166	0.000762	0.001952	0.001722	-0.001447	-0.000796	-0.002675	-0.001280	0.002236	0.004510	0.006033	-0.000344	0.000663	0.000084	-0.001106	0.000762	0.001891	0.000430	0.001312	-0.001596	-0.000347	-0.001128	-0.000831	0.001600	-0.001221	0.002546	-0.000210	0.000076	-0.001226	0.002134	0.001519	0.000517	0.000281	-0.000172
-307.333333	0.003546	0.008061	0.000774	0.004817	0.005244	0.003354	0.003271	0.000547	0.006055	0.001550	0.006586	0.003516	0.000301	0.003596	0.002065	0.002875	0.001988	0.003736	0.003566	0.001326	0.000262	-0.000438	-0.002330	0.004565	0.003504	0.005011	0.005854	0.000864	0.003237	0.003381	0.002548	0.004055	0.004960	0.003484	0.003221	0.002696	0.002400	0.001661	0.003398	0.001026	0.001752	0.000318	0.002539	0.005248	0.003423	0.002091	0.003025	0.005164	0.001583
-307.300000	0.007441	0.002785	0.005132	0.007482	0.007154	0.009488	0.005040	0.005518	0.005944	0.002966	0.004138	0.004793	0.003996	0.003097	0.004015	0.002809	0.004058	0.008214	0.003719	0.003907	0.001718	0.001730	0.004603	0.008264	0.006848	0.008102	0.003992	0.004670	0.007042	0.003550	0.004916	0.005844	0.005288	0.001960	0.004556	0.001047	0.002966	0.002885	0.005480	0.002177	0.006106	0.004923	0.006719	0.002624	0.003734	0.004500	0.006744	0.002558	0.002944
-307.266667	0.009454	0.007593	0.006484	0.006616	0.008047	0.007615	0.008572	0.003382	0.006831	0.006677	0.008195	0.010671	0.002956	0.004046	0.005518	0.005949	0.005586	0.011173	0.006093	0.003123	0.005344	0.003430	0.005551	0.007149	0.005427	0.008616	0.006429	0.006248	0.005636	0.008141	0.005834	0.008767	0.006258	0.003189	0.006354	0.006194	0.008636	0.006932	0.002509	0.005292	0.007433	0.003773	0.006731	0.004916	0.005267	0.006406	0.007083	0.006180	0.008404
-307.233333	0.008251	0.009314	0.008249	0.011305	0.013072	0.009851	0.006679	0.008411	0.010020	0.009078	0.008690	0.009232	0.006019	0.007380	0.007271	0.007613	0.007119	0.008908	0.010763	0.007483	0.008018	0.005547	0.003135	0.011799	0.007243	0.011340	0.012867	0.007123	0.007648	0.009232	0.007060	0.008941	0.010157	0.010001	0.004544	0.008411	0.006380	0.006901	0.006915	0.006945	0.007901	0.010330	0.007592	0.006442	0.008967	0.010918	0.008963	0.008669	0.008959
-307.200000	0.012781	0.012901	0.008823	0.013723	0.010879	0.012978	0.013093	0.010254	0.012601	0.010304	0.013590	0.008928	0.007689	0.011650	0.010595	0.012168	0.006561	0.011163	0.011603	0.007713	0.007691	0.008707	0.007886	0.010267	0.013746	0.011456	0.011499	0.008280	0.009189	0.010181	0.009269	0.009435	0.011071	0.010137	0.010112	0.009238	0.009608	0.007247	0.008185	0.010186	0.009827	0.009928	0.010662	0.010777	0.008189	0.009424	0.011345	0.008178	0.010682
-307.166667	0.015232	0.010845	0.009707	0.015175	0.012123	0.014090	0.011894	0.013469	0.015243	0.014411	0.012471	0.010614	0.008068	0.009786	0.009694	0.009711	0.009524	0.010422	0.011857	0.010432	0.008623	0.009063	0.008780	0.012596	0.013817	0.012951	0.011199	0.010577	0.011367	0.013707	0.011798	0.011509	0.014786	0.012404	0.007608	0.011052	0.012057	0.011764	0.012804	0.008209	0.012881	0.011269	0.012398	0.011663	0.010032	0.010379	0.013326	0.009866	0.015690
-307.133333	0.011176	0.011504	0.010921	0.014397	0.013262	0.017027	0.011537	0.013345	0.013521	0.013045	0.012733	0.011161	0.007384	0.011689	0.013015	0.013409	0.007759	0.011843	0.014246	0.010127	0.011979	0.008004	0.010078	0.010481	0.007664	0.015371	0.012873	0.012256	0.011782	0.010994	0.013387	0.014150	0.015708	0.012179	0.010922	0.013268	0.010405	0.013090	0.010605	0.011493	0.011194	0.011922	0.015037	0.011657	0.013849	0.011920	0.011464	0.009076	0.011233
-307.100000	0.013452	0.014140	0.012166	0.015895	0.012138	0.015169	0.013761	0.011574	0.012794	0.012293	0.015126	0.011699	0.010537	0.013327	0.011294	0.014990	0.010518	0.016326	0.009543	0.009502	0.012256	0.011755	0.008647	0.011266	0.013859	0.014755	0.012064	0.014958	0.012983	0.009373	0.013726	0.012475	0.013823	0.010112	0.012518	0.013927	0.011620	0.012515	0.011281	0.011088	0.013067	0.011525	0.013646	0.010964	0.012709	0.011014	0.013921	0.010826	0.011230
-307.066667	0.012272	0.011984	0.007988	0.014640	0.012465	0.013055	0.012611	0.011582	0.011321	0.008991	0.013478	0.014306	0.011542	0.013871	0.014794	0.011713	0.011110	0.012752	0.011416	0.012826	0.011099	0.009390	0.009698	0.012518	0.013346	0.011059	0.013055	0.012651	0.013288	0.011422	0.013850	0.011334	0.015809	0.010728	0.011776	0.014889	0.014396	0.011835	0.013760	0.012458	0.012122	0.013845	0.016709	0.014450	0.014562	0.014124	0.014200	0.013161	0.013014
-307.033333	0.013999	0.010940	0.008770	0.014136	0.012357	0.012967	0.011838	0.012829	0.013486	0.013382	0.012248	0.012067	0.012504	0.011691	0.010496	0.010786	0.009639	0.011646	0.013880	0.010162	0.008997	0.012480	0.010254	0.012880	0.014621	0.012584	0.013682	0.011787	0.013798	0.013801	0.010303	0.013952	0.014346	0.011671	0.011998	0.015611	0.010601	0.010665	0.011457	0.011070	0.012166	0.011493	0.015821	0.008895	0.012569	0.011739	0.016453	0.011699	0.014881
-307.000000	0.012690	0.010320	0.007592	0.010103	0.009167	0.012929	0.011959	0.007295	0.011106	0.009736	0.013345	0.011588	0.011674	0.011411	0.012118	0.009864	0.007864	0.006265	0.011405	0.010020	0.011508	0.008370	0.008152	0.013880	0.010739	0.014014	0.013232	0.012921	0.011651	0.012330	0.012587	0.011084	0.012888	0.010907	0.012272	0.012686	0.012942	0.011646	0.010868	0.010518	0.012421	0.009658	0.013784	0.011062	0.010390	0.009745	0.013225	0.009519	0.012095
-306.966667	0.008520	0.006781	0.004816	0.010345	0.009961	0.010855	0.008184	0.007999	0.010438	0.009054	0.010443	0.009948	0.008466	0.006405	0.012163	0.008306	0.009045	0.009412	0.009088	0.008186	0.007450	0.007031	0.009840	0.008413	0.008377	0.010564	0.010448	0.012084	0.008428	0.009867	0.009825	0.012116	0.015415	0.007911	0.009634	0.010550	0.011995	0.008127	0.011050	0.013508	0.013701	0.007962	0.012813	0.012180	0.009168	0.009610	0.012770	0.012039	0.009729
-306.933333	0.005716	0.006934	0.007789	0.009350	0.005547	0.009471	0.008083	0.004754	0.012767	0.009220	0.009058	0.007907	0.009159	0.009501	0.007665	0.008601	0.009557	0.006439	0.009216	0.008478	0.005872	0.006643	0.005916	0.010759	0.008366	0.010244	0.012047	0.010201	0.010350	0.010295	0.006141	0.012282	0.010583	0.008951	0.008700	0.009817	0.009878	0.007272	0.009453	0.012033	0.012578	0.006762	0.011665	0.008462	0.007993	0.009543	0.010654	0.008957	0.010499
-306.900000	0.005955	0.005167	0.003773	0.006117	0.007825	0.008732	0.006083	0.006496	0.010680	0.009437	0.009243	0.007573	0.005631	0.007215	0.007338	0.007924	0.006987	0.007662	0.008227	0.006608	0.006381	0.004072	0.004387	0.009245	0.006349	0.007931	0.005426	0.006712	0.007380	0.007846	0.006375	0.008784	0.008652	0.003897	0.011380	0.008073	0.008636	0.005547	0.006683	0.008969	0.006720	0.005289	0.012240	0.006833	0.008710	0.009268	0.010904	0.009343	0.006433
-306.866667	0.004264	0.004266	0.002594	0.007087	0.005372	0.009934	0.002070	0.003798	0.007227	0.006455	0.004875	0.006455	0.007545	0.007123	0.007658	0.005608	0.005835	0.006336	0.001947	0.004468	0.003667	0.004393	0.002459	0.006520	0.005827	0.009374	0.006296	0.007012	0.008671	0.008648	0.004052	0.006628	0.011962	0.007032	0.004575	0.004524	0.008395	0.004720	0.010319	0.006923	0.006876	0.006685	0.009208	0.006649	0.009053	0.007039	0.004789	0.009679	0.007223
-306.833333	0.005947	0.000759	0.002792	0.007371	0.005902	0.008802	0.003054	0.009086	0.005564	0.004544	0.008495	0.005418	0.005215	0.004418	0.006433	0.004351	0.002757	0.004477	0.003143	0.005284	0.004330	0.004618	0.001337	0.004926	0.005874	0.006260	0.003835	0.004413	0.006223	0.006029	0.003492	0.006083	0.007092	0.005051	0.004780	0.006768	0.006777	0.007443	0.005951	0.007046	0.007467	0.002723	0.006951	0.007540	0.005160	0.008263	0.006437	0.007126	0.004173
-306.800000	0.005793	0.002873	0.002298	0.005652	0.004797	0.004166	0.005446	-0.000528	0.006999	0.006843	0.005711	0.002216	0.003229	0.003950	0.002449	0.005630	0.002973	0.003753	0.002082	0.003105	0.003218	0.000429	-0.000112	0.007866	0.003777	0.003107	0.005404	0.002720	0.004755	0.003676	0.000596	0.005773	0.005230	0.002966	0.004718	0.006912	0.004470	0.000964	0.005516	0.007166	0.006134	0.002658	0.004544	0.005481	0.005284	0.004683	0.006742	0.007036	0.007024
-306.766667	0.006547	0.002958	0.003961	0.007621	0.003820	0.007066	0.004625	0.005240	0.005395	0.004273	0.006988	0.000432	0.002277	0.006486	0.005356	0.003585	0.000295	0.003502	0.000916	0.004716	0.003797	-0.001119	-0.000139	0.004760	0.003695	0.003879	0.007174	0.004924	0.005344	0.004879	0.003801	0.001937	0.006031	0.004937	0.002942	0.004105	0.004619	0.002637	0.004231	0.004575	0.005367	0.004910	0.003979	0.006380	0.004289	0.004072	0.007399	0.004645	0.003616
-306.733333	0.000845	0.005468	0.004049	0.004492	0.004758	0.005228	0.004948	0.004451	0.006302	0.005891	0.004008	0.005004	0.004928	0.002390	0.005019	0.002916	0.002859	0.001837	0.004655	0.000478	0.000702	0.001517	0.003839	0.005383	0.005229	0.004958	0.005922	0.002841	0.002537	0.003585	0.002039	0.006489	0.006110	0.002185	0.002898	0.004547	0.003897	0.002043	0.005673	0.007065	0.005167	0.008200	0.008625	0.003273	0.002564	0.004015	0.001861	0.005482	0.005532
-306.700000	0.009488	0.003859	0.003679	0.006149	0.004132	0.007482	0.007011	0.004357	0.004720	0.001240	0.006825	0.005955	0.001220	0.006858	0.006346	0.003645	0.003469	0.005344	0.004647	0.000619	0.002844	0.000805	0.002008	0.005997	0.003534	0.005590	0.006751	0.004758	0.006787	0.005981	0.004770	0.005234	0.005151	0.002500	0.003621	0.006560	0.005486	0.003914	0.004873	0.004269	0.006075	0.001696	0.005576	0.004862	0.005260	0.004636	0.002858	0.003922	0.003690
-306.666667	0.006726	0.007451	0.005467	0.010664	0.005705	0.007433	0.003529	0.010863	0.010090	0.004645	0.006830	0.003163	0.004407	0.008156	0.004023	0.003154	0.003682	0.008648	0.004932	0.004472	0.003226	0.004196	0.001506	0.003656	0.007147	0.005113	0.006730	0.003879	0.003551	0.005913	0.005007	0.007228	0.006758	0.006256	0.004340	0.006578	0.008701	0.005157	0.006072	0.006567	0.004729	0.007690	0.007911	0.006132	0.002513	0.008155	0.005028	0.005775	0.002605
-306.633333	0.011583	0.009699	0.008495	0.013201	0.009327	0.011009	0.008315	0.008729	0.008083	0.007870	0.009049	0.007508	0.003145	0.008236	0.006093	0.005721	0.006626	0.008690	0.007262	0.006879	0.007461	0.004221	0.007436	0.005606	0.010380	0.009574	0.008156	0.006767	0.009274	0.007197	0.007422	0.007634	0.008289	0.005178	0.005777	0.006441	0.009266	0.006011	0.005780	0.008106	0.005386	0.005191	0.006280	0.008072	0.007784	0.006022	0.008000	0.008513	0.005902
-306.600000	0.013055	0.010011	0.011535	0.013607	0.012058	0.010168	0.008409	0.010408	0.009996	0.009393	0.009216	0.008613	0.005093	0.009287	0.010941	0.005559	0.007570	0.013506	0.008873	0.009121	0.008495	0.004820	0.007749	0.010441	0.012073	0.011258	0.009988	0.009098	0.009166	0.007124	0.007626	0.008355	0.010832	0.008781	0.007942	0.011067	0.010858	0.008514	0.011787	0.007066	0.008874	0.008314	0.006105	0.008479	0.010058	0.008651	0.008003	0.007631	0.007010
-306.566667	0.012112	0.008924	0.010899	0.016508	0.009374	0.013730	0.010816	0.009659	0.014089	0.013081	0.012235	0.010217	0.008996	0.012560	0.007978	0.009407	0.005715	0.013342	0.011515	0.009270	0.008515	0.006981	0.008747	0.011017	0.011859	0.012257	0.012422	0.011484	0.008496	0.010887	0.005902	0.007958	0.008440	0.008264	0.009323	0.010199	0.008228	0.008671	0.010966	0.007864	0.012169	0.006255	0.013950	0.008498	0.009263	0.011281	0.010899	0.011356	0.010009
-306.533333	0.013292	0.013256	0.012966	0.013956	0.013856	0.012248	0.013686	0.011436	0.013842	0.011242	0.013737	0.011449	0.009898	0.009912	0.011923	0.009009	0.010668	0.013554	0.012356	0.009776	0.009185	0.011215	0.009714	0.013937	0.013515	0.011982	0.013157	0.009505	0.013034	0.009696	0.010826	0.010476	0.013954	0.013271	0.008116	0.012324	0.012577	0.012136	0.014776	0.011633	0.009583	0.013141	0.013095	0.013112	0.010613	0.010553	0.012742	0.011323	0.009853
-306.500000	0.014697	0.014434	0.012364	0.017572	0.014808	0.017438	0.015492	0.013119	0.015977	0.015734	0.012947	0.016244	0.012990	0.012099	0.012642	0.012216	0.010925	0.015254	0.013642	0.012325	0.010596	0.012063	0.012384	0.012583	0.013177	0.014635	0.014125	0.015214	0.014133	0.013945	0.013024	0.013972	0.018360	0.013350	0.012364	0.014948	0.013289	0.014925	0.016400	0.013957	0.012926	0.013219	0.013841	0.012132	0.015081	0.011554	0.014732	0.012193	0.012587
-306.466667	0.014276	0.012763	0.012574	0.017513	0.014513	0.019727	0.016069	0.016131	0.014294	0.015326	0.014598	0.016182	0.016231	0.013107	0.014842	0.014701	0.014003	0.016030	0.017317	0.012522	0.013080	0.011972	0.015996	0.014962	0.016623	0.016406	0.015723	0.014418	0.011818	0.012899	0.013814	0.013169	0.014558	0.013382	0.015329	0.016290	0.016333	0.015500	0.015671	0.015638	0.013677	0.015105	0.014000	0.015731	0.014536	0.015767	0.013950	0.011906	0.012719
-306.433333	0.013786	0.012180	0.016195	0.017469	0.015597	0.017672	0.016267	0.015824	0.016862	0.017085	0.015128	0.018788	0.016101	0.016835	0.017414	0.016698	0.011615	0.014730	0.014397	0.017181	0.012562	0.013984	0.011630	0.014600	0.015367	0.016021	0.016882	0.013270	0.016384	0.018044	0.014371	0.015441	0.015371	0.014015	0.015168	0.015619	0.015321	0.015735	0.017786	0.016039	0.014785	0.013565	0.014862	0.015228	0.016692	0.013545	0.015068	0.015114	0.013825
-306.400000	0.015746	0.016305	0.013543	0.018925	0.013619	0.015056	0.015665	0.014206	0.018342	0.015572	0.014251	0.017083	0.014734	0.016382	0.014285	0.014525	0.014202	0.017916	0.015377	0.012275	0.012327	0.012387	0.012163	0.015295	0.017804	0.016320	0.015432	0.015587	0.014839	0.015749	0.014148	0.015251	0.019866	0.011622	0.016697	0.015617	0.015371	0.017421	0.017626	0.016346	0.016794	0.014610	0.013604	0.015617	0.016541	0.015904	0.016342	0.016575	0.014002
-306.366667	0.013699	0.012029	0.012189	0.016964	0.013495	0.017196	0.014750	0.014784	0.017430	0.017877	0.014302	0.016823	0.014645	0.015043	0.015044	0.013821	0.012319	0.013594	0.012125	0.014773	0.012774	0.012888	0.014063	0.015802	0.017798	0.013958	0.016241	0.014934	0.014039	0.017035	0.015840	0.015928	0.014568	0.011863	0.017569	0.016501	0.015971	0.015975	0.019367	0.013628	0.016809	0.013878	0.016677	0.016354	0.017741	0.016589	0.017554	0.013298	0.014485
-306.333333	0.010975	0.012353	0.011691	0.012605	0.012739	0.015231	0.013659	0.010232	0.013910	0.013007	0.015686	0.012741	0.015131	0.014684	0.016093	0.014029	0.011046	0.013311	0.011588	0.015498	0.012210	0.011778	0.010791	0.014605	0.013062	0.012627	0.013354	0.015646	0.014285	0.014142	0.015710	0.013306	0.017187	0.013584	0.016681	0.016353	0.014218	0.013493	0.016239	0.014425	0.014806	0.014204	0.017523	0.013842	0.017267	0.014612	0.017970	0.012846	0.013867
-306.300000	0.010207	0.009045	0.008845	0.013727	0.010012	0.011409	0.012169	0.010759	0.015599	0.010517	0.012412	0.012760	0.012810	0.011198	0.014213	0.009649	0.008214	0.010541	0.009453	0.012909	0.009200	0.009904	0.007862	0.013040	0.014351	0.011652	0.013596	0.013213	0.014431	0.015121	0.013424	0.013623	0.015053	0.015178	0.015139	0.014675	0.014354	0.013003	0.012253	0.011621	0.013201	0.013295	0.017056	0.014432	0.015269	0.011702	0.013494	0.012011	0.012734
-306.266667	0.006644	0.009569	0.005650	0.007386	0.007768	0.010614	0.007427	0.009359	0.009239	0.010817	0.010395	0.011008	0.011684	0.013352	0.011937	0.012525	0.009050	0.010838	0.009895	0.010536	0.008769	0.005681	0.009791	0.009179	0.008471	0.010673	0.008071	0.011216	0.012344	0.012152	0.009894	0.008243	0.014609	0.009269	0.011618	0.012719	0.010866	0.009878	0.010138	0.012260	0.011197	0.007072	0.012466	0.010292	0.010858	0.011812	0.013753	0.012437	0.010768
-306.233333	0.005294	0.005792	0.004148	0.006358	0.003207	0.007938	0.006365	0.006214	0.011114	0.008137	0.009272	0.011949	0.013204	0.008715	0.011533	0.007191	0.005310	0.004384	0.006403	0.009557	0.006645	0.004587	0.005492	0.010453	0.007818	0.007220	0.006060	0.008645	0.005496	0.009408	0.007614	0.008333	0.008866	0.008909	0.010833	0.008282	0.009160	0.009306	0.009143	0.008387	0.009192	0.004775	0.010082	0.010074	0.010375	0.008362	0.011176	0.011419	0.005599
-306.200000	0.002375	-0.001269	0.002150	0.006020	0.002282	0.008039	0.001267	0.002379	0.004727	0.006089	0.004379	0.006638	0.007272	0.006320	0.007031	0.005966	0.005146	0.001613	0.004346	0.006191	0.004257	0.003039	0.004933	0.003681	0.005573	0.003718	0.007582	0.006218	0.002523	0.008265	0.006402	0.005659	0.006579	0.003942	0.009097	0.007825	0.007683	0.005277	0.005759	0.005978	0.006144	0.002663	0.007026	0.007171	0.007651	0.005140	0.010272	0.008464	0.007777
-306.166667	-0.000700	0.000011	-0.002270	0.003014	0.001596	0.000662	0.000124	0.003173	0.001814	0.003079	0.001012	0.000887	0.004781	0.005666	0.004940	0.001960	-0.002422	-0.000355	-0.001481	0.004531	0.002148	-0.000052	0.000479	-0.000283	0.000655	0.004209	0.003896	0.003011	0.002424	0.003319	0.002394	0.003486	0.005783	0.004382	0.005897	0.005235	0.003467	0.005305	0.004066	0.003676	0.002377	0.001893	0.006126	0.003445	0.008122	0.003527	0.005207	0.003344	0.000963
-306.133333	-0.002921	-0.005698	-0.004494	-0.000639	-0.003618	-0.000957	0.000296	-0.000632	0.001370	0.000591	-0.001382	0.003676	-0.002828	0.004571	0.004541	-0.001835	-0.001175	-0.003008	-0.001908	0.002724	-0.001900	-0.001125	-0.002669	-0.002706	0.000322	0.000370	-0.001152	-0.000398	-0.001288	0.000032	-0.003259	-0.000526	0.004615	0.000917	0.002245	0.002152	0.000496	0.001202	0.001344	0.000869	0.000862	-0.002031	0.002551	0.002397	0.000341	0.002086	0.002924	-0.001896	0.002314
-306.100000	-0.003545	-0.003223	-0.006346	-0.001585	-0.004675	-0.001213	-0.003704	-0.004194	-0.001680	-0.002264	-0.000342	0.000784	-0.001362	-0.000483	0.000314	-0.002633	-0.007390	-0.005152	-0.007879	-0.002040	-0.003280	-0.003872	-0.002416	-0.001830	-0.001238	-0.001315	-0.004513	-0.001109	-0.002092	0.000005	-0.004049	-0.003102	0.002788	-0.001477	0.001514	0.000774	0.000031	0.000008	-0.001863	-0.001755	0.000209	-0.003492	-0.001218	-0.000861	-0.001739	-0.001445	0.001413	0.000024	-0.002497
-306.066667	-0.007495	-0.009065	-0.006253	-0.006857	-0.007160	-0.005694	-0.004111	-0.005474	-0.002464	-0.003569	-0.003252	-0.005806	-0.002025	-0.005323	-0.001152	-0.005556	-0.006513	-0.002736	-0.005040	-0.006071	-0.006886	-0.006542	-0.005827	-0.003895	-0.000466	-0.000017	-0.002992	-0.004139	-0.005665	-0.001177	-0.004980	-0.002034	0.001532	-0.005839	-0.002778	-0.001773	-0.002310	-0.004266	-0.004624	-0.002402	-0.003240	-0.006933	-0.001176	-0.004085	-0.006293	-0.004009	0.000414	-0.004297	-0.001532
-306.033333	-0.010201	-0.006374	-0.008617	-0.005775	-0.007324	-0.004574	-0.004365	-0.009167	-0.004258	-0.006922	-0.006441	-0.005962	-0.004032	-0.003601	-0.003448	-0.007312	-0.008689	-0.010088	-0.006455	-0.007598	-0.008108	-0.007423	-0.005379	-0.008631	-0.006918	-0.005018	-0.005555	-0.007500	-0.006936	-0.006982	-0.006707	-0.004274	-0.002719	-0.005063	-0.005591	-0.006035	-0.006161	-0.006611	-0.005836	-0.006252	-0.004354	-0.007785	-0.000936	-0.005292	-0.004120	-0.004254	-0.003801	-0.006705	-0.004189
-306.000000	-0.005329	-0.006839	-0.010988	-0.007172	-0.008847	-0.007951	-0.008016	-0.009012	-0.008651	-0.007090	-0.006171	-0.005778	-0.006526	-0.005627	-0.006677	-0.005575	-0.011369	-0.008326	-0.008834	-0.010125	-0.010441	-0.006640	-0.010080	-0.007759	-0.008229	-0.005696	-0.004515	-0.005537	-0.007336	-0.006475	-0.006635	-0.005432	-0.006494	-0.005650	-0.004838	-0.007253	-0.005630	-0.006300	-0.008395	-0.007671	-0.006533	-0.008250	-0.005031	-0.004827	-0.007532	-0.006257	-0.006673	-0.006545	-0.004823
-305.966667	-0.007762	-0.007643	-0.005826	-0.010187	-0.010365	-0.006702	-0.007842	-0.009493	-0.007226	-0.007382	-0.004997	-0.004231	-0.008824	-0.007492	-0.005121	-0.007853	-0.010766	-0.007061	-0.006925	-0.008883	-0.008600	-0.008544	-0.011184	-0.003910	-0.007053	-0.005350	-0.007802	-0.007120	-0.010407	-0.007617	-0.007888	-0.007487	-0.007199	-0.008374	-0.006256	-0.007172	-0.006796	-0.008396	-0.008648	-0.006551	-0.008193	-0.010247	-0.006439	-0.007999	-0.009411	-0.006091	-0.005846	-0.005985	-0.007338
-305.933333	-0.003750	-0.008364	-0.006122	-0.008299	-0.007075	-0.006971	-0.010028	-0.008370	-0.005250	-0.008469	-0.007156	-0.007418	-0.006860	-0.008342	-0.009140	-0.008134	-0.009061	-0.010431	-0.010083	-0.009359	-0.008987	-0.007214	-0.007557	-0.006405	-0.005957	-0.009886	-0.006995	-0.010973	-0.007355	-0.009599	-0.006413	-0.008928	-0.005134	-0.010836	-0.011286	-0.008614	-0.008003	-0.008220	-0.007553	-0.007033	-0.007429	-0.010507	-0.009718	-0.011088	-0.008340	-0.007249	-0.007068	-0.007827	-0.009790
-305.900000	-0.007261	-0.007157	-0.008020	-0.006409	-0.007004	-0.005556	-0.005628	-0.008209	-0.008714	-0.005967	-0.005927	-0.007785	-0.005297	-0.010855	-0.007308	-0.009421	-0.010497	-0.009407	-0.008662	-0.010454	-0.010460	-0.006797	-0.008791	-0.012083	-0.006443	-0.003486	-0.007872	-0.007311	-0.006275	-0.006930	-0.007362	-0.008435	-0.006326	-0.009551	-0.006221	-0.006685	-0.010793	-0.004889	-0.006108	-0.006150	-0.006158	-0.010513	-0.005355	-0.008691	-0.006862	-0.008189	-0.008894	-0.007026	-0.005909
-305.866667	-0.003926	-0.005880	-0.005181	-0.006110	-0.005954	-0.005237	-0.005213	-0.006762	-0.006021	-0.006430	-0.006506	-0.006271	-0.008367	-0.008981	-0.010296	-0.006828	-0.009554	-0.006122	-0.006304	-0.009693	-0.005796	-0.008124	-0.009524	-0.008624	-0.006133	-0.007466	-0.005299	-0.007301	-0.007402	-0.006602	-0.007282	-0.006660	-0.005936	-0.006954	-0.006420	-0.006369	-0.007729	-0.003967	-0.009485	-0.006476	-0.005334	-0.009249	-0.008302	-0.009007	-0.008170	-0.008868	-0.004904	-0.009429	-0.006913
-305.833333	-0.002552	-0.005548	-0.004467	-0.004251	-0.004728	-0.008618	-0.003767	-0.006048	-0.002163	-0.006809	-0.005381	-0.005861	-0.006848	-0.005697	-0.005218	-0.008480	-0.007308	-0.003446	-0.007689	-0.005811	-0.008186	-0.009023	-0.007311	-0.008557	-0.008238	-0.005747	-0.004824	-0.004427	-0.006432	-0.006804	-0.008411	-0.003977	-0.005218	-0.006774	-0.008608	-0.004911	-0.002991	-0.004620	-0.006399	-0.007355	-0.007881	-0.007168	-0.003112	-0.006450	-0.004341	-0.006342	-0.005585	-0.006623	-0.005990
-305.800000	-0.000222	-0.001773	-0.003934	-0.003619	-0.001867	-0.000234	-0.001202	-0.005798	-0.001472	-0.004198	-0.004854	-0.004270	-0.004546	-0.001916	-0.004995	-0.007103	-0.005223	-0.002861	-0.004068	-0.006266	-0.007500	-0.006027	-0.006706	-0.005953	-0.004211	-0.003069	-0.002805	-0.006254	-0.003627	-0.005727	-0.005465	-0.004013	-0.002224	-0.006276	-0.002536	-0.003240	-0.005915	-0.004736	-0.006019	-0.006621	-0.005631	-0.005707	-0.004226	-0.005559	-0.006039	-0.008622	-0.006426	-0.003020	-0.004323
-305.766667	-0.001424	-0.000100	-0.001768	-0.000242	-0.003090	0.000604	-0.000315	-0.003211	-0.003729	-0.004402	-0.000145	-0.003666	-0.003683	-0.003108	-0.003808	-0.004789	-0.003374	-0.004224	-0.001878	-0.004768	-0.005354	-0.003658	-0.007254	-0.000940	-0.002044	-0.001158	-0.001034	-0.004381	-0.006103	-0.004000	-0.005720	-0.002782	-0.001818	-0.007513	-0.002442	-0.002824	-0.003616	-0.001880	-0.004989	-0.003973	-0.003957	-0.004620	-0.000974	-0.004842	-0.002763	-0.002593	-0.005114	-0.001898	-0.003420
-305.733333	0.002902	0.001990	-0.000156	-0.000434	-0.001494	0.000495	0.001760	-0.000432	0.002106	-0.000020	-0.001071	0.000385	-0.002779	0.000598	-0.003218	-0.002440	-0.003776	-0.000246	-0.001693	-0.003401	-0.004602	-0.001924	-0.003774	-0.002948	-0.001215	0.001596	0.000516	0.000448	-0.000692	-0.001616	-0.000420	-0.002036	0.000221	-0.005533	-0.002867	-0.000416	-0.002609	-0.003059	-0.002731	-0.001634	-0.004609	-0.000370	-0.003030	-0.001876	-0.001516	-0.002627	-0.000145	0.001546	-0.001473
-305.700000	0.006188	0.003837	0.001535	0.003517	0.000982	0.001124	0.001037	-0.000006	0.002659	0.001559	0.000928	0.003400	-0.000929	0.002675	0.000480	0.000138	0.000552	0.006630	0.002375	-0.001224	-0.000951	-0.000580	-0.001842	0.000611	0.004428	0.002382	-0.000187	-0.001963	-0.000758	-0.000318	0.000097	0.003292	-0.000339	-0.000990	0.001039	-0.000033	0.000339	0.002358	0.000537	0.002361	0.000140	-0.001366	0.001903	-0.001393	0.001099	0.001337	0.002392	-0.000380	-0.003575
-305.666667	0.005786	0.005764	0.002581	0.003372	0.003013	0.003181	0.003710	0.004376	0.002001	0.002475	0.003854	0.006072	0.000680	0.003785	0.003650	0.000224	0.000392	0.007383	0.004744	0.000363	0.001263	-0.000196	0.000378	0.002370	0.001835	0.005896	0.005753	0.001291	0.000415	0.001979	0.003124	0.000116	0.002028	0.003565	0.005727	0.001261	0.003822	0.004692	0.001279	0.002502	0.002679	-0.000511	0.001545	-0.000590	0.003255	0.002745	0.004940	0.000273	0.003077
-305.633333	0.006672	0.005418	0.005302	0.007520	0.006646	0.004499	0.007459	0.003869	0.008412	0.005054	0.004151	0.006944	0.003207	0.004346	0.002530	0.004509	0.003196	0.006464	0.003303	0.002600	0.001708	0.003332	-0.000214	0.005792	0.008211	0.007536	0.000476	-0.000219	0.005668	0.003089	0.001315	0.004634	0.002497	0.000843	0.004596	0.002884	0.003056	0.004283	0.005286	0.004078	0.001632	0.002691	0.005588	0.003336	0.003834	0.003616	0.002921	0.007397	0.003684
-305.600000	0.007147	0.007550	0.003624	0.009163	0.008611	0.004185	0.007233	0.005221	0.004859	0.004352	0.005920	0.008847	0.004196	0.006789	0.004841	0.003804	0.001831	0.007917	0.005128	0.007505	0.001782	0.004309	0.003694	0.004422	0.007094	0.006807	0.006548	0.003971	0.004760	0.005964	0.004323	0.006352	0.007002	0.004976	0.006834	0.005552	0.004418	0.004487	0.003897	0.004891	0.006952	0.005353	0.005921	0.003336	0.006298	0.004769	0.008115	0.004583	0.006189
-305.566667	0.007321	0.009485	0.007095	0.007557	0.007144	0.008085	0.010082	0.008227	0.009235	0.008815	0.010350	0.007395	0.006131	0.008263	0.006128	0.006533	0.004415	0.006871	0.007861	0.005109	0.007702	0.005112	0.003761	0.008006	0.008041	0.008887	0.008814	0.007753	0.005525	0.006313	0.005577	0.007109	0.011057	0.007255	0.007056	0.005993	0.007248	0.008013	0.006167	0.005297	0.006369	0.004232	0.006707	0.007203	0.006008	0.008060	0.006214	0.007657	0.005732
-305.533333	0.009070	0.007564	0.008446	0.010373	0.010869	0.009970	0.007853	0.007652	0.010622	0.007304	0.011858	0.010105	0.006710	0.008278	0.008693	0.008486	0.006963	0.008862	0.007629	0.006341	0.008358	0.006877	0.004207	0.011147	0.009458	0.009053	0.009883	0.007686	0.007463	0.004895	0.008611	0.009327	0.008298	0.004608	0.008490	0.004992	0.008082	0.008789	0.003924	0.010783	0.007253	0.007690	0.010659	0.010289	0.009301	0.009718	0.011591	0.010427	0.005210
-305.500000	0.007121	0.009143	0.010108	0.011171	0.011152	0.012304	0.011331	0.009029	0.010202	0.009467	0.008999	0.013641	0.006942	0.007050	0.009341	0.009414	0.006969	0.008713	0.006982	0.008646	0.008221	0.007437	0.006709	0.009958	0.008947	0.011210	0.008056	0.010147	0.007776	0.008245	0.008523	0.006686	0.010813	0.007242	0.009099	0.008992	0.011560	0.009888	0.006736	0.008556	0.005663	0.011042	0.005583	0.006045	0.010478	0.010043	0.005880	0.007800	0.007350
-305.466667	0.007687	0.010173	0.008650	0.011688	0.012910	0.010590	0.010974	0.007987	0.012681	0.009640	0.010626	0.011336	0.008982	0.009080	0.008859	0.008562	0.008798	0.010322	0.009618	0.008095	0.009315	0.007501	0.009769	0.012183	0.006383	0.013541	0.010748	0.008473	0.010824	0.008826	0.008727	0.008797	0.011827	0.009733	0.011364	0.010052	0.012518	0.009196	0.009014	0.009819	0.007147	0.009430	0.009960	0.009384	0.007671	0.007455	0.010748	0.011241	0.009239
-305.433333	0.011073	0.011265	0.008824	0.008260	0.009942	0.011051	0.012496	0.006415	0.010790	0.010515	0.011139	0.013999	0.008243	0.009274	0.010782	0.008555	0.006375	0.011194	0.011475	0.010128	0.007141	0.006253	0.006184	0.009206	0.011819	0.011056	0.012879	0.008324	0.009799	0.010871	0.008129	0.010429	0.008931	0.008530	0.009010	0.010326	0.011305	0.011257	0.010228	0.009775	0.007054	0.010003	0.007377	0.011755	0.008015	0.010634	0.012141	0.007678	0.005654
-305.400000	0.008541	0.010248	0.008179	0.010806	0.008885	0.014229	0.010880	0.010663	0.009646	0.011585	0.010921	0.011305	0.009144	0.010005	0.009658	0.013837	0.006166	0.011064	0.008354	0.010400	0.009051	0.009890	0.006623	0.010695	0.009643	0.011141	0.008317	0.010422	0.008433	0.009469	0.010241	0.010603	0.011232	0.011094	0.011047	0.010728	0.011299	0.009396	0.009931	0.009867	0.009018	0.009183	0.006841	0.011393	0.009427	0.010481	0.010989	0.008497	0.008075
-305.366667	0.010983	0.009142	0.008911	0.011805	0.006758	0.010796	0.010422	0.009304	0.009645	0.011388	0.012136	0.009059	0.008228	0.011567	0.009740	0.010753	0.007421	0.008891	0.009300	0.010129	0.008343	0.006306	0.006543	0.010687	0.010800	0.012494	0.011235	0.011747	0.008104	0.009549	0.007937	0.009481	0.011242	0.009171	0.010554	0.009211	0.011264	0.010796	0.009834	0.010901	0.010073	0.007733	0.009819	0.009122	0.010635	0.008655	0.012489	0.010452	0.007957
-305.333333	0.008670	0.008271	0.008105	0.010230	0.008728	0.010334	0.010599	0.007932	0.009562	0.007823	0.012523	0.008915	0.011146	0.009565	0.009666	0.008602	0.009843	0.008974	0.009788	0.007881	0.008901	0.008937	0.007603	0.007774	0.007979	0.009371	0.009897	0.010218	0.009230	0.007395	0.011017	0.009236	0.012300	0.008370	0.008913	0.009312	0.007546	0.010740	0.010299	0.009650	0.006119	0.006636	0.008945	0.010643	0.008716	0.007723	0.010594	0.010593	0.009872
-305.300000	0.007279	0.005541	0.007410	0.009044	0.006780	0.008867	0.007977	0.006087	0.010046	0.006670	0.009676	0.008090	0.006668	0.009566	0.010200	0.008843	0.007317	0.006266	0.009163	0.007960	0.007312	0.003811	0.005596	0.009153	0.008603	0.011146	0.008112	0.008266	0.007092	0.007849	0.006872	0.009797	0.012728	0.006048	0.010288	0.008824	0.006798	0.009989	0.010215	0.008099	0.007174	0.008454	0.010461	0.009950	0.011346	0.010380	0.009351	0.010089	0.009174
-305.266667	0.006863	0.004859	0.001246	0.008530	0.006668	0.007191	0.008122	0.006438	0.008608	0.007594	0.009278	0.007828	0.005674	0.008015	0.005334	0.007058	0.006162	0.006130	0.006516	0.005435	0.005455	0.007140	0.007103	0.008094	0.007687	0.010731	0.008628	0.008181	0.003321	0.007429	0.008010	0.009787	0.010612	0.008371	0.007092	0.007079	0.007643	0.011007	0.005874	0.008842	0.007965	0.010279	0.010309	0.008429	0.009409	0.009872	0.008762	0.009519	0.007934
-305.233333	0.007808	0.004910	0.002330	0.008431	0.006607	0.006150	0.005246	0.008914	0.007003	0.008133	0.007086	0.008067	0.008445	0.009122	0.009355	0.004305	0.006799	0.007462	0.006113	0.004644	0.006501	0.005567	0.006081	0.008177	0.005521	0.010166	0.010657	0.005706	0.003049	0.004927	0.006552	0.006837	0.009289	0.007089	0.007230	0.008004	0.007773	0.008042	0.006916	0.008481	0.008479	0.006113	0.009345	0.007494	0.009772	0.006340	0.006845	0.011864	0.004908
-305.200000	0.004077	0.003278	0.005127	0.005646	0.003598	0.005457	0.005575	0.005045	0.006441	0.002708	0.008258	0.006184	0.003130	0.004185	0.006749	0.006591	0.005477	0.003711	0.004113	0.005083	0.003702	0.004849	0.004964	0.007557	0.005337	0.008559	0.007212	0.003148	0.005199	0.007366	0.006555	0.009797	0.007496	0.008691	0.008520	0.004445	0.004130	0.004056	0.007735	0.006641	0.005620	0.006617	0.009585	0.007222	0.004797	0.002933	0.006715	0.008593	0.004631
-305.166667	0.003453	0.000820	0.002484	0.005106	0.002601	0.006084	0.003238	0.002150	0.004918	0.006125	0.007376	0.007363	0.003557	0.006087	0.006309	0.003418	0.002512	0.003070	0.002764	0.003292	0.003613	0.003366	0.003840	0.008555	0.003228	0.008017	0.007048	0.004829	0.005952	0.003962	0.006678	0.005578	0.006809	0.003404	0.006358	0.005325	0.007104	0.007227	0.004417	0.003266	0.003616	0.003439	0.007902	0.004895	0.009855	0.007491	0.006926	0.008292	0.004158
-305.133333	0.002571	0.003315	0.001864	0.002259	0.002861	0.004366	0.003627	0.001400	0.002914	0.003626	0.005670	0.006194	0.003473	0.004163	0.006449	0.004108	0.001525	-0.001605	-0.000623	0.002002	0.003295	0.005996	0.003350	0.004201	0.003070	0.008075	0.001983	0.005707	0.004198	0.003919	0.000847	0.003167	0.006779	0.003405	0.005395	0.003099	0.006618	0.005041	0.003759	0.004495	0.003446	0.002918	0.006699	0.004983	0.004964	0.005001	0.008639	0.007610	0.004598
-305.100000	0.002071	0.000901	-0.000483	0.004668	0.001358	0.003248	0.003277	0.002898	0.002196	0.002709	0.000698	0.004479	0.005338	0.005713	0.001315	0.002309	0.003514	0.001726	0.001378	-0.000935	0.002978	0.002452	0.001961	0.002984	0.001042	0.005999	0.005878	0.003061	0.003224	0.002021	0.002565	0.002842	0.001626	0.001562	0.005635	0.003148	0.006701	0.002355	0.002549	0.003526	0.002259	0.004934	0.005097	0.005573	0.004138	0.005680	0.005888	0.004399	0.003139
-305.066667	0.002821	0.001671	0.000213	0.002129	0.000289	0.005195	0.003081	0.001418	0.003075	0.003071	0.001657	0.005889	0.003252	0.001089	0.003253	0.000741	0.001075	0.001279	-0.000546	-0.000786	0.001227	-0.000759	-0.002657	0.002117	0.002252	0.006742	0.001169	0.003676	0.003224	0.001886	-0.000633	0.003860	0.003504	0.002444	0.004434	0.005005	0.000590	0.003306	0.003905	0.001491	0.002561	0.000893	0.004538	0.002397	0.004000	0.000772	0.001467	0.004855	0.002350
-305.033333	0.002106	0.002902	0.000355	0.003890	0.000908	0.002351	0.004617	-0.000151	0.001226	0.000775	0.003516	0.002747	0.000596	0.002066	0.000686	0.000985	0.000144	0.001184	0.002259	0.000687	-0.001178	-0.000302	0.001386	0.003839	0.001880	0.005647	0.003752	0.001287	0.002427	0.003051	-0.003726	0.002088	0.006608	-0.000921	0.005554	0.000832	0.002520	0.006149	0.003199	0.003598	0.004953	0.002439	0.003322	0.001873	0.002925	0.001710	0.004120	-0.001074	0.000441
-305.000000	0.002945	-0.002817	0.001331	0.001057	0.002603	0.002558	0.002538	0.000100	0.001246	0.004779	0.001193	0.004316	0.000219	0.003515	0.002939	0.000923	0.000418	0.001753	-0.000948	0.004122	-0.001446	0.001948	0.000658	0.001471	0.001540	0.001477	0.002019	0.004881	0.001859	0.000556	-0.000325	0.001503	0.002774	0.002923	0.001545	0.000283	0.004310	0.003621	0.000956	0.000413	0.002196	0.002094	0.000136	0.000347	0.003005	0.004628	0.004066	0.002571	0.000463
-304.966667	0.004049	0.000185	0.002509	0.004881	0.001655	0.001078	0.004043	0.002469	0.003554	0.002226	-0.000879	0.000319	0.001797	0.003549	0.002460	0.001158	0.002552	0.001105	0.000580	0.000256	0.001265	0.002262	-0.000892	0.004765	0.000551	0.000596	0.001463	-0.000405	0.001867	0.001992	-0.000826	-0.000411	0.000802	0.001082	-0.000129	0.001801	0.000010	0.000994	-0.000576	0.000674	0.001511	-0.000293	0.003104	0.001057	-0.000149	0.001191	0.002549	0.000191	0.000005
-304.933333	0.006315	0.001325	0.002920	0.003951	0.001159	0.001444	0.003536	0.001964	0.001721	-0.001808	0.002945	0.004845	0.005091	0.004757	0.005660	0.001102	0.001114	0.003431	-0.000303	0.000846	0.002319	0.000078	0.000219	0.003041	0.005100	0.003869	0.003379	0.002711	-0.000541	0.000057	0.002862	0.003641	0.002539	-0.000200	0.003314	0.001322	0.002725	0.000926	0.001987	0.001153	0.002506	-0.000050	0.001246	0.002668	0.000148	0.000771	0.003818	0.000944	0.001309
-304.900000	0.003822	0.003329	0.002156	0.005634	0.004609	0.003844	0.003306	0.003206	0.004854	0.003217	0.002716	0.003482	0.001603	0.001379	0.003725	0.001345	0.003716	0.002551	0.001878	0.000343	0.001904	0.002226	0.001918	0.004444	0.002072	0.003284	0.004393	0.000837	0.001374	0.001405	-0.001594	0.000548	0.001618	0.001483	0.001225	0.003435	0.002253	0.002520	0.002389	0.004373	0.004959	0.002392	0.003952	0.000457	0.002474	0.002812	0.004572	0.001166	0.002132
-304.866667	0.004644	0.004534	0.004943	0.004410	0.002767	0.004335	0.007014	0.003637	0.004453	0.003089	0.002876	0.009888	0.002225	0.000542	0.003412	0.000414	0.003942	0.005837	0.003107	-0.001349	0.006091	-0.000121	-0.000169	0.003847	0.001531	0.004556	0.002309	0.003107	0.002741	0.002612	0.002243	0.002802	0.003666	0.002201	0.001238	0.004960	0.004691	0.002107	0.001587	0.004512	0.002065	0.004598	0.008797	0.003944	0.003187	0.002655	0.005608	0.002536	0.003894
-304.833333	0.005406	0.005656	0.005318	0.007983	0.003096	0.005721	0.005538	0.003856	0.007698	0.004063	0.005273	0.006391	0.004805	0.004992	0.003661	0.003952	0.000861	0.004872	0.004183	0.001770	0.003070	0.002473	0.001793	0.003952	0.004940	0.006285	0.007135	0.000345	0.003139	0.004370	0.004271	0.004603	0.005096	0.000445	0.005960	0.001791	0.005109	0.005401	0.001511	0.004975	0.005254	0.004103	0.006345	0.004109	0.003497	0.007071	0.004495	0.005013	0.003101
-304.800000	0.008684	0.007115	0.004097	0.009483	0.008783	0.011101	0.004424	0.004301	0.007230	0.006325	0.006437	0.005338	0.006144	0.003659	0.006135	0.002943	0.003914	0.006326	0.005198	0.003532	0.004084	0.004181	0.003172	0.004934	0.006443	0.008243	0.009091	0.005081	0.006344	0.005276	0.003502	0.006279	0.008013	0.005337	0.004272	0.004726	0.005451	0.002692	0.003600	0.004841	0.004472	0.006134	0.006424	0.002910	0.008309	0.005255	0.006385	0.008829	0.005538
-304.766667	0.005530	0.010777	0.006418	0.010137	0.007161	0.007927	0.009189	0.005640	0.008069	0.007141	0.007125	0.006894	0.006741	0.006024	0.003811	0.004744	0.007901	0.008647	0.010767	0.007647	0.004726	0.002617	0.003689	0.007080	0.006999	0.006507	0.007701	0.007298	0.006987	0.005562	0.002695	0.006080	0.007379	0.005807	0.007502	0.005408	0.007284	0.006295	0.005766	0.007018	0.006055	0.006015	0.009330	0.003316	0.007363	0.006496	0.009766	0.005588	0.007992
-304.733333	0.011910	0.007154	0.007546	0.010397	0.006053	0.009846	0.011480	0.009990	0.009682	0.007954	0.006434	0.009462	0.008834	0.006450	0.006885	0.006013	0.010013	0.008217	0.008335	0.007192	0.006814	0.006987	0.002354	0.010373	0.010003	0.009953	0.008928	0.005558	0.007948	0.009250	0.009299	0.009108	0.009011	0.006938	0.010841	0.006048	0.008213	0.007953	0.007599	0.008080	0.009357	0.005092	0.006141	0.006684	0.003962	0.006308	0.007834	0.006081	0.005224
-304.700000	0.012678	0.008077	0.009236	0.008762	0.006776	0.008509	0.009994	0.011184	0.011601	0.008090	0.009388	0.009974	0.008058	0.009080	0.010064	0.008638	0.009593	0.006016	0.009864	0.006316	0.006813	0.007038	0.007702	0.009891	0.011267	0.009236	0.007605	0.007203	0.008269	0.009282	0.005691	0.007227	0.007149	0.007807	0.008836	0.006569	0.009261	0.010671	0.007278	0.010175	0.004708	0.008802	0.010119	0.004679	0.009196	0.010394	0.009985	0.010121	0.006593
-304.666667	0.012119	0.010006	0.009939	0.015966	0.007680	0.012833	0.011448	0.010140	0.012625	0.011002	0.009105	0.012853	0.009645	0.008908	0.008856	0.009117	0.009427	0.011398	0.007624	0.009694	0.009934	0.008100	0.007948	0.012223	0.009383	0.013002	0.014719	0.007837	0.008669	0.010100	0.009544	0.006190	0.011794	0.007423	0.010530	0.009862	0.012122	0.009323	0.009394	0.013156	0.008792	0.010637	0.010116	0.011507	0.007796	0.009820	0.010870	0.011229	0.006586
-304.633333	0.009631	0.011729	0.009177	0.013913	0.011946	0.012869	0.011666	0.013276	0.012223	0.010993	0.008788	0.013006	0.007602	0.011803	0.009992	0.009445	0.008985	0.011448	0.010387	0.012862	0.010745	0.007553	0.007427	0.011784	0.012127	0.011352	0.011982	0.009690	0.009312	0.010794	0.008042	0.011007	0.013763	0.009737	0.009795	0.010788	0.010871	0.009688	0.012651	0.011171	0.009512	0.010194	0.009623	0.010371	0.011103	0.011092	0.014759	0.013293	0.010118
-304.600000	0.012121	0.009474	0.013158	0.014464	0.013566	0.011548	0.013305	0.012633	0.009571	0.012279	0.009791	0.012593	0.010105	0.013555	0.010560	0.008208	0.010582	0.013572	0.010323	0.011253	0.008420	0.007963	0.008392	0.012363	0.010802	0.011305	0.013216	0.010095	0.011397	0.011206	0.011084	0.010877	0.011131	0.008536	0.010820	0.012409	0.011752	0.011047	0.010824	0.013068	0.008392	0.011172	0.012709	0.012917	0.013170	0.015170	0.012136	0.010299	0.010413
-304.566667	0.014361	0.011411	0.009245	0.012481	0.011184	0.012308	0.014216	0.015369	0.012329	0.010132	0.011693	0.010394	0.011044	0.010292	0.012261	0.009809	0.008781	0.012110	0.008428	0.010794	0.007138	0.010280	0.007526	0.011285	0.010742	0.011866	0.010039	0.010399	0.012516	0.010558	0.011528	0.010072	0.015239	0.011363	0.011959	0.013730	0.010611	0.012408	0.009941	0.013627	0.010403	0.008900	0.011327	0.013011	0.009510	0.011772	0.012082	0.011561	0.011767
-304.533333	0.013042	0.007701	0.009024	0.012345	0.010517	0.012926	0.010862	0.011129	0.013064	0.008271	0.008574	0.013664	0.011268	0.009951	0.010451	0.010610	0.010120	0.009274	0.010462	0.010788	0.007459	0.008902	0.007418	0.010850	0.010648	0.013200	0.012708	0.014376	0.012590	0.012001	0.010056	0.009533	0.011726	0.010083	0.011337	0.010229	0.012870	0.013643	0.011745	0.013453	0.012232	0.010315	0.012161	0.012251	0.011968	0.008800	0.009754	0.011176	0.014249
-304.500000	0.008348	0.008388	0.009841	0.010515	0.009177	0.008924	0.010176	0.011067	0.009278	0.011879	0.009581	0.012710	0.011100	0.010278	0.011761	0.010133	0.009368	0.009974	0.011230	0.010272	0.006491	0.007578	0.009286	0.008849	0.008781	0.010052	0.014701	0.010009	0.010738	0.010963	0.010536	0.009356	0.015225	0.008221	0.013684	0.010346	0.010000	0.012473	0.008784	0.010516	0.009107	0.008286	0.012092	0.009991	0.009586	0.010401	0.011663	0.012857	0.009814
-304.466667	0.010566	0.007723	0.007142	0.008687	0.009523	0.007531	0.008752	0.006833	0.011355	0.006986	0.008804	0.011308	0.006729	0.008817	0.011499	0.008808	0.006609	0.007280	0.010389	0.007367	0.005539	0.007986	0.004963	0.010882	0.008250	0.008760	0.013771	0.008955	0.009393	0.009598	0.008658	0.011187	0.012784	0.010238	0.013768	0.008327	0.010620	0.008526	0.009990	0.009378	0.010565	0.008479	0.013079	0.008824	0.010653	0.010765	0.008686	0.010866	0.009742
-304.433333	0.004697	0.007316	0.003952	0.007365	0.006258	0.008570	0.008378	0.006216	0.011080	0.008761	0.008648	0.007996	0.008657	0.011066	0.010715	0.007823	0.006952	0.009344	0.007924	0.008910	0.006740	0.007220	0.005111	0.006942	0.006236	0.005857	0.010932	0.009706	0.010017	0.008956	0.007002	0.009849	0.012350	0.009626	0.011436	0.008435	0.009751	0.007802	0.007665	0.009548	0.010709	0.006811	0.010929	0.007592	0.007045	0.009526	0.010431	0.007788	0.006956
-304.400000	0.005017	0.005535	0.000709	0.007608	0.006710	0.004700	0.009268	0.007236	0.005624	0.006653	0.007545	0.008093	0.004840	0.009527	0.006990	0.005205	0.005213	0.004516	0.007590	0.007895	0.005357	0.005939	0.003510	0.006576	0.005638	0.008602	0.007832	0.007231	0.006810	0.007415	0.007881	0.007193	0.012297	0.008475	0.010505	0.007104	0.007989	0.008274	0.009040	0.008450	0.008921	0.005413	0.010826	0.007190	0.007849	0.009508	0.009157	0.007894	0.008254
-304.366667	0.000405	0.003842	0.004814	0.007640	0.003003	0.002553	0.005048	0.001790	0.002668	0.004732	0.004539	0.005572	0.006956	0.006681	0.007019	0.004563	0.003055	0.002606	0.003922	0.005433	0.003349	0.006673	0.003989	0.008141	0.004636	0.006493	0.008260	0.004534	0.006814	0.003798	0.006158	0.006647	0.006117	0.005280	0.009597	0.005802	0.004863	0.008168	0.006388	0.005058	0.005497	0.006591	0.005906	0.008993	0.007725	0.006111	0.008165	0.009664	0.007194
-304.333333	0.004250	0.001865	0.001113	0.003511	0.003078	0.002901	0.006581	0.003301	0.002743	0.002485	0.007744	0.004264	0.004334	0.003092	0.001829	0.002909	0.000897	0.005346	0.001108	0.006786	0.001273	0.002741	0.002544	0.004374	0.003974	0.004259	0.006054	0.003446	0.004228	0.002177	0.003159	0.002417	0.007393	0.001852	0.007865	0.003883	0.002936	0.005283	0.003996	0.003524	0.005810	0.002720	0.007949	0.002315	0.003506	0.005185	0.005164	0.006266	0.003600
-304.300000	0.001783	0.001849	-0.004474	0.003807	0.000051	0.005901	0.001062	0.001367	0.004246	0.002022	0.004021	0.002362	0.004089	0.004317	0.005017	0.001908	-0.000900	-0.001284	0.001818	0.004521	0.000819	-0.000465	-0.000812	0.002285	0.005041	0.004123	0.004422	0.004551	0.004245	0.002765	-0.002106	0.001118	0.003865	0.002278	0.005956	0.003664	0.003816	0.004533	0.004913	0.004301	0.002239	0.005111	0.003229	0.003165	0.004416	-0.000091	0.005394	0.005424	0.005697
-304.266667	-0.000062	-0.000717	-0.001995	0.001012	-0.000499	0.000964	0.002617	0.000934	0.001191	0.000976	0.000469	0.003558	0.001432	0.001567	0.002868	0.001121	-0.001143	0.000187	0.001013	0.001757	0.000945	-0.001204	0.003585	0.001289	0.000389	0.003348	0.003401	0.003451	0.000953	0.000072	0.001014	0.001710	0.002190	0.003437	0.003955	0.004147	0.004857	0.002491	0.002201	0.000521	0.001657	0.001239	0.003616	0.001720	-0.001362	0.004534	0.004399	0.004069	0.002425
-304.233333	-0.000026	-0.000622	-0.001316	-0.000949	0.001224	0.000936	0.002967	-0.000802	0.000474	0.000333	0.000063	0.001493	0.003436	0.000070	0.002430	0.000062	-0.001427	-0.000643	0.000536	0.001517	-0.002050	-0.002407	-0.002760	0.003023	0.002853	-0.001753	0.003806	0.000114	0.000313	0.002474	0.002252	0.000638	0.003784	-0.001096	0.002143	0.000214	0.002214	-0.001321	0.000220	0.002237	0.000193	0.000824	0.000692	-0.000337	0.001057	-0.000617	0.002393	0.003056	0.003692
-304.200000	-0.002336	-0.002832	-0.002069	0.001435	0.001024	-0.001206	-0.000233	-0.002422	-0.000589	-0.001028	-0.000345	0.000749	-0.000155	0.000181	-0.000039	-0.000491	-0.000180	0.000937	0.000495	-0.000806	-0.003599	-0.002816	-0.001776	-0.000594	-0.000778	-0.000287	-0.001334	0.000088	-0.002054	-0.000812	-0.002693	-0.000829	0.000412	-0.000020	-0.002531	-0.000470	0.002295	0.001630	-0.000023	0.001010	-0.000495	0.004413	0.000582	-0.002378	-0.000260	0.000121	0.004030	-0.001433	-0.001084
-304.166667	-0.002746	-0.003107	-0.001790	0.000462	-0.005620	-0.000209	-0.001535	-0.002632	-0.000560	-0.001340	0.001425	0.000774	-0.001690	-0.002495	-0.002203	-0.000937	-0.001617	-0.001748	-0.005240	-0.001531	-0.003190	-0.003218	-0.004275	-0.001427	-0.001945	0.003144	-0.000976	0.000977	0.001079	-0.002518	0.002253	-0.000882	0.000666	-0.002109	0.001156	-0.000898	0.001091	-0.000025	-0.002994	-0.000617	-0.000273	-0.001430	-0.002904	0.000787	0.000579	0.001497	0.002582	-0.000371	0.000554
-304.133333	0.000150	-0.001689	-0.003769	0.000913	-0.002213	-0.002905	0.002235	-0.000384	-0.001846	-0.001572	-0.002898	0.000865	-0.001854	-0.003915	-0.001297	-0.000642	-0.001002	-0.001327	-0.001325	-0.003077	-0.003352	-0.003140	-0.003114	-0.002054	-0.003492	0.001141	-0.003535	-0.000865	-0.000823	-0.003049	-0.001562	-0.001501	-0.000550	-0.003639	-0.000055	-0.003594	-0.000830	-0.002363	-0.001276	-0.000294	-0.001304	0.000080	-0.001178	-0.000420	0.001716	-0.000550	-0.000791	-0.002425	-0.003559
-304.100000	-0.001008	-0.002617	-0.004688	0.000054	-0.002329	-0.000518	-0.001132	-0.001480	-0.002472	-0.000769	-0.004025	-0.000492	-0.000491	-0.004501	-0.001820	-0.004274	-0.003658	0.000095	-0.001063	-0.000899	-0.003386	-0.003380	-0.002363	-0.003700	-0.002257	-0.000096	-0.002373	-0.002259	-0.002144	-0.002845	-0.004061	-0.001239	-0.000349	-0.002062	0.000716	-0.000084	0.000212	-0.000681	-0.002507	0.000181	-0.000565	-0.002489	0.000127	-0.002556	0.000224	-0.002729	0.001635	-0.002175	-0.001796
-304.066667	0.000227	-0.003139	-0.002085	-0.000373	-0.001416	-0.000497	-0.002486	-0.000448	-0.001557	-0.001195	0.000064	0.001365	-0.001612	-0.000875	-0.001793	-0.001395	-0.002438	-0.000129	-0.003344	-0.002183	-0.004461	-0.004259	-0.005500	-0.002446	-0.001697	0.000074	-0.001231	-0.001807	-0.001534	-0.003630	-0.001033	-0.002361	0.002184	-0.000377	-0.001907	-0.001616	-0.000507	-0.001159	-0.001517	-0.001413	-0.000471	-0.000668	0.000877	-0.001375	-0.001085	-0.000288	-0.002033	-0.002150	0.000089
-304.033333	-0.000502	0.000656	-0.002833	-0.000672	0.001515	-0.001489	0.000894	-0.000523	-0.002852	-0.001758	0.001976	-0.000781	-0.000890	-0.001210	0.000518	-0.001246	-0.000601	-0.001259	-0.001366	-0.002436	-0.001920	-0.002576	-0.003643	0.001173	-0.001403	0.002416	-0.000051	0.000109	-0.001493	0.000339	-0.000356	-0.002212	0.000134	-0.001402	0.002614	-0.001865	0.001411	0.002042	-0.002706	-0.002391	0.000529	-0.000013	-0.000185	0.000220	0.000128	0.002391	0.002632	-0.004061	-0.002349
-304.000000	-0.000359	-0.001829	0.001395	-0.001051	-0.001953	-0.001052	0.002788	0.000118	-0.000896	0.000744	-0.003384	0.003947	-0.000247	-0.000420	-0.000996	-0.000216	-0.004040	0.001795	-0.000441	-0.002091	-0.001660	-0.003216	-0.000971	0.002051	0.001499	0.000468	0.003741	0.002554	-0.000376	-0.001208	-0.001168	-0.002116	0.003344	-0.002918	-0.002437	-0.003659	-0.000988	-0.000599	0.001402	-0.000150	0.000165	0.000144	0.000694	-0.003331	-0.001406	0.001215	0.001600	0.001057	-0.002260
-303.966667	0.002221	0.000496	0.000469	0.003538	0.002061	0.002316	0.001040	-0.000361	0.000259	-0.001079	0.001434	0.001738	0.001757	-0.001998	0.000881	-0.000371	0.001570	0.000887	0.000990	-0.000333	-0.002430	-0.001106	-0.001687	-0.000190	-0.000907	0.002994	-0.000908	0.001457	-0.000280	-0.000501	0.000191	0.001294	0.002227	-0.001039	0.002107	-0.000387	0.001570	0.002279	0.003120	0.001217	0.001947	0.001669	-0.000047	-0.000709	0.003406	0.001913	0.002387	-0.003825	0.001837
-303.933333	0.001821	0.002058	-0.001261	0.002112	0.001610	0.002174	0.003450	-0.000520	0.001214	0.002805	0.000140	0.000940	0.001258	0.002630	-0.000865	-0.000162	-0.000971	0.003280	0.000249	-0.000489	-0.000693	0.000307	-0.000264	0.001078	0.002151	0.004550	0.001741	0.000075	0.002137	-0.000852	-0.000042	-0.000537	0.001322	0.002202	-0.002696	0.000654	-0.002768	-0.001318	-0.000357	0.000660	0.001712	0.001911	0.002027	0.000603	0.000521	0.002094	0.003790	-0.001730	-0.001219
-303.900000	0.000637	0.001667	-0.000096	0.003476	0.000646	-0.000122	0.002309	0.001652	0.002728	0.001790	0.002060	0.004533	-0.000724	0.000174	-0.003028	-0.002863	0.002367	0.003683	0.004069	0.001188	-0.001698	0.000074	-0.001849	0.003098	0.001797	0.003193	0.001897	0.000162	0.002822	0.003185	0.000512	0.001856	0.002843	-0.000169	0.003562	0.003891	-0.001529	0.003669	0.004105	0.003473	0.001179	0.001891	0.000602	-0.002205	0.004476	0.004816	0.002096	-0.001110	0.003075
-303.866667	0.003509	0.003261	0.001280	0.003869	0.004621	0.004426	0.003797	0.003488	0.003924	-0.000678	0.000649	0.003346	0.002574	0.000430	0.001236	0.001951	0.000851	0.003882	0.000725	0.000885	-0.000125	0.001117	0.000659	0.002501	0.003060	0.004396	0.004325	0.001936	0.003164	-0.000029	0.002039	0.000469	0.002500	0.001119	0.001694	-0.001264	0.001690	0.002017	0.002001	0.004338	0.001258	-0.002006	-0.001487	0.002770	0.006835	0.001270	0.005097	-0.000080	0.001374
-303.833333	0.003939	0.001327	0.001036	0.003053	0.003882	0.004908	0.004218	0.004141	0.002680	0.002154	0.005907	0.004173	0.002709	0.002902	0.003107	0.003102	0.002444	0.003309	0.000846	0.003341	0.002149	0.000779	0.000385	0.001068	0.003960	0.005289	0.007265	0.004913	0.003755	0.004052	0.000276	0.002794	0.002754	0.002510	0.003702	0.001320	0.005105	0.001826	-0.001470	0.003615	0.001483	0.003383	0.001692	0.000711	0.002657	0.003131	0.005878	0.002711	0.003444
-303.800000	0.005374	0.003716	0.004804	0.002377	0.006284	0.004479	0.003481	0.006243	0.004410	0.002175	0.001496	0.004199	0.003210	0.002645	0.003867	0.001702	0.002691	0.005297	0.003185	0.001024	0.001756	0.001658	0.001816	0.002933	0.004233	0.005085	0.005155	0.006220	0.001453	0.004940	0.001803	0.004436	0.003750	0.002922	0.003527	0.002364	0.003156	0.004626	0.002992	0.003354	0.003678	0.002500	0.003642	0.001344	0.003856	0.005968	0.005021	0.003832	0.006800
-303.766667	0.005791	0.003490	0.003874	0.005912	0.005963	0.005689	0.005450	0.004028	0.007716	0.004779	0.006980	0.004963	0.004927	0.004863	0.006846	0.005401	0.005063	0.005566	0.004470	0.004825	0.007847	0.003847	0.003331	0.003666	0.003708	0.006646	0.004324	0.003306	0.003109	0.000627	0.003486	0.002514	0.007491	0.003157	0.007637	0.004118	0.002710	0.004777	0.004148	0.003321	0.003426	0.004696	0.005411	0.003087	0.007329	0.006740	0.006326	0.005960	0.003259
-303.733333	0.003946	0.004530	0.001298	0.005317	0.008854	0.005209	0.007868	0.005273	0.006604	0.004402	0.007002	0.006722	0.006830	0.003238	0.004255	0.002924	0.002816	0.007095	0.006191	0.004926	0.002057	0.003238	0.004163	0.004062	0.005369	0.007345	0.007670	0.005486	0.006106	0.004080	0.004446	0.003620	0.005697	0.004270	0.004354	0.003716	0.004579	0.006955	0.005032	0.006032	0.005092	0.001117	0.005901	0.005013	0.004416	0.006140	0.006721	0.003552	0.001098
-303.700000	0.007955	0.004693	0.004273	0.006951	0.006693	0.007696	0.007147	0.006547	0.006921	0.004622	0.006806	0.008938	0.008412	0.007136	0.004719	0.005804	0.007290	0.006570	0.004886	0.009256	0.002550	0.003730	0.004390	0.003790	0.002583	0.007761	0.005977	0.007853	0.007668	0.002794	0.005911	0.006673	0.007581	0.005487	0.007959	0.004382	0.007652	0.007491	0.005353	0.004898	0.006934	0.006656	0.005660	0.003383	0.005360	0.008818	0.007260	0.006010	0.003496
-303.666667	0.005688	0.006136	0.006410	0.007277	0.008374	0.010329	0.006378	0.007829	0.007721	0.005230	0.008259	0.010749	0.008402	0.008814	0.004488	0.007164	0.004628	0.006341	0.007404	0.003920	0.002003	0.004519	0.004047	0.006545	0.007717	0.006861	0.008415	0.005292	0.004351	0.007026	0.009344	0.007073	0.006836	0.005790	0.006835	0.005643	0.009618	0.007650	0.008076	0.006695	0.004741	0.007042	0.006700	0.004323	0.005545	0.004975	0.009021	0.005095	0.003660
-303.633333	0.005878	0.006140	0.002239	0.008402	0.005398	0.006385	0.006723	0.008544	0.006517	0.005651	0.008941	0.006432	0.008120	0.006241	0.005750	0.004753	0.005382	0.004825	0.001385	0.006334	0.003540	0.004375	0.003616	0.003641	0.005349	0.006842	0.008591	0.005211	0.005095	0.005844	0.007844	0.006260	0.008849	0.008212	0.007877	0.004756	0.005444	0.007487	0.005503	0.008183	0.008366	0.004339	0.005747	0.008956	0.004964	0.006959	0.007617	0.002970	0.006060
-303.600000	0.006605	0.008230	0.003894	0.007053	0.005020	0.006334	0.008244	0.009011	0.007253	0.007756	0.007385	0.012278	0.005563	0.006841	0.005949	0.004944	0.005194	0.005893	0.006888	0.007948	0.002468	0.007661	0.005113	0.007184	0.008079	0.009477	0.005320	0.006177	0.008447	0.007207	0.005549	0.004847	0.009912	0.004043	0.006764	0.006188	0.006851	0.007147	0.006081	0.006974	0.005097	0.007881	0.008967	0.007428	0.006921	0.006485	0.009987	0.009703	0.006413
-303.566667	0.007371	0.007294	0.004912	0.009794	0.006295	0.006282	0.006888	0.007801	0.008360	0.004753	0.006923	0.007826	0.005765	0.011337	0.009490	0.007574	0.007998	0.006485	0.009469	0.005762	0.008567	0.004416	0.004155	0.005376	0.004446	0.010073	0.007496	0.007647	0.006802	0.004941	0.006315	0.008873	0.007365	0.009493	0.009330	0.007325	0.007184	0.006036	0.006405	0.007733	0.008716	0.006873	0.009084	0.006501	0.005354	0.008087	0.009879	0.008277	0.007916
-303.533333	0.005780	0.003225	0.005131	0.006671	0.006392	0.008727	0.006932	0.004370	0.007737	0.006503	0.009775	0.009567	0.006152	0.006025	0.008769	0.006084	0.005394	0.004418	0.002892	0.009044	0.006103	0.005290	0.005306	0.007192	0.009325	0.007576	0.011505	0.008908	0.008112	0.004656	0.008032	0.008417	0.005868	0.006771	0.007360	0.002448	0.004202	0.006663	0.008099	0.008718	0.007629	0.007813	0.007546	0.008397	0.008238	0.008249	0.007759	0.006431	0.006339
-303.500000	0.007532	0.004259	0.004086	0.006224	0.008835	0.006407	0.007517	0.005102	0.009374	0.006980	0.006532	0.006607	0.008390	0.007918	0.008349	0.006123	0.005596	0.002942	0.003550	0.008708	0.004495	0.005970	0.003219	0.004664	0.005456	0.007837	0.007731	0.004566	0.007312	0.007072	0.008644	0.005704	0.004977	0.008534	0.006295	0.005790	0.005642	0.007515	0.008686	0.005390	0.007837	0.003949	0.010328	0.005196	0.006343	0.008480	0.012643	0.005470	0.004866
-303.466667	0.006524	0.005425	0.005146	0.006933	0.004915	0.007287	0.007509	0.008469	0.004834	0.001752	0.007009	0.009162	0.005221	0.004931	0.008182	0.005572	0.004178	0.006550	0.004419	0.004005	0.004249	0.006123	0.003876	0.008525	0.007066	0.007707	0.007022	0.010038	0.005475	0.002078	0.003985	0.007169	0.005386	0.006440	0.008369	0.005401	0.004858	0.006231	0.008081	0.007593	0.006418	0.005684	0.008988	0.006603	0.008331	0.004785	0.011794	0.006838	0.007840
-303.433333	0.005227	0.005891	0.004084	0.006032	0.008199	0.008538	0.006893	0.004402	0.008374	0.006592	0.008408	0.008203	0.006693	0.009295	0.004341	0.006180	0.003115	0.006476	0.003701	0.006274	0.002179	0.003599	0.003753	0.004080	0.007137	0.007744	0.007143	0.007458	0.006575	0.005116	0.005358	0.005380	0.003702	0.006037	0.006877	0.003847	0.004060	0.006218	0.008018	0.007739	0.005527	0.004369	0.007573	0.005591	0.007385	0.004913	0.007827	0.008679	0.004636
-303.400000	0.005506	0.004895	0.003693	0.006843	0.007651	0.006108	0.002306	0.007353	0.005124	0.002214	0.007948	0.006608	0.005630	0.005850	0.008689	0.003442	0.003039	0.006954	0.004593	0.005916	0.005294	0.005180	0.001321	0.004474	0.003986	0.009686	0.009000	0.007436	0.003106	0.001350	0.004822	0.003694	0.007034	0.002907	0.005642	0.003641	0.007671	0.007517	0.004001	0.004291	0.004772	0.005808	0.007585	0.003575	0.005191	0.008337	0.007658	0.008258	0.004796
-303.366667	0.004044	0.003150	0.001233	0.006114	0.004952	0.005928	0.007325	0.005147	0.006471	0.003269	0.005524	0.009160	0.002019	0.003968	0.005517	0.004182	0.001518	0.003329	0.003725	0.002466	0.002253	0.004230	0.002328	0.003492	0.005182	0.007979	0.005830	0.001224	0.001773	0.005838	0.005110	0.007183	0.005048	0.002522	0.005574	0.003739	0.003161	0.002751	0.004370	0.003796	0.007499	0.004904	0.007327	0.003492	0.005767	0.005627	0.003766	0.004809	0.004643
-303.333333	0.005884	0.002916	0.003488	0.006322	0.006877	0.004232	0.005307	0.001546	0.006260	0.001399	0.002382	0.005231	0.001454	0.003381	0.004694	0.005441	0.000711	0.000716	0.000599	0.002490	0.005382	0.005119	0.001730	0.001639	0.003699	0.005474	0.005575	0.006930	0.002338	0.001569	0.005806	0.004824	0.004776	0.002788	0.002724	0.003844	0.005329	0.004703	0.005316	0.004076	0.006638	0.002532	0.006702	0.001809	0.008058	0.004549	0.008658	0.003868	0.005898
-303.300000	0.003428	0.002561	0.001790	0.004354	0.002003	0.001862	0.003122	0.002916	0.004589	0.000829	0.004514	0.007003	0.004060	0.005949	0.005863	0.002740	0.001031	0.003775	0.004109	0.000569	0.002473	0.002790	0.002084	0.003514	0.006129	0.005445	0.004211	0.003095	0.002938	0.002165	0.005387	0.005409	0.002342	0.004826	0.007566	0.003208	0.003637	0.004445	0.002946	0.002569	0.004390	0.003509	0.006666	0.003591	0.005073	0.009543	0.005567	0.003784	0.000846
-303.266667	0.000861	0.003793	0.002170	0.006021	0.002975	0.006575	0.003035	0.004161	0.001046	0.001112	0.003823	0.003596	0.002070	0.001475	0.001357	0.004001	0.002073	0.003079	0.000528	0.001384	0.002712	0.003912	0.001316	0.003338	0.004639	0.006317	0.002482	0.005567	0.001966	0.002919	0.004203	0.006486	0.005014	0.000646	0.002177	0.004241	0.003931	0.004675	0.002762	0.003555	0.002867	0.001835	0.003973	0.004604	0.002275	0.005421	0.007334	0.004052	0.002957
-303.233333	0.003874	0.000589	0.001770	0.005244	0.004437	0.005825	0.005843	0.001805	0.003779	0.003499	0.005209	0.003169	0.002738	0.004066	0.002611	0.001228	0.001666	0.000942	0.002155	0.000940	-0.000741	0.000706	-0.000423	0.004829	0.003256	0.008014	0.003203	0.001096	0.004911	0.004235	0.000545	0.002054	0.005229	0.002170	0.003081	0.001897	0.004642	0.001811	0.004868	0.003215	0.005271	0.001405	0.002749	0.002281	0.006012	0.005733	0.005259	0.006332	0.005030
-303.200000	0.004548	0.004662	0.003170	0.004754	0.003122	0.003527	0.005608	0.004719	0.006285	0.004530	0.004824	0.006358	0.002605	0.005290	-0.000019	0.002036	0.001776	0.001619	0.004135	-0.000854	0.001013	0.002392	0.003145	0.003503	0.003658	0.006019	0.003489	0.002510	0.001725	0.002435	0.003756	0.002057	0.005872	0.003558	0.007687	0.003833	0.003399	0.003804	0.005384	0.003290	0.003327	0.002115	0.005606	0.002187	0.002949	0.005507	0.005194	0.003440	0.003340
-303.166667	0.003982	0.005084	0.003884	0.004833	0.006954	0.006059	0.007917	0.006138	0.005401	0.002052	0.005104	0.004227	0.002254	0.003767	0.000850	0.002845	0.006736	0.004100	0.004863	0.002579	0.001601	0.002858	0.000691	0.006945	0.003494	0.005449	0.003839	0.003880	0.004450	0.000308	0.005505	0.004705	0.004070	0.003026	0.002704	0.003797	0.005344	0.002099	0.006174	0.005187	0.003470	0.002910	0.006743	0.006740	0.004609	0.005713	0.005035	0.004295	0.003680
-303.133333	0.007000	0.005318	0.001713	0.006847	0.004969	0.008592	0.004778	0.002199	0.007011	0.002637	0.006024	0.008972	0.004746	0.004285	0.006060	0.001802	0.005097	0.007476	0.005606	0.003443	0.002076	-0.000091	0.002306	0.006916	0.006703	0.008816	0.004682	0.005407	0.006021	0.003179	0.004002	0.005063	0.001932	0.005562	0.004459	0.004528	0.003019	0.006497	0.004304	0.003270	0.008722	0.003772	0.004713	0.005266	0.007057	0.006739	0.007297	0.005555	0.003855
-303.100000	0.010261	0.005258	0.002883	0.008603	0.009850	0.007016	0.006192	0.004884	0.007587	0.006355	0.004931	0.007713	0.004464	0.006857	0.002914	0.007618	0.005357	0.003489	0.004557	0.008777	0.005388	0.004426	0.002219	0.004257	0.005975	0.007860	0.007943	0.007257	0.005793	0.007109	0.003537	0.006011	0.006884	0.007284	0.007596	0.004010	0.006344	0.005572	0.006335	0.006166	0.005902	0.004396	0.004482	0.003934	0.004801	0.006384	0.007647	0.005554	0.006381
-303.066667	0.008113	0.008439	0.006507	0.008775	0.007056	0.011192	0.007305	0.008956	0.007040	0.003868	0.007665	0.009181	0.006074	0.007987	0.005237	0.006892	0.004888	0.007806	0.005777	0.006078	0.003778	0.006236	0.001942	0.006081	0.006716	0.012038	0.011340	0.009335	0.005852	0.003569	0.006814	0.008276	0.008362	0.007272	0.006166	0.007608	0.008867	0.006845	0.006648	0.003098	0.008482	0.007302	0.005227	0.006816	0.006713	0.006272	0.006056	0.006531	0.008990
-303.033333	0.007426	0.009283	0.007802	0.011122	0.009563	0.010823	0.008753	0.009175	0.010247	0.009403	0.008357	0.008795	0.008036	0.008721	0.008823	0.009334	0.006589	0.010021	0.008028	0.008150	0.006856	0.006480	0.005287	0.009796	0.008554	0.011355	0.010966	0.009245	0.010748	0.005977	0.006835	0.005845	0.005150	0.006374	0.005909	0.008598	0.006779	0.006368	0.009870	0.006765	0.006719	0.007768	0.006721	0.006206	0.010642	0.007947	0.009131	0.007979	0.008942
-303.000000	0.010326	0.008973	0.011588	0.012881	0.011845	0.009453	0.009477	0.009907	0.009280	0.007227	0.010346	0.011434	0.005807	0.006954	0.010167	0.007458	0.007180	0.007600	0.006450	0.006550	0.008920	0.006865	0.007517	0.010550	0.009418	0.010068	0.009017	0.010260	0.010029	0.008982	0.008092	0.009843	0.009562	0.009833	0.009670	0.009019	0.010067	0.007176	0.013036	0.009565	0.010104	0.012061	0.009695	0.007704	0.012100	0.010230	0.009644	0.009098	0.008250
-302.966667	0.010732	0.011287	0.012008	0.014699	0.013673	0.011883	0.009991	0.008881	0.013392	0.009831	0.010740	0.011588	0.010123	0.011844	0.012282	0.010414	0.009324	0.010328	0.008307	0.008873	0.008956	0.006180	0.007683	0.008626	0.012570	0.012950	0.015092	0.013612	0.010435	0.009734	0.008219	0.008589	0.010594	0.009241	0.010658	0.007240	0.010230	0.009582	0.010848	0.005877	0.010253	0.009162	0.010813	0.009719	0.014076	0.010812	0.008645	0.008869	0.009158
-302.933333	0.013395	0.013334	0.010921	0.012461	0.011193	0.013458	0.010200	0.010125	0.014210	0.012571	0.009350	0.013632	0.009348	0.008782	0.012444	0.008971	0.010990	0.010849	0.011173	0.007433	0.008079	0.008747	0.013618	0.013378	0.011491	0.014898	0.013825	0.014846	0.011809	0.011658	0.008641	0.011862	0.010119	0.014957	0.011414	0.010850	0.013444	0.010553	0.010601	0.010437	0.012701	0.008545	0.009965	0.009294	0.010543	0.011587	0.014082	0.012144	0.012428
-302.900000	0.012114	0.013264	0.012695	0.015958	0.012288	0.012574	0.012197	0.012359	0.014071	0.014459	0.011556	0.013526	0.013028	0.009864	0.008518	0.012655	0.010856	0.010275	0.011651	0.010566	0.008559	0.012182	0.010991	0.010434	0.011982	0.012676	0.012148	0.013137	0.013708	0.008120	0.011185	0.010923	0.011327	0.011854	0.011065	0.009402	0.013001	0.012533	0.014865	0.013464	0.013114	0.010390	0.011698	0.011993	0.012536	0.013610	0.009626	0.010889	0.014117
-302.866667	0.016207	0.015840	0.012077	0.014406	0.013022	0.013493	0.013654	0.012988	0.011891	0.009141	0.013754	0.012878	0.012090	0.013318	0.012347	0.010254	0.010230	0.011278	0.010977	0.011118	0.010016	0.010488	0.012088	0.013533	0.010931	0.011353	0.013014	0.012061	0.010885	0.010862	0.006940	0.009645	0.012131	0.014937	0.013871	0.010719	0.010297	0.010508	0.014489	0.012958	0.013197	0.012000	0.011548	0.014053	0.011730	0.010037	0.012858	0.010668	0.011355
-302.833333	0.012937	0.011366	0.010866	0.012417	0.011092	0.013561	0.011709	0.011589	0.012529	0.012973	0.012330	0.013607	0.011042	0.015370	0.014707	0.011180	0.010611	0.009837	0.011738	0.011756	0.011077	0.009285	0.009563	0.013390	0.011264	0.015608	0.012504	0.012658	0.011765	0.014283	0.008764	0.013414	0.013158	0.011903	0.012525	0.013816	0.012191	0.011901	0.013203	0.012156	0.013579	0.012884	0.010032	0.012820	0.011676	0.011800	0.011130	0.010641	0.013662
-302.800000	0.009803	0.009431	0.008978	0.012493	0.009734	0.010492	0.011547	0.010741	0.011656	0.010414	0.010394	0.011692	0.010161	0.013698	0.010827	0.010934	0.010506	0.008374	0.008501	0.010539	0.009944	0.007933	0.008880	0.013400	0.010154	0.014585	0.010869	0.009614	0.014175	0.010092	0.012215	0.011779	0.012363	0.013978	0.013661	0.010692	0.013406	0.014756	0.013352	0.014366	0.014298	0.012876	0.010328	0.011580	0.014229	0.013981	0.012472	0.013021	0.012728
-302.766667	0.011432	0.006772	0.006504	0.009929	0.009646	0.009594	0.009159	0.009888	0.014663	0.009394	0.011194	0.012648	0.009988	0.010294	0.010860	0.010713	0.007468	0.009316	0.008571	0.009758	0.007587	0.009283	0.008808	0.008269	0.009154	0.012777	0.013835	0.009868	0.010092	0.011407	0.011159	0.011623	0.013062	0.010762	0.010216	0.007713	0.011155	0.010632	0.009972	0.012344	0.010163	0.010935	0.013188	0.012004	0.011902	0.012058	0.010097	0.011843	0.011899
-302.733333	0.006541	0.008007	0.005820	0.006208	0.007718	0.009258	0.007890	0.008195	0.007037	0.009138	0.009589	0.011912	0.007834	0.010664	0.009925	0.007671	0.008738	0.004771	0.009396	0.010415	0.007674	0.007010	0.008239	0.007784	0.010157	0.011874	0.009687	0.008174	0.008270	0.009515	0.010104	0.008926	0.010531	0.009665	0.011396	0.009536	0.011283	0.008947	0.009070	0.008213	0.009184	0.008971	0.010804	0.010351	0.008561	0.008175	0.010001	0.011230	0.013322
-302.700000	0.007418	0.003115	0.006544	0.007817	0.007334	0.009511	0.008934	0.006759	0.009588	0.007805	0.009195	0.009218	0.007273	0.007672	0.009800	0.006365	0.005335	0.003580	0.006349	0.008740	0.007143	0.005067	0.007418	0.006099	0.007722	0.009256	0.008704	0.009393	0.008349	0.005250	0.007734	0.006455	0.010547	0.008847	0.010841	0.011631	0.009454	0.009723	0.009234	0.008337	0.006682	0.007269	0.011581	0.008997	0.009532	0.010476	0.009917	0.007906	0.009196
-302.666667	0.002877	0.004366	0.004392	0.005749	0.006321	0.005200	0.005155	0.004044	0.006600	0.006476	0.009419	0.006880	0.005923	0.007650	0.007045	0.006526	0.003294	0.004797	0.004172	0.006033	0.002395	0.004931	0.003756	0.005063	0.003866	0.005303	0.007177	0.004154	0.005997	0.006341	0.007441	0.008081	0.010566	0.008805	0.007866	0.008639	0.006407	0.005942	0.011077	0.009067	0.005551	0.001899	0.010630	0.007075	0.010024	0.007740	0.010719	0.006731	0.009641
-302.633333	0.003209	0.003006	0.002322	0.009438	0.003045	0.004733	0.006232	0.002350	0.004907	0.003789	0.004901	0.006063	0.002969	0.004940	0.005726	0.004755	0.002889	0.000863	0.001288	0.004554	0.002157	0.004118	0.005370	0.006419	0.003055	0.006200	0.004532	0.007101	0.003099	0.001274	0.003329	0.003909	0.006277	0.003660	0.006104	0.005664	0.006097	0.008176	0.005209	0.006152	0.006027	0.005733	0.007251	0.010048	0.004932	0.004578	0.004930	0.005425	0.008014
-302.600000	0.000602	0.000281	-0.001075	0.001106	0.002424	0.003092	0.003949	0.003805	0.003372	0.001039	0.002240	0.001659	0.002652	0.002763	0.005869	0.003390	0.000957	0.002228	0.001778	0.000860	0.003119	-0.000867	0.000578	0.003037	0.003930	0.003020	0.004613	0.002951	0.001603	0.001133	0.002510	0.002177	0.008403	0.005162	0.005231	0.002980	0.003412	0.005164	0.002633	-0.000004	0.001400	0.004335	0.004350	0.007140	0.004984	0.004160	0.004253	0.004761	0.004233
-302.566667	-0.001343	-0.000150	-0.002313	0.001870	0.000202	0.000182	-0.000082	0.001419	-0.001357	-0.000666	0.005022	0.000207	0.002394	-0.000620	0.002012	0.002444	-0.002503	-0.001277	-0.000126	0.000146	0.002766	0.000464	0.000939	0.000980	0.002517	0.000942	0.002654	0.000856	0.003025	0.001689	0.000907	-0.000215	0.001177	0.003728	0.004551	0.003305	0.000708	0.001552	0.003069	0.001616	0.003278	0.002744	0.001656	0.003827	-0.000103	0.003599	0.004746	0.002241	0.001380
-302.533333	-0.002314	-0.004316	-0.003941	-0.000158	-0.002349	0.000678	-0.001774	-0.001082	-0.002015	-0.003221	0.000785	0.000496	-0.000703	-0.001554	0.000047	0.001890	-0.000027	-0.002963	-0.002398	-0.000504	-0.003905	-0.002720	-0.000402	0.002493	-0.002156	0.002120	0.000250	-0.000559	-0.001467	0.001022	-0.002299	0.001396	0.001709	0.001160	0.001422	0.000577	0.000696	-0.000741	0.000111	-0.001568	0.001647	-0.001467	0.002748	0.001574	0.000262	-0.002821	-0.000652	-0.001403	-0.001245
-302.500000	-0.001633	-0.003029	-0.005516	-0.001734	-0.002135	-0.002819	-0.002484	-0.003252	-0.002079	-0.003198	-0.001143	0.002426	-0.003359	0.000429	0.000465	-0.004226	-0.003044	-0.001685	-0.002105	-0.003103	-0.001914	-0.005464	-0.003932	-0.000006	-0.003908	-0.000725	-0.000820	-0.002612	-0.000603	-0.001508	-0.003046	-0.000661	0.001368	0.000190	0.000717	0.001720	0.000024	-0.001706	-0.001586	-0.001811	0.000029	-0.000464	-0.001122	-0.000916	-0.000717	-0.002079	-0.000932	-0.003965	-0.000499
-302.466667	-0.001575	-0.003379	-0.007461	-0.001127	0.001257	-0.004236	-0.001378	-0.003983	-0.005732	-0.001732	-0.001310	0.000345	-0.002626	-0.000649	-0.002256	-0.004458	-0.001534	-0.002849	-0.004341	-0.004178	-0.001842	-0.006356	-0.005783	-0.000399	-0.005781	-0.001990	-0.000645	-0.003635	-0.003767	-0.000969	-0.002116	-0.001590	-0.000834	-0.002690	-0.001021	-0.002903	-0.001554	0.000600	-0.002868	-0.001865	-0.002530	0.000180	-0.000889	-0.001001	-0.003600	-0.003465	-0.000082	-0.002894	0.002156
-302.433333	-0.004840	-0.007204	-0.004251	-0.002759	-0.005218	-0.004246	-0.003603	-0.005756	-0.003895	-0.006736	-0.004461	-0.003651	-0.005293	-0.002517	-0.002913	-0.002055	-0.004169	-0.003698	-0.003810	-0.004229	-0.006015	-0.008161	-0.002895	-0.002653	-0.004552	-0.002318	-0.004175	-0.003289	-0.005068	-0.002780	-0.005066	-0.001304	-0.002452	-0.001801	-0.001439	-0.002246	-0.003967	-0.001896	-0.004556	-0.003151	-0.003875	-0.002987	-0.002647	-0.003090	-0.001111	-0.003791	-0.001990	-0.002612	-0.000902
-302.400000	-0.002684	-0.005491	-0.006282	-0.002692	-0.002810	-0.003441	-0.002715	-0.004632	-0.003172	-0.007451	-0.005476	-0.000928	-0.006259	-0.005033	-0.004036	-0.005071	-0.005052	-0.003506	-0.007397	-0.005524	-0.007136	-0.005920	-0.004035	-0.003922	-0.003139	-0.002710	-0.002523	-0.002261	-0.003419	-0.004717	-0.004424	-0.003388	-0.001900	-0.004269	-0.004004	-0.002503	-0.005921	-0.002554	-0.003675	-0.005766	-0.001721	-0.002908	-0.002772	-0.001982	-0.005690	-0.003173	-0.000788	-0.000426	-0.003347
-302.366667	-0.002267	-0.003775	-0.007437	-0.003820	-0.003950	-0.005210	-0.003568	-0.008006	-0.004783	-0.006171	-0.001793	-0.004210	-0.005269	-0.002200	-0.004192	-0.003443	-0.002734	-0.004074	-0.006089	-0.005378	-0.008537	-0.006084	-0.006353	-0.004233	-0.005234	-0.004002	-0.003720	-0.004989	-0.006239	-0.006739	-0.005723	-0.005268	-0.002537	-0.006482	-0.003334	-0.004094	-0.006459	-0.004708	-0.003143	-0.003625	-0.001767	-0.007093	-0.004678	-0.000156	-0.002705	-0.001952	-0.003964	-0.004200	-0.004974
-302.333333	-0.005341	-0.005897	-0.005023	-0.005114	-0.002996	-0.004709	-0.003973	-0.005868	-0.004224	-0.005328	-0.003200	-0.004526	-0.002493	-0.007137	-0.002508	-0.002409	-0.005911	-0.004181	-0.004750	-0.006106	-0.004590	-0.004510	-0.006668	-0.004576	-0.002757	-0.002074	-0.004118	-0.004769	-0.007314	-0.006344	-0.009113	-0.003842	-0.002372	-0.002422	-0.005469	-0.005821	-0.004117	-0.002030	-0.003153	-0.004537	-0.004658	-0.008207	-0.005879	-0.003743	-0.005145	-0.004965	-0.005868	-0.003437	-0.004733
-302.300000	-0.003828	-0.004862	-0.003839	-0.001893	-0.005879	-0.004238	-0.002510	-0.004693	-0.006114	-0.007028	-0.005957	-0.003230	-0.004881	-0.001771	-0.003669	-0.006324	-0.007653	-0.007626	-0.004765	-0.005231	-0.005412	-0.006540	-0.007223	-0.005688	-0.002513	-0.002161	-0.002160	-0.005016	-0.003189	-0.008270	-0.005655	-0.004785	-0.004142	-0.005313	-0.000998	-0.003646	-0.006273	-0.005324	-0.003525	-0.002608	-0.005786	-0.006529	-0.005650	-0.002296	-0.003417	-0.006034	-0.002987	-0.001181	-0.006097
-302.266667	-0.003657	-0.007530	-0.006092	-0.001761	-0.001304	-0.004245	-0.004613	-0.008230	-0.001922	-0.004701	-0.004471	-0.002399	-0.005208	-0.002367	-0.006138	-0.003321	-0.003687	-0.003030	-0.006188	-0.005072	-0.007138	-0.006276	-0.006831	-0.005682	-0.003714	-0.001253	-0.003123	-0.002212	-0.005909	-0.006693	-0.004979	-0.005680	-0.003333	-0.004012	-0.004973	-0.007660	-0.007712	-0.002675	-0.003464	-0.002806	-0.005696	-0.004665	-0.005703	-0.004042	-0.003001	-0.006378	-0.003433	-0.006344	-0.003764
-302.233333	-0.000625	-0.004715	-0.005902	-0.000233	-0.003328	-0.004672	-0.003901	-0.005737	-0.003158	-0.006777	-0.005262	-0.005932	-0.007221	-0.004336	-0.005013	-0.001890	-0.006785	-0.005653	-0.007797	-0.004099	-0.006950	-0.006854	-0.008138	-0.005701	-0.003064	0.000502	-0.002556	-0.006949	-0.003186	-0.005048	-0.006312	-0.004600	-0.003848	-0.002014	-0.002016	-0.006345	-0.004889	-0.005173	-0.002420	-0.004505	-0.003291	-0.005453	-0.002502	-0.000241	-0.003233	-0.004736	-0.002163	-0.003418	-0.003526
-302.200000	-0.003683	-0.002992	-0.006361	-0.001754	-0.003297	-0.004998	-0.004480	-0.006080	-0.005950	-0.003088	-0.004721	-0.004819	-0.003774	-0.003232	-0.002367	-0.000743	-0.005374	-0.005560	-0.003299	-0.006506	-0.006703	-0.004283	-0.007946	-0.003053	-0.003525	0.000391	-0.001858	-0.005076	-0.005825	-0.004740	-0.006927	-0.007116	-0.004960	-0.004089	-0.000697	-0.004303	-0.003612	-0.002277	-0.003127	-0.004585	-0.003130	-0.005534	-0.001574	-0.005271	-0.000271	-0.004234	-0.003201	-0.001726	-0.002167
-302.166667	-0.002133	-0.004101	-0.006708	0.000546	-0.001136	-0.002142	-0.005629	-0.003918	-0.005815	-0.006636	-0.003719	-0.003457	-0.006908	-0.002654	-0.003989	-0.005803	-0.006023	-0.002535	-0.000763	-0.004818	-0.004948	-0.004658	-0.004547	-0.002375	-0.005427	-0.000832	-0.005377	-0.006376	-0.002628	-0.002475	-0.002137	-0.002781	-0.001866	-0.003718	-0.001286	-0.005882	-0.002448	-0.006127	-0.003992	-0.002678	-0.002520	-0.006582	-0.003764	-0.003435	-0.002061	-0.004086	-0.001635	-0.003647	-0.003831
[truncated: 664 more rows]
[truncated: 71 more columns]
