# Supplementary material for: Towards autonomous robotic THz-based in vivo skin sensing: the PicoBot
Source: Sci Rep. 2025 Feb 7;15:4568. doi: 10.1038/s41598-025-88718-6 (PMC11803113; doi:10.1038/s41598-025-88718-6)
Supplement: Supplementary file 4 — Supplementary Information 3. [file 41598_2025_88718_MOESM4_ESM.zip › Data/Stability_test/O2_3]

-330.100000	0.000836	-0.001124	-0.001988	0.002902	-0.000049	0.003404	-0.001118	0.001020	0.000390	0.001476	0.000408	0.000221	0.000954	-0.000979	0.000517	-0.002383	-0.000360	-0.000243	0.001081	0.002110	0.000271	-0.000189	0.000545	0.001098	-0.000744	0.000413	-0.000660	0.000399	-0.000119	-0.000095	-0.003486	-0.003681	0.000573	0.001941	-0.000210	-0.002375	-0.001761	0.002180	-0.001672	-0.000161	-0.002065	0.001304	0.000629	-0.000981	0.001886	-0.001758	0.001568	-0.000030	-0.001511
-330.066666	0.000205	-0.002003	-0.000043	0.000885	0.000685	-0.000346	-0.000073	-0.001627	-0.003200	-0.000767	-0.001471	0.001249	0.000003	-0.000262	0.001187	0.000775	-0.001878	-0.001372	0.002349	-0.000620	-0.003073	0.000055	0.002293	0.001133	0.003138	-0.000785	0.002928	0.000960	-0.001156	0.001655	0.000508	0.001037	0.001192	0.000974	0.000765	-0.001734	-0.001457	-0.001701	-0.001551	-0.001653	0.001427	0.001441	-0.002272	-0.001446	-0.001734	-0.002194	0.000924	-0.000842	0.000955
-330.033333	0.001397	-0.000788	0.001753	-0.000708	0.001301	0.001894	0.000492	0.003212	0.000130	-0.000501	-0.001325	-0.001270	0.000476	-0.001063	-0.000255	-0.000798	-0.001075	-0.002319	0.003548	-0.001958	-0.002418	0.000934	-0.001149	-0.001730	-0.000007	0.000896	0.000399	0.002720	-0.000525	-0.001160	-0.000117	0.000247	-0.003510	-0.000785	-0.002012	-0.000235	-0.003267	0.001917	0.002421	-0.003525	-0.001789	-0.000045	0.000726	-0.000184	-0.002156	-0.000114	-0.000435	-0.000798	-0.002425
-330.000000	0.000255	0.000064	0.001117	0.000182	-0.001810	-0.002230	0.001165	-0.000663	-0.000918	-0.002013	0.000615	0.000500	-0.002663	-0.000146	-0.002204	-0.000616	0.000475	0.004080	0.002413	-0.003333	-0.002214	0.000773	0.001561	0.000755	-0.000403	0.000492	0.003013	0.003136	-0.001805	-0.002179	0.000656	0.000787	0.001546	-0.000542	0.002873	0.003640	0.001645	-0.000608	-0.000120	0.001473	-0.000108	0.001142	0.002088	-0.001480	0.001843	-0.000033	-0.000274	-0.001719	0.000512
-329.966666	-0.000708	-0.002411	0.000661	-0.000480	0.001868	-0.000406	-0.001764	0.003630	-0.002333	-0.002677	0.002393	0.002052	-0.001624	0.002653	-0.001161	0.001086	0.000920	-0.000292	-0.000451	0.000612	-0.002374	0.000775	-0.000629	-0.001272	-0.001181	0.000412	-0.000989	-0.001129	-0.000584	-0.001768	0.000309	-0.000729	-0.000228	-0.000459	-0.000223	0.000584	0.002949	-0.000482	-0.000751	-0.001707	-0.000782	-0.002276	-0.000299	-0.000741	0.002793	0.001614	-0.000908	-0.000236	-0.002826
-329.933333	-0.001773	0.000150	0.000448	0.001316	0.002795	0.000975	0.001130	-0.001277	-0.001014	-0.000055	-0.001365	-0.001212	0.000193	0.002085	-0.002236	-0.001158	0.001063	-0.001017	0.001731	-0.001042	-0.002110	-0.001448	0.001372	-0.000584	0.001511	0.000103	0.002002	-0.000237	0.001469	-0.000176	0.000221	0.001096	-0.000715	-0.000571	0.001212	0.000128	-0.000709	-0.000269	-0.000057	0.001630	0.000617	0.001279	-0.004019	0.000276	0.001386	-0.000740	-0.001484	0.000524	0.002660
-329.900000	0.000614	0.003760	-0.000394	0.002128	0.003115	-0.003008	-0.000584	-0.001818	0.000467	0.000344	0.000574	0.001539	-0.002702	-0.002830	0.001033	0.000240	0.001563	0.002832	-0.001381	-0.000055	-0.000194	-0.002162	-0.000039	-0.004418	0.001166	-0.001033	-0.000577	0.001318	0.001253	0.001183	0.002424	-0.000007	0.000027	0.002415	-0.000435	0.000742	-0.000569	0.001804	-0.000957	0.004549	0.000054	0.001881	0.002052	-0.001616	0.000621	-0.000978	0.000012	0.000837	-0.000099
-329.866666	0.000677	0.001006	-0.001122	0.002865	-0.001090	0.002106	-0.000876	0.001740	0.000106	0.000584	0.001606	-0.000731	-0.000125	-0.001063	0.001403	-0.001389	0.000908	-0.002260	-0.000741	0.001388	0.001322	0.002012	-0.002155	-0.000611	0.000064	-0.000165	0.000679	-0.000597	-0.001246	-0.002073	0.000443	0.000139	-0.001766	-0.000392	0.001077	-0.000535	0.000502	0.001247	-0.000792	0.000310	-0.001195	-0.001679	0.000154	0.000805	0.002566	-0.000920	0.000520	0.000523	0.001789
-329.833333	-0.003201	-0.000591	-0.002125	-0.000309	-0.002327	-0.001674	-0.000824	0.002999	-0.002536	0.000045	-0.003525	-0.000697	0.001993	-0.001842	-0.002236	-0.001227	0.000359	-0.000707	-0.001174	0.000161	-0.001850	-0.000828	0.000719	-0.000448	0.001354	-0.001163	0.000687	0.002404	0.000840	0.001866	-0.001327	-0.002401	0.000097	-0.000268	-0.001107	-0.000922	-0.001592	-0.001379	-0.001666	-0.001543	-0.000024	-0.000777	-0.002853	-0.000194	-0.001778	-0.002767	0.000461	-0.001771	-0.000335
-329.800000	-0.001871	-0.000450	0.002318	0.001613	0.001002	-0.000326	-0.001354	-0.000498	0.000578	0.003482	0.000861	0.001661	0.000208	-0.001575	-0.001644	0.001781	0.000833	-0.002087	-0.000855	-0.000126	0.003256	-0.001080	0.000143	0.000942	0.001101	0.002078	-0.001305	-0.000943	-0.001337	0.000175	-0.000843	-0.000168	0.001117	0.000741	-0.001822	-0.002941	0.000062	-0.001983	-0.002221	-0.003045	0.002661	-0.002367	-0.001237	-0.001224	-0.001304	-0.002425	0.002054	0.000950	0.000824
-329.766666	-0.000441	0.000968	-0.000011	0.000259	0.001546	-0.000261	-0.000488	0.001704	-0.000641	0.000087	0.002130	-0.001542	-0.000970	0.000012	-0.000641	-0.000409	0.001103	-0.000183	0.004092	0.000910	0.003036	-0.001703	0.000545	-0.001970	-0.000503	0.003137	-0.000098	-0.001447	0.000293	-0.002102	-0.001258	0.000051	-0.000877	-0.002450	-0.000081	-0.000365	-0.001990	0.000191	-0.002092	-0.001642	-0.000338	-0.002198	-0.000623	0.000053	0.000126	0.000732	0.002493	-0.001249	0.001143
-329.733333	-0.000670	0.000567	0.000163	-0.002182	0.001650	0.001886	0.001357	0.000300	0.002460	0.001653	-0.000630	0.001635	-0.001006	0.000130	0.001685	-0.001750	0.000454	0.000314	0.001093	-0.000249	-0.002708	0.000463	-0.003583	-0.002215	0.000723	-0.001392	-0.001300	-0.002011	-0.001074	-0.000807	0.000549	0.001277	-0.002291	-0.000950	-0.000402	0.000265	0.000962	-0.003207	0.001101	0.000718	-0.001000	0.000334	-0.001518	-0.000364	-0.000560	-0.001005	-0.001257	-0.001977	-0.000452
-329.700000	0.002178	-0.000764	-0.001921	0.001474	-0.001255	-0.001035	-0.001414	-0.001864	0.000953	-0.000190	-0.002315	-0.000957	-0.004096	-0.001292	-0.001427	-0.001250	0.001490	0.000556	-0.001730	-0.000216	-0.002162	-0.002428	0.001827	-0.000414	0.000128	-0.000246	-0.000287	0.000206	-0.001443	-0.000961	-0.000798	-0.003035	-0.002411	-0.003346	-0.001492	0.000188	-0.002568	-0.002045	0.002107	-0.001146	0.001411	-0.002319	0.000385	0.001105	0.001082	-0.003099	-0.000025	0.001225	-0.000235
-329.666666	0.001040	-0.000587	-0.002631	-0.001180	0.000026	0.000666	-0.000810	-0.000763	-0.000721	-0.001817	-0.001445	-0.001962	-0.000439	-0.000720	0.000338	-0.000379	-0.001116	0.000158	-0.001559	-0.000824	-0.001264	0.000886	-0.002133	-0.000814	-0.001108	-0.002049	-0.000148	-0.000702	0.000328	-0.001809	-0.002533	0.001660	0.001523	-0.001545	-0.000325	0.000277	-0.001866	-0.002224	-0.001319	-0.000164	0.000989	-0.001359	-0.001436	-0.000174	-0.001881	-0.002202	-0.000510	-0.000925	-0.001270
-329.633333	-0.001723	0.002969	-0.001677	-0.004272	-0.002367	0.002214	0.000150	-0.000906	0.000213	-0.000597	-0.001164	0.001391	0.000222	0.001113	0.000223	-0.001873	-0.000682	0.000538	-0.002288	-0.000630	-0.000443	-0.000092	0.000409	-0.001656	-0.003322	-0.001169	-0.000422	-0.002723	-0.002758	-0.000007	-0.000696	-0.000491	-0.000347	-0.001498	0.000109	0.000733	-0.000174	-0.001456	0.000017	0.001437	-0.000681	-0.000524	-0.002966	0.000131	-0.003885	-0.000864	-0.000036	-0.001640	-0.000611
-329.600000	0.000642	-0.000653	0.000251	-0.000461	-0.004158	-0.000694	-0.002861	-0.000357	0.001183	-0.000008	0.000218	-0.000513	-0.003635	-0.000083	-0.002520	-0.003025	-0.002251	0.000877	-0.001084	0.000546	0.001280	-0.000595	-0.000096	-0.001931	-0.001233	0.000871	0.000018	-0.003087	-0.002071	-0.000808	-0.001402	0.000003	-0.001074	0.000029	-0.000050	0.003320	0.001323	-0.000626	-0.001574	-0.000126	0.002744	-0.000847	-0.000215	-0.000433	0.000938	-0.003036	-0.001617	-0.000089	0.001036
-329.566666	-0.000706	0.002000	-0.001689	-0.001156	-0.000314	-0.002174	0.002751	0.000285	-0.000130	0.001410	-0.003036	0.000256	-0.000884	-0.002201	0.000343	0.000460	-0.001621	0.000350	-0.000599	0.001399	-0.001607	-0.000910	0.003217	0.000672	0.001141	-0.001917	-0.003945	0.000239	-0.001555	-0.000588	0.001218	-0.000734	0.000145	-0.000204	0.000794	-0.001432	-0.001529	-0.001442	-0.000706	-0.002755	-0.000997	0.000728	0.000131	-0.001147	-0.002303	0.002096	-0.002943	-0.000510	-0.001009
-329.533333	-0.000597	-0.002554	0.000554	-0.000848	-0.001152	-0.002738	-0.000637	-0.000975	-0.001930	-0.003168	0.000150	0.001395	0.000672	-0.000829	-0.002943	-0.001844	-0.000304	0.000016	-0.000762	-0.000379	-0.001921	-0.000158	0.001000	-0.004113	-0.001868	-0.001090	-0.000607	-0.002766	0.000281	-0.001304	-0.001726	0.001438	-0.000837	-0.002107	0.001753	-0.000532	-0.001263	-0.000766	0.001142	-0.002316	-0.001454	-0.001457	-0.001281	-0.000302	-0.000892	-0.000736	0.000440	0.000697	0.001390
-329.500000	-0.001871	-0.000322	0.001946	-0.000011	-0.001740	-0.003162	-0.000947	-0.000556	-0.003532	0.001763	-0.000209	-0.001918	-0.001371	0.002085	0.000095	-0.001884	-0.000305	0.000906	-0.000950	0.001308	0.000481	0.000925	-0.001470	0.000540	-0.000562	-0.001587	-0.002595	-0.001485	0.002574	0.001260	0.000959	-0.001569	0.002014	0.003924	-0.002479	-0.001762	-0.001027	0.000243	-0.002984	0.001354	0.000032	-0.001274	-0.001053	0.001566	-0.001163	0.000014	-0.001197	0.000983	-0.000454
-329.466666	0.000421	-0.001700	0.000313	-0.003032	-0.002213	-0.001869	-0.000909	-0.000168	-0.000494	0.001786	0.001857	-0.000323	0.001083	0.001030	0.001777	0.000422	-0.002527	-0.002358	0.000198	-0.000091	0.001848	-0.000808	-0.001204	-0.000124	-0.000976	-0.001339	-0.001671	0.000210	-0.001781	0.001994	-0.000845	-0.001733	0.000158	0.000976	-0.000771	0.001574	0.001031	0.000408	0.000475	-0.000625	-0.003220	-0.000474	-0.001266	0.000999	0.000817	-0.000447	-0.004040	-0.002001	-0.000191
-329.433333	0.000188	0.000307	0.000653	-0.000185	-0.001321	-0.002603	-0.001113	-0.001465	-0.000730	-0.003834	-0.001173	-0.000957	0.000793	-0.003099	-0.001464	-0.000941	-0.000918	-0.000947	-0.000890	-0.000684	-0.001652	0.001253	-0.002582	-0.000202	-0.003258	-0.000568	-0.004093	0.000711	0.001012	0.000452	-0.001064	-0.000807	-0.001192	-0.001997	-0.003352	0.000620	-0.000161	-0.000376	0.001263	-0.001514	-0.000899	-0.001041	-0.000092	-0.003606	0.001599	-0.000060	-0.001024	0.002945	0.000970
-329.400000	0.000399	0.001653	-0.000218	0.001620	0.000216	-0.001806	0.000376	-0.000273	-0.000687	-0.000214	-0.000562	-0.000792	0.000972	-0.001545	0.000848	0.000390	-0.001243	0.000821	-0.001902	-0.003378	0.001218	-0.001726	-0.001143	0.000153	-0.000527	0.001534	0.000978	-0.000566	-0.001478	-0.000174	0.000324	-0.000117	-0.000137	-0.003329	-0.002040	0.000517	0.000770	0.000376	0.000479	-0.001450	0.000497	0.002360	-0.000208	-0.001396	-0.000831	0.003510	0.000483	-0.000135	-0.000202
-329.366666	-0.002520	0.000785	-0.001209	-0.001283	0.000161	0.000557	-0.002243	-0.001221	0.000449	0.000030	-0.001354	0.000011	-0.001551	-0.002316	0.000749	-0.001035	0.001965	-0.000622	-0.000363	-0.000782	-0.000935	-0.002162	0.000615	-0.000177	-0.001385	-0.000875	0.000710	0.000089	-0.001095	-0.000177	0.002403	0.000485	-0.000601	0.000810	-0.000774	-0.000697	0.000568	0.001659	0.001833	0.003322	-0.001748	0.001228	0.001264	0.000683	0.000280	0.000747	-0.002119	-0.001231	-0.001522
-329.333333	0.001832	-0.002393	0.001231	-0.000401	-0.002772	0.002277	0.001071	-0.001055	0.001187	-0.000448	0.000874	0.001451	0.001917	0.001065	0.000607	0.003969	-0.001177	0.000994	-0.001427	0.002979	0.002870	0.002970	0.000370	0.000753	-0.000098	-0.002144	0.000210	-0.002315	0.000508	-0.000146	-0.002115	0.000084	0.002543	0.001072	0.000047	-0.001746	0.000991	-0.000990	-0.000927	0.000764	0.000422	0.002584	0.000387	0.001267	-0.003747	0.001024	0.000039	-0.001648	-0.000310
-329.300000	0.001026	0.001767	0.001771	-0.000710	0.000571	-0.000147	0.000300	-0.001345	0.000740	0.000206	0.001347	0.001315	-0.000457	0.001504	-0.000927	0.001204	0.000820	0.002200	0.001461	-0.001172	0.001677	0.002157	-0.001004	0.001826	-0.000207	-0.000334	-0.000420	0.001422	-0.001436	0.000708	0.000503	0.001272	-0.000209	0.002426	0.001423	0.001584	0.002707	-0.000020	0.001126	-0.001974	-0.000407	0.000116	0.001548	0.001565	0.000993	0.003583	0.001131	-0.000983	-0.000812
-329.266666	-0.000606	-0.002135	0.001847	-0.001247	0.001495	-0.000963	0.001189	-0.001873	0.002077	0.001554	-0.001035	-0.003783	0.003353	0.002414	0.001572	0.001049	-0.000322	-0.002017	-0.001240	0.000018	0.001347	0.000890	-0.000010	0.003267	0.003583	-0.002724	0.000375	0.001936	-0.000288	0.000230	0.000982	0.002350	0.003439	0.000756	0.003085	0.001424	0.000963	0.003135	0.003190	0.001012	0.003434	-0.000064	0.003042	0.001171	0.002107	0.001206	0.001808	0.003331	0.002791
-329.233333	0.000727	0.000559	0.002090	-0.000080	0.002204	0.002363	0.001769	0.001059	-0.000020	-0.000823	0.001896	0.000726	-0.000336	0.002597	0.000617	0.004129	-0.001473	0.001785	0.002268	-0.000607	-0.001554	-0.002444	0.002636	0.002403	0.000953	0.001924	0.001111	0.000638	0.000792	0.001246	0.000557	0.000083	0.000346	0.000020	-0.000063	0.002209	0.002075	0.000293	0.000670	0.000965	0.001853	-0.000058	0.004579	0.002118	-0.001238	0.003380	0.001406	0.000999	0.001053
-329.200000	0.001703	0.000785	0.000318	0.000098	0.001231	0.000201	0.002223	0.003641	0.000362	-0.000856	0.002238	-0.000583	0.001641	0.001162	0.002671	0.004198	0.001946	0.000962	0.000627	0.001480	0.004000	-0.001199	-0.001966	0.002298	0.000153	0.003716	0.001060	0.001101	0.003567	0.000876	0.002507	0.001422	0.001384	0.000503	0.001655	-0.001814	-0.000306	0.001055	0.002478	0.003070	0.001176	0.000551	-0.000103	-0.000823	0.001641	0.001719	0.001075	0.002277	0.001247
-329.166666	0.001643	0.000626	0.000086	0.000994	0.002195	0.003470	0.000858	0.000165	0.003264	0.002425	0.000793	0.002226	0.002398	0.004618	0.001319	0.001273	0.002409	-0.000495	-0.001074	0.000481	0.001255	0.003514	-0.000495	0.002705	0.002145	-0.000333	0.000561	0.000043	0.004607	0.001195	0.001720	-0.000840	0.000413	0.001066	0.001019	0.001470	0.002845	0.001716	0.001751	0.002356	-0.001181	0.002587	0.000695	0.002339	0.000762	0.001924	-0.000962	-0.000020	-0.002642
-329.133333	0.000905	0.000512	-0.002493	0.002207	0.000508	0.003429	0.003184	-0.001052	0.004329	0.001124	0.002648	-0.000390	0.004982	-0.000625	0.002674	0.000983	0.000945	-0.000468	-0.000393	0.002754	0.004615	0.002325	0.002408	0.004137	0.000223	0.005339	0.004387	0.002476	0.004229	0.003494	0.001927	0.002884	-0.000323	0.002791	0.001827	-0.002185	0.000843	0.003351	-0.000662	0.002386	0.000571	0.001222	0.003761	0.002030	0.002031	0.001830	0.004417	0.002514	0.000537
-329.100000	0.004858	-0.000739	0.003052	0.003117	0.000442	0.002067	0.001942	-0.000769	0.002729	0.003904	0.000887	0.001797	0.000645	0.002477	0.002656	0.005099	0.001758	0.002111	0.003389	0.000748	0.003594	0.001974	0.002486	0.003257	0.001986	0.002184	0.001666	-0.000149	0.003878	0.001100	0.003889	-0.001028	0.000411	-0.001116	0.004122	0.000572	0.001501	0.002839	0.000250	0.003283	-0.000547	0.002275	-0.000713	0.002044	0.001226	0.004024	0.001546	0.003636	-0.000947
-329.066666	0.002502	0.001230	0.004182	0.003553	0.003197	0.000118	0.001765	0.002302	0.002151	0.003532	0.000641	0.000116	0.001841	0.003043	0.001785	0.002659	0.004297	0.004474	0.004313	0.004453	0.000831	0.001407	0.001862	0.004963	0.003032	0.004180	0.004675	-0.000630	0.002688	-0.000096	0.003021	0.000497	0.000408	0.004664	0.000750	-0.000614	0.004967	0.002339	0.001314	0.002966	0.002513	-0.001103	0.002493	0.005639	0.002950	0.003671	-0.001072	0.001252	0.001371
-329.033333	0.003999	-0.002100	0.004222	0.002970	0.005619	0.003174	0.002656	0.000058	0.002061	0.002730	0.000377	0.002008	0.001610	0.001794	0.002522	0.001153	0.000921	0.002665	0.002371	0.002454	0.003481	0.001705	0.001381	0.005602	0.002974	-0.000939	-0.000937	0.002200	0.003374	0.004395	0.004797	-0.000031	0.002743	0.002099	0.003812	0.002767	0.003143	0.001432	-0.000069	0.003674	0.002629	0.001753	0.003388	0.001034	0.001579	0.003365	0.001488	0.002844	0.001938
-329.000000	0.000706	-0.001417	0.001333	0.001604	0.001357	0.002432	0.004004	0.002473	-0.000735	0.002397	0.003863	0.002543	0.003517	0.002677	0.003454	0.001786	0.005893	0.004033	0.003825	0.001553	0.002684	0.006191	0.002237	0.001205	-0.000649	0.006420	0.004101	0.002424	0.000881	0.000645	0.003525	-0.000559	0.002042	0.005567	0.002416	0.002193	0.006133	0.006071	0.003434	0.002581	0.000085	0.003550	0.000542	0.000565	0.002167	0.003143	0.003957	0.000774	0.002896
-328.966666	0.002785	0.000518	0.002686	0.003320	0.002065	0.003026	0.002229	0.000918	0.001451	0.003304	0.002464	0.003410	0.001816	0.004942	0.000270	0.001291	0.003234	0.005865	0.001256	0.001648	0.005500	0.004158	0.001091	0.003545	0.000608	0.003880	0.005760	-0.000154	0.002126	0.002854	0.002145	0.002998	0.000097	0.003750	0.003339	0.002614	0.000538	0.005405	0.001951	0.005017	0.001151	0.003147	0.002878	-0.000768	0.004135	0.001926	0.001695	0.002614	0.002164
-328.933333	0.004346	0.002948	0.004479	0.000262	0.004432	0.003949	0.001579	0.000615	0.001099	-0.000198	0.006271	0.005190	0.002642	0.003440	0.003619	0.004489	0.002609	0.002349	0.002915	0.000533	0.003984	0.000613	0.003808	0.002267	0.005930	-0.000053	0.003217	0.002541	0.003961	0.002703	0.001011	-0.000721	0.001356	0.003727	0.003796	-0.001356	0.003681	0.001218	0.001756	0.004768	0.000839	0.003281	0.000297	0.004863	0.001595	-0.000391	0.002294	0.000961	0.003285
-328.900000	0.004539	0.003929	0.000953	0.003581	0.001154	0.001946	-0.000227	0.001153	0.001453	0.000889	0.002750	0.003265	0.001694	0.001339	0.001427	0.005156	0.004689	0.003401	0.001408	0.000355	0.001211	0.004553	0.002507	0.000700	0.002715	0.004480	0.003972	0.001756	0.003845	0.004633	0.001218	0.006185	0.002486	0.004393	0.003368	0.001988	-0.000103	0.004421	0.005687	0.004008	0.002829	0.001799	0.004359	0.002138	0.001693	0.002477	0.001423	0.003946	0.005486
-328.866666	0.002075	-0.000995	0.002063	0.003547	0.001067	0.002816	0.001608	0.004973	0.003339	0.000213	0.003116	0.004629	0.002146	0.005586	0.002778	0.002633	0.000452	0.004816	0.002158	0.003492	0.001747	0.007652	0.001116	0.001705	0.003976	0.006910	0.002770	0.000708	-0.000611	0.001841	0.002808	0.001542	0.002743	0.001830	0.001915	0.004154	0.005061	0.003122	0.004617	0.004320	0.003156	0.002652	0.002499	0.004091	0.003974	0.004033	0.002307	0.002548	0.003373
-328.833333	0.001441	0.002561	0.001544	0.003671	0.003134	0.003803	-0.001269	0.000745	0.000628	0.001012	0.001621	0.002226	0.001686	0.003826	0.005564	0.002964	0.002729	0.003286	-0.000183	0.003241	0.003062	0.002858	0.000810	0.002255	0.003238	0.003323	0.002072	0.002076	0.004462	0.003797	0.003201	0.005046	0.002098	0.005702	0.002546	0.004307	0.002704	0.007000	0.002949	0.004443	0.002367	0.001229	0.002923	0.003899	0.001670	0.002121	0.003264	0.003735	0.005466
-328.800000	0.003176	0.002875	0.002723	0.000776	0.003420	0.003324	0.003611	0.001353	0.002305	0.002462	0.001542	0.003674	0.003137	0.005685	0.004519	0.003990	0.002508	0.005240	0.005344	0.003618	0.000995	0.002762	0.000456	0.001095	-0.001073	0.004216	0.004723	0.003277	0.004016	0.004927	0.001297	0.004720	0.002509	0.000663	0.004360	0.003468	0.003927	0.000017	-0.001683	0.005158	0.001270	0.000077	-0.000172	0.003562	0.002294	0.002241	0.003496	0.002010	0.003860
-328.766666	0.001250	0.002949	0.003600	0.002317	0.003581	0.003917	0.002133	0.003341	0.002641	0.002597	0.004871	0.001111	0.005539	0.000671	0.006843	0.002189	-0.000524	0.006095	0.003027	0.001642	0.003937	0.004621	0.003297	0.004231	0.002656	0.004805	0.003258	0.002652	0.001967	0.004050	0.001868	0.002151	0.001613	0.002871	0.003877	0.003620	0.001932	0.006111	0.004381	0.001874	0.005258	0.003483	0.003089	0.002863	0.001665	0.001084	0.002638	0.003172	0.004689
-328.733333	0.006217	0.001272	0.001726	0.002739	0.001648	0.002598	0.005132	0.003116	0.005297	0.002261	0.001042	0.004191	-0.000519	0.002452	0.002079	0.001857	0.001334	0.002344	0.003987	0.000787	0.003018	0.003820	0.001879	0.001966	0.004461	0.004349	0.005049	0.003429	0.004354	0.004306	0.001616	0.003140	-0.000125	0.004052	0.004918	0.001764	0.002465	0.003899	0.003539	0.002680	0.003347	0.001447	0.002716	0.002456	0.002757	0.001858	0.000143	0.004513	-0.000471
-328.700000	0.003587	0.001274	0.001332	0.001923	0.004837	0.003746	0.001957	0.002435	0.004966	0.001235	0.004890	0.003476	0.002717	0.004760	0.005369	0.002033	-0.000673	0.002495	0.003146	0.004277	0.002097	0.004211	0.002316	0.003583	0.004711	0.007933	0.004464	0.001040	0.006367	0.003800	0.005817	0.003208	0.003093	0.007126	0.002635	-0.000214	0.002423	0.001586	0.002753	0.004564	0.000578	0.002028	0.004073	0.005075	0.000574	0.005512	0.005485	0.003027	0.004239
-328.666666	0.004703	0.002296	0.004742	0.000251	0.003217	0.001279	0.003701	0.004221	0.002188	0.003622	0.005092	0.005299	0.005775	0.001379	0.003949	0.003016	0.002462	0.004406	0.001479	0.002284	0.002314	0.000925	0.004792	0.002384	0.003881	0.005859	0.001599	0.003729	0.004771	0.003111	0.003662	0.003065	0.004098	0.005889	0.001656	0.000078	0.001392	0.002243	0.003444	0.002417	0.002634	0.001712	0.001723	0.005683	-0.000349	0.000327	0.002717	0.005014	0.002838
-328.633333	0.004772	0.003053	0.002590	0.003802	-0.000102	0.002473	0.001579	0.002342	0.002489	0.002345	0.002666	0.000239	0.002580	0.003313	0.004756	0.004585	0.002520	0.002201	0.003369	0.002731	-0.001107	0.005122	0.001988	0.004714	0.003727	0.003338	0.002500	0.003479	0.004698	0.002780	0.002904	-0.000400	0.003083	0.004995	0.002730	0.003453	0.003121	0.004581	0.003140	0.002923	0.003565	0.001592	-0.000224	0.004097	0.001161	0.002848	0.004497	0.001666	0.003475
-328.600000	0.001410	0.002373	0.003448	0.003631	0.004693	0.003077	0.002274	0.002717	0.004176	0.000680	0.003621	0.001048	0.005432	0.004238	0.004330	0.002923	0.003149	0.002024	0.002708	0.002757	0.005067	0.003116	0.001294	0.001244	0.002684	0.006155	0.002886	0.003379	0.002935	0.000288	0.003794	-0.001279	0.002013	0.007082	0.002315	0.001676	0.001519	0.002584	0.007128	0.003658	0.005654	0.003107	0.003115	0.001515	0.000575	0.001726	0.003549	0.003239	0.001197
-328.566666	0.003430	0.004004	0.002448	0.002111	0.004534	0.003086	0.001254	-0.000016	0.003337	0.000206	0.002170	0.005273	0.006185	0.003299	0.001833	0.002507	-0.001029	0.001619	0.001010	0.002663	0.003272	0.002769	0.002964	0.005749	0.002146	0.003693	0.002545	0.004401	0.001336	0.004777	0.003735	0.002057	0.002995	0.003585	0.001956	0.002270	0.004010	0.003308	0.003887	0.001675	0.002805	0.000250	0.002071	0.003269	-0.001088	-0.000522	0.005735	0.002111	0.001531
-328.533333	0.002590	0.003022	0.003335	0.003861	0.002989	0.002750	-0.000686	0.002754	0.000906	0.004265	0.003579	0.001401	0.001038	0.001362	0.001936	0.002176	0.001417	0.005110	0.003082	0.002186	0.002875	0.001343	0.003533	0.003153	0.001920	0.004511	0.002895	0.002266	0.002901	0.004530	0.004539	0.003447	0.003615	0.005152	0.001543	0.000358	0.000895	0.002474	0.002215	0.003350	0.003369	0.001702	0.003378	0.002767	0.002596	0.003933	0.004738	0.004638	0.000489
-328.500000	0.003081	0.000593	0.004481	0.002511	0.001402	0.002687	0.002524	0.002891	0.001402	0.004098	0.002859	0.002335	0.001735	0.003789	0.000416	0.002265	0.000841	0.003867	0.000297	0.003978	0.003893	0.001601	0.001844	0.004978	0.003622	0.005035	0.002905	0.003243	0.005263	0.003818	0.002424	0.003087	0.004551	0.002990	0.001466	-0.000527	0.001697	0.005468	0.000649	0.004538	0.002478	0.001340	0.002631	0.001314	-0.000915	0.000877	0.004122	0.003350	0.004630
-328.466666	0.002031	0.003117	0.002324	0.001672	0.003162	0.002699	0.003684	-0.000255	0.003917	0.003871	0.002735	0.003427	0.003679	0.003749	0.005492	0.002284	0.002225	0.005995	-0.001307	0.004543	0.003969	0.001726	0.001265	0.005862	0.005126	0.004261	0.006939	0.003439	0.001619	0.000917	0.005631	0.002574	0.004791	0.003475	0.001543	0.002571	0.002803	0.002769	0.002432	0.005019	-0.000151	0.000377	0.003433	0.002011	0.003568	0.002702	0.000124	0.002454	0.005683
-328.433333	0.003589	-0.000104	0.005106	0.000898	0.001577	0.000168	0.002946	0.002130	0.002493	0.002380	0.003911	0.003054	0.002389	0.002942	0.003372	0.001247	0.001398	0.002123	0.001677	0.000446	0.002093	0.000553	0.001110	0.003021	0.002131	0.005473	0.001229	0.003104	0.003153	0.004800	0.001570	0.003127	0.002589	0.005656	0.003516	0.002270	0.001333	0.003437	0.004290	0.002259	0.001571	-0.000698	0.002001	0.004219	0.002548	0.001991	0.002948	0.004948	0.002410
-328.400000	0.004392	0.003759	0.004017	0.002828	0.004512	-0.001396	-0.000158	0.003890	0.004876	0.002322	0.003573	0.004140	0.002858	0.003762	0.004093	0.002903	0.001700	0.003445	0.001989	0.000434	0.002589	-0.000303	0.001178	0.000461	0.004873	0.002569	0.003780	0.003972	0.002980	0.001504	0.003699	0.002185	0.001509	0.005885	0.003480	-0.000044	-0.001034	0.005381	0.000470	0.001352	0.003732	0.002428	0.001934	0.002972	0.001168	0.001040	0.006122	0.003180	0.005936
-328.366666	0.001446	-0.000628	0.002699	0.000889	0.002023	0.001741	0.001892	0.000965	0.001683	0.003476	0.001384	0.002017	0.004141	0.003434	0.003669	0.000990	0.002881	0.004965	0.000279	0.004583	0.001150	0.002061	0.005066	0.001293	0.003141	0.000971	0.001271	0.001762	0.006290	0.005097	0.000127	0.001399	0.001130	0.003884	0.004361	0.001922	0.004360	0.003559	-0.000419	0.004210	0.002985	0.001601	0.003749	0.002708	0.000971	0.002116	0.003804	0.003598	0.004924
-328.333333	0.002987	0.002106	0.001638	0.002022	0.003144	0.001286	0.000815	0.002667	0.001677	0.001318	0.001971	0.001910	0.005202	0.002665	0.003145	0.002828	0.003239	0.002728	0.002390	0.000895	0.002995	0.002543	0.004365	0.001770	-0.000140	0.003023	0.001286	0.004143	0.005395	0.005510	0.003831	0.000661	0.002035	0.004344	0.002967	0.002931	0.004201	0.004267	0.001444	0.004474	0.000593	0.001885	0.002710	0.002513	0.002221	0.002103	0.006738	0.005085	0.000865
-328.300000	0.003137	0.000477	0.003385	0.001272	0.002856	0.000252	0.001225	0.002427	0.002660	0.003167	0.004570	0.003738	0.000327	0.004961	0.001408	0.002655	0.003897	0.001763	0.001954	0.000902	0.001778	0.005897	0.001602	0.001470	0.002684	0.004653	0.002957	0.005364	0.004040	0.004402	0.001597	0.007714	0.004099	0.002320	0.002308	0.000829	0.000081	0.002837	0.002559	0.005524	0.001866	0.004079	0.003835	0.000174	0.000780	0.000812	0.003324	0.004531	0.003769
-328.266666	0.002678	0.003602	0.001296	0.004516	0.003192	0.001785	0.003358	0.000715	0.004145	0.001886	0.004137	0.003335	0.004099	0.004742	0.000634	0.003082	0.003731	0.003373	0.001795	0.003472	-0.001223	0.002038	0.003568	0.003353	0.000687	0.001472	0.004296	0.004505	0.003904	0.003891	0.001856	-0.000054	0.001939	0.004502	-0.000363	0.002979	0.003317	0.003662	0.003064	0.002947	0.002540	0.000766	0.001867	0.003787	0.001923	0.002258	0.000161	0.004628	-0.000896
-328.233333	0.002848	0.003125	0.003377	-0.000352	0.002973	-0.000574	0.000549	0.003167	0.001617	0.002759	0.005706	0.000302	0.001766	0.003892	0.006456	-0.000921	0.002370	0.004069	0.003563	0.000989	0.002539	0.001671	0.003167	0.002461	0.002547	0.000418	0.004266	0.003261	0.004698	0.003477	0.004306	0.000384	0.001503	0.001155	0.002754	0.002723	0.002887	0.005165	0.000636	-0.000391	0.005300	0.001485	0.001819	0.002922	0.003189	0.003570	-0.000703	0.001191	0.003559
-328.200000	0.003389	0.002385	0.001597	0.002098	0.001750	0.003023	0.001054	0.002293	0.003762	0.002252	0.000713	0.000425	0.003464	0.002809	0.002277	0.002005	-0.000573	0.002309	0.001908	0.000104	0.001302	0.001522	0.000445	0.001493	0.003032	0.001876	0.001017	0.002084	0.005344	0.004629	0.003673	0.000957	0.006206	0.002736	0.003319	0.001884	0.005604	0.004825	0.004190	0.003077	0.001945	0.001378	0.002228	0.000132	0.002334	0.001684	0.001349	0.004056	0.003543
-328.166666	0.003668	0.000798	0.003284	-0.000824	0.004033	0.001885	0.001508	0.002518	0.006065	0.004184	0.001662	0.001502	0.003226	0.002642	0.006588	0.003514	-0.000118	0.005145	0.002199	0.001103	0.002642	0.000397	0.004037	0.001979	0.004017	0.002973	0.004006	0.002728	0.004040	0.003292	0.002683	0.003780	0.003823	0.002367	0.003206	0.000760	0.002600	0.005540	0.002035	0.003239	0.001462	0.002748	0.001163	0.003662	0.000391	0.002129	0.002413	0.001259	0.007376
-328.133333	0.000468	0.001572	0.003607	0.000783	0.004050	-0.001164	0.001749	0.002705	0.001205	0.001922	0.003163	0.002156	0.002811	0.003326	0.003759	0.004333	0.003270	0.006080	0.000863	0.002101	0.002425	0.002635	-0.001873	0.003178	0.001661	0.001761	0.002511	0.002054	0.004148	0.003607	0.002803	0.001854	0.001804	0.002203	0.000425	0.001956	0.004168	0.004340	0.000403	0.001508	0.001272	0.002241	0.000076	0.003459	0.000697	0.000244	0.003805	0.003434	0.002609
-328.100000	0.000917	-0.000032	0.002764	0.001299	0.005088	0.002244	0.004950	0.001711	0.004018	0.005723	0.004636	0.002692	0.004926	0.000060	0.002017	0.001457	-0.000773	0.002806	0.002841	0.002075	0.001190	-0.000271	0.000190	0.000497	0.002719	0.002733	0.002871	0.000885	0.003890	0.005008	0.001169	0.002954	0.005783	0.007421	0.002539	-0.000323	0.002932	0.003281	0.000422	0.003531	0.001295	0.005462	0.003234	0.001663	0.002095	0.003019	0.004529	0.001976	0.004326
-328.066666	0.000112	0.004363	0.001389	0.001811	0.002879	0.003285	0.002018	0.002033	0.002412	0.001731	0.003763	0.003649	0.003540	0.002858	0.006169	0.001924	0.002630	0.003332	0.000872	0.000949	0.001296	0.002988	0.002190	0.002951	0.002793	0.002572	0.004139	0.002633	0.001280	0.004581	0.004872	0.001403	0.001587	0.004830	0.003713	-0.000794	0.002446	0.005881	0.000024	0.002636	0.002805	0.003578	0.001375	0.002191	0.002130	0.004690	0.003757	0.004490	0.005961
-328.033333	0.001840	0.003769	0.002213	0.002908	0.001980	0.001642	0.001366	0.005751	0.004144	0.003217	0.001936	0.000922	0.001655	0.002399	0.002923	0.003300	0.005566	0.005042	0.001091	0.000267	0.003018	0.003801	0.002631	0.005082	0.002178	0.001354	0.003048	-0.000808	0.001328	0.003162	0.002708	0.001367	0.004346	0.001942	0.000433	0.003283	-0.001138	0.002903	0.003942	0.004317	0.001151	0.000506	0.002979	-0.000334	0.001468	0.000204	0.003331	0.005349	0.003238
-328.000000	0.003810	0.001473	0.002259	0.001231	0.003825	0.003468	0.003238	0.001171	0.003567	0.002897	0.005397	0.000783	0.005308	0.002066	0.000585	0.002439	0.003122	0.004410	0.004206	0.001332	0.000737	0.005633	0.002414	-0.000069	0.002171	0.003621	0.002157	0.003810	0.005651	0.001894	0.002683	0.001862	0.000099	0.003565	0.004567	0.003112	0.000142	0.005944	0.002895	0.003077	0.006820	0.000408	0.005319	0.004092	0.001664	0.000135	0.003699	0.000709	0.000203
-327.966666	0.004033	-0.000046	0.002263	0.002860	0.002854	0.000781	-0.000332	0.004641	0.002264	0.001384	0.003437	0.001815	0.002252	0.002423	0.004125	0.003623	0.000405	0.005810	0.002762	0.001719	0.001198	0.002341	0.003930	0.004009	0.002988	0.002060	0.003302	0.002778	0.002809	-0.000404	0.002562	0.001863	0.001934	0.003862	0.004708	0.000894	0.004353	0.002676	0.002364	0.001075	0.000292	0.003255	0.001376	0.002600	0.003570	0.001272	0.001973	0.000109	0.006865
-327.933333	0.003509	0.003865	0.002855	-0.000290	0.002112	0.001169	0.003114	0.000580	0.002432	-0.000218	0.001551	0.001297	0.001482	0.002419	-0.000447	0.001927	0.004161	0.002604	0.000799	0.002107	0.004202	0.005621	0.000794	0.004280	0.002542	0.002719	0.000487	0.001435	0.005205	-0.000552	0.003818	0.001370	-0.000378	0.003720	0.002194	0.001792	0.002805	0.004988	0.003529	0.000805	0.003213	0.001073	0.000784	0.000328	0.000456	0.002671	0.002862	0.003434	0.002528
-327.900000	0.002045	0.001366	0.003225	0.001166	0.000733	-0.001143	0.002959	0.001348	0.004139	0.002371	0.003373	0.004213	0.001131	-0.001070	0.005056	0.002015	0.002931	0.003205	0.003232	0.002163	0.002119	0.006653	0.002466	0.001664	0.006420	0.002735	0.000944	0.002321	0.005406	0.001568	0.001557	0.004404	0.002786	0.002742	0.002036	0.001487	0.000825	0.002920	0.000175	-0.000006	0.004180	0.000531	0.003482	0.003558	-0.000018	0.004279	-0.000115	0.003420	0.005301
-327.866666	0.002135	0.003522	0.002838	0.001472	0.001413	0.002843	0.003372	0.001848	-0.000876	0.002838	0.001460	0.003910	0.005602	0.001476	0.004180	0.004441	0.003159	0.004553	0.002517	0.000610	0.002077	0.002942	0.000910	0.004249	0.004873	0.001721	0.000276	0.001429	0.005135	0.002523	0.003026	0.001112	0.001535	0.003550	0.002223	0.004895	0.003993	0.002556	0.002753	0.000165	0.002190	0.002477	0.000553	0.000444	0.002582	0.003802	0.003063	0.003269	0.003005
-327.833333	0.003450	0.000818	0.005594	0.001977	0.003923	0.001897	0.002440	0.004126	0.004298	0.002861	0.002009	0.004228	0.004726	0.004920	0.004953	0.001331	0.002659	0.003212	0.002976	0.003036	0.003714	0.006050	0.005222	0.003444	0.004778	-0.000066	0.000676	0.002406	0.003275	0.003431	0.002611	0.002757	0.001780	0.003524	0.003602	0.000437	0.004334	0.002681	0.002333	-0.000073	0.004831	0.002401	0.006818	0.005280	0.002755	0.002248	0.002124	0.003459	0.002689
-327.800000	0.000871	0.000213	0.003450	0.004096	0.000209	0.002819	0.001092	0.004695	-0.000089	0.001502	0.000602	-0.000011	0.005524	0.003178	0.001698	0.001735	0.006156	0.004599	0.003215	0.003164	0.002486	0.002604	0.002065	0.001711	0.004585	0.004654	0.003889	0.004155	0.003490	0.001360	0.003675	0.005163	0.001325	0.004401	0.003714	0.001146	0.004169	0.000663	0.003592	0.000069	0.004450	0.004189	0.003353	0.001691	0.001748	0.002955	0.000759	-0.000117	0.000522
-327.766666	0.002170	0.001678	0.002894	0.003695	0.003054	0.001795	0.001293	0.000554	0.005328	0.000755	0.000994	0.002870	0.000687	0.000864	0.002688	0.004022	0.003685	0.004669	0.004131	0.003641	0.000671	0.002618	0.000227	0.002429	0.002119	0.004675	0.002464	0.003604	0.001892	0.000349	0.005402	0.001906	0.001124	0.003908	0.001226	0.000188	0.003447	0.003808	0.002450	0.002379	0.003632	0.001703	0.000820	0.001371	0.005076	0.003595	0.002529	0.004792	0.000330
-327.733333	0.002467	0.003795	0.002899	0.002885	0.001799	0.002474	0.001254	0.002626	0.001035	0.001981	-0.000397	-0.000262	0.002456	0.001912	0.002615	0.002595	-0.000219	0.001760	0.002461	0.003174	0.000273	0.002420	0.000473	0.003664	-0.002862	0.003133	0.004146	0.003759	0.001184	0.002280	0.004199	0.003794	0.001456	0.001215	0.000825	0.002737	0.003998	0.007145	0.000810	0.005035	0.002257	0.004152	0.003799	0.002311	0.000047	0.001776	0.002272	0.006936	0.000171
-327.700000	0.004605	-0.000724	0.002660	0.002426	0.001238	0.003585	0.000534	0.002683	-0.000639	0.004495	0.001213	0.003501	0.003828	0.001834	0.004143	0.004994	0.001233	0.005397	0.001162	0.000913	0.002425	0.004513	0.001755	0.000276	0.006531	0.003909	0.002865	0.001337	0.004544	0.000338	0.002913	0.002643	0.000820	-0.000623	0.000972	-0.001139	0.002508	0.001401	0.003154	0.003025	0.001619	0.002710	-0.000216	0.000941	0.003386	0.003361	0.000834	0.003850	0.001439
-327.666666	0.001474	0.004923	0.003140	0.002919	0.002512	0.003507	0.002786	0.000752	0.001860	0.001051	0.001684	0.001896	0.001659	0.002179	0.004367	0.003876	0.002838	0.004498	0.002125	0.000955	0.000129	0.001464	0.002028	0.004264	0.001996	0.006840	0.004474	0.002236	0.002526	0.002406	0.002940	0.003775	0.000089	0.005059	0.004079	0.001458	0.001618	0.003146	0.003357	0.004253	0.001690	0.000839	0.003184	0.002359	0.002686	0.001532	0.000919	0.002472	0.004199
-327.633333	0.002139	0.004987	0.003423	0.003055	0.001981	0.002996	0.001855	0.001255	0.001714	0.003734	0.002802	0.003045	0.003709	0.000872	0.006921	0.000412	0.000019	0.002065	0.003410	0.002432	0.000748	0.001807	0.003739	0.006504	0.002942	0.000550	0.003246	0.005524	0.003145	-0.001927	0.003799	0.001386	0.001771	0.000596	0.002665	0.004052	0.001587	0.003963	0.002389	0.002250	0.001146	0.001676	0.003309	0.005902	0.004692	0.003439	0.000501	0.003112	0.000734
-327.600000	0.004848	0.001082	0.005222	0.002927	0.005982	0.004139	0.002717	0.003735	0.000408	0.003723	0.004013	0.003077	0.005813	0.004745	0.003633	0.003463	0.000799	0.002887	0.004060	0.001786	0.001394	0.001099	0.001856	0.001189	0.001237	0.001557	0.003594	0.002651	0.003497	-0.000319	0.003169	0.001603	0.002975	0.002729	0.002309	0.004722	0.001947	0.001472	0.000860	0.003284	0.001950	0.002835	0.001897	0.001991	0.002738	0.005051	0.002119	0.001006	-0.000500
-327.566666	0.003625	0.001700	0.003724	0.000740	0.003496	0.004936	0.002491	0.001311	0.001881	0.001648	0.003049	0.002047	-0.000495	0.002177	0.002808	0.000981	0.002206	0.003082	0.004492	0.004515	0.001797	0.001411	0.002985	0.003021	0.006366	0.000762	0.003495	0.003255	0.001194	0.002575	0.004470	0.005215	0.001930	0.003465	0.004040	0.001405	0.000398	0.001298	-0.001792	0.002005	0.001117	-0.000295	0.004236	0.000716	0.001586	0.004486	0.002332	0.005595	0.000747
-327.533333	0.004279	0.001677	0.004129	0.003361	0.000072	0.003494	-0.000478	0.002342	-0.000312	0.003030	0.003540	0.004530	0.001033	0.003340	0.005084	0.003299	0.001807	0.006649	0.001221	0.002538	0.002096	0.002857	0.002604	0.001895	0.004476	0.004469	0.003914	0.004557	0.003396	0.003463	0.004565	0.003379	0.002727	0.002661	0.002663	0.002515	0.002154	0.002852	0.002132	0.004031	0.000377	0.003621	0.000869	0.003975	0.001950	0.003713	0.001068	0.004146	-0.000422
-327.500000	0.004746	0.001396	0.002048	0.003386	0.001646	0.002718	0.001778	0.002139	0.003289	0.003681	0.003759	0.000579	0.003764	0.001838	0.002233	-0.000213	0.003707	0.003263	0.003377	0.004280	0.002106	0.001958	0.000603	0.003115	0.003019	0.003987	0.003346	0.001077	0.008436	0.001082	0.003853	0.004185	0.004820	0.002750	0.004451	0.000272	0.001131	0.001216	0.002160	0.002427	0.002178	0.000878	0.004397	0.004607	0.003826	0.000471	0.002627	0.005671	0.004270
-327.466666	0.003976	-0.001467	0.002383	-0.001984	0.001792	-0.000451	0.003371	0.003058	0.000536	0.004267	0.000711	0.002407	0.001850	0.002306	0.001384	0.005498	0.000561	0.004461	0.004345	0.002570	0.001305	-0.000345	0.000575	0.004053	0.003907	-0.000088	0.002866	0.000982	0.005010	0.003346	0.004186	0.004484	0.002560	0.001600	0.002008	0.001629	0.002184	0.002340	0.000620	0.006394	0.000806	0.001560	0.001423	0.002036	0.003484	0.002192	0.000428	0.001203	0.005057
-327.433333	0.005632	0.000284	0.001458	0.003741	0.000722	0.002602	0.003285	0.002364	0.003401	0.001671	0.000822	0.001425	0.001564	0.001304	0.003167	0.003997	0.001597	0.002800	0.002011	0.003014	0.002481	0.002714	0.003183	0.001893	0.001391	0.001671	-0.001005	0.002240	0.004528	0.001285	0.000446	0.004334	0.000573	0.005239	0.005528	0.000191	0.002000	0.001137	0.000740	0.001347	0.001677	0.001619	0.002232	0.004685	0.003555	0.002819	0.002991	-0.001987	0.002028
-327.400000	0.002828	0.000952	0.004650	0.003317	0.002505	-0.000359	0.002085	0.000234	0.002764	0.004869	0.004093	0.002955	0.000542	0.002207	0.002947	0.002111	0.002363	0.007836	0.001910	0.003853	0.005221	0.003740	0.001041	0.002943	0.003177	0.005997	0.001394	0.004867	0.003404	0.004967	0.004352	0.003649	0.002486	0.003498	-0.000801	0.000979	0.000009	0.002822	0.000160	0.004735	-0.000337	0.001304	0.002471	0.001673	0.002698	0.003598	0.003208	0.002704	0.002723
-327.366666	0.003719	0.001141	0.002205	0.001318	0.001352	0.004068	0.003998	0.004409	0.001589	0.002512	0.002185	0.002141	0.002493	0.003278	0.001482	0.005067	0.001386	0.005092	0.003788	0.000739	0.000906	0.004939	0.003162	0.004140	0.002058	0.003447	0.003689	0.001913	0.002269	0.002117	0.004211	-0.000723	0.002966	0.003395	0.002198	0.001955	0.006333	0.003942	-0.000639	0.001751	0.000938	0.001384	0.002406	0.003887	0.004697	0.001034	-0.000375	0.003170	0.003351
-327.333333	0.004115	0.002793	0.002249	0.001101	0.000583	0.005465	0.002935	0.004222	0.001992	0.003507	0.001048	0.002865	0.003196	0.000962	0.002582	0.000920	-0.000520	0.003557	-0.001482	0.002272	0.003389	0.004543	0.002839	0.003983	0.003358	0.003229	0.005507	0.004331	0.005105	0.001752	0.004563	0.001766	0.004041	0.001872	0.002483	0.001217	0.006143	0.003309	0.003710	0.002242	0.003284	0.001865	0.000392	0.002414	0.003249	0.001525	0.002283	0.004717	0.005607
-327.300000	0.004759	0.000235	-0.001296	0.003776	0.000935	0.000680	-0.000521	-0.000605	0.002000	0.004054	0.001822	0.002465	-0.001210	0.001790	0.003652	0.002544	0.000666	0.006642	0.001383	0.004035	0.003538	0.003180	0.002072	0.003991	0.000956	0.002677	0.003360	0.003224	0.002745	0.002629	-0.000370	0.000488	0.001881	0.002091	0.002299	0.003137	0.002111	0.003740	0.003488	0.000076	0.001410	0.003795	0.002329	0.002051	0.001077	0.005275	0.001654	0.004852	0.003989
-327.266666	0.004215	0.002976	0.003191	0.001604	0.002946	0.005497	-0.002027	0.001140	0.001561	0.005039	0.001928	0.003859	-0.001300	0.002430	0.004562	0.002847	0.001499	0.005380	0.001391	0.003136	0.005736	0.003877	0.003725	0.003419	0.002474	0.001949	0.003091	0.000864	0.002882	0.001440	0.001768	0.002130	0.003238	0.005379	0.000826	0.001475	0.000175	0.005470	-0.000513	0.003487	0.004398	0.000993	0.003177	0.002617	0.003626	0.004449	-0.000315	0.001563	0.002725
-327.233333	0.003719	-0.001056	0.002977	0.001965	0.004766	0.005375	0.005229	0.002647	0.004460	0.001974	-0.000634	0.000877	0.002175	0.000570	0.000901	0.002121	0.001066	0.004754	0.003679	0.005831	0.001981	0.002988	0.004653	0.003841	0.001063	0.006501	0.003880	0.004235	0.005888	0.001186	0.001515	0.002922	0.002888	0.001139	0.001075	0.000721	0.002246	0.004186	0.004570	0.002850	0.001218	0.002820	0.003684	0.002979	0.002039	0.002882	0.003330	0.001742	0.004272
-327.200000	0.001791	0.004335	0.004098	0.001599	0.000644	0.003248	0.003994	0.000191	0.004899	0.003219	0.002376	0.002745	0.003686	0.004550	0.002519	0.002195	0.004908	0.001562	0.004256	0.005258	0.001729	-0.000770	0.001419	0.002523	0.005994	0.002132	0.004478	0.004161	0.003988	0.001936	0.005641	0.001115	0.002422	0.003715	0.005079	0.003716	0.001189	0.005711	0.000090	0.002761	0.001985	0.000129	0.003667	0.004557	0.001082	0.003936	0.001260	0.002279	0.004195
-327.166666	0.002786	0.003028	0.002276	0.000741	0.002620	0.002014	0.003532	0.003810	0.002623	0.004954	0.003115	0.001571	0.000746	0.003555	0.000685	0.002340	0.000474	0.005346	0.005198	0.004497	0.001299	0.004943	0.001807	0.002562	0.004239	0.003394	0.004122	0.002330	0.003960	0.003603	0.001924	0.002689	0.000986	0.003824	0.001414	0.001385	0.004279	0.003370	0.000677	0.005688	0.003608	-0.000483	0.002966	0.003654	0.001078	0.002599	0.002159	0.005748	-0.000210
-327.133333	0.002419	0.002105	0.005160	0.002648	0.003455	0.001473	0.001854	0.002520	0.002882	0.004823	-0.000045	0.002292	0.000958	0.003182	0.003049	0.000973	0.002128	0.003054	0.002021	0.004027	0.002255	0.004290	0.000553	0.003611	0.005350	0.004235	0.003103	0.004004	0.003323	-0.000269	0.004040	0.002967	0.002616	0.003468	0.000343	0.002981	0.002665	0.000486	0.001494	0.001987	0.002413	0.001882	0.003531	0.003136	0.001170	0.002518	-0.000625	0.003257	0.004675
-327.100000	0.004423	0.004162	0.004860	0.002440	0.001476	-0.000348	0.003523	0.003267	0.001224	0.004032	0.001261	0.001272	0.000078	0.002074	0.001597	0.002416	0.001451	0.001586	0.003001	0.003633	0.007424	0.004859	0.002396	0.001920	0.003558	0.005766	0.004419	0.002331	0.003973	0.002949	0.001560	0.002648	0.003084	0.003864	0.000776	0.002072	0.005383	0.003187	-0.000152	-0.000070	0.003814	0.001305	0.003018	0.000143	0.003101	0.004730	0.001195	0.002030	0.001636
-327.066666	0.004253	0.001663	0.002529	0.004430	0.003249	0.002925	0.004066	0.003262	0.004646	0.002778	0.002366	0.004834	0.001442	0.002349	0.001234	0.000732	-0.000920	0.000839	0.003068	0.002552	0.001757	0.003515	0.002379	0.003977	0.004631	0.003140	0.001319	0.003220	0.004436	0.003617	0.004275	0.000590	0.005217	0.003006	0.001651	0.002184	0.003221	0.002287	0.002087	0.004858	0.004424	0.001235	0.005662	0.004044	0.001322	0.002351	0.001887	0.004530	0.000765
-327.033333	0.002587	-0.000407	0.005948	0.006100	0.003458	0.004470	0.001258	0.002724	0.001175	0.001597	0.005055	0.005540	0.001817	0.005419	0.000888	0.001387	0.002232	0.006001	0.004509	0.001524	0.003494	0.003690	0.004492	0.001493	0.004253	0.003646	0.003731	0.002816	0.006406	0.001846	0.001626	0.000900	0.003289	0.001724	0.002038	0.000971	0.001487	0.005327	0.003728	0.002953	0.002479	0.000335	0.000985	0.003142	0.005103	0.003181	0.001909	0.004727	0.003836
-327.000000	0.005054	0.001433	0.003496	0.003961	0.002439	0.002748	0.006036	-0.000371	0.001467	0.004277	0.002615	0.003576	0.005196	0.004637	0.004253	-0.000469	0.005171	0.003965	0.003536	0.005665	0.002591	0.004852	0.004376	0.004858	0.002463	0.005876	0.002640	0.003639	0.006772	0.002402	0.002941	0.002782	0.001499	0.005050	0.000230	0.000249	0.000235	0.004613	0.000697	0.002988	0.000082	0.002321	0.001292	0.005804	0.001922	0.002936	0.001417	0.005539	0.004127
-326.966666	0.003374	0.002727	0.002966	0.003693	0.002248	0.004526	0.002597	0.002937	0.002808	0.002912	0.003210	0.001589	0.005028	0.000960	0.005340	0.002665	0.001689	0.002240	0.003643	0.002762	0.003854	0.005581	0.001589	0.004061	0.003501	0.006094	0.003147	0.000816	0.006526	0.001986	0.004279	0.003530	-0.000229	0.004106	0.001036	0.002585	0.001689	0.002243	0.002112	0.003193	0.000206	0.003706	-0.000729	-0.001017	0.003773	0.004409	0.003976	0.000705	0.003370
-326.933333	0.004015	0.001474	0.003060	0.003611	0.001000	0.002323	0.002632	0.001076	0.002073	0.001029	0.002488	0.004052	0.002158	0.002318	0.006225	0.004354	0.003031	0.002791	0.003590	0.003857	0.000084	0.004568	0.004604	0.004755	0.002377	0.005854	0.002852	0.002697	0.004539	0.004640	0.004817	0.002427	0.001591	0.005314	0.005147	0.000210	0.003317	0.004526	0.001530	0.002072	0.003188	-0.000252	0.001824	0.002578	0.003737	0.003597	0.003174	0.003644	0.007487
-326.900000	0.004778	0.005283	0.003139	0.003544	0.002953	0.003192	0.003326	0.000868	0.003917	0.004643	0.005000	0.002943	0.005162	0.003436	0.002998	0.002756	0.001893	0.003039	0.004875	0.004477	0.001792	0.004140	0.002862	0.001725	0.003926	0.006237	0.001712	0.002398	0.003190	0.001459	0.003968	0.002015	0.000303	0.005674	0.004595	0.000739	0.003937	0.003380	0.002534	0.004143	0.003954	0.003345	0.001686	0.003189	0.004607	0.001599	0.001620	0.003874	0.002768
-326.866666	0.003170	0.001462	0.002821	0.004982	0.001450	0.006289	0.004167	0.002031	0.001627	0.003956	0.002406	0.004636	0.004605	0.003746	0.003246	0.004343	0.001571	0.006165	0.005101	0.006361	-0.000069	0.004457	0.002396	0.004146	0.003015	0.004553	0.003592	0.003459	0.005328	0.005754	0.004846	0.003118	0.004733	0.004331	0.001715	0.004760	0.000643	0.004556	0.000399	0.003832	-0.000149	0.003857	0.005482	0.001819	0.003644	-0.000314	0.005254	0.003574	0.005544
-326.833333	0.006999	0.002997	0.003653	0.004103	0.007063	0.004635	0.003593	0.004462	0.000482	0.006179	0.000649	0.004536	0.003812	0.003384	0.002645	0.002513	0.003970	0.003361	0.003600	0.003423	0.001651	0.003667	0.004128	0.003161	0.003866	0.003452	0.002463	0.005929	0.004886	0.001834	0.003612	0.003891	0.001400	0.007293	0.003790	0.001840	0.002781	0.003873	0.002549	0.003681	0.003428	0.000885	0.004338	0.003175	0.005299	0.002567	0.003534	0.003698	0.004028
-326.800000	0.003443	0.004157	0.004819	0.005144	0.003357	0.004833	0.004621	-0.000109	0.000888	0.003221	0.001935	0.005321	0.001285	0.002386	0.001437	0.004154	0.002382	0.006772	0.005727	0.004674	0.001463	0.002707	0.004335	0.001721	0.004931	0.004709	0.004376	0.004562	0.004384	0.003128	0.004213	0.002401	0.002895	0.006094	0.001568	0.003788	0.001355	0.001779	0.003423	0.004008	0.003579	0.000396	0.001533	0.004723	0.005409	0.003516	0.000697	0.002069	0.005478
-326.766666	0.004967	0.002187	0.004132	0.003865	0.005859	0.003562	0.002564	0.003294	0.004789	0.005479	0.003533	0.003188	0.002101	0.003853	0.005053	0.003720	0.003438	0.005568	0.003517	0.002847	0.003045	0.004828	0.005437	0.001873	0.004296	0.005619	0.004714	0.006543	0.005263	0.005684	0.004991	0.003124	0.000200	0.004376	0.001865	0.003156	0.002867	0.003416	0.000749	0.003016	0.003388	0.003379	0.000404	0.004306	0.004525	0.000004	0.003235	0.004999	0.004096
-326.733333	0.004175	0.003174	0.003443	0.001994	0.003976	0.005132	0.005378	0.004882	0.002629	0.007932	0.002427	0.005127	0.000852	0.004498	0.006071	0.001381	0.003043	0.004091	0.004579	0.003581	0.002514	0.004202	0.003084	0.004349	0.005981	0.005109	0.002804	0.005204	0.002737	0.002541	0.004714	0.002204	0.002620	0.003487	0.003747	0.000795	0.002642	0.003282	0.005096	0.001092	0.004507	0.003505	0.003309	0.004867	0.001530	0.004416	0.002432	0.004643	0.003296
-326.700000	0.003050	0.003696	0.002801	0.002396	0.004189	0.004045	0.004406	0.004685	0.002794	0.006872	0.002472	0.007425	0.005120	0.001621	0.006693	0.002823	0.000277	0.005854	0.005174	0.003712	0.004266	0.001577	0.003186	0.005107	0.002056	0.004444	0.003983	0.005868	0.004041	0.005676	0.002842	0.002480	0.003378	0.002679	0.003954	0.001995	0.003208	0.003190	0.003251	0.004491	0.003374	0.000438	0.002602	0.004165	0.003370	0.003368	0.003972	0.002211	0.003371
-326.666666	0.005665	0.003780	0.004444	0.003063	0.004217	0.003524	0.004201	0.005246	0.002136	0.005561	0.002259	0.004571	0.000669	0.002042	0.003255	0.000956	0.002819	0.002588	0.003823	0.003396	0.004819	0.003542	0.002316	0.003761	0.005484	0.007307	0.004304	0.003599	0.004666	0.002353	0.004123	0.002619	0.003618	0.006862	0.003697	0.003146	0.002341	0.005678	0.003052	0.003752	0.003254	0.004489	0.001993	0.004553	0.003265	0.005442	0.001691	0.003986	0.002595
-326.633333	0.005532	0.005320	0.004319	0.002543	0.005335	0.004685	0.005134	0.002105	0.004796	0.005811	0.001378	0.003993	0.002974	0.003849	0.006364	0.003402	0.002161	0.007040	0.002402	0.004124	0.001087	0.005579	0.006001	0.003014	0.005173	0.003792	0.004069	0.002407	0.004208	0.001282	0.003896	0.001685	0.003439	0.006500	0.003558	0.002586	0.003686	0.005820	0.002710	0.006790	0.000353	0.001345	0.005636	0.004451	0.001559	0.004001	0.003499	0.004301	0.002303
-326.600000	0.006914	0.000719	0.004165	0.002689	0.003076	0.004445	0.005101	0.002309	0.002287	0.004627	0.002095	0.004762	0.003508	0.003277	0.002850	0.006326	0.001547	0.005301	0.004499	0.004419	0.003262	0.005046	0.004377	0.003927	0.005179	0.003412	0.003440	0.000322	0.005440	0.002804	0.007563	0.002505	0.003620	0.004571	0.004183	0.003431	0.001769	0.003852	0.002413	0.003285	0.004389	0.003475	0.003643	0.003387	0.004850	0.005290	0.003693	0.004929	0.004808
-326.566666	0.004196	0.004579	0.003770	0.004910	0.004738	0.007245	0.002962	0.003567	0.004844	0.007297	0.000725	0.005513	0.003356	0.004697	0.005220	0.004664	0.003109	0.005446	0.004544	0.001211	0.004398	0.006938	0.004720	0.001410	0.004605	0.005895	0.005008	0.001758	0.005570	0.001523	0.003111	0.001933	0.004706	0.002232	0.003394	0.001150	0.001517	0.005127	0.002388	0.005365	0.004773	0.005722	0.001253	0.006870	0.005337	0.004006	0.001333	0.004834	0.003446
-326.533333	0.005469	0.004171	0.004905	0.005574	0.001510	0.002764	0.002080	0.001913	0.005297	0.005808	0.002538	0.005143	0.003612	0.004274	0.006989	0.002802	0.003549	0.004699	0.003420	0.002522	0.003155	0.003887	0.005080	0.005346	0.002893	0.006507	0.005476	0.004049	0.006393	0.005721	0.003286	0.001045	0.002508	0.003366	0.004115	0.002663	0.003159	0.005482	0.000883	0.002406	0.002686	0.004711	0.002429	0.003451	0.005190	0.004349	0.005757	0.004292	0.001853
-326.500000	0.008261	0.005142	0.004028	0.001793	0.001969	0.002678	0.002166	0.002696	0.003317	0.003440	0.004236	0.004400	0.004079	0.003197	0.005571	0.003529	0.003084	0.007756	0.005153	0.004042	0.003755	0.005665	-0.000416	0.005751	0.003106	0.006096	0.003456	0.004873	0.004368	0.005821	0.007431	0.002601	0.003419	0.004598	0.003395	0.000516	0.003205	0.006728	-0.000391	0.002845	0.001416	0.003228	0.004135	0.005204	0.005827	0.000896	0.005735	0.005460	0.002984
-326.466666	0.005396	0.004886	0.004663	0.005460	0.005355	0.003681	0.001735	0.005253	0.007054	0.006671	0.005451	0.006405	0.003604	0.002531	0.006531	0.004977	0.002901	0.005606	0.004322	0.004550	0.002137	0.000853	0.004551	0.005725	0.003404	0.005723	0.003906	0.003611	0.004399	0.004615	0.002995	0.004756	0.004940	0.005820	0.003971	0.002587	0.003857	0.006236	0.003385	0.000960	0.003354	0.004482	0.003589	0.006449	0.003283	0.006213	0.003531	0.005106	0.003854
-326.433333	0.008283	0.002796	0.005610	0.006683	0.003516	0.001825	0.001339	0.003824	0.004598	0.003408	0.004004	0.003827	0.004505	0.001202	0.006558	0.005731	0.002619	0.004107	0.006057	0.002754	0.006110	0.003854	0.003213	0.004746	0.001034	0.005378	0.005411	0.004245	0.007248	0.007839	0.004145	0.000789	0.006184	0.006907	0.003292	0.004546	0.004285	0.004352	0.002207	0.005423	0.004304	0.004672	0.003750	0.001210	0.002073	0.004237	0.002574	0.004858	0.004035
-326.400000	0.005324	0.004534	0.005621	0.003471	0.002135	0.001900	0.003543	0.004663	0.006185	0.004211	0.002482	0.004912	0.005995	0.001272	0.005324	0.003705	0.006999	0.003530	0.009492	0.003039	0.004330	0.004405	0.003343	0.007260	0.002665	0.005436	0.002982	0.003205	0.005578	0.003164	0.003347	0.002563	0.006316	0.005570	0.005647	0.005292	0.001922	0.005623	0.002796	0.003773	0.007257	0.006143	0.001397	0.004504	0.004931	0.004294	0.005786	0.006633	0.006185
-326.366666	0.008290	0.001254	0.005429	0.004518	0.005043	0.003691	0.003918	0.005921	0.005051	0.003504	0.006075	0.004428	0.003662	0.002404	0.004726	0.002676	0.001765	0.005324	0.004051	0.004429	0.003664	0.006436	0.002582	0.006987	0.007784	0.002409	0.006336	0.004614	0.008378	0.002248	0.005560	0.004190	0.006066	0.004107	0.004390	0.002048	0.003995	0.005954	0.004224	0.004980	0.003943	0.007325	0.005188	0.003302	0.004183	0.003920	0.001418	0.005495	0.005420
-326.333333	0.004833	0.004622	0.004193	0.004060	0.004060	0.005884	0.003767	0.006073	0.006626	0.006738	0.003434	0.002800	0.002716	0.004705	0.004639	0.003641	0.003533	0.005201	0.006538	0.004288	0.006756	0.004780	0.005030	0.005378	0.004627	0.008537	0.004753	0.003936	0.007569	0.003117	0.005651	0.004863	0.008101	0.005142	0.004282	0.005613	0.003769	0.006141	0.005740	0.004817	0.000994	0.002819	0.002776	0.002867	0.005259	0.003272	0.004850	0.006316	-0.000894
-326.300000	0.007540	0.005343	0.004454	0.006186	0.005227	0.004479	0.003515	0.001569	0.001785	0.005415	0.003210	0.006093	0.003384	0.005008	0.009642	0.003224	0.003815	0.006769	0.005801	0.005836	0.006601	0.008241	0.006226	0.006495	0.006217	0.007026	0.004267	0.002482	0.007649	0.005464	0.006740	0.005452	0.005471	0.004914	0.003640	0.003936	0.004525	0.004170	0.001615	0.003978	0.006487	0.003390	0.003673	0.005246	0.006844	0.005998	0.004837	0.004937	0.005060
-326.266666	0.006539	0.005041	0.006502	0.006999	0.007709	0.004045	0.002618	0.005085	0.003524	0.005966	0.005472	0.005774	0.004535	0.004234	0.006939	0.004637	0.004880	0.008089	0.004148	0.003394	0.006576	0.005452	0.005889	0.002375	0.007379	0.008497	0.007270	0.003932	0.006875	0.004582	0.006702	0.004401	0.005508	0.006661	0.005034	0.004792	0.005676	0.003041	0.003894	0.007719	0.002401	0.006278	0.005568	0.002705	0.002536	0.004637	0.001939	0.007203	0.001974
-326.233333	0.006533	0.007363	0.005447	0.007021	0.004823	0.007154	0.005496	0.005264	0.003349	0.005641	0.002734	0.004643	0.003352	0.003651	0.006260	0.006774	0.002136	0.005050	0.009591	0.005736	0.004668	0.006137	0.007192	0.006604	0.005358	0.006460	0.003650	0.004951	0.006855	0.004153	0.004663	0.005637	0.006259	0.007926	0.005154	0.004528	0.004806	0.006236	0.002847	0.006605	0.004306	0.005312	0.006642	0.005037	0.007328	0.004260	0.005411	0.005460	0.004781
-326.200000	0.003113	0.005080	0.007892	0.005382	0.005857	0.005725	0.004890	0.006356	0.006509	0.006339	0.004478	0.007135	0.005150	0.001566	0.006458	0.005048	0.004679	0.007655	0.003987	0.004466	0.006208	0.004096	0.004213	0.006525	0.005420	0.004898	0.002960	0.005623	0.009112	0.004979	0.004449	0.007927	0.006286	0.008221	0.005794	0.004285	0.006131	0.004559	0.003459	0.007201	0.004962	0.002213	0.007773	0.003083	0.004890	0.001531	0.002945	0.005817	0.003986
-326.166666	0.005780	0.004605	0.005196	0.005801	0.005236	0.004487	0.006158	0.005830	0.004758	0.007143	0.005929	0.006330	0.004255	0.007512	0.006046	0.008105	0.005881	0.007168	0.006863	0.003134	0.003464	0.005312	0.002538	0.005728	0.006725	0.006434	0.008459	0.005567	0.006146	0.003383	0.006483	0.006654	0.007175	0.006247	0.006096	0.004732	0.005686	0.004672	0.004823	0.006595	0.006102	0.004192	0.004745	0.003500	0.002186	0.004180	0.004514	0.008789	0.007769
-326.133333	0.005564	0.007257	0.007289	0.006178	0.006198	0.004175	0.006554	0.006760	0.003594	0.008111	0.006095	0.006788	0.004870	0.009834	0.008104	0.007161	0.006345	0.003403	0.004576	0.005564	0.005274	0.005258	0.007251	0.008542	0.006965	0.008743	0.004692	0.002730	0.005711	0.004828	0.007000	0.007140	0.005971	0.005810	0.004147	0.002426	0.006869	0.004685	0.003944	0.005441	0.003592	0.007551	0.006616	0.003609	0.002041	0.004545	0.004702	0.006427	0.006946
-326.100000	0.006724	0.006410	0.005859	0.006450	0.005005	0.005897	0.005326	0.006260	0.004923	0.004928	0.008955	0.008085	0.003597	0.004644	0.004615	0.009978	0.007528	0.004936	0.007101	0.006686	0.007667	0.006501	0.005482	0.005462	0.005575	0.006829	0.005797	0.003436	0.007583	0.008548	0.006992	0.007045	0.008451	0.004611	0.003949	0.008099	0.006240	0.005918	0.003414	0.005640	0.004550	0.005164	0.005434	0.005990	0.005832	0.004685	0.002609	0.006060	0.007937
-326.066666	0.006120	0.007287	0.007940	0.008978	0.007038	0.006288	0.003921	0.004308	0.007420	0.008792	0.009739	0.007878	0.004197	0.005485	0.006273	0.007015	0.005730	0.006814	0.008609	0.007482	0.005309	0.007216	0.005166	0.007109	0.006305	0.009071	0.006608	0.006232	0.008540	0.004463	0.004286	0.006960	0.007806	0.008791	0.004097	0.002963	0.004235	0.006266	0.006017	0.004326	0.004120	0.005863	0.005968	0.004001	0.006721	0.007681	0.004832	0.004755	0.007936
-326.033333	0.006897	0.006621	0.005625	0.008655	0.006658	0.006685	0.006017	0.007953	0.005010	0.008355	0.004401	0.006673	0.006042	0.005657	0.007650	0.003563	0.006848	0.007292	0.008373	0.008551	0.008203	0.005737	0.006383	0.007432	0.005684	0.006351	0.005832	0.005444	0.009798	0.005041	0.006731	0.006273	0.005699	0.007555	0.005798	0.001873	0.009643	0.005975	0.004096	0.005716	0.004116	0.004415	0.009926	0.005347	0.004127	0.006815	0.002552	0.005185	0.007850
-326.000000	0.010084	0.005859	0.008230	0.007100	0.006612	0.006111	0.005724	0.007375	0.007355	0.007097	0.008616	0.005669	0.005635	0.006472	0.006298	0.005040	0.005493	0.007804	0.009176	0.005313	0.005523	0.007261	0.003117	0.006652	0.008078	0.005763	0.007225	0.006279	0.012659	0.006300	0.006056	0.006003	0.005710	0.007788	0.005001	0.002640	0.005959	0.008948	0.006019	0.006653	0.006970	0.003223	0.009733	0.004851	0.005497	0.008489	0.009055	0.006508	0.007164
-325.966666	0.008461	0.007093	0.006985	0.005798	0.006559	0.006339	0.008674	0.006901	0.008793	0.007387	0.007826	0.006944	0.005026	0.004857	0.005889	0.005389	0.007867	0.008571	0.008555	0.007771	0.006509	0.007358	0.006923	0.005101	0.006548	0.007773	0.009017	0.008098	0.008542	0.006946	0.007479	0.009478	0.007093	0.006613	0.007171	0.006395	0.009176	0.007972	0.004248	0.006558	0.003950	0.008511	0.007078	0.005475	0.004230	0.006221	0.004205	0.003252	0.006655
-325.933333	0.007233	0.006757	0.008625	0.006549	0.009853	0.007909	0.007140	0.008534	0.009224	0.008850	0.007771	0.008610	0.007624	0.006482	0.009481	0.004799	0.007780	0.008231	0.008306	0.008412	0.005756	0.009077	0.009214	0.008988	0.008650	0.010317	0.009001	0.007158	0.010934	0.009118	0.006431	0.009985	0.007987	0.006438	0.008245	0.005568	0.006683	0.008651	0.006646	0.007429	0.006873	0.005361	0.007259	0.008495	0.005514	0.007187	0.006191	0.007399	0.007819
-325.900000	0.008507	0.006077	0.007463	0.007313	0.009655	0.010602	0.006313	0.007987	0.010402	0.007639	0.007849	0.006020	0.004924	0.009919	0.008459	0.005963	0.006877	0.010475	0.007341	0.008242	0.009587	0.007594	0.002840	0.006287	0.008039	0.008845	0.005814	0.007069	0.007805	0.009895	0.007331	0.010908	0.006518	0.008969	0.007120	0.006293	0.005049	0.008511	0.005698	0.008330	0.004843	0.003064	0.008472	0.008178	0.006267	0.006974	0.005732	0.004919	0.005003
-325.866666	0.008847	0.007813	0.009655	0.006509	0.007805	0.009249	0.007523	0.008793	0.006941	0.007877	0.008501	0.010673	0.007465	0.007930	0.005928	0.006508	0.007321	0.010963	0.007643	0.012906	0.009817	0.006547	0.006936	0.007981	0.007435	0.008936	0.006987	0.005993	0.010729	0.009443	0.008519	0.009033	0.007845	0.006258	0.009732	0.007373	0.006901	0.008668	0.007635	0.009788	0.006103	0.005314	0.009443	0.005906	0.007468	0.007453	0.007903	0.007648	0.009240
-325.833333	0.008443	0.010790	0.010654	0.007869	0.011085	0.007830	0.007701	0.008573	0.008043	0.007437	0.006490	0.008470	0.010104	0.010422	0.010340	0.007383	0.009757	0.008723	0.009247	0.010725	0.007801	0.008472	0.005378	0.006441	0.010632	0.010297	0.008301	0.007109	0.009477	0.012076	0.006598	0.007355	0.009672	0.009254	0.009166	0.005995	0.007058	0.009966	0.006630	0.009724	0.006981	0.008688	0.009257	0.006307	0.008591	0.008550	0.007092	0.008769	0.007523
-325.800000	0.008207	0.011690	0.009972	0.009942	0.008606	0.011264	0.006739	0.012154	0.010149	0.010812	0.005713	0.010695	0.006982	0.007240	0.009346	0.010868	0.006326	0.010016	0.006400	0.007958	0.010073	0.006694	0.008726	0.010594	0.007121	0.009860	0.006927	0.008163	0.010755	0.007788	0.008343	0.007767	0.012436	0.009793	0.009486	0.008637	0.008193	0.010732	0.006737	0.008303	0.006356	0.007863	0.007700	0.006200	0.011178	0.012539	0.008494	0.008304	0.008305
-325.766666	0.009278	0.008957	0.011817	0.007067	0.011400	0.008810	0.006884	0.010790	0.007813	0.010168	0.009159	0.007597	0.008711	0.006295	0.012011	0.010298	0.007615	0.009649	0.006374	0.008930	0.011242	0.010784	0.007235	0.008692	0.007984	0.007431	0.007993	0.009372	0.010189	0.011306	0.009663	0.007089	0.010526	0.010187	0.012129	0.007249	0.008932	0.008611	0.007005	0.011270	0.007905	0.008608	0.011025	0.009432	0.007480	0.007224	0.008996	0.009008	0.010408
-325.733333	0.011699	0.009637	0.011489	0.009139	0.007685	0.009260	0.010092	0.010929	0.009438	0.010448	0.008073	0.009369	0.008402	0.011764	0.010898	0.012551	0.008276	0.011742	0.011268	0.009802	0.010768	0.006510	0.007709	0.010968	0.011510	0.009199	0.011215	0.010091	0.012299	0.011201	0.009733	0.006797	0.010603	0.009950	0.009126	0.008960	0.010513	0.008231	0.008848	0.010404	0.007738	0.008266	0.011090	0.010147	0.007903	0.010589	0.007618	0.010544	0.011544
-325.700000	0.013088	0.011345	0.012455	0.006021	0.009452	0.009098	0.011697	0.006788	0.011183	0.012707	0.007786	0.010224	0.009558	0.009967	0.011246	0.010766	0.009626	0.008805	0.011868	0.009891	0.010976	0.008843	0.010789	0.009702	0.007577	0.012163	0.011897	0.009108	0.011759	0.012237	0.009895	0.008996	0.009257	0.010764	0.008657	0.009959	0.010167	0.009985	0.005456	0.011485	0.006726	0.009472	0.010393	0.012150	0.007891	0.010912	0.007803	0.009823	0.009353
-325.666666	0.012086	0.007739	0.010818	0.009517	0.010660	0.011511	0.012980	0.011579	0.008575	0.008499	0.009117	0.011386	0.011689	0.008402	0.010554	0.008674	0.010214	0.012554	0.012259	0.011343	0.009112	0.010191	0.009092	0.007634	0.007992	0.013006	0.008392	0.007937	0.011553	0.011222	0.009920	0.010549	0.010303	0.012600	0.010908	0.009923	0.010619	0.010453	0.009082	0.008092	0.008520	0.011806	0.010478	0.010200	0.008566	0.008830	0.010429	0.010828	0.007421
-325.633333	0.011559	0.011472	0.012823	0.010133	0.010930	0.011077	0.012099	0.012304	0.009679	0.013017	0.011886	0.013814	0.007091	0.010666	0.011297	0.012197	0.010787	0.013153	0.008734	0.013145	0.010559	0.011094	0.008710	0.008523	0.009759	0.009626	0.010907	0.011639	0.013026	0.008801	0.011715	0.013280	0.012910	0.013067	0.010450	0.010361	0.009173	0.013146	0.007457	0.011129	0.010253	0.009260	0.009214	0.009421	0.010723	0.014053	0.011011	0.010887	0.012561
-325.600000	0.009204	0.009193	0.011897	0.012615	0.011917	0.012819	0.013294	0.011511	0.012882	0.009780	0.010863	0.013382	0.010193	0.011853	0.012803	0.010612	0.013162	0.013200	0.013380	0.011480	0.011558	0.012653	0.012796	0.013200	0.014154	0.013321	0.007687	0.010888	0.011480	0.012330	0.013144	0.009706	0.010944	0.011320	0.011175	0.009239	0.011739	0.012837	0.010281	0.010578	0.013085	0.009316	0.013872	0.010628	0.011586	0.011670	0.009796	0.012716	0.011336
-325.566666	0.014707	0.011982	0.016119	0.011858	0.014134	0.013959	0.013804	0.011433	0.013872	0.012720	0.009388	0.012938	0.008183	0.013383	0.010917	0.011138	0.010892	0.012055	0.012743	0.009772	0.010927	0.012878	0.013822	0.012694	0.011362	0.013824	0.013433	0.011439	0.014749	0.011601	0.014621	0.014847	0.012523	0.013782	0.012241	0.010045	0.012290	0.008887	0.011469	0.014816	0.009855	0.008274	0.009631	0.011182	0.011147	0.011036	0.012550	0.011910	0.011191
-325.533333	0.015960	0.015947	0.013472	0.011886	0.013650	0.015859	0.013791	0.011909	0.010814	0.011979	0.012379	0.014613	0.012981	0.014813	0.016211	0.013179	0.011282	0.012056	0.013891	0.013830	0.013684	0.013609	0.010721	0.013371	0.012361	0.013070	0.014679	0.009947	0.012464	0.013280	0.013637	0.015813	0.014078	0.013994	0.012510	0.010364	0.016396	0.014023	0.012267	0.010972	0.010022	0.010186	0.009093	0.014154	0.008949	0.012473	0.010609	0.013469	0.013324
-325.500000	0.014357	0.015134	0.014057	0.013799	0.015722	0.011886	0.013122	0.013259	0.015007	0.015586	0.015470	0.014422	0.015658	0.014542	0.015230	0.012993	0.010251	0.014432	0.016319	0.012113	0.010922	0.013561	0.012068	0.013686	0.014939	0.013289	0.013212	0.014988	0.014667	0.010877	0.014079	0.014518	0.011527	0.011542	0.013649	0.014604	0.011130	0.013011	0.012511	0.014995	0.012737	0.013080	0.012155	0.012882	0.013507	0.014329	0.012758	0.014629	0.011881
-325.466666	0.013973	0.014483	0.016264	0.014590	0.016215	0.015431	0.014567	0.014394	0.015447	0.016701	0.014908	0.013631	0.015802	0.012400	0.015580	0.013402	0.016372	0.014097	0.018366	0.013899	-0.014606	0.013326	0.013505	0.014888	0.015011	0.012355	0.014949	0.014666	0.014816	0.011986	0.016624	0.016185	0.013177	0.013485	0.014845	0.013410	0.012485	0.012759	0.014670	0.013226	0.011908	0.009715	0.014832	0.012714	0.012461	0.013886	0.013548	0.017208	0.012163
-325.433333	0.016864	0.016831	0.015918	0.017854	0.015676	0.015904	0.013055	0.015789	0.016087	0.015486	0.015293	0.012742	0.014579	0.015830	0.015173	0.013804	0.014501	0.015938	0.016190	0.014366	0.014195	0.016424	0.015878	0.015839	0.016842	0.014395	0.012557	0.013267	0.013735	0.015483	0.016938	0.015229	0.015796	0.017144	0.014965	0.013646	0.015808	0.016504	0.015549	0.016500	0.011693	0.013868	0.015364	0.013343	0.013343	0.013710	0.015660	0.015781	0.017886
-325.400000	0.014322	0.012963	0.018060	0.017619	0.015557	0.016559	0.015355	0.016889	0.016732	0.017075	0.016339	0.013774	0.017411	0.017376	0.015740	0.014881	0.015466	0.018092	0.017368	0.015280	0.014164	0.015265	0.017783	0.016926	0.016914	0.016188	0.017144	0.017587	0.019838	0.017321	0.017491	0.017908	0.017308	0.016799	0.018581	0.012611	0.017282	0.017397	0.014997	0.012662	0.013264	0.015797	0.014991	0.014574	0.012803	0.018542	0.014279	0.016553	0.013604
-325.366666	0.020517	0.014962	0.015522	0.014598	0.018872	0.021282	0.015903	0.016523	0.017376	0.016235	0.016697	0.018781	0.015568	0.015250	0.018180	0.013865	0.015581	0.019883	0.017273	0.015468	0.017748	0.015439	0.015987	0.016866	0.018489	0.015947	0.016518	0.016327	0.017753	0.014901	0.018402	0.016613	0.013702	0.015204	0.016981	0.014044	0.017871	0.017841	0.014653	0.015000	0.016428	0.016055	0.016703	0.012616	0.017696	0.015762	0.016470	0.015291	0.015944
-325.333333	0.016276	0.021412	0.020022	0.017089	0.017394	0.020408	0.016725	0.019070	0.016831	0.017039	0.019245	0.018072	0.016547	0.014285	0.020506	0.017318	0.016052	0.018449	0.020222	0.017640	0.016807	0.015679	0.019003	0.019082	0.017845	0.018668	0.016188	0.018767	0.021121	0.020388	0.020835	0.016569	0.018040	0.018230	0.015562	0.017526	0.016932	0.019236	0.016604	0.018580	0.014757	0.014744	0.017866	0.016407	0.015410	0.015584	0.015186	0.016687	0.016119
-325.300000	0.019952	0.017315	0.020166	0.017355	0.018725	0.020646	0.022028	0.018883	0.018308	0.017904	0.019766	0.018699	0.018684	0.016341	0.020749	0.018934	0.016422	0.022442	0.019849	0.018618	0.018244	0.017043	0.018835	0.021503	0.020458	0.017618	0.016920	0.016959	0.020774	0.019735	0.020193	0.021687	0.017432	0.018764	0.018561	0.016266	0.021219	0.021095	0.017532	0.018452	0.017884	0.018191	0.016370	0.016104	0.016106	0.020407	0.016402	0.016725	0.018039
-325.266666	0.014914	0.019005	0.020228	0.019358	0.021414	0.021705	0.019121	0.019759	0.018726	0.019182	0.018584	0.022314	0.019291	0.017788	0.020058	0.019126	0.018525	0.019687	0.020271	0.017423	0.019908	0.018234	0.018881	0.019594	0.022249	0.020858	0.017691	0.018528	0.021517	0.022477	0.020065	0.020764	0.017990	0.019671	0.017466	0.016157	0.017536	0.020186	0.016082	0.014735	0.019643	0.019352	0.018079	0.016203	0.016550	0.016601	0.016079	0.015270	0.018346
-325.233333	0.020476	0.020726	0.022362	0.020058	0.019950	0.023829	0.019020	0.020104	0.018744	0.018432	0.019227	0.019885	0.018495	0.018002	0.020718	0.020531	0.022363	0.022357	0.021612	0.022655	0.019573	0.017898	0.022416	0.022058	0.021636	0.020038	0.017932	0.018580	0.022697	0.018868	0.020636	0.020026	0.019083	0.021245	0.016464	0.020062	0.021424	0.020763	0.021700	0.018169	0.019321	0.018389	0.021206	0.017738	0.018421	0.023090	0.019573	0.022747	0.022623
-325.200000	0.023131	0.024117	0.021760	0.023229	0.022322	0.022316	0.019587	0.023475	0.021436	0.022136	0.020478	0.019818	0.019679	0.019463	0.021425	0.020132	0.022379	0.023195	0.021699	0.021090	0.019975	0.020657	0.020170	0.023525	0.023036	0.022226	0.019200	0.018471	0.024659	0.021046	0.023244	0.020756	0.019552	0.021926	0.018270	0.018216	0.019320	0.024285	0.019613	0.018297	0.020194	0.020630	0.018890	0.019734	0.022634	0.023802	0.018622	0.019912	0.024124
-325.166666	0.020788	0.022889	0.026339	0.026499	0.026144	0.023180	0.021401	0.023058	0.025742	0.025353	0.022288	0.022685	0.021025	0.024719	0.022367	0.022743	0.022022	0.026739	0.023488	0.022983	0.020129	0.021585	0.022682	0.022874	0.022087	0.023081	0.019894	0.021631	0.022021	0.022251	0.025022	0.023825	0.021938	0.025292	0.022318	0.022269	0.024107	0.021603	0.021409	0.020555	0.019681	0.022388	0.022062	0.021855	0.019353	0.023806	0.020164	0.022848	0.023810
-325.133333	0.026487	0.023421	0.022891	0.020496	0.024259	0.023128	0.023408	0.020512	0.024380	0.023696	0.023956	0.025051	0.022448	0.021392	0.024432	0.024984	0.027737	0.024772	0.024066	0.024222	0.021248	0.022399	0.024176	0.024931	0.025852	0.023142	0.022148	0.022024	0.024604	0.022313	0.025179	0.026169	0.025245	0.024005	0.027373	0.022880	0.024638	0.024626	0.021488	0.021574	0.019512	0.023121	0.024210	0.022003	0.023163	0.022986	0.021253	0.025180	0.023335
-325.100000	0.025357	0.027322	0.024742	0.022100	0.024633	0.027548	0.029206	0.026690	0.023880	0.022751	0.025716	0.023488	0.024169	0.021181	0.027926	0.025731	0.026114	0.028945	0.025065	0.024072	0.024257	0.024690	0.026972	0.025202	0.022912	0.024939	0.023669	0.023425	0.028251	0.023737	0.028647	0.026506	0.021137	0.025607	0.023207	0.026077	0.027633	0.029012	0.022550	0.023079	0.023624	0.024135	0.025561	0.023596	0.022142	0.024726	0.022615	0.025399	0.021640
-325.066666	0.027524	0.026905	0.027404	0.024482	0.026088	0.027361	0.025720	0.027708	0.030192	0.027133	0.023260	0.025434	0.027238	0.024160	0.027605	0.027739	0.024587	0.027471	0.028913	0.026921	0.026383	0.027917	0.026068	0.028543	0.027626	0.027244	0.024503	0.026418	0.028938	0.026385	0.028148	0.027513	0.027250	0.028032	0.024385	0.023611	0.025397	0.026133	0.025283	0.026145	0.024048	0.025945	0.024344	0.022743	0.022955	0.026915	0.020522	0.024552	0.024727
-325.033333	0.023016	0.028925	0.026383	0.028028	0.028120	0.028476	0.027578	0.026664	0.027695	0.025027	0.028426	0.031725	0.026346	0.027372	0.030526	0.027013	0.029253	0.029993	0.029220	0.029339	0.025270	0.028131	0.025631	0.029611	0.025602	0.026194	0.028681	0.025726	0.030651	0.028655	0.026376	0.022422	0.023551	0.029575	0.025663	0.029357	0.029099	0.028080	0.026186	0.027816	0.024998	0.027592	0.026259	0.023053	0.024351	0.026702	0.027958	0.027736	0.028943
-325.000000	0.031965	0.030159	0.026484	0.028572	0.030755	0.032689	0.030409	0.029110	0.031874	0.029123	0.028687	0.029546	0.028265	0.029283	0.031652	0.029662	0.029872	0.029852	0.031054	0.031319	0.028015	0.029910	0.032661	0.030151	0.032662	0.030372	0.027337	0.026099	0.029676	0.028882	0.028016	0.029622	0.028591	0.027795	0.026879	0.028828	0.029732	0.028493	0.025569	0.024367	0.028916	0.027288	0.026914	0.026890	0.028298	0.028267	0.025609	0.027444	0.030319
-324.966666	0.031667	0.033548	0.029601	0.030435	0.029167	0.034797	0.031192	0.030556	0.033074	0.028793	0.030116	0.032518	0.030568	0.029680	0.031868	0.027700	0.029308	0.030875	0.031750	0.031771	0.031196	0.030822	0.029754	0.031446	0.029502	0.031845	0.028613	0.029647	0.031202	0.029647	0.031105	0.032887	0.027954	0.032802	0.032633	0.028401	0.030370	0.030896	0.027240	0.028740	0.028305	0.028957	0.031364	0.029536	0.025367	0.029912	0.028724	0.029274	0.031017
-324.933333	0.033953	0.037000	0.035367	0.032138	0.034632	0.031390	0.032051	0.030140	0.034010	0.029413	0.030467	0.033960	0.031143	0.032626	0.031471	0.032340	0.031043	0.034804	0.032581	0.032966	0.029518	0.031376	0.029206	0.032973	0.032650	0.030291	0.030325	0.031668	0.032969	0.033765	0.034945	0.033885	0.029380	0.032353	0.032628	0.031800	0.034801	0.032614	0.029259	0.029634	0.030690	0.029181	0.032182	0.029256	0.030999	0.030944	0.029349	0.032428	0.031641
-324.900000	0.035366	0.034686	0.033969	0.033653	0.034957	0.034389	0.032740	0.033692	0.036065	0.035261	0.034177	0.031060	0.030554	0.034346	0.037417	0.032849	0.030931	0.035161	0.033253	0.034134	0.031612	0.030909	0.034854	0.033086	0.032024	0.034806	0.032028	0.032221	0.036780	0.035715	0.034821	0.032767	0.032589	0.030864	0.034933	0.033179	0.034040	0.032426	0.032857	0.032122	0.031593	0.031622	0.031868	0.032799	0.033516	0.027799	0.029279	0.034209	0.033522
-324.866666	0.034327	0.035641	0.034724	0.037307	0.036174	0.035857	0.035528	0.034954	0.036528	0.032040	0.034854	0.035565	0.034690	0.034104	0.034987	0.034742	0.033928	0.033842	0.036291	0.034881	0.037275	0.034199	0.033406	0.041189	0.034135	0.033782	0.034401	0.035930	0.038483	0.035345	0.037533	0.034582	0.036851	0.034687	0.038114	0.035565	0.036862	0.034820	0.035537	0.034054	0.035003	0.032718	0.033303	0.032349	0.030253	0.032134	0.032227	0.034920	0.033948
-324.833333	0.034442	0.036796	0.040030	0.036705	0.037111	0.037017	0.037175	0.036460	0.038254	0.035970	0.035263	0.038563	0.036230	0.037081	0.040282	0.035301	0.036020	0.039150	0.036810	0.035165	0.034575	0.034810	0.039925	0.037539	0.036488	0.039017	0.035800	0.035073	0.035977	0.040352	0.035274	0.037089	0.035740	0.038195	0.035060	0.035005	0.037029	0.037099	0.038048	0.033683	0.034698	0.034908	0.038001	0.033418	0.034775	0.035961	0.038123	0.035853	0.033419
-324.800000	0.039020	0.039336	0.038013	0.036703	0.040658	0.039111	0.037462	0.037708	0.038918	0.039149	0.037688	0.040111	0.039137	0.036088	0.038342	0.040556	0.038661	0.038430	0.038013	0.039490	0.037127	0.038577	0.040559	0.041397	0.037423	0.038427	0.033763	0.037984	0.040078	0.037875	0.038967	0.037763	0.038290	0.042145	0.040442	0.037029	0.039555	0.037866	0.037446	0.038576	0.036695	0.036217	0.037790	0.039265	0.039111	0.036567	0.037550	0.037158	0.037559
-324.766666	0.042425	0.042434	0.039920	0.041846	0.040915	0.043850	0.040677	0.037599	0.039820	0.040813	0.040409	0.041283	0.039223	0.040335	0.041688	0.041116	0.040069	0.041911	0.042467	0.039009	0.041949	0.041601	0.043184	0.040296	0.038598	0.040202	0.040332	0.039491	0.040315	0.042199	0.038661	0.042078	0.040463	0.039870	0.041774	0.037989	0.040716	0.041079	0.038118	0.039483	0.040613	0.039155	0.040719	0.040032	0.036912	0.040525	0.035353	0.040740	0.039711
-324.733333	0.042984	0.043143	0.042188	0.038795	0.044209	0.042192	0.042858	0.042559	0.043835	0.041428	0.043002	0.044083	0.039578	0.041922	0.046419	0.042711	0.038885	0.041531	0.044548	0.041186	0.041721	0.043141	0.043165	0.040708	0.040723	0.042831	0.040941	0.042044	0.046076	0.044431	0.043951	0.040679	0.040425	0.043382	0.042736	0.040985	0.041767	0.042290	0.041643	0.040256	0.039655	0.040787	0.044160	0.040824	0.041952	0.042748	0.038770	0.041551	0.041666
-324.700000	0.044076	0.044540	0.044123	0.042875	0.044612	0.045572	0.043026	0.043845	0.045443	0.045839	0.043507	0.044596	0.041057	0.046791	0.044466	0.044814	0.042309	0.048525	0.045053	0.046501	0.043160	0.044365	0.044065	0.046190	0.044324	0.045344	0.045445	0.043912	0.047303	0.043215	0.046659	0.044867	0.044650	0.043702	0.043957	0.045339	0.044116	0.045626	0.041240	0.043245	0.039808	0.043039	0.044236	0.040541	0.043997	0.044974	0.039484	0.044265	0.044029
-324.666666	0.047430	0.045196	0.046608	0.047213	0.044811	0.046303	0.046836	0.046364	0.046692	0.044080	0.043545	0.045775	0.043494	0.046164	0.045021	0.047592	0.045802	0.048097	0.045322	0.046847	0.047434	0.047062	0.045481	0.048912	0.044671	0.046231	0.043077	0.044362	0.048542	0.046626	0.046395	0.044396	0.047251	0.047231	0.046126	0.047031	0.044699	0.047076	0.042243	0.047635	0.044361	0.040571	0.041672	0.041203	0.045055	0.045113	0.044092	0.047274	0.046045
-324.633333	0.050993	0.050206	0.050021	0.048495	0.049088	0.049130	0.047480	0.049523	0.046917	0.045901	0.049845	0.049349	0.048734	0.047803	0.048110	0.052064	0.047256	0.046253	0.049066	0.046485	0.048128	0.049703	0.049820	0.047924	0.046505	0.047187	0.045156	0.045808	0.050014	0.049530	0.050143	0.049240	0.048201	0.047977	0.047338	0.050495	0.048846	0.050152	0.045226	0.048757	0.043818	0.044882	0.043509	0.048222	0.043212	0.048454	0.043140	0.047725	0.047985
-324.600000	0.051013	0.052541	0.050397	0.048349	0.050976	0.051106	0.050849	0.052399	0.054135	0.048828	0.047795	0.050631	0.051504	0.052226	0.051913	0.049446	0.049834	0.050220	0.051817	0.048996	0.049625	0.049521	0.049767	0.054757	0.050837	0.050670	0.048956	0.047335	0.050222	0.052081	0.051782	0.050406	0.048949	0.052228	0.050803	0.047533	0.049870	0.049204	0.050240	0.048126	0.048129	0.047044	0.048482	0.049245	0.046211	0.050104	0.047049	0.051695	0.048908
-324.566666	0.052554	0.052459	0.055076	0.053655	0.054919	0.054310	0.054144	0.051883	0.051970	0.050788	0.053148	0.053338	0.050633	0.051603	0.052724	0.050722	0.053064	0.051311	0.054448	0.052214	0.049169	0.052000	0.054790	0.054115	0.051108	0.051984	0.051696	0.049732	0.054345	0.052437	0.050656	0.052285	0.050991	0.055882	0.051524	0.047662	0.051515	0.054080	0.050230	0.051358	0.047349	0.046719	0.051147	0.045617	0.049176	0.051683	0.050962	0.053872	0.054241
-324.533333	0.052768	0.053613	0.053186	0.055968	0.054003	0.053852	0.053624	0.053805	0.054248	0.054925	0.053388	0.053229	0.055161	0.054783	0.055486	0.057059	0.051824	0.055799	0.053935	0.052708	0.054758	0.054215	0.053563	0.053217	0.055645	0.053863	0.051654	0.053347	0.053378	0.055068	0.055086	0.052459	0.053684	0.054560	0.055571	0.054621	0.054146	0.051121	0.052167	0.051281	0.049651	0.051002	0.052585	0.052496	0.051988	0.056296	0.052766	0.053236	0.050219
-324.500000	0.056181	0.057180	0.055327	0.057669	0.055533	0.057964	0.055828	0.057573	0.058185	0.054283	0.055779	0.056642	0.054401	0.056000	0.054733	0.056867	0.055401	0.054544	0.056502	0.055232	0.052431	0.054248	0.056912	0.056774	0.054095	0.058947	0.053454	0.051763	0.056832	0.053081	0.056251	0.053553	0.055169	0.053967	0.054662	0.053623	0.058736	0.058431	0.052877	0.055002	0.054979	0.055092	0.054071	0.052442	0.056909	0.055433	0.052102	0.055375	0.053205
-324.466666	0.057081	0.060190	0.056577	0.057783	0.058816	0.055305	0.056217	0.058955	0.058700	0.057096	0.056247	0.058047	0.056785	0.053711	0.058850	0.061320	0.054541	0.058796	0.057384	0.058401	0.055591	0.057853	0.060663	0.057612	0.060840	0.059186	0.055215	0.054977	0.056200	0.059205	0.059551	0.057685	0.057927	0.057701	0.061669	0.055937	0.058856	0.058832	0.052424	0.056754	0.052513	0.054943	0.054593	0.054008	0.056435	0.057252	0.056655	0.059431	0.056074
-324.433333	0.059273	0.061410	0.061016	0.058267	0.056598	0.059654	0.060961	0.059493	0.059187	0.059739	0.059444	0.059526	0.055481	0.057845	0.058122	0.058180	0.058827	0.057428	0.058750	0.058721	0.058619	0.057946	0.060165	0.060563	0.058156	0.059335	0.057230	0.056872	0.057367	0.059506	0.056831	0.058153	0.057519	0.058495	0.060820	0.053675	0.061210	0.058892	0.058654	0.058541	0.055537	0.054836	0.058060	0.060734	0.058319	0.057119	0.055343	0.059017	0.056493
-324.400000	0.061880	0.062669	0.060804	0.057929	0.062191	0.059698	0.057540	0.060037	0.060870	0.061229	0.058014	0.060371	0.057955	0.059390	0.057142	0.061436	0.060850	0.060866	0.062294	0.061693	0.056181	0.061633	0.059041	0.062655	0.060805	0.061834	0.057858	0.059505	0.062079	0.059914	0.059276	0.059594	0.061377	0.062659	0.059938	0.057469	0.060640	0.059402	0.057065	0.059274	0.057219	0.058965	0.058611	0.060542	0.059405	0.057807	0.059368	0.059680	0.062580
-324.366666	0.060994	0.064580	0.061841	0.063533	0.061551	0.064523	0.062844	0.058840	0.060610	0.060830	0.062832	0.063841	0.061025	0.061946	0.058542	0.063603	0.061002	0.061913	0.063374	0.060420	0.060566	0.060312	0.061908	0.064330	0.062239	0.064511	0.061344	0.057813	0.063183	0.062930	0.062589	0.062736	0.062936	0.060681	0.059150	0.062063	0.062270	0.061141	0.059786	0.061595	0.057577	0.058579	0.061059	0.059194	0.059700	0.062459	0.060242	0.061067	0.062589
-324.333333	0.061564	0.065294	0.061972	0.063271	0.063614	0.062130	0.061415	0.064034	0.062775	0.062073	0.062251	0.063017	0.059735	0.060779	0.063189	0.063278	0.061262	0.062157	0.061936	0.062941	0.064032	0.063404	0.063346	0.067645	0.063889	0.064915	0.062448	0.063981	0.063972	0.062544	0.061602	0.066055	0.062897	0.065629	0.065752	0.060020	0.063953	0.062403	0.061086	0.059984	0.063978	0.060029	0.062142	0.062261	0.060681	0.063715	0.062052	0.062801	0.064443
-324.300000	0.059871	0.060196	0.062745	0.062558	0.063266	0.064338	0.065069	0.061838	0.066331	0.063946	0.061923	0.064979	0.062642	0.063024	0.065720	0.059813	0.063879	0.062147	0.064045	0.063756	0.060821	0.060743	0.063224	0.067820	0.065405	0.060937	0.062827	0.061865	0.062904	0.065626	0.066219	0.065805	0.060521	0.065392	0.063632	0.059329	0.061916	0.064335	0.059684	0.062900	0.061422	0.062336	0.062494	0.061490	0.060103	0.064418	0.060655	0.065080	0.060541
-324.266666	0.065645	0.063947	0.061307	0.063785	0.064633	0.064001	0.063649	0.063468	0.065830	0.062792	0.065516	0.064216	0.059508	0.064633	0.064511	0.064827	0.063725	0.063455	0.063177	0.062495	0.063864	0.064181	0.065270	0.063297	0.061051	0.066330	0.063658	0.063096	0.065692	0.065342	0.063483	0.064721	0.063752	0.066342	0.065006	0.061289	0.063456	0.061978	0.061704	0.064028	0.062622	0.063036	0.064112	0.064357	0.062227	0.062496	0.062803	0.065140	0.063912
-324.233333	0.066530	0.065180	0.064570	0.064668	0.062265	0.062258	0.063169	0.063748	0.066610	0.065952	0.064970	0.064797	0.063188	0.063590	0.065421	0.061516	0.061228	0.063272	0.064364	0.064373	0.061220	0.066494	0.064166	0.064099	0.063723	0.066465	0.063122	0.064244	0.062955	0.065705	0.065795	0.064690	0.062660	0.064900	0.063574	0.062041	0.062641	0.062482	0.062567	0.062710	0.063073	0.066436	0.064935	0.062282	0.063202	0.065703	0.061058	0.064686	0.063979
-324.200000	0.063917	0.061621	0.066005	0.063723	0.063672	0.062289	0.064641	0.062862	0.064440	0.064913	0.064902	0.061097	0.062153	0.065284	0.065236	0.066828	0.063215	0.064429	0.061876	0.064192	0.063841	0.063275	0.061180	0.064223	0.063076	0.066377	0.064378	0.061499	0.062034	0.063576	0.065908	0.064223	0.065043	0.067095	0.064542	0.060222	0.064902	0.060062	0.062456	0.063067	0.064663	0.060692	0.063346	0.062197	0.061643	0.065634	0.061474	0.065469	0.062126
-324.166666	0.061373	0.062057	0.064043	0.061612	0.062340	0.062858	0.065011	0.064124	0.064311	0.063219	0.060703	0.063980	0.066029	0.063412	0.066284	0.062262	0.063383	0.064820	0.064115	0.063469	0.061613	0.066536	0.063544	0.065835	0.063688	0.064698	0.063411	0.064966	0.067156	0.063264	0.064808	0.066389	0.063922	0.066431	0.064141	0.064101	0.062576	0.062344	0.060981	0.062949	0.064305	0.061617	0.062947	0.062779	0.061450	0.062574	0.060765	0.064207	0.064411
-324.133333	0.061887	0.064207	0.062652	0.062546	0.059880	0.057383	0.063388	0.063390	0.063487	0.063548	0.061531	0.060952	0.062439	0.062235	0.064730	0.060075	0.061908	0.061274	0.062110	0.064781	0.061205	0.063104	0.063158	0.061900	0.066389	0.063131	0.064747	0.061202	0.066991	0.066200	0.062879	0.061908	0.064043	0.062273	0.061994	0.060277	0.061555	0.064948	0.061201	0.062518	0.060793	0.060105	0.063194	0.060768	0.060569	0.063444	0.061465	0.064677	0.062735
-324.100000	0.061470	0.060962	0.063731	0.060083	0.063430	0.062127	0.062458	0.066434	0.061740	0.058529	0.060401	0.062059	0.060330	0.062719	0.062248	0.062120	0.061870	0.062957	0.064149	0.061881	0.060576	0.061586	0.060549	0.064626	0.062217	0.063933	0.065576	0.058787	0.063247	0.065003	0.063789	0.058555	0.063797	0.065775	0.061770	0.062425	0.063045	0.061272	0.065450	0.063591	0.058890	0.061103	0.062876	0.061440	0.063175	0.061850	0.058604	0.060224	0.062171
-324.066666	0.061309	0.058905	0.062488	0.059536	0.059956	0.058847	0.060801	0.060208	0.063258	0.060110	0.057677	0.060161	0.058436	0.059369	0.062192	0.059092	0.061338	0.062042	0.062308	0.062249	0.061129	0.060258	0.058039	0.061341	0.061529	0.061572	0.061061	0.060104	0.058958	0.060547	0.063900	0.060582	0.060379	0.062363	0.061389	0.059115	0.060529	0.061876	0.056128	0.059470	0.061296	0.055409	0.060885	0.057312	0.061935	0.056826	0.060133	0.062377	0.060963
-324.033333	0.059025	0.058589	0.057461	0.061212	0.056551	0.055328	0.060207	0.060059	0.059679	0.057391	0.059020	0.061072	0.057502	0.056249	0.063651	0.057539	0.055909	0.059800	0.058541	0.057453	0.056076	0.061368	0.058134	0.060854	0.061756	0.058670	0.055899	0.057948	0.058445	0.060619	0.059553	0.056836	0.059034	0.062316	0.056936	0.059289	0.058600	0.059342	0.061401	0.057113	0.060301	0.056912	0.058194	0.057891	0.060643	0.059094	0.058692	0.060350	0.057851
-324.000000	0.058419	0.056793	0.057032	0.059423	0.054669	0.056284	0.052529	0.056567	0.059031	0.058625	0.054612	0.056780	0.057542	0.054204	0.059390	0.055382	0.055710	0.056143	0.058680	0.056336	0.058420	0.057666	0.057576	0.057197	0.058158	0.062720	0.057966	0.058789	0.059571	0.058868	0.058909	0.055435	0.058661	0.060980	0.055679	0.058312	0.057434	0.057880	0.056886	0.057093	0.057984	0.056808	0.057175	0.054967	0.055333	0.060330	0.056194	0.059153	0.056163
-323.966666	0.057137	0.056011	0.057780	0.057763	0.055558	0.054339	0.053299	0.057212	0.056100	0.057946	0.053884	0.056268	0.057327	0.056126	0.057501	0.052459	0.054675	0.055133	0.056460	0.055921	0.055927	0.055606	0.055739	0.054177	0.057051	0.060083	0.053665	0.056853	0.055903	0.056270	0.055777	0.057679	0.053146	0.057283	0.056894	0.055895	0.055905	0.055422	0.053018	0.056305	0.056654	0.055982	0.055437	0.050962	0.055162	0.057441	0.055747	0.057497	0.057623
-323.933333	0.056892	0.051536	0.054878	0.055171	0.051350	0.052008	0.053205	0.054460	0.055641	0.053672	0.055173	0.053044	0.051313	0.052242	0.054752	0.049375	0.055194	0.053105	0.052166	0.054403	0.056655	0.053291	0.049444	0.053402	0.055064	0.056803	0.053681	0.054463	0.055752	0.054709	0.054149	0.055736	0.050998	0.055845	0.054175	0.053326	0.052466	0.054670	0.053545	0.055847	0.054283	0.052824	0.053641	0.050730	0.052356	0.055140	0.049780	0.053809	0.055824
-323.900000	0.051431	0.049566	0.051902	0.052281	0.046182	0.051723	0.050671	0.052761	0.052477	0.051350	0.050530	0.049482	0.050094	0.048526	0.054969	0.047864	0.050851	0.054407	0.053790	0.050438	0.049977	0.050046	0.050774	0.052304	0.052116	0.051097	0.054841	0.056345	0.053496	0.052509	0.052195	0.054238	0.052246	0.055386	0.050789	0.051763	0.050707	0.052749	0.050936	0.050211	0.051070	0.052431	0.050279	0.052898	0.052544	0.053049	0.049307	0.050333	0.051198
-323.866666	0.048070	0.050128	0.052343	0.049458	0.046641	0.046539	0.049960	0.047634	0.051614	0.048694	0.047950	0.051160	0.047120	0.049962	0.051195	0.045259	0.049586	0.049775	0.050798	0.048946	0.049648	0.051177	0.046196	0.048932	0.052454	0.048534	0.052222	0.048193	0.052001	0.052141	0.049480	0.049365	0.048806	0.050868	0.047983	0.050563	0.047233	0.051167	0.049755	0.048883	0.049393	0.047273	0.047357	0.047531	0.048503	0.052430	0.047531	0.049031	0.046184
-323.833333	0.048140	0.045211	0.047188	0.046436	0.044911	0.041448	0.047321	0.046314	0.046366	0.048321	0.046148	0.048233	0.043966	0.046894	0.044547	0.046330	0.047010	0.046440	0.047660	0.047634	0.049917	0.050963	0.044373	0.044201	0.047852	0.047250	0.050138	0.046935	0.048276	0.048609	0.047183	0.050055	0.046676	0.047390	0.044954	0.045505	0.043823	0.046939	0.049490	0.042704	0.047343	0.044338	0.045767	0.042616	0.047630	0.045878	0.043887	0.050564	0.045967
-323.800000	0.044215	0.043069	0.045124	0.045447	0.042821	0.038458	0.043471	0.042491	0.043726	0.044054	0.043448	0.046320	0.044143	0.042691	0.044537	0.042185	0.046893	0.040547	0.043304	0.046125	0.044812	0.046671	0.043452	0.045132	0.045088	0.045531	0.042711	0.045612	0.042016	0.043984	0.046693	0.046634	0.045039	0.044941	0.045386	0.044090	0.042547	0.045307	0.045452	0.042374	0.041123	0.040030	0.040868	0.041208	0.045366	0.043979	0.041735	0.043546	0.045509
-323.766666	0.038945	0.040307	0.041424	0.043976	0.042868	0.037966	0.038540	0.041426	0.040215	0.040203	0.039335	0.041582	0.040508	0.036448	0.040919	0.037218	0.040066	0.038434	0.041981	0.039032	0.042391	0.041722	0.038893	0.041209	0.041576	0.041369	0.041180	0.043974	0.042019	0.042138	0.042426	0.039058	0.039981	0.040772	0.039710	0.040644	0.040327	0.039673	0.042791	0.040852	0.039223	0.035241	0.039106	0.040155	0.040565	0.044640	0.038543	0.040514	0.040435
-323.733333	0.035775	0.034518	0.036737	0.036381	0.037233	0.033276	0.034071	0.037171	0.038467	0.036871	0.036570	0.037850	0.037322	0.035672	0.037043	0.036555	0.037433	0.035734	0.039190	0.037764	0.038300	0.039142	0.033636	0.038188	0.037552	0.039386	0.037248	0.039194	0.037596	0.039442	0.035116	0.039523	0.037132	0.036592	0.038922	0.037948	0.035121	0.038635	0.039768	0.040020	0.035744	0.033667	0.035258	0.038704	0.037040	0.035940	0.036360	0.039345	0.040605
-323.700000	0.031334	0.031409	0.030156	0.032095	0.032756	0.026912	0.032902	0.032022	0.033353	0.034677	0.031762	0.032647	0.031371	0.030883	0.036567	0.030178	0.032120	0.034039	0.034302	0.032256	0.034552	0.031694	0.031709	0.034304	0.036465	0.035863	0.032779	0.033677	0.033705	0.034465	0.033537	0.034860	0.030748	0.033140	0.033353	0.030524	0.032932	0.032268	0.036030	0.033873	0.034701	0.032576	0.033287	0.034767	0.034579	0.034195	0.031923	0.034772	0.035550
-323.666666	0.028014	0.026404	0.027811	0.028817	0.029245	0.028121	0.029077	0.027686	0.029284	0.030399	0.029287	0.030865	0.029476	0.026952	0.026066	0.024195	0.027900	0.027005	0.027805	0.028838	0.026738	0.027601	0.024381	0.029215	0.029943	0.032796	0.030881	0.030198	0.032525	0.026470	0.030227	0.032876	0.031405	0.030776	0.027767	0.029261	0.028057	0.027673	0.027308	0.031588	0.030149	0.027138	0.030230	0.029706	0.030969	0.031728	0.029903	0.028262	0.032094
-323.633333	0.024401	0.019512	0.023163	0.024261	0.022231	0.022091	0.021596	0.022994	0.026079	0.022173	0.022805	0.024357	0.023395	0.021829	0.025006	0.021082	0.024786	0.023740	0.024259	0.022158	0.023333	0.024922	0.020647	0.021823	0.023656	0.028196	0.023662	0.026694	0.027560	0.022527	0.025655	0.028482	0.024813	0.025886	0.020602	0.026423	0.021113	0.027072	0.026708	0.024907	0.024487	0.023369	0.023277	0.025811	0.025729	0.025904	0.022171	0.025344	0.028492
-323.600000	0.018002	0.015266	0.018735	0.019942	0.016754	0.012908	0.017251	0.016697	0.020288	0.019137	0.016308	0.021636	0.015617	0.019198	0.020372	0.013258	0.021074	0.018009	0.019393	0.019677	0.019233	0.021434	0.015801	0.017941	0.020783	0.024515	0.023079	0.022112	0.024996	0.020867	0.020106	0.020883	0.021840	0.023056	0.014316	0.018670	0.016915	0.019832	0.020641	0.017962	0.020499	0.019050	0.016503	0.019366	0.021338	0.021139	0.014604	0.021358	0.023518
-323.566666	0.011826	0.011037	0.014459	0.011249	0.011939	0.008556	0.010670	0.015626	0.013291	0.012699	0.010123	0.015357	0.012537	0.016306	0.013594	0.012776	0.013458	0.011151	0.012136	0.012646	0.014558	0.012478	0.009270	0.013636	0.015239	0.017738	0.013283	0.015594	0.017208	0.016159	0.015591	0.014462	0.013791	0.015508	0.010924	0.013836	0.013532	0.013962	0.014972	0.016670	0.013161	0.012691	0.013739	0.010935	0.016964	0.017966	0.012800	0.012358	0.013615
-323.533333	0.005061	0.002685	0.007154	0.006878	0.005131	-0.000097	0.006616	0.006462	0.008048	0.007966	0.003885	0.009538	0.005266	0.006642	0.005764	0.001214	0.003637	0.003888	0.005791	0.005581	0.008735	0.005974	0.002017	0.004958	0.008969	0.012521	0.008249	0.007895	0.009889	0.007621	0.008583	0.008775	0.005013	0.009826	0.003031	0.006879	0.003268	0.006984	0.006514	0.008085	0.009224	0.008429	0.007920	0.002934	0.006244	0.009977	0.006987	0.005676	0.008496
-323.500000	-0.002021	-0.004572	-0.003303	-0.000978	-0.004432	-0.008958	-0.003992	-0.001055	0.001010	0.002096	-0.004649	-0.000959	-0.001024	0.000279	-0.001495	-0.004393	-0.003155	-0.003828	-0.000632	0.000990	0.001640	-0.001650	-0.002998	-0.001473	-0.001784	0.008100	0.000267	0.004321	0.001342	0.000922	0.000752	0.001966	-0.002919	0.000381	-0.004390	0.000153	-0.008298	-0.000781	0.001839	-0.000456	0.002315	-0.002858	-0.000722	-0.000874	0.000240	0.004114	0.003134	0.003191	0.002204
-323.466666	-0.011542	-0.013633	-0.007204	-0.008768	-0.011752	-0.015784	-0.013168	-0.009808	-0.006289	-0.007685	-0.011160	-0.006470	-0.009621	-0.008860	-0.010356	-0.010323	-0.011718	-0.011471	-0.008042	-0.011246	-0.008182	-0.007340	-0.013677	-0.010966	-0.005799	-0.004494	-0.006245	-0.005119	-0.003460	-0.007622	-0.006982	-0.005506	-0.009299	-0.004915	-0.010413	-0.006859	-0.013545	-0.008709	-0.003387	-0.004727	-0.007325	-0.008173	-0.007660	-0.010282	-0.006416	-0.004030	-0.009818	-0.008624	-0.005110
-323.433333	-0.018927	-0.021444	-0.016426	-0.016086	-0.017570	-0.025833	-0.019652	-0.016750	-0.016839	-0.015065	-0.019276	-0.018019	-0.017491	-0.017339	-0.018030	-0.021630	-0.020629	-0.024938	-0.018195	-0.017062	-0.015497	-0.014911	-0.023596	-0.018487	-0.016115	-0.008181	-0.016225	-0.012293	-0.014239	-0.015146	-0.015921	-0.013615	-0.015093	-0.019589	-0.018706	-0.015410	-0.020609	-0.017093	-0.015279	-0.014857	-0.013350	-0.018467	-0.015409	-0.018101	-0.016137	-0.013795	-0.016615	-0.016261	-0.012967
-323.400000	-0.028053	-0.030732	-0.027213	-0.027300	-0.031244	-0.037029	-0.028036	-0.029728	-0.026400	-0.026338	-0.029387	-0.025808	-0.027367	-0.026389	-0.030007	-0.030641	-0.030813	-0.031054	-0.026729	-0.028800	-0.025362	-0.027306	-0.034478	-0.028419	-0.022650	-0.019183	-0.026193	-0.020861	-0.020841	-0.025383	-0.026792	-0.021163	-0.023676	-0.028020	-0.029057	-0.028930	-0.032638	-0.025010	-0.024422	-0.023651	-0.026651	-0.026337	-0.023583	-0.027409	-0.024066	-0.020920	-0.024941	-0.028391	-0.018921
-323.366666	-0.041563	-0.044138	-0.036742	-0.036560	-0.042904	-0.050214	-0.042282	-0.039782	-0.035638	-0.037196	-0.040710	-0.039036	-0.039419	-0.038267	-0.036766	-0.042340	-0.040147	-0.042579	-0.034279	-0.036113	-0.037068	-0.035761	-0.045054	-0.043886	-0.030269	-0.029615	-0.035867	-0.032902	-0.031984	-0.035682	-0.035780	-0.034625	-0.036390	-0.036588	-0.041252	-0.037762	-0.039472	-0.035516	-0.037015	-0.033941	-0.033483	-0.040297	-0.035848	-0.036631	-0.035177	-0.033095	-0.040322	-0.040958	-0.032682
-323.333333	-0.053802	-0.055864	-0.049407	-0.048837	-0.054682	-0.063568	-0.052918	-0.052836	-0.051928	-0.048302	-0.054618	-0.048898	-0.049071	-0.052530	-0.047957	-0.055513	-0.053932	-0.054398	-0.050358	-0.051894	-0.047526	-0.050650	-0.058164	-0.056348	-0.046657	-0.040027	-0.044737	-0.047805	-0.044965	-0.047424	-0.049084	-0.046778	-0.049351	-0.049344	-0.053985	-0.050827	-0.053827	-0.047254	-0.047278	-0.045955	-0.049126	-0.048511	-0.050064	-0.049180	-0.045964	-0.042692	-0.049647	-0.047693	-0.043922
-323.300000	-0.065990	-0.070061	-0.064033	-0.064268	-0.069014	-0.081435	-0.070080	-0.063693	-0.062679	-0.064483	-0.065120	-0.062770	-0.063401	-0.064554	-0.065528	-0.070717	-0.067634	-0.070156	-0.063954	-0.063476	-0.063333	-0.060936	-0.073520	-0.066442	-0.059413	-0.055720	-0.059162	-0.059396	-0.059842	-0.060470	-0.062641	-0.059271	-0.059489	-0.062446	-0.069359	-0.063612	-0.073168	-0.062487	-0.060323	-0.058959	-0.059509	-0.061614	-0.064679	-0.063755	-0.060504	-0.058402	-0.061358	-0.061079	-0.057494
-323.266666	-0.083365	-0.085861	-0.080794	-0.075473	-0.082588	-0.097962	-0.087204	-0.078930	-0.076234	-0.077421	-0.084189	-0.077597	-0.077683	-0.078935	-0.080038	-0.086073	-0.082063	-0.084888	-0.076083	-0.080409	-0.079555	-0.073956	-0.089194	-0.083940	-0.076673	-0.067106	-0.074360	-0.070548	-0.073005	-0.076211	-0.079487	-0.075749	-0.077941	-0.076839	-0.085060	-0.079763	-0.086884	-0.076933	-0.075082	-0.073693	-0.075023	-0.079921	-0.080123	-0.076784	-0.076040	-0.072188	-0.077546	-0.077349	-0.070155
-323.233333	-0.099364	-0.106900	-0.095802	-0.094833	-0.099627	-0.113550	-0.101719	-0.099978	-0.094461	-0.094200	-0.099738	-0.095531	-0.097371	-0.098150	-0.097969	-0.105373	-0.099367	-0.102968	-0.099840	-0.095416	-0.093951	-0.092615	-0.106733	-0.099768	-0.089597	-0.086189	-0.091006	-0.090489	-0.090951	-0.093341	-0.093459	-0.093887	-0.093348	-0.097892	-0.102549	-0.094417	-0.105714	-0.094743	-0.095027	-0.090872	-0.091158	-0.093007	-0.093909	-0.091318	-0.089152	-0.089302	-0.096331	-0.092227	-0.087105
-323.200000	-0.119117	-0.125244	-0.114727	-0.114175	-0.120343	-0.135994	-0.121833	-0.119764	-0.115615	-0.114531	-0.118586	-0.114765	-0.114948	-0.118380	-0.118847	-0.126232	-0.123222	-0.123544	-0.115918	-0.113370	-0.109521	-0.111287	-0.124805	-0.125415	-0.109809	-0.106444	-0.111023	-0.108146	-0.110230	-0.111703	-0.114292	-0.110350	-0.114434	-0.111076	-0.122748	-0.113450	-0.125339	-0.112906	-0.109455	-0.110836	-0.106392	-0.113493	-0.115006	-0.112857	-0.108747	-0.105616	-0.114031	-0.115159	-0.107197
-323.166666	-0.142594	-0.148368	-0.134599	-0.134334	-0.142836	-0.159264	-0.146438	-0.140648	-0.135409	-0.135294	-0.141682	-0.132312	-0.137793	-0.138190	-0.139383	-0.146245	-0.141753	-0.145201	-0.138228	-0.137617	-0.131131	-0.133245	-0.149573	-0.142192	-0.129459	-0.120473	-0.132919	-0.126995	-0.132171	-0.136353	-0.135601	-0.133411	-0.133963	-0.136628	-0.140353	-0.135984	-0.144883	-0.137887	-0.133483	-0.131514	-0.129887	-0.134002	-0.136559	-0.133875	-0.131518	-0.127398	-0.132665	-0.133509	-0.123309
-323.133333	-0.166104	-0.171985	-0.161973	-0.158143	-0.166923	-0.185334	-0.167808	-0.161053	-0.159992	-0.156417	-0.163218	-0.159400	-0.158021	-0.161073	-0.161988	-0.171490	-0.164464	-0.170240	-0.163079	-0.161867	-0.155111	-0.157922	-0.173530	-0.166860	-0.150587	-0.143619	-0.152137	-0.151156	-0.150965	-0.158713	-0.157202	-0.155731	-0.155553	-0.157921	-0.164198	-0.159408	-0.172870	-0.159796	-0.155134	-0.150681	-0.151241	-0.156765	-0.157327	-0.155516	-0.152298	-0.148141	-0.157862	-0.156421	-0.147890
-323.100000	-0.190622	-0.198834	-0.186377	-0.184896	-0.192305	-0.213809	-0.197705	-0.194062	-0.184949	-0.182573	-0.191297	-0.181768	-0.186211	-0.187380	-0.189184	-0.197188	-0.192248	-0.195619	-0.186303	-0.186351	-0.178244	-0.182396	-0.201797	-0.197022	-0.180482	-0.170027	-0.178043	-0.172531	-0.178681	-0.182424	-0.183388	-0.178900	-0.183784	-0.185465	-0.195141	-0.183756	-0.199288	-0.182318	-0.178046	-0.177912	-0.180492	-0.182869	-0.183669	-0.179746	-0.178944	-0.173077	-0.182621	-0.184315	-0.172510
-323.066666	-0.218181	-0.229102	-0.213927	-0.209641	-0.223112	-0.244122	-0.224636	-0.222623	-0.212390	-0.210364	-0.219230	-0.210911	-0.213129	-0.218672	-0.215562	-0.224204	-0.220233	-0.225339	-0.212908	-0.212833	-0.207423	-0.210086	-0.232734	-0.226399	-0.207533	-0.193185	-0.207382	-0.203597	-0.205774	-0.207829	-0.212196	-0.208418	-0.206909	-0.213892	-0.222260	-0.213581	-0.228704	-0.215166	-0.207004	-0.205164	-0.202238	-0.211872	-0.213660	-0.207671	-0.206147	-0.200468	-0.213139	-0.209075	-0.197644
-323.033333	-0.250241	-0.257373	-0.246174	-0.241427	-0.253735	-0.273044	-0.258561	-0.251660	-0.243401	-0.240587	-0.245444	-0.241888	-0.242272	-0.248442	-0.248059	-0.256017	-0.254002	-0.253249	-0.247250	-0.242064	-0.240808	-0.239809	-0.260917	-0.254243	-0.236046	-0.223592	-0.234628	-0.231256	-0.235630	-0.241198	-0.242593	-0.239336	-0.238022	-0.240667	-0.248921	-0.244210	-0.258261	-0.239516	-0.239534	-0.233539	-0.232635	-0.241816	-0.239221	-0.238329	-0.233162	-0.233271	-0.239488	-0.239835	-0.227592
-323.000000	-0.283330	-0.294192	-0.277347	-0.273924	-0.288247	-0.307093	-0.286352	-0.284577	-0.274249	-0.270872	-0.277114	-0.274785	-0.275423	-0.277805	-0.280499	-0.287096	-0.283405	-0.288328	-0.277388	-0.276872	-0.267585	-0.271414	-0.294294	-0.287030	-0.265954	-0.255682	-0.267565	-0.265284	-0.267625	-0.272843	-0.274571	-0.269352	-0.272902	-0.274073	-0.283055	-0.272330	-0.290139	-0.272126	-0.268200	-0.266425	-0.266269	-0.271871	-0.275477	-0.271944	-0.264234	-0.261478	-0.271626	-0.270194	-0.259284
-322.966666	-0.313031	-0.323030	-0.308394	-0.306277	-0.319111	-0.339385	-0.321998	-0.316234	-0.307308	-0.307123	-0.311333	-0.304188	-0.307941	-0.309629	-0.312489	-0.321809	-0.315765	-0.316019	-0.310674	-0.309531	-0.300089	-0.304655	-0.324361	-0.319754	-0.299412	-0.284422	-0.298844	-0.295619	-0.299002	-0.303180	-0.307244	-0.300599	-0.302790	-0.305268	-0.315630	-0.305071	-0.321086	-0.307109	-0.304445	-0.298101	-0.296058	-0.308453	-0.307791	-0.303539	-0.294966	-0.293217	-0.303580	-0.303655	-0.289811
-322.933333	-0.350138	-0.356878	-0.344875	-0.339795	-0.351897	-0.372036	-0.352031	-0.347722	-0.341244	-0.337001	-0.345536	-0.338369	-0.341138	-0.342294	-0.342313	-0.355436	-0.348667	-0.349609	-0.343575	-0.340055	-0.332830	-0.336823	-0.360244	-0.353019	-0.332909	-0.319018	-0.331338	-0.328893	-0.331645	-0.337475	-0.341329	-0.332174	-0.336541	-0.340365	-0.350443	-0.336242	-0.356562	-0.338718	-0.333159	-0.332812	-0.331450	-0.336233	-0.338971	-0.334148	-0.330895	-0.323539	-0.336954	-0.336909	-0.324607
-322.900000	-0.379981	-0.386921	-0.378163	-0.372704	-0.381130	-0.402860	-0.386182	-0.382451	-0.376198	-0.369619	-0.374989	-0.371064	-0.372206	-0.377791	-0.376976	-0.389537	-0.381082	-0.382306	-0.375007	-0.372436	-0.365112	-0.369176	-0.390810	-0.384022	-0.369797	-0.349486	-0.364338	-0.359900	-0.365081	-0.371191	-0.370402	-0.368773	-0.366937	-0.373337	-0.379545	-0.369878	-0.384539	-0.372063	-0.366739	-0.363394	-0.363889	-0.370184	-0.369293	-0.367788	-0.362493	-0.357108	-0.368201	-0.367025	-0.354149
-322.866666	-0.410890	-0.417260	-0.406151	-0.402647	-0.412157	-0.429899	-0.414458	-0.409855	-0.402736	-0.399444	-0.407790	-0.398668	-0.401851	-0.407837	-0.408572	-0.416172	-0.410140	-0.413559	-0.404658	-0.405294	-0.398331	-0.398007	-0.416165	-0.412352	-0.395006	-0.384402	-0.396888	-0.394424	-0.395684	-0.400736	-0.402334	-0.397867	-0.398621	-0.401980	-0.408613	-0.401226	-0.419538	-0.399909	-0.395021	-0.393753	-0.393029	-0.402505	-0.400081	-0.397970	-0.394338	-0.388933	-0.402382	-0.398775	-0.386890
-322.833333	-0.436075	-0.440891	-0.430339	-0.431703	-0.437325	-0.451694	-0.439328	-0.436083	-0.429357	-0.428326	-0.432462	-0.431021	-0.431232	-0.432387	-0.434444	-0.439127	-0.435472	-0.437192	-0.433010	-0.428876	-0.424810	-0.428549	-0.442489	-0.436829	-0.423519	-0.413606	-0.423275	-0.424604	-0.424748	-0.427148	-0.428419	-0.424862	-0.425959	-0.429915	-0.436425	-0.428544	-0.441610	-0.429481	-0.422784	-0.421112	-0.421451	-0.429083	-0.430614	-0.428473	-0.420808	-0.416537	-0.428649	-0.426990	-0.416019
-322.800000	-0.458317	-0.464848	-0.454723	-0.450736	-0.462018	-0.469263	-0.462303	-0.457346	-0.452533	-0.449364	-0.455908	-0.452586	-0.452122	-0.456758	-0.456114	-0.462752	-0.456109	-0.459540	-0.455957	-0.452963	-0.448471	-0.452420	-0.465252	-0.459067	-0.447708	-0.439874	-0.445255	-0.446691	-0.448363	-0.452265	-0.452848	-0.450886	-0.449816	-0.451625	-0.458803	-0.451570	-0.464026	-0.451019	-0.450097	-0.448603	-0.443901	-0.449659	-0.450749	-0.449611	-0.447845	-0.442598	-0.451343	-0.451202	-0.440201
-322.766666	-0.471792	-0.478508	-0.470794	-0.471441	-0.473983	-0.479932	-0.476039	-0.473943	-0.472288	-0.468489	-0.472032	-0.469363	-0.469849	-0.474496	-0.471776	-0.478592	-0.470671	-0.473926	-0.471918	-0.470307	-0.466952	-0.468137	-0.477590	-0.477569	-0.465935	-0.459041	-0.466699	-0.463200	-0.464779	-0.470979	-0.471026	-0.468595	-0.467275	-0.471229	-0.474561	-0.468682	-0.476793	-0.471346	-0.470694	-0.466601	-0.467404	-0.469760	-0.469173	-0.467811	-0.465489	-0.464790	-0.470087	-0.465497	-0.462457
-322.733333	-0.480883	-0.482756	-0.481550	-0.479033	-0.483174	-0.486124	-0.485222	-0.481035	-0.479793	-0.480270	-0.481483	-0.477382	-0.479947	-0.482437	-0.477821	-0.482892	-0.481189	-0.482601	-0.482104	-0.478702	-0.480602	-0.479568	-0.481858	-0.480146	-0.480589	-0.472980	-0.480056	-0.478324	-0.479897	-0.477308	-0.480653	-0.480201	-0.480962	-0.478928	-0.483608	-0.482040	-0.481640	-0.480997	-0.481243	-0.482711	-0.478617	-0.480136	-0.480559	-0.479087	-0.480609	-0.475947	-0.482914	-0.480148	-0.476257
-322.700000	-0.479841	-0.479794	-0.482926	-0.484150	-0.483606	-0.480611	-0.482183	-0.481373	-0.482247	-0.479707	-0.483606	-0.484347	-0.482274	-0.481960	-0.481894	-0.483186	-0.483253	-0.480060	-0.481977	-0.481722	-0.482482	-0.483808	-0.479898	-0.482211	-0.483306	-0.482762	-0.482115	-0.482113	-0.480869	-0.482230	-0.478585	-0.482992	-0.484019	-0.483775	-0.483328	-0.486550	-0.481805	-0.484502	-0.484720	-0.482644	-0.484706	-0.485924	-0.483585	-0.485229	-0.484241	-0.485618	-0.487080	-0.486246	-0.485373
-322.666666	-0.473606	-0.470640	-0.471802	-0.475131	-0.472716	-0.464934	-0.473706	-0.471896	-0.479694	-0.476840	-0.476719	-0.478747	-0.475220	-0.478701	-0.473816	-0.474303	-0.474992	-0.471524	-0.475445	-0.473054	-0.478321	-0.476034	-0.468177	-0.469843	-0.475935	-0.482373	-0.481766	-0.479238	-0.476026	-0.476082	-0.473380	-0.480020	-0.476467	-0.477313	-0.475545	-0.477835	-0.473361	-0.479210	-0.482436	-0.480336	-0.482197	-0.479768	-0.477166	-0.481973	-0.481824	-0.482069	-0.478395	-0.479238	-0.479596
-322.633333	-0.452341	-0.448780	-0.460474	-0.462207	-0.454547	-0.437471	-0.456793	-0.456635	-0.463687	-0.461454	-0.460927	-0.461953	-0.463685	-0.460440	-0.457027	-0.453960	-0.460052	-0.452075	-0.460484	-0.456698	-0.467275	-0.463796	-0.448606	-0.451184	-0.463331	-0.468872	-0.471319	-0.468318	-0.463583	-0.464519	-0.461166	-0.466470	-0.460582	-0.461077	-0.456138	-0.466583	-0.456003	-0.463073	-0.469162	-0.465836	-0.468795	-0.464521	-0.463627	-0.470179	-0.468641	-0.472752	-0.465623	-0.465958	-0.472805
-322.600000	-0.427224	-0.420861	-0.433729	-0.437416	-0.425727	-0.409404	-0.427588	-0.429172	-0.437332	-0.438796	-0.437325	-0.437474	-0.437223	-0.434831	-0.429191	-0.423103	-0.427535	-0.425632	-0.434275	-0.434049	-0.439488	-0.438172	-0.420099	-0.424319	-0.442548	-0.451868	-0.448779	-0.446257	-0.440890	-0.436124	-0.437741	-0.439743	-0.437530	-0.436025	-0.429697	-0.438920	-0.424698	-0.439832	-0.445646	-0.444984	-0.448482	-0.441994	-0.440072	-0.447227	-0.446971	-0.451030	-0.440664	-0.443827	-0.453964
-322.566666	-0.387814	-0.381062	-0.400121	-0.405926	-0.388778	-0.362976	-0.390113	-0.395748	-0.404348	-0.407760	-0.400563	-0.405471	-0.403007	-0.397989	-0.394411	-0.390040	-0.392654	-0.388951	-0.401513	-0.400990	-0.409603	-0.404079	-0.381825	-0.384861	-0.410784	-0.422369	-0.415096	-0.417570	-0.408699	-0.404640	-0.402160	-0.410739	-0.405193	-0.405048	-0.392666	-0.409369	-0.387824	-0.408238	-0.416025	-0.416050	-0.417139	-0.407606	-0.406980	-0.412112	-0.417792	-0.416884	-0.410909	-0.408198	-0.423454
-322.533333	-0.347236	-0.334272	-0.359575	-0.364515	-0.348107	-0.312180	-0.346803	-0.352128	-0.362454	-0.363901	-0.358538	-0.365276	-0.360778	-0.357248	-0.350313	-0.342245	-0.347709	-0.339352	-0.356306	-0.358797	-0.368210	-0.365080	-0.336872	-0.344052	-0.369832	-0.387230	-0.374950	-0.377799	-0.365559	-0.363245	-0.359725	-0.371993	-0.364352	-0.360046	-0.351832	-0.369083	-0.341653	-0.363979	-0.373335	-0.376858	-0.379343	-0.369468	-0.370081	-0.377347	-0.376390	-0.381073	-0.367059	-0.369432	-0.385333
-322.500000	-0.295361	-0.282716	-0.308483	-0.312285	-0.295554	-0.262317	-0.295625	-0.300969	-0.311512	-0.317253	-0.306723	-0.313096	-0.311525	-0.307005	-0.299517	-0.289263	-0.300371	-0.290268	-0.307813	-0.307831	-0.319342	-0.315413	-0.283464	-0.290777	-0.320825	-0.338708	-0.329849	-0.330261	-0.320037	-0.312376	-0.311883	-0.322183	-0.316972	-0.311906	-0.300401	-0.321366	-0.290913	-0.313472	-0.326744	-0.330786	-0.335915	-0.321396	-0.320282	-0.325826	-0.330753	-0.337073	-0.317468	-0.323262	-0.339473
-322.466666	-0.243002	-0.224406	-0.255872	-0.260368	-0.238049	-0.202924	-0.238191	-0.246479	-0.257977	-0.260959	-0.252747	-0.261658	-0.257463	-0.251503	-0.243926	-0.234121	-0.242213	-0.235725	-0.248829	-0.255395	-0.264368	-0.262402	-0.224747	-0.233710	-0.268317	-0.288558	-0.275364	-0.279277	-0.267447	-0.259246	-0.257400	-0.271152	-0.264059	-0.257781	-0.246919	-0.266239	-0.233799	-0.262243	-0.275463	-0.276587	-0.282017	-0.269245	-0.265077	-0.273616	-0.279000	-0.285214	-0.263493	-0.268996	-0.285558
-322.433333	-0.181244	-0.165348	-0.195322	-0.201925	-0.181089	-0.141494	-0.179562	-0.185318	-0.199059	-0.203531	-0.192827	-0.204249	-0.198320	-0.192050	-0.187454	-0.173600	-0.184729	-0.176491	-0.195290	-0.193612	-0.209474	-0.204864	-0.166112	-0.172834	-0.208514	-0.233912	-0.217372	-0.222470	-0.211090	-0.204370	-0.197832	-0.209888	-0.204512	-0.200318	-0.184761	-0.209868	-0.172127	-0.203162	-0.213602	-0.220087	-0.225034	-0.205375	-0.206786	-0.214386	-0.222522	-0.225842	-0.206812	-0.210136	-0.231273
-322.400000	-0.118064	-0.103661	-0.136072	-0.142225	-0.119824	-0.079447	-0.116616	-0.124026	-0.136151	-0.140209	-0.134536	-0.145353	-0.138058	-0.130430	-0.126461	-0.114446	-0.121165	-0.113272	-0.133289	-0.135592	-0.150541	-0.142835	-0.107336	-0.111845	-0.150172	-0.172912	-0.156248	-0.161158	-0.152083	-0.143470	-0.136983	-0.153089	-0.144859	-0.139235	-0.127469	-0.146262	-0.111579	-0.142837	-0.154912	-0.158266	-0.164932	-0.148675	-0.145849	-0.151127	-0.160630	-0.166437	-0.148279	-0.153146	-0.172590
-322.366666	-0.058391	-0.043688	-0.072539	-0.079207	-0.059603	-0.021744	-0.055888	-0.066491	-0.076113	-0.084834	-0.070216	-0.084193	-0.078751	-0.071709	-0.064999	-0.052047	-0.063501	-0.053758	-0.076462	-0.074094	-0.090189	-0.083572	-0.042642	-0.050347	-0.090992	-0.112338	-0.094927	-0.099512	-0.087483	-0.079179	-0.076131	-0.090966	-0.082415	-0.079105	-0.065205	-0.083654	-0.048811	-0.081009	-0.094023	-0.095759	-0.102593	-0.088166	-0.083473	-0.090419	-0.097918	-0.104883	-0.082793	-0.085720	-0.110307
-322.333333	-0.002062	0.012654	-0.017106	-0.021779	0.002317	0.036506	-0.000098	-0.006334	-0.015036	-0.024518	-0.012141	-0.024699	-0.017152	-0.009817	-0.007487	0.007896	-0.001519	0.005577	-0.012157	-0.013606	-0.028409	-0.022473	0.014458	0.007474	-0.028312	-0.054104	-0.037260	-0.039521	-0.029166	-0.021048	-0.020562	-0.027173	-0.023348	-0.019712	-0.004580	-0.025294	0.009470	-0.019680	-0.034815	-0.035095	-0.041833	-0.026821	-0.023307	-0.031252	-0.037826	-0.047901	-0.028955	-0.028278	-0.048741
-322.300000	0.056150	0.068931	0.041397	0.036665	0.056779	0.090499	0.058916	0.050655	0.038008	0.033288	0.044994	0.035788	0.037407	0.043103	0.049086	0.061587	0.051475	0.058412	0.046210	0.043096	0.030920	0.036044	0.069098	0.058985	0.027779	0.008177	0.019891	0.018843	0.029746	0.036356	0.039107	0.028785	0.033062	0.040554	0.049714	0.029409	0.062432	0.035313	0.024080	0.020966	0.015423	0.026879	0.033964	0.021874	0.019797	0.011843	0.032314	0.028061	0.007681
-322.266666	0.105721	0.118115	0.093979	0.090243	0.107455	0.134107	0.108624	0.102249	0.090233	0.088619	0.095217	0.089217	0.088540	0.098331	0.100893	0.112414	0.103104	0.110704	0.098267	0.092301	0.082178	0.088177	0.118892	0.110988	0.084318	0.063774	0.074060	0.072926	0.081139	0.088608	0.088993	0.082803	0.085895	0.089963	0.099910	0.082948	0.111234	0.086748	0.080900	0.073662	0.071442	0.082805	0.083498	0.079190	0.071547	0.065824	0.083388	0.082665	0.063317
-322.233333	0.151397	0.163210	0.137361	0.135598	0.154078	0.176286	0.154574	0.148812	0.139473	0.134921	0.141387	0.134379	0.137138	0.143632	0.147072	0.159349	0.148242	0.154248	0.143868	0.138751	0.129201	0.133369	0.163010	0.156471	0.128298	0.112088	0.123070	0.120583	0.128349	0.135259	0.137054	0.128494	0.133314	0.135149	0.147255	0.130929	0.157683	0.138236	0.125473	0.123446	0.116576	0.131591	0.132377	0.127131	0.120774	0.114193	0.128158	0.131253	0.113538
-322.200000	0.190160	0.198478	0.180135	0.177503	0.194457	0.210414	0.193438	0.187575	0.180150	0.175987	0.181215	0.176205	0.180156	0.183352	0.185937	0.191952	0.188211	0.194794	0.182191	0.178939	0.170776	0.175866	0.198522	0.194667	0.167027	0.155462	0.164993	0.163726	0.170395	0.177527	0.177773	0.169587	0.170623	0.177212	0.186881	0.172178	0.192991	0.176092	0.166130	0.166885	0.160504	0.172871	0.169805	0.168905	0.160519	0.158258	0.169011	0.171535	0.154144
-322.166666	0.220133	0.228890	0.213223	0.212148	0.222682	0.237496	0.218875	0.219161	0.210627	0.209488	0.215162	0.207069	0.209606	0.215924	0.220050	0.223184	0.218199	0.223446	0.216925	0.214981	0.206222	0.207840	0.226778	0.225641	0.205907	0.196385	0.200672	0.198100	0.204021	0.210384	0.211788	0.204775	0.210146	0.210494	0.218816	0.205300	0.222837	0.208325	0.202357	0.201022	0.196671	0.208678	0.205895	0.202009	0.197263	0.194925	0.205494	0.207601	0.195220
-322.133333	0.245455	0.248652	0.239817	0.238274	0.249400	0.260249	0.249069	0.244836	0.239278	0.237300	0.240454	0.234761	0.239505	0.245403	0.246334	0.245819	0.245758	0.248040	0.241478	0.240365	0.235101	0.235034	0.251970	0.249309	0.238005	0.225387	0.230305	0.229361	0.232034	0.239122	0.239820	0.235283	0.234944	0.237844	0.242705	0.230707	0.248749	0.237446	0.231231	0.230485	0.228342	0.231225	0.234539	0.230278	0.231749	0.227056	0.236107	0.230994	0.223074
-322.100000	0.266423	0.271887	0.257218	0.258171	0.268006	0.272050	0.267464	0.264756	0.258906	0.259974	0.258662	0.259271	0.260807	0.263937	0.265002	0.266039	0.261922	0.266859	0.260485	0.261441	0.257964	0.259564	0.267294	0.270800	0.257848	0.248622	0.253197	0.250252	0.258381	0.258847	0.258176	0.256103	0.255627	0.255749	0.262143	0.254599	0.266911	0.255983	0.255059	0.252470	0.248675	0.254599	0.255582	0.250554	0.250142	0.248657	0.257214	0.256289	0.248037
-322.066666	0.275971	0.283426	0.275946	0.274459	0.277640	0.281752	0.275774	0.275338	0.273481	0.273289	0.271038	0.273465	0.273071	0.276668	0.278294	0.276109	0.274292	0.275914	0.275987	0.273727	0.270011	0.273330	0.280581	0.279290	0.270936	0.266894	0.270931	0.271033	0.269697	0.273077	0.272137	0.270151	0.267766	0.272207	0.275843	0.271286	0.277703	0.273979	0.267254	0.267212	0.265532	0.268929	0.271006	0.269252	0.270095	0.269068	0.273187	0.271708	0.266615
-322.033333	0.284823	0.288547	0.282243	0.279932	0.284883	0.287899	0.286436	0.283455	0.284758	0.282500	0.281731	0.282431	0.280887	0.284397	0.285905	0.285489	0.280215	0.283250	0.283528	0.285379	0.277576	0.282180	0.287051	0.285148	0.284650	0.278096	0.281691	0.280355	0.281870	0.279975	0.282663	0.279081	0.280746	0.279734	0.283348	0.279178	0.285309	0.282037	0.278429	0.278783	0.276863	0.278770	0.280353	0.278850	0.277687	0.275039	0.278137	0.278853	0.277565
-322.000000	0.287697	0.289487	0.288564	0.288023	0.287587	0.287839	0.285533	0.286098	0.286717	0.288117	0.285387	0.286123	0.289943	0.288375	0.288804	0.287578	0.287983	0.287768	0.286548	0.287942	0.284642	0.287593	0.286638	0.286572	0.285524	0.284292	0.282007	0.283439	0.285359	0.284487	0.286434	0.284594	0.288146	0.290113	0.284498	0.282576	0.288425	0.286900	0.283697	0.285568	0.284362	0.282358	0.285457	0.285051	0.282800	0.287228	0.285392	0.286491	0.285619
-321.966666	0.289394	0.287310	0.286642	0.286290	0.284401	0.284420	0.286983	0.285554	0.289763	0.285568	0.283247	0.284294	0.287086	0.282447	0.286488	0.284363	0.285775	0.283914	0.285020	0.284785	0.282239	0.284875	0.281851	0.286075	0.286650	0.285792	0.287784	0.286589	0.284290	0.286678	0.287391	0.286676	0.284194	0.286836	0.284449	0.284014	0.283799	0.284625	0.284731	0.282582	0.281384	0.283414	0.284847	0.281426	0.284153	0.284703	0.283536	0.283708	0.286695
-321.933333	0.280986	0.281866	0.281347	0.280357	0.276764	0.277348	0.284518	0.281023	0.282082	0.280729	0.281207	0.280733	0.280550	0.281495	0.282502	0.279036	0.278120	0.280847	0.283078	0.284226	0.281662	0.281606	0.279138	0.282217	0.284179	0.286071	0.284349	0.282293	0.282768	0.286250	0.282945	0.284443	0.283453	0.278727	0.278016	0.280954	0.277606	0.283593	0.284006	0.284551	0.281196	0.281932	0.283244	0.281681	0.283129	0.282153	0.279077	0.284515	0.287693
-321.900000	0.276331	0.271628	0.274827	0.278338	0.274516	0.266336	0.272026	0.275111	0.273519	0.279167	0.274616	0.273911	0.274262	0.274204	0.276119	0.273663	0.271539	0.270509	0.273759	0.277338	0.276933	0.275988	0.268946	0.271773	0.279071	0.282907	0.275532	0.276953	0.276340	0.275439	0.276144	0.278061	0.275481	0.275976	0.271256	0.275251	0.274038	0.276516	0.276637	0.275429	0.275544	0.276295	0.274916	0.275913	0.277701	0.278015	0.275306	0.276668	0.280550
-321.866666	0.265104	0.263422	0.268653	0.265357	0.263350	0.255668	0.262983	0.266891	0.269178	0.269136	0.266186	0.269293	0.268692	0.265590	0.266025	0.261353	0.263209	0.265710	0.266808	0.267958	0.266015	0.266265	0.261086	0.262020	0.268199	0.272843	0.268509	0.271092	0.267748	0.268820	0.269681	0.270952	0.269253	0.269136	0.264571	0.267094	0.261842	0.269475	0.266557	0.268389	0.269755	0.268428	0.266110	0.266616	0.269283	0.272627	0.265495	0.268154	0.272213
-321.833333	0.257309	0.254050	0.255348	0.258624	0.257038	0.245728	0.253148	0.253457	0.255204	0.259788	0.256094	0.257742	0.258076	0.256038	0.258086	0.252449	0.249303	0.254667	0.258742	0.255782	0.257186	0.257393	0.251068	0.253233	0.257777	0.265956	0.261035	0.259520	0.260722	0.257341	0.257361	0.258972	0.258057	0.257824	0.252112	0.257836	0.254921	0.259111	0.256019	0.261983	0.258334	0.257135	0.258399	0.256611	0.258990	0.263020	0.255674	0.258332	0.259922
-321.800000	0.244833	0.240373	0.246669	0.248368	0.244549	0.234702	0.241787	0.244564	0.248431	0.244434	0.243660	0.248239	0.248148	0.244984	0.243308	0.241249	0.243957	0.242757	0.242741	0.245052	0.245540	0.247206	0.238278	0.242037	0.247783	0.256514	0.249209	0.249657	0.249264	0.247924	0.246849	0.244789	0.247181	0.245623	0.240615	0.248034	0.241649	0.248245	0.247661	0.249571	0.247293	0.245441	0.244891	0.246847	0.251625	0.249479	0.244783	0.249102	0.250270
-321.766666	0.233644	0.228590	0.230793	0.239254	0.230463	0.224990	0.230550	0.234346	0.234971	0.236285	0.232275	0.235305	0.236467	0.233560	0.233349	0.231725	0.232403	0.232781	0.239078	0.234529	0.234706	0.237690	0.227510	0.228139	0.235018	0.242503	0.238187	0.238727	0.237483	0.236176	0.237626	0.236532	0.234905	0.234022	0.232980	0.233890	0.233015	0.236040	0.235552	0.238532	0.238081	0.233567	0.233498	0.237032	0.239757	0.239680	0.234946	0.235116	0.239218
-321.733333	0.219872	0.217374	0.222142	0.224539	0.221922	0.213992	0.219926	0.219703	0.224349	0.221809	0.223887	0.222313	0.224176	0.219588	0.224078	0.217909	0.218595	0.217725	0.222763	0.222708	0.226663	0.224909	0.214830	0.217869	0.227564	0.228229	0.224783	0.225346	0.222447	0.225866	0.221772	0.223292	0.219027	0.224726	0.219196	0.225499	0.218193	0.225693	0.223647	0.227528	0.223501	0.221982	0.223281	0.222839	0.227593	0.228627	0.223194	0.224898	0.228462
-321.700000	0.211212	0.206634	0.210405	0.212474	0.208080	0.197983	0.208140	0.211284	0.210357	0.213898	0.209454	0.212216	0.211723	0.210792	0.208741	0.205358	0.209453	0.209524	0.209800	0.209620	0.214094	0.211986	0.205886	0.207147	0.214335	0.219060	0.210785	0.213479	0.213519	0.210844	0.209747	0.215340	0.212625	0.214230	0.204741	0.211205	0.204898	0.213209	0.215258	0.211302	0.214734	0.211010	0.211968	0.214700	0.216063	0.217954	0.210370	0.213967	0.215368
-321.666666	0.199156	0.194371	0.201049	0.202187	0.196467	0.189273	0.194887	0.197917	0.200293	0.201916	0.194602	0.201937	0.201014	0.202371	0.196209	0.192748	0.195356	0.192737	0.199005	0.199229	0.202016	0.200498	0.194843	0.194263	0.203463	0.207525	0.202213	0.200904	0.202987	0.200777	0.200195	0.199868	0.198856	0.197859	0.194166	0.199329	0.194080	0.198067	0.200709	0.201865	0.202638	0.199650	0.199560	0.197504	0.203149	0.204405	0.200298	0.200349	0.204861
-321.633333	0.188049	0.181063	0.188083	0.189005	0.184820	0.176381	0.184004	0.188918	0.188935	0.187952	0.184246	0.185986	0.187072	0.185004	0.183014	0.183732	0.186295	0.183772	0.185500	0.186799	0.193233	0.189618	0.182594	0.184896	0.190547	0.196343	0.190841	0.190749	0.189375	0.190780	0.190016	0.190879	0.190322	0.187731	0.184852	0.190321	0.181811	0.191518	0.189389	0.190603	0.190374	0.188871	0.188648	0.191355	0.191612	0.194389	0.186863	0.190043	0.192069
-321.600000	0.176805	0.172245	0.174420	0.175163	0.169745	0.168069	0.173680	0.175575	0.177417	0.175724	0.174705	0.177438	0.174346	0.174773	0.174751	0.170865	0.172421	0.175005	0.176890	0.174102	0.177570	0.176518	0.170751	0.174264	0.178854	0.183675	0.178888	0.182173	0.181106	0.178039	0.175204	0.175183	0.174402	0.177755	0.168966	0.176696	0.172061	0.175600	0.176792	0.184893	0.178958	0.177948	0.176991	0.175921	0.182549	0.181650	0.178863	0.176926	0.178351
-321.566666	0.165758	0.159738	0.163875	0.167926	0.161890	0.157924	0.161504	0.163831	0.165800	0.166672	0.163263	0.165223	0.167166	0.163981	0.165918	0.160694	0.162573	0.160239	0.160921	0.162913	0.168387	0.166723	0.162985	0.162327	0.166908	0.175761	0.166216	0.166950	0.166776	0.167186	0.161673	0.165431	0.166265	0.165710	0.159812	0.166218	0.162051	0.167776	0.163641	0.169574	0.165966	0.164287	0.166224	0.168214	0.168447	0.172082	0.165703	0.166270	0.173377
-321.533333	0.154006	0.149620	0.154094	0.155464	0.151183	0.145308	0.153782	0.152420	0.155559	0.156700	0.153741	0.153120	0.151960	0.153685	0.151615	0.148481	0.151007	0.149264	0.154563	0.153728	0.156502	0.156553	0.149235	0.150115	0.157916	0.159240	0.153655	0.160527	0.158539	0.156770	0.153634	0.155266	0.156409	0.152425	0.150688	0.154456	0.149245	0.154932	0.155309	0.157178	0.156895	0.154877	0.152836	0.152948	0.156087	0.159018	0.154111	0.157661	0.159569
-321.500000	0.144086	0.141849	0.141988	0.146908	0.140141	0.136116	0.139858	0.141491	0.144136	0.142609	0.141497	0.141598	0.142344	0.143518	0.143673	0.138880	0.143195	0.142021	0.144695	0.140776	0.146302	0.145358	0.140002	0.139858	0.148735	0.152102	0.147824	0.144405	0.144938	0.143539	0.141804	0.146380	0.141766	0.139037	0.140475	0.146098	0.140497	0.142601	0.146420	0.146749	0.144397	0.143909	0.145849	0.141997	0.146242	0.148318	0.141168	0.145679	0.151465
-321.466666	0.131254	0.130954	0.132331	0.133142	0.128651	0.123767	0.128561	0.130894	0.136099	0.135631	0.132509	0.133401	0.132616	0.132210	0.132612	0.129643	0.127980	0.132848	0.130847	0.134991	0.132661	0.134725	0.126522	0.132102	0.139149	0.139221	0.134166	0.134443	0.136760	0.132406	0.131439	0.133625	0.132715	0.132378	0.130616	0.134453	0.127399	0.133888	0.135952	0.137616	0.135346	0.133670	0.133492	0.136246	0.133251	0.139689	0.134695	0.132015	0.137626
-321.433333	0.120265	0.122825	0.121003	0.123756	0.116910	0.116764	0.117341	0.122158	0.124815	0.123910	0.122085	0.126136	0.124005	0.122999	0.123096	0.120269	0.118620	0.121262	0.119943	0.125883	0.124195	0.125665	0.117078	0.123158	0.127224	0.130015	0.125638	0.125217	0.126962	0.125519	0.124862	0.123099	0.122919	0.122543	0.121045	0.126031	0.117355	0.125950	0.127189	0.125803	0.124230	0.124259	0.122351	0.125927	0.125236	0.128788	0.124458	0.124254	0.129176
-321.400000	0.115491	0.110459	0.111931	0.115138	0.109400	0.104437	0.109354	0.112581	0.115726	0.116345	0.111477	0.113075	0.114534	0.112849	0.114192	0.106963	0.110517	0.112670	0.115203	0.114758	0.112594	0.117766	0.108767	0.114564	0.116339	0.120756	0.114421	0.116007	0.114637	0.115067	0.112152	0.113418	0.114089	0.112974	0.112691	0.114117	0.108245	0.115948	0.113196	0.113947	0.114559	0.114867	0.112638	0.115573	0.117227	0.114634	0.113496	0.113489	0.117703
-321.366666	0.104155	0.103684	0.104816	0.107668	0.101984	0.098273	0.101387	0.103339	0.104341	0.107448	0.104925	0.104780	0.104607	0.101341	0.106179	0.100115	0.101486	0.103798	0.105078	0.101411	0.105319	0.105966	0.100853	0.104861	0.106378	0.109718	0.103542	0.108957	0.108035	0.103254	0.105012	0.102202	0.104612	0.107429	0.104033	0.105102	0.101448	0.105137	0.105843	0.105324	0.104623	0.102770	0.104694	0.105646	0.108837	0.107132	0.103484	0.105355	0.110148
-321.333333	0.093795	0.092337	0.093653	0.095061	0.093766	0.087420	0.091357	0.095495	0.097577	0.098580	0.094483	0.096741	0.097414	0.095500	0.094705	0.092587	0.097220	0.094495	0.097785	0.097500	0.097992	0.099276	0.092721	0.095544	0.099883	0.103835	0.098081	0.098399	0.096969	0.094185	0.093317	0.098731	0.097261	0.096740	0.093848	0.095874	0.093181	0.099435	0.097547	0.099491	0.096453	0.094325	0.094904	0.096239	0.099897	0.101010	0.094041	0.096338	0.101023
-321.300000	0.088348	0.087630	0.087138	0.090719	0.089641	0.081770	0.084401	0.090790	0.089694	0.089176	0.089173	0.089008	0.089475	0.086375	0.089508	0.084536	0.085091	0.087009	0.090270	0.089577	0.088458	0.087890	0.085207	0.087582	0.090679	0.095315	0.090895	0.088605	0.089104	0.090399	0.088697	0.088366	0.089720	0.088754	0.087160	0.092166	0.084545	0.089938	0.088487	0.089333	0.088781	0.090220	0.087431	0.086813	0.089538	0.091334	0.090586	0.090245	0.092489
-321.266666	0.079986	0.078625	0.081457	0.083725	0.080434	0.074768	0.083482	0.080921	0.083154	0.083109	0.078711	0.086292	0.082441	0.080757	0.084522	0.078913	0.078550	0.083676	0.079991	0.083066	0.082481	0.079701	0.077904	0.080641	0.085495	0.086641	0.081722	0.083165	0.084673	0.080693	0.081040	0.082972	0.082060	0.083829	0.079405	0.080172	0.078477	0.083887	0.082529	0.083059	0.081204	0.077650	0.079916	0.080799	0.083032	0.084759	0.078292	0.083259	0.086307
-321.233333	0.077230	0.073301	0.076257	0.077642	0.074512	0.072762	0.076131	0.077858	0.075004	0.076418	0.073991	0.076273	0.075538	0.075428	0.075624	0.071371	0.072993	0.074367	0.074936	0.075986	0.077011	0.079793	0.071126	0.073025	0.078219	0.078221	0.077754	0.077095	0.075990	0.075634	0.075989	0.072832	0.079194	0.076732	0.073410	0.075579	0.070889	0.079171	0.076498	0.075180	0.077497	0.072535	0.074797	0.076832	0.077482	0.078232	0.075642	0.074592	0.079918
-321.200000	0.072091	0.068336	0.072230	0.070661	0.072442	0.065601	0.070490	0.070302	0.069712	0.072367	0.069624	0.070574	0.072021	0.068134	0.073425	0.066030	0.071751	0.068876	0.071194	0.071724	0.068201	0.072332	0.068813	0.073981	0.072420	0.075850	0.070249	0.073440	0.070424	0.070546	0.074461	0.069140	0.068925	0.068095	0.068673	0.070276	0.068566	0.071840	0.072929	0.072425	0.074133	0.070505	0.068920	0.069592	0.070489	0.072258	0.068473	0.070752	0.072962
-321.166666	0.067746	0.066664	0.068872	0.065133	0.068292	0.063131	0.066655	0.068786	0.068942	0.067586	0.066673	0.064582	0.067546	0.066458	0.068075	0.063708	0.067178	0.065469	0.066206	0.067262	0.066061	0.066640	0.065883	0.067595	0.069617	0.070118	0.065966	0.068433	0.066472	0.067004	0.068159	0.063700	0.063672	0.066419	0.064180	0.065523	0.061566	0.068133	0.066316	0.064941	0.064703	0.065002	0.067211	0.066952	0.065463	0.067791	0.066485	0.065036	0.069280
-321.133333	0.066185	0.060701	0.063898	0.063461	0.063410	0.058528	0.063922	0.065442	0.065909	0.065896	0.064201	0.064531	0.064974	0.063991	0.063477	0.061891	0.061376	0.061468	0.062034	0.066031	0.062579	0.063214	0.061934	0.063278	0.068365	0.065078	0.064554	0.064048	0.064907	0.065807	0.063069	0.063102	0.062373	0.065808	0.062088	0.061655	0.062392	0.066023	0.066892	0.064517	0.063216	0.062717	0.062856	0.062588	0.064015	0.065924	0.060408	0.061510	0.065170
-321.100000	0.061485	0.061482	0.065392	0.060706	0.061384	0.059457	0.062389	0.059498	0.065114	0.062339	0.060975	0.063427	0.062140	0.060439	0.064901	0.060255	0.063245	0.060935	0.060830	0.060878	0.058938	0.061301	0.060736	0.063629	0.062813	0.063464	0.060469	0.061514	0.063577	0.059456	0.063639	0.059150	0.061613	0.062433	0.060550	0.060657	0.057489	0.063339	0.062369	0.062118	0.060495	0.060326	0.060563	0.057740	0.065392	0.060523	0.060973	0.061078	0.061446
-321.066666	0.063345	0.060103	0.059345	0.059377	0.061921	0.057456	0.056882	0.061382	0.060482	0.062073	0.061108	0.059855	0.059690	0.062624	0.058773	0.060970	0.059201	0.060721	0.062442	0.057204	0.060489	0.058200	0.055202	0.060032	0.065496	0.061139	0.057350	0.062072	0.060413	0.059188	0.060129	0.058327	0.062176	0.059409	0.058068	0.060455	0.057399	0.063374	0.058561	0.060382	0.061824	0.055184	0.056905	0.056272	0.060254	0.062044	0.055468	0.061829	0.060222
-321.033333	0.061022	0.058147	0.058571	0.058421	0.059042	0.056731	0.058124	0.056957	0.059103	0.054976	0.058993	0.057232	0.057589	0.058894	0.058752	0.059309	0.058924	0.059451	0.058365	0.058265	0.059158	0.060024	0.055953	0.060960	0.060560	0.058081	0.057627	0.056983	0.060491	0.060445	0.056828	0.058075	0.058067	0.059303	0.055939	0.057710	0.060171	0.059825	0.059097	0.057173	0.058029	0.056825	0.056506	0.054284	0.056527	0.055991	0.055614	0.056145	0.058334
-321.000000	0.059740	0.057835	0.056744	0.056712	0.057231	0.055789	0.054344	0.057497	0.059699	0.059613	0.056235	0.057353	0.056561	0.056286	0.059051	0.056912	0.056186	0.058156	0.058993	0.055171	0.056960	0.057686	0.056658	0.060096	0.058683	0.060349	0.054513	0.053921	0.058060	0.055732	0.058790	0.055111	0.057560	0.056591	0.053905	0.057388	0.055782	0.058008	0.055039	0.056610	0.055334	0.056233	0.057096	0.056990	0.056356	0.059690	0.055245	0.056145	0.060176
-320.966666	0.060383	0.056567	0.056092	0.058646	0.058275	0.054038	0.054569	0.058398	0.057350	0.057560	0.054805	0.054052	0.056928	0.054601	0.059711	0.053929	0.055399	0.057434	0.056625	0.054870	0.055815	0.054090	0.054638	0.054518	0.057094	0.057956	0.054708	0.056451	0.055038	0.052641	0.057482	0.056288	0.057843	0.056888	0.056734	0.057392	0.054418	0.057793	0.056385	0.054207	0.053520	0.052473	0.054547	0.055030	0.054848	0.056288	0.050935	0.054794	0.058224
-320.933333	0.054861	0.050275	0.054737	0.055368	0.055108	0.052837	0.053936	0.055268	0.056004	0.055929	0.053930	0.053890	0.052580	0.053115	0.054114	0.054919	0.054067	0.053659	0.054031	0.057343	0.057357	0.057891	0.053492	0.053021	0.054684	0.056173	0.054529	0.056559	0.056355	0.052690	0.055924	0.051578	0.056094	0.055368	0.053633	0.055269	0.050935	0.053060	0.054747	0.055671	0.054866	0.052250	0.049488	0.051345	0.053571	0.054599	0.055413	0.051737	0.054299
-320.900000	0.051285	0.051486	0.053042	0.052874	0.050575	0.050789	0.052585	0.054348	0.054471	0.053072	0.050104	0.053427	0.053842	0.050283	0.052496	0.050180	0.052866	0.050996	0.052135	0.052718	0.050850	0.054631	0.051929	0.054823	0.055067	0.053182	0.051300	0.053778	0.054500	0.051864	0.052228	0.052091	0.052335	0.051952	0.048909	0.050104	0.050682	0.051800	0.050124	0.053300	0.052262	0.049097	0.052259	0.048779	0.052322	0.050672	0.051965	0.052163	0.054289
-320.866666	0.053110	0.051580	0.052522	0.051149	0.049170	0.047033	0.049450	0.049873	0.052858	0.053288	0.046631	0.052605	0.049307	0.049150	0.052345	0.047088	0.049350	0.050145	0.049990	0.048570	0.049647	0.049232	0.044582	0.049334	0.050936	0.049863	0.050417	0.050623	0.050092	0.050719	0.049463	0.050967	0.049186	0.047317	0.049259	0.048853	0.050192	0.048047	0.052220	0.049883	0.050549	0.047120	0.049777	0.046310	0.050616	0.054310	0.049848	0.051737	0.050436
-320.833333	0.047777	0.048377	0.045426	0.047973	0.045566	0.044945	0.046201	0.046739	0.047753	0.047289	0.045057	0.043491	0.046382	0.045177	0.045060	0.045275	0.044370	0.044816	0.045922	0.042741	0.047457	0.045904	0.047885	0.044329	0.050460	0.048646	0.044804	0.047568	0.045656	0.047723	0.047243	0.046604	0.044907	0.047159	0.043018	0.045888	0.042203	0.046046	0.049112	0.046227	0.044870	0.043714	0.049017	0.041512	0.046890	0.048042	0.044971	0.043967	0.047070
-320.800000	0.045431	0.041471	0.044050	0.042153	0.042962	0.037910	0.040025	0.044609	0.044028	0.045352	0.041027	0.045338	0.042233	0.042758	0.041923	0.041623	0.042069	0.040688	0.040755	0.039542	0.044886	0.041739	0.037534	0.041296	0.046184	0.043031	0.043023	0.042625	0.045664	0.044283	0.045176	0.043573	0.042393	0.040280	0.040494	0.042788	0.039936	0.044557	0.042739	0.042828	0.040789	0.037543	0.043106	0.041447	0.045559	0.043762	0.046039	0.044968	0.046713
-320.766666	0.038613	0.038816	0.036379	0.038519	0.035675	0.033672	0.039705	0.036852	0.038377	0.039470	0.036949	0.039185	0.037060	0.034790	0.040770	0.036700	0.038749	0.036204	0.038036	0.036686	0.039297	0.038534	0.034255	0.036841	0.042369	0.041137	0.036740	0.041448	0.035867	0.036738	0.037715	0.038001	0.036887	0.037606	0.033673	0.036764	0.036615	0.039070	0.036490	0.036117	0.034347	0.034935	0.037720	0.037627	0.035859	0.040629	0.036649	0.038144	0.041413
-320.733333	0.032686	0.035627	0.034193	0.036011	0.032828	0.030962	0.031177	0.030592	0.035461	0.033990	0.029997	0.036903	0.032610	0.035244	0.032159	0.031626	0.032861	0.032810	0.031989	0.032442	0.033842	0.033139	0.029321	0.031711	0.035122	0.037483	0.033791	0.032943	0.031541	0.033199	0.034123	0.033029	0.037157	0.032690	0.031206	0.032495	0.031401	0.032815	0.034027	0.036992	0.030780	0.031522	0.031276	0.032033	0.037727	0.034847	0.033086	0.032583	0.036900
-320.700000	0.029721	0.025470	0.027913	0.028487	0.028459	0.025544	0.025428	0.026836	0.032153	0.029161	0.026949	0.029315	0.028171	0.023729	0.028675	0.025342	0.024599	0.027160	0.029586	0.029979	0.026929	0.027335	0.027383	0.028571	0.029746	0.033106	0.029564	0.030151	0.030677	0.028265	0.025336	0.027448	0.026551	0.028677	0.023507	0.031009	0.021899	0.030618	0.023864	0.031200	0.026522	0.027430	0.026604	0.027147	0.029408	0.029674	0.028019	0.028368	0.033401
-320.666666	0.023047	0.022764	0.023315	0.026597	0.020198	0.018694	0.017825	0.020844	0.024656	0.024953	0.021292	0.024945	0.023246	0.021988	0.024246	0.021710	0.021566	0.023451	0.022037	0.021210	0.020327	0.026302	0.019928	0.021584	0.027070	0.026865	0.026493	0.022661	0.025456	0.021711	0.019230	0.024500	0.024357	0.024146	0.022326	0.024194	0.020357	0.024049	0.023259	0.023423	0.024907	0.017942	0.020166	0.023333	0.021425	0.027667	0.021963	0.020383	0.026083
-320.633333	0.017410	0.012968	0.017635	0.018001	0.018133	0.016572	0.017561	0.019214	0.019487	0.020616	0.017357	0.018753	0.017812	0.016421	0.018782	0.015266	0.018834	0.017346	0.021810	0.017720	0.016602	0.016084	0.016599	0.016906	0.020010	0.020141	0.020140	0.017538	0.020584	0.017520	0.017072	0.017517	0.018592	0.018831	0.014041	0.018200	0.015204	0.019202	0.020820	0.019831	0.015927	0.018232	0.018458	0.016744	0.019773	0.022413	0.018040	0.022194	0.024567
-320.600000	0.015122	0.009811	0.015978	0.012882	0.015113	0.009410	0.010438	0.017167	0.013650	0.014373	0.012683	0.013315	0.012246	0.013926	0.013347	0.011807	0.015240	0.013869	0.014660	0.010736	0.013593	0.013086	0.009957	0.012981	0.014331	0.017813	0.013934	0.016596	0.015305	0.013885	0.015101	0.014472	0.013127	0.012915	0.014169	0.011060	0.011919	0.012542	0.014931	0.013125	0.014070	0.010937	0.010529	0.014638	0.014611	0.012767	0.011489	0.019006	0.017387
-320.566666	0.010706	0.009516	0.012846	0.009954	0.010837	0.009836	0.010820	0.011774	0.009467	0.012434	0.007369	0.011288	0.012333	0.012305	0.009238	0.010381	0.010457	0.009937	0.012042	0.008155	0.011185	0.010946	0.007068	0.008849	0.014006	0.010977	0.011236	0.011176	0.010875	0.009924	0.009395	0.009416	0.011346	0.010864	0.009341	0.008187	0.007503	0.009980	0.010063	0.008690	0.009882	0.009517	0.008599	0.010533	0.010359	0.009462	0.012531	0.009042	0.011423
-320.533333	0.008025	0.004243	0.008688	0.007599	0.008145	0.004493	0.005400	0.009721	0.011547	0.008657	0.010508	0.010374	0.007026	0.006891	0.010895	0.008485	0.006762	0.008959	0.007675	0.005698	0.008303	0.007717	0.005030	0.008735	0.005826	0.012840	0.008999	0.010254	0.008203	0.004959	0.009250	0.004734	0.008774	0.008211	0.005819	0.005403	0.003594	0.008626	0.007042	0.010079	0.008628	0.005074	0.009515	0.006775	0.006686	0.008725	0.007472	0.007537	0.008324
-320.500000	0.007032	0.007532	0.005652	0.004690	0.004410	0.003568	0.008896	0.005553	0.006746	0.008703	0.005825	0.006419	0.004960	0.006790	0.005181	0.006987	0.007367	0.005351	0.005339	0.006690	0.005393	0.007249	0.005757	0.004879	0.007269	0.009156	0.002692	0.005021	0.004134	0.007652	0.006601	0.007481	0.004917	0.004358	0.005163	0.008538	0.006722	0.005226	0.004618	0.008595	0.004180	0.004493	0.006570	0.002827	0.003769	0.003895	0.006134	0.004600	0.004453
-320.466666	0.005586	0.003486	0.007950	0.005386	0.006509	0.004243	0.003899	0.005734	0.007855	0.007527	0.007205	0.007221	0.005443	0.004830	0.006020	0.004963	0.003882	0.004595	0.001588	0.002990	0.003913	0.006782	0.003268	0.008788	0.006857	0.007211	0.002532	0.006281	0.004672	0.006997	0.002995	0.002911	0.002766	0.005219	0.004504	0.006269	0.006107	0.007365	0.001819	0.003915	0.006264	0.003939	0.003799	0.003200	0.001571	0.003622	0.005051	0.003811	0.002660
-320.433333	0.004785	0.005044	0.004774	0.004144	0.004521	0.005987	0.003728	0.005422	0.007326	0.004649	0.000978	0.003662	0.005612	0.004698	0.005640	0.009846	0.007883	0.003561	0.007871	0.003011	0.006109	0.006425	0.005282	0.004381	0.005024	0.006102	0.002722	0.004983	0.003869	0.004731	0.005323	0.005640	0.001695	0.004847	0.003223	0.001112	0.004383	0.004122	0.000594	0.003354	0.003332	0.002526	0.003294	0.003537	0.003005	0.003207	0.002658	0.003091	0.004468
-320.400000	0.007188	0.008278	0.005081	0.005574	0.004178	0.007483	0.005470	0.009452	0.005176	0.005845	0.005986	0.007563	0.006150	0.002947	0.008077	0.008096	0.007102	0.007482	0.008212	0.006746	0.004751	0.005288	0.003819	0.007461	0.006283	0.004586	0.003535	0.005868	0.002472	0.003485	0.007423	0.004357	0.003053	0.007212	0.004699	0.002959	0.002883	0.005689	0.003249	0.002183	0.004428	0.004103	0.005245	0.002834	0.001554	0.003633	0.005917	0.004027	0.002396
-320.366666	0.008346	0.007673	0.005052	0.009709	0.009079	0.005571	0.007268	0.010243	0.008179	0.009093	0.004092	0.008552	0.006818	0.005581	0.010765	0.008745	0.007330	0.008556	0.009344	0.006909	0.004003	0.008777	0.007112	0.011260	0.008149	0.004981	0.002450	0.007322	0.007657	0.007736	0.005064	0.005738	0.005532	0.006904	0.007421	0.004260	0.003836	0.008472	0.004864	0.004381	0.003987	0.003145	0.003632	0.006273	0.003737	0.004824	0.006588	0.005186	0.005383
-320.333333	0.010879	0.010261	0.008015	0.006101	0.007947	0.010644	0.009019	0.010454	0.008147	0.006319	0.006017	0.008374	0.008078	0.007283	0.009168	0.009530	0.007832	0.009449	0.009717	0.007568	0.009030	0.006734	0.011682	0.009829	0.010134	0.006320	0.006847	0.008052	0.006659	0.007353	0.006588	0.008172	0.007214	0.008131	0.007991	0.007598	0.006537	0.009877	0.008370	0.005577	0.008768	0.004400	0.008329	0.006652	0.009082	0.007676	0.007935	0.005554	0.003738
-320.300000	0.011664	0.013171	0.010965	0.011270	0.011132	0.015173	0.010837	0.011895	0.010154	0.011025	0.008590	0.008416	0.007963	0.010314	0.011255	0.012137	0.011385	0.013625	0.012965	0.006829	0.010119	0.011201	0.010414	0.011889	0.011033	0.012408	0.008112	0.010019	0.007318	0.009109	0.011679	0.009716	0.007688	0.008970	0.009841	0.009915	0.010910	0.009001	0.006673	0.008104	0.009207	0.005150	0.006721	0.007621	0.006046	0.007257	0.010001	0.006807	0.010091
-320.266666	0.014409	0.013546	0.012989	0.013223	0.012768	0.015614	0.014604	0.015391	0.013697	0.012662	0.011023	0.014299	0.011224	0.011948	0.016841	0.015308	0.013419	0.011652	0.013980	0.010733	0.011499	0.013923	0.012000	0.012942	0.012169	0.009037	0.010363	0.010695	0.008870	0.009448	0.011659	0.010800	0.012596	0.014447	0.011502	0.007797	0.012835	0.012292	0.009494	0.011355	0.009087	0.010100	0.010253	0.011619	0.009130	0.009310	0.013916	0.010428	0.010902
-320.233333	0.015884	0.013628	0.013218	0.014851	0.014508	0.014079	0.015443	0.014952	0.016775	0.016098	0.013303	0.015291	0.011065	0.012848	0.013497	0.015645	0.013768	0.014234	0.014216	0.014494	0.011533	0.017350	0.013027	0.016626	0.016676	0.012080	0.011901	0.012216	0.013485	0.013299	0.014692	0.012289	0.013614	0.013850	0.013223	0.011611	0.012881	0.014307	0.011975	0.012444	0.012614	0.011389	0.010888	0.011322	0.010438	0.009772	0.013361	0.014366	0.012468
-320.200000	0.015080	0.013325	0.017257	0.014216	0.019042	0.015966	0.015858	0.016356	0.016427	0.019242	0.011675	0.017685	0.013440	0.014295	0.016493	0.016401	0.016088	0.016903	0.015088	0.013564	0.013682	0.014706	0.016512	0.017655	0.015269	0.015492	0.011413	0.012724	0.017640	0.014967	0.017827	0.015251	0.015075	0.012759	0.013888	0.015302	0.014572	0.013650	0.012244	0.013704	0.014525	0.011716	0.014661	0.015816	0.011889	0.012725	0.010699	0.015794	0.015031
-320.166666	0.018393	0.016830	0.017488	0.014116	0.016633	0.015582	0.018434	0.017116	0.016863	0.016391	0.018321	0.020814	0.015690	0.016900	0.015627	0.016606	0.018868	0.016628	0.018782	0.015270	0.015584	0.017054	0.017784	0.020432	0.015575	0.017061	0.016347	0.015990	0.014537	0.015787	0.018779	0.013949	0.013960	0.016741	0.014124	0.014074	0.016826	0.017918	0.011078	0.013207	0.015043	0.011866	0.015651	0.014456	0.013215	0.014281	0.013313	0.014624	0.016283
-320.133333	0.018537	0.014923	0.016448	0.016920	0.014995	0.016993	0.016496	0.015951	0.020100	0.016602	0.015447	0.017055	0.016775	0.015582	0.018184	0.016366	0.015089	0.015992	0.016001	0.016169	0.017976	0.014328	0.014278	0.018275	0.017601	0.014901	0.014958	0.015421	0.018186	0.015877	0.015608	0.014177	0.015874	0.016208	0.016501	0.013158	0.015502	0.015078	0.017165	0.015924	0.015674	0.014098	0.016254	0.015892	0.015119	0.016781	0.014215	0.019937	0.018653
-320.100000	0.017802	0.018481	0.017594	0.014143	0.019161	0.017043	0.016813	0.018597	0.017474	0.017998	0.016648	0.016001	0.017761	0.014404	0.017110	0.017102	0.013396	0.015935	0.013134	0.016799	0.015678	0.014930	0.014134	0.017522	0.017615	0.016728	0.015334	0.013162	0.017067	0.015042	0.016267	0.014514	0.014266	0.015612	0.016702	0.012965	0.015481	0.016095	0.015587	0.018499	0.013393	0.014046	0.014536	0.017287	0.015173	0.018354	0.017582	0.016216	0.015473
-320.066666	0.016609	0.017680	0.016161	0.014218	0.015396	0.015601	0.017054	0.016926	0.017460	0.018835	0.015521	0.017538	0.014462	0.014721	0.018736	0.015973	0.014296	0.017004	0.017745	0.014897	0.014685	0.018519	0.014012	0.017175	0.015856	0.015061	0.012999	0.012397	0.015425	0.015605	0.016518	0.015709	0.016016	0.013277	0.014465	0.013306	0.012771	0.018537	0.014563	0.014143	0.015390	0.014533	0.014200	0.015899	0.011431	0.017007	0.015131	0.017714	0.015316
-320.033333	0.015341	0.012465	0.018478	0.016602	0.015249	0.012380	0.015411	0.015433	0.016169	0.017488	0.015238	0.015841	0.013939	0.014575	0.012358	0.016754	0.012694	0.018884	0.012112	0.015466	0.015662	0.017996	0.014077	0.013828	0.014602	0.013051	0.014505	0.013144	0.015698	0.012880	0.019211	0.016069	0.012600	0.013898	0.014205	0.010533	0.011769	0.014350	0.014775	0.014974	0.013731	0.011725	0.014759	0.015222	0.015558	0.011471	0.016222	0.011403	0.013124
-320.000000	0.014693	0.012909	0.009936	0.013577	0.013266	0.009557	0.012849	0.015222	0.016278	0.012217	0.014494	0.017394	0.014886	0.015325	0.015568	0.014343	0.011136	0.013366	0.012035	0.013120	0.015615	0.014644	0.014125	0.013433	0.015854	0.015826	0.014241	0.013612	0.013661	0.011152	0.018261	0.012441	0.012227	0.011576	0.010013	0.011486	0.010413	0.011935	0.011516	0.011848	0.010202	0.012898	0.011441	0.010207	0.012441	0.015514	0.013815	0.011053	0.011419
-319.966666	0.010641	0.009346	0.011208	0.010557	0.011888	0.008385	0.008576	0.015210	0.012303	0.014367	0.010912	0.012646	0.012924	0.011163	0.012698	0.006688	0.013158	0.013534	0.013256	0.013594	0.010642	0.012007	0.009799	0.012524	0.013877	0.013022	0.009387	0.011142	0.014530	0.010318	0.011635	0.008979	0.011431	0.012049	0.011469	0.010062	0.011378	0.009642	0.010429	0.014418	0.011472	0.007785	0.008537	0.011760	0.010473	0.011742	0.012165	0.010712	0.010642
-319.933333	0.010471	0.006240	0.008531	0.010065	0.009630	0.007741	0.008829	0.009057	0.011107	0.010214	0.011945	0.012278	0.009323	0.010056	0.011363	0.007649	0.008042	0.010323	0.010667	0.010299	0.011711	0.008566	0.006669	0.010880	0.010602	0.011192	0.010507	0.009990	0.011572	0.009788	0.010707	0.011242	0.006284	0.012776	0.008277	0.008816	0.008933	0.009970	0.010344	0.010389	0.008457	0.006468	0.008029	0.010179	0.006454	0.008363	0.010287	0.009204	0.009733
-319.900000	0.007073	0.006351	0.008494	0.009629	0.006837	0.004865	0.007995	0.003504	0.010412	0.008705	0.005185	0.008075	0.007590	0.005367	0.009701	0.007103	0.008383	0.006784	0.005246	0.007002	0.008998	0.006841	0.006432	0.009218	0.008627	0.008760	0.008157	0.007837	0.008538	0.005865	0.006866	0.008068	0.006583	0.008396	0.007166	0.006628	0.005275	0.010056	0.006841	0.007401	0.004978	0.004350	0.004276	0.005519	0.012199	0.006944	0.008845	0.008377	0.006057
-319.866666	0.003840	0.002656	0.004912	0.004064	0.006283	0.000859	0.004707	0.005149	0.004278	0.007342	0.003776	0.004617	0.005867	0.002901	0.006940	0.004653	0.003516	0.001415	0.007977	0.002711	0.003666	0.006714	0.000733	0.006264	0.005164	0.007192	0.003765	0.003987	0.007097	0.004186	0.003205	0.003632	0.004904	0.004474	0.003787	0.004411	0.003439	0.002927	0.001842	0.003284	0.003425	0.003664	0.004156	0.004678	0.004710	0.003622	0.005097	0.006078	0.003093
-319.833333	-0.000084	0.001469	0.000751	0.002897	0.000650	0.000805	-0.000622	-0.000777	0.005614	0.005865	0.003468	0.000294	0.001694	0.002491	0.002073	0.002887	0.003021	0.002318	0.003009	0.000781	0.003666	0.003524	-0.003837	0.002030	0.000839	0.001645	0.002336	0.003604	0.005432	0.001694	0.000881	0.003470	0.002500	0.002908	-0.000200	-0.000723	0.001573	0.001332	0.000599	0.001127	-0.001334	0.000370	-0.000083	0.001805	0.004393	0.000567	0.003083	0.003672	0.000331
-319.800000	-0.003045	-0.000523	-0.001668	0.001381	-0.002464	-0.002260	-0.003810	-0.001508	-0.002260	0.001156	0.001571	-0.000710	0.001005	-0.000579	0.002093	0.001477	-0.000722	0.000044	-0.001721	-0.002986	-0.000870	0.000032	-0.003717	0.000950	-0.001134	-0.000204	-0.002599	0.001447	-0.000270	-0.000040	-0.000155	0.003784	-0.001578	0.000330	-0.001052	-0.003045	-0.001370	0.001826	-0.002317	0.001449	-0.001916	-0.002598	-0.001436	-0.000793	-0.002152	0.000528	-0.000857	-0.001149	0.001101
-319.766666	-0.002092	-0.003458	-0.000779	-0.001799	-0.001477	-0.006178	-0.003681	-0.001661	-0.003509	-0.004447	-0.005262	-0.002936	-0.001919	-0.006245	-0.001742	-0.005338	-0.001779	-0.002633	-0.000018	-0.003591	-0.002876	-0.003192	-0.004684	-0.005565	-0.002844	-0.004650	-0.003472	-0.004222	-0.003194	-0.004194	-0.004633	-0.003235	-0.004124	-0.004359	-0.005634	-0.005649	-0.005785	-0.003435	-0.002571	-0.001814	-0.006755	-0.003436	-0.004034	-0.002957	-0.002543	-0.004437	-0.002559	-0.006102	-0.004166
-319.733333	-0.003629	-0.004359	-0.004352	-0.006438	-0.006438	-0.010160	-0.008527	-0.003934	-0.006019	-0.003522	-0.005760	-0.006038	-0.009179	-0.007267	-0.006577	-0.007019	-0.004206	-0.004376	-0.006086	-0.007003	-0.006696	-0.005202	-0.007690	-0.006411	-0.003316	-0.004237	-0.004228	-0.005776	-0.003864	-0.006040	-0.007050	-0.006600	-0.007282	-0.007876	-0.004378	-0.005235	-0.009572	-0.002630	-0.006431	-0.006258	-0.007370	-0.008600	-0.004406	-0.009326	-0.008163	-0.006982	-0.006169	-0.007257	-0.004296
-319.700000	-0.008038	-0.006528	-0.007719	-0.009272	-0.008460	-0.010956	-0.008796	-0.005169	-0.004463	-0.006811	-0.007781	-0.006423	-0.008400	-0.009275	-0.006772	-0.008313	-0.007399	-0.009207	-0.009055	-0.007193	-0.007092	-0.006663	-0.010532	-0.004739	-0.006726	-0.006831	-0.006429	-0.006468	-0.005710	-0.008746	-0.008650	-0.007691	-0.005728	-0.005236	-0.008548	-0.010916	-0.011078	-0.009927	-0.007681	-0.007466	-0.010127	-0.010767	-0.006500	-0.007553	-0.008613	-0.008773	-0.008197	-0.010149	-0.008742
-319.666666	-0.006935	-0.008563	-0.008551	-0.008238	-0.011569	-0.012644	-0.010893	-0.009050	-0.011531	-0.008545	-0.011127	-0.007623	-0.008830	-0.010958	-0.009334	-0.008736	-0.009642	-0.011608	-0.006447	-0.009457	-0.013728	-0.009754	-0.011116	-0.010021	-0.008498	-0.009039	-0.008421	-0.009437	-0.009453	-0.010414	-0.011502	-0.007406	-0.007443	-0.011169	-0.012498	-0.012098	-0.011737	-0.009529	-0.009026	-0.011269	-0.009826	-0.011578	-0.010606	-0.010870	-0.010376	-0.010571	-0.009973	-0.014286	-0.008792
-319.633333	-0.009474	-0.009576	-0.010841	-0.011395	-0.012547	-0.014730	-0.011460	-0.009012	-0.011334	-0.011223	-0.012652	-0.011443	-0.012571	-0.012664	-0.008317	-0.009978	-0.008673	-0.012639	-0.009242	-0.013500	-0.010418	-0.011405	-0.012985	-0.012856	-0.009723	-0.008837	-0.012836	-0.012199	-0.010724	-0.011151	-0.012311	-0.012957	-0.011338	-0.012312	-0.013479	-0.014448	-0.014745	-0.012493	-0.013488	-0.011143	-0.013556	-0.012714	-0.014623	-0.013548	-0.012209	-0.012023	-0.013485	-0.012564	-0.013596
-319.600000	-0.010471	-0.013150	-0.011757	-0.013922	-0.012144	-0.014739	-0.012544	-0.009385	-0.012529	-0.011373	-0.011101	-0.011467	-0.014363	-0.011068	-0.014424	-0.008997	-0.011992	-0.010078	-0.010489	-0.011886	-0.011291	-0.010565	-0.013380	-0.012511	-0.010737	-0.013636	-0.014384	-0.012561	-0.008272	-0.011823	-0.009311	-0.011219	-0.013576	-0.013191	-0.014705	-0.014959	-0.014475	-0.013204	-0.016439	-0.014496	-0.013877	-0.015379	-0.010634	-0.015362	-0.011985	-0.012192	-0.013665	-0.012698	-0.010954
-319.566666	-0.011120	-0.014902	-0.012055	-0.012724	-0.012227	-0.012617	-0.014087	-0.015557	-0.013998	-0.010430	-0.014651	-0.013082	-0.015065	-0.017370	-0.013737	-0.011766	-0.013095	-0.012417	-0.013658	-0.011757	-0.012166	-0.011567	-0.014113	-0.012907	-0.010138	-0.013688	-0.013213	-0.012776	-0.010870	-0.014429	-0.010034	-0.012094	-0.015048	-0.015605	-0.014303	-0.011499	-0.013968	-0.011264	-0.013622	-0.014940	-0.012645	-0.014453	-0.014844	-0.013089	-0.015058	-0.013817	-0.016685	-0.016148	-0.013679
-319.533333	-0.012447	-0.013388	-0.013777	-0.014345	-0.012909	-0.016489	-0.015683	-0.013145	-0.009650	-0.012189	-0.012996	-0.013500	-0.013964	-0.015891	-0.011398	-0.012434	-0.012066	-0.013724	-0.012110	-0.011748	-0.015724	-0.015472	-0.013550	-0.013135	-0.013877	-0.012563	-0.015876	-0.015754	-0.013224	-0.017029	-0.011314	-0.013062	-0.015092	-0.014931	-0.014980	-0.015445	-0.013523	-0.012121	-0.016162	-0.013538	-0.013747	-0.014458	-0.016498	-0.015848	-0.017631	-0.015698	-0.019037	-0.013854	-0.013693
-319.500000	-0.011912	-0.010232	-0.009974	-0.014975	-0.014506	-0.012797	-0.014684	-0.011827	-0.012453	-0.011909	-0.013397	-0.012360	-0.011961	-0.015472	-0.008134	-0.013036	-0.009208	-0.011767	-0.011607	-0.012408	-0.014780	-0.012718	-0.013486	-0.013357	-0.010411	-0.013049	-0.014343	-0.013520	-0.013656	-0.013857	-0.011473	-0.012331	-0.010962	-0.018166	-0.016504	-0.013505	-0.014105	-0.013139	-0.015612	-0.011212	-0.013939	-0.015024	-0.016839	-0.018201	-0.016878	-0.014343	-0.013508	-0.013752	-0.014321
-319.466666	-0.011422	-0.008842	-0.011635	-0.012394	-0.010821	-0.011517	-0.012814	-0.008110	-0.011396	-0.011257	-0.011366	-0.008435	-0.012498	-0.013739	-0.010371	-0.011070	-0.011442	-0.009314	-0.015073	-0.013773	-0.010405	-0.011485	-0.009136	-0.008997	-0.010767	-0.012321	-0.012747	-0.011545	-0.012935	-0.013316	-0.012151	-0.013372	-0.009462	-0.011088	-0.013784	-0.013806	-0.012742	-0.012527	-0.013920	-0.012812	-0.016504	-0.015837	-0.014094	-0.016363	-0.016709	-0.013939	-0.011066	-0.014553	-0.013157
-319.433333	-0.010037	-0.010544	-0.009483	-0.009889	-0.006570	-0.009031	-0.010932	-0.009645	-0.008266	-0.008899	-0.010570	-0.006509	-0.011614	-0.008076	-0.006493	-0.007280	-0.006225	-0.008975	-0.009685	-0.010544	-0.008293	-0.007707	-0.007817	-0.008585	-0.007055	-0.013113	-0.011860	-0.010415	-0.008935	-0.011537	-0.010457	-0.013367	-0.010044	-0.014069	-0.011169	-0.009586	-0.012082	-0.013254	-0.013398	-0.010208	-0.010618	-0.013523	-0.014258	-0.013110	-0.014044	-0.010084	-0.012440	-0.012045	-0.011201
-319.400000	-0.006837	-0.003534	-0.004773	-0.008252	-0.004619	-0.006567	-0.007650	-0.006746	-0.004444	-0.007472	-0.008386	-0.006992	-0.008993	-0.007959	-0.005238	-0.006229	-0.003035	-0.008519	-0.006894	-0.011473	-0.008396	-0.009152	-0.006314	-0.005949	-0.005753	-0.010011	-0.008740	-0.011219	-0.003654	-0.008499	-0.010660	-0.011943	-0.008419	-0.009898	-0.007762	-0.010971	-0.009024	-0.007954	-0.009588	-0.010311	-0.011342	-0.007936	-0.012044	-0.009584	-0.009502	-0.012323	-0.006665	-0.012253	-0.010195
-319.366666	-0.002960	-0.003106	-0.003529	-0.004780	-0.005448	-0.001631	-0.007024	-0.000582	-0.003247	-0.005802	-0.005990	-0.004223	-0.005429	-0.006368	-0.004608	-0.004335	0.001479	-0.002418	-0.003647	-0.006493	-0.005167	-0.005463	-0.004039	-0.003947	-0.002826	-0.007274	-0.013433	-0.009223	-0.004033	-0.004106	-0.001085	-0.008014	-0.007113	-0.005153	-0.005810	-0.006657	-0.004448	-0.005260	-0.005796	-0.007374	-0.008180	-0.008048	-0.008730	-0.007527	-0.006844	-0.008075	-0.009531	-0.007326	-0.006124
-319.333333	-0.002038	0.001917	-0.002196	-0.000437	-0.000036	0.001129	-0.002460	-0.000970	-0.000753	-0.000559	-0.001380	-0.002059	-0.002107	-0.001558	-0.000453	0.003206	-0.001401	-0.002155	-0.002981	-0.004933	-0.002656	-0.002069	-0.002169	-0.003254	-0.001210	-0.002893	-0.003949	-0.004466	-0.003670	-0.002731	-0.001568	-0.004117	-0.004205	-0.001872	-0.003349	-0.004523	-0.002252	-0.003916	-0.004807	-0.002159	-0.006652	-0.005317	-0.002961	-0.001828	-0.004262	-0.005228	-0.003405	-0.004180	-0.004539
-319.300000	0.004156	0.003428	0.001339	0.002759	0.005059	0.005970	0.000720	0.003482	-0.000444	0.001843	0.000412	-0.000553	0.002623	0.001154	0.002495	0.003487	0.002184	0.004495	0.001310	-0.000857	-0.001194	0.000110	0.002923	0.003547	0.002185	-0.002309	0.001030	-0.001315	0.002742	0.003778	0.003670	0.000237	-0.003193	0.003392	0.001422	-0.000144	0.001568	-0.002917	-0.003239	0.001122	0.002039	-0.001318	0.000117	-0.002768	-0.002449	-0.001394	-0.001295	-0.002348	-0.003421
-319.266666	0.005519	0.008241	0.006050	0.006433	0.007167	0.006576	0.008064	0.003525	0.004455	0.003578	0.003300	0.003133	0.003214	0.001891	0.005707	0.004698	0.006104	0.009068	0.006422	0.005010	0.000701	0.004138	0.011105	0.006133	0.006459	0.007464	0.003772	0.004469	0.004787	0.007381	0.004119	0.004235	0.002162	0.000653	0.003875	0.002957	0.003693	0.006477	0.002666	0.004234	-0.000114	0.000709	0.001811	0.001366	0.000555	0.003747	0.004517	0.000012	0.001715
-319.233333	0.008129	0.012838	0.009198	0.007840	0.006792	0.010841	0.008066	0.009414	0.005780	0.009045	0.006979	0.008704	0.007309	0.007620	0.011460	0.008727	0.008419	0.009159	0.008056	0.008989	0.008358	0.010323	0.010643	0.010991	0.007496	0.007303	0.007596	0.005276	0.008780	0.005626	0.009882	0.006957	0.008867	0.007825	0.005520	0.009364	0.007634	0.005483	0.004248	0.004207	0.004309	0.004427	0.007599	0.005233	0.005006	0.006443	0.008250	0.005279	0.004385
-319.200000	0.010532	0.010955	0.012963	0.010166	0.011598	0.013068	0.012852	0.016098	0.011314	0.014135	0.012253	0.013377	0.009089	0.011510	0.013462	0.013256	0.012765	0.013652	0.011846	0.014401	0.010910	0.012301	0.013868	0.012147	0.009068	0.011042	0.007118	0.008475	0.012361	0.011690	0.010918	0.008251	0.010946	0.012193	0.009988	0.010939	0.010407	0.011196	0.007813	0.008572	0.009299	0.007954	0.008991	0.007907	0.008486	0.010243	0.009893	0.010524	0.006864
-319.166666	0.014826	0.017043	0.013581	0.013070	0.014128	0.015466	0.014980	0.018315	0.015077	0.013393	0.015766	0.015502	0.013930	0.011500	0.015441	0.015012	0.012432	0.018583	0.013152	0.016848	0.013006	0.014887	0.015893	0.016656	0.013960	0.014034	0.015244	0.014035	0.014952	0.013597	0.014037	0.013743	0.012967	0.011037	0.012690	0.012663	0.012601	0.012000	0.013035	0.010991	0.009801	0.010283	0.013080	0.012177	0.011815	0.011950	0.010458	0.010060	0.012109
-319.133333	0.016525	0.015418	0.015946	0.017422	0.016323	0.016091	0.016194	0.018802	0.015353	0.019715	0.014111	0.017361	0.011051	0.017691	0.015894	0.015311	0.015704	0.015304	0.020593	0.016119	0.011107	0.016342	0.016081	0.015419	0.019042	0.013703	0.015365	0.012702	0.017104	0.015608	0.016862	0.014511	0.015685	0.015448	0.017182	0.016542	0.017020	0.012919	0.013553	0.009764	0.014079	0.014083	0.012604	0.012271	0.010938	0.014691	0.014177	0.013684	0.015401
-319.100000	0.018452	0.019519	0.018553	0.019168	0.020418	0.017942	0.018118	0.018329	0.018518	0.016334	0.018763	0.018336	0.016153	0.018709	0.019884	0.015818	0.016172	0.017462	0.018776	0.015574	0.017821	0.017842	0.016849	0.016948	0.016949	0.014910	0.017853	0.013366	0.016482	0.018344	0.018226	0.015732	0.016825	0.019280	0.016406	0.016773	0.016969	0.016388	0.015441	0.015951	0.014505	0.016685	0.015945	0.015435	0.013761	0.014870	0.017436	0.015182	0.015889
-319.066666	0.020057	0.017194	0.018234	0.018657	0.020250	0.018986	0.017090	0.020079	0.018768	0.017616	0.016618	0.020727	0.016214	0.016240	0.017704	0.018811	0.016813	0.016719	0.017378	0.017129	0.018469	0.016734	0.018332	0.018269	0.018761	0.018490	0.012707	0.016212	0.018825	0.019693	0.018126	0.016155	0.017874	0.016483	0.016219	0.016359	0.016624	0.017393	0.017932	0.015234	0.015226	0.015291	0.015804	0.015502	0.015035	0.013983	0.016296	0.014068	0.017403
-319.033333	0.017477	0.016730	0.019106	0.016784	0.018213	0.014742	0.014670	0.017659	0.018092	0.020065	0.015468	0.018450	0.014963	0.017602	0.017673	0.016523	0.020341	0.015956	0.020717	0.017928	0.014685	0.016040	0.016012	0.017787	0.019785	0.017925	0.016138	0.017439	0.018345	0.018856	0.016031	0.017679	0.016754	0.018659	0.015823	0.014359	0.014737	0.017799	0.015305	0.014419	0.017136	0.015394	0.015238	0.015953	0.015901	0.017077	0.017295	0.015552	0.016477
-319.000000	0.015444	0.015968	0.012793	0.014949	0.017800	0.013617	0.016932	0.018065	0.018051	0.015181	0.012679	0.017557	0.015632	0.015288	0.017059	0.013283	0.015061	0.017460	0.015837	0.015142	0.013743	0.017099	0.014871	0.015011	0.014378	0.018021	0.013310	0.015190	0.018454	0.016286	0.015171	0.016297	0.017783	0.017033	0.014699	0.016554	0.014439	0.016278	0.014649	0.015083	0.014081	0.017361	0.013456	0.016808	0.014594	0.017150	0.016611	0.016352	0.015900
-318.966666	0.013565	0.011871	0.015537	0.014825	0.015165	0.011672	0.014478	0.015900	0.014908	0.015725	0.014251	0.015488	0.014120	0.014281	0.018985	0.012333	0.016376	0.013950	0.015423	0.015783	0.014668	0.015706	0.013304	0.014755	0.016682	0.016983	0.014475	0.014805	0.017758	0.014624	0.014989	0.012787	0.014618	0.015210	0.013570	0.011871	0.013096	0.012177	0.011722	0.012893	0.013828	0.012040	0.010120	0.014581	0.013745	0.015610	0.012449	0.014170	0.015006
-318.933333	0.013048	0.009932	0.012060	0.010691	0.011471	0.011085	0.010619	0.010215	0.011302	0.012920	0.012388	0.013515	0.012458	0.010849	0.010804	0.008843	0.013909	0.011051	0.009884	0.010666	0.011093	0.012118	0.005141	0.011376	0.014862	0.013136	0.012235	0.010435	0.015178	0.013541	0.013000	0.012352	0.011262	0.010122	0.011475	0.009552	0.009847	0.010330	0.013447	0.009210	0.010614	0.010487	0.009993	0.010173	0.012744	0.014124	0.010189	0.009875	0.012784
-318.900000	0.008148	0.006955	0.008506	0.008572	0.009780	0.004908	0.008091	0.007609	0.011223	0.007741	0.008727	0.007126	0.007364	0.007620	0.009969	0.009327	0.011252	0.005653	0.009404	0.007499	0.006235	0.008769	0.006063	0.007113	0.011084	0.010626	0.009169	0.007229	0.011526	0.009710	0.011179	0.009894	0.008291	0.010835	0.006476	0.007859	0.005238	0.007096	0.011733	0.010673	0.006672	0.009602	0.008979	0.009699	0.007447	0.010704	0.005528	0.008730	0.009934
-318.866666	0.006493	0.002298	0.006169	0.007414	0.004971	0.002865	0.004619	0.005073	0.007216	0.006762	0.001958	0.008945	0.002277	0.006228	0.006910	0.002658	0.004429	0.007558	0.004947	0.003169	0.005164	0.006686	0.001724	0.002434	0.007398	0.006207	0.004694	0.006598	0.006358	0.005295	0.003287	0.006032	0.004745	0.005052	0.001994	0.005188	0.002683	0.003480	0.006416	0.004983	0.008287	0.003281	0.003750	0.002543	0.007691	0.008034	0.002286	0.006251	0.005855
-318.833333	0.003174	-0.000177	0.002043	0.001822	0.003044	-0.001505	-0.001545	0.003810	0.005201	0.003293	0.001612	0.004743	0.000488	0.002056	0.002716	-0.000391	0.003546	0.002229	-0.001799	0.001070	0.002698	0.003159	-0.002470	-0.001155	0.003502	0.007377	0.005414	0.002048	0.002687	0.001144	0.005809	0.002173	0.001015	0.003362	0.000340	0.001114	-0.001526	0.000114	0.004632	0.001902	0.001995	0.002728	0.001095	0.002298	0.000019	0.004850	0.002549	0.001663	0.001900
-318.800000	-0.000165	-0.001869	-0.003455	-0.000428	-0.002549	-0.004926	-0.000095	-0.001667	0.000545	-0.001524	-0.001334	0.001081	-0.003947	-0.001980	-0.003041	-0.002657	-0.002189	-0.000234	-0.005396	-0.001679	0.000820	0.000352	-0.007073	-0.005378	-0.000914	0.002295	0.000603	-0.002151	-0.003523	-0.001784	-0.002755	-0.001844	-0.000103	-0.001864	-0.001507	-0.000832	-0.005856	-0.002342	-0.002059	0.000285	-0.001136	-0.006192	-0.001788	-0.001583	-0.001541	0.000862	-0.003165	-0.003585	0.002013
-318.766666	-0.002845	-0.003775	-0.002792	-0.000084	-0.002106	-0.007004	-0.002512	-0.003744	-0.001695	-0.004233	-0.005507	-0.002841	-0.004233	-0.004362	-0.004406	-0.006111	-0.006399	-0.005132	-0.002921	-0.005959	-0.002856	-0.003765	-0.004132	-0.005546	-0.002384	-0.001937	-0.004470	-0.004324	-0.002919	-0.003892	-0.002615	-0.005135	-0.004101	-0.004260	-0.007731	-0.006465	-0.008208	-0.004115	-0.005447	-0.001246	-0.007118	-0.006545	-0.002520	-0.004458	-0.004779	-0.001027	-0.004295	-0.005229	-0.005022
-318.733333	-0.009030	-0.003794	-0.006305	-0.008193	-0.006113	-0.004199	-0.008863	-0.005163	-0.003153	-0.006128	-0.006006	-0.004306	-0.002040	-0.007329	-0.008523	-0.007822	-0.007490	-0.004910	-0.006479	-0.008969	-0.002527	-0.004959	-0.005975	-0.007553	-0.006501	-0.004462	-0.005788	-0.007053	-0.005419	-0.006293	-0.006443	-0.008820	-0.008742	-0.008260	-0.008453	-0.009246	-0.009270	-0.008753	-0.005425	-0.006709	-0.006539	-0.008563	-0.006774	-0.007024	-0.005627	-0.005449	-0.008635	-0.008210	-0.006354
-318.700000	-0.010899	-0.007355	-0.010819	-0.007766	-0.009553	-0.010964	-0.009420	-0.009232	-0.007547	-0.008789	-0.005974	-0.006539	-0.009006	-0.011083	-0.007017	-0.007775	-0.007586	-0.006365	-0.008508	-0.013100	-0.004773	-0.009076	-0.008202	-0.005791	-0.005886	-0.004940	-0.009925	-0.008416	-0.006760	-0.009346	-0.009272	-0.010170	-0.006689	-0.009010	-0.008923	-0.009146	-0.010225	-0.009895	-0.008566	-0.004115	-0.009166	-0.010798	-0.010110	-0.009446	-0.008669	-0.006549	-0.007927	-0.008949	-0.009217
-318.666666	-0.007417	-0.010671	-0.009850	-0.005992	-0.009755	-0.010125	-0.009588	-0.006347	-0.006179	-0.007553	-0.009914	-0.012153	-0.010116	-0.011254	-0.009748	-0.009837	-0.009266	-0.007817	-0.007979	-0.010492	-0.008134	-0.007141	-0.009874	-0.008839	-0.010667	-0.007908	-0.010630	-0.009936	-0.007979	-0.009624	-0.009334	-0.009524	-0.009137	-0.008112	-0.012199	-0.007872	-0.011512	-0.009212	-0.012515	-0.011036	-0.008236	-0.011290	-0.009985	-0.011953	-0.010057	-0.008283	-0.009003	-0.011650	-0.009731
-318.633333	-0.010135	-0.009171	-0.012256	-0.010657	-0.008850	-0.011507	-0.012963	-0.009165	-0.008100	-0.008100	-0.008536	-0.011677	-0.011649	-0.007800	-0.008460	-0.008292	-0.008833	-0.009125	-0.013259	-0.012565	-0.009999	-0.012420	-0.009776	-0.011238	-0.008020	-0.008477	-0.013171	-0.009611	-0.012030	-0.014237	-0.009660	-0.009375	-0.013865	-0.014086	-0.013052	-0.013077	-0.012543	-0.011073	-0.010977	-0.009814	-0.009961	-0.013276	-0.014031	-0.009589	-0.010338	-0.010690	-0.010779	-0.011644	-0.011137
-318.600000	-0.006678	-0.007072	-0.011030	-0.010514	-0.012304	-0.011726	-0.012372	-0.006552	-0.006343	-0.011345	-0.011731	-0.010819	-0.011613	-0.009209	-0.010286	-0.009479	-0.008884	-0.010137	-0.008971	-0.011408	-0.011065	-0.009605	-0.012621	-0.010273	-0.008206	-0.010160	-0.011427	-0.009613	-0.009793	-0.009134	-0.009305	-0.012098	-0.011553	-0.009582	-0.013192	-0.012297	-0.014242	-0.011774	-0.008996	-0.010143	-0.010621	-0.011484	-0.010895	-0.009422	-0.011655	-0.012170	-0.014080	-0.010415	-0.008806
-318.566666	-0.007976	-0.011487	-0.011588	-0.009569	-0.009979	-0.009090	-0.010567	-0.007665	-0.009786	-0.009078	-0.006809	-0.008264	-0.009562	-0.010044	-0.007330	-0.011261	-0.011177	-0.008862	-0.011360	-0.007409	-0.011231	-0.008495	-0.010925	-0.008833	-0.008421	-0.011200	-0.010667	-0.010754	-0.008521	-0.011652	-0.008334	-0.012250	-0.010572	-0.009355	-0.008661	-0.012769	-0.012141	-0.012220	-0.013088	-0.011776	-0.011368	-0.011454	-0.012993	-0.011836	-0.010662	-0.010696	-0.009617	-0.014955	-0.008806
-318.533333	-0.005804	-0.011040	-0.009237	-0.008515	-0.012560	-0.009891	-0.012561	-0.007680	-0.008342	-0.009588	-0.011720	-0.008742	-0.011096	-0.010651	-0.009495	-0.008349	-0.009555	-0.011370	-0.008420	-0.005698	-0.009799	-0.010723	-0.010057	-0.008914	-0.010795	-0.009522	-0.011375	-0.015304	-0.009365	-0.010961	-0.008183	-0.009610	-0.012104	-0.007663	-0.010338	-0.011041	-0.006343	-0.010962	-0.012469	-0.009936	-0.010639	-0.012964	-0.009584	-0.013416	-0.010769	-0.008276	-0.011310	-0.009344	-0.011301
-318.500000	-0.007267	-0.008963	-0.008907	-0.008116	-0.012439	-0.009429	-0.007683	-0.006443	-0.011463	-0.009159	-0.008346	-0.008339	-0.007750	-0.010404	-0.006928	-0.007276	-0.009635	-0.007579	-0.006337	-0.010179	-0.007955	-0.008879	-0.008511	-0.010281	-0.008795	-0.012321	-0.013882	-0.011925	-0.009618	-0.008547	-0.009889	-0.010640	-0.012384	-0.011249	-0.010127	-0.014011	-0.009640	-0.011816	-0.011984	-0.008019	-0.012569	-0.012793	-0.007802	-0.013614	-0.010378	-0.008221	-0.013380	-0.008685	-0.010232
-318.466666	-0.009817	-0.007774	-0.010803	-0.010069	-0.007617	-0.005904	-0.008084	-0.008539	-0.008441	-0.006850	-0.009492	-0.007866	-0.009600	-0.005332	-0.009341	-0.008672	-0.008010	-0.005815	-0.009370	-0.007550	-0.007868	-0.008029	-0.009608	-0.006036	-0.004810	-0.007277	-0.012035	-0.009212	-0.010947	-0.009673	-0.008633	-0.012653	-0.010499	-0.009806	-0.010006	-0.011962	-0.011948	-0.008340	-0.009456	-0.008396	-0.009822	-0.013389	-0.012987	-0.010765	-0.010600	-0.009880	-0.010588	-0.008686	-0.007169
-318.433333	-0.006781	-0.009534	-0.006861	-0.005367	-0.010237	-0.007060	-0.009170	-0.007130	-0.007613	-0.007819	-0.010823	-0.002687	-0.010405	-0.009664	-0.009580	-0.008545	-0.009390	-0.007178	-0.008856	-0.009897	-0.008298	-0.008607	-0.008811	-0.008268	-0.006629	-0.009763	-0.011970	-0.009691	-0.009263	-0.010515	-0.009654	-0.010362	-0.011357	-0.008338	-0.010787	-0.010406	-0.009721	-0.008473	-0.008717	-0.009932	-0.009445	-0.013089	-0.008104	-0.007944	-0.010777	-0.010323	-0.010349	-0.013451	-0.010822
-318.400000	-0.006203	-0.010496	-0.009450	-0.006182	-0.010618	-0.008476	-0.011735	-0.007240	-0.008565	-0.007736	-0.011853	-0.009112	-0.009588	-0.008463	-0.006134	-0.007022	-0.005293	-0.008615	-0.010040	-0.008741	-0.008506	-0.008450	-0.010822	-0.006665	-0.007550	-0.005190	-0.007811	-0.010176	-0.010103	-0.010276	-0.008187	-0.008544	-0.009439	-0.008634	-0.010624	-0.013036	-0.007864	-0.007675	-0.008242	-0.008664	-0.009516	-0.011750	-0.012009	-0.010070	-0.012054	-0.006480	-0.009951	-0.010757	-0.009755
-318.366666	-0.008210	-0.009938	-0.010000	-0.007279	-0.008940	-0.011290	-0.010496	-0.007949	-0.008846	-0.008454	-0.011014	-0.006717	-0.014566	-0.005975	-0.008677	-0.011489	-0.007057	-0.009773	-0.007640	-0.007974	-0.010513	-0.011024	-0.010649	-0.010453	-0.011367	-0.012040	-0.009058	-0.010078	-0.007640	-0.010569	-0.008788	-0.011471	-0.010801	-0.011435	-0.011430	-0.011496	-0.008725	-0.010787	-0.009998	-0.007716	-0.012376	-0.012049	-0.011795	-0.011702	-0.011082	-0.007568	-0.010328	-0.012843	-0.007220
-318.333333	-0.007643	-0.009018	-0.008949	-0.008492	-0.010048	-0.010895	-0.009101	-0.007309	-0.007605	-0.010040	-0.010053	-0.009152	-0.011322	-0.012156	-0.009756	-0.011576	-0.010608	-0.009649	-0.009424	-0.010449	-0.010415	-0.007799	-0.007353	-0.011269	-0.010907	-0.011695	-0.012041	-0.011799	-0.010671	-0.010321	-0.008856	-0.013830	-0.008482	-0.010141	-0.011265	-0.012316	-0.010515	-0.012954	-0.010803	-0.006064	-0.008965	-0.010156	-0.012026	-0.010206	-0.011066	-0.009937	-0.011724	-0.007835	-0.010441
-318.300000	-0.010842	-0.006737	-0.011258	-0.011285	-0.011895	-0.010292	-0.009592	-0.010330	-0.010543	-0.012555	-0.010226	-0.012389	-0.013160	-0.013980	-0.015013	-0.014088	-0.008618	-0.013011	-0.011013	-0.010291	-0.009293	-0.010943	-0.014378	-0.010362	-0.011816	-0.011952	-0.010913	-0.007963	-0.011364	-0.015114	-0.009666	-0.014316	-0.010917	-0.014452	-0.008446	-0.012866	-0.013061	-0.013117	-0.011152	-0.009802	-0.013634	-0.012916	-0.012149	-0.015326	-0.009089	-0.010195	-0.010948	-0.011593	-0.012272
-318.266666	-0.014453	-0.014125	-0.012131	-0.012636	-0.010737	-0.011747	-0.013210	-0.012040	-0.012957	-0.009873	-0.015963	-0.009357	-0.016033	-0.014061	-0.012890	-0.014120	-0.014056	-0.013709	-0.011623	-0.011365	-0.012414	-0.010494	-0.016106	-0.012763	-0.012107	-0.009553	-0.013731	-0.010809	-0.010591	-0.015719	-0.010937	-0.015350	-0.014080	-0.014685	-0.015180	-0.012623	-0.014958	-0.015375	-0.013239	-0.010378	-0.014861	-0.014263	-0.015262	-0.014279	-0.012618	-0.009508	-0.013602	-0.012882	-0.012811
-318.233333	-0.015081	-0.013847	-0.016019	-0.013269	-0.016739	-0.015748	-0.016058	-0.012344	-0.011761	-0.014308	-0.016412	-0.012972	-0.017043	-0.013050	-0.014342	-0.017223	-0.012853	-0.015546	-0.015705	-0.015295	-0.012882	-0.013534	-0.015316	-0.012649	-0.011159	-0.013117	-0.017080	-0.015066	-0.014540	-0.017156	-0.012513	-0.016542	-0.013965	-0.014342	-0.017659	-0.016368	-0.016686	-0.017366	-0.015069	-0.014210	-0.017111	-0.015828	-0.015591	-0.015223	-0.016847	-0.012672	-0.013810	-0.015115	-0.013565
-318.200000	-0.016754	-0.016866	-0.015639	-0.014858	-0.015268	-0.016565	-0.018564	-0.018423	-0.016358	-0.010347	-0.016579	-0.016685	-0.016972	-0.018684	-0.014753	-0.016515	-0.016192	-0.016237	-0.014867	-0.018285	-0.017212	-0.014265	-0.017238	-0.015354	-0.015545	-0.014094	-0.015240	-0.015684	-0.015785	-0.015801	-0.016573	-0.019134	-0.017314	-0.016186	-0.018510	-0.018275	-0.017165	-0.016460	-0.017359	-0.016920	-0.017740	-0.014296	-0.014499	-0.017717	-0.016213	-0.014296	-0.015481	-0.015720	-0.016039
-318.166666	-0.019407	-0.017341	-0.016578	-0.016420	-0.018334	-0.018609	-0.019864	-0.017658	-0.015327	-0.018136	-0.015518	-0.015624	-0.016461	-0.015309	-0.018790	-0.016947	-0.016451	-0.019038	-0.016625	-0.018889	-0.020163	-0.018420	-0.020356	-0.019317	-0.015570	-0.017620	-0.017524	-0.016772	-0.016636	-0.016879	-0.017797	-0.015562	-0.017477	-0.017048	-0.020380	-0.021495	-0.019364	-0.019273	-0.018899	-0.018403	-0.019953	-0.017961	-0.016944	-0.017370	-0.017799	-0.016901	-0.020461	-0.019043	-0.016166
-318.133333	-0.020589	-0.017538	-0.019315	-0.019159	-0.018428	-0.020476	-0.021058	-0.018905	-0.015768	-0.019618	-0.018796	-0.020755	-0.019184	-0.020080	-0.018402	-0.016740	-0.018635	-0.019347	-0.017442	-0.020661	-0.016627	-0.017344	-0.019477	-0.019973	-0.016473	-0.018323	-0.018395	-0.018253	-0.018149	-0.019891	-0.019014	-0.021409	-0.020359	-0.018638	-0.021530	-0.021002	-0.023709	-0.021306	-0.018374	-0.020255	-0.019619	-0.018644	-0.021483	-0.021435	-0.017466	-0.019451	-0.021102	-0.020294	-0.016735
-318.100000	-0.021364	-0.019905	-0.018767	-0.019366	-0.021221	-0.019980	-0.021077	-0.016732	-0.018569	-0.019456	-0.022419	-0.020439	-0.019715	-0.019399	-0.022136	-0.019582	-0.019822	-0.018028	-0.018562	-0.022400	-0.020584	-0.020328	-0.021227	-0.018001	-0.019327	-0.017588	-0.020895	-0.021401	-0.019262	-0.022106	-0.019018	-0.021412	-0.019239	-0.020393	-0.020154	-0.024051	-0.021225	-0.020621	-0.020366	-0.019363	-0.021634	-0.020183	-0.022570	-0.020985	-0.019667	-0.017294	-0.021716	-0.020689	-0.019281
-318.066666	-0.021094	-0.019532	-0.021388	-0.020991	-0.018086	-0.019419	-0.020237	-0.018338	-0.020191	-0.019717	-0.024162	-0.021490	-0.020752	-0.016838	-0.018881	-0.023686	-0.018400	-0.022757	-0.020639	-0.021595	-0.019076	-0.020126	-0.020596	-0.021092	-0.019794	-0.021811	-0.019734	-0.019608	-0.020693	-0.020956	-0.021228	-0.021093	-0.019908	-0.020803	-0.024215	-0.022943	-0.023869	-0.019821	-0.019939	-0.022924	-0.022980	-0.022581	-0.021468	-0.020816	-0.019555	-0.019788	-0.023632	-0.022953	-0.022551
-318.033333	-0.020721	-0.019390	-0.020330	-0.024647	-0.020530	-0.020860	-0.021714	-0.019922	-0.019235	-0.019341	-0.021207	-0.020766	-0.021081	-0.019496	-0.022711	-0.021208	-0.021467	-0.021517	-0.019222	-0.022965	-0.019788	-0.020453	-0.021038	-0.018523	-0.016585	-0.016458	-0.019838	-0.021604	-0.021397	-0.018726	-0.020963	-0.023552	-0.021175	-0.020962	-0.021918	-0.020613	-0.020660	-0.018729	-0.021066	-0.022508	-0.024733	-0.023762	-0.022654	-0.021626	-0.020671	-0.021461	-0.023175	-0.019520	-0.023741
-318.000000	-0.020862	-0.019632	-0.020821	-0.021229	-0.021135	-0.020314	-0.018607	-0.021156	-0.021481	-0.021903	-0.022461	-0.020039	-0.020511	-0.021291	-0.017994	-0.023460	-0.018724	-0.020409	-0.018799	-0.020300	-0.020651	-0.021351	-0.018749	-0.020603	-0.018733	-0.020615	-0.020548	-0.023067	-0.020552	-0.022287	-0.022488	-0.022203	-0.022270	-0.020818	-0.019845	-0.021280	-0.022890	-0.020482	-0.021623	-0.019539	-0.023156	-0.021604	-0.023609	-0.020965	-0.024316	-0.020686	-0.021032	-0.022709	-0.023273
-317.966666	-0.017107	-0.018189	-0.016371	-0.020726	-0.018893	-0.020256	-0.018643	-0.016698	-0.017867	-0.018599	-0.024494	-0.020476	-0.022487	-0.019172	-0.019860	-0.018407	-0.017200	-0.020011	-0.020064	-0.019135	-0.017825	-0.017708	-0.022329	-0.019726	-0.017617	-0.020653	-0.020495	-0.020824	-0.020861	-0.022296	-0.021489	-0.019804	-0.021913	-0.021341	-0.021998	-0.020899	-0.025495	-0.021309	-0.023079	-0.021231	-0.022342	-0.022891	-0.020508	-0.022447	-0.021210	-0.018919	-0.022847	-0.022656	-0.020865
-317.933333	-0.019451	-0.019065	-0.017072	-0.018668	-0.018587	-0.015543	-0.018209	-0.017700	-0.017015	-0.018164	-0.020832	-0.017101	-0.021056	-0.018530	-0.020687	-0.022566	-0.017198	-0.019474	-0.017921	-0.023100	-0.017269	-0.016853	-0.018653	-0.020730	-0.018418	-0.017909	-0.019302	-0.017611	-0.020263	-0.017198	-0.017989	-0.020359	-0.018926	-0.020947	-0.018192	-0.022523	-0.021603	-0.019006	-0.018443	-0.019795	-0.021499	-0.019163	-0.021832	-0.019775	-0.020296	-0.018471	-0.020843	-0.020752	-0.020831
-317.900000	-0.014317	-0.016363	-0.017361	-0.014392	-0.016243	-0.014661	-0.018450	-0.016970	-0.018580	-0.016465	-0.017854	-0.015858	-0.017055	-0.019492	-0.017364	-0.017030	-0.016535	-0.018887	-0.015960	-0.017092	-0.018479	-0.017017	-0.016420	-0.016466	-0.018835	-0.016473	-0.019711	-0.019469	-0.018693	-0.017743	-0.015934	-0.021182	-0.015295	-0.017768	-0.017518	-0.019845	-0.017785	-0.018546	-0.020697	-0.020035	-0.020610	-0.017150	-0.020063	-0.015894	-0.023574	-0.015931	-0.020314	-0.015606	-0.019403
-317.866666	-0.015076	-0.011326	-0.014786	-0.017750	-0.012387	-0.014968	-0.017858	-0.015980	-0.013370	-0.018033	-0.017957	-0.015484	-0.015490	-0.015573	-0.016135	-0.017752	-0.015122	-0.014678	-0.017801	-0.015430	-0.017264	-0.018171	-0.016271	-0.014615	-0.016760	-0.016887	-0.015258	-0.016096	-0.015148	-0.017548	-0.014732	-0.016949	-0.015502	-0.015759	-0.015707	-0.018797	-0.017076	-0.015522	-0.018401	-0.016859	-0.020648	-0.015516	-0.017947	-0.017547	-0.020900	-0.016355	-0.020444	-0.019374	-0.017621
-317.833333	-0.013394	-0.012367	-0.013630	-0.014042	-0.015911	-0.011471	-0.011342	-0.015235	-0.008450	-0.010501	-0.014082	-0.011789	-0.014609	-0.014984	-0.013416	-0.014448	-0.013074	-0.012612	-0.011569	-0.014545	-0.014402	-0.013299	-0.015304	-0.014247	-0.013671	-0.011821	-0.014985	-0.013906	-0.013763	-0.015885	-0.016058	-0.016378	-0.010866	-0.016006	-0.013086	-0.017918	-0.014618	-0.014015	-0.015142	-0.013338	-0.015353	-0.016275	-0.013891	-0.014337	-0.014917	-0.016681	-0.017416	-0.018190	-0.014867
-317.800000	-0.011285	-0.007068	-0.011558	-0.012974	-0.010269	-0.010779	-0.009376	-0.012608	-0.009139	-0.010378	-0.010257	-0.013941	-0.015010	-0.012758	-0.011943	-0.012916	-0.014380	-0.011190	-0.009749	-0.011711	-0.013954	-0.012894	-0.012693	-0.009992	-0.011548	-0.010512	-0.013987	-0.010735	-0.011456	-0.012668	-0.013983	-0.013268	-0.011894	-0.012980	-0.013636	-0.014103	-0.013658	-0.014271	-0.011066	-0.013768	-0.018890	-0.013636	-0.012430	-0.014279	-0.013734	-0.010391	-0.013355	-0.012265	-0.014329
-317.766666	-0.007874	-0.005370	-0.010146	-0.009294	-0.007949	-0.007702	-0.008930	-0.010532	-0.007369	-0.008372	-0.008785	-0.009347	-0.009753	-0.012447	-0.009627	-0.010288	-0.008763	-0.011910	-0.010750	-0.008303	-0.010113	-0.009368	-0.009277	-0.009929	-0.009401	-0.011696	-0.010169	-0.010824	-0.010203	-0.008865	-0.010253	-0.011387	-0.008340	-0.008882	-0.009333	-0.011669	-0.009292	-0.010038	-0.014833	-0.012647	-0.013312	-0.011781	-0.010326	-0.010130	-0.014149	-0.009449	-0.011996	-0.010312	-0.012716
-317.733333	-0.008599	-0.004602	-0.007851	-0.006320	-0.008319	-0.005239	-0.010432	-0.006176	-0.005805	-0.007238	-0.008638	-0.006440	-0.009214	-0.010964	-0.006385	-0.008159	-0.008788	-0.005916	-0.007726	-0.006771	-0.007541	-0.006847	-0.007191	-0.005233	-0.010104	-0.010049	-0.010506	-0.010065	-0.008149	-0.008780	-0.006629	-0.007937	-0.006255	-0.010088	-0.008201	-0.009595	-0.006933	-0.007919	-0.011342	-0.012015	-0.009183	-0.010795	-0.009421	-0.010621	-0.008228	-0.009128	-0.006830	-0.007235	-0.010834
-317.700000	-0.004370	-0.002482	-0.003947	-0.008872	-0.003896	-0.001691	-0.004482	-0.005295	-0.000685	-0.003571	-0.007604	-0.003252	-0.008406	-0.005200	-0.003684	-0.006022	-0.007033	-0.005088	-0.004685	-0.004457	-0.007736	-0.005499	-0.004463	-0.004212	-0.005489	-0.004508	-0.008592	-0.008163	-0.004985	-0.006558	-0.004771	-0.009514	-0.003576	-0.008885	-0.005344	-0.006757	-0.004380	-0.005652	-0.006685	-0.006626	-0.010227	-0.008715	-0.010972	-0.004934	-0.005842	-0.008314	-0.007566	-0.009196	-0.008909
-317.666666	-0.001379	-0.000115	-0.003393	-0.004597	-0.002937	-0.002301	-0.001732	-0.005404	-0.002198	-0.001301	-0.005548	-0.003085	-0.004225	-0.002560	-0.002469	-0.004224	-0.002593	-0.002552	-0.005426	-0.006992	-0.006618	-0.003896	-0.005002	-0.001421	-0.003369	-0.003516	-0.005715	-0.006020	-0.003476	-0.005089	-0.005711	-0.006672	-0.003113	-0.008643	-0.003833	-0.004990	-0.005600	-0.002643	-0.002912	-0.006254	-0.004586	-0.007437	-0.006904	-0.005266	-0.003006	-0.004438	-0.006263	-0.004843	-0.006429
-317.633333	-0.000065	0.001988	-0.000650	0.000754	0.002061	0.001367	-0.002382	0.001493	0.001150	0.001637	-0.004397	-0.001011	-0.004800	0.000025	-0.001710	-0.001598	-0.002745	-0.002330	-0.001879	0.000334	-0.004373	-0.000508	-0.002571	-0.001162	-0.002186	-0.002888	-0.001706	-0.002279	-0.003680	-0.002537	0.000716	-0.002000	-0.001842	-0.001352	-0.002521	-0.002148	0.002243	-0.004249	-0.002901	-0.003746	-0.001527	-0.002283	-0.003221	0.001520	-0.004076	-0.005060	-0.000738	-0.002872	-0.003457
-317.600000	0.000689	0.002554	0.000747	-0.000022	0.000673	0.001081	0.001420	0.003498	-0.000085	-0.001080	-0.001375	0.000503	-0.001568	0.000384	0.000565	0.000224	0.002999	0.004042	-0.001061	-0.000135	-0.000689	0.001380	0.000563	0.001763	0.000842	-0.002492	0.000671	0.000809	0.000750	0.001888	-0.002061	-0.002924	-0.001360	-0.002614	-0.001116	0.000310	-0.002035	-0.002425	-0.000579	-0.001288	-0.000780	-0.002241	-0.003905	-0.000526	0.000237	0.001141	-0.003238	-0.001055	-0.000547
-317.566666	0.002933	0.002487	0.003596	0.001491	0.003050	0.002811	0.004166	0.001616	0.006195	0.002159	0.000512	0.002222	-0.002452	0.000858	0.003601	0.003396	0.002923	0.000551	0.002574	0.003207	0.002477	0.003037	0.002445	-0.001868	0.000767	-0.000339	0.001743	-0.001102	0.002421	0.001520	0.003891	-0.002442	0.002581	0.000414	-0.002179	-0.002712	0.001763	0.003310	0.001501	0.002930	-0.000450	0.003106	0.000227	0.000203	-0.002718	-0.000320	0.001708	-0.000669	0.001769
-317.533333	0.004828	0.004152	0.003516	0.004613	0.002740	0.004340	0.003693	0.005065	0.005347	0.004136	0.001713	0.005518	0.002423	0.002202	0.003961	0.002186	0.004231	0.000239	0.004372	0.001694	-0.000905	0.004530	0.004306	0.002801	0.004659	0.001236	0.001732	0.000259	0.000830	0.001803	0.002874	0.002552	0.003582	0.001637	0.001641	0.001663	0.003187	0.004832	0.002498	0.000837	0.001057	0.001577	0.002083	0.001981	0.002360	0.002554	0.004179	0.000363	0.001303
-317.500000	0.005769	0.004482	0.002811	0.004984	0.005328	0.006732	0.007072	0.005827	0.008619	0.006270	0.004866	0.005552	0.004778	0.006257	0.004740	0.005269	0.003795	0.004500	0.003965	0.004584	0.001809	0.003999	0.003627	0.004298	0.002806	0.003535	0.004467	0.003211	0.004924	0.001227	0.003673	0.002246	0.003760	0.000640	0.004836	0.000053	0.005497	0.006349	0.003049	0.002118	0.001614	0.004546	0.005075	0.000891	0.002863	0.003117	0.004229	0.004658	0.005198
-317.466666	0.003063	0.006515	0.006900	0.006845	0.005744	0.004722	0.006932	0.009014	0.005604	0.008023	0.003969	0.006922	0.005929	0.005470	0.007671	0.007327	0.004665	0.006021	0.005088	0.004565	0.004147	0.002390	0.006799	0.003970	0.007147	0.003011	0.006002	0.002083	0.003783	0.004605	0.006198	0.003865	0.010016	0.007220	0.003846	0.006014	0.007146	0.004982	0.005281	0.004164	0.006555	0.003084	0.005031	0.002306	0.005256	0.003596	0.002344	0.003683	0.005510
-317.433333	0.011106	0.007576	0.006308	0.008538	0.006925	0.008854	0.004649	0.007751	0.009587	0.010447	0.003610	0.003112	0.003855	0.006165	0.008862	0.009193	0.009213	0.007602	0.008836	0.008287	0.007310	0.008472	0.008661	0.007293	0.008149	0.006124	0.006788	0.003773	0.008571	0.007192	0.006066	0.004579	0.007052	0.008822	0.007646	0.005971	0.004809	0.007042	0.005001	0.006230	0.002864	0.006841	0.005166	0.006531	0.005440	0.006392	0.004153	0.004610	0.005628
-317.400000	0.011937	0.008262	0.009703	0.004363	0.006234	0.007162	0.006841	0.009759	0.008776	0.008705	0.004189	0.007357	0.005703	0.008867	0.003740	0.006198	0.007279	0.007277	0.004377	0.006556	0.006580	0.008013	0.004393	0.010901	0.007492	0.004631	0.006992	0.006573	0.004414	0.006231	0.005907	0.006216	0.007146	0.004831	0.006374	0.006873	0.008667	0.007807	0.006863	0.006825	0.004983	0.009062	0.007431	0.006372	0.004646	0.011693	0.009605	0.007124	0.008222
-317.366666	0.011747	0.009850	0.010357	0.010643	0.006900	0.010027	0.007847	0.009514	0.009661	0.010708	0.006586	0.008154	0.006996	0.008559	0.008517	0.006136	0.007251	0.008725	0.010852	0.005734	0.009057	0.009817	0.009753	0.006922	0.005728	0.004379	0.008506	0.006928	0.006105	0.007022	0.008376	0.005360	0.008476	0.007746	0.006371	0.007004	0.007876	0.007719	0.003251	0.009873	0.007956	0.006937	0.005113	0.005504	0.009282	0.009696	0.008537	0.005491	0.003170
-317.333333	0.011342	0.007708	0.008975	0.010746	0.007783	0.007763	0.009666	0.011051	0.012952	0.010288	0.006011	0.008871	0.008807	0.008666	0.008372	0.008025	0.009740	0.009003	0.008529	0.007889	0.009069	0.009125	0.009177	0.007163	0.010785	0.007071	0.007088	0.006838	0.009357	0.005414	0.009314	0.005911	0.009025	0.006192	0.007085	0.006820	0.007582	0.008987	0.010112	0.010003	0.006612	0.005756	0.004285	0.006237	0.005080	0.013106	0.005135	0.008503	0.007453
-317.300000	0.011814	0.008719	0.009454	0.008685	0.007957	0.009530	0.006374	0.010834	0.011142	0.009416	0.008031	0.008531	0.006468	0.007701	0.008709	0.008894	0.007580	0.007613	0.010828	0.006768	0.008601	0.009373	0.008492	0.010145	0.012053	0.009251	0.010806	0.008650	0.006487	0.010640	0.008208	0.008126	0.011307	0.009527	0.008549	0.006113	0.008518	0.007532	0.009057	0.007294	0.004437	0.004179	0.007782	0.004905	0.009175	0.010656	0.007065	0.006663	0.006940
-317.266666	0.008529	0.009328	0.011039	0.009614	0.008321	0.009336	0.005926	0.006933	0.011344	0.010288	0.008635	0.010789	0.008869	0.009183	0.010478	0.008709	0.007686	0.009386	0.008925	0.008845	0.006798	0.008883	0.006618	0.009335	0.009347	0.011340	0.008088	0.006877	0.008138	0.008570	0.009398	0.007920	0.008711	0.008929	0.005573	0.007124	0.008744	0.007314	0.006138	0.010320	0.006103	0.006506	0.008685	0.003284	0.005620	0.008943	0.009011	0.007114	0.006323
-317.233333	0.011062	0.009149	0.010567	0.011026	0.008982	0.006812	0.006946	0.010268	0.009678	0.009584	0.007418	0.008439	0.004807	0.006716	0.007492	0.006165	0.012612	0.006342	0.007560	0.007588	0.006212	0.006940	0.007113	0.006792	0.010862	0.006419	0.007886	0.009556	0.006608	0.010695	0.009027	0.006777	0.009030	0.006241	0.007212	0.004390	0.008969	0.011842	0.006280	0.010154	0.008689	0.008965	0.004599	0.006124	0.007459	0.011311	0.008526	0.009741	0.008867
-317.200000	0.007708	0.004096	0.007004	0.008242	0.005110	0.007153	0.008405	0.007213	0.010191	0.008752	0.005302	0.007760	0.003365	0.007432	0.007410	0.007149	0.007692	0.008130	0.007142	0.006048	0.006423	0.007857	0.005404	0.006522	0.007840	0.010777	0.006848	0.008655	0.008018	0.008015	0.009620	0.009212	0.008525	0.007224	0.007413	0.007744	0.007607	0.010265	0.009233	0.010185	0.006896	0.004905	0.006160	0.007361	0.007365	0.010260	0.006168	0.006966	0.004915
-317.166666	0.004126	0.006004	0.004027	0.007331	0.004345	0.007294	0.006565	0.007268	0.008784	0.006126	0.003094	0.007753	0.004395	0.006664	0.006712	0.005949	0.006923	0.006899	0.005872	0.005700	0.005072	0.006144	0.003805	0.005422	0.011455	0.007290	0.006357	0.006723	0.006968	0.004226	0.006989	0.005181	0.007066	0.006025	0.007976	0.005303	0.007796	0.008511	0.007236	0.008026	0.004093	0.004351	0.006331	0.003733	0.005804	0.009722	0.007044	0.005249	0.007337
-317.133333	0.007318	0.005804	0.008037	0.002955	0.004249	0.003956	0.005295	0.004940	0.006291	0.006424	0.003174	0.005537	0.003559	0.008009	0.004386	0.006766	0.005547	0.006310	0.008897	0.005795	0.004051	0.007564	0.004951	0.005686	0.008400	0.007998	0.002692	0.007051	0.007335	0.004500	0.005502	0.005702	0.008487	0.007541	0.004688	0.005258	0.003516	0.004371	0.005128	0.007110	0.006129	0.003702	0.004638	0.007399	0.005192	0.004576	0.006551	0.002731	0.006110
-317.100000	0.003704	0.001555	0.003082	0.004384	0.002799	0.001654	0.003891	0.002389	0.009516	0.007082	0.005549	0.004798	0.002507	0.002915	0.005355	0.004520	0.007571	0.006656	0.002665	0.004353	0.003153	0.005357	0.002387	0.003159	0.004349	0.007899	0.004474	0.005467	0.006735	0.002127	0.004699	0.003561	0.002391	0.005392	0.006848	0.002915	0.003675	0.006429	0.002302	0.004007	0.002113	0.004179	0.003184	0.003520	0.003318	0.005900	0.002376	0.003489	0.005991
-317.066666	0.003094	0.002560	0.005351	0.002356	0.001948	0.001640	0.001564	0.001503	0.004692	0.005839	0.003079	0.000256	0.001530	0.005019	0.004575	0.004091	0.003025	0.000160	0.001863	0.004696	0.002070	0.003098	0.004324	0.002883	0.007735	0.006390	0.001917	0.003390	0.001817	0.004638	0.004774	0.002789	0.003882	0.003197	0.002901	0.004046	0.000750	0.002562	0.001223	0.006374	-0.000227	0.001583	0.004423	0.002376	0.002156	0.002327	0.005006	0.001812	0.005716
-317.033333	0.002829	0.000002	0.002710	0.000345	0.000845	0.004184	0.002338	0.001901	0.004437	0.004464	-0.000560	0.002305	-0.001211	0.001930	0.001695	0.002338	0.004679	0.002967	0.003322	0.002403	0.004034	0.003002	0.000234	0.001114	0.002889	0.003424	0.004272	0.002802	0.004408	0.001170	0.003185	-0.001471	0.001525	0.002191	0.000521	-0.000068	0.000643	-0.000742	0.002173	0.004308	-0.000377	0.001384	0.003206	0.001192	0.001255	0.005155	0.001127	0.003026	0.001216
-317.000000	0.000889	-0.001765	-0.000453	-0.000481	0.000779	0.000352	0.000355	0.001429	0.003325	0.003515	0.001003	0.001580	-0.001005	-0.002514	-0.001845	-0.000169	0.000262	-0.000925	-0.000527	0.000918	0.000366	-0.000913	0.000397	0.003531	0.001334	0.001957	-0.000031	0.002809	0.000769	-0.000419	-0.001885	-0.001633	0.000220	-0.000870	-0.000531	0.001394	0.001555	-0.001785	0.000651	0.001809	-0.001253	-0.000188	0.001180	0.000024	0.002540	-0.000504	0.000943	0.004450	0.000168
-316.966666	-0.001732	0.000284	0.000544	0.000388	-0.000287	-0.001169	-0.003202	0.000854	0.000622	0.001789	-0.002595	-0.002054	-0.004045	0.000269	0.002704	-0.001437	-0.001347	-0.001195	-0.001997	-0.002464	-0.002023	-0.002023	-0.002670	-0.001497	0.000137	-0.002235	0.000112	0.001760	-0.002447	-0.000692	0.001531	-0.003220	-0.002110	-0.001236	-0.000516	-0.002636	-0.004622	-0.003003	-0.002140	0.000877	-0.002773	-0.005015	0.000239	-0.001533	-0.000833	-0.001241	-0.002231	0.000605	0.000839
-316.933333	0.001593	-0.003539	0.000324	-0.001776	-0.004210	0.000531	-0.000637	-0.000837	0.001661	0.000539	-0.002552	-0.003745	-0.002763	0.000144	-0.001524	-0.001961	-0.002093	0.000032	-0.003332	-0.003738	-0.002648	-0.001944	-0.001057	0.000534	-0.000034	-0.002031	-0.004859	0.000148	-0.002018	-0.004104	-0.001655	-0.003128	-0.001086	-0.000785	-0.003604	-0.005580	-0.005860	-0.003747	-0.000850	-0.001910	-0.004551	-0.005008	-0.000767	-0.002173	-0.002698	-0.000793	-0.002683	-0.000590	-0.000739
-316.900000	-0.001428	-0.003378	-0.000395	-0.002067	-0.001017	-0.001566	-0.001665	-0.000749	0.000285	-0.001057	-0.004634	-0.000744	-0.005858	0.000720	-0.002213	-0.005431	-0.003074	-0.000602	-0.000288	-0.002777	-0.003732	-0.004799	-0.004052	-0.003178	-0.004281	-0.002249	-0.004970	-0.002286	-0.000909	-0.004980	-0.001718	-0.004899	-0.001507	-0.003230	-0.005298	-0.003961	-0.004648	-0.000194	-0.005448	-0.001883	-0.004065	-0.005265	-0.003422	-0.002743	-0.002834	-0.003578	-0.000926	-0.000985	-0.005023
-316.866666	-0.003876	-0.004321	-0.003745	-0.001975	-0.003449	-0.003677	-0.001351	-0.002973	-0.002785	-0.001173	-0.005096	-0.001279	-0.004704	-0.005633	-0.003135	-0.007198	-0.002247	-0.004238	-0.007166	-0.002764	-0.002359	-0.006625	-0.005760	-0.004015	-0.002130	-0.003147	-0.005460	-0.002862	-0.006326	-0.004557	-0.004257	-0.002612	-0.003043	-0.008808	-0.006623	-0.004769	-0.003270	-0.005273	-0.004817	-0.002127	-0.005012	-0.005491	-0.005636	-0.007662	-0.004729	-0.001984	-0.004941	-0.001527	-0.002475
-316.833333	-0.004339	-0.005879	-0.005522	-0.002940	-0.002511	-0.005264	-0.006982	-0.002626	-0.002653	-0.003179	-0.003050	0.001344	-0.008697	-0.002135	-0.005383	-0.005599	-0.007112	-0.004556	-0.004819	-0.008543	-0.005182	-0.003545	-0.005950	-0.005346	-0.004583	-0.003539	-0.007271	-0.005797	-0.004543	-0.005697	-0.004243	-0.006333	-0.005218	-0.004945	-0.003816	-0.004020	-0.004166	-0.004224	-0.006018	-0.005047	-0.005072	-0.007065	-0.006645	-0.005800	-0.005898	-0.002566	-0.005457	-0.004835	-0.005476
-316.800000	-0.005708	-0.006491	-0.002704	-0.005276	-0.004714	-0.003729	-0.004856	-0.006880	-0.002506	-0.003276	-0.007300	-0.003910	-0.008081	-0.005304	-0.004843	-0.004864	-0.006267	-0.005351	-0.005354	-0.006032	-0.006546	-0.006475	-0.007121	-0.002866	-0.002294	-0.005822	-0.006915	-0.007101	-0.006006	-0.003148	-0.004424	-0.006084	-0.005031	-0.009261	-0.006220	-0.004636	-0.003549	-0.006541	-0.007991	-0.003127	-0.007192	-0.009192	-0.006270	-0.005944	-0.005350	-0.002541	-0.006689	-0.007567	-0.004020
-316.766666	-0.006774	-0.006850	-0.005665	-0.005580	-0.003892	-0.008118	-0.006225	-0.004506	-0.002671	-0.002681	-0.008730	-0.003131	-0.008817	-0.006034	-0.008030	-0.006108	-0.004447	-0.004906	-0.005960	-0.006788	-0.006459	-0.007025	-0.007949	-0.004929	-0.006142	-0.005410	-0.005472	-0.005608	-0.005733	-0.006812	-0.006291	-0.005019	-0.006047	-0.006645	-0.003732	-0.008391	-0.006602	-0.005517	-0.005843	-0.005911	-0.006115	-0.007578	-0.003632	-0.005540	-0.007571	-0.004310	-0.006762	-0.004307	-0.008183
-316.733333	-0.005927	-0.005048	-0.005854	-0.006243	-0.006425	-0.004125	-0.009430	-0.003359	-0.005882	-0.005569	-0.009103	-0.007353	-0.008401	-0.006026	-0.006912	-0.009169	-0.006342	-0.009499	-0.007861	-0.005493	-0.007062	-0.006449	-0.008321	-0.007803	-0.005225	-0.004337	-0.007375	-0.006650	-0.003243	-0.006786	-0.005397	-0.006949	-0.007685	-0.008750	-0.006410	-0.008103	-0.005605	-0.005870	-0.006313	-0.007052	-0.008896	-0.007953	-0.007853	-0.008549	-0.008279	-0.003455	-0.010209	-0.003870	-0.009593
-316.700000	-0.005208	-0.007251	-0.006223	-0.005985	-0.008958	-0.008237	-0.008565	-0.005524	-0.005634	-0.006614	-0.004079	-0.007276	-0.008993	-0.005777	-0.005417	-0.005407	-0.005872	-0.006031	-0.004772	-0.007461	-0.010853	-0.006596	-0.010748	-0.005677	-0.007377	-0.008883	-0.006104	-0.006546	-0.005801	-0.006646	-0.007599	-0.007715	-0.006789	-0.007751	-0.005981	-0.007290	-0.007014	-0.006386	-0.008839	-0.007435	-0.006441	-0.010124	-0.010493	-0.007054	-0.008427	-0.006102	-0.006711	-0.007324	-0.008224
-316.666666	-0.006200	-0.007872	-0.007754	-0.005992	-0.010042	-0.005971	-0.007582	-0.006546	-0.005558	-0.005299	-0.006646	-0.007144	-0.006252	-0.005385	-0.007702	-0.008213	-0.006287	-0.002409	-0.008807	-0.009743	-0.006564	-0.004232	-0.009134	-0.007087	-0.006055	-0.006932	-0.006402	-0.010089	-0.006853	-0.008510	-0.008541	-0.009617	-0.007838	-0.008275	-0.010183	-0.008214	-0.007121	-0.004905	-0.008156	-0.008844	-0.007463	-0.011511	-0.009037	-0.006607	-0.007890	-0.006921	-0.007699	-0.008215	-0.003621
-316.633333	-0.004691	-0.006459	-0.006103	-0.006563	-0.007114	-0.006942	-0.007433	-0.003068	-0.006534	-0.005136	-0.006901	-0.005829	-0.008835	-0.006176	-0.006324	-0.006958	-0.006426	-0.004797	-0.008506	-0.008195	-0.006342	-0.007374	-0.007917	-0.006901	-0.005544	-0.007919	-0.009299	-0.006583	-0.004611	-0.006950	-0.008312	-0.007530	-0.008844	-0.008710	-0.007889	-0.007092	-0.009450	-0.005699	-0.008399	-0.008489	-0.010192	-0.010222	-0.009695	-0.008595	-0.008912	-0.005856	-0.010210	-0.007893	-0.010031
-316.600000	-0.007484	-0.007853	-0.006220	-0.009842	-0.008795	-0.006467	-0.009682	-0.006592	-0.007948	-0.007518	-0.008718	-0.004807	-0.009087	-0.007835	-0.007587	-0.008684	-0.009128	-0.004681	-0.005888	-0.008495	-0.008144	-0.006379	-0.008688	-0.009012	-0.007833	-0.006816	-0.008597	-0.008274	-0.007537	-0.006176	-0.006081	-0.010393	-0.009239	-0.010548	-0.007764	-0.009158	-0.006929	-0.012029	-0.008474	-0.008901	-0.009227	-0.009325	-0.008303	-0.006825	-0.008816	-0.006084	-0.007034	-0.009234	-0.010179
-316.566666	-0.010441	-0.003461	-0.008514	-0.005685	-0.009060	-0.005966	-0.007440	-0.007429	-0.006141	-0.004572	-0.007277	-0.008148	-0.007297	-0.006182	-0.007686	-0.008951	-0.007832	-0.007258	-0.006591	-0.007285	-0.006673	-0.006972	-0.006585	-0.006740	-0.007365	-0.010643	-0.006645	-0.007561	-0.006303	-0.008518	-0.006779	-0.011610	-0.006634	-0.010096	-0.009009	-0.008148	-0.006619	-0.007395	-0.010238	-0.008260	-0.009331	-0.011160	-0.007137	-0.008933	-0.008312	-0.004682	-0.005193	-0.006716	-0.008451
-316.533333	-0.007805	-0.006407	-0.008965	-0.007786	-0.011196	-0.006726	-0.007690	-0.007466	-0.007098	-0.004356	-0.009787	-0.007003	-0.008655	-0.008078	-0.005496	-0.009335	-0.007088	-0.006650	-0.009419	-0.008606	-0.007411	-0.007970	-0.009009	-0.009085	-0.006984	-0.008933	-0.007639	-0.006480	-0.005995	-0.006312	-0.006290	-0.010735	-0.009235	-0.008825	-0.008466	-0.010138	-0.007149	-0.009588	-0.007498	-0.008399	-0.010894	-0.010298	-0.010484	-0.007654	-0.009662	-0.007295	-0.009400	-0.006383	-0.008320
-316.500000	-0.008667	-0.006978	-0.007527	-0.006245	-0.006504	-0.008523	-0.010961	-0.007885	-0.006853	-0.006733	-0.009667	-0.007134	-0.007521	-0.006400	-0.006603	-0.007047	-0.006424	-0.007650	-0.006122	-0.010602	-0.007851	-0.009715	-0.008808	-0.008162	-0.006316	-0.006720	-0.008228	-0.004903	-0.007327	-0.004491	-0.007418	-0.008165	-0.009144	-0.005057	-0.007428	-0.009696	-0.007849	-0.009992	-0.007451	-0.007687	-0.008295	-0.009612	-0.010128	-0.007274	-0.006720	-0.005037	-0.006773	-0.005424	-0.007741
-316.466666	-0.008473	-0.004087	-0.005724	-0.008793	-0.005446	-0.007621	-0.005524	-0.006167	-0.003339	-0.005913	-0.008266	-0.008510	-0.008171	-0.010508	-0.009595	-0.009274	-0.004318	-0.008402	-0.005828	-0.006074	-0.006692	-0.006992	-0.007496	-0.006895	-0.008425	-0.006864	-0.006270	-0.005790	-0.006750	-0.007340	-0.005841	-0.009459	-0.007963	-0.004837	-0.008782	-0.009417	-0.007060	-0.009391	-0.008621	-0.007705	-0.009280	-0.005874	-0.008384	-0.007678	-0.008910	-0.006314	-0.006758	-0.009067	-0.009271
-316.433333	-0.006740	-0.006984	-0.005454	-0.005869	-0.006138	-0.005679	-0.007764	-0.006431	-0.005143	-0.002929	-0.007560	-0.004583	-0.007202	-0.008182	-0.004655	-0.005116	-0.004693	-0.006777	-0.006053	-0.008690	-0.007499	-0.005568	-0.006298	-0.006480	-0.005749	-0.004486	-0.007450	-0.006611	-0.007352	-0.006286	-0.006055	-0.006924	-0.006554	-0.010453	-0.007295	-0.009103	-0.007016	-0.005718	-0.005573	-0.006899	-0.007801	-0.009790	-0.010268	-0.005320	-0.008821	-0.004365	-0.005881	-0.005763	-0.011336
-316.400000	-0.004421	-0.006560	-0.005575	-0.005476	-0.004082	-0.004840	-0.003795	-0.004807	-0.003379	-0.003680	-0.006066	-0.007614	-0.009068	-0.008433	-0.002852	-0.004820	-0.004963	-0.004110	-0.005081	-0.005335	-0.006887	-0.006028	-0.007788	-0.004740	-0.005460	-0.006965	-0.004447	-0.003145	-0.004764	-0.004675	-0.006100	-0.008674	-0.007916	-0.004578	-0.007744	-0.008607	-0.006008	-0.004747	-0.008695	-0.007935	-0.009381	-0.006224	-0.007565	-0.005315	-0.006395	-0.003618	-0.006594	-0.003539	-0.005169
-316.366666	-0.001547	-0.002424	-0.005181	-0.003342	-0.005525	-0.006210	-0.003733	-0.004800	-0.004431	-0.003413	-0.004798	-0.002888	-0.006087	-0.004736	-0.003641	-0.005429	-0.004141	-0.005034	-0.005605	-0.007688	-0.006066	-0.003540	-0.005972	-0.006074	-0.005657	-0.003411	-0.005777	-0.004983	-0.008518	-0.003918	-0.005728	-0.007101	-0.006934	-0.005561	-0.006831	-0.006980	-0.007308	-0.008204	-0.008812	-0.006406	-0.004640	-0.005579	-0.005303	-0.005510	-0.005560	-0.005892	-0.006634	-0.003503	-0.007895
-316.333333	-0.004402	-0.000702	-0.006145	-0.005285	-0.005761	-0.004502	-0.005044	-0.006030	-0.001831	-0.001495	-0.005452	-0.006568	-0.003361	-0.005932	-0.003588	-0.004683	-0.004429	-0.005085	-0.003574	-0.002909	-0.004415	-0.002875	-0.004638	-0.000362	-0.004655	-0.005905	-0.005916	-0.006607	-0.006859	-0.003840	-0.005614	-0.003419	-0.002760	-0.004265	-0.004725	-0.006372	-0.004811	-0.007217	-0.004493	-0.002601	-0.007989	-0.008482	-0.006441	-0.006365	-0.005405	-0.000982	-0.004760	-0.006024	-0.006028
-316.300000	-0.002959	-0.001864	-0.006721	-0.003026	-0.002336	-0.004275	-0.002675	-0.003396	-0.000655	-0.000621	-0.004637	-0.001027	-0.006247	-0.004087	-0.003072	-0.005816	-0.003607	-0.000855	-0.001794	-0.004954	-0.005462	-0.003632	-0.003442	-0.001760	-0.004504	-0.004518	-0.003809	-0.004908	-0.002535	-0.005945	-0.003285	-0.004076	-0.005228	-0.003344	-0.005335	-0.004101	-0.005852	-0.007167	-0.003932	-0.001211	-0.005428	-0.007190	-0.005636	-0.001183	-0.003809	-0.002006	-0.005950	-0.003779	-0.004719
-316.266666	-0.001492	-0.000405	-0.003648	-0.005579	-0.002824	-0.005165	-0.001638	-0.002850	-0.002137	-0.003647	-0.005466	-0.002558	-0.005411	-0.002981	-0.002219	-0.003680	-0.001153	-0.002684	-0.003197	-0.003781	-0.001564	-0.004280	-0.003451	-0.001493	-0.004551	-0.002052	-0.002719	-0.003816	-0.001878	-0.003402	-0.002136	-0.002024	-0.003227	-0.003045	-0.003769	-0.003363	-0.005318	-0.000880	-0.004155	-0.002658	-0.004209	-0.006464	-0.003588	-0.004317	-0.005136	-0.001932	-0.004539	-0.002860	-0.003877
-316.233333	-0.000191	-0.001780	-0.004796	-0.003418	-0.000607	-0.004100	0.000960	-0.002835	-0.006297	0.001533	-0.003166	-0.001222	-0.004256	-0.003299	-0.001780	-0.003913	-0.001516	-0.006122	-0.002137	-0.003314	-0.003030	-0.005123	-0.003493	-0.001565	-0.003112	-0.003373	-0.002325	-0.002491	-0.002643	-0.002317	-0.000424	-0.001916	-0.003513	-0.002376	-0.004074	-0.001975	-0.001465	0.000297	-0.004164	-0.000597	-0.005989	-0.003801	-0.002227	-0.001954	-0.005482	-0.001816	-0.003718	-0.002048	-0.002011
-316.200000	-0.000653	-0.000769	-0.001502	-0.003752	-0.001386	-0.002724	-0.002101	0.000579	0.001080	0.000313	-0.003360	-0.001366	-0.004511	-0.002772	-0.002271	-0.005105	-0.003293	0.001393	0.000535	-0.002294	-0.003123	-0.002997	-0.000400	-0.002281	-0.002780	-0.002522	-0.001762	0.000792	-0.000589	-0.003134	-0.000116	-0.001941	-0.001961	-0.002783	-0.002416	-0.003384	-0.001924	-0.003429	-0.003051	-0.002409	-0.002666	-0.001490	-0.001760	-0.000766	-0.003473	-0.000956	-0.003397	-0.003629	-0.004970
-316.166666	-0.002391	0.003433	-0.001812	-0.002744	-0.000145	-0.000378	-0.001988	-0.000053	0.001171	-0.000921	-0.002463	-0.002675	-0.004059	-0.002023	-0.000384	-0.003999	0.000083	-0.002813	-0.001745	-0.001323	-0.001938	-0.004305	-0.002884	-0.000254	-0.005239	-0.000246	-0.003384	-0.001511	-0.003155	-0.000338	-0.000917	-0.003833	-0.001020	-0.003165	0.001939	-0.003211	-0.000552	-0.000925	-0.000091	-0.003795	0.000768	-0.003968	-0.003338	-0.000284	-0.000042	-0.000892	-0.001236	-0.004078	-0.001265
-316.133333	-0.001725	0.001472	-0.000206	-0.000889	-0.001731	-0.000196	-0.000644	-0.000421	-0.001523	0.000800	-0.002377	0.000622	-0.002420	-0.002369	-0.000956	-0.003817	-0.003805	0.000084	-0.000115	0.000973	-0.002056	-0.003297	-0.003926	0.000047	-0.000215	-0.002151	-0.002102	-0.002227	-0.000090	-0.003365	-0.001791	-0.002389	-0.001103	-0.002199	-0.003018	-0.002862	-0.004148	-0.005316	-0.001304	0.002191	-0.004288	-0.002668	-0.002550	-0.001225	-0.005724	0.001575	-0.003309	-0.003717	-0.002801
-316.100000	-0.002356	0.000601	-0.001145	-0.000513	0.000028	-0.000061	-0.002484	0.000119	0.001931	-0.000023	-0.000366	-0.002011	-0.003128	0.000149	-0.001330	-0.003503	0.000363	-0.001095	-0.000062	-0.001017	-0.003080	-0.003679	-0.001107	-0.001054	0.000937	-0.000102	-0.003754	-0.001040	-0.001665	-0.002351	0.000375	-0.001325	-0.001509	-0.001279	0.001733	-0.004568	-0.004181	-0.002626	-0.003284	-0.002217	-0.002829	-0.002206	-0.000931	0.000982	-0.001295	-0.002528	-0.003469	0.000668	-0.002799
-316.066666	-0.001688	-0.001052	0.000542	-0.000257	-0.002036	-0.002932	0.000008	0.002179	0.001133	0.000923	-0.003708	0.001224	-0.004046	0.000539	-0.002239	-0.003442	-0.001815	-0.000189	-0.001532	0.001112	-0.002276	-0.004068	-0.002111	-0.001136	0.001397	-0.001155	-0.002561	-0.001483	-0.003163	-0.001453	-0.002724	-0.001042	-0.001014	-0.000408	-0.001473	-0.001085	-0.002631	0.000442	-0.003845	-0.001392	-0.004159	-0.003092	0.000647	-0.000081	0.001031	-0.001162	-0.003622	-0.000955	-0.002610
-316.033333	-0.000205	0.001706	-0.003328	-0.002379	-0.001022	-0.000283	0.000641	-0.001439	0.000392	0.001511	-0.002641	0.000482	-0.001114	-0.001702	-0.000084	-0.002143	-0.003728	-0.001428	-0.002492	-0.002986	-0.000923	0.000379	-0.003807	-0.002987	0.001499	-0.001512	0.000061	0.001191	-0.001131	-0.002385	-0.001327	-0.000776	-0.000618	-0.000384	-0.004215	-0.000757	-0.000076	-0.000072	-0.003174	-0.000553	-0.001160	-0.002291	0.000536	-0.000417	-0.001464	-0.001827	-0.001106	0.000785	0.000003
-316.000000	-0.001065	0.001402	-0.000938	-0.000462	-0.000598	-0.002764	0.001692	0.001017	0.000463	-0.000051	-0.002787	-0.001354	-0.000131	0.000341	-0.000824	-0.001823	0.001299	-0.001933	-0.003271	-0.001603	-0.003487	-0.002055	-0.002006	-0.001491	0.000802	-0.000302	-0.002455	-0.003670	0.002225	0.000171	-0.000165	-0.001196	-0.000883	-0.000603	-0.001816	-0.003057	-0.001669	-0.000329	-0.003334	-0.002296	-0.002791	-0.002019	-0.001725	-0.001267	-0.000950	0.000642	-0.002162	0.000096	-0.001448
-315.966666	-0.000492	-0.001976	-0.001346	-0.001711	-0.002058	-0.003559	0.000543	0.001480	0.004364	0.000916	-0.003593	-0.001204	-0.001692	-0.000240	-0.002200	-0.002936	0.000013	-0.002086	-0.000681	-0.002244	-0.001839	-0.001388	-0.002918	-0.001606	-0.003003	-0.001028	-0.002084	-0.001874	-0.003945	-0.000390	-0.001666	-0.004599	0.000808	-0.001535	-0.000010	-0.002122	-0.000279	0.000219	-0.004149	-0.002549	-0.001562	-0.004032	-0.002000	-0.002385	-0.000338	-0.002185	-0.002121	-0.000673	-0.001157
-315.933333	-0.004025	-0.000322	-0.000662	0.001149	-0.001715	0.001147	-0.000516	-0.001016	-0.000773	-0.000184	-0.002346	-0.000275	-0.001652	-0.000647	-0.001314	-0.001340	-0.002944	-0.001210	-0.000856	-0.002219	-0.000168	-0.002747	-0.004244	-0.000487	-0.000765	-0.000306	-0.001562	0.000638	-0.000147	-0.000658	-0.001412	-0.002307	-0.001734	-0.001592	-0.002851	-0.002290	-0.000878	-0.001743	0.000425	-0.001836	-0.003557	-0.004226	-0.002012	-0.004737	0.000489	-0.002641	-0.001164	-0.000038	0.001046
-315.900000	-0.001937	0.000875	-0.003914	-0.001014	-0.003430	-0.001461	-0.002360	0.000756	0.001279	0.001404	-0.001086	0.000413	-0.003079	-0.000339	-0.000638	0.000013	0.000270	0.001206	-0.000263	-0.003724	-0.002139	-0.001338	-0.003057	-0.002598	-0.002138	-0.001294	-0.000263	-0.001088	-0.001366	-0.001445	-0.000399	0.000087	0.000120	-0.000201	-0.000369	-0.001775	-0.001318	0.000247	-0.001584	-0.001329	-0.000387	-0.003128	-0.002878	-0.003046	-0.002405	-0.001156	-0.000023	0.000449	-0.001181
-315.866666	0.000513	0.001016	-0.003927	0.001559	-0.002369	0.000125	-0.001299	0.001101	0.000543	0.000129	-0.000053	0.001026	-0.002371	-0.001346	0.000145	-0.004006	-0.002844	-0.000335	0.000235	-0.003824	0.002269	0.000637	-0.004125	-0.000655	-0.002486	-0.001192	-0.001466	-0.002160	-0.002117	-0.003046	0.001794	-0.001476	-0.000711	-0.000700	-0.000687	-0.001800	-0.000055	0.000947	-0.002580	-0.004026	-0.001919	-0.001521	-0.000903	-0.001376	-0.001267	0.000166	0.000213	-0.001470	-0.001199
-315.833333	-0.001740	0.000139	-0.002282	0.002418	-0.002737	-0.000188	0.001780	0.001244	0.001062	0.000148	0.002527	0.001335	-0.000036	-0.003215	0.000365	0.000889	0.001285	-0.000147	0.000993	-0.002906	-0.001340	0.000211	-0.001189	-0.000189	0.001625	-0.001354	-0.000777	-0.000847	-0.001125	-0.001113	-0.000894	0.000263	0.001288	0.000320	0.000222	-0.004778	0.000623	-0.001422	0.000321	-0.001878	0.001552	-0.003473	0.001108	0.000199	-0.000155	-0.000323	-0.000428	0.001318	0.000560
-315.800000	-0.002446	-0.000346	-0.001822	0.003447	0.000631	0.002516	-0.001223	0.001324	0.002018	-0.000601	-0.001223	0.001760	-0.002978	-0.002396	-0.001277	0.004730	0.002254	-0.000079	0.002484	0.001448	-0.000417	-0.002886	-0.000915	0.003459	0.002022	0.002127	0.000250	0.000858	0.000318	0.000234	0.001091	0.002415	0.000879	0.000466	-0.002113	-0.001028	0.002207	0.000786	-0.001134	-0.000167	-0.001430	0.001106	0.000279	-0.000283	0.002962	0.000399	-0.001632	0.003724	0.001648
-315.766666	-0.002061	0.001061	-0.000220	0.003145	0.001160	-0.002662	-0.000264	0.000675	0.001186	0.002056	0.000236	0.001850	-0.001260	0.001866	-0.000910	0.000280	0.002039	0.003191	0.001756	-0.002939	0.001200	0.003100	0.000378	0.000954	-0.000586	-0.000131	0.001596	0.003201	0.001064	0.002461	0.001472	-0.001598	0.000306	0.001615	0.000175	0.002320	0.002170	0.000417	0.001932	0.000025	-0.001246	-0.003007	0.001416	-0.000124	0.001578	-0.001505	0.002894	0.002934	0.000514
-315.733333	0.000479	0.001429	0.001560	0.003290	0.000559	0.001893	0.001394	0.003550	0.002408	0.002390	-0.001207	-0.000720	-0.000834	0.001415	0.000830	0.004483	0.003202	-0.000697	0.001985	0.001948	-0.000566	0.001789	-0.000346	0.002281	0.001707	0.001655	-0.001178	0.001515	0.003670	0.000239	0.002524	0.003302	0.004535	0.002945	0.000918	0.001505	0.003221	0.000653	0.002035	0.003174	0.000741	-0.000710	-0.001380	0.001833	-0.000150	0.003089	-0.000205	0.004366	0.001086
-315.700000	0.002235	0.004852	0.001694	0.002324	0.001373	0.004447	-0.001018	0.006014	0.001430	0.005196	-0.000687	0.003050	0.003291	0.000354	0.004478	0.002500	0.003333	0.005771	0.003227	0.000057	0.004212	0.000034	0.002156	0.001895	0.001422	0.002819	-0.000413	0.002357	0.001184	0.001531	0.001157	0.004214	0.003287	0.004742	0.003166	0.000970	0.001228	0.003311	-0.000154	0.001989	-0.001006	0.002651	0.001640	0.003024	0.003143	0.003850	0.003170	0.002939	0.002689
-315.666666	0.004893	0.004947	0.002288	0.006241	-0.000081	0.005491	0.005146	0.003138	0.002135	0.005953	0.003144	0.005351	0.004033	0.001832	0.006440	0.003384	0.004494	0.002704	0.003060	0.002224	0.003828	0.004355	0.002145	0.002421	0.005877	0.003850	0.004004	0.006019	0.005733	0.003192	0.001628	0.003440	0.005728	0.003757	0.002451	0.003163	0.001112	0.001943	0.000974	0.003898	0.003363	-0.000460	0.000940	0.002390	0.003092	0.004331	0.002313	-0.000560	0.005406
-315.633333	0.004078	0.005134	0.002658	0.004434	0.005922	0.005184	0.002655	0.006468	0.004750	0.005002	0.002451	0.006602	0.002717	0.001096	0.005737	0.002025	0.005013	0.003897	0.002911	0.005180	0.004028	0.003063	0.003123	0.003876	0.006659	0.005429	0.000872	0.005638	0.003463	0.003303	0.005978	0.003787	0.004180	0.006140	0.003116	0.003873	0.002585	0.004071	-0.000223	0.004626	0.003802	0.003502	0.004306	0.003603	0.004697	0.002926	0.002020	0.004898	0.006359
-315.600000	0.003391	0.008025	0.001952	0.003066	0.002373	0.006932	0.005292	0.002404	0.005943	0.003920	0.002280	0.004453	0.003131	0.004130	0.005579	0.004077	0.004551	0.005727	0.005230	0.003295	0.005762	0.006624	0.005510	0.006119	0.003113	0.003902	0.005738	0.004651	0.003767	0.004839	0.003520	0.008518	0.004833	0.005923	0.004804	0.003416	0.004412	0.006188	0.002598	0.003227	0.003722	0.003972	0.004211	0.004427	0.006040	0.001858	0.004547	0.004300	0.002896
-315.566666	0.002941	0.006254	0.001467	0.005918	0.006104	0.004779	0.006168	0.004835	0.005395	0.007676	0.004574	0.006804	0.004475	0.008234	0.008098	0.004437	0.003036	0.007928	0.006363	0.002651	0.007072	0.004255	0.003984	0.006910	0.006048	0.008785	0.004259	0.005696	0.008233	0.004982	0.004385	0.005325	0.002333	0.009183	0.006058	0.003436	0.004357	0.006857	0.005774	0.007497	0.004654	0.002933	0.002008	0.005492	0.005658	0.006332	0.005888	0.005762	0.004659
-315.533333	0.004740	0.006958	0.003992	0.006664	0.006686	0.005012	0.005547	0.007714	0.004296	0.006948	0.006253	0.006806	0.002993	0.006013	0.005979	0.004586	0.005802	0.007093	0.003343	0.005589	0.004426	0.003194	0.005897	0.004222	0.008027	0.006814	0.003722	0.005195	0.003842	-0.000471	0.003968	0.005827	0.004667	0.008039	0.003315	0.001538	0.003950	0.005508	0.007538	0.002227	0.005107	0.005222	0.003811	0.007592	0.007999	0.007541	0.006837	0.004928	0.006601
-315.500000	0.003632	0.006494	0.004573	0.005195	0.004868	0.008321	0.005621	0.004954	0.005899	0.007673	0.005824	0.005837	0.003233	0.002605	0.003817	0.007470	0.005982	0.009478	0.007838	0.001413	0.004795	0.003518	0.004541	0.007836	0.005208	0.005813	0.004593	0.001145	0.006567	0.005937	0.004998	0.005535	0.004647	0.004938	0.005385	0.007536	0.004676	0.006091	0.006522	0.008266	0.003778	0.004978	0.005630	0.005576	0.003948	0.006488	0.007103	0.004593	0.004222
-315.466666	0.005069	0.008079	-0.000053	0.004722	0.007733	0.003586	0.005641	0.007759	0.003524	0.008926	0.004474	0.007671	0.005027	0.003717	0.008474	0.004458	0.003878	0.008072	0.005995	0.005264	0.006113	0.005278	0.006929	0.008431	0.008542	0.007141	0.003256	0.004311	0.006590	0.005270	0.006913	0.007998	0.004962	0.007089	0.003800	0.002975	0.003236	0.006036	0.004324	0.004390	0.004708	0.001287	0.002687	0.006306	0.003883	0.006761	0.007552	0.007753	0.003158
-315.433333	0.003000	0.003916	0.003053	0.007073	0.006402	0.004741	0.003542	0.004350	0.004827	0.007189	0.002653	0.004563	0.004211	0.003716	0.004867	0.004342	0.003215	0.005174	0.007583	0.004558	0.004995	0.002031	0.002290	0.005800	0.005519	0.005954	0.005147	0.005243	0.005707	0.005431	0.007376	0.005008	0.004912	0.008692	0.006613	0.002563	0.006005	0.006289	0.003847	0.005755	0.005854	0.001777	0.004314	0.006170	0.003201	0.004154	0.003141	0.005585	0.005473
-315.400000	0.005496	0.002796	0.001550	0.003884	0.003941	0.003317	0.002573	0.006076	0.005270	0.005240	0.004544	0.004721	0.002154	0.002633	0.006289	0.002585	0.001242	0.003204	0.005375	0.002305	0.003315	0.006589	0.000144	0.005109	0.004944	0.006594	0.002221	0.002789	0.004077	0.005383	0.005075	0.005789	0.002426	0.004635	0.003273	0.002992	0.003569	0.004071	0.006733	0.004835	0.004438	0.004811	0.002451	0.006452	0.002847	0.006899	0.004215	0.004184	0.004426
-315.366666	0.005038	0.002961	0.001160	0.002108	0.003700	0.001068	0.001611	0.001402	0.001487	0.006293	0.004976	0.004852	0.001666	0.001550	0.005172	0.000961	0.002038	0.003798	0.003130	0.001720	0.003821	0.002588	0.002616	0.004198	0.004107	0.005355	0.004342	0.001109	0.006448	0.004135	0.001533	0.005587	0.002982	0.004481	0.002155	0.003360	0.003863	0.005603	0.002856	0.005950	0.003839	0.000372	0.003517	0.003322	0.003786	0.003030	0.001053	0.002824	0.004427
-315.333333	0.000865	0.002567	0.000801	0.001415	0.001775	-0.000313	-0.000479	0.000936	-0.000035	0.004308	-0.000009	0.001146	-0.002278	0.000350	0.001169	0.001162	-0.000192	0.003185	0.003083	-0.000433	0.001546	0.000436	-0.001114	0.000064	0.002626	0.002359	0.003381	0.002193	0.002773	0.001123	0.002495	-0.001564	0.003363	0.001674	0.001380	0.004114	0.000312	0.005998	0.000958	0.000423	-0.000437	-0.000697	0.000835	0.002464	0.003791	0.000819	-0.001178	0.003517	0.001612
-315.300000	-0.000280	0.001214	-0.002292	-0.000220	0.002053	-0.002884	-0.002773	-0.000735	-0.001552	0.001070	-0.001399	0.001945	-0.001256	-0.003174	0.001708	0.000827	0.001601	0.000039	0.001231	0.000031	0.001744	-0.002024	-0.001840	0.000386	0.003409	0.003033	0.000048	-0.001340	-0.000338	-0.000135	-0.002247	0.000679	-0.000280	0.001822	-0.000312	0.002203	-0.000459	0.002112	0.000506	0.002240	0.000185	-0.000397	0.000308	0.002026	0.001421	0.001469	0.001383	0.003360	0.003666
-315.266666	-0.003416	-0.000734	-0.003402	-0.002419	-0.000590	-0.002051	-0.003973	0.000602	0.000228	-0.000017	-0.003410	0.001792	-0.001662	-0.002099	-0.002318	-0.005162	-0.002621	-0.001863	-0.000501	-0.000546	-0.000574	-0.001489	-0.004371	-0.003286	-0.001087	0.003130	-0.000521	-0.002284	-0.000022	0.003130	-0.001881	-0.002546	-0.002021	-0.002000	-0.004875	-0.003266	-0.002971	0.000038	-0.000545	0.001528	-0.001502	0.000005	-0.000440	-0.001083	-0.001131	-0.002319	-0.000985	0.001295	-0.000300
-315.233333	-0.006213	-0.003783	-0.005081	-0.002305	-0.001889	-0.002155	-0.001756	-0.001305	-0.002483	-0.000508	-0.002319	-0.001354	-0.004889	-0.002867	-0.002849	-0.002906	-0.001388	-0.002150	-0.006115	-0.005153	-0.001989	-0.004332	-0.004859	-0.004508	-0.002615	-0.001498	-0.002289	-0.001922	-0.000322	-0.004533	0.000279	-0.003609	-0.006581	-0.003157	-0.001345	-0.003995	-0.002951	-0.001344	-0.002609	-0.004019	-0.000600	-0.003327	-0.003536	-0.004481	-0.003193	-0.002401	-0.006827	-0.001889	-0.000514
-315.200000	-0.003460	-0.008674	-0.005205	-0.003722	-0.003307	-0.009732	-0.004775	-0.003553	-0.004768	-0.002498	-0.003817	-0.005092	-0.007221	-0.004254	-0.004643	-0.006219	-0.005901	-0.003155	-0.004730	-0.006070	-0.004145	-0.006101	-0.004161	-0.005543	-0.004799	-0.000515	-0.003285	-0.004245	-0.003831	-0.005609	-0.002427	-0.006086	-0.002312	-0.001197	-0.005163	-0.004768	-0.006397	-0.000109	-0.003005	-0.003484	-0.003427	-0.003723	-0.004710	-0.005220	-0.003995	-0.003343	-0.003401	-0.005244	-0.004964
-315.166666	-0.005735	-0.006872	-0.006373	-0.005775	-0.008224	-0.009464	-0.006587	-0.007580	-0.004295	-0.006043	-0.005625	-0.001520	-0.006481	-0.006719	-0.008180	-0.008312	-0.007984	-0.004661	-0.005130	-0.005711	-0.003690	-0.008622	-0.007231	-0.005471	-0.002249	-0.007474	-0.002786	-0.004568	-0.005380	-0.007583	-0.007317	-0.006529	-0.008045	-0.006299	-0.004887	-0.008541	-0.007291	-0.003525	-0.006032	-0.005940	-0.006073	-0.008713	-0.007782	-0.007388	-0.003323	-0.004239	-0.007641	-0.006118	-0.004970
-315.133333	-0.006847	-0.007647	-0.007354	-0.007001	-0.007968	-0.007721	-0.008280	-0.006781	-0.003220	-0.004872	-0.009641	-0.007911	-0.008438	-0.007704	-0.008155	-0.009676	-0.006988	-0.007591	-0.007111	-0.008679	-0.006902	-0.004112	-0.007463	-0.008005	-0.006461	-0.007277	-0.007081	-0.006003	-0.006884	-0.009122	-0.009840	-0.006490	-0.007567	-0.003450	-0.008640	-0.008862	-0.006186	-0.006683	-0.005729	-0.005126	-0.006873	-0.008335	-0.008565	-0.006146	-0.009561	-0.004958	-0.007406	-0.005957	-0.005829
-315.100000	-0.005333	-0.009030	-0.010672	-0.007168	-0.011837	-0.008978	-0.009198	-0.006755	-0.008043	-0.008248	-0.007615	-0.007408	-0.007840	-0.009026	-0.005427	-0.009753	-0.010198	-0.008266	-0.011247	-0.008143	-0.007022	-0.009279	-0.009364	-0.006911	-0.006504	-0.004552	-0.010019	-0.006811	-0.005067	-0.012319	-0.006774	-0.008965	-0.008524	-0.009129	-0.006733	-0.006812	-0.007445	-0.010076	-0.006293	-0.007010	-0.007690	-0.006866	-0.008662	-0.008824	-0.006706	-0.006244	-0.008103	-0.007278	-0.004098
-315.066666	-0.010203	-0.008788	-0.010255	-0.006985	-0.009236	-0.010277	-0.008820	-0.009094	-0.008997	-0.009427	-0.008786	-0.006544	-0.010998	-0.005696	-0.008544	-0.010244	-0.009198	-0.008589	-0.009736	-0.010127	-0.010168	-0.009902	-0.009148	-0.007646	-0.008688	-0.006892	-0.009344	-0.008400	-0.009197	-0.007609	-0.009208	-0.009131	-0.009541	-0.009300	-0.010395	-0.011989	-0.010516	-0.007769	-0.009847	-0.008308	-0.007835	-0.009064	-0.010999	-0.008453	-0.008393	-0.005391	-0.009242	-0.010083	-0.007816
-315.033333	-0.010217	-0.008125	-0.012736	-0.011288	-0.009007	-0.008861	-0.010145	-0.007742	-0.009552	-0.007020	-0.009125	-0.008421	-0.011223	-0.011980	-0.007677	-0.011393	-0.011028	-0.008753	-0.012245	-0.011516	-0.008557	-0.010854	-0.009938	-0.009878	-0.009713	-0.008145	-0.008745	-0.010494	-0.007841	-0.008334	-0.008426	-0.011266	-0.009546	-0.007014	-0.010498	-0.010899	-0.010892	-0.008879	-0.011259	-0.009079	-0.008878	-0.011926	-0.011706	-0.009714	-0.006931	-0.009450	-0.010647	-0.006379	-0.010982
-315.000000	-0.006611	-0.010628	-0.013758	-0.010944	-0.009528	-0.009848	-0.009593	-0.007839	-0.008201	-0.009019	-0.009173	-0.009559	-0.010940	-0.010274	-0.010796	-0.011264	-0.007050	-0.007496	-0.012068	-0.008484	-0.009020	-0.008568	-0.009590	-0.011477	-0.010169	-0.011594	-0.010183	-0.008924	-0.006234	-0.009460	-0.011968	-0.012333	-0.007896	-0.010205	-0.009518	-0.011080	-0.011032	-0.008144	-0.011364	-0.010247	-0.008558	-0.008201	-0.011483	-0.007652	-0.008241	-0.008668	-0.009495	-0.007524	-0.009160
-314.966666	-0.010060	-0.008763	-0.009922	-0.008796	-0.008643	-0.011016	-0.008231	-0.011060	-0.009590	-0.010680	-0.009763	-0.008353	-0.008736	-0.008666	-0.007333	-0.008172	-0.008669	-0.007697	-0.012263	-0.010363	-0.006927	-0.011779	-0.009674	-0.009315	-0.010950	-0.010008	-0.011507	-0.012017	-0.009050	-0.008699	-0.008336	-0.011793	-0.009348	-0.007014	-0.011547	-0.010041	-0.010648	-0.009607	-0.007438	-0.009078	-0.011688	-0.012814	-0.007221	-0.009385	-0.007190	-0.009688	-0.006183	-0.008970	-0.012716
-314.933333	-0.010279	-0.009696	-0.007966	-0.011938	-0.010927	-0.010106	-0.009942	-0.009494	-0.010569	-0.011297	-0.009704	-0.007595	-0.011399	-0.009499	-0.011499	-0.009926	-0.008596	-0.007315	-0.009633	-0.010540	-0.010396	-0.011016	-0.005467	-0.011907	-0.005620	-0.007606	-0.007806	-0.010170	-0.011780	-0.006962	-0.009427	-0.009688	-0.012692	-0.013157	-0.011563	-0.007373	-0.008522	-0.009161	-0.011368	-0.008333	-0.010395	-0.009523	-0.009770	-0.008780	-0.006690	-0.008884	-0.011783	-0.011479	-0.008447
-314.900000	-0.008616	-0.008364	-0.007880	-0.011216	-0.009315	-0.010050	-0.008894	-0.009702	-0.008715	-0.006640	-0.010328	-0.010749	-0.010999	-0.009489	-0.009068	-0.009224	-0.008695	-0.009699	-0.010533	-0.010134	-0.009528	-0.009976	-0.009822	-0.006352	-0.007231	-0.009119	-0.010411	-0.008731	-0.011112	-0.009081	-0.009943	-0.010956	-0.008529	-0.009094	-0.011177	-0.008231	-0.010732	-0.007976	-0.010378	-0.011420	-0.009444	-0.012385	-0.009622	-0.008429	-0.006851	-0.009929	-0.011249	-0.007240	-0.008085
-314.866666	-0.009287	-0.008898	-0.009697	-0.008718	-0.009291	-0.009074	-0.009774	-0.009840	-0.006397	-0.007888	-0.008790	-0.008468	-0.009547	-0.007888	-0.008343	-0.010627	-0.007972	-0.010463	-0.008907	-0.009982	-0.005581	-0.007388	-0.008302	-0.011279	-0.004496	-0.006640	-0.013296	-0.010495	-0.008797	-0.007823	-0.006584	-0.010337	-0.009021	-0.006406	-0.010628	-0.011648	-0.008508	-0.006913	-0.009791	-0.006771	-0.008628	-0.008729	-0.007795	-0.009504	-0.006714	-0.008801	-0.008214	-0.011005	-0.007843
-314.833333	-0.007171	-0.008077	-0.009269	-0.006876	-0.007227	-0.006149	-0.008209	-0.008911	-0.006807	-0.007523	-0.008055	-0.005785	-0.010269	-0.007382	-0.007331	-0.007726	-0.008999	-0.007980	-0.008700	-0.009464	-0.008956	-0.003957	-0.007493	-0.008438	-0.004816	-0.004149	-0.007871	-0.008736	-0.006675	-0.007943	-0.007778	-0.007618	-0.006273	-0.007598	-0.006704	-0.011597	-0.010011	-0.009211	-0.010537	-0.009668	-0.010667	-0.011448	-0.010907	-0.010545	-0.008582	-0.006404	-0.008854	-0.008559	-0.009345
-314.800000	-0.006818	-0.006541	-0.009759	-0.008940	-0.006626	-0.006463	-0.005889	-0.008630	-0.006016	-0.006369	-0.010799	-0.007499	-0.008237	-0.009014	-0.006932	-0.005675	-0.008788	-0.008186	-0.008441	-0.008286	-0.008275	-0.006649	-0.009466	-0.009314	-0.005861	-0.002912	-0.010577	-0.009130	-0.009203	-0.007108	-0.004570	-0.007451	-0.006639	-0.005906	-0.007612	-0.010576	-0.006578	-0.008964	-0.007298	-0.007982	-0.007360	-0.009478	-0.009058	-0.005334	-0.008733	-0.008140	-0.008178	-0.006697	-0.007124
-314.766666	-0.007253	-0.005356	-0.008697	-0.009089	-0.006001	-0.003244	-0.005641	-0.004291	-0.007180	-0.009264	-0.008023	-0.006278	-0.008598	-0.005002	-0.005171	-0.007697	-0.006402	-0.007303	-0.007314	-0.007013	-0.008573	-0.008509	-0.006722	-0.006920	-0.008165	-0.007043	-0.009738	-0.007939	-0.007355	-0.007225	-0.003582	-0.006093	-0.009056	-0.007733	-0.008252	-0.009038	-0.006803	-0.005822	-0.006303	-0.005219	-0.008781	-0.009175	-0.007220	-0.009117	-0.007323	-0.005843	-0.007938	-0.005324	-0.006775
-314.733333	-0.005656	-0.006607	-0.007199	-0.006711	-0.007785	-0.006660	-0.007345	-0.006096	-0.007889	-0.005507	-0.008773	-0.006163	-0.004244	-0.007565	-0.006217	-0.007215	-0.005027	-0.002223	-0.006050	-0.010473	-0.009197	-0.007622	-0.005304	-0.005850	-0.008594	-0.006121	-0.009501	-0.007026	-0.007246	-0.007438	-0.007705	-0.006967	-0.006161	-0.006577	-0.006906	-0.009058	-0.008209	-0.006333	-0.007551	-0.007747	-0.006960	-0.006791	-0.007384	-0.008586	-0.008762	-0.008258	-0.005046	-0.005551	-0.006803
-314.700000	-0.006050	-0.005389	-0.007711	-0.007826	-0.004266	-0.005856	-0.007174	-0.006230	-0.005717	-0.005813	-0.005811	-0.006422	-0.005040	-0.003914	-0.004537	-0.006921	-0.006685	-0.004174	-0.007451	-0.009196	-0.005624	-0.004587	-0.007430	-0.005064	-0.005333	-0.004795	-0.008083	-0.003958	-0.007605	-0.007945	-0.005632	-0.005120	-0.007729	-0.005081	-0.007204	-0.008145	-0.005620	-0.008714	-0.008888	-0.005574	-0.007817	-0.009130	-0.006820	-0.005389	-0.007681	-0.006344	-0.005813	-0.005160	-0.006960
-314.666666	-0.003176	-0.003521	-0.006414	-0.003744	-0.006161	-0.005766	-0.006001	-0.003519	-0.006930	-0.004443	-0.005538	-0.006566	-0.005408	-0.007302	-0.004192	-0.006788	-0.005664	-0.006419	-0.009010	-0.009983	-0.005502	-0.007438	-0.003857	-0.006473	-0.006044	-0.006000	-0.006167	-0.003863	-0.004574	-0.007661	-0.005173	-0.003781	-0.006778	-0.007617	-0.005342	-0.008695	-0.005104	-0.007239	-0.006000	-0.005259	-0.006609	-0.008742	-0.007678	-0.007265	-0.005094	-0.004499	-0.009213	-0.005141	-0.008906
-314.633333	-0.008937	-0.004090	-0.009328	-0.004137	-0.007307	-0.007111	-0.006085	-0.005482	-0.007136	-0.005797	-0.006427	-0.005254	-0.006421	-0.008494	-0.003803	-0.004173	-0.007411	-0.006510	-0.006690	-0.006437	-0.007829	-0.005600	-0.005519	-0.004502	-0.004860	-0.004712	-0.006504	-0.007022	-0.005805	-0.008355	-0.005596	-0.003319	-0.006682	-0.006196	-0.004634	-0.007518	-0.008805	-0.006733	-0.009289	-0.006256	-0.009364	-0.008626	-0.009143	-0.005808	-0.008088	-0.005920	-0.007679	-0.005172	-0.004946
-314.600000	-0.007872	-0.005129	-0.007124	-0.006477	-0.004233	-0.004810	-0.007769	-0.006701	-0.006778	-0.005585	-0.008070	-0.004347	-0.006481	-0.004481	-0.005492	-0.007331	-0.005278	-0.004086	-0.006767	-0.009256	-0.007531	-0.005761	-0.006437	-0.006795	-0.004626	-0.004016	-0.005843	-0.006624	-0.003918	-0.005929	-0.006898	-0.005337	-0.004377	-0.006330	-0.006246	-0.007658	-0.006230	-0.003080	-0.006398	-0.006455	-0.006747	-0.008229	-0.004929	-0.005053	-0.007478	-0.006028	-0.006386	-0.007276	-0.005320
-314.566666	-0.002217	-0.003647	-0.011287	-0.006186	-0.008547	-0.005260	-0.006408	-0.003216	-0.003929	-0.006442	-0.005994	-0.005447	-0.011609	-0.005561	-0.006145	-0.006210	-0.005406	-0.007625	-0.006358	-0.007485	-0.003450	-0.006873	-0.004924	-0.003239	-0.006258	-0.002705	-0.005598	-0.005437	-0.004345	-0.007466	-0.003247	-0.005277	-0.006215	-0.006696	-0.007496	-0.006583	-0.006008	-0.007737	-0.008414	-0.005609	-0.007286	-0.008628	-0.007858	-0.004363	-0.007871	-0.008992	-0.006534	-0.003970	-0.005743
-314.533333	-0.002489	-0.001925	-0.004648	-0.002543	-0.005553	-0.007323	-0.007477	-0.002196	-0.004829	-0.006362	-0.005990	-0.006153	-0.008281	-0.007303	-0.004949	-0.007260	-0.005103	-0.004575	-0.007592	-0.006705	-0.003301	-0.005385	-0.007050	-0.006351	-0.006194	-0.007789	-0.006172	-0.003525	-0.006061	-0.004969	-0.004154	-0.006266	-0.007572	-0.003811	-0.003390	-0.005832	-0.004462	-0.003888	-0.003083	-0.007185	-0.006056	-0.007834	-0.005256	-0.003590	-0.007879	-0.004685	-0.007110	-0.008934	-0.004210
-314.500000	-0.004842	-0.003436	-0.005995	-0.005792	-0.007021	-0.004478	-0.003770	-0.003134	-0.005275	-0.009188	-0.004346	-0.004057	-0.009396	-0.004734	-0.005998	-0.005614	-0.005322	-0.006567	-0.010167	-0.006898	-0.007739	-0.006038	-0.005421	-0.007270	-0.006385	-0.005462	-0.004464	-0.007709	-0.005309	-0.004647	-0.006076	-0.007946	-0.003962	-0.003087	-0.006972	-0.007732	-0.002477	-0.002969	-0.006819	-0.004815	-0.004853	-0.006784	-0.005211	-0.005314	-0.005509	-0.007355	-0.004117	-0.005392	-0.003535
-314.466666	-0.004742	-0.003767	-0.005258	-0.004701	-0.006705	-0.004046	-0.002670	-0.002687	-0.005134	-0.005233	-0.005604	-0.004271	-0.005551	-0.005303	-0.002237	-0.003601	-0.001678	-0.004176	-0.007321	-0.008865	-0.004180	-0.005019	-0.005190	-0.003597	-0.003913	-0.004664	-0.004384	-0.002202	-0.003972	-0.005371	-0.006209	-0.004875	-0.005112	-0.005426	-0.005496	-0.009021	-0.004065	-0.006470	-0.008770	-0.005094	-0.007154	-0.007138	-0.005045	-0.003157	-0.008604	-0.003921	-0.008199	-0.005051	-0.009097
-314.433333	-0.003906	-0.003307	-0.007203	-0.003607	-0.007576	-0.003718	-0.004567	-0.002436	-0.001998	-0.004196	-0.006185	-0.004676	-0.004080	-0.004327	-0.002644	-0.003738	-0.005520	-0.005652	-0.005913	-0.006389	-0.006944	-0.005647	-0.005612	-0.003951	-0.001592	-0.006499	-0.003672	-0.003551	-0.004471	-0.004696	-0.004656	-0.004968	-0.002293	-0.003586	-0.003174	-0.006544	-0.002513	-0.002824	-0.005575	-0.003593	-0.006041	-0.004772	-0.002802	-0.005208	-0.006088	-0.004326	-0.006514	-0.002023	-0.004204
-314.400000	-0.002649	-0.000528	-0.001817	-0.003462	-0.007043	-0.002213	-0.005040	-0.000577	-0.003126	-0.004010	-0.002000	-0.004020	-0.004492	-0.004407	-0.003234	-0.001540	-0.002245	-0.001738	-0.002975	-0.005101	-0.006243	-0.003868	-0.002857	-0.002840	-0.001465	-0.002183	-0.005710	-0.002517	-0.002766	-0.003708	-0.002776	-0.004633	-0.005737	-0.002795	-0.004189	-0.004458	-0.002719	-0.001671	-0.002264	-0.005505	-0.004769	-0.006795	-0.005907	-0.004001	-0.007810	-0.005418	-0.003026	-0.002567	-0.004645
-314.366666	-0.001898	-0.001063	-0.003415	-0.006174	-0.002802	-0.001682	-0.004498	-0.003496	-0.001410	-0.001842	-0.005019	-0.003542	-0.003817	-0.004845	-0.001431	-0.002302	-0.002245	-0.002403	-0.005478	-0.004750	-0.005596	-0.002803	-0.000418	-0.004510	-0.002015	-0.001065	-0.005782	-0.001718	-0.002498	-0.004810	-0.002936	-0.005363	-0.003928	-0.001433	-0.002219	-0.005700	-0.001849	-0.002551	-0.003110	-0.001330	-0.003342	-0.001982	-0.003775	-0.004288	-0.004159	-0.002887	-0.002980	-0.002811	-0.004956
-314.333333	-0.001125	-0.002010	-0.003959	-0.005253	-0.000538	-0.000512	-0.002572	0.001144	0.000967	-0.002306	-0.003252	-0.000484	-0.003377	-0.002197	0.000679	-0.000876	-0.001646	-0.000302	-0.000214	-0.001635	-0.002670	-0.002510	-0.000882	-0.002381	-0.003542	-0.002880	-0.004944	-0.003613	-0.001336	-0.003679	-0.002045	-0.003687	-0.003620	0.000239	-0.002851	-0.004911	-0.002484	-0.003346	-0.002357	-0.000188	-0.003905	-0.006690	-0.001581	-0.001975	-0.002919	-0.003765	-0.002908	-0.001863	-0.003975
-314.300000	0.000559	-0.002399	-0.002300	-0.002968	-0.002351	-0.001808	-0.001496	-0.000507	-0.001222	-0.002791	-0.002721	-0.002320	-0.002631	-0.003212	-0.000780	-0.000537	-0.000474	-0.001059	-0.001053	-0.001576	-0.001853	-0.002214	0.000685	-0.002052	-0.002087	-0.002325	-0.001090	-0.001239	-0.001415	-0.002468	0.000017	-0.001520	-0.001739	-0.002948	-0.001435	-0.002773	-0.001867	0.000907	-0.001868	-0.003154	-0.004950	-0.004933	-0.001079	-0.002178	-0.002744	-0.002729	-0.001912	-0.002023	-0.001838
-314.266666	-0.000807	0.001434	-0.002745	-0.001026	-0.002552	-0.000907	-0.001253	0.001728	0.000168	-0.001769	-0.002393	-0.001828	-0.001969	-0.000592	-0.001723	-0.001763	-0.002276	-0.002268	-0.003887	0.002271	-0.002877	-0.000063	0.000743	-0.002016	0.000509	-0.003110	-0.002271	0.001836	-0.001713	-0.002577	-0.002917	-0.002870	-0.002851	-0.001186	-0.001793	-0.004095	-0.000339	0.000510	-0.000823	-0.003680	-0.002785	-0.004302	-0.002030	-0.003601	-0.001182	0.001259	-0.001162	0.000173	-0.002016
-314.233333	-0.002372	0.001309	-0.003029	-0.002058	-0.000013	-0.001887	0.000440	0.000617	-0.000728	0.001938	-0.000707	0.000831	-0.000995	-0.001386	-0.001161	-0.001294	-0.001414	-0.000321	0.000956	0.000164	0.001340	0.000149	-0.000720	-0.000802	-0.000038	-0.000913	-0.001537	-0.001957	-0.001811	-0.002352	0.000743	-0.002458	-0.001979	-0.005027	-0.003955	-0.003255	0.002288	-0.004715	-0.000170	0.000455	0.000413	-0.004009	-0.002306	-0.000241	-0.000203	0.003800	0.000157	0.000544	0.000568
-314.200000	0.001645	-0.001959	-0.003508	-0.002464	0.000994	-0.001845	0.000843	0.001173	0.001668	-0.000287	-0.000781	-0.002343	-0.003804	-0.004753	0.001945	-0.000852	-0.002951	-0.002629	-0.001282	-0.001877	-0.001005	0.000489	-0.001001	0.000543	-0.000771	-0.000147	0.000157	-0.001055	-0.002342	-0.000437	0.001327	0.001700	0.000012	-0.001110	-0.002715	-0.003188	0.001326	-0.000547	-0.003238	-0.000244	-0.002260	-0.002891	-0.001054	-0.001725	-0.002254	-0.000489	-0.001760	-0.002315	-0.002047
-314.166666	0.000831	-0.000493	-0.003343	-0.001872	-0.002270	-0.001088	0.000975	-0.000990	0.000969	0.001356	-0.002706	0.000435	-0.002009	-0.000212	0.002635	-0.003366	-0.000679	-0.001868	-0.000695	-0.000052	-0.000661	0.001240	-0.002643	0.002166	-0.001944	-0.000665	0.001102	-0.000377	0.001399	-0.000761	0.002794	0.000405	-0.001342	-0.000367	-0.001356	-0.002923	-0.000698	-0.001995	-0.001281	0.001355	-0.003997	-0.000513	-0.003058	-0.001176	-0.000849	-0.000575	-0.001693	-0.001910	-0.001590
-314.133333	-0.002611	-0.002447	-0.003979	-0.000552	-0.000932	-0.002063	-0.001675	0.002173	-0.000645	-0.000571	-0.002382	-0.000256	-0.001152	-0.002644	-0.002519	0.000211	-0.002243	-0.002576	0.000596	-0.002233	0.000365	-0.001529	0.000623	-0.000849	-0.000271	-0.001599	0.000172	-0.000887	-0.001370	-0.001160	-0.000635	-0.001216	-0.000888	-0.000090	-0.001090	-0.003979	-0.002272	-0.000714	-0.003274	-0.001509	-0.002697	-0.001421	-0.002435	-0.000520	-0.001984	0.001218	-0.001201	-0.001004	-0.000550
-314.100000	0.000333	-0.002326	-0.003243	-0.002867	-0.003429	-0.005162	-0.000734	0.000151	-0.001824	-0.002402	-0.003215	0.001047	-0.004476	-0.002591	-0.002472	-0.001207	-0.000020	-0.003354	-0.001918	-0.002910	-0.003861	-0.002430	-0.003656	-0.004372	0.001355	-0.000291	-0.002040	-0.004980	-0.000865	-0.000010	-0.000099	-0.002888	-0.002902	0.000818	-0.001355	-0.001773	-0.000149	-0.000936	-0.000927	-0.002551	-0.001982	-0.000987	-0.001672	0.000723	-0.004740	-0.000152	-0.002440	-0.002193	-0.001821
-314.066666	-0.001387	-0.000402	-0.004702	0.000909	-0.003409	-0.002740	-0.002555	0.000719	0.001372	-0.002920	-0.004867	-0.000190	-0.003457	-0.003386	0.001002	-0.004468	-0.004533	-0.004647	-0.003227	-0.005664	0.000960	-0.002573	-0.003251	-0.003155	-0.005354	-0.000375	0.000705	-0.001986	-0.004442	-0.001157	-0.001157	-0.003132	-0.003442	-0.004870	-0.004582	0.000581	-0.001770	-0.001218	-0.004062	-0.002013	-0.001532	-0.004752	-0.003944	-0.002490	-0.004121	0.000950	-0.003334	-0.000666	-0.003013
-314.033333	-0.002401	-0.002182	-0.002619	-0.000494	-0.003551	-0.003545	-0.001626	-0.003916	-0.001280	-0.002750	-0.003306	-0.001779	-0.004987	-0.003045	-0.001944	-0.001069	-0.004005	-0.003661	-0.003517	-0.002297	-0.002961	-0.002946	-0.001117	-0.004021	-0.001840	-0.001986	-0.003106	-0.003216	-0.000694	-0.004413	-0.002185	-0.000840	-0.004272	-0.000819	-0.004428	-0.005475	-0.004791	-0.000049	-0.001630	-0.004246	-0.000454	-0.003575	-0.002528	-0.000414	-0.004815	-0.003343	-0.006538	-0.000399	-0.003251
-314.000000	0.002369	-0.005143	-0.004628	-0.000733	-0.003092	-0.005174	-0.004277	-0.000817	-0.004579	-0.001698	-0.005120	-0.000920	-0.003688	-0.001892	-0.002273	-0.001147	-0.004855	-0.003461	-0.001689	-0.003650	-0.004600	-0.006028	-0.004594	-0.002615	-0.002914	-0.003323	-0.005043	-0.002671	-0.002125	-0.003218	-0.003057	-0.002245	-0.002477	-0.004665	-0.003291	-0.005619	-0.005503	-0.002082	-0.003201	-0.002650	-0.004469	-0.002576	-0.006316	-0.002884	-0.003242	-0.003376	-0.002163	-0.002159	-0.001797
-313.966666	-0.000264	-0.002044	-0.003262	0.000201	-0.003915	-0.002008	-0.002396	-0.003397	-0.001183	-0.003490	-0.002394	-0.002261	-0.004798	-0.005862	-0.002368	-0.001549	-0.004611	-0.003608	-0.004050	-0.006144	-0.004134	-0.002738	-0.002546	-0.005451	-0.002461	-0.004528	-0.001923	-0.002167	-0.002795	-0.004427	-0.001576	-0.004577	-0.002774	-0.003212	-0.001648	-0.003253	-0.001416	-0.000543	-0.003909	-0.004334	-0.002705	-0.002582	-0.003855	-0.003464	-0.003348	-0.001938	-0.005143	-0.003418	-0.002390
-313.933333	-0.001546	-0.003145	-0.001985	-0.005320	-0.001398	-0.000738	-0.003334	-0.003172	-0.003366	-0.001130	-0.004622	-0.001180	-0.003529	-0.002711	-0.003965	0.000947	-0.004845	-0.003318	-0.002488	-0.006187	-0.004766	-0.003345	-0.003532	-0.005992	0.000399	-0.004615	-0.003026	-0.002832	-0.002184	-0.002701	-0.005897	-0.003817	-0.001247	-0.002413	-0.002592	-0.002501	-0.001990	0.000047	-0.002044	-0.001763	-0.005151	-0.005829	-0.005190	-0.003647	-0.002286	-0.001758	-0.002429	-0.004325	-0.002456
-313.900000	-0.003170	-0.002966	-0.002627	-0.002702	-0.004931	-0.005008	-0.002262	-0.001285	-0.001037	-0.000529	-0.006348	-0.001545	-0.002976	0.000060	-0.000352	-0.001478	-0.003700	-0.002890	-0.003551	-0.002457	-0.003691	-0.002315	-0.003943	-0.003030	-0.004270	-0.000509	-0.002039	-0.006063	-0.002674	-0.003644	-0.001088	-0.003122	-0.003761	-0.001825	-0.003431	-0.004224	-0.003845	-0.002451	-0.001943	-0.003034	-0.004435	-0.003486	-0.003565	-0.002033	-0.002500	-0.001466	-0.004925	-0.004114	-0.002657
-313.866666	-0.000973	-0.000480	-0.001897	0.001705	-0.001945	-0.001103	-0.002191	-0.001741	-0.002504	-0.003462	-0.001599	-0.000995	-0.004420	-0.000194	-0.001584	-0.004660	-0.001184	-0.003310	-0.003370	-0.002782	-0.001974	-0.001886	-0.001395	-0.000264	-0.002952	-0.000397	-0.003418	-0.003741	-0.001907	-0.000980	-0.002369	-0.001988	-0.001773	-0.002638	-0.001122	-0.004873	0.000653	-0.000474	-0.000089	-0.001116	-0.001793	-0.001828	-0.002515	0.000524	-0.000533	-0.001511	-0.003071	-0.001652	-0.001099
-313.833333	0.001129	0.002789	-0.002064	-0.002285	-0.000038	-0.001329	-0.002084	-0.001262	0.000693	0.001673	-0.003113	-0.002486	-0.002118	-0.000479	0.002251	0.000057	-0.000960	-0.003002	-0.001646	-0.001073	-0.002672	0.000972	-0.001608	-0.001245	-0.002729	-0.001535	0.000514	-0.002595	-0.001872	-0.000204	0.000017	0.001424	-0.000240	0.001068	-0.000826	-0.005327	0.000004	-0.001386	-0.003034	-0.001944	-0.001694	-0.003815	0.000647	-0.002358	-0.001950	-0.002885	-0.000743	-0.001709	-0.001420
-313.800000	0.001392	0.001095	0.000421	0.001253	0.000889	0.000460	0.003291	0.002800	0.002469	0.001001	-0.000801	0.000361	-0.001728	-0.001055	0.000720	0.000564	-0.001252	0.002075	0.001104	0.000995	-0.000130	-0.000124	-0.001538	0.001872	0.000147	0.001411	0.000189	-0.002541	0.002845	0.001948	-0.000829	0.003506	0.000695	0.000936	-0.001010	-0.004698	-0.000412	-0.001222	-0.001287	-0.002691	-0.000062	0.000711	0.000551	0.000990	-0.001025	0.001256	-0.001559	-0.000633	-0.001562
-313.766666	0.002059	0.001864	0.003428	0.004173	0.001249	0.000669	-0.000120	-0.000843	0.001829	0.001265	-0.000771	0.002374	-0.000260	0.000196	0.001646	-0.000215	0.002776	-0.000738	0.002673	-0.000316	-0.002273	-0.000101	-0.000423	0.000906	0.002130	0.002251	0.001022	0.001967	0.000468	0.002552	0.002133	0.000652	0.003107	-0.000573	0.000824	-0.000826	0.000836	0.000854	0.000478	0.001508	0.000635	-0.001372	0.001558	0.001882	0.000159	0.001785	0.000000	0.002132	0.002361
-313.733333	0.003509	0.004063	0.004350	0.002921	0.004796	0.005009	0.002416	0.004070	0.002808	0.002467	-0.000538	0.001262	-0.002031	0.001302	0.003069	0.002531	0.001482	0.002811	0.005248	-0.000125	0.001454	0.001851	0.003587	0.002078	0.003609	0.002207	0.002030	0.000332	-0.000481	0.003175	0.003480	0.002624	0.005300	0.003997	0.002005	-0.001654	0.003032	0.003876	0.002461	0.002487	0.002848	0.000393	0.001053	0.001904	0.000927	0.004331	0.001585	0.004280	0.000954
-313.700000	0.005801	0.006628	0.004864	0.006344	0.000905	0.006446	0.008457	0.003769	0.003434	0.005307	0.002476	0.003063	0.002286	0.004441	0.006809	0.002426	0.005396	0.003930	0.002738	0.003643	0.003533	0.005487	0.001956	0.006380	0.004327	0.002979	0.003993	0.001107	0.003559	0.004544	0.005231	0.005127	0.003414	0.003384	0.003252	0.000915	0.005693	0.004029	0.002739	0.004959	0.003614	0.002745	0.006161	0.005115	0.004438	0.004170	0.005082	0.005106	0.003445
-313.666666	0.004341	0.006020	0.005904	0.004480	0.006085	0.006023	0.006224	0.007357	0.004039	0.005677	0.004086	0.004433	0.003867	0.005109	0.007380	0.006427	0.003922	0.005928	0.004281	0.005789	0.006735	0.004366	0.005502	0.005425	0.006589	0.004136	0.006979	0.005782	0.008498	0.005827	0.005728	0.006083	0.002186	0.005604	0.004215	0.004684	0.002668	0.004301	0.004906	0.006026	0.003295	0.001774	0.004776	0.004866	0.007264	0.005933	0.006147	0.004622	0.005797
-313.633333	0.008772	0.009860	0.005632	0.007581	0.006036	0.011080	0.007772	0.005673	0.007915	0.005792	0.004019	0.005176	0.003417	0.005426	0.010597	0.007076	0.007484	0.007994	0.009271	0.005481	0.004610	0.008174	0.006896	0.008324	0.004921	0.008235	0.004564	0.002469	0.007522	0.006488	0.005732	0.008558	0.007695	0.006745	0.004900	0.002886	0.006049	0.006501	0.005813	0.005226	0.006462	0.002644	0.008152	0.007455	0.008528	0.009395	0.007107	0.005495	0.007220
-313.600000	0.009425	0.007762	0.006527	0.006424	0.008515	0.005667	0.006788	0.010739	0.008405	0.009611	0.004720	0.007622	0.005053	0.006616	0.009089	0.005726	0.007739	0.006996	0.008818	0.007344	0.006073	0.008463	0.009091	0.011181	0.010353	0.007542	0.006864	0.007646	0.007101	0.006583	0.007668	0.003427	0.008396	0.007844	0.010839	0.009484	0.007130	0.007625	0.003859	0.006529	0.007105	0.006863	0.006396	0.011899	0.006063	0.006492	0.006055	0.007822	0.006997
-313.566666	0.012433	0.008763	0.008676	0.008442	0.009011	0.010899	0.010452	0.011064	0.009122	0.011509	0.004803	0.009785	0.004778	0.008000	0.010131	0.010250	0.009781	0.005903	0.006932	0.009080	0.009136	0.008576	0.007464	0.008430	0.009471	0.008618	0.005930	0.006530	0.006203	0.010608	0.011632	0.004567	0.009627	0.008779	0.006523	0.007571	0.007863	0.007870	0.006554	0.010184	0.005882	0.007810	0.007086	0.007678	0.005550	0.009268	0.007334	0.009246	0.010142
-313.533333	0.013365	0.010502	0.009450	0.008451	0.009113	0.007352	0.008716	0.010055	0.009668	0.012649	0.006967	0.007345	0.004091	0.006787	0.009078	0.007215	0.007170	0.009753	0.008577	0.006187	0.008362	0.006865	0.007402	0.010895	0.010066	0.007069	0.008522	0.006527	0.007874	0.008874	0.010091	0.009134	0.007483	0.007227	0.010844	0.007371	0.010449	0.008307	0.006764	0.006381	0.009538	0.008805	0.010729	0.011063	0.011204	0.008019	0.006576	0.009020	0.009898
-313.500000	0.007986	0.009655	0.012585	0.007546	0.007393	0.008580	0.008684	0.010871	0.005892	0.007707	0.008335	0.009099	0.009399	0.008094	0.010367	0.008513	0.010000	0.008657	0.010440	0.011214	0.009254	0.008874	0.009713	0.011556	0.010391	0.011538	0.007899	0.008893	0.012208	0.011559	0.009632	0.009642	0.007275	0.008180	0.006318	0.006771	0.010732	0.009631	0.005903	0.011642	0.009048	0.009687	0.008698	0.010951	0.008968	0.010606	0.009343	0.008613	0.008007
-313.466666	0.009782	0.008324	0.009264	0.007950	0.008416	0.007415	0.008820	0.009329	0.007145	0.008265	0.007139	0.008401	0.007220	0.009211	0.008132	0.006569	0.008625	0.007014	0.010153	0.006790	0.005706	0.009255	0.008404	0.009176	0.009661	0.009556	0.007504	0.007223	0.008755	0.010472	0.009014	0.005766	0.008263	0.007287	0.008577	0.009874	0.011016	0.009505	0.008923	0.008291	0.006881	0.007590	0.008164	0.007297	0.010231	0.011539	0.005974	0.008937	0.009386
-313.433333	0.007880	0.009235	0.007966	0.006704	0.007900	0.008084	0.007896	0.009774	0.008066	0.009213	0.006970	0.006681	0.008640	0.006306	0.008562	0.006880	0.006546	0.005441	0.007670	0.006472	0.006790	0.009035	0.007623	0.009184	0.009115	0.011316	0.009590	0.007291	0.009392	0.007774	0.008317	0.009408	0.009151	0.008987	0.005636	0.005823	0.010660	0.010835	0.006276	0.009368	0.009233	0.008354	0.007678	0.007666	0.007232	0.006531	0.003664	0.009008	0.010675
-313.400000	0.007238	0.005932	0.006163	0.004825	0.006288	0.007688	0.006121	0.007273	0.004499	0.009057	0.008344	0.006028	0.006139	0.002760	0.009335	0.004780	0.005840	0.005176	0.007738	0.007289	0.007565	0.007753	0.005040	0.008009	0.005837	0.008896	0.006794	0.005312	0.004501	0.006389	0.005940	0.005378	0.009587	0.006530	0.009181	0.007162	0.005067	0.008888	0.006296	0.007173	0.007312	0.006056	0.007179	0.007724	0.008510	0.008502	0.008149	0.006184	0.006614
-313.366666	0.005138	0.005924	0.007910	0.006598	0.006105	0.003725	0.005868	0.006410	0.005583	0.005723	0.002369	0.007425	0.002932	0.003114	0.006437	0.003547	0.002806	0.006249	0.005423	0.003445	0.003264	0.004732	0.004230	0.002364	0.007034	0.006446	0.003163	0.005335	0.006141	0.004261	0.006044	0.004089	0.006226	0.006372	0.003956	0.003737	0.002697	0.006999	0.005548	0.005931	0.007252	0.003194	0.003368	0.004862	0.004383	0.006404	0.004344	0.009378	0.005856
-313.333333	0.003454	0.003704	0.002339	0.002886	0.000596	0.002926	0.003005	0.005923	0.001437	0.000295	0.001138	0.005275	0.001027	0.000468	0.005556	0.003106	0.001758	0.001754	0.001277	0.003905	0.004177	0.004146	0.004456	0.001340	0.004138	0.003651	0.002286	0.004627	0.004525	0.004320	0.005274	0.002921	0.003094	0.003585	0.003239	0.002664	0.003405	0.004352	0.003058	0.004314	0.004210	0.003147	0.004763	0.003574	0.003584	0.006844	0.002066	0.006405	0.007861
-313.300000	0.001838	0.000002	0.001453	0.006374	0.002066	-0.000893	0.002591	0.000914	-0.000426	0.001652	0.001871	-0.000648	0.002950	-0.000293	0.001540	0.000635	-0.001625	0.003379	0.001522	0.000645	-0.000065	0.002411	-0.000719	-0.001199	0.001581	0.003040	0.002416	-0.000158	0.004058	0.000764	0.003110	0.001889	0.002875	0.001591	0.002829	0.000062	0.000059	0.004887	0.002544	0.005657	0.002734	0.002288	0.004400	0.002093	0.000780	0.003012	0.001562	0.001439	0.003407
-313.266666	0.002219	-0.001207	0.000194	-0.002230	-0.000038	-0.002937	-0.002070	0.000883	0.000526	-0.001583	-0.000931	-0.001863	0.000336	0.000624	0.002238	-0.002768	-0.004035	-0.004211	-0.002047	-0.001634	-0.002214	-0.000216	-0.004090	-0.000850	0.002466	0.000177	-0.002132	0.000744	0.002073	-0.000958	-0.000195	-0.000165	-0.001560	-0.001281	-0.000715	-0.001357	-0.001083	0.000036	0.000438	0.001457	0.002831	0.000634	0.001519	0.000615	0.001310	-0.000143	0.000136	0.000923	-0.000666
-313.233333	-0.004972	-0.003587	-0.003074	-0.001379	-0.003672	-0.005630	-0.004171	0.000096	-0.003390	-0.002008	-0.004113	-0.001408	-0.001560	-0.001676	-0.000921	-0.005719	-0.005280	-0.003190	-0.002401	-0.005518	-0.001844	-0.000318	-0.002205	-0.002013	-0.001847	-0.001751	-0.001645	-0.002585	-0.001662	-0.001693	-0.003893	-0.003716	-0.003711	-0.004349	-0.004544	-0.002748	-0.005409	-0.000785	-0.002233	0.000110	-0.000041	-0.001184	-0.002282	-0.003752	-0.004332	-0.002756	-0.001924	-0.000066	-0.000149
-313.200000	-0.002802	-0.007589	-0.004671	-0.005307	-0.008261	-0.008477	-0.006993	-0.002368	-0.006399	-0.004853	-0.006253	-0.003277	-0.007221	-0.004624	-0.002636	-0.006959	-0.007488	-0.005755	-0.005954	-0.006473	-0.004712	-0.005046	-0.008559	-0.006740	-0.003650	-0.004809	-0.003231	-0.003822	-0.003229	-0.002977	-0.005396	-0.005270	-0.003764	-0.005488	-0.004302	-0.005473	-0.006402	-0.003112	-0.003429	-0.004934	-0.005079	-0.004529	-0.006479	-0.003290	-0.004078	-0.001350	-0.005569	-0.004365	-0.002423
-313.166666	-0.007755	-0.009775	-0.009033	-0.006775	-0.006911	-0.010323	-0.007209	-0.006397	-0.006999	-0.007333	-0.010622	-0.005468	-0.007492	-0.004107	-0.006956	-0.010464	-0.006230	-0.011459	-0.011112	-0.007060	-0.006834	-0.006942	-0.010935	-0.008511	-0.007565	-0.007601	-0.003979	-0.008264	-0.008639	-0.005885	-0.007331	-0.006010	-0.004026	-0.007626	-0.008237	-0.007790	-0.005728	-0.004789	-0.006890	-0.005409	-0.005019	-0.005981	-0.005222	-0.003589	-0.008322	-0.003122	-0.009882	-0.006022	-0.006522
-313.133333	-0.008198	-0.008932	-0.009192	-0.009866	-0.011086	-0.013014	-0.009454	-0.007257	-0.008299	-0.005745	-0.011027	-0.010101	-0.008828	-0.008337	-0.011897	-0.012181	-0.009807	-0.007767	-0.010270	-0.013367	-0.009575	-0.008383	-0.012392	-0.008355	-0.007561	-0.008093	-0.010463	-0.008091	-0.008036	-0.007263	-0.007067	-0.007323	-0.007939	-0.011145	-0.008088	-0.009476	-0.007834	-0.007437	-0.010516	-0.006170	-0.009461	-0.011907	-0.008785	-0.008951	-0.008385	-0.009613	-0.011858	-0.006957	-0.009975
-313.100000	-0.010552	-0.011753	-0.008773	-0.012627	-0.012345	-0.012869	-0.010716	-0.007160	-0.009434	-0.007697	-0.010769	-0.011403	-0.013672	-0.011800	-0.008676	-0.013909	-0.010272	-0.012399	-0.011503	-0.010546	-0.010380	-0.010196	-0.012509	-0.010126	-0.009259	-0.008636	-0.008520	-0.009728	-0.014235	-0.014118	-0.011736	-0.009478	-0.010292	-0.009542	-0.010860	-0.012611	-0.010337	-0.008390	-0.011592	-0.010617	-0.010304	-0.011554	-0.009030	-0.011252	-0.009823	-0.007679	-0.012129	-0.010333	-0.010053
-313.066666	-0.008206	-0.013856	-0.012553	-0.009266	-0.011121	-0.012607	-0.011872	-0.011352	-0.012852	-0.009302	-0.014808	-0.010912	-0.014147	-0.013562	-0.010932	-0.012799	-0.009482	-0.013913	-0.013987	-0.015665	-0.010994	-0.009509	-0.013256	-0.011549	-0.012815	-0.012008	-0.013578	-0.011225	-0.011687	-0.012432	-0.010850	-0.011485	-0.010707	-0.011334	-0.012817	-0.014244	-0.011190	-0.009899	-0.014411	-0.012579	-0.008633	-0.014775	-0.008455	-0.013548	-0.012720	-0.009132	-0.012572	-0.014016	-0.009577
-313.033333	-0.012357	-0.011760	-0.013490	-0.013521	-0.011593	-0.012286	-0.014537	-0.011664	-0.011756	-0.010979	-0.016799	-0.011364	-0.015701	-0.013718	-0.011518	-0.013546	-0.015764	-0.010971	-0.012569	-0.016616	-0.012682	-0.013535	-0.013643	-0.012355	-0.012200	-0.012591	-0.013506	-0.013539	-0.011851	-0.013139	-0.011434	-0.013688	-0.010638	-0.011843	-0.010703	-0.014219	-0.012667	-0.012230	-0.014176	-0.013947	-0.010411	-0.013104	-0.013085	-0.015280	-0.013597	-0.010373	-0.014172	-0.012753	-0.013799
-313.000000	-0.012890	-0.011793	-0.014094	-0.014479	-0.012891	-0.013783	-0.011170	-0.011315	-0.014968	-0.009247	-0.014632	-0.012524	-0.014246	-0.010889	-0.010610	-0.013130	-0.015736	-0.009262	-0.011905	-0.012796	-0.010776	-0.011626	-0.013546	-0.013199	-0.013320	-0.013617	-0.013893	-0.013401	-0.013892	-0.012142	-0.011314	-0.011568	-0.015093	-0.013080	-0.013257	-0.014475	-0.011612	-0.013914	-0.012030	-0.012488	-0.009994	-0.017593	-0.013571	-0.013245	-0.013975	-0.011290	-0.013812	-0.012427	-0.012152
-312.966666	-0.013772	-0.014338	-0.011960	-0.011788	-0.013522	-0.010039	-0.012576	-0.012159	-0.015955	-0.012675	-0.012576	-0.011530	-0.014011	-0.011156	-0.010245	-0.012028	-0.014947	-0.012818	-0.015484	-0.014773	-0.013915	-0.012392	-0.015098	-0.014757	-0.012726	-0.012086	-0.015275	-0.015149	-0.013101	-0.011203	-0.012700	-0.011715	-0.012601	-0.013963	-0.015791	-0.013097	-0.014106	-0.013924	-0.015414	-0.012898	-0.014306	-0.016321	-0.012239	-0.014757	-0.013735	-0.011347	-0.013783	-0.013238	-0.011911
-312.933333	-0.012133	-0.011492	-0.011308	-0.014743	-0.015667	-0.011376	-0.011344	-0.011815	-0.015518	-0.012683	-0.013613	-0.012372	-0.014900	-0.012360	-0.011885	-0.017376	-0.014420	-0.013405	-0.010802	-0.014890	-0.011423	-0.012637	-0.013345	-0.014391	-0.012169	-0.012075	-0.012568	-0.014598	-0.014803	-0.014459	-0.011727	-0.012239	-0.012312	-0.010633	-0.011680	-0.012891	-0.011314	-0.014423	-0.015249	-0.011888	-0.014617	-0.014341	-0.011342	-0.011462	-0.014215	-0.013537	-0.013043	-0.009482	-0.014381
-312.900000	-0.012522	-0.010816	-0.010551	-0.011375	-0.012383	-0.010262	-0.011569	-0.007716	-0.012535	-0.013923	-0.010050	-0.011829	-0.011301	-0.012162	-0.012061	-0.012482	-0.011489	-0.010437	-0.011360	-0.013837	-0.014296	-0.015417	-0.008453	-0.010840	-0.012193	-0.010733	-0.013080	-0.012054	-0.012946	-0.009431	-0.009962	-0.009924	-0.014874	-0.012999	-0.012700	-0.011079	-0.009773	-0.014097	-0.010830	-0.011542	-0.013753	-0.012694	-0.012970	-0.010734	-0.013003	-0.013292	-0.015130	-0.011630	-0.014656
-312.866666	-0.009728	-0.010363	-0.011479	-0.009910	-0.009846	-0.009170	-0.009013	-0.009233	-0.009719	-0.009537	-0.011062	-0.010517	-0.014229	-0.012844	-0.007896	-0.011737	-0.014103	-0.013299	-0.008179	-0.012786	-0.011885	-0.012726	-0.008577	-0.009528	-0.012912	-0.010354	-0.013497	-0.011695	-0.011057	-0.009435	-0.010539	-0.012520	-0.008518	-0.009022	-0.010084	-0.015729	-0.009984	-0.011755	-0.010697	-0.012206	-0.011854	-0.012964	-0.012290	-0.008303	-0.011011	-0.013135	-0.009638	-0.011701	-0.012831
-312.833333	-0.008207	-0.009460	-0.008129	-0.009424	-0.010141	-0.007929	-0.008194	-0.011023	-0.008704	-0.010134	-0.011470	-0.008296	-0.011224	-0.009433	-0.008152	-0.011998	-0.008605	-0.007761	-0.010693	-0.010329	-0.009104	-0.009265	-0.009036	-0.012280	-0.010278	-0.014241	-0.011225	-0.011154	-0.014356	-0.009764	-0.005337	-0.010920	-0.008796	-0.010635	-0.009677	-0.009458	-0.009545	-0.007297	-0.008494	-0.009181	-0.011087	-0.014152	-0.010595	-0.010776	-0.011690	-0.009806	-0.012666	-0.010300	-0.010619
-312.800000	-0.007831	-0.010033	-0.008136	-0.012002	-0.009709	-0.009145	-0.005472	-0.008923	-0.009489	-0.008233	-0.011812	-0.009639	-0.012255	-0.011225	-0.006375	-0.011291	-0.009879	-0.008406	-0.009230	-0.009345	-0.012181	-0.009225	-0.009035	-0.008696	-0.007508	-0.009707	-0.010287	-0.009496	-0.013739	-0.007316	-0.005755	-0.008662	-0.009801	-0.009742	-0.007800	-0.009023	-0.007529	-0.008211	-0.009771	-0.009932	-0.008781	-0.013175	-0.011461	-0.007980	-0.006327	-0.010486	-0.010045	-0.008815	-0.008419
-312.766666	-0.008750	-0.007274	-0.007890	-0.008078	-0.008163	-0.006867	-0.005661	-0.008397	-0.006232	-0.007336	-0.006973	-0.008529	-0.010065	-0.007232	-0.006708	-0.007101	-0.007601	-0.005769	-0.008369	-0.008913	-0.008496	-0.005208	-0.005941	-0.006732	-0.005858	-0.008629	-0.008249	-0.008270	-0.004002	-0.006844	-0.006756	-0.008474	-0.007597	-0.005994	-0.007640	-0.007252	-0.008725	-0.007101	-0.008380	-0.009474	-0.008601	-0.011903	-0.009591	-0.006992	-0.006528	-0.006005	-0.008427	-0.007368	-0.008230
-312.733333	-0.007203	-0.004109	-0.004889	-0.005901	-0.004867	-0.005662	-0.006426	-0.006443	-0.007099	-0.002414	-0.006573	-0.004158	-0.005116	-0.005156	-0.002717	-0.006948	-0.006495	-0.008825	-0.007574	-0.005992	-0.003020	-0.005711	-0.007497	-0.006317	-0.005043	-0.007330	-0.008230	-0.008321	-0.007326	-0.006564	-0.006771	-0.005589	-0.007224	-0.003592	-0.006490	-0.007797	-0.005919	-0.006066	-0.006448	-0.009931	-0.009427	-0.009125	-0.005913	-0.005572	-0.004528	-0.004248	-0.004963	-0.005406	-0.006026
-312.700000	-0.000006	-0.005920	-0.003690	-0.004691	-0.003255	-0.002107	-0.001502	-0.005973	-0.005172	-0.004322	-0.005899	-0.002702	-0.004031	-0.007293	-0.006132	-0.006509	-0.004822	-0.006998	-0.004729	-0.004870	-0.004856	-0.005981	-0.003673	-0.004184	-0.002906	-0.002872	-0.006140	-0.003908	-0.006432	-0.002395	-0.001578	-0.004887	-0.003053	-0.005060	-0.005325	-0.005380	-0.003720	-0.006112	-0.005597	-0.003749	-0.006441	-0.005809	-0.005859	-0.003515	-0.006612	-0.004006	-0.006717	-0.004901	-0.005993
-312.666666	-0.002745	-0.002015	-0.005192	-0.005499	-0.004472	-0.003915	-0.001492	-0.002760	-0.000642	-0.000036	-0.003793	-0.003556	-0.003790	-0.005868	-0.002016	-0.007232	-0.001873	-0.002724	-0.002851	-0.007189	-0.002182	-0.001161	-0.003780	-0.004389	-0.004186	-0.005472	-0.004746	-0.004842	-0.003919	-0.002735	-0.002496	-0.004647	0.000822	-0.005640	-0.004085	-0.004374	-0.003763	-0.004103	-0.005996	-0.002252	-0.003389	-0.004878	-0.006282	-0.002502	-0.003964	-0.003063	-0.005605	0.000188	-0.004895
-312.633333	-0.002519	-0.002646	-0.001078	-0.001991	-0.005021	0.000046	-0.001426	-0.001136	-0.001435	-0.003065	-0.003126	-0.000929	-0.005292	-0.001540	-0.002415	-0.002789	-0.002875	-0.001378	-0.002183	-0.006596	-0.002593	-0.005678	-0.002616	-0.002150	-0.000706	-0.001834	-0.004747	-0.001198	-0.004929	-0.001058	-0.001785	-0.002633	-0.003272	-0.002029	-0.005174	-0.005038	-0.001155	-0.002106	-0.004055	-0.003023	0.000588	-0.005509	0.000684	-0.003318	-0.002834	-0.003755	-0.001864	-0.001556	-0.002922
-312.600000	0.001203	0.001823	0.000184	-0.001814	-0.003275	-0.001285	0.000049	-0.001635	-0.001906	-0.001161	-0.004118	-0.000149	-0.001843	-0.002318	-0.000784	-0.005392	-0.002089	-0.003718	-0.001285	-0.003112	-0.002358	-0.001234	-0.000730	-0.001717	0.002410	-0.004388	-0.000995	-0.001529	-0.003305	-0.001121	0.000275	-0.000636	-0.002885	-0.002945	-0.000482	-0.001172	0.001146	-0.004939	0.000471	-0.001587	-0.004947	-0.004040	-0.002309	-0.003145	-0.002118	0.001726	-0.003695	0.001462	-0.001696
-312.566666	0.000889	0.000313	-0.000440	0.001135	-0.001473	-0.000272	-0.001053	-0.000256	-0.002349	-0.000607	-0.002201	-0.000445	-0.001690	-0.002099	0.001638	-0.001657	-0.000840	-0.003521	-0.000920	-0.001760	-0.000883	-0.002197	0.001910	0.001625	-0.000955	-0.000949	-0.001136	-0.001478	0.000588	-0.000736	0.001307	-0.003608	0.003794	0.000350	-0.000635	-0.002439	-0.000410	0.001687	-0.002114	0.002722	-0.002187	-0.001005	0.000856	0.000019	-0.000575	-0.000362	-0.001829	0.000839	0.000308
-312.533333	0.003069	0.003544	-0.000738	-0.000032	-0.000315	0.001679	0.003755	-0.000293	0.000680	0.000373	-0.002001	0.001096	-0.000700	-0.000194	0.000875	0.000400	0.000366	-0.000730	-0.000271	0.000390	-0.001108	-0.001495	-0.000100	-0.000766	-0.001602	0.003395	-0.000992	0.001733	-0.001949	0.001149	0.004122	0.000198	0.001527	0.000134	-0.000540	-0.001486	0.002093	-0.000954	-0.002168	-0.000287	0.001348	0.000919	-0.001776	-0.000741	0.000920	-0.001283	-0.001007	0.001377	-0.000316
-312.500000	0.001319	0.002406	0.004232	0.003003	0.001408	-0.001888	0.000209	0.002368	0.000983	0.003282	-0.000045	0.000259	-0.000507	-0.000098	0.000537	0.001469	-0.000128	-0.000143	0.001928	-0.003358	0.000107	0.000267	0.001440	0.001022	0.000661	-0.000819	-0.001375	0.000005	0.000028	0.001363	0.002095	0.000137	0.003227	-0.002894	-0.001169	-0.001254	0.000082	-0.000878	0.002031	0.001536	0.001867	-0.001950	0.001151	0.001236	0.001549	-0.000557	0.003981	0.001387	-0.000057
-312.466666	0.000405	0.002041	0.002152	0.000595	0.000932	0.001548	-0.002045	0.003584	0.000596	0.001110	-0.000252	0.004688	0.000389	0.001158	0.002805	0.001767	0.001220	-0.000450	-0.001832	-0.000323	-0.000715	0.002351	0.000006	0.003239	0.003967	0.001184	0.000878	0.001540	0.002008	0.000953	0.003518	0.002856	0.004066	0.001651	-0.000109	0.001084	0.000953	0.001366	0.000194	0.002168	0.002367	0.000078	-0.000793	0.002568	0.000798	0.002486	-0.004208	0.000122	0.002190
-312.433333	0.004985	0.003509	0.003153	0.002846	0.000515	0.002887	0.000908	0.002781	0.002312	-0.001948	0.000479	0.001260	0.000040	0.003200	0.003719	0.000330	0.002370	0.003296	-0.001993	-0.001409	-0.000590	0.002439	0.001176	0.000165	0.001793	0.002439	-0.001864	0.000460	0.001975	0.001645	0.004934	0.001926	0.002287	0.001366	0.002862	-0.001015	0.004396	0.002358	-0.000729	-0.001432	0.000518	0.003322	0.000708	0.003945	0.003009	0.002624	-0.001124	0.003030	0.000073
-312.400000	0.000660	0.004835	-0.001703	0.002101	0.001956	0.000610	0.003446	0.003244	0.000585	0.001824	0.001602	0.002996	-0.000678	-0.000258	0.003134	-0.001588	0.002285	0.002530	-0.000433	0.001867	0.000979	0.000975	0.001835	0.003755	-0.000293	0.002813	-0.000574	-0.000209	0.001805	0.004965	0.004911	0.002490	0.001765	0.002310	0.005194	0.002771	0.003706	0.000749	0.003116	0.005483	0.002495	-0.000841	-0.000992	0.002543	0.002915	0.005107	0.001815	0.002130	0.004620
-312.366666	0.002879	0.001139	0.001679	-0.001587	0.001090	0.003265	0.001425	0.002151	0.001823	0.002378	-0.000414	0.005041	0.001325	-0.001029	0.002772	0.001279	0.002228	0.004998	-0.000089	-0.001670	-0.001411	0.001294	0.001806	0.002061	0.000603	0.003695	-0.002017	0.001761	0.003079	0.002433	0.002988	-0.001507	0.001056	0.002023	0.000195	0.004043	0.001623	0.004124	0.001546	0.005185	0.001123	0.000580	0.001058	0.004152	0.002101	0.001737	0.002911	0.005625	0.002665
-312.333333	0.003856	0.002048	0.002259	0.001823	0.001640	0.002967	0.002105	0.002392	0.005270	0.001474	0.002176	0.001042	0.000873	0.001541	0.002908	0.002943	0.001324	0.000103	0.000849	0.000096	0.001776	0.002214	0.000543	0.004011	0.002860	0.001181	-0.000207	-0.000143	0.004554	0.002788	0.005378	0.002045	0.002538	0.002749	0.003984	0.001224	0.002032	0.005334	0.002573	0.000963	0.002150	-0.000518	0.003613	0.003921	0.004938	0.002609	0.001576	0.003769	0.002915
-312.300000	0.004682	0.001727	0.003309	0.001359	0.000914	0.000132	0.000559	0.001879	0.002753	0.002205	0.001232	0.003212	-0.001386	0.002186	0.004953	0.000172	0.002689	-0.001147	0.000036	-0.001090	0.001688	0.001555	0.002393	0.002030	0.001827	0.000404	-0.000099	0.000161	0.002465	0.000841	0.005670	0.001524	0.005539	0.005088	0.003358	0.000509	-0.000405	0.004182	0.000043	0.003779	0.002572	-0.000765	0.001027	0.003585	0.004233	0.006488	0.002527	0.004525	0.001540
-312.266666	0.003282	-0.000459	0.004174	0.002745	0.002593	0.002182	0.002389	0.002171	0.002702	0.002553	0.000008	0.003204	0.000632	-0.000750	0.004289	0.003827	0.000677	0.002485	0.001668	0.000948	0.003318	0.001326	0.003287	0.001337	0.003628	0.002195	0.000929	-0.000208	0.002197	0.001390	0.003247	0.002538	0.002664	-0.000220	0.000033	0.002436	0.000928	0.004618	0.001289	0.002208	0.000252	-0.000815	0.001980	0.002397	0.002658	0.002542	0.001320	0.002205	0.005069
-312.233333	0.001889	0.002994	0.003187	0.004112	0.000857	0.002207	-0.000691	0.000673	0.003995	0.001315	0.000757	0.002667	0.000696	0.001349	0.000902	0.004241	-0.000756	0.002850	0.001956	0.000326	0.001472	0.001939	0.000876	0.002060	0.002037	0.005759	0.001792	0.003206	0.001481	0.004398	0.005719	0.000785	0.001365	0.000851	0.002368	0.001117	0.000749	0.001429	0.002754	0.003829	0.004921	0.001546	0.000970	0.004110	0.000930	0.002543	0.001682	0.002663	0.001650
-312.200000	0.002024	0.004167	0.002196	-0.000783	0.002183	0.003083	0.001531	0.006509	0.002237	0.001764	0.001175	0.003666	0.003008	0.004171	0.002188	0.002706	0.000064	0.000391	0.002107	0.002269	0.002320	0.003826	0.003403	0.004359	0.001679	0.001933	0.000055	0.002186	0.002044	0.000571	0.004601	0.003753	0.001970	0.004069	0.001481	0.002158	0.001019	0.002735	0.001460	0.005047	0.005549	0.000122	0.003844	0.003736	0.003327	0.003163	0.002637	0.003896	0.002755
-312.166666	0.005722	0.001319	0.001389	0.002858	0.003038	0.002363	0.002167	0.003808	0.000857	0.000792	0.002889	0.002812	0.000138	0.000814	0.002505	0.003076	0.001963	0.001149	0.002363	0.001655	-0.000334	0.004539	0.002620	0.001511	0.004924	0.003154	0.001984	0.001654	0.001561	0.000507	0.002846	0.003907	0.004645	0.004665	0.000621	0.002269	0.003564	0.005543	0.003986	0.004402	0.002862	0.002502	0.000786	0.005439	0.006190	0.000684	0.003266	0.006084	0.004737
-312.133333	0.002166	0.002255	0.003354	0.002571	0.005113	0.003162	0.001752	0.004050	0.004545	0.006544	0.002755	0.002715	0.005625	0.001107	0.003181	0.004032	0.003116	0.001775	0.001405	0.003264	0.001579	0.004659	0.002762	0.003207	0.001750	0.005212	0.000571	0.002913	0.003386	0.005688	0.002937	0.003646	0.007241	0.006394	0.001705	0.001687	0.003680	0.002980	0.000575	0.004819	0.000570	0.001244	0.003820	0.004826	0.006027	0.005840	0.001965	0.004869	0.003756
-312.100000	0.002184	0.004175	0.003380	-0.001755	0.004057	0.002375	0.002057	0.001580	0.003265	0.002441	0.000498	0.006292	0.005843	0.001569	0.007395	0.003158	0.003478	0.002900	0.002777	0.000528	0.002842	0.005036	0.001513	0.003738	0.004499	0.003281	0.003951	0.001514	0.004910	0.002729	0.003555	0.005090	0.002970	0.000059	0.001636	0.004379	-0.000954	0.003550	0.003159	0.004512	0.005587	0.001419	0.002937	0.004971	0.003896	0.002418	0.002351	0.002625	0.003741
-312.066666	0.007021	0.007327	0.003931	0.003037	0.003874	0.001871	0.004623	0.003701	0.006124	0.001990	0.002362	0.004342	0.003861	0.006436	0.004528	0.004909	0.005347	0.000697	0.003471	0.002571	0.003522	0.002847	0.002541	0.001577	0.005495	0.004216	0.004090	-0.000311	0.002196	0.002556	0.004039	0.005474	0.007909	0.003039	0.003066	0.001784	0.003317	0.006361	0.004253	0.003774	0.003287	0.003761	0.004247	0.006235	0.004286	0.005373	0.001313	0.004215	0.003075
-312.033333	0.002032	0.005005	0.004428	0.003803	0.003657	0.002929	0.003204	0.005414	0.004796	0.002413	0.002409	0.003434	0.002369	0.003059	0.006293	0.001863	0.005585	0.004793	0.003793	0.003458	0.001273	0.002991	0.003065	0.002249	0.003664	0.001858	0.001981	0.002715	0.002665	0.002725	0.005837	0.004587	0.000350	0.002904	0.005233	0.004996	0.003834	0.003381	0.003405	0.003536	0.005245	0.002667	0.000370	0.003943	0.006126	0.005052	0.005791	0.005848	0.006819
-312.000000	0.005372	0.004386	0.004995	0.005093	0.004921	0.005322	0.001515	0.006510	0.001951	0.005431	0.001195	0.006263	0.002951	0.004068	0.005054	0.004289	0.003723	0.005092	0.002642	0.003201	0.004500	0.004562	0.005316	0.008828	0.005621	0.004211	0.003649	0.003937	0.005578	0.003263	0.001502	0.005623	0.005470	0.003638	0.004579	0.002714	0.003884	0.006307	0.002233	0.005193	0.003966	0.004414	0.004003	0.004794	0.006073	0.005023	0.003288	0.004211	0.004049
-311.966666	0.007349	0.006199	0.005061	0.002955	0.003482	0.004243	0.002123	0.002114	0.005334	0.004436	0.002037	0.002148	-0.000571	0.002821	0.006402	-0.000553	0.004691	0.004094	0.004915	0.004423	0.001685	0.004722	0.004539	0.004933	0.005030	0.003699	0.003687	0.003284	0.003714	0.006071	0.007665	0.002757	0.005539	0.000559	0.006635	0.004317	0.004456	0.003966	0.003984	0.005367	0.001999	0.004428	0.005214	0.006122	0.009010	0.005143	0.002367	0.004462	0.005245
-311.933333	0.007027	0.006629	0.005138	0.006414	0.004395	0.003080	0.002472	0.002517	0.005228	0.001718	0.004059	0.004461	0.004430	0.005285	0.006056	0.003026	0.001982	0.003520	0.002556	0.003945	0.002247	0.002023	0.006232	0.005066	0.005136	0.003671	0.003190	0.005017	0.003222	0.004392	0.004494	0.004720	0.006439	0.002276	0.001511	0.005535	0.002266	0.003689	0.004415	0.003205	0.007421	0.004641	0.003994	0.005994	0.005423	0.003523	0.002714	0.007014	0.006565
-311.900000	0.006682	0.003596	0.005302	0.005196	0.006033	0.004676	0.003525	0.003967	0.008749	0.004542	0.003776	0.004975	0.001281	0.003202	0.004671	0.003382	0.004806	0.003230	0.002315	0.004073	0.005905	0.001322	0.005183	0.005372	0.006170	0.007065	0.002615	0.005096	0.004042	0.005962	0.004439	0.005300	0.005350	0.003543	0.005561	0.006116	0.002734	0.004021	0.004416	0.005629	0.004933	0.003325	0.003065	0.005446	0.004048	0.003976	0.003969	0.004943	0.006049
-311.866666	0.008117	0.009042	0.005376	0.004809	0.006637	0.006626	0.004647	0.005526	0.005774	0.005830	0.003437	0.004459	0.003232	0.004472	0.004402	0.001933	0.000584	0.002620	0.005184	0.005063	0.005325	0.004478	0.005615	0.004174	0.003591	0.003115	0.002675	0.002909	0.004942	0.003183	0.003964	0.002210	0.008790	0.004272	0.005959	0.005508	0.003549	0.004752	0.004511	0.006333	0.003287	0.003842	0.005911	0.006963	0.004533	0.003174	0.003586	0.002398	0.005393
-311.833333	0.006872	0.005054	0.004384	0.004043	0.004518	0.003235	0.004121	0.002605	0.005100	0.004358	0.006996	0.005909	0.002487	0.003646	0.003664	0.001942	0.002493	0.006293	0.003884	0.003737	0.005386	0.005353	0.002631	0.003818	0.003580	0.005376	0.003642	0.003925	0.005551	0.004599	0.005452	0.005902	0.002064	0.002809	0.006272	0.003754	0.003321	0.008735	0.005110	0.004265	0.005884	0.005143	0.006375	0.005705	0.005001	0.006402	0.006624	0.005034	0.007108
-311.800000	0.008737	0.004729	0.002470	0.003950	0.001580	0.005026	0.005833	0.002664	0.006705	0.005127	0.003362	0.005150	0.001800	0.004109	0.006490	0.004082	0.003641	0.005133	-0.002362	0.003116	0.003258	0.003820	0.001351	0.002742	0.004400	0.001564	0.001492	0.003377	0.002423	0.005029	0.005737	0.003142	0.004924	0.002932	0.004495	0.003876	0.002050	0.009450	0.005302	0.009414	0.005074	0.002825	0.003350	0.005822	0.003683	0.004358	0.005819	0.004238	0.004273
-311.766666	0.004225	0.001592	0.004979	0.002891	0.003114	-0.000044	0.003266	0.003219	0.006795	0.007450	0.003875	0.005613	0.001440	0.003724	0.005698	0.005585	0.000341	0.005416	0.004244	0.002938	0.003360	0.003021	0.003843	0.006768	0.004734	0.007861	0.003653	0.002366	0.003629	0.004623	0.004022	0.004915	0.004368	0.003721	0.003358	0.002830	0.007929	0.005961	0.003194	0.005469	0.006242	0.002784	0.003761	0.006416	0.002630	0.004905	0.002626	0.004060	0.004708
-311.733333	0.005676	0.003792	0.002041	0.001251	0.002279	0.001321	-0.000032	0.006138	0.006963	0.006537	-0.000660	0.000307	0.002401	0.001183	0.002454	-0.000197	0.002306	0.002957	0.006938	0.004134	0.003566	0.003791	0.001907	0.002267	0.004340	0.002494	0.000056	0.002135	0.002844	0.005101	0.005732	0.006556	0.003862	0.004531	0.003040	0.001515	0.002499	0.004259	0.004521	0.005208	0.004778	0.005087	0.003125	0.004145	0.006374	0.001564	0.003168	0.004528	0.005378
-311.700000	0.005985	0.003423	0.000715	0.001379	0.003397	0.004039	0.005252	0.003053	0.006041	0.006681	0.000384	0.004307	0.003377	0.002640	0.002603	0.002207	-0.001038	0.002310	0.003222	0.002733	0.002427	0.004147	0.002127	0.001177	0.005913	0.004399	0.002842	0.003762	0.003617	0.007079	0.003024	0.004439	0.003884	0.002821	0.004518	0.000849	0.003854	0.004397	0.001887	0.004393	0.001999	0.001877	0.004027	0.003768	0.004571	0.001939	-0.000121	0.003975	0.006103
-311.666666	0.003647	0.000810	0.000693	0.004584	0.002113	0.001200	-0.000689	0.000852	0.004635	0.004448	-0.001430	-0.000593	0.000555	0.001167	0.003874	0.003523	0.000846	-0.000709	0.002187	0.000668	0.001394	0.002770	0.002225	0.002879	0.002358	0.002398	-0.002345	0.003913	0.001758	0.006253	0.006227	0.001638	0.001243	0.004242	0.002491	0.002073	0.003045	0.003449	0.005122	0.005389	0.002485	0.001881	0.004398	0.002549	0.005309	0.000164	0.002138	0.004676	0.005391
-311.633333	0.002203	0.001273	0.002015	0.001318	0.000500	0.001881	0.003293	0.000131	0.005453	0.002585	0.001931	0.001571	-0.002712	0.000089	0.002519	-0.000393	0.003178	0.000251	0.003156	0.001870	0.002328	0.000319	0.001575	0.001951	0.003368	0.002094	-0.000348	0.002852	0.003259	0.003071	0.000863	0.001137	0.000787	0.001350	0.002275	0.002513	-0.000777	0.003675	0.002291	0.005205	0.003438	0.001634	0.001182	0.002198	0.004539	0.001123	-0.000607	0.004148	0.004118
-311.600000	0.002277	-0.000339	0.001531	0.000097	0.001751	0.000120	0.002639	-0.001934	0.000348	0.001139	-0.001036	0.002422	-0.003872	-0.001052	0.000632	-0.001103	0.001377	-0.000231	0.000490	-0.000203	0.001242	0.000139	0.001495	-0.000328	-0.000157	0.002440	-0.001128	0.001447	-0.000834	0.001873	0.002566	0.002028	0.001535	0.001659	0.001550	0.001116	-0.002171	-0.000224	0.000306	0.000314	0.001963	-0.001306	0.002939	0.000376	0.001009	0.000479	-0.000605	0.001137	0.003162
-311.566666	-0.000480	0.000626	-0.000348	0.000021	-0.003259	-0.000685	0.000473	0.001941	0.001303	0.000756	0.001901	-0.001943	-0.001056	-0.001932	0.003355	-0.001921	-0.002035	-0.001541	-0.000768	-0.001507	-0.003241	0.001747	0.000225	-0.001068	0.000525	0.002666	-0.003868	0.003371	0.002006	0.000831	0.002736	-0.001133	-0.001087	-0.003776	0.000641	-0.000182	-0.004787	0.000213	0.000180	0.001168	0.000471	-0.003193	-0.000811	0.001444	0.001659	0.003072	-0.000454	0.001585	0.000806
-311.533333	-0.004026	-0.000533	-0.001559	-0.000608	-0.002775	-0.000050	-0.003212	-0.000631	0.000874	0.000519	-0.000632	0.000634	-0.001701	-0.001893	-0.001085	-0.004280	-0.000655	0.001509	0.001280	-0.000946	-0.002222	-0.000890	-0.002657	-0.000712	-0.000457	-0.003363	-0.000986	-0.000758	0.000985	0.000751	-0.000003	-0.000244	-0.001990	-0.002065	0.002196	-0.001671	-0.001398	0.000519	-0.000452	0.001564	-0.002557	-0.001421	-0.002828	-0.000567	0.001505	-0.001041	-0.003502	0.002926	0.001996
-311.500000	-0.000426	-0.001529	-0.003575	-0.002859	-0.004892	-0.002078	-0.004307	-0.002616	0.001191	-0.003320	-0.004796	-0.001616	-0.004492	-0.006377	-0.002691	-0.004755	-0.004451	-0.001494	-0.002281	-0.005025	-0.003615	-0.002440	-0.001855	-0.002713	-0.001611	-0.002436	0.000357	-0.002345	-0.000846	0.001991	-0.000476	-0.001683	-0.001198	-0.003651	-0.000821	-0.000287	-0.002560	-0.002560	-0.001517	0.000658	-0.001940	-0.001747	-0.000311	-0.000027	0.003597	-0.003045	-0.005759	-0.000828	0.000827
-311.466666	-0.002269	-0.003204	-0.002790	-0.002063	-0.004847	-0.003299	-0.004173	-0.004561	-0.002115	-0.000979	-0.006320	-0.001199	-0.003182	-0.004417	-0.002627	-0.002189	-0.001552	-0.001931	-0.000222	-0.005231	-0.001322	-0.002785	-0.003349	-0.002190	-0.000139	-0.001758	-0.004271	-0.004065	-0.003064	-0.001547	-0.001816	-0.001577	0.001288	-0.004311	-0.003781	-0.002801	-0.004712	-0.005176	-0.003583	0.000025	0.000907	-0.002587	-0.001410	-0.002904	0.002568	-0.003924	-0.001780	-0.002269	0.001556
-311.433333	-0.001490	-0.002853	-0.004524	-0.004951	-0.002610	-0.006015	-0.002010	-0.002012	-0.004997	-0.005739	-0.005108	-0.004344	-0.002820	-0.008036	-0.004633	-0.006371	-0.002172	-0.004186	-0.004347	-0.003462	-0.004467	-0.004692	-0.003895	-0.005947	-0.001121	-0.003962	-0.004661	-0.005377	-0.004133	-0.005364	0.000600	-0.001399	-0.000403	-0.005249	-0.004180	-0.003293	-0.006081	-0.004623	-0.005401	-0.002656	-0.006699	-0.005954	-0.004437	-0.003345	-0.001852	-0.003696	-0.006996	-0.002637	-0.001173
-311.400000	-0.003853	-0.006848	-0.007046	-0.002587	-0.006262	-0.006519	-0.005807	-0.002640	-0.001690	-0.003712	-0.005314	-0.005456	-0.004227	-0.006173	-0.004545	-0.005831	-0.006333	-0.006545	-0.003220	-0.006433	-0.005335	-0.007701	-0.003427	-0.006359	-0.003609	-0.003731	-0.005721	-0.004565	-0.004545	-0.004353	-0.000298	-0.002985	-0.002569	-0.006585	-0.005252	-0.005196	-0.004948	-0.003170	-0.006387	-0.002252	-0.004791	-0.004090	-0.004616	-0.002891	-0.004863	-0.004833	-0.005934	-0.000565	-0.002085
-311.366666	-0.004371	-0.005296	-0.008571	-0.005020	-0.005020	-0.009075	-0.008363	-0.003224	-0.004917	-0.005413	-0.004428	-0.005284	-0.007901	-0.005491	-0.006481	-0.007580	-0.004614	-0.007292	-0.008818	-0.006619	-0.005731	-0.006514	-0.006672	-0.003112	-0.003307	-0.003083	-0.007255	-0.006841	-0.005223	-0.003037	-0.004164	-0.004633	-0.007170	-0.003343	-0.004378	-0.005886	-0.006536	-0.001074	-0.009287	-0.003856	-0.003295	-0.005680	-0.007776	-0.004424	-0.004777	-0.005143	-0.007374	-0.004493	-0.003469
-311.333333	-0.006373	-0.006174	-0.009592	-0.007476	-0.005172	-0.005873	-0.007386	-0.005370	-0.004578	-0.004135	-0.007597	-0.007152	-0.007457	-0.010274	-0.003568	-0.008640	-0.005911	-0.008915	-0.009571	-0.007290	-0.006183	-0.006344	-0.006553	-0.004524	-0.004024	-0.007663	-0.007212	-0.007048	-0.006267	-0.005624	-0.002873	-0.006356	-0.001115	-0.005862	-0.004818	-0.006621	-0.009579	-0.004926	-0.005310	-0.004778	-0.005742	-0.008348	-0.007760	-0.006811	-0.007761	-0.002784	-0.009776	-0.003896	-0.005375
-311.300000	-0.004852	-0.005462	-0.009021	-0.007588	-0.005742	-0.009467	-0.007138	-0.007203	-0.007012	-0.007174	-0.006638	-0.007147	-0.008520	-0.008035	-0.007251	-0.008684	-0.007186	-0.004697	-0.010338	-0.008355	-0.009730	-0.006111	-0.008742	-0.009418	-0.004155	-0.007677	-0.008745	-0.008197	-0.007081	-0.006672	-0.005155	-0.007636	-0.004837	-0.009516	-0.007055	-0.007467	-0.009587	-0.002052	-0.006514	-0.006393	-0.007792	-0.004520	-0.007234	-0.008986	-0.006856	-0.003643	-0.008573	-0.005145	-0.009270
-311.266666	-0.006600	-0.008304	-0.008236	-0.007331	-0.005099	-0.010027	-0.009435	-0.006831	-0.006300	-0.006542	-0.008664	-0.007564	-0.008519	-0.011187	-0.007978	-0.008511	-0.010006	-0.005809	-0.007086	-0.009793	-0.007427	-0.009002	-0.005026	-0.008620	-0.008137	-0.008231	-0.007145	-0.010654	-0.006179	-0.006903	-0.004698	-0.007440	-0.009126	-0.008757	-0.006521	-0.009664	-0.007372	-0.008224	-0.008740	-0.008421	-0.004629	-0.008387	-0.007437	-0.009124	-0.005887	-0.008162	-0.007760	-0.007908	-0.003770
-311.233333	-0.007020	-0.008222	-0.011356	-0.010692	-0.008679	-0.007990	-0.010445	-0.007621	-0.007358	-0.009647	-0.009528	-0.007168	-0.008556	-0.012788	-0.007123	-0.012509	-0.008657	-0.006502	-0.009255	-0.006943	-0.009739	-0.008784	-0.009837	-0.005942	-0.006536	-0.006150	-0.009772	-0.009600	-0.009387	-0.006964	-0.009179	-0.005607	-0.007949	-0.008332	-0.008431	-0.009898	-0.011049	-0.006520	-0.009356	-0.008131	-0.007973	-0.011693	-0.005771	-0.007160	-0.007179	-0.006322	-0.010828	-0.007667	-0.008201
-311.200000	-0.011471	-0.007293	-0.008802	-0.009798	-0.009575	-0.007987	-0.009293	-0.008037	-0.009086	-0.009597	-0.008749	-0.008982	-0.008609	-0.008576	-0.010203	-0.010882	-0.007490	-0.008406	-0.010276	-0.009849	-0.008203	-0.008527	-0.006976	-0.009256	-0.006749	-0.008701	-0.005781	-0.012987	-0.008513	-0.008313	-0.008240	-0.007286	-0.009078	-0.007834	-0.008699	-0.010231	-0.012190	-0.007109	-0.009837	-0.009393	-0.009344	-0.009029	-0.008509	-0.007313	-0.008800	-0.006918	-0.007043	-0.006899	-0.008367
-311.166666	-0.008555	-0.012118	-0.011668	-0.009909	-0.007289	-0.010749	-0.010632	-0.008687	-0.005688	-0.006642	-0.007866	-0.009653	-0.007382	-0.008754	-0.011354	-0.010450	-0.009494	-0.007450	-0.007404	-0.009474	-0.009393	-0.011632	-0.008885	-0.009303	-0.005926	-0.008811	-0.011191	-0.009892	-0.007797	-0.010026	-0.007321	-0.008264	-0.008255	-0.011126	-0.008871	-0.009180	-0.014431	-0.010525	-0.011053	-0.008282	-0.009049	-0.012186	-0.010220	-0.007145	-0.008673	-0.009366	-0.010342	-0.008465	-0.008070
-311.133333	-0.008159	-0.008964	-0.009422	-0.008942	-0.008697	-0.011631	-0.011607	-0.008172	-0.007855	-0.006700	-0.012174	-0.013227	-0.011924	-0.010512	-0.007089	-0.013635	-0.011310	-0.009725	-0.011446	-0.009162	-0.009446	-0.011785	-0.008754	-0.012359	-0.009609	-0.010237	-0.010156	-0.008974	-0.010812	-0.008024	-0.010302	-0.009072	-0.008793	-0.008720	-0.008257	-0.009764	-0.009409	-0.009756	-0.011325	-0.008009	-0.009521	-0.010101	-0.010660	-0.008189	-0.009569	-0.006829	-0.010412	-0.009645	-0.008780
-311.100000	-0.006293	-0.008340	-0.009085	-0.007297	-0.012202	-0.012083	-0.009920	-0.006667	-0.008809	-0.007512	-0.011030	-0.012611	-0.010703	-0.009968	-0.010877	-0.009931	-0.009009	-0.008868	-0.009913	-0.009813	-0.008783	-0.008664	-0.007913	-0.008888	-0.008378	-0.008243	-0.007752	-0.010863	-0.012598	-0.006194	-0.006605	-0.008812	-0.009747	-0.009334	-0.006268	-0.010573	-0.007802	-0.010050	-0.012074	-0.008258	-0.008246	-0.009160	-0.008399	-0.009768	-0.008105	-0.007510	-0.008846	-0.007278	-0.012149
-311.066666	-0.009315	-0.004256	-0.008095	-0.009697	-0.007842	-0.008500	-0.007646	-0.008188	-0.009445	-0.008365	-0.009074	-0.008914	-0.009193	-0.011782	-0.010460	-0.012077	-0.007895	-0.007584	-0.009905	-0.012404	-0.007580	-0.006829	-0.008453	-0.007401	-0.010819	-0.007044	-0.008023	-0.009319	-0.006525	-0.006132	-0.006701	-0.007756	-0.007867	-0.009000	-0.008148	-0.011878	-0.009549	-0.007037	-0.009768	-0.008896	-0.006530	-0.010138	-0.009781	-0.005627	-0.008552	-0.010274	-0.011273	-0.006111	-0.009403
-311.033333	-0.010735	-0.008265	-0.011409	-0.008098	-0.007951	-0.007406	-0.008516	-0.007993	-0.005950	-0.009169	-0.010802	-0.009129	-0.009759	-0.005897	-0.009456	-0.009928	-0.007571	-0.010598	-0.009366	-0.007201	-0.006708	-0.009523	-0.004469	-0.006586	-0.008862	-0.006216	-0.009383	-0.006949	-0.007332	-0.008566	-0.006094	-0.008005	-0.007617	-0.008073	-0.005159	-0.008169	-0.008308	-0.006809	-0.012227	-0.007766	-0.006302	-0.008704	-0.008082	-0.008251	-0.010719	-0.008133	-0.010329	-0.006969	-0.005169
-311.000000	-0.010470	-0.007217	-0.006275	-0.008812	-0.006987	-0.005312	-0.008069	-0.006198	-0.006161	-0.006175	-0.009431	-0.007515	-0.010414	-0.008972	-0.007475	-0.007150	-0.007026	-0.005308	-0.008379	-0.006064	-0.008283	-0.010720	-0.004420	-0.006446	-0.004151	-0.004185	-0.008071	-0.006916	-0.006618	-0.009239	-0.005375	-0.005751	-0.006952	-0.009153	-0.006944	-0.006578	-0.008082	-0.005913	-0.010565	-0.005153	-0.009023	-0.007932	-0.007633	-0.008596	-0.004008	-0.006905	-0.010078	-0.007829	-0.007550
-310.966666	-0.005046	-0.005897	-0.006453	-0.005766	-0.004459	-0.002171	-0.003028	-0.006949	-0.003791	-0.006059	-0.008448	-0.003542	-0.009145	-0.007816	-0.004611	-0.004775	-0.002175	-0.002863	-0.007720	-0.007415	-0.008227	-0.004906	-0.005922	-0.005104	-0.004716	-0.005709	-0.005781	-0.008817	-0.004041	-0.004715	-0.003959	-0.003903	-0.006837	-0.006544	-0.006886	-0.005268	-0.007860	-0.006633	-0.005666	-0.005561	-0.005996	-0.007163	-0.007848	-0.008222	-0.005695	-0.005825	-0.005796	-0.002342	-0.008931
-310.933333	-0.001974	-0.003461	-0.006144	-0.004642	-0.002613	-0.002377	-0.002646	-0.004089	-0.005287	-0.003377	-0.006256	-0.006601	-0.005121	-0.006586	-0.005740	-0.006329	-0.000841	-0.005050	-0.005713	-0.008329	-0.005843	-0.006093	-0.002464	-0.000815	-0.007079	-0.007190	-0.005087	-0.006424	-0.005402	-0.002945	-0.002437	-0.002895	-0.003108	-0.004436	-0.004283	-0.005106	-0.005347	-0.005750	-0.005666	-0.002093	-0.003207	-0.004869	-0.003458	-0.003402	-0.004195	-0.006150	-0.005478	-0.002432	-0.006390
-310.900000	-0.001726	-0.003741	-0.003402	-0.005448	-0.003484	0.002081	-0.001395	-0.003306	-0.002331	-0.002222	-0.006487	-0.003551	-0.005901	-0.001432	0.000621	-0.003643	0.000222	0.000396	-0.003401	-0.006008	-0.006057	-0.003669	-0.000112	-0.000830	-0.000878	-0.005789	-0.005441	-0.004499	-0.001529	-0.001773	-0.003647	-0.000118	-0.003354	-0.004815	-0.002557	-0.000697	-0.000698	-0.005268	-0.006736	-0.001587	-0.002709	-0.005859	-0.002922	-0.001624	-0.003145	-0.005186	-0.004405	-0.003382	-0.004573
-310.866666	0.002974	0.001768	-0.002324	-0.001631	-0.000708	0.001482	0.001099	-0.002068	-0.000901	0.000389	-0.004132	-0.000399	-0.006073	-0.002948	0.001020	-0.000232	-0.000930	0.001308	-0.003097	-0.003629	-0.003567	-0.001945	-0.000033	0.001274	-0.000669	-0.002702	-0.000910	-0.002609	-0.002153	0.000700	0.000121	0.000636	0.002772	0.002491	-0.000282	-0.000461	-0.001515	0.001162	-0.005263	0.000161	-0.000695	-0.002067	0.001125	-0.004076	-0.002228	0.001834	-0.002097	-0.001472	-0.002784
-310.833333	0.003056	0.000392	0.002363	-0.000583	0.003887	0.004673	0.000713	0.001220	0.001551	0.001490	0.000585	0.001332	0.000936	0.001225	0.002656	-0.001024	0.004255	0.004318	0.003542	-0.000297	0.001401	-0.000507	-0.001033	0.002001	0.000354	-0.002827	0.000966	0.002181	0.001265	0.000320	0.003468	0.002808	0.001590	-0.000333	0.000345	0.001640	0.003193	0.001573	-0.001511	-0.000753	-0.000796	-0.002866	0.001101	0.000163	-0.000616	-0.001917	-0.001069	0.001042	-0.001058
-310.800000	0.004112	0.003075	0.002272	-0.000487	0.004757	0.005170	0.003450	0.004280	0.004436	0.002596	0.001274	0.004923	0.001110	0.001874	0.003077	0.001186	0.004675	0.003135	-0.000056	0.001116	0.001708	0.002832	0.006746	0.003422	0.003893	0.000973	0.002464	0.003008	0.001127	0.004758	0.001778	0.001980	0.004304	0.002261	0.004381	0.001801	0.003227	0.000379	0.000675	0.002071	0.002693	-0.000391	0.005244	0.000133	0.002371	0.004250	0.004662	0.004721	0.001866
-310.766666	0.006967	0.004620	0.006402	0.003502	0.005172	0.003294	0.006080	0.005819	0.007330	0.003122	0.005313	0.005667	0.002378	0.002518	0.005925	0.006319	0.005113	0.006399	0.003144	0.003069	0.004240	0.002209	0.009737	0.004960	0.008027	0.003406	0.004357	0.002668	0.003517	0.006756	0.006760	0.005732	0.006958	0.006773	0.005050	0.003231	0.006537	0.003832	0.006826	0.003310	0.002874	0.003752	0.002912	0.003499	0.005249	0.002761	0.002619	0.005726	0.004085
-310.733333	0.006665	0.007233	0.005010	0.004389	0.005774	0.006975	0.008577	0.005349	0.006810	0.008068	0.004636	0.005087	0.004684	0.005087	0.006622	0.007166	0.005393	0.007397	0.005793	0.007489	0.003636	0.004280	0.007726	0.006801	0.004409	0.005842	0.007265	0.005290	0.005625	0.004755	0.009984	0.005900	0.008185	0.009530	0.008340	0.005117	0.007189	0.004622	0.005153	0.007606	0.005017	0.004200	0.004979	0.004824	0.004986	0.006398	0.005250	0.006322	0.006494
-310.700000	0.008766	0.008059	0.007913	0.004866	0.006227	0.011080	0.007053	0.005586	0.011198	0.008053	0.004478	0.004122	0.007233	0.003705	0.008838	0.009715	0.006310	0.012100	0.005437	0.007643	0.006041	0.007048	0.011190	0.008553	0.008236	0.004599	0.010143	0.007123	0.007996	0.006431	0.011570	0.007753	0.007823	0.011001	0.006829	0.007446	0.008217	0.008550	0.007641	0.010323	0.007225	0.004557	0.005907	0.006026	0.009072	0.009308	0.005673	0.005912	0.005585
-310.666666	0.007818	0.010896	0.010752	0.009990	0.007404	0.008934	0.009543	0.005206	0.011300	0.008791	0.005882	0.009848	0.004641	0.006951	0.011628	0.009073	0.008513	0.007487	0.007792	0.006889	0.009820	0.009503	0.009173	0.005258	0.010069	0.005688	0.008419	0.006550	0.007903	0.010443	0.010125	0.007610	0.007337	0.009791	0.010209	0.007395	0.009974	0.011202	0.006530	0.009084	0.010275	0.006176	0.008511	0.009221	0.009022	0.008154	0.008096	0.007671	0.009119
-310.633333	0.010816	0.010556	0.009053	0.010278	0.006914	0.008398	0.009951	0.008418	0.007126	0.006765	0.009299	0.007445	0.007434	0.008795	0.010698	0.004265	0.008610	0.009767	0.007322	0.011722	0.008085	0.008790	0.009621	0.008045	0.012342	0.009245	0.009185	0.005456	0.008320	0.011119	0.008618	0.008960	0.007785	0.011161	0.009474	0.009019	0.010793	0.010450	0.006655	0.009175	0.008571	0.007073	0.009684	0.007944	0.010017	0.012027	0.008491	0.007599	0.008972
-310.600000	0.011934	0.010031	0.009743	0.010271	0.009649	0.009913	0.007197	0.012169	0.011690	0.009679	0.007206	0.010511	0.006132	0.011185	0.010929	0.009591	0.009470	0.007718	0.010799	0.009570	0.009844	0.009521	0.009486	0.007673	0.012769	0.008968	0.009433	0.007576	0.007841	0.011765	0.010332	0.007164	0.012321	0.010789	0.010463	0.011148	0.008119	0.010638	0.008898	0.009175	0.009907	0.006827	0.009995	0.008887	0.009101	0.011191	0.009619	0.008171	0.009370
-310.566666	0.010555	0.008103	0.010831	0.007839	0.007244	0.005871	0.007461	0.010437	0.011089	0.012185	0.007960	0.012759	0.005820	0.009437	0.009610	0.006628	0.012292	0.006878	0.010111	0.007920	0.011122	0.006277	0.009115	0.010364	0.010593	0.009066	0.010285	0.009620	0.006831	0.010443	0.010195	0.010280	0.010269	0.008577	0.008894	0.009043	0.008970	0.011322	0.006693	0.007681	0.009307	0.007095	0.012125	0.010030	0.007867	0.010719	0.009647	0.007011	0.012753
-310.533333	0.009910	0.008288	0.008503	0.007448	0.006900	0.006933	0.006487	0.006712	0.010846	0.009504	0.004600	0.008946	0.007533	0.006989	0.008714	0.005666	0.009994	0.010152	0.009627	0.008191	0.009369	0.008642	0.008665	0.008259	0.006611	0.008907	0.011010	0.008713	0.009660	0.007532	0.010993	0.009125	0.011305	0.007292	0.005870	0.010097	0.008864	0.008242	0.007457	0.009765	0.010423	0.007366	0.010730	0.009264	0.006726	0.009358	0.010053	0.008863	0.011942
-310.500000	0.006843	0.008875	0.010281	0.005930	0.006418	0.006652	0.004769	0.008892	0.007517	0.009910	0.007092	0.006795	0.004256	0.005319	0.008657	0.006235	0.009987	0.009087	0.006291	0.007927	0.007598	0.007179	0.005655	0.007335	0.006216	0.008924	0.007190	0.009133	0.008090	0.010270	0.012464	0.008169	0.009063	0.008425	0.005898	0.009004	0.006673	0.008573	0.008294	0.006843	0.010097	0.006526	0.004622	0.006971	0.008901	0.008208	0.006488	0.007439	0.009048
-310.466666	0.009432	0.009459	0.007887	0.004741	0.007253	0.005337	0.005455	0.008108	0.007027	0.007272	0.006254	0.005854	0.006267	0.005403	0.004184	0.003560	0.005633	0.008731	0.005720	0.004470	0.005402	0.004574	0.003587	0.006048	0.005188	0.007868	0.007631	0.006966	0.007779	0.008315	0.009878	0.008993	0.008876	0.010069	0.003608	0.005580	0.006111	0.010535	0.006486	0.008107	0.008783	0.006334	0.006389	0.005918	0.007677	0.009511	0.006272	0.004982	0.007819
-310.433333	0.006134	0.006036	0.005675	0.005387	0.003757	0.004990	0.006697	0.005678	0.007790	0.004998	-0.001345	0.007938	0.002124	0.004886	0.007961	0.001620	0.004855	0.004689	0.001751	0.003835	0.006815	0.004063	0.003601	0.005107	0.002117	0.008023	0.004186	0.005063	0.005562	0.006976	0.006963	0.006142	0.010690	0.005458	0.005091	0.004548	0.004903	0.007387	0.004855	0.007418	0.007382	0.004032	0.004266	0.007734	0.007708	0.005341	0.003938	0.005310	0.006322
-310.400000	0.002726	0.004078	0.004234	0.003740	0.002174	0.002650	0.001863	0.004680	0.007065	0.006282	0.001270	0.002365	0.003033	0.001677	0.002893	0.002257	0.001617	0.004330	0.001880	0.003925	0.005006	0.003990	0.004213	0.001048	0.007521	0.006381	0.004940	0.003346	0.002273	0.005115	0.001312	0.004959	0.007679	0.004219	0.004277	0.004531	0.002802	0.003575	0.002663	0.006154	0.006069	0.001435	0.003098	0.005891	0.003431	0.005213	0.003113	0.002671	0.004038
-310.366666	0.004465	0.001642	0.001236	0.000089	0.001397	0.000112	0.001536	0.002129	0.004132	0.003612	-0.004382	0.003296	0.000762	0.002468	0.002038	-0.001012	0.001554	0.001673	-0.000191	0.000949	0.002461	0.000941	0.001476	0.000680	0.001219	0.002324	0.004186	0.002248	-0.000231	0.002981	0.005790	0.004385	0.005706	0.000661	0.004141	0.000457	0.003621	0.004010	0.002180	0.002431	0.003243	0.000412	0.003396	0.003998	0.003414	0.003525	0.002590	0.001509	0.002350
-310.333333	-0.000030	-0.000997	0.000016	-0.003940	-0.000192	-0.002874	0.001045	-0.000097	0.004618	-0.000642	-0.001067	0.002381	-0.002031	-0.002063	0.000660	-0.002116	-0.000676	0.001769	0.002479	-0.000612	0.000749	0.000645	0.000162	0.001338	0.000465	0.002602	-0.000719	-0.000373	-0.003961	0.000020	0.003306	0.002339	0.002397	0.000561	-0.001045	-0.001678	-0.001150	0.002666	0.002700	0.001612	-0.001172	-0.000036	0.001614	0.001633	0.001688	0.004749	-0.001466	0.000455	0.001328
-310.300000	0.001001	-0.002324	0.000226	-0.003980	0.000192	-0.002324	-0.003544	-0.001685	0.000031	-0.001098	-0.003050	0.000722	-0.002400	-0.001321	0.000768	-0.001371	-0.004151	-0.003096	-0.000107	-0.000067	0.000116	-0.003161	-0.002271	0.000061	0.001997	0.000739	0.000128	-0.001044	-0.000171	0.003448	0.000099	0.002404	0.002439	-0.000900	0.000362	0.000160	-0.002057	-0.001770	-0.000423	0.003354	-0.001344	-0.002657	-0.001154	-0.000718	-0.004035	0.003770	-0.001140	-0.000604	0.000902
-310.266666	-0.000910	-0.002646	-0.002126	-0.004769	-0.001432	-0.005020	-0.003380	-0.007014	0.000164	-0.000328	-0.003925	-0.000785	-0.005574	-0.001612	0.000284	-0.003351	-0.003148	-0.000178	-0.003232	-0.002157	-0.004094	-0.004271	-0.002002	-0.004618	-0.002301	0.001283	0.000203	-0.003155	-0.002341	-0.000624	-0.003027	0.000665	-0.001510	-0.001740	-0.002940	-0.000922	-0.001220	-0.001632	-0.001572	0.000259	-0.002165	-0.005895	-0.002344	-0.002327	-0.002561	0.001566	-0.001903	-0.001307	-0.001229
-310.233333	-0.001962	-0.002476	-0.002864	-0.005253	-0.004261	-0.005673	-0.003359	-0.003400	-0.000570	-0.002367	-0.005441	-0.004271	-0.005745	-0.006063	-0.002007	-0.004468	-0.001481	-0.001084	-0.002084	-0.003922	-0.003621	-0.001873	-0.001763	-0.000992	-0.002132	-0.002427	-0.002644	-0.003723	-0.002135	-0.003648	-0.002076	-0.002320	-0.003201	-0.002146	-0.001483	-0.004128	-0.001850	-0.004491	-0.001429	-0.001458	-0.002858	-0.004068	-0.002155	-0.003714	-0.004063	-0.001332	-0.005828	-0.001754	-0.006221
-310.200000	-0.001552	-0.002724	-0.004701	-0.003566	-0.003865	-0.004300	-0.005290	-0.003706	0.000055	-0.001336	-0.005554	-0.000235	-0.004888	-0.005450	-0.003925	-0.004069	-0.003426	-0.004836	-0.000917	-0.004520	-0.001359	-0.005064	-0.001374	0.000198	-0.001182	-0.000966	-0.003670	-0.005026	-0.004434	-0.003951	0.000123	-0.005425	-0.003981	-0.003359	-0.003928	-0.000209	0.000276	-0.001668	-0.003922	0.000450	-0.004827	-0.004402	-0.003178	-0.004023	-0.003100	-0.005506	-0.002900	-0.005342	0.000034
-310.166666	-0.002506	-0.004254	-0.003890	-0.006046	-0.001899	-0.004369	-0.003525	-0.004376	-0.000587	-0.004389	-0.004023	-0.001069	-0.005538	-0.005330	-0.004155	-0.005249	-0.005487	-0.001058	-0.000879	-0.004565	-0.002332	-0.005806	-0.002064	-0.004158	-0.002713	-0.002898	-0.005052	-0.003997	-0.006663	-0.003074	-0.001115	-0.002867	-0.000266	-0.001435	-0.004613	-0.000405	-0.003048	-0.000589	-0.001284	-0.003207	-0.003755	-0.005182	-0.006734	-0.001513	-0.000813	-0.003682	-0.002845	-0.003185	-0.002894
-310.133333	-0.002148	-0.002743	-0.005675	-0.004554	-0.002634	-0.004639	-0.004647	-0.003368	-0.000502	-0.002752	-0.004782	-0.003946	-0.004334	-0.007016	-0.001823	-0.003138	-0.001906	-0.003448	-0.003080	-0.003410	-0.003734	-0.000911	-0.002743	-0.001572	-0.002052	-0.002382	-0.003883	-0.001729	-0.002794	-0.001288	0.001143	-0.000235	-0.001497	-0.003748	0.000267	-0.002604	-0.003035	-0.002201	-0.003125	-0.001528	-0.001824	-0.004574	-0.000075	-0.005547	-0.003485	-0.004948	-0.004974	-0.001175	-0.000892
-310.100000	-0.001173	-0.003289	-0.002412	-0.003763	-0.000450	-0.000149	-0.001833	-0.005146	-0.000774	-0.003916	-0.004419	-0.001064	-0.004248	-0.000971	-0.001022	-0.004331	-0.002783	0.000761	-0.003957	-0.005099	-0.002359	-0.001844	-0.001457	-0.002191	-0.001547	-0.004762	-0.000656	-0.000321	-0.004200	-0.000691	-0.000593	-0.002150	-0.002621	0.000649	-0.000659	-0.004260	-0.004167	-0.001446	-0.003667	0.001452	-0.003340	-0.003696	-0.001535	0.000400	0.000125	-0.001415	-0.005003	-0.001298	-0.001886
-310.066666	-0.000769	-0.001510	0.000661	-0.004458	-0.001552	0.000682	-0.003270	-0.001021	-0.000682	-0.000745	-0.004347	0.000935	-0.003087	-0.001250	-0.002687	-0.003848	-0.000327	-0.000167	-0.000318	-0.002991	-0.000773	-0.001702	-0.000009	-0.001731	-0.000731	-0.005091	-0.002707	-0.002911	-0.002575	-0.002875	-0.000036	-0.002480	-0.000177	-0.002937	-0.001487	-0.002559	-0.001501	0.001049	-0.003356	-0.004032	-0.003017	-0.002726	-0.001769	0.003429	-0.003694	-0.002740	-0.003283	-0.004114	-0.003488
-310.033333	-0.000645	0.000025	0.000011	0.000043	0.001730	-0.000784	0.000775	-0.001126	0.001891	0.000340	-0.000706	0.000778	-0.001985	-0.002327	0.003347	0.000716	-0.003036	-0.001273	0.000822	-0.001973	0.001903	0.000842	-0.000436	0.001427	0.002303	0.001071	-0.001797	-0.001823	0.000516	0.000690	-0.001136	-0.002117	0.001460	0.001897	0.000103	0.001083	0.000499	-0.001210	-0.002933	-0.001819	-0.002650	-0.001347	-0.001231	-0.002031	-0.001837	0.001143	0.001783	-0.001256	0.000861
-310.000000	0.002002	0.001145	0.001279	-0.001885	-0.000393	0.000632	0.004379	0.002134	0.002381	0.003902	-0.002152	0.002646	-0.001074	-0.000124	-0.001135	0.001235	0.001923	0.001141	0.000668	0.000782	-0.002159	-0.001116	-0.000194	0.000380	0.004599	0.001802	0.002353	0.001252	0.003038	0.001768	0.003946	0.000661	0.004099	0.002973	-0.001844	0.000082	0.004895	0.005014	-0.000155	0.002017	-0.002282	0.000116	0.001704	-0.001414	0.000426	-0.000528	0.001041	0.000075	-0.001521
-309.966666	0.001724	0.001813	0.002342	0.003874	0.002346	0.003074	0.003259	0.005182	0.001629	0.002334	0.000513	0.002577	0.001844	0.002308	0.001508	0.003361	0.001337	-0.001633	0.002204	-0.001813	-0.000011	0.002099	0.001601	0.004469	0.002603	0.000566	0.000713	0.000370	0.002569	0.002288	0.002826	0.002612	0.003913	0.002330	-0.000402	0.001196	0.001767	0.003935	0.001019	0.003214	0.003832	0.000393	0.003186	0.002450	0.001403	0.002190	0.000759	0.003003	0.000987
-309.933333	0.003228	0.002522	0.003128	0.003448	0.003746	0.005025	0.002900	0.001450	0.005107	0.000937	0.001330	0.002063	0.002476	0.001367	0.004317	0.000091	0.005246	0.003095	0.001433	0.003857	0.003260	0.001213	0.002929	0.002872	0.004120	0.001281	0.002593	0.001099	0.003420	0.002922	0.004415	0.004927	0.003051	0.007676	0.002369	0.003996	0.003591	0.006418	0.002728	0.003259	-0.000338	-0.000568	0.004803	0.003027	0.003611	0.004808	0.001148	0.001031	0.003524
-309.900000	0.004581	0.001829	0.007072	0.000661	0.001600	0.002673	0.002938	0.004494	0.007706	0.004853	0.002913	0.006237	0.002773	0.004274	0.004011	0.002309	0.004342	0.002881	0.003278	0.004210	0.003251	0.005530	0.006140	0.004778	0.002892	0.002130	0.002415	0.004500	0.006527	0.003677	0.003911	0.004657	0.004454	0.004601	0.004383	0.003437	0.004152	0.005699	0.002608	0.004001	0.001295	0.002984	0.002677	0.003011	0.003720	0.004567	0.003791	0.005923	0.001530
-309.866666	0.005361	0.005628	0.003331	0.003488	0.001456	0.005424	0.006173	0.003991	0.007193	0.003567	0.003628	0.005107	0.003845	0.001667	0.002106	0.002140	0.005542	0.004437	0.002927	0.004053	0.003302	0.000685	0.003449	0.002319	0.004085	0.006815	0.006539	0.004985	0.004372	0.002552	0.007361	0.005352	0.006573	0.004974	0.002347	0.006160	0.005269	0.003502	0.003445	0.003751	0.002168	0.004010	0.002064	0.002792	0.003973	0.005751	0.002233	0.007234	0.005392
-309.833333	0.007565	0.000721	0.005608	0.002550	0.005477	0.003344	0.004035	0.004481	0.004243	0.005236	0.001368	0.006716	0.003570	-0.000745	0.005559	0.001789	0.004620	0.005159	0.005288	0.002191	0.004757	0.006453	0.002080	0.003102	0.007183	0.002986	0.004127	0.002721	0.006524	0.005302	0.007327	0.005929	0.007063	0.005267	0.004993	0.005091	0.005767	0.003281	0.001992	0.005753	0.003375	0.005065	0.003515	0.005603	0.001421	0.006523	0.002685	0.008082	0.003629
-309.800000	0.004815	0.005308	0.004396	0.002398	0.001910	0.003578	0.002049	0.005446	0.006090	0.003873	0.000336	0.003494	0.001788	0.001742	0.001693	0.001863	0.004076	0.003089	0.001373	0.004420	0.004030	0.002023	0.004557	0.003653	0.005643	0.003534	0.003337	0.003945	0.004584	0.004409	0.007223	0.004241	0.007304	0.006555	0.003378	0.003065	0.006335	0.006819	0.003531	0.006308	0.004024	0.004037	0.003128	0.003658	0.006417	0.004381	0.003411	0.002682	0.005889
-309.766666	0.003230	0.003476	0.000995	0.001239	0.003450	0.003895	0.001513	0.001666	0.006158	0.004187	0.001558	0.004063	-0.001005	0.000030	0.003097	0.001540	0.001973	0.003420	0.002853	0.001030	0.003674	0.003198	0.002748	0.002777	0.003862	0.001255	0.001717	0.003876	0.002804	0.002668	0.003790	0.005408	0.006506	0.006919	0.002892	0.002980	0.005696	0.002954	0.005075	0.003451	0.004445	0.003714	0.004557	0.002584	0.007164	0.003652	0.003427	0.003965	0.005363
-309.733333	0.002434	0.003706	0.000421	0.000609	0.002098	0.001870	-0.001081	0.003983	0.001731	0.002463	0.000952	0.002338	-0.001336	0.004212	-0.001220	0.001028	0.001234	0.001119	0.003396	0.001984	0.000989	0.001752	0.003288	0.002991	0.002621	0.001493	-0.000467	0.000728	0.001759	0.002176	0.005383	0.005500	0.004583	0.004009	0.001175	0.001661	0.000885	0.005004	0.002499	0.005845	0.004218	0.001131	0.002577	0.003808	0.003656	0.003511	0.003660	0.000547	0.004276
-309.700000	-0.000525	0.002647	0.003035	-0.000752	-0.001026	0.000580	0.000994	-0.000787	0.004461	0.001836	-0.001170	0.001935	0.000354	-0.000179	0.001290	-0.001284	-0.000810	0.001836	0.001800	-0.001260	0.000276	0.001063	0.001967	0.000793	0.002144	0.001625	0.001954	-0.001486	0.002373	0.001259	0.003371	0.004195	0.004977	0.002511	0.000495	0.000515	-0.001227	0.001969	0.002094	0.002758	-0.000123	0.000722	0.000598	0.001812	0.000222	0.003943	0.000591	0.001311	0.001530
-309.666666	-0.000305	-0.000875	-0.000769	-0.001982	-0.000570	-0.000883	0.002167	0.002670	0.002298	0.001282	-0.000395	-0.000006	-0.002324	0.002261	-0.001703	-0.003701	-0.002493	-0.000239	0.002851	-0.000515	0.000646	0.000382	-0.001225	-0.001272	-0.001348	-0.000068	0.000476	0.000911	-0.002530	0.002734	0.006038	0.001333	-0.000520	-0.001547	0.000133	-0.001116	-0.000699	-0.000333	0.001222	0.002623	0.002035	-0.001179	0.000089	0.001175	-0.000872	0.000284	0.000393	0.001474	0.001950
-309.633333	-0.001098	-0.001759	-0.002661	-0.001710	0.000357	-0.004054	-0.002531	-0.000472	0.000998	0.001497	-0.002099	-0.001281	-0.000790	-0.000899	-0.002297	-0.004817	-0.002708	-0.004268	0.000514	-0.003887	0.000565	0.000173	-0.002538	-0.001358	0.002298	0.000775	0.001363	-0.000270	-0.000616	0.003756	0.000134	-0.001206	0.000395	0.000351	-0.001087	-0.001438	-0.000184	0.001379	-0.000619	0.001908	0.000367	-0.001140	-0.000423	0.000558	0.000596	-0.000648	-0.001046	-0.000381	0.002360
-309.600000	-0.002468	-0.006186	-0.004220	-0.002284	-0.001833	-0.003981	-0.001757	0.000709	0.001121	-0.004027	-0.003907	-0.001767	-0.006015	-0.004243	-0.002913	-0.003937	-0.005144	-0.003877	-0.003045	-0.006220	-0.002985	-0.002756	-0.005293	-0.003720	-0.002121	-0.002129	-0.001848	-0.001328	-0.003355	0.000878	-0.001156	0.000487	-0.001015	-0.003789	-0.004178	-0.001065	-0.003158	-0.001130	-0.001316	-0.000525	-0.002203	-0.003542	0.000707	-0.003816	-0.001006	-0.003498	-0.001142	-0.003206	-0.001303
-309.566666	-0.001227	-0.006186	-0.004147	-0.005504	-0.004726	-0.001391	-0.004810	-0.004380	-0.005357	-0.002531	-0.004318	-0.003292	-0.006715	-0.004023	-0.005491	-0.007029	-0.002512	-0.001828	-0.005251	-0.005174	-0.006312	-0.006033	-0.005384	-0.006190	-0.001387	-0.001578	-0.001778	-0.004150	-0.002779	-0.005094	-0.002974	-0.002498	-0.000868	-0.000333	-0.004221	-0.004525	-0.003602	-0.002465	-0.005221	-0.001757	-0.002385	-0.006621	-0.000425	-0.004670	-0.005285	-0.003407	-0.003531	-0.004832	-0.002249
-309.533333	-0.005821	-0.004519	-0.006009	-0.005418	-0.004506	-0.007150	-0.002868	-0.005783	-0.003129	-0.006070	-0.004902	-0.005555	-0.006162	-0.005575	-0.003720	-0.006786	-0.007515	-0.003607	-0.005787	-0.005768	-0.002060	-0.004993	-0.006196	-0.004414	-0.003882	-0.005693	-0.002537	-0.005278	-0.002146	-0.004883	-0.005007	-0.002629	-0.002197	-0.002892	-0.003579	-0.005889	-0.004246	-0.002795	-0.005785	-0.003052	-0.003360	-0.006088	-0.002653	-0.005064	-0.005872	-0.003788	-0.006604	-0.004334	-0.000446
-309.500000	-0.005601	-0.008922	-0.006797	-0.005397	-0.004693	-0.004992	-0.005132	-0.005815	-0.004261	-0.004042	-0.006753	-0.005300	-0.009694	-0.008613	-0.005821	-0.008973	-0.007877	-0.006863	-0.006769	-0.007322	-0.007957	-0.006465	-0.006180	-0.004830	-0.006119	-0.004836	-0.004060	-0.003959	-0.008101	-0.005241	-0.004115	-0.003004	-0.005548	-0.005586	-0.004436	-0.005069	-0.004654	-0.003487	-0.003243	-0.003795	-0.004736	-0.006878	-0.006139	-0.004832	-0.005738	-0.006690	-0.005572	-0.006663	-0.003351
-309.466666	-0.007461	-0.001904	-0.007423	-0.009258	-0.006257	-0.010214	-0.005549	-0.007313	-0.004012	-0.006633	-0.006960	-0.004121	-0.006598	-0.007660	-0.006096	-0.008965	-0.009114	-0.007710	-0.005564	-0.008748	-0.005408	-0.006323	-0.006360	-0.008836	-0.006228	-0.004602	-0.004061	-0.007613	-0.006108	-0.004825	-0.003417	-0.005019	-0.005041	-0.004619	-0.002795	-0.008569	-0.005809	-0.002345	-0.006953	-0.005398	-0.005343	-0.008914	-0.004727	-0.004734	-0.006862	-0.007209	-0.007735	-0.006887	-0.005555
-309.433333	-0.000433	-0.005365	-0.009289	-0.010625	-0.005517	-0.008807	-0.004818	-0.008211	-0.007406	-0.006922	-0.006942	-0.001112	-0.008446	-0.007044	-0.003897	-0.006157	-0.007582	-0.007182	-0.005431	-0.008816	-0.005599	-0.004701	-0.006096	-0.005802	-0.007682	-0.006540	-0.003844	-0.007794	-0.004599	-0.003510	-0.004535	-0.007253	-0.005601	-0.006234	-0.006299	-0.006116	-0.006788	-0.005310	-0.006577	-0.005639	-0.004861	-0.007994	-0.004365	-0.003889	-0.009278	-0.006696	-0.006711	-0.007966	-0.004819
-309.400000	-0.004495	-0.004643	-0.007818	-0.006024	-0.005254	-0.005881	-0.006964	-0.006591	-0.002081	-0.007516	-0.006339	-0.007209	-0.007479	-0.006178	-0.007473	-0.008546	-0.006811	-0.005024	-0.008196	-0.008285	-0.006448	-0.003551	-0.004711	-0.007758	-0.004878	-0.006234	-0.006940	-0.008833	-0.005127	-0.005139	-0.004348	-0.007103	-0.002840	-0.006226	-0.008205	-0.006196	-0.005471	-0.005336	-0.007035	-0.006984	-0.005247	-0.008481	-0.005902	-0.007674	-0.010754	-0.004502	-0.009003	-0.007903	-0.004397
-309.366666	-0.004093	-0.004027	-0.007228	-0.006941	-0.006308	-0.006681	-0.004829	-0.004681	-0.004513	-0.005992	-0.006531	-0.004472	-0.008397	-0.004981	-0.004561	-0.006173	-0.008206	-0.007129	-0.008448	-0.009040	-0.009382	-0.009000	-0.007201	-0.007799	-0.004415	-0.005295	-0.005520	-0.007661	-0.005755	-0.003850	-0.006566	-0.008185	-0.004032	-0.002827	-0.007418	-0.006566	-0.005883	-0.004148	-0.006019	-0.006543	-0.005504	-0.008629	-0.005651	-0.005462	-0.006578	-0.005737	-0.006131	-0.007264	-0.004089
-309.333333	-0.005376	-0.003512	-0.004940	-0.007992	-0.005834	-0.006739	-0.005600	-0.004356	-0.004690	-0.006141	-0.007739	-0.005962	-0.008030	-0.006226	-0.006669	-0.008430	-0.006420	-0.006480	-0.006624	-0.006238	-0.002238	-0.006212	-0.005483	-0.004932	-0.004327	-0.007852	-0.003953	-0.009860	-0.006770	-0.006015	-0.004712	-0.005925	-0.004217	-0.007677	-0.005917	-0.008013	-0.003700	-0.005171	-0.005036	-0.002725	-0.005744	-0.008360	-0.003942	-0.006361	-0.006519	-0.008811	-0.005646	-0.005185	-0.004345
-309.300000	-0.006639	-0.004966	-0.003328	-0.006801	-0.004057	-0.005284	-0.004236	-0.003490	-0.004656	-0.004772	-0.007620	-0.002506	-0.006254	-0.006296	-0.005232	-0.006881	-0.006419	-0.005925	-0.003993	-0.004129	-0.007956	-0.004818	-0.003625	-0.005157	-0.003806	-0.004557	-0.003626	-0.005796	-0.004884	-0.004821	-0.004097	-0.007605	-0.005591	-0.005109	-0.005827	-0.004335	-0.003376	-0.005272	-0.006734	-0.006053	-0.005833	-0.005710	-0.004669	-0.005677	-0.007255	-0.007395	-0.007004	-0.008283	-0.008299
-309.266666	-0.003819	-0.002784	-0.006063	-0.003477	-0.005362	-0.002825	-0.002866	-0.008790	-0.003886	-0.005318	-0.004390	-0.004910	-0.003625	-0.004195	0.001001	-0.006626	-0.004153	-0.004543	-0.006438	-0.004846	-0.006101	-0.006037	-0.004961	-0.002084	-0.002906	-0.006391	-0.004428	-0.002963	-0.001825	-0.005267	-0.006190	-0.005161	-0.004146	-0.003345	-0.004690	-0.003895	-0.004357	-0.004703	-0.005916	-0.004192	-0.005106	-0.005828	-0.005683	-0.004109	-0.008106	-0.003344	-0.005538	-0.006593	-0.003789
-309.233333	-0.003480	0.001050	0.001001	-0.005007	-0.004465	-0.003226	-0.002923	-0.005646	-0.001490	-0.003239	-0.004504	-0.001523	-0.006588	-0.004183	-0.004331	-0.005915	-0.002730	-0.001356	-0.004277	-0.006929	-0.004575	-0.002002	-0.001689	-0.001662	-0.003464	-0.004698	-0.004544	-0.003765	-0.003206	-0.001006	-0.002327	-0.004492	-0.002215	-0.002953	-0.005974	-0.003723	-0.001283	-0.002907	-0.002359	-0.002085	-0.005115	-0.004873	-0.002930	-0.000803	-0.005646	-0.001533	-0.004981	-0.003728	-0.005560
-309.200000	-0.001064	-0.001629	-0.003252	-0.004358	-0.004228	-0.004673	-0.003025	-0.004023	-0.001222	-0.004279	-0.006003	0.000263	-0.004018	-0.002649	-0.004098	-0.003003	-0.003860	-0.003140	-0.003726	-0.001787	-0.006206	-0.001722	-0.001502	-0.002768	-0.002008	-0.009578	-0.005901	-0.002618	-0.004696	-0.002391	-0.003276	-0.001781	-0.001563	-0.000835	-0.004384	-0.001650	0.000487	-0.001270	-0.003152	-0.003508	-0.004651	-0.003645	0.000346	-0.002782	-0.003922	-0.003011	-0.005052	-0.005164	-0.001722
-309.166666	-0.001133	-0.002975	-0.001013	-0.001862	-0.001234	-0.000548	0.002359	-0.003719	-0.002337	-0.003042	-0.004385	-0.002111	-0.004185	-0.000836	-0.001516	0.000065	-0.002142	-0.001322	0.000343	-0.002971	-0.000847	-0.002048	-0.001549	0.000459	-0.002547	-0.002681	-0.001954	-0.002723	-0.000357	-0.002070	0.001115	-0.002117	-0.000642	-0.004053	-0.001962	-0.002691	-0.001428	-0.003017	-0.000804	-0.000654	-0.001932	-0.002995	0.001586	-0.000745	-0.001840	-0.002681	-0.001972	-0.001190	-0.002911
-309.133333	0.001616	-0.000172	0.000149	-0.000052	-0.001340	-0.002265	-0.001376	-0.001452	-0.000801	-0.004381	-0.002779	-0.002496	-0.003276	-0.003866	-0.001742	0.002185	-0.002385	-0.001795	-0.001716	-0.000062	-0.000596	-0.002744	0.001127	-0.000453	-0.002824	0.000406	0.000046	-0.001977	-0.003006	-0.001392	0.000435	0.000251	-0.001361	0.002190	0.001306	-0.000042	-0.001913	-0.002433	-0.002475	-0.003586	-0.001999	0.000783	0.000986	-0.000375	-0.003762	-0.001504	-0.003230	0.000204	-0.001520
-309.100000	0.002571	-0.002165	0.002416	-0.001799	0.001020	0.000281	0.001798	-0.002792	0.002046	0.000688	-0.003103	-0.002395	-0.001463	-0.000473	-0.000347	0.002081	0.000832	0.001737	0.001291	-0.002612	0.002250	-0.001704	0.000959	0.000219	0.000990	0.002238	-0.002262	-0.000992	0.000761	0.001583	0.002603	0.000358	0.002074	0.000355	0.002098	0.002877	0.001731	0.003151	-0.000176	0.000565	-0.000372	-0.001284	0.000088	-0.001111	0.000083	0.000324	-0.002115	0.000603	0.000783
-309.066666	0.002396	0.000916	0.002140	-0.000559	-0.000059	-0.000453	0.002513	0.002531	0.001628	0.001661	0.001353	0.000179	0.001867	0.000367	0.000708	0.001560	0.001153	0.005036	0.003495	0.000720	-0.000076	0.000781	0.001721	0.002671	0.001856	0.000942	0.000912	0.000634	0.001391	0.003065	0.003172	-0.000264	0.003495	0.001780	0.001592	0.001834	-0.000057	0.002493	-0.000102	-0.001857	0.001679	-0.002449	-0.000799	0.004785	-0.001313	-0.000640	0.000787	0.001247	0.001135
-309.033333	0.007673	0.001960	0.002448	0.004036	0.002895	-0.000093	0.001683	0.000944	0.000374	0.001220	0.000399	0.001092	0.002875	0.000512	0.002857	0.001924	0.000456	0.003434	0.004640	0.000028	0.000014	0.001860	0.003667	0.003095	0.002101	-0.000397	0.002862	0.004319	0.002194	0.005028	0.004358	0.003444	0.003936	0.002045	0.003601	0.002014	0.003530	0.004868	0.005142	0.001680	0.002143	-0.002452	-0.000971	0.001406	0.001736	0.001619	0.001474	0.001491	0.001054
-309.000000	0.007194	0.005037	0.004824	0.001717	0.005286	0.001534	0.002565	0.005372	0.004978	0.003880	0.002703	0.003435	0.003041	0.002533	0.003381	0.003344	0.002948	0.001180	0.005785	0.000941	0.002192	0.004329	0.002175	0.004631	0.006245	0.002181	0.002693	0.001682	0.005223	0.004229	0.003601	0.003699	0.003919	0.005251	0.001103	0.001410	0.000732	0.004456	0.004163	0.002783	0.005570	0.002689	0.002909	0.003438	0.005353	0.002453	0.000268	0.001036	0.002681
-308.966666	0.003701	0.005966	0.004997	0.001822	0.004521	0.003153	0.001921	0.007153	0.006014	0.003191	0.002275	0.005578	0.003763	0.003860	0.000090	0.003154	0.004887	0.002526	0.004368	0.004343	0.005327	0.004614	0.006776	0.005429	0.004867	0.001522	0.005099	0.002679	0.006789	0.006650	0.006165	0.006437	0.005396	0.004620	0.004665	0.002710	0.005254	0.004472	0.005504	0.005837	0.001449	0.000114	0.002995	0.002272	0.004370	0.004804	0.000821	0.004628	0.004556
-308.933333	0.008438	0.003488	0.003334	0.006341	0.004517	0.004858	0.001619	0.005758	0.004738	0.007103	0.003927	0.003404	0.004036	0.005920	0.005753	0.003422	0.003401	0.007244	0.006418	0.005345	0.003748	0.006511	0.006256	0.005848	0.004348	0.002226	0.006227	0.006189	0.004674	0.006860	0.005509	0.006172	0.005965	0.007760	0.003093	0.003612	0.006735	0.005266	0.005809	0.005731	0.002981	0.001235	0.002896	0.005644	0.002312	0.003704	0.003011	0.002861	0.005804
-308.900000	0.006520	0.005830	0.005825	0.006236	0.003847	0.005971	0.003734	0.006495	0.003834	0.004999	0.004011	0.004499	0.005083	0.004712	0.003804	0.003562	0.007656	0.004879	0.006430	0.003558	0.002781	0.005698	0.008338	0.006811	0.007902	0.003871	0.005342	0.004832	0.006059	0.005880	0.007366	0.007686	0.003693	0.007750	0.004414	0.005771	0.005946	0.005174	0.004492	0.004727	0.004490	0.005347	0.005917	0.004849	0.004870	0.008218	0.005431	0.005630	0.004652
-308.866666	0.008301	0.006353	0.006350	0.004079	0.003788	0.005397	0.005116	0.003369	0.005444	0.006861	0.004504	0.004175	0.002939	0.005828	0.003420	0.003274	0.008021	0.005577	0.003565	0.006114	0.005119	0.002773	0.005979	0.006673	0.006383	0.004027	0.005679	0.005146	0.003855	0.005281	0.006490	0.008673	0.007878	0.004806	0.006453	0.005654	0.004058	0.009371	0.005798	0.005815	0.005923	0.003269	0.004169	0.008705	0.005434	0.007252	0.003145	0.004810	0.010542
-308.833333	0.004668	0.006024	0.004766	0.006789	0.007488	0.006289	0.004484	0.008574	0.009446	0.002501	0.007058	0.004828	0.003973	0.004480	0.009035	0.005849	0.006477	0.004622	0.009694	0.007708	0.006632	0.007183	0.004661	0.006042	0.008170	0.007408	0.006072	0.008196	0.004868	0.007103	0.005901	0.006230	0.008466	0.005261	0.007352	0.005717	0.007229	0.006525	0.006034	0.007523	0.009470	0.005705	0.008124	0.004987	0.006808	0.007771	0.003931	0.005436	0.007426
-308.800000	0.008229	0.008890	0.005329	0.005651	0.003041	0.005480	0.003559	0.006166	0.009497	0.005182	0.004677	0.006307	0.006408	0.005343	0.007785	0.005788	0.005729	0.004043	0.006774	0.007112	0.005188	0.004456	0.006717	0.007099	0.008252	0.005453	0.005913	0.004907	0.006537	0.007080	0.005549	0.007860	0.007025	0.007363	0.005000	0.007794	0.006695	0.003708	0.006063	0.007690	0.008957	0.008815	0.005917	0.006627	0.003913	0.007126	0.004766	0.003660	0.005204
-308.766666	0.009212	0.006017	0.006442	0.004984	0.007772	0.006848	0.002943	0.007270	0.008283	0.003652	0.005015	0.003453	0.007314	0.005345	0.008291	0.005697	0.005646	0.006707	0.008786	0.005597	0.005314	0.007398	0.004790	0.006355	0.006119	0.006387	0.006490	0.004388	0.004609	0.007572	0.007954	0.009487	0.006038	0.008588	0.006197	0.005867	0.003208	0.008222	0.007242	0.008810	0.005962	0.007201	0.009191	0.004385	0.006333	0.008654	0.004696	0.003712	0.006407
-308.733333	0.009471	0.004922	0.002585	0.005711	0.008053	0.004670	0.004259	0.004462	0.007800	0.005821	0.005984	0.005158	0.004353	0.007027	0.007201	0.003775	0.005102	0.006326	0.007511	0.003639	0.005416	0.003231	0.007591	0.006554	0.009303	0.006794	0.007249	0.002452	0.005898	0.009238	0.008762	0.009073	0.006411	0.007146	0.003944	0.007423	0.005307	0.007585	0.005203	0.006661	0.008814	0.004854	0.007730	0.006984	0.009173	0.007934	0.003731	0.004284	0.006694
-308.700000	0.003271	0.003872	0.006706	0.004595	0.007747	0.005441	0.001785	0.006294	0.009095	0.006701	0.006252	0.004213	0.003352	0.005032	0.005464	0.005204	0.005730	0.006974	0.005347	0.004032	0.007746	0.007265	0.008144	0.005349	0.004787	0.005195	0.007542	0.005280	0.005861	0.004466	0.006100	0.008196	0.003390	0.008358	0.005262	0.005918	0.006393	0.005978	0.011396	0.004514	0.005696	0.003702	0.006414	0.005778	0.005778	0.008732	0.004792	0.003592	0.009476
-308.666666	0.003873	0.004985	0.006765	0.001698	0.004764	0.006012	0.004388	0.002808	0.007419	0.005643	0.003947	0.004765	0.003760	0.007202	0.003964	0.006362	0.001281	0.008020	0.004714	0.003141	0.006118	0.006959	0.005833	0.004540	0.007116	0.006793	0.003213	0.004591	0.004043	0.006444	0.005385	0.006878	0.007099	0.006549	0.003914	0.003844	0.004456	0.004899	0.008276	0.007171	0.008378	0.005949	0.007129	0.001857	0.005579	0.006649	0.005589	0.004404	0.005566
-308.633333	0.005122	0.002356	0.007896	0.007621	0.004682	0.004056	0.002986	0.003969	0.007771	0.005067	0.004550	0.006466	0.003821	0.004685	0.007505	0.005327	0.004741	0.008061	0.005230	0.003266	0.002986	0.004799	0.002631	0.002403	0.005750	0.003929	0.002624	0.003461	0.004114	0.007127	0.004281	0.003391	0.006477	0.004351	0.002041	0.003725	0.005032	0.005394	0.004536	0.005484	0.005169	0.002723	0.003479	0.005466	0.004788	0.004230	0.005524	0.006619	0.006339
-308.600000	0.003244	0.004097	0.004791	0.003958	0.004272	0.003634	0.004372	0.004474	0.003316	0.001766	0.003391	0.005823	0.001715	0.003119	0.006357	0.002331	0.005999	0.006558	0.002676	0.005208	0.006598	0.004990	0.005189	0.006528	0.004437	0.006745	0.004402	0.001441	0.000641	0.005868	0.004688	0.004489	0.001542	0.005581	0.005741	0.001281	0.005743	0.005001	0.003528	0.004428	0.003179	0.002103	0.002392	0.002540	0.003146	0.005356	0.003281	0.004123	0.003572
-308.566666	0.004826	0.003958	0.003025	0.003487	0.001917	0.002971	0.003807	0.003910	0.003350	0.003683	0.000706	0.004209	0.001172	0.003419	0.004951	0.002860	0.002033	0.005716	0.003174	0.002427	0.004310	0.001785	0.003298	0.000972	0.002860	0.002895	0.001950	0.001494	0.006080	0.004870	0.002747	0.002500	0.005848	0.003325	0.004337	0.004492	0.001136	0.005479	0.002588	0.006016	0.002426	0.000913	-0.000758	0.003788	0.004533	0.005457	0.003382	0.002285	0.004525
-308.533333	0.003031	0.002415	0.005462	0.003368	0.005515	0.000042	0.002331	0.001772	0.006501	0.001782	0.004476	0.003428	-0.000884	0.002378	0.001934	0.003605	0.000643	0.002618	0.005093	0.002807	0.001118	0.001728	0.002014	0.003659	0.004214	0.005549	0.002583	0.001784	0.002740	0.005753	0.005284	0.003046	0.005271	0.004820	0.006409	0.002360	0.003846	0.007519	0.003064	0.003975	0.002657	0.002246	0.005628	0.003412	0.002338	0.004074	0.003872	0.004129	0.006068
-308.500000	0.001395	0.002318	0.002735	0.001566	0.003082	0.003156	0.003121	0.000957	0.001190	0.002513	0.002968	0.003467	0.001506	-0.000613	0.005397	0.003960	0.002673	0.004612	0.002635	0.003392	0.001042	0.001813	0.004114	0.002485	0.003822	0.003768	0.004235	0.002928	0.004595	0.004942	0.005738	0.003270	0.002101	0.003292	0.001423	0.004742	0.003965	0.007006	0.002262	0.004454	0.003057	0.000633	0.001469	0.004790	0.002153	0.005099	-0.001679	0.003256	0.002387
-308.466666	0.005112	0.003278	0.003156	0.000328	0.003319	0.004549	0.004172	0.002167	0.006283	-0.000337	0.002991	0.001920	0.001224	0.001083	0.002521	0.002425	0.002034	0.003483	0.001165	0.003298	0.003545	0.002617	0.006540	0.003028	0.004798	0.005050	0.001983	0.000998	0.005284	0.004439	0.005642	0.001308	0.003627	0.005694	0.004492	0.003701	0.003832	0.006184	0.001524	0.004512	0.004265	0.003840	0.004368	0.002709	0.004038	0.003340	0.001522	0.002375	0.004226
-308.433333	0.006436	0.002838	0.004025	0.002067	0.003805	0.002919	0.004724	0.004490	0.006040	0.005424	0.004246	0.003592	0.001764	0.006531	0.006374	0.003791	0.003886	0.005053	0.002369	0.004212	0.004661	0.002793	0.005442	0.003082	0.006502	0.003116	0.005201	0.003762	0.006264	0.002343	0.003641	0.004514	0.006284	0.003796	0.003557	0.000507	0.003953	0.006906	0.004092	0.003272	0.002936	-0.000111	0.003675	0.003109	0.003263	0.005123	0.003245	0.003427	0.004830
-308.400000	0.005451	0.005961	0.004204	0.005270	0.007834	0.005789	0.003422	0.006622	0.009178	0.001872	0.002688	0.002671	0.006040	0.003952	0.007324	0.006226	0.002611	0.007695	0.007973	0.004914	0.006344	0.004478	0.005971	0.001738	0.007214	0.005207	0.004373	0.001430	0.006059	0.003337	0.005241	0.002241	0.007050	0.005255	0.004199	0.003291	0.005858	0.006253	0.003557	0.006011	0.001093	0.002176	0.003360	0.003752	0.004373	0.006055	0.003523	0.003556	0.005910
-308.366666	0.005462	0.005221	0.005801	0.003937	0.006429	0.007567	0.003590	0.006699	0.005255	0.002175	0.002952	0.006621	0.006607	0.007040	0.007486	0.008909	0.007120	0.004219	0.004015	0.004622	0.006675	0.005886	0.007175	0.005742	0.004420	0.007317	0.004544	0.004577	0.005550	0.006895	0.004633	0.003425	0.006611	0.007307	0.004687	0.004344	0.006144	0.006633	0.004300	0.006487	0.004941	0.002207	0.005868	0.004397	0.003783	0.005508	0.005324	0.002807	0.006912
-308.333333	0.008131	0.007299	0.007318	0.006775	0.005724	0.006053	0.006622	0.010479	0.007564	0.006827	0.004716	0.010334	0.006465	0.007213	0.007763	0.007188	0.007008	0.006145	0.006353	0.010867	0.007269	0.010813	0.009195	0.008908	0.006657	0.008297	0.004975	0.006405	0.007371	0.005855	0.009599	0.008213	0.009203	0.008456	0.006343	0.004429	0.007908	0.009478	0.007662	0.006346	0.006375	0.005979	0.007778	0.004961	0.006114	0.008119	0.005211	0.006969	0.007005
-308.300000	0.008834	0.007167	0.007080	0.007388	0.006243	0.009529	0.006892	0.008848	0.010405	0.004806	0.005704	0.008119	0.011219	0.006779	0.009849	0.010181	0.009106	0.010517	0.010150	0.008004	0.008601	0.006594	0.010172	0.009577	0.010679	0.009680	0.009697	0.009320	0.008686	0.011305	0.010286	0.008736	0.010176	0.011263	0.006013	0.007534	0.009101	0.009739	0.007429	0.006926	0.007600	0.006174	0.008481	0.006911	0.006043	0.009005	0.008610	0.010797	0.009131
-308.266666	0.008083	0.009440	0.011527	0.008361	0.009955	0.011422	0.010380	0.008892	0.010792	0.010798	0.006197	0.012463	0.010368	0.008151	0.010485	0.010304	0.011491	0.012098	0.009252	0.008107	0.008099	0.011396	0.011771	0.011169	0.010515	0.009485	0.008483	0.009610	0.009324	0.009895	0.011893	0.012076	0.010267	0.013259	0.006026	0.007173	0.012891	0.010087	0.010885	0.010043	0.008842	0.005187	0.009896	0.011388	0.009267	0.005450	0.006458	0.009700	0.011686
-308.233333	0.012502	0.010234	0.008515	0.010400	0.011246	0.011587	0.008443	0.010683	0.008140	0.011328	0.011842	0.009993	0.008324	0.008400	0.011563	0.012126	0.010499	0.010411	0.011242	0.009562	0.011517	0.011728	0.011521	0.013112	0.010538	0.009129	0.012341	0.009699	0.011737	0.011422	0.011257	0.010109	0.010638	0.014029	0.010362	0.009458	0.012656	0.011604	0.010904	0.009871	0.008938	0.008307	0.011741	0.009970	0.011115	0.012305	0.008855	0.009933	0.011020
-308.200000	0.012769	0.011340	0.012876	0.012832	0.011769	0.013098	0.009719	0.012589	0.012758	0.012371	0.012027	0.014516	0.010971	0.012075	0.010605	0.010344	0.013026	0.013329	0.012641	0.011407	0.013811	0.010960	0.012789	0.011023	0.012892	0.013236	0.014973	0.009363	0.011262	0.013215	0.013515	0.012234	0.012457	0.013573	0.010588	0.011530	0.013545	0.012736	0.012674	0.012187	0.013081	0.009595	0.012645	0.012738	0.012324	0.012820	0.009905	0.010584	0.011612
-308.166666	0.014151	0.013503	0.013733	0.011668	0.013628	0.014565	0.010503	0.012244	0.013453	0.011566	0.012363	0.014996	0.014878	0.009200	0.012373	0.010266	0.010872	0.014568	0.012842	0.010915	0.012287	0.011799	0.014443	0.013177	0.015875	0.012841	0.015312	0.014190	0.013020	0.012585	0.014352	0.012580	0.015175	0.014935	0.010874	0.012879	0.012783	0.015089	0.012794	0.013644	0.011480	0.013239	0.013248	0.009106	0.012862	0.014473	0.012248	0.011933	0.014781
-308.133333	0.014972	0.015538	0.012742	0.014569	0.011722	0.012030	0.013000	0.011471	0.011771	0.012731	0.010521	0.012786	0.010557	0.012403	0.014092	0.011476	0.011520	0.014109	0.013381	0.011422	0.014458	0.011984	0.014455	0.015076	0.012369	0.015750	0.011755	0.013846	0.012593	0.016074	0.017162	0.012821	0.016830	0.014786	0.012035	0.010320	0.012331	0.013192	0.015982	0.013961	0.013333	0.009394	0.015081	0.014046	0.013067	0.014509	0.013413	0.013051	0.013799
-308.100000	0.012931	0.012965	0.012346	0.013514	0.013958	0.013435	0.009882	0.015543	0.016119	0.013403	0.013465	0.013944	0.013614	0.009136	0.012009	0.010819	0.010808	0.015229	0.015790	0.012234	0.013470	0.011986	0.014145	0.011853	0.014840	0.015025	0.012341	0.013336	0.016866	0.014012	0.013557	0.013701	0.015292	0.015212	0.012984	0.009286	0.016315	0.014948	0.013454	0.014284	0.011866	0.008770	0.009909	0.015654	0.013592	0.012564	0.011790	0.011340	0.012319
-308.066666	0.014137	0.012133	0.013148	0.014216	0.013627	0.011956	0.012497	0.013600	0.015688	0.012657	0.012273	0.012981	0.009665	0.011015	0.013257	0.012903	0.010899	0.014267	0.012572	0.012413	0.012450	0.012520	0.014089	0.011992	0.014414	0.013350	0.015217	0.010840	0.015791	0.015123	0.013798	0.013600	0.014199	0.011836	0.011334	0.011508	0.013511	0.014710	0.011186	0.013731	0.010083	0.012215	0.010798	0.010405	0.010656	0.013198	0.011973	0.013297	0.015286
-308.033333	0.011568	0.010397	0.012908	0.014203	0.011945	0.012175	0.011887	0.010507	0.014366	0.011834	0.014943	0.011577	0.010555	0.011665	0.013583	0.014247	0.011454	0.013381	0.012125	0.009654	0.010596	0.013213	0.011139	0.009277	0.013034	0.011218	0.011751	0.013390	0.012894	0.013284	0.014141	0.014891	0.013588	0.014021	0.010386	0.012145	0.009483	0.013396	0.013473	0.015042	0.012911	0.010733	0.011286	0.011233	0.011959	0.010403	0.013928	0.012597	0.013744
-308.000000	0.012284	0.009963	0.012035	0.011091	0.009978	0.011980	0.005532	0.008165	0.011249	0.009274	0.008619	0.010595	0.008994	0.010084	0.008722	0.009452	0.009245	0.013063	0.011456	0.010424	0.011398	0.009983	0.011674	0.010240	0.013515	0.014404	0.011269	0.010997	0.011063	0.013688	0.011845	0.012370	0.011158	0.013474	0.009833	0.009899	0.011198	0.013014	0.012600	0.011617	0.010201	0.007986	0.010926	0.011371	0.010796	0.010873	0.011304	0.010749	0.011143
-307.966666	0.009595	0.006164	0.012125	0.009798	0.010594	0.008177	0.004702	0.008789	0.007865	0.008262	0.007246	0.009478	0.006371	0.007804	0.010971	0.007864	0.010791	0.010150	0.009821	0.009975	0.009130	0.013623	0.006493	0.009428	0.012859	0.010654	0.010649	0.010531	0.012908	0.014298	0.011293	0.011600	0.011865	0.011033	0.007934	0.008760	0.008804	0.008506	0.010831	0.013976	0.010591	0.006061	0.008836	0.010080	0.010460	0.009763	0.009174	0.009184	0.012985
-307.933333	0.008260	0.004860	0.005784	0.008738	0.010515	0.006110	0.006265	0.007681	0.008292	0.008054	0.004260	0.006829	0.007048	0.004202	0.011111	0.009229	0.005647	0.008981	0.009429	0.006099	0.006979	0.002297	0.008662	0.006575	0.010484	0.008495	0.008571	0.006204	0.009089	0.008682	0.010930	0.010369	0.009474	0.007728	0.003898	0.007384	0.006979	0.008754	0.010801	0.008313	0.008334	0.004405	0.008407	0.009191	0.008521	0.005485	0.006336	0.008742	0.010820
-307.900000	0.006920	0.003523	0.005990	0.004770	0.005280	0.006451	0.002659	0.006484	0.008483	0.007214	0.003153	0.003496	0.004316	0.007521	0.006047	0.006144	0.006668	0.007932	0.005083	0.007660	0.006275	0.006943	0.001623	0.005343	0.005873	0.008586	0.005267	0.007488	0.007103	0.008699	0.006266	0.009000	0.004412	0.008016	0.004255	0.004566	0.004250	0.007831	0.006943	0.008230	0.006658	0.003632	0.006236	0.006359	0.005880	0.003856	0.002866	0.003987	0.008333
-307.866667	0.003931	0.002189	0.002897	0.004434	0.004155	0.000143	0.002171	0.001895	0.005285	0.004760	-0.000946	0.005959	-0.000029	0.003480	0.004282	0.003268	0.001136	0.004327	0.002433	0.001305	0.001721	0.003750	0.001331	0.002197	0.003777	0.006878	0.005507	0.006121	0.004222	0.005036	0.005603	0.006268	0.005624	0.003753	-0.000982	0.003117	0.002344	0.005351	0.006102	0.001604	0.005671	0.000843	0.001490	0.002756	0.005854	0.002411	0.003015	0.004785	0.006233
-307.833333	0.000544	0.002748	0.002874	0.002103	0.000176	0.000121	-0.001359	0.000384	0.002643	0.002542	-0.001068	0.003831	0.004341	0.003337	0.004182	0.001817	0.003228	0.002837	0.002207	0.000193	0.002429	0.001796	0.000298	0.000674	0.005195	0.006981	0.003718	0.000216	0.003821	0.002664	0.001528	0.000597	0.004245	0.002677	0.001140	0.001284	-0.000082	0.005147	0.004606	0.003826	0.002013	0.000629	0.001606	0.002208	0.002790	0.005134	0.000071	-0.000189	0.002296
-307.800000	-0.000348	-0.002502	0.000230	0.001996	-0.000809	-0.001631	0.000005	0.001424	0.003382	0.001558	-0.001365	0.002930	0.000004	0.001586	0.000891	0.000147	-0.001682	-0.000056	0.001702	-0.001213	0.003403	-0.000343	-0.000723	0.001848	0.000941	0.002147	0.001054	0.002453	0.001634	0.000705	0.002278	-0.001055	0.004214	0.000268	-0.001544	0.000480	0.001375	0.004549	0.000590	0.003131	-0.001637	-0.001165	-0.003293	0.000476	0.002315	0.002502	-0.000906	0.002135	0.000733
-307.766667	-0.001866	-0.003642	-0.003479	-0.002238	0.000427	-0.002043	-0.002176	-0.000695	0.000605	0.001636	-0.003355	-0.003680	-0.005240	-0.003738	0.000548	-0.000089	-0.001098	-0.001755	-0.001554	-0.003160	0.001213	0.000590	-0.000414	-0.001602	0.001441	-0.000081	-0.000538	-0.000701	-0.001711	-0.001068	0.000385	-0.002805	0.000952	-0.000142	-0.003654	-0.002899	-0.001726	0.002460	-0.001192	0.001201	-0.002572	-0.002828	-0.002636	-0.001749	-0.001354	0.001423	-0.001749	-0.001337	0.001081
-307.733333	-0.005311	-0.003400	-0.002747	-0.000624	-0.004222	-0.002686	-0.003527	-0.005959	0.000145	0.000816	-0.002146	0.000003	-0.005047	-0.005776	-0.002016	-0.002558	-0.002581	-0.003284	-0.001904	-0.003658	-0.004245	-0.002827	-0.001689	-0.001767	0.000089	0.000988	-0.002855	-0.003769	-0.000760	-0.003052	-0.000992	-0.003247	-0.002247	-0.000708	-0.003577	-0.001176	-0.001692	0.000284	0.000166	-0.001450	-0.003263	-0.007044	-0.000849	-0.005386	-0.004969	-0.000999	-0.004082	-0.004356	-0.001227
-307.700000	-0.003829	-0.005624	-0.006737	-0.004396	-0.004755	-0.003413	-0.004255	-0.005713	-0.000009	-0.002198	-0.005155	-0.002820	-0.007477	-0.007222	-0.003114	-0.001201	-0.004781	-0.000656	-0.004055	-0.004145	-0.002193	-0.002739	-0.004761	-0.005870	-0.004377	-0.002060	-0.003233	-0.002637	-0.002282	-0.005062	-0.003327	-0.002196	-0.001170	-0.002009	-0.005176	-0.004296	-0.000800	-0.003960	-0.003388	-0.002251	-0.002982	-0.005000	-0.006415	-0.004990	-0.002356	-0.001929	-0.005233	-0.003730	-0.002372
-307.666667	-0.004203	-0.006339	-0.006647	-0.006798	-0.005260	-0.005050	-0.005040	-0.004193	-0.000572	-0.005139	-0.006647	-0.000234	-0.009552	-0.004597	-0.005275	-0.004769	-0.002432	-0.005002	-0.005319	-0.007018	0.000213	-0.005230	-0.003794	-0.002899	-0.004790	-0.002232	-0.003347	-0.006251	-0.002208	-0.006065	-0.003647	-0.005230	-0.002572	-0.003830	-0.003723	-0.005260	-0.002485	-0.000665	-0.005040	-0.003623	-0.004914	-0.005084	-0.005872	-0.004257	-0.005635	-0.002585	-0.005876	-0.007279	-0.004862
-307.633333	-0.005172	-0.005708	-0.006154	-0.005780	-0.006258	-0.007065	-0.004743	-0.006261	-0.000922	-0.005585	-0.004878	-0.005564	-0.005650	-0.009259	-0.007352	-0.007465	-0.006252	-0.003857	-0.004884	-0.005290	-0.006536	-0.007011	-0.005478	-0.005111	-0.003376	-0.004810	-0.002216	-0.005129	-0.004874	-0.003740	-0.003631	-0.005204	-0.004561	-0.002943	-0.004987	-0.005657	-0.006327	-0.005318	-0.004282	-0.004582	-0.005601	-0.008075	-0.004497	-0.007488	-0.006171	-0.003453	-0.006842	-0.007362	-0.002455
-307.600000	-0.006306	-0.005674	-0.006235	-0.004600	-0.005021	-0.004090	-0.005987	-0.007524	-0.003394	-0.006432	-0.006651	-0.004468	-0.003842	-0.007447	-0.004122	-0.005017	-0.004102	-0.006364	-0.006395	-0.009447	-0.005736	-0.005116	-0.003759	-0.007216	-0.004701	-0.005185	-0.004755	-0.006809	-0.006728	-0.002680	-0.002286	-0.005235	-0.003943	-0.004188	-0.007611	-0.007378	-0.004005	-0.003230	-0.003310	-0.006240	-0.007730	-0.007191	-0.005421	-0.008409	-0.006748	-0.004244	-0.007890	-0.005393	-0.004278
-307.566667	-0.007300	-0.006654	-0.007190	-0.004485	-0.005700	-0.004569	-0.005471	-0.004319	-0.002834	-0.006699	-0.007112	-0.008164	-0.008578	-0.007634	-0.006740	-0.005874	-0.007031	-0.005003	-0.005700	-0.005941	-0.007246	-0.005312	-0.003252	-0.004129	-0.003718	-0.005311	-0.005796	-0.004365	-0.008680	-0.004027	-0.003413	-0.002568	-0.005371	-0.004261	-0.007394	-0.007708	-0.007397	-0.004027	-0.006475	-0.008984	-0.005740	-0.008445	-0.005768	-0.005909	-0.004379	-0.006566	-0.008676	-0.006694	-0.003915
-307.533333	-0.002181	-0.005140	-0.005674	-0.004613	-0.002651	-0.002269	-0.009977	-0.005735	-0.004496	-0.004254	-0.005882	-0.006072	-0.005846	-0.003254	-0.004528	-0.005616	-0.007423	-0.004531	-0.005750	-0.004799	-0.002969	-0.004762	-0.003995	-0.003232	-0.003797	-0.006887	-0.007498	-0.004486	-0.005514	-0.004666	-0.002034	-0.004312	-0.003340	-0.002676	-0.006604	-0.005760	-0.006788	-0.003796	-0.006616	-0.006347	-0.007286	-0.008169	-0.006431	-0.006720	-0.005266	-0.003365	-0.006752	-0.005815	-0.005446
-307.500000	-0.005152	-0.004966	-0.007041	-0.003587	-0.003856	-0.004918	-0.002888	-0.005204	-0.002589	-0.005357	-0.005731	-0.003806	-0.006435	-0.007274	-0.003615	-0.005464	-0.003754	-0.002272	-0.004341	-0.004496	-0.003606	-0.003396	-0.001929	-0.002764	-0.002430	-0.002625	-0.005070	-0.006094	-0.003547	-0.004625	-0.002134	-0.004722	-0.004005	-0.003519	-0.005839	-0.006370	-0.005197	-0.002294	-0.005330	-0.002975	-0.004644	-0.006396	-0.007147	-0.005478	-0.003450	-0.000700	-0.007556	-0.004880	-0.006979
-307.466667	-0.005149	-0.005283	-0.005136	-0.006647	-0.005102	-0.003093	-0.004334	-0.002845	-0.002587	-0.005766	-0.003929	-0.006076	-0.007334	-0.007106	-0.004445	-0.007447	-0.001677	-0.004745	-0.003998	-0.005395	-0.003946	-0.002913	-0.003730	-0.001260	-0.003384	-0.003932	-0.004765	-0.004776	-0.007030	-0.004786	-0.007464	-0.004713	-0.004518	-0.004514	-0.005057	-0.005985	-0.005110	-0.004216	-0.007272	-0.003538	-0.004669	-0.005512	-0.003205	-0.002340	-0.007010	-0.005866	-0.007045	-0.003404	-0.004605
-307.433333	-0.004589	-0.000700	-0.003777	-0.004928	-0.001882	-0.001050	-0.002959	-0.002979	-0.001389	-0.003201	-0.005836	-0.001842	-0.001010	-0.006505	-0.003358	-0.003013	-0.001062	0.000141	-0.005148	-0.002937	-0.002201	-0.004031	-0.000504	-0.000459	-0.003212	-0.001916	-0.003336	-0.004438	-0.003920	-0.000206	-0.003420	-0.001571	-0.001942	0.000449	-0.001902	-0.004885	-0.003244	-0.003273	-0.001864	-0.002572	-0.004686	-0.003822	-0.003392	-0.004892	-0.003163	-0.002910	-0.004307	-0.004395	-0.001711
-307.400000	-0.002304	-0.000331	-0.004888	-0.003019	-0.001870	0.000095	-0.001028	-0.003225	-0.001510	-0.002366	-0.002667	-0.002920	-0.002759	-0.005212	-0.001756	-0.000139	-0.002359	-0.003794	0.000186	0.000094	-0.002332	-0.002262	-0.002688	0.000363	0.000861	-0.001570	-0.002857	-0.002622	-0.002771	-0.002514	0.000698	-0.000884	0.000393	-0.002539	-0.002522	0.000017	-0.001483	-0.002560	-0.001336	0.001278	-0.001883	-0.004296	-0.001233	-0.003471	-0.006123	-0.003155	-0.002830	-0.001899	-0.002208
-307.366667	0.001499	0.001208	-0.000398	-0.000783	0.001124	-0.000499	-0.001960	-0.000867	-0.000809	-0.002369	-0.000543	0.001243	-0.001912	-0.001103	-0.000985	-0.001264	-0.001025	-0.000228	-0.003233	0.002367	-0.000301	-0.002344	0.003491	0.000150	-0.001372	-0.000108	-0.000770	-0.002370	-0.000683	-0.001995	-0.000104	-0.001367	0.000831	0.004005	-0.000629	0.002113	0.000011	0.002181	-0.000652	-0.000595	-0.000655	-0.000861	-0.001557	-0.002740	-0.000953	0.000820	-0.003340	-0.002150	0.000949
-307.333333	-0.000317	0.006351	-0.000122	0.001527	0.001754	0.002971	-0.000452	0.003376	0.004582	0.000198	-0.000204	0.002097	-0.000955	0.000274	0.002368	0.001620	0.000542	0.002431	-0.000115	-0.000311	-0.001492	-0.000303	0.005045	0.004515	0.002849	0.001855	-0.000802	0.001683	0.000329	0.000228	0.003402	-0.001084	0.004611	0.005181	0.002433	0.003637	0.000537	0.002016	-0.000135	-0.001677	0.001348	-0.003895	0.001584	0.000462	0.000922	0.004617	-0.002573	0.001014	0.001187
-307.300000	0.001433	0.004057	0.005030	0.005593	0.003234	0.005208	0.004497	0.004109	0.004566	-0.000514	0.003135	0.001230	0.004036	0.004618	0.004527	0.003954	0.003939	0.004101	0.004695	-0.000401	0.004252	0.002269	0.003738	0.008908	0.002337	0.002897	0.000175	0.003062	0.002805	0.002626	0.003339	0.000903	0.005008	0.006260	0.002462	0.004294	0.004332	0.002095	0.000792	0.005522	0.003338	0.000608	0.002536	-0.001041	0.001123	0.003658	0.001934	0.004113	-0.000705
-307.266667	0.003480	0.006252	0.004644	0.004682	0.002717	0.006876	0.005963	0.007898	0.005788	0.003762	0.003202	0.005151	0.005286	0.003079	0.003699	0.006912	0.006108	0.007439	0.004215	0.005048	0.006297	0.004999	0.007252	0.007460	0.003239	0.005253	0.005867	0.005228	0.002857	0.007709	0.008261	0.004598	0.004528	0.005989	0.006320	0.007335	0.006331	0.002382	0.004168	0.004582	0.007123	0.000056	0.004711	0.003857	0.004213	0.007218	0.000928	0.003159	0.005140
-307.233333	0.006846	0.006599	0.005143	0.004893	0.007341	0.009475	0.005455	0.008610	0.008535	0.007603	0.006986	0.006144	0.007151	0.006537	0.007216	0.006040	0.008930	0.006160	0.007922	0.002448	0.006439	0.007795	0.009434	0.008649	0.009068	0.005745	0.008790	0.005366	0.007566	0.007846	0.008496	0.009012	0.009978	0.008177	0.010678	0.007249	0.008142	0.008056	0.006452	0.005911	0.007155	0.007465	0.004710	0.004268	0.005798	0.008032	0.005580	0.006618	0.007377
-307.200000	0.007833	0.008875	0.007399	0.007623	0.009325	0.009795	0.010370	0.008980	0.009910	0.008893	0.008532	0.008547	0.008601	0.007060	0.009298	0.009520	0.007650	0.009521	0.010864	0.005758	0.010531	0.009653	0.009916	0.011292	0.009990	0.007466	0.008472	0.005612	0.011846	0.008137	0.012269	0.005117	0.010741	0.007881	0.007776	0.009258	0.008426	0.009426	0.011579	0.011028	0.007055	0.006077	0.010010	0.007858	0.007771	0.008054	0.008828	0.011247	0.008042
-307.166667	0.012644	0.012020	0.012669	0.010595	0.009425	0.013166	0.009610	0.013165	0.011843	0.011288	0.009711	0.012640	0.010055	0.010497	0.014055	0.010693	0.010943	0.010812	0.010990	0.011643	0.010797	0.011513	0.010489	0.014460	0.011017	0.006862	0.011373	0.006165	0.012610	0.010708	0.014711	0.009175	0.012027	0.013643	0.009080	0.009096	0.013398	0.012021	0.009665	0.006276	0.010347	0.007710	0.011520	0.007195	0.011580	0.012492	0.006978	0.009254	0.012195
-307.133333	0.011289	0.013143	0.013097	0.010527	0.012385	0.013816	0.012631	0.013176	0.012011	0.011058	0.009084	0.011119	0.007920	0.010871	0.010049	0.011893	0.014936	0.012592	0.014492	0.011719	0.011441	0.010707	0.013459	0.014235	0.012848	0.012570	0.013762	0.011168	0.013640	0.011195	0.012300	0.012976	0.011144	0.013948	0.012725	0.011209	0.013179	0.009122	0.011059	0.014541	0.009789	0.010790	0.011536	0.011991	0.013282	0.010180	0.010722	0.012340	0.013712
-307.100000	0.015633	0.009903	0.012969	0.013240	0.013308	0.014061	0.012595	0.011718	0.014010	0.011787	0.013778	0.013780	0.008609	0.012245	0.015425	0.012669	0.011404	0.013822	0.013413	0.012625	0.014954	0.012316	0.013671	0.014795	0.014854	0.012186	0.013611	0.011737	0.015093	0.013992	0.013890	0.014031	0.013701	0.015865	0.012943	0.011882	0.013888	0.010962	0.016393	0.013907	0.013317	0.010670	0.013951	0.010167	0.011538	0.012425	0.010708	0.010719	0.013297
-307.066667	0.013216	0.015625	0.013911	0.011548	0.013838	0.014856	0.010255	0.014761	0.013050	0.016293	0.014146	0.012610	0.011420	0.013198	0.012192	0.014914	0.014180	0.010264	0.014703	0.014201	0.015159	0.012960	0.012448	0.015454	0.014695	0.015474	0.014942	0.016800	0.014943	0.017526	0.014054	0.015535	0.015232	0.015625	0.011909	0.012511	0.016572	0.011395	0.015367	0.014581	0.018444	0.010301	0.014397	0.010920	0.013751	0.014904	0.011389	0.012295	0.014675
-307.033333	0.014876	0.013048	0.017270	0.013256	0.011648	0.013891	0.013221	0.016133	0.015845	0.016600	0.010986	0.013163	0.013325	0.012241	0.013599	0.013284	0.017017	0.015374	0.013839	0.013005	0.013979	0.011182	0.012150	0.018465	0.014860	0.012646	0.012463	0.014120	0.014778	0.014479	0.014064	0.015184	0.013228	0.017157	0.012354	0.014888	0.014480	0.011976	0.013002	0.014068	0.016743	0.008886	0.013926	0.011503	0.011837	0.013858	0.010852	0.016389	0.015207
-307.000000	0.010059	0.012862	0.013102	0.012345	0.013322	0.013781	0.013540	0.013318	0.017462	0.014940	0.012348	0.014009	0.010788	0.010176	0.014131	0.015493	0.014598	0.014242	0.015696	0.013908	0.014661	0.012956	0.016402	0.013442	0.014902	0.012929	0.014220	0.010890	0.018304	0.012399	0.015710	0.012973	0.014192	0.015727	0.013644	0.013739	0.015945	0.012425	0.011230	0.016409	0.012517	0.013178	0.014193	0.014236	0.014039	0.014754	0.015990	0.013461	0.016763
-306.966667	0.013081	0.009706	0.014391	0.012812	0.012128	0.011715	0.013780	0.011163	0.012779	0.015673	0.009464	0.012332	0.011096	0.010726	0.012286	0.011766	0.014938	0.010725	0.014135	0.010843	0.015416	0.012968	0.011327	0.014643	0.014057	0.013518	0.013433	0.013615	0.014270	0.012560	0.014853	0.011262	0.013704	0.014999	0.012689	0.011467	0.013592	0.012481	0.010742	0.014530	0.016762	0.014420	0.012844	0.014062	0.014909	0.014501	0.013931	0.014316	0.013120
-306.933333	0.013167	0.011373	0.008694	0.013181	0.010032	0.012065	0.012147	0.010451	0.015472	0.013405	0.010501	0.014774	0.010857	0.011092	0.013251	0.011055	0.012974	0.012915	0.012518	0.010725	0.014068	0.012583	0.012770	0.012440	0.015144	0.011103	0.012897	0.009928	0.011161	0.011998	0.014318	0.014038	0.012343	0.013794	0.010845	0.011875	0.012263	0.013078	0.012345	0.013625	0.012976	0.010450	0.011487	0.012118	0.012336	0.012301	0.010802	0.011852	0.010671
-306.900000	0.009619	0.008440	0.011368	0.010414	0.008777	0.011114	0.008557	0.012115	0.014461	0.011257	0.008562	0.010459	0.007907	0.007900	0.011189	0.011322	0.010329	0.010284	0.013486	0.008424	0.011986	0.011071	0.008683	0.011968	0.010850	0.010163	0.010136	0.012093	0.010285	0.012080	0.008796	0.009329	0.011618	0.012756	0.011785	0.011939	0.008860	0.011908	0.010735	0.012583	0.012991	0.006604	0.013033	0.011223	0.011915	0.011049	0.015358	0.011537	0.011060
-306.866667	0.005962	0.008164	0.010676	0.009839	0.009653	0.007110	0.008806	0.011816	0.008429	0.007494	0.006335	0.010616	0.006018	0.008611	0.009223	0.005383	0.007515	0.007962	0.011091	0.009185	0.009323	0.010383	0.011488	0.009033	0.009182	0.009653	0.010817	0.008956	0.009651	0.011181	0.008501	0.009695	0.009935	0.013053	0.007299	0.008315	0.010470	0.009121	0.010172	0.011706	0.010647	0.008303	0.007483	0.009396	0.010535	0.010799	0.008480	0.008695	0.010363
-306.833333	0.007878	0.008165	0.007220	0.010055	0.002915	0.006631	0.007626	0.007864	0.008780	0.008553	0.007125	0.009607	0.005600	0.005742	0.008567	0.008278	0.005404	0.007602	0.007956	0.005979	0.010763	0.009871	0.008596	0.006267	0.010547	0.010880	0.006937	0.009205	0.009300	0.007959	0.006562	0.007781	0.009458	0.008954	0.009095	0.008910	0.007718	0.007570	0.008654	0.009536	0.009072	0.009816	0.008272	0.007536	0.011583	0.009506	0.008438	0.011195	0.008748
-306.800000	0.005314	0.007933	0.007308	0.006286	0.004841	0.007735	0.009530	0.007694	0.009098	0.003494	0.004286	0.006289	0.005258	0.008022	0.006630	0.004381	0.006976	0.007716	0.006741	0.007033	0.007867	0.006432	0.005778	0.006265	0.009595	0.008167	0.006426	0.007031	0.007505	0.005508	0.010040	0.007452	0.007499	0.008154	0.006851	0.007577	0.011239	0.007436	0.008805	0.009293	0.010026	0.005248	0.007764	0.006821	0.008627	0.008617	0.005673	0.007054	0.008552
-306.766667	0.007420	0.004322	0.007706	0.008061	0.005575	0.006206	0.005899	0.006154	0.007039	0.006667	0.002962	0.008226	0.004003	0.005878	0.005594	0.005144	0.007357	0.007663	0.005812	0.006111	0.007562	0.004783	0.007755	0.007559	0.008388	0.006937	0.004691	0.006886	0.009573	0.006561	0.006081	0.007292	0.004008	0.005622	0.005024	0.006603	0.008739	0.007910	0.007045	0.007370	0.007257	0.004658	0.008641	0.006809	0.006852	0.007087	0.004384	0.007339	0.006671
-306.733333	0.005065	0.005367	0.006784	0.006460	0.006270	0.003335	0.002651	0.006149	0.002908	0.008043	0.003296	0.006248	0.004313	0.002284	0.004442	0.003258	0.004289	0.005710	0.002321	0.004106	0.006654	0.005482	0.005919	0.004769	0.008058	0.006222	0.005734	0.005317	0.006829	0.005669	0.008290	0.007451	0.005937	0.007538	0.003117	0.006827	0.006578	0.005750	0.006192	0.005925	0.004197	0.004366	0.006605	0.004148	0.006764	0.005769	0.004433	0.005908	0.006031
-306.700000	0.003376	0.005117	0.003388	0.005089	0.005883	0.005485	0.005199	0.004866	0.005752	0.003065	0.004604	0.007881	0.004877	0.004954	0.005228	0.003207	0.005821	0.008415	0.003899	0.002627	0.005193	0.007340	0.007452	0.004744	0.003988	0.006988	0.004666	0.002551	0.006238	0.004630	0.007291	0.006974	0.005767	0.005632	0.003100	0.006542	0.006784	0.005929	0.000357	0.004727	0.006757	0.004107	0.003579	0.005746	0.003804	0.003949	0.005248	0.005100	0.004177
-306.666667	0.005761	0.004492	0.006827	0.005684	0.006587	0.005818	0.007442	0.005188	0.007093	0.003009	0.000787	0.006987	0.004161	0.002894	0.004612	0.005205	0.006662	0.005179	0.006970	0.007061	0.008326	0.005661	0.005470	0.004757	0.008961	0.003863	0.005433	0.005273	0.006428	0.005786	0.006428	0.007363	0.006213	0.008358	0.007135	0.003731	0.005217	0.006095	0.005387	0.007300	0.004801	0.004856	0.006452	0.004546	0.005831	0.006844	0.005006	0.004934	0.005925
-306.633333	0.005214	0.007643	0.009483	0.008469	0.007599	0.007566	0.005665	0.006317	0.005693	0.004785	0.004195	0.005181	0.001756	0.003979	0.006064	0.007465	0.009402	0.007872	0.008758	0.005506	0.009012	0.006789	0.009430	0.011285	0.005552	0.005110	0.006874	0.006807	0.006185	0.007273	0.009734	0.006021	0.008355	0.008656	0.006473	0.003705	0.009510	0.008017	0.005859	0.008323	0.006245	0.006607	0.007133	0.005993	0.005552	0.006749	0.005657	0.006217	0.007133
-306.600000	0.006323	0.010594	0.009043	0.006404	0.008639	0.009260	0.006792	0.009098	0.009802	0.007682	0.005144	0.007984	0.006186	0.005798	0.008664	0.008191	0.009528	0.010024	0.009489	0.006913	0.010146	0.011499	0.008118	0.009177	0.008012	0.006943	0.007851	0.006933	0.009675	0.006903	0.010933	0.008347	0.007781	0.009123	0.008699	0.006839	0.009889	0.011422	0.011440	0.006811	0.010438	0.004210	0.009374	0.006474	0.006213	0.006680	0.004925	0.004137	0.008497
-306.566667	0.010494	0.011786	0.008592	0.006393	0.009928	0.010114	0.008717	0.014178	0.008807	0.009583	0.006686	0.009276	0.009765	0.006824	0.008052	0.010924	0.008537	0.009053	0.009335	0.011858	0.010520	0.006130	0.009181	0.009879	0.015551	0.009053	0.007381	0.010024	0.012098	0.010222	0.012817	0.007880	0.008931	0.010938	0.007902	0.009081	0.011245	0.007525	0.008732	0.009646	0.008423	0.007271	0.007896	0.007846	0.011244	0.010168	0.006821	0.008011	0.009299
-306.533333	0.009573	0.013256	0.010028	0.008034	0.011875	0.014104	0.009926	0.011701	0.012905	0.010482	0.009852	0.011599	0.008984	0.008159	0.011080	0.012532	0.010990	0.012967	0.009566	0.013604	0.010717	0.010996	0.011013	0.013323	0.011906	0.008222	0.010495	0.011459	0.009866	0.011957	0.010521	0.011635	0.011427	0.013381	0.011349	0.009008	0.009074	0.013408	0.009007	0.011521	0.011784	0.013270	0.013010	0.009222	0.010847	0.011755	0.008372	0.011845	0.010820
-306.500000	0.012346	0.015391	0.013525	0.011207	0.015083	0.010994	0.009682	0.011954	0.014312	0.012478	0.011199	0.011123	0.014063	0.011298	0.017646	0.014606	0.015721	0.016332	0.014862	0.014633	0.013262	0.014347	0.013494	0.013083	0.011585	0.011803	0.010586	0.011666	0.012738	0.013797	0.013931	0.013716	0.016601	0.015798	0.010812	0.012247	0.015400	0.012504	0.013707	0.010119	0.014583	0.009561	0.014400	0.011636	0.011847	0.015935	0.010733	0.013445	0.012584
-306.466667	0.015503	0.015387	0.017094	0.016580	0.013337	0.017496	0.013984	0.013398	0.015920	0.012531	0.015267	0.014190	0.014135	0.014179	0.013309	0.014114	0.015726	0.015293	0.013964	0.011989	0.016720	0.017519	0.014269	0.016544	0.015363	0.012266	0.010642	0.014626	0.016224	0.015147	0.018019	0.013997	0.012950	0.016212	0.014216	0.015285	0.015458	0.016171	0.013818	0.015615	0.012049	0.013371	0.014198	0.012963	0.012929	0.015655	0.013799	0.015507	0.014106
-306.433333	0.017458	0.018198	0.018343	0.014294	0.014837	0.016968	0.016433	0.015105	0.016164	0.013103	0.014418	0.016826	0.009600	0.012370	0.015833	0.015512	0.014816	0.017686	0.012557	0.013357	0.019450	0.016534	0.017527	0.018936	0.015104	0.016200	0.015677	0.017235	0.013949	0.018001	0.018790	0.016524	0.015649	0.016514	0.016921	0.014074	0.014260	0.017068	0.014804	0.017255	0.014463	0.013790	0.012780	0.013635	0.017041	0.015835	0.014684	0.016648	0.016190
-306.400000	0.014369	0.016810	0.015463	0.015937	0.015491	0.013828	0.013995	0.017357	0.017450	0.014202	0.014530	0.016930	0.013505	0.015765	0.017478	0.016758	0.014999	0.018341	0.018403	0.016111	0.018048	0.019661	0.014886	0.018609	0.017401	0.012370	0.016829	0.013715	0.015782	0.016842	0.018978	0.018276	0.016158	0.018463	0.015390	0.018125	0.018981	0.019158	0.017127	0.015688	0.014541	0.016361	0.016147	0.014717	0.013582	0.016811	0.016853	0.017997	0.016030
-306.366667	0.017505	0.017817	0.018044	0.016606	0.015494	0.016882	0.015657	0.017345	0.016408	0.016626	0.014578	0.014797	0.013681	0.015358	0.018707	0.015025	0.017579	0.017538	0.015778	0.016130	0.017418	0.015091	0.018296	0.019471	0.019961	0.016345	0.015257	0.017650	0.017062	0.016931	0.020008	0.017191	0.018741	0.015934	0.014487	0.014034	0.014708	0.017724	0.017262	0.016524	0.017592	0.014523	0.015523	0.017743	0.018819	0.017430	0.017014	0.017012	0.018033
-306.333333	0.015946	0.014044	0.017921	0.015159	0.017503	0.016321	0.014271	0.017367	0.015528	0.018017	0.014416	0.016080	0.013845	0.012776	0.015756	0.014108	0.014959	0.018019	0.015469	0.016049	0.020048	0.018518	0.018896	0.017170	0.019205	0.018108	0.019272	0.018032	0.017417	0.018139	0.017048	0.017126	0.015074	0.016745	0.017396	0.017101	0.016241	0.017876	0.015606	0.017827	0.016543	0.016278	0.017367	0.017295	0.019405	0.020064	0.018707	0.015814	0.018914
-306.300000	0.017353	0.013076	0.019031	0.015399	0.016658	0.012164	0.014046	0.017534	0.015771	0.017336	0.012955	0.014033	0.012863	0.012511	0.014290	0.018088	0.013819	0.017052	0.018749	0.015014	0.016683	0.017635	0.016102	0.017478	0.018099	0.017439	0.016899	0.014414	0.017012	0.015989	0.015330	0.015478	0.014590	0.017107	0.015677	0.015005	0.015605	0.018521	0.015855	0.018674	0.014432	0.016924	0.015456	0.015435	0.014900	0.019628	0.016127	0.015863	0.016910
-306.266667	0.015139	0.013045	0.015234	0.013555	0.013699	0.010737	0.013946	0.016248	0.015764	0.013139	0.014927	0.013452	0.013108	0.010813	0.016376	0.011430	0.011135	0.014846	0.012706	0.012971	0.014902	0.015309	0.011363	0.015016	0.017616	0.013471	0.016475	0.016738	0.015992	0.017309	0.017615	0.012912	0.013496	0.017726	0.014972	0.016916	0.016950	0.015235	0.013790	0.013201	0.015223	0.014359	0.013693	0.013563	0.018363	0.013193	0.011949	0.017133	0.015550
-306.233333	0.012460	0.010027	0.011385	0.013235	0.013153	0.010173	0.011329	0.011053	0.014047	0.011690	0.011942	0.013900	0.014909	0.010044	0.013567	0.010864	0.007792	0.009366	0.012589	0.011721	0.014103	0.013004	0.011678	0.013450	0.011378	0.013857	0.016176	0.012884	0.015611	0.016009	0.012286	0.012213	0.011939	0.013294	0.012479	0.011706	0.012214	0.014433	0.011219	0.012418	0.012856	0.010755	0.010481	0.011508	0.012569	0.013774	0.010021	0.010085	0.015468
-306.200000	0.010235	0.007935	0.011652	0.010967	0.010753	0.008129	0.009344	0.010018	0.010293	0.010290	0.007041	0.011311	0.008459	0.009899	0.009884	0.010075	0.010532	0.011901	0.008539	0.009789	0.010890	0.011657	0.011435	0.012963	0.011850	0.012473	0.009761	0.010350	0.009925	0.012796	0.011795	0.009566	0.012641	0.014489	0.009822	0.008118	0.011587	0.012103	0.012185	0.011278	0.011748	0.011312	0.013766	0.010390	0.008472	0.012126	0.006473	0.011342	0.010021
-306.166667	0.004413	0.003872	0.011520	0.004328	0.005678	0.003980	0.006850	0.007974	0.010054	0.008184	0.003552	0.007552	0.005544	0.002410	0.009070	0.004859	0.006924	0.004572	0.007056	0.006504	0.009459	0.006601	0.006139	0.008488	0.010204	0.006020	0.009756	0.009747	0.008933	0.009304	0.010678	0.009655	0.010846	0.007938	0.007660	0.009052	0.005030	0.007926	0.008199	0.008168	0.010366	0.005928	0.009578	0.007703	0.005849	0.009782	0.006790	0.009930	0.008501
-306.133333	0.001581	0.003658	0.005422	0.004808	0.002483	0.003014	0.004742	0.004360	0.007430	0.006451	0.003514	0.007648	0.004275	0.002869	0.003054	0.003776	0.005524	0.005453	0.005317	0.004725	0.005386	0.003316	0.002298	0.003244	0.004521	0.010345	0.005116	0.006598	0.006943	0.007506	0.004159	0.004265	0.005117	0.003695	0.004448	0.003871	0.003789	0.003859	0.006159	0.005679	0.005542	0.002825	0.006062	0.004625	0.008754	0.008679	0.003757	0.006166	0.005616
-306.100000	0.001631	0.002088	0.002044	-0.000920	-0.000101	-0.001031	0.000572	0.003152	0.002818	0.003271	-0.001679	0.004573	-0.001103	0.000327	0.002609	-0.004704	0.002029	0.002079	0.000974	-0.000078	0.003448	0.001961	0.000777	0.004065	0.002825	0.003770	0.002546	0.005159	0.001638	0.003505	0.004457	0.004019	0.004443	0.008900	0.002130	0.001667	-0.000262	0.005709	0.001240	0.001441	0.005117	0.004196	0.004458	0.001722	-0.000143	0.002818	0.003114	0.002884	0.001051
-306.066667	-0.000529	-0.004780	0.001466	-0.003111	0.001553	-0.002802	-0.001394	-0.003605	0.000930	0.002300	-0.003009	0.001269	0.000153	0.000729	0.002662	-0.001556	-0.001494	-0.001288	-0.002038	-0.000300	0.000169	-0.003518	-0.001968	0.001683	-0.000097	0.001450	0.000785	-0.002617	-0.000339	0.002457	0.000701	-0.002453	0.000416	-0.001701	-0.003727	-0.001378	-0.001636	0.003022	-0.001036	0.000081	0.001520	0.002544	0.001618	-0.001351	0.001641	0.003371	-0.001092	0.000281	0.000251
-306.033333	-0.005242	-0.005592	-0.001974	-0.003433	-0.003650	-0.004359	-0.002327	-0.003710	-0.003621	-0.003534	-0.005946	-0.000714	-0.002829	-0.003943	-0.001622	-0.005021	-0.005102	-0.004749	-0.004240	-0.002730	0.000006	-0.002450	-0.006523	-0.000618	0.001144	-0.000238	-0.002422	0.000654	-0.002167	0.000933	0.000617	-0.002195	-0.002786	0.000147	-0.004294	-0.002487	0.000691	-0.001779	-0.002190	-0.000369	-0.003585	-0.004498	-0.003120	-0.002744	-0.002576	-0.001430	-0.004819	-0.000072	-0.003034
-306.000000	-0.003310	-0.007860	-0.004597	-0.004159	-0.004065	-0.005939	-0.004272	-0.004019	-0.000632	-0.000687	-0.007662	-0.004230	-0.005529	-0.006974	-0.006147	-0.004642	-0.003966	-0.003336	-0.005059	-0.004804	-0.004266	-0.004907	-0.005841	-0.003139	-0.003675	-0.001197	-0.003021	-0.005866	-0.003699	-0.002455	-0.003561	-0.002559	-0.004756	-0.002250	-0.007660	-0.005272	-0.007381	-0.003675	-0.008254	-0.003056	-0.003147	-0.005106	-0.005645	-0.002825	-0.005319	-0.004802	-0.005742	-0.005393	-0.004956
-305.966667	-0.007575	-0.008249	-0.005407	-0.005229	-0.005591	-0.005955	-0.006236	-0.001455	-0.004248	-0.004814	-0.009122	-0.003578	-0.007803	-0.006348	-0.005988	-0.007029	-0.005941	-0.003715	-0.006855	-0.006144	-0.008517	-0.002691	-0.004011	-0.004388	-0.004594	-0.001913	-0.003867	-0.005857	-0.003143	-0.003160	-0.005320	-0.005816	-0.007631	-0.002865	-0.007657	-0.008066	-0.007970	-0.003409	-0.004603	-0.001669	-0.004301	-0.006307	-0.006004	-0.006444	-0.006924	-0.004402	-0.007646	-0.007721	-0.005997
-305.933333	-0.007244	-0.008581	-0.006945	-0.007126	-0.007291	-0.007061	-0.005954	-0.005743	-0.006628	-0.005252	-0.008482	-0.006429	-0.008301	-0.007916	-0.009313	-0.007602	-0.007641	-0.005010	-0.005546	-0.005721	-0.006811	-0.006760	-0.005356	-0.005406	-0.004663	-0.002306	-0.004828	-0.006016	-0.006744	-0.007732	-0.005971	-0.006798	-0.006043	-0.003805	-0.006054	-0.005919	-0.004671	-0.002714	-0.005827	-0.003497	-0.009289	-0.005483	-0.005650	-0.006810	-0.004598	-0.006572	-0.006740	-0.007328	-0.009441
-305.900000	-0.003591	-0.007369	-0.006323	-0.005724	-0.009576	-0.007714	-0.008274	-0.008745	-0.005444	-0.006842	-0.009521	-0.007194	-0.011066	-0.010672	-0.008264	-0.007380	-0.007498	-0.007502	-0.006585	-0.006972	-0.006810	-0.006614	-0.008567	-0.003732	-0.005376	-0.004575	-0.005779	-0.004724	-0.006384	-0.003670	-0.005094	-0.006976	-0.005392	-0.006057	-0.004851	-0.005615	-0.004939	-0.007540	-0.005473	-0.007178	-0.007686	-0.007209	-0.008177	-0.006841	-0.005897	-0.008964	-0.011231	-0.009019	-0.006477
-305.866667	-0.005444	-0.008496	-0.006542	-0.008295	-0.007861	-0.007692	-0.004895	-0.009392	-0.002556	-0.007422	-0.009524	-0.006262	-0.006107	-0.007648	-0.006519	-0.007414	-0.006281	-0.006051	-0.008454	-0.007389	-0.005361	-0.006150	-0.003348	-0.003875	-0.005646	-0.004308	-0.008356	-0.006724	-0.004290	-0.007860	-0.005240	-0.005676	-0.006709	-0.006234	-0.004464	-0.007014	-0.006952	-0.006144	-0.009613	-0.008409	-0.007104	-0.008317	-0.008267	-0.007538	-0.007417	-0.006078	-0.009185	-0.008753	-0.007118
-305.833333	-0.006647	-0.005128	-0.007046	-0.007910	-0.007056	-0.005402	-0.007892	-0.008909	-0.004775	-0.003972	-0.009443	-0.005784	-0.004109	-0.005708	-0.006050	-0.008123	-0.008134	-0.006787	-0.006756	-0.005257	-0.010048	-0.005102	-0.006640	-0.002912	-0.003541	-0.005150	-0.006645	-0.005378	-0.005077	-0.005182	-0.006453	-0.012493	-0.007791	-0.004881	-0.006858	-0.006531	-0.006281	-0.007260	-0.004647	-0.007344	-0.006682	-0.008866	-0.010451	-0.006092	-0.008625	-0.007124	-0.008677	-0.008166	-0.008159
-305.800000	-0.002559	-0.006975	-0.004082	-0.004862	-0.001569	-0.006727	-0.005292	-0.003763	-0.004754	-0.008375	-0.007915	-0.001607	-0.005390	-0.005306	-0.004806	-0.003367	-0.004129	-0.006525	-0.004537	-0.006877	-0.005496	-0.003888	-0.005973	-0.003470	-0.005164	-0.006225	-0.004978	-0.004167	-0.005655	-0.003155	-0.004532	-0.005737	-0.006399	-0.002072	-0.003704	-0.007810	-0.003685	-0.003784	-0.007206	-0.005836	-0.005697	-0.007973	-0.003600	-0.005911	-0.009309	-0.005113	-0.009490	-0.005347	-0.005436
-305.766667	-0.003541	-0.003888	-0.003987	-0.006376	-0.002961	-0.000994	-0.002609	-0.000339	-0.001281	-0.003479	-0.005663	-0.004775	-0.004268	-0.004106	0.000008	-0.005578	-0.004925	-0.002630	-0.002078	-0.005616	-0.003978	-0.002554	-0.003484	-0.001450	0.002293	-0.003896	-0.004661	-0.004806	-0.002440	-0.004063	-0.004292	-0.004571	-0.001408	-0.001663	-0.000676	-0.000611	-0.005126	-0.002708	-0.001445	-0.005102	-0.004534	-0.007183	-0.004368	-0.003753	-0.006027	-0.005198	-0.006626	-0.003684	-0.002552
-305.733333	-0.004460	0.000563	-0.004312	-0.002919	-0.004232	-0.000235	-0.003951	-0.001712	-0.001214	-0.005327	-0.002862	-0.001204	-0.001457	-0.001941	0.001300	-0.002632	-0.003083	-0.002543	-0.004103	-0.004074	-0.002589	-0.003089	-0.000823	0.001144	0.000378	-0.000296	-0.003268	-0.004009	-0.005488	-0.000398	-0.001088	-0.004623	-0.003570	-0.001666	-0.000710	-0.002691	-0.002480	-0.002029	-0.002869	-0.001701	-0.003892	-0.006264	-0.002705	-0.004556	-0.002844	-0.002592	-0.003874	-0.002593	-0.003194
-305.700000	-0.001193	-0.000872	-0.001427	-0.000487	-0.001458	-0.000540	0.000220	-0.000218	0.001792	-0.000311	-0.002314	-0.001037	0.000946	-0.002181	-0.000530	-0.003343	-0.002119	-0.000749	-0.000084	-0.001867	0.000562	-0.003620	0.001616	-0.000520	0.003745	0.001555	0.000424	-0.000722	0.000437	0.001283	0.000438	-0.001251	-0.002983	0.000496	-0.002192	-0.002519	-0.000102	0.001489	-0.002555	0.001776	-0.000353	-0.001928	-0.001241	-0.004220	-0.003633	0.000561	-0.004786	-0.002894	-0.002471
-305.666667	0.001058	0.003189	0.003143	0.001710	0.001373	0.003114	-0.000808	0.003742	0.002756	0.001231	-0.001163	0.003907	0.002628	-0.002015	0.001277	0.001713	0.003569	0.000414	0.002701	-0.001321	0.001326	0.001580	0.002085	0.003831	0.003824	0.001531	0.001883	0.001042	0.000281	0.002069	0.003004	0.000554	0.000251	0.002899	0.002301	0.002553	0.001909	0.001708	-0.000391	0.000863	0.000697	0.000214	0.001732	0.000582	0.001839	-0.001221	0.002747	-0.000203	0.002174
-305.633333	0.004268	0.002878	0.003376	0.003772	0.002985	0.006529	0.002855	0.003088	0.004662	0.001570	0.002055	0.005084	0.001246	0.001749	0.003053	0.005618	0.002202	0.002540	0.003097	0.003320	-0.000368	0.001898	0.004694	0.006838	0.005991	0.002103	0.001787	0.002162	0.002604	0.005111	0.005323	0.005180	0.003036	0.006986	0.002434	0.003008	0.003268	0.002852	0.002413	0.002873	0.002408	0.002083	0.002498	0.002143	-0.000515	0.003484	0.000539	0.002824	0.001853
-305.600000	0.006198	0.005251	0.003547	0.002335	0.005388	0.004290	0.003822	0.004362	0.007467	0.004713	0.003080	0.007255	0.005806	0.000943	0.003700	0.004388	0.003890	0.006289	0.003400	0.003695	0.002087	0.006614	0.005039	0.008220	0.006629	0.003375	0.006572	0.002328	0.004847	0.007937	0.003971	0.006898	0.002383	0.007147	0.004635	0.002074	0.005597	0.005324	0.000570	0.008194	0.005906	0.001560	0.002465	0.001524	0.003751	0.002673	0.002433	0.003636	0.005059
-305.566667	0.009168	0.008018	0.006686	0.007317	0.008121	0.007063	0.007203	0.007933	0.007778	0.004443	0.005450	0.006481	0.004196	0.003533	0.009326	0.008476	0.005192	0.006972	0.007095	0.005759	0.006263	0.009544	0.010074	0.007684	0.007999	0.005945	0.005108	0.005706	0.007250	0.007175	0.009505	0.007551	0.005095	0.007067	0.007174	0.006587	0.006869	0.006619	0.004422	0.006545	0.004921	0.004570	0.007650	0.007756	0.003240	0.006848	0.002528	0.007968	0.007620
-305.533333	0.012378	0.008107	0.009964	0.006328	0.007001	0.010931	0.006158	0.007938	0.011581	0.006880	0.004126	0.007472	0.007863	0.007525	0.010862	0.010752	0.011837	0.007278	0.010439	0.008479	0.008357	0.006706	0.010336	0.007467	0.009516	0.007941	0.007861	0.008415	0.008212	0.007536	0.008356	0.009061	0.006752	0.010271	0.007068	0.007731	0.010488	0.009725	0.009787	0.006904	0.008722	0.007290	0.008754	0.008742	0.005990	0.006445	0.004413	0.007935	0.006178
-305.500000	0.012674	0.010666	0.010579	0.007940	0.009010	0.009012	0.009370	0.011160	0.013122	0.010309	0.009016	0.010933	0.005069	0.007266	0.011570	0.007286	0.011008	0.008302	0.011009	0.010296	0.009083	0.007281	0.006527	0.012582	0.010077	0.010069	0.008493	0.008165	0.009972	0.009560	0.008544	0.008989	0.009602	0.011391	0.006687	0.010549	0.009921	0.009063	0.010500	0.007778	0.010068	0.009557	0.007713	0.008648	0.009243	0.009186	0.006888	0.006315	0.007380
-305.466667	0.009649	0.009752	0.010295	0.009431	0.008925	0.011087	0.007678	0.009971	0.008018	0.009157	0.007846	0.011763	0.007339	0.008015	0.010747	0.009272	0.011897	0.012207	0.008509	0.009243	0.009160	0.009191	0.009695	0.013490	0.010707	0.010256	0.011145	0.009654	0.007648	0.013695	0.011124	0.010995	0.013119	0.009231	0.008557	0.011881	0.013935	0.010129	0.008743	0.008423	0.007166	0.008348	0.011574	0.008786	0.010468	0.005635	0.005314	0.009909	0.007300
-305.433333	0.012956	0.009280	0.013798	0.011783	0.010051	0.012457	0.011042	0.007193	0.013274	0.010849	0.009155	0.014227	0.010036	0.009669	0.010634	0.010871	0.011428	0.011798	0.014398	0.008816	0.013890	0.010395	0.011551	0.011849	0.010326	0.010280	0.011342	0.013368	0.008938	0.011067	0.013921	0.010641	0.012492	0.014118	0.010278	0.012973	0.010510	0.010913	0.012833	0.010468	0.011156	0.009838	0.008885	0.009148	0.009097	0.011656	0.009001	0.013290	0.009303
-305.400000	0.012440	0.008731	0.010619	0.010220	0.009969	0.008933	0.010022	0.014095	0.012795	0.011195	0.008946	0.014238	0.011362	0.008172	0.012070	0.011588	0.014077	0.009200	0.011793	0.010480	0.013883	0.009191	0.010650	0.011183	0.013192	0.011074	0.010713	0.009034	0.011415	0.011589	0.014691	0.010852	0.010863	0.011706	0.009171	0.013566	0.011517	0.010325	0.013141	0.014414	0.012516	0.010983	0.011193	0.011242	0.012465	0.011929	0.007186	0.012933	0.010183
-305.366667	0.011809	0.010172	0.009057	0.013327	0.010585	0.008929	0.010813	0.009675	0.015273	0.009451	0.009516	0.014324	0.008747	0.010488	0.011226	0.009635	0.012612	0.012227	0.012054	0.010550	0.010762	0.010352	0.012965	0.012623	0.013486	0.011697	0.010862	0.009817	0.010539	0.010752	0.013569	0.013249	0.010498	0.010033	0.011510	0.013021	0.013222	0.009375	0.010898	0.012657	0.009866	0.011340	0.010083	0.011667	0.011250	0.011234	0.008838	0.012267	0.010504
-305.333333	0.011972	0.012008	0.009424	0.011350	0.009324	0.013496	0.010496	0.011634	0.012702	0.011966	0.007380	0.012077	0.009132	0.008685	0.008917	0.011524	0.009163	0.012732	0.010783	0.012209	0.011725	0.011795	0.010716	0.012246	0.011425	0.011365	0.009574	0.011444	0.014557	0.012131	0.013719	0.011041	0.010678	0.012035	0.010814	0.012079	0.010362	0.012794	0.010667	0.009233	0.010568	0.007714	0.011200	0.011776	0.010771	0.011824	0.008936	0.009506	0.012025
-305.300000	0.012642	0.010394	0.011863	0.010249	0.010009	0.007729	0.010979	0.009965	0.011343	0.010006	0.010582	0.011513	0.009479	0.008135	0.010410	0.010639	0.010452	0.008891	0.010885	0.010035	0.009796	0.012733	0.012576	0.009758	0.012986	0.011083	0.010115	0.010085	0.015163	0.010296	0.011776	0.012518	0.009439	0.011068	0.009286	0.010064	0.008248	0.012746	0.012191	0.013072	0.012435	0.007675	0.010960	0.008806	0.010856	0.009779	0.008957	0.005668	0.011546
-305.266667	0.013863	0.010981	0.008771	0.008386	0.006961	0.010934	0.009145	0.010786	0.013686	0.007111	0.011128	0.007675	0.008831	0.007803	0.010437	0.008752	0.008267	0.008660	0.008743	0.009324	0.010209	0.009607	0.008688	0.009348	0.013155	0.011874	0.011495	0.010978	0.011813	0.014520	0.011690	0.011754	0.008192	0.011068	0.008395	0.010488	0.010396	0.012733	0.011117	0.010295	0.010088	0.008930	0.009519	0.008551	0.010562	0.011889	0.006776	0.010371	0.009784
-305.233333	0.010559	0.009186	0.008460	0.009303	0.007914	0.008527	0.006896	0.009777	0.011137	0.011652	0.005453	0.013048	0.010099	0.009999	0.009297	0.009253	0.008210	0.009603	0.011972	0.008115	0.010119	0.009829	0.009576	0.009346	0.010873	0.011280	0.008540	0.010154	0.014066	0.010969	0.013076	0.010872	0.009956	0.009621	0.010667	0.012132	0.010793	0.010107	0.006904	0.011498	0.007340	0.008568	0.009998	0.008231	0.009570	0.010510	0.008250	0.011392	0.009224
-305.200000	0.010114	0.004459	0.010276	0.009753	0.007427	0.007008	0.006491	0.010874	0.010166	0.007039	0.006578	0.009807	0.007548	0.002697	0.005355	0.005982	0.006811	0.005369	0.007816	0.009643	0.008731	0.007959	0.008294	0.009750	0.012209	0.010897	0.007145	0.009737	0.011863	0.008967	0.011505	0.009853	0.011306	0.008979	0.006585	0.009191	0.008990	0.007896	0.011320	0.011122	0.008521	0.007047	0.008796	0.009358	0.010235	0.008197	0.006005	0.008195	0.007467
-305.166667	0.007529	0.006420	0.008165	0.006132	0.006818	0.006442	0.006732	0.006583	0.008081	0.007363	0.007021	0.009597	0.009000	0.003937	0.005028	0.005764	0.004927	0.007461	0.010229	0.009786	0.005369	0.007263	0.010207	0.007826	0.008648	0.010016	0.009826	0.008057	0.008573	0.009470	0.012185	0.009561	0.009164	0.006791	0.004486	0.007309	0.007615	0.010168	0.008297	0.006376	0.007709	0.003336	0.009689	0.009176	0.008077	0.005843	0.004442	0.008307	0.005859
-305.133333	0.003401	0.003875	0.003841	0.008372	0.008058	0.002600	0.005212	0.006545	0.007759	0.003898	0.001892	0.008051	0.008222	0.003459	0.008316	0.006700	0.006136	0.004012	0.003768	0.006306	0.005417	0.006314	0.006445	0.007905	0.008395	0.006488	0.009605	0.007629	0.005116	0.006936	0.005774	0.006218	0.009108	0.004916	0.003564	0.007673	0.007611	0.005850	0.006263	0.008803	0.005273	0.002013	0.008425	0.006339	0.006479	0.003270	0.006533	0.007053	0.006654
-305.100000	0.004563	0.002751	0.003601	0.006432	0.003104	0.004693	0.003927	0.005403	0.008079	0.004264	0.004012	0.004539	0.005985	0.006461	0.008205	0.001630	0.004675	0.006869	0.003865	0.006476	0.008070	0.003345	0.007767	0.006222	0.006918	0.003362	0.005785	0.005550	0.005018	0.008173	0.006110	0.007555	0.005039	0.007452	0.003766	0.002117	0.005723	0.005077	0.007486	0.007449	0.009024	0.004730	0.003131	0.003678	0.003645	0.005491	0.004228	0.003826	0.006114
-305.066667	0.002453	0.004818	0.003728	0.001864	0.005272	0.004998	0.007372	0.005279	0.006944	0.005815	0.002594	0.006059	0.000286	0.003282	0.006187	0.004893	0.005080	0.004666	0.006752	0.002918	0.007339	0.002534	0.004600	0.006303	0.005005	0.006650	0.006691	0.005888	0.006229	0.006323	0.003983	0.007762	0.004869	0.005735	0.001968	0.006101	0.001433	0.004178	0.004924	0.004371	0.006908	0.005222	0.002751	0.005387	0.005734	0.004513	0.002543	0.005407	0.003149
-305.033333	0.005942	0.002783	0.001885	0.005206	0.002679	0.002839	0.004089	0.004403	0.004235	0.000712	0.005908	0.003829	0.003497	0.003328	0.002681	0.003394	0.003301	0.004245	0.007266	0.005467	0.003369	0.003095	0.004667	0.005098	0.005268	0.002598	0.003980	0.006405	0.006491	0.003120	0.005346	0.002549	0.006101	0.004272	0.000953	0.003890	0.006172	0.004906	0.002251	0.005000	0.004035	0.002088	0.004880	0.005121	0.001323	0.003181	0.001075	0.002363	0.002973
-305.000000	0.004437	0.000429	0.004777	0.004255	0.001864	0.003568	-0.000077	0.003553	0.005831	0.003664	0.002500	0.005471	0.003711	0.001054	0.005446	0.002508	0.003182	0.003206	0.000450	0.002470	0.004454	0.003019	0.001440	0.005022	0.004150	0.004141	0.001219	0.002950	0.002104	0.004733	0.005766	0.001945	0.004387	0.006149	0.003760	0.001633	-0.000058	0.004085	0.003703	0.004733	0.005271	0.001763	0.003058	0.002201	0.003663	0.002554	0.004618	0.003802	0.002655
-304.966667	0.002907	0.000006	0.003323	0.002496	0.000151	0.003237	0.002086	0.002805	0.002776	0.002555	-0.001240	0.002251	0.003423	0.000709	0.002686	0.000900	0.004617	0.004069	0.001399	0.002888	0.003518	0.004212	0.003722	0.005031	0.002494	0.003397	0.004092	0.002632	0.003658	0.001037	0.001739	0.002062	0.002094	0.007822	0.003195	0.002185	0.002380	0.004017	0.002801	0.001837	0.005538	0.002204	0.001834	0.003188	0.004343	0.002415	-0.001051	0.001016	0.003026
-304.933333	0.003251	0.000954	0.002019	0.003610	0.003037	0.002927	0.002807	0.004078	0.003854	0.001950	0.000193	0.006230	0.002609	0.001482	0.001199	0.002662	0.004525	0.006727	0.001802	0.003643	0.002694	0.002626	0.003448	0.006391	0.004879	0.005668	0.001287	0.001726	0.002589	0.005512	0.003223	0.002090	0.004275	0.007620	0.002433	0.003716	0.005280	0.003010	0.002899	0.003434	0.001959	0.005119	0.001948	0.002676	-0.000442	0.002815	-0.000373	0.003731	0.002210
-304.900000	0.003145	0.003115	0.000125	0.002477	0.003511	0.004230	0.003768	0.004697	0.004388	0.001583	0.001735	0.002513	0.001122	0.003509	0.004000	0.001783	0.004433	0.003206	0.003564	0.003319	0.004034	0.006398	0.004937	0.005727	0.003316	0.000762	-0.000366	0.002627	0.003280	0.003288	0.003049	0.005965	0.005311	0.002183	0.002404	0.000828	0.004510	0.001452	0.002969	0.001185	0.002968	-0.000808	0.000256	0.005217	0.003282	0.003344	0.001558	0.000433	-0.000176
-304.866667	0.003421	0.003698	0.003351	0.000637	0.002130	0.005740	0.002887	0.004274	0.003554	0.004982	0.001406	0.005812	0.002110	0.001515	0.007000	0.002263	0.003737	0.003119	0.002926	0.003913	0.002006	0.004797	0.004877	0.004986	0.004341	0.003223	0.003332	0.005337	0.005642	-0.000775	0.004054	0.003648	0.003020	0.003344	0.001657	0.004433	0.000325	0.002111	0.001909	0.003206	0.003607	0.000362	0.003234	0.004457	0.003448	0.005100	0.001507	0.003147	0.005410
-304.833333	0.005426	0.003489	0.003999	0.004211	0.003103	0.003887	0.003287	0.003130	0.004435	0.003476	-0.000033	0.004436	0.002996	0.001276	0.001952	0.002423	0.006723	0.006004	0.006130	0.007296	0.001654	0.004487	0.004623	0.006673	0.004217	0.008389	0.004657	0.002081	0.003173	0.003901	0.008918	0.003285	0.000972	0.007372	0.005443	0.001230	0.004211	0.002123	0.000439	0.003699	0.005703	0.004036	0.002751	0.007278	0.004934	0.004281	-0.000586	0.005074	0.004153
-304.800000	0.003473	0.004666	0.005586	0.004534	0.005240	0.007149	0.005130	0.006544	0.006542	0.006088	0.004190	0.003667	0.006454	0.003820	0.003263	0.004746	0.006175	0.007366	0.005252	0.006293	0.006430	0.007174	0.006788	0.009110	0.006233	0.003088	0.005169	0.004751	0.004624	0.004102	0.005168	0.005090	0.003174	0.007981	0.005748	0.004914	0.006260	0.007808	0.005051	0.005055	0.004581	0.003796	0.006068	0.004467	0.004143	0.005015	0.001800	0.005397	0.001885
-304.766667	0.006124	0.006320	0.008438	0.002821	0.004179	0.008506	0.006411	0.004357	0.005421	0.006420	0.002441	0.007154	0.005942	0.005723	0.008519	0.007870	0.005440	0.007926	0.009263	0.006191	0.005334	0.004947	0.007594	0.007656	0.005231	0.007914	0.004590	0.007193	0.005363	0.007218	0.007965	0.007124	0.006300	0.005616	0.002641	0.005235	0.004709	0.006558	0.007655	0.005454	0.007451	0.003856	0.008420	0.007785	0.005879	0.004970	0.007036	0.003570	0.008932
-304.733333	0.006391	0.010703	0.009627	0.005332	0.007861	0.007116	0.007053	0.009008	0.012483	0.008910	0.006944	0.009063	0.004508	0.006947	0.009590	0.007629	0.008826	0.007768	0.009255	0.006505	0.004728	0.009397	0.009117	0.008728	0.008850	0.006750	0.007317	0.003823	0.009114	0.006747	0.006758	0.003104	0.008499	0.008284	0.008131	0.008759	0.008960	0.003607	0.008294	0.009808	0.009471	0.003001	0.005737	0.006493	0.003483	0.004444	0.007183	0.006213	0.007871
-304.700000	0.008544	0.008343	0.008939	0.008725	0.007877	0.011246	0.010658	0.006085	0.011393	0.007590	0.007034	0.011547	0.005943	0.005883	0.010817	0.007870	0.009731	0.009768	0.011509	0.007780	0.007952	0.010949	0.009202	0.009717	0.008994	0.005492	0.007635	0.004630	0.008784	0.010789	0.008875	0.006823	0.008398	0.011735	0.010762	0.005155	0.006488	0.005889	0.004794	0.009108	0.007707	0.007858	0.008386	0.008118	0.006871	0.008791	0.008431	0.010488	0.009454
-304.666667	0.010068	0.010396	0.009358	0.009758	0.010199	0.012287	0.010895	0.010016	0.010565	0.007115	0.009150	0.010510	0.005769	0.006188	0.007720	0.007711	0.010257	0.007446	0.011888	0.008832	0.009016	0.011185	0.011369	0.013433	0.015336	0.009704	0.010826	0.008994	0.010856	0.012022	0.010036	0.008849	0.010859	0.010893	0.009691	0.010525	0.007343	0.009913	0.007388	0.012896	0.008828	0.005000	0.009142	0.008619	0.009988	0.009870	0.011109	0.009983	0.008618
-304.633333	0.010966	0.011055	0.012196	0.011383	0.010124	0.012493	0.010340	0.013936	0.011321	0.009069	0.009486	0.011217	0.008768	0.008525	0.009349	0.010194	0.012985	0.010901	0.010925	0.009929	0.010185	0.011109	0.011352	0.014582	0.010596	0.010754	0.012460	0.009349	0.010171	0.012950	0.012416	0.011133	0.008574	0.012020	0.010363	0.010201	0.010084	0.011703	0.010661	0.009234	0.007707	0.008563	0.008487	0.009267	0.008916	0.008556	0.011686	0.011111	0.010953
-304.600000	0.014434	0.011182	0.012258	0.011945	0.011330	0.014216	0.014347	0.009443	0.013497	0.010115	0.011783	0.013559	0.009975	0.011188	0.009932	0.008748	0.013219	0.013538	0.011194	0.013314	0.012133	0.012178	0.011470	0.011290	0.012004	0.010491	0.011524	0.010789	0.015143	0.011676	0.014633	0.010917	0.012405	0.015598	0.011527	0.012285	0.009617	0.007535	0.012433	0.010320	0.010031	0.011647	0.011296	0.011912	0.009233	0.010646	0.009765	0.010714	0.011399
-304.566667	0.013299	0.012284	0.014069	0.012998	0.014127	0.012050	0.013450	0.012219	0.014873	0.012040	0.009339	0.014111	0.011357	0.007293	0.011986	0.009395	0.011874	0.013850	0.013237	0.012284	0.010769	0.013568	0.012883	0.014252	0.011767	0.011633	0.014045	0.010631	0.014184	0.013126	0.011089	0.017029	0.012262	0.013966	0.011316	0.011001	0.010247	0.012794	0.010260	0.009025	0.009146	0.009662	0.010463	0.010079	0.009496	0.011095	0.007618	0.012144	0.010880
-304.533333	0.012356	0.012546	0.015785	0.011631	0.011400	0.015085	0.011541	0.010806	0.013955	0.013165	0.010060	0.011083	0.013219	0.011970	0.012274	0.010519	0.013538	0.011597	0.011632	0.013484	0.012483	0.011277	0.012161	0.013797	0.012516	0.010184	0.013657	0.011862	0.013192	0.012195	0.015136	0.011927	0.014661	0.011541	0.010162	0.012124	0.011604	0.009429	0.012369	0.012803	0.008991	0.010811	0.009838	0.012349	0.012173	0.009744	0.009926	0.010953	0.013768
-304.500000	0.012761	0.010547	0.012125	0.013715	0.012933	0.011322	0.013540	0.009671	0.013265	0.014213	0.011555	0.012786	0.011619	0.008452	0.011284	0.011551	0.014241	0.009449	0.011506	0.011730	0.013251	0.014573	0.013541	0.013541	0.013655	0.012484	0.013540	0.010408	0.008520	0.011285	0.013477	0.013049	0.013957	0.012370	0.012389	0.010754	0.012983	0.012472	0.010347	0.011209	0.010841	0.010141	0.010438	0.012408	0.010436	0.009355	0.007484	0.013033	0.012538
-304.466667	0.014217	0.010258	0.012468	0.011949	0.011218	0.014047	0.010958	0.010468	0.016530	0.010844	0.009614	0.013472	0.012767	0.010857	0.016992	0.010191	0.013362	0.010977	0.012628	0.011479	0.015396	0.011569	0.012655	0.014527	0.013699	0.013473	0.011405	0.011789	0.011607	0.013301	0.011635	0.010062	0.013231	0.012441	0.011895	0.010852	0.010021	0.010308	0.010412	0.010365	0.012674	0.009634	0.011986	0.011854	0.008737	0.010634	0.011900	0.011157	0.010847
-304.433333	0.012655	0.009230	0.009555	0.010350	0.010629	0.009294	0.010510	0.011115	0.014357	0.011085	0.011787	0.013866	0.010755	0.006048	0.011910	0.011240	0.008165	0.011139	0.012679	0.011803	0.009313	0.008301	0.009697	0.012145	0.011526	0.012276	0.011308	0.009555	0.010873	0.015625	0.012254	0.011636	0.011561	0.012823	0.009140	0.011545	0.009698	0.011857	0.010755	0.012240	0.011299	0.008294	0.010938	0.010025	0.011195	0.010969	0.009420	0.010374	0.009090
-304.400000	0.010777	0.007938	0.010237	0.010753	0.011589	0.008841	0.011106	0.008630	0.010810	0.008097	0.007710	0.011257	0.007576	0.006104	0.012081	0.010577	0.013348	0.011170	0.010912	0.010683	0.010873	0.010079	0.012888	0.013252	0.010383	0.011311	0.007426	0.010533	0.013172	0.010644	0.009788	0.010058	0.007701	0.011857	0.006523	0.008515	0.007211	0.011390	0.005367	0.011438	0.010101	0.008520	0.008268	0.008838	0.008812	0.011644	0.007714	0.009579	0.007856
-304.366667	0.008847	0.008080	0.009318	0.010100	0.006297	0.011770	0.005899	0.009190	0.009079	0.005566	0.007137	0.008188	0.008229	0.007996	0.010495	0.008815	0.007333	0.004698	0.009364	0.008760	0.009639	0.009178	0.010035	0.009019	0.010969	0.010588	0.008035	0.008282	0.009464	0.010426	0.010893	0.006991	0.011224	0.011239	0.009584	0.009945	0.008653	0.008882	0.005921	0.006570	0.008806	0.008331	0.008242	0.008821	0.007888	0.008203	0.009685	0.008902	0.008962
-304.333333	0.009682	0.003850	0.004074	0.008427	0.007200	0.010263	0.006024	0.006785	0.005933	0.007773	0.005696	0.010186	0.006578	0.006127	0.008443	0.006982	0.005859	0.007001	0.006537	0.006275	0.010683	0.009748	0.010963	0.006632	0.007766	0.009796	0.005726	0.008163	0.006415	0.006031	0.006399	0.007497	0.008267	0.007644	0.006225	0.005537	0.006250	0.005265	0.008177	0.008449	0.006646	0.004611	0.007202	0.003838	0.009811	0.004258	0.003590	0.004780	0.009164
-304.300000	0.006427	0.003344	0.005320	0.005581	0.006136	0.006116	0.003604	0.006945	0.009457	0.005364	0.004653	0.005902	0.002704	0.003985	0.005162	0.002640	0.005127	0.004858	0.009426	0.007555	0.006573	0.007002	0.008731	0.007222	0.007981	0.007149	0.006368	0.007629	0.004740	0.006032	0.005044	0.004563	0.007703	0.006190	0.009202	0.005987	0.007530	0.004739	0.006020	0.007307	0.005636	0.005018	0.006403	0.004387	0.005454	0.005928	0.004516	0.004956	0.006306
-304.266667	0.003932	0.003007	0.007400	0.004218	0.007083	0.002493	0.005949	0.004535	0.005859	0.003782	0.005053	0.006273	0.006376	0.001083	0.007174	0.003541	0.002572	0.004475	0.006714	0.004103	0.002924	0.005617	0.006346	0.002424	0.007835	0.007067	0.005052	0.005556	0.006237	0.006789	0.007773	0.007448	0.005461	0.007800	0.005529	0.006234	0.005451	0.004232	0.003953	0.003033	0.003102	0.000921	0.002949	0.001335	0.002968	0.003103	-0.000266	0.004407	0.003951
-304.233333	0.003227	0.000498	0.004524	0.006551	-0.000319	0.003143	0.004537	0.002847	0.003471	0.002837	0.000803	0.005740	0.002810	0.001816	0.004135	0.001190	0.003187	0.002369	0.005457	0.003153	0.002631	0.003516	0.000436	0.003050	0.004720	0.004991	0.002406	0.003296	0.004817	0.001244	0.006145	0.002921	0.002897	0.005142	0.003001	0.002722	0.001844	0.003359	0.003728	0.003173	0.001428	0.002192	0.001746	0.000135	0.003066	0.001198	0.003807	-0.000225	0.003698
-304.200000	0.003664	0.001416	0.004362	0.001045	0.001593	0.000761	0.002625	0.000219	0.003430	0.003147	-0.001833	-0.000156	-0.000482	0.000944	0.005813	0.000900	0.002716	0.000223	0.002587	0.003795	0.001525	0.002178	0.004256	-0.001630	0.000700	0.004189	0.000123	0.002489	0.001248	0.001502	0.000235	0.000901	0.001375	0.002882	0.000108	0.002557	0.002725	0.003112	0.000754	-0.003196	0.000267	-0.001010	0.000618	-0.000912	0.002710	0.002414	-0.001679	0.000396	0.002988
-304.166667	0.001298	0.002759	0.001466	0.000261	-0.002349	0.000214	0.001689	0.001573	0.003004	0.001697	0.001773	0.002595	0.000627	-0.002231	0.001769	0.000500	0.000529	-0.000412	-0.000445	0.002890	0.002647	0.001319	0.002853	0.001994	0.002540	0.001799	-0.001037	0.001046	0.001025	0.002788	0.001961	0.005843	0.000734	0.003380	-0.001594	-0.001412	-0.000800	0.001972	0.000719	-0.000797	0.001372	0.000500	-0.000840	-0.001886	-0.001973	0.000721	-0.000536	0.000911	0.001793
-304.133333	-0.000308	0.003965	0.003329	-0.001015	0.000304	0.000239	0.001904	-0.001229	0.001851	0.000862	0.000161	0.003274	0.000117	0.000809	0.001314	0.000138	-0.000756	-0.001542	0.000912	0.000273	0.004127	0.000978	0.002852	-0.000926	0.001899	-0.000519	-0.000779	-0.000714	0.001042	-0.002319	0.001600	0.001752	0.003377	0.002925	-0.002221	-0.002669	-0.002321	0.002903	0.000445	-0.001241	-0.000157	-0.000776	-0.002490	-0.003061	0.000138	0.002588	-0.000474	-0.000826	0.000306
-304.100000	0.001615	-0.002841	0.002296	-0.003305	-0.000920	-0.001125	-0.000899	0.000962	-0.000821	-0.001390	-0.002313	0.001033	0.001279	-0.000832	0.002214	-0.002316	0.000410	-0.001573	-0.000936	0.002340	0.000260	0.000051	0.003343	0.001114	0.002219	-0.001124	0.000110	-0.003686	-0.000492	-0.001033	-0.001798	0.001217	0.002172	0.003752	-0.001407	-0.000751	-0.000801	-0.000135	-0.000876	0.001719	0.000589	-0.001741	-0.000620	-0.001573	-0.001617	-0.000358	-0.003219	0.000600	-0.000302
-304.066667	0.001078	-0.001720	-0.002050	-0.002947	-0.002048	-0.000685	-0.000712	0.000238	-0.000338	0.000775	0.000329	-0.000103	0.000141	-0.001315	-0.000672	-0.000990	0.001013	0.001284	0.000737	-0.001687	-0.002141	0.000694	0.001115	-0.000359	0.001099	0.000819	-0.002814	-0.001683	-0.000647	-0.001944	0.000733	-0.000856	-0.001671	0.001550	-0.004345	-0.001086	-0.004004	-0.000924	-0.003137	-0.001974	-0.000269	-0.004709	-0.000791	-0.001022	-0.002970	-0.002640	-0.002281	-0.002169	-0.001959
-304.033333	0.001423	0.001281	-0.001043	-0.001573	-0.001289	0.000872	-0.001686	-0.001950	0.001267	-0.002674	-0.001836	0.001906	0.002237	-0.001335	0.000421	-0.002123	0.000224	-0.001023	0.000445	-0.000550	-0.000590	-0.000087	0.002629	0.001413	0.002221	-0.001665	-0.001423	-0.003453	-0.000282	-0.000334	0.001256	-0.001040	0.000580	0.001618	0.000096	-0.000586	-0.000955	-0.001749	0.000444	0.000574	-0.001611	-0.004532	-0.002626	-0.002728	-0.000061	-0.001441	-0.003543	-0.001065	-0.004715
-304.000000	-0.001138	-0.002156	0.000815	0.000348	0.000106	0.001284	-0.001189	-0.001054	0.000463	0.001927	-0.000150	-0.001541	-0.000383	-0.003608	0.002360	-0.001785	-0.000631	-0.001039	-0.000413	0.000741	0.000114	0.000492	0.000792	-0.001103	0.001666	0.000010	-0.005081	-0.002785	-0.002126	-0.000647	-0.002115	-0.001120	0.002254	0.000911	-0.003784	-0.001227	-0.001119	-0.000434	-0.000273	-0.003683	-0.002768	-0.002045	-0.000034	-0.000248	-0.002132	-0.002156	-0.003233	-0.001852	-0.002092
-303.966667	0.000060	-0.003367	0.000095	-0.000847	0.000023	0.001652	-0.000293	-0.000712	0.002559	-0.000758	-0.002168	0.002064	0.000294	-0.001909	0.001317	-0.000433	0.001712	-0.000268	-0.000426	0.000042	0.001510	0.000493	0.002907	0.003975	0.003666	-0.001272	0.000615	0.000159	0.000381	0.001090	-0.000855	-0.000874	0.001297	0.002527	0.000254	0.001961	-0.000323	0.000420	-0.002311	-0.000935	-0.000353	-0.001174	-0.000052	-0.002844	-0.002432	-0.001601	-0.004046	0.000531	-0.001348
-303.933333	0.002665	-0.000391	0.001461	0.000271	0.001872	-0.001331	0.001610	0.001922	0.004120	0.003556	-0.003104	-0.000741	0.001023	-0.000125	0.003880	0.000377	0.001517	0.003209	-0.000300	0.001289	-0.001525	0.000662	0.002931	0.001468	0.001876	0.001049	0.000882	-0.001104	0.001627	0.001366	0.001799	-0.001056	0.003380	0.004269	-0.000129	0.002670	-0.002567	0.000320	-0.000334	0.001821	0.001726	-0.001108	-0.001461	0.000195	0.002265	-0.000964	-0.002150	-0.001306	-0.001832
-303.900000	0.002727	0.003525	0.003463	-0.001183	0.001064	0.002324	0.000721	0.001331	0.001841	0.003132	0.000751	0.002470	0.002762	0.000945	0.001478	0.001460	0.002309	0.000334	0.000095	-0.001182	0.002450	0.004060	0.004844	0.002081	0.001349	0.000092	0.001382	0.002910	0.000155	-0.000680	0.000280	0.000887	0.002171	0.000666	-0.002133	-0.001187	-0.000859	0.001829	0.002251	-0.001614	0.001083	-0.001476	-0.000368	0.001038	-0.000168	0.001442	-0.001169	0.001279	-0.000162
-303.866667	0.004371	0.001175	0.002723	0.004055	0.000524	0.003710	0.001698	0.002687	0.004969	0.001958	0.002016	0.004627	0.004652	0.001053	0.004044	0.001097	0.005636	0.000039	0.003257	0.001289	0.003011	0.003870	0.004335	0.007672	0.003156	0.002409	0.002805	0.002000	0.002739	0.000899	0.001319	-0.000282	0.002818	0.005922	0.005053	0.001694	0.001138	0.002276	0.001132	0.001576	0.000641	0.001003	0.001330	0.001603	0.000363	0.001606	0.000454	0.000098	0.004093
-303.833333	0.002424	-0.000239	0.001956	0.002739	0.002631	0.004963	0.001925	0.005096	0.005843	0.003093	0.002816	0.003583	0.001301	0.003276	0.002120	0.003458	0.003829	0.002283	0.002994	0.003131	0.007324	0.003586	0.003642	0.005163	0.005408	0.003377	-0.000008	0.003445	0.003661	0.003676	0.004203	0.002795	0.001673	0.003828	0.002379	0.002045	0.002666	0.002649	0.002334	0.000973	0.002731	0.000758	0.003047	0.001282	0.000206	0.002806	0.002298	0.000249	0.002655
-303.800000	0.006745	0.001952	0.003852	0.002112	0.003033	0.006126	0.001924	0.002766	0.005822	0.004102	0.003642	0.003021	0.002277	0.001637	0.005132	0.004753	0.003251	0.003177	0.004461	0.005802	0.003217	0.007047	0.008140	0.003112	0.002827	0.003456	0.002573	0.001266	0.005878	0.005948	0.002842	0.002149	0.001334	0.005378	0.003850	0.003221	0.004159	0.004052	0.003222	0.007161	0.001435	0.002673	0.002501	0.001232	0.002086	0.005291	0.000986	0.002717	0.002333
-303.766667	0.005807	0.005140	0.000493	0.001914	0.001144	0.005866	0.002741	0.004910	0.007807	0.004567	0.006350	0.002067	0.005845	0.007405	0.005348	0.006805	0.006591	0.004624	0.005283	0.005321	0.004865	0.006870	0.007196	0.006184	0.005634	0.006740	0.005018	0.001655	0.006840	0.003502	0.006135	0.006462	0.006717	0.009053	0.005224	0.002293	0.004036	0.006515	0.006507	0.003461	0.003928	0.001553	0.003028	0.004588	0.007330	0.004011	0.004126	0.004386	0.002417
-303.733333	0.006759	0.004634	0.005014	0.003911	0.006925	0.007950	0.006604	0.006898	0.009909	0.006096	0.004075	0.004326	0.002010	0.004508	0.008776	0.003199	0.008188	0.004283	0.006449	0.007760	0.006025	0.007104	0.007839	0.008015	0.007741	0.003537	0.003629	0.007756	0.006853	0.004751	0.007244	0.006975	0.006545	0.008792	0.007147	0.003881	0.007401	0.003946	0.005600	0.001545	0.003578	0.001714	0.004754	0.003921	0.003655	0.007300	0.000966	0.004175	0.004739
-303.700000	0.008525	0.005728	0.007109	0.005183	0.004845	0.006882	0.005496	0.007952	0.009617	0.006059	0.005479	0.005662	0.004210	0.002995	0.005834	0.002078	0.008174	0.006151	0.006145	0.007569	0.007381	0.006303	0.010319	0.009032	0.006439	0.007715	0.001773	0.002970	0.007270	0.006400	0.005801	0.006895	0.005650	0.005292	0.007725	0.005695	0.006541	0.006876	0.004501	0.007409	0.005188	0.005023	0.006983	0.007750	0.005010	0.006726	0.001068	0.002707	0.004099
-303.666667	0.009966	0.008253	0.008066	0.008648	0.004922	0.005157	0.004560	0.008930	0.007199	0.006163	0.005869	0.005714	0.007767	0.010621	0.006025	0.005749	0.005672	0.004417	0.008460	0.008765	0.008440	0.007478	0.008781	0.010168	0.006992	0.007947	0.008993	0.007864	0.008924	0.005501	0.006049	0.005854	0.008948	0.009821	0.006437	0.003678	0.006267	0.007638	0.005863	0.005873	0.002710	0.000064	0.004421	0.004162	0.007018	0.006495	0.002275	0.004900	0.006184
-303.633333	0.008767	0.006449	0.006084	0.008041	0.005259	0.007952	0.005185	0.006871	0.008639	0.009572	0.007406	0.010629	0.004715	0.008000	0.009996	0.009433	0.006426	0.007234	0.005557	0.008130	0.007493	0.009270	0.009218	0.008902	0.008077	0.009949	0.007199	0.004098	0.008934	0.007556	0.007022	0.006086	0.008873	0.011357	0.007560	0.004565	0.006267	0.005146	0.005127	0.006692	0.004777	0.004001	0.007486	0.007154	0.008447	0.007875	0.003858	0.005176	0.005125
-303.600000	0.010698	0.006103	0.007249	0.007700	0.008600	0.008297	0.008023	0.006457	0.006800	0.005964	0.007504	0.006710	0.009201	0.007993	0.008829	0.007480	0.007402	0.008035	0.008533	0.008700	0.005956	0.007336	0.010055	0.009301	0.008553	0.007748	0.009007	0.009243	0.008990	0.008478	0.009175	0.007373	0.008128	0.008224	0.005478	0.005325	0.003637	0.006502	0.005555	0.008813	0.005123	0.006369	0.006365	0.006235	0.005974	0.010178	0.006476	0.005854	0.005567
-303.566667	0.010681	0.006706	0.007071	0.010749	0.007251	0.007569	0.006218	0.009098	0.006640	0.009323	0.005328	0.010813	0.006083	0.005508	0.009844	0.006650	0.007418	0.009004	0.006843	0.006162	0.008600	0.011426	0.008835	0.009211	0.010599	0.005297	0.007200	0.007524	0.008607	0.006584	0.009187	0.006652	0.009866	0.007716	0.006199	0.005220	0.008305	0.007787	0.006936	0.007218	0.006263	0.006084	0.008814	0.006865	0.009033	0.008727	0.005896	0.007458	0.009070
-303.533333	0.008970	0.005074	0.008867	0.010188	0.005944	0.006521	0.006720	0.007580	0.010005	0.007799	0.005131	0.007695	0.007201	0.005835	0.009921	0.007524	0.006843	0.008539	0.009474	0.008114	0.009881	0.008051	0.011976	0.009067	0.007483	0.007505	0.007590	0.007536	0.008869	0.006392	0.011484	0.009616	0.008115	0.007214	0.007482	0.005319	0.009120	0.008988	0.008605	0.008153	0.010444	0.005257	0.005956	0.007631	0.007661	0.009144	0.005984	0.007704	0.007402
-303.500000	0.005894	0.006119	0.006122	0.007546	0.009329	0.004029	0.006838	0.002970	0.008305	0.007166	0.007602	0.011431	0.004958	0.007994	0.007624	0.007416	0.007895	0.005871	0.007986	0.009929	0.008848	0.007262	0.007780	0.010735	0.008030	0.009352	0.007105	0.006390	0.006724	0.006994	0.008108	0.006635	0.009043	0.009621	0.008524	0.006681	0.006513	0.007538	0.008293	0.009369	0.009061	0.005498	0.007881	0.008487	0.006708	0.007205	0.003893	0.006081	0.008145
-303.466667	0.009445	0.005695	0.008399	0.008017	0.007896	0.007431	0.006239	0.006636	0.006789	0.007472	0.005793	0.008690	0.006084	0.007437	0.011664	0.006814	0.007001	0.007814	0.008044	0.010350	0.011657	0.006848	0.009864	0.009907	0.009806	0.005858	0.008710	0.006158	0.006419	0.009604	0.008999	0.005143	0.010336	0.008993	0.008186	0.005687	0.005086	0.006257	0.007899	0.008109	0.008340	0.005672	0.006290	0.010456	0.008466	0.009096	0.005726	0.007790	0.003282
-303.433333	0.009054	0.006627	0.007236	0.004654	0.007016	0.006579	0.010322	0.007908	0.006573	0.005976	0.002286	0.007781	0.008079	0.008948	0.010128	0.007571	0.011815	0.008122	0.008609	0.004538	0.010171	0.006493	0.009888	0.005428	0.010421	0.009694	0.007671	0.005965	0.009183	0.006254	0.006285	0.008424	0.009036	0.008829	0.003618	0.006736	0.005621	0.005546	0.005402	0.005763	0.008518	0.004520	0.006803	0.006682	0.007038	0.008818	0.006774	0.004579	0.006858
-303.400000	0.007235	0.004940	0.011110	0.005116	0.007853	0.005170	0.008964	0.006398	0.007236	0.008763	0.005704	0.009758	0.004951	0.006776	0.005107	0.004659	0.006279	0.005370	0.005078	0.007212	0.008113	0.009648	0.006372	0.006496	0.006584	0.010235	0.007508	0.005854	0.004927	0.006391	0.008610	0.006709	0.009245	0.008343	0.003809	0.003958	0.008137	0.006683	0.005432	0.007692	0.006874	0.005904	0.009089	0.007334	0.005096	0.004388	0.005888	0.006522	0.006170
-303.366667	0.007481	0.005154	0.007522	0.001638	0.003436	0.007140	0.007037	0.009487	0.003337	0.004933	0.002591	0.010799	0.005196	0.007598	0.004344	0.002983	0.007257	0.005682	0.006875	0.005959	0.009203	0.006136	0.006747	0.006516	0.006894	0.008638	0.005426	0.008091	0.009176	0.004962	0.005863	0.006172	0.009183	0.005615	0.005071	0.007787	0.006301	0.008047	0.006774	0.004250	0.005199	0.004974	0.003758	0.003815	0.006536	0.007378	0.003012	0.005627	0.006557
-303.333333	0.007013	0.003090	0.008126	0.006302	0.004415	0.008930	0.006744	0.007399	0.006140	0.003907	0.003988	0.008092	0.004247	0.006780	0.005879	0.005054	0.006355	0.007529	0.007710	0.003110	0.010423	0.008854	0.008893	0.006573	0.007124	0.008426	0.006386	0.007741	0.006027	0.003825	0.007032	0.005580	0.007488	0.005553	0.003799	0.004059	0.002452	0.007893	0.003899	0.005204	0.009138	0.002858	0.007808	0.002501	0.005142	0.008222	0.005083	0.003955	0.005091
-303.300000	0.007444	0.003278	0.006227	0.003389	0.005401	0.007012	0.004224	0.007896	0.006567	0.006001	0.003467	0.010174	0.006641	0.005704	0.004666	0.004818	0.005491	0.002343	0.006047	0.003420	0.007631	0.004428	0.007570	0.006718	0.004047	0.007805	0.004125	0.007635	0.005089	0.005195	0.007060	0.004103	0.006886	0.006758	0.005398	0.007041	0.002554	0.003913	0.004813	0.005366	0.006597	0.000753	0.004800	0.005629	0.005776	0.005915	0.000832	0.006932	0.008347
-303.266667	0.003882	0.000802	0.004667	0.003236	0.001623	0.004359	0.005428	0.006323	0.007555	0.006267	0.002209	0.005642	0.004051	0.001540	0.005064	0.006586	0.006207	0.005579	0.007655	0.004835	0.005607	0.004033	0.007799	0.005468	0.005152	0.005481	0.003848	0.005601	0.005173	0.000626	0.004725	0.006407	0.006182	0.007088	0.003884	0.003859	0.003455	0.005497	0.002729	0.003197	0.004663	0.000398	0.002787	0.007132	0.006364	0.003888	0.002947	0.005684	0.004598
-303.233333	0.005749	0.003132	0.004973	0.004914	0.003562	0.003416	0.004214	0.003086	0.006799	0.005486	0.002301	0.006805	0.004043	0.007267	0.003414	0.005149	0.005225	0.003134	0.006549	0.004098	0.005651	0.004797	0.007171	0.003532	0.007509	0.005701	0.005730	0.003525	0.004835	0.009041	0.004937	0.005660	0.004522	0.005279	0.005237	0.001362	0.001897	0.005656	0.002434	0.000802	0.003783	0.003681	0.002433	0.002349	0.003765	0.005927	0.001877	0.004857	0.003684
-303.200000	0.004483	0.002726	0.005859	0.004708	0.006826	0.004582	0.005134	0.006530	0.004327	0.005970	0.002916	0.004231	0.004095	0.003270	0.007117	0.006111	0.005412	0.005197	0.004712	0.006101	0.005269	0.003879	0.004105	0.003464	0.005773	0.006726	0.002614	0.004791	0.004635	0.003892	0.005332	0.006943	0.003179	0.004427	0.003213	0.003708	0.000591	0.006720	0.005146	0.003540	0.004831	0.001013	0.005755	0.000936	0.001475	0.005058	0.002954	0.004527	0.005431
-303.166667	0.004818	0.004404	0.006343	0.003583	0.003957	0.008327	0.004423	0.004783	0.005478	0.006171	0.003681	0.007132	0.005096	0.002759	0.005180	0.007947	0.004559	0.003365	0.003749	0.004548	0.005879	0.004131	0.008385	0.006603	0.006236	0.007225	0.004551	0.003715	0.007177	0.000944	0.005726	0.003474	0.002214	0.004986	0.003820	0.001721	0.005689	0.001175	0.004580	0.003581	0.004969	-0.000025	0.002350	0.001596	0.006317	0.005088	0.002297	0.003267	0.002952
-303.133333	0.007024	0.006400	0.006575	0.003975	0.006695	0.006271	0.002073	0.007735	0.008388	0.006460	0.003383	0.006502	0.002429	0.006363	0.007224	0.005854	0.003631	0.004722	0.005803	0.003215	0.003159	0.005832	0.008160	0.006854	0.005024	0.004353	0.003210	0.002542	0.005806	0.001437	0.005738	0.004893	0.001450	0.005426	0.005003	0.003608	0.004094	0.007949	0.002649	0.001297	0.003055	0.002712	0.004170	0.004658	0.004172	0.006686	-0.002009	0.006297	0.005431
-303.100000	0.006088	0.005879	0.005075	0.006819	0.005101	0.007114	0.006079	0.006712	0.005181	0.002498	0.005692	0.009712	0.003806	0.008456	0.005398	0.006118	0.007967	0.003279	0.007135	0.007061	0.006267	0.005759	0.009552	0.009100	0.006597	0.005579	0.005983	0.006077	0.007429	0.004006	0.006877	0.006910	0.007561	0.008629	0.005089	0.003544	0.005506	0.004834	0.006531	0.005902	0.005209	0.002986	0.007385	0.005627	0.004723	0.008196	0.004210	0.003443	0.006916
-303.066667	0.006599	0.006810	0.008694	0.005921	0.008716	0.010234	0.005385	0.007902	0.009655	0.005896	0.005577	0.010472	0.007432	0.007766	0.005997	0.006005	0.007808	0.004987	0.008803	0.008192	0.007671	0.008694	0.010438	0.008788	0.006830	0.007720	0.003245	0.004331	0.007348	0.005109	0.007398	0.006389	0.008333	0.009263	0.006891	0.005095	0.004330	0.006496	0.006521	0.007216	0.009441	0.003963	0.006532	0.007576	0.006262	0.005734	0.004476	0.004144	0.004657
-303.033333	0.008853	0.005602	0.008686	0.006106	0.008409	0.008539	0.004337	0.010472	0.008019	0.007430	0.007249	0.009889	0.004507	0.010309	0.008365	0.006117	0.008433	0.009467	0.010880	0.011561	0.009098	0.007959	0.011402	0.009427	0.008577	0.008665	0.006898	0.004643	0.009635	0.005464	0.007732	0.006523	0.007595	0.011416	0.008851	0.004918	0.004347	0.008236	0.005239	0.006835	0.009328	0.002020	0.006900	0.006055	0.007298	0.007014	0.007364	0.004073	0.007564
-303.000000	0.009269	0.008256	0.010495	0.010849	0.006743	0.010619	0.009371	0.008706	0.010246	0.010745	0.007237	0.008223	0.006874	0.008476	0.007395	0.012073	0.007763	0.008758	0.010491	0.011880	0.007711	0.009335	0.013360	0.009749	0.010400	0.009042	0.010365	0.007930	0.011585	0.009125	0.012068	0.008418	0.008989	0.010336	0.008403	0.005616	0.008141	0.011756	0.008301	0.004530	0.006287	0.004977	0.007844	0.008640	0.010902	0.006980	0.006438	0.008264	0.009300
-302.966667	0.012466	0.008566	0.007350	0.009332	0.011348	0.011088	0.009738	0.009358	0.011562	0.008713	0.007405	0.010725	0.009841	0.011650	0.011790	0.010825	0.011591	0.009234	0.011713	0.010758	0.012324	0.011523	0.011767	0.012007	0.009477	0.012200	0.008149	0.007215	0.012376	0.007596	0.013751	0.011488	0.007391	0.010066	0.009883	0.008656	0.008311	0.008126	0.007677	0.010726	0.009194	0.005865	0.010511	0.008818	0.009513	0.009896	0.007513	0.008723	0.008811
-302.933333	0.011772	0.009882	0.013970	0.011566	0.013833	0.011947	0.012400	0.010562	0.013445	0.011064	0.009717	0.012399	0.011900	0.014368	0.014373	0.009431	0.011814	0.011077	0.009017	0.011087	0.009905	0.013902	0.012792	0.016153	0.014069	0.012535	0.012787	0.010094	0.009822	0.012382	0.011657	0.010202	0.010092	0.013174	0.010517	0.010763	0.011369	0.011405	0.009872	0.007401	0.010860	0.010279	0.009946	0.008522	0.011288	0.010807	0.004181	0.014309	0.010267
-302.900000	0.015319	0.012318	0.012123	0.013086	0.011102	0.013074	0.012089	0.011184	0.011778	0.012476	0.010287	0.012209	0.011544	0.014894	0.011572	0.013979	0.014884	0.011943	0.012674	0.012376	0.012258	0.016880	0.015125	0.012297	0.011745	0.015145	0.011252	0.008251	0.012925	0.011901	0.013651	0.010818	0.014967	0.011554	0.013832	0.008363	0.010885	0.015398	0.007527	0.010334	0.008797	0.008985	0.011594	0.010788	0.013482	0.012343	0.011050	0.009510	0.012047
-302.866667	0.011178	0.009690	0.015862	0.012102	0.015977	0.013666	0.010504	0.010748	0.011765	0.011295	0.009946	0.015820	0.012351	0.012830	0.015115	0.011578	0.013603	0.011905	0.015208	0.013980	0.012208	0.014315	0.016320	0.014833	0.017037	0.013310	0.012244	0.011426	0.012612	0.012671	0.013866	0.012495	0.013338	0.013601	0.012623	0.008122	0.015541	0.014735	0.012325	0.010920	0.013675	0.010316	0.008224	0.009987	0.013436	0.016472	0.011680	0.013900	0.013089
-302.833333	0.012797	0.012440	0.014853	0.014757	0.012845	0.012453	0.013772	0.014736	0.011603	0.015344	0.012363	0.014973	0.011737	0.011343	0.013612	0.015350	0.013383	0.010031	0.015749	0.014767	0.012850	0.016783	0.013973	0.016564	0.014069	0.015209	0.013405	0.012686	0.013432	0.013638	0.015076	0.014735	0.011785	0.012620	0.014070	0.012769	0.011853	0.008481	0.011946	0.013055	0.013458	0.013952	0.012337	0.011915	0.010536	0.013935	0.011250	0.013503	0.011491
-302.800000	0.014007	0.011368	0.016276	0.012191	0.010220	0.014129	0.011118	0.012772	0.014737	0.014940	0.009434	0.013277	0.015186	0.015427	0.012648	0.014185	0.016343	0.010215	0.014225	0.014357	0.013314	0.015987	0.012821	0.015962	0.014629	0.013247	0.009660	0.014180	0.013929	0.014289	0.013815	0.013782	0.013146	0.013283	0.010639	0.011083	0.014908	0.012835	0.011222	0.013905	0.011412	0.009818	0.011980	0.008953	0.013501	0.013344	0.013163	0.011406	0.012411
-302.766667	0.012115	0.012482	0.012656	0.013883	0.012478	0.013023	0.010207	0.013685	0.015047	0.010590	0.010891	0.014882	0.013109	0.014887	0.015514	0.012820	0.012768	0.014168	0.013697	0.013699	0.011071	0.012862	0.015388	0.013391	0.011991	0.013301	0.014197	0.012486	0.016544	0.012170	0.015371	0.016267	0.012589	0.014826	0.012592	0.013652	0.012477	0.011701	0.010576	0.013193	0.013418	0.010343	0.009863	0.012825	0.010275	0.014838	0.009928	0.008951	0.012122
-302.733333	0.011464	0.010035	0.014133	0.012327	0.012959	0.008288	0.012268	0.012561	0.015388	0.016043	0.008865	0.014229	0.010265	0.009272	0.013156	0.009979	0.013007	0.010189	0.011271	0.011773	0.012226	0.013322	0.014532	0.011927	0.014981	0.015628	0.010431	0.010750	0.013381	0.011676	0.014189	0.013153	0.010420	0.011399	0.011094	0.011419	0.011924	0.014312	0.009524	0.015133	0.012213	0.012509	0.010234	0.011373	0.010692	0.012907	0.007384	0.012162	0.011456
-302.700000	0.012010	0.008985	0.013021	0.010477	0.009649	0.010779	0.009649	0.012593	0.013790	0.012211	0.006657	0.012858	0.014435	0.012084	0.010928	0.013281	0.011699	0.010434	0.011814	0.010343	0.012235	0.010446	0.013118	0.009795	0.013267	0.011446	0.010356	0.011162	0.010839	0.011147	0.010437	0.011737	0.008654	0.011484	0.009051	0.011737	0.008645	0.012733	0.008779	0.011428	0.012298	0.006711	0.010147	0.008681	0.010280	0.014106	0.007893	0.010194	0.013379
-302.666667	0.008008	0.007688	0.009999	0.008409	0.010443	0.009236	0.009631	0.012254	0.010531	0.011334	0.008008	0.011675	0.007664	0.010218	0.011084	0.006979	0.009361	0.007818	0.010619	0.011120	0.009695	0.011262	0.009249	0.010908	0.008191	0.011559	0.010281	0.009599	0.009990	0.009077	0.013951	0.009249	0.007786	0.010108	0.010855	0.010436	0.010738	0.010486	0.010750	0.011341	0.007418	0.006450	0.010898	0.010746	0.009136	0.010718	0.008362	0.009749	0.012593
-302.633333	0.007004	0.003918	0.009849	0.008339	0.007388	0.008195	0.006614	0.009578	0.009769	0.011209	0.007545	0.011290	0.008233	0.009358	0.006165	0.006726	0.007112	0.007859	0.009655	0.005213	0.010453	0.008634	0.008022	0.009154	0.009371	0.011196	0.007372	0.009151	0.009302	0.009217	0.010832	0.008344	0.008744	0.010802	0.007451	0.005984	0.006958	0.007086	0.008253	0.006807	0.009073	0.005944	0.007939	0.008818	0.007313	0.006428	0.002409	0.008624	0.010423
-302.600000	0.005722	0.004760	0.009585	0.006673	0.007608	0.005843	0.005117	0.007038	0.006482	0.006400	0.003210	0.006507	0.006808	0.009000	0.004231	0.006123	0.004689	0.008179	0.005717	0.008663	0.008992	0.005673	0.008023	0.003023	0.008080	0.008289	0.007903	0.006569	0.007372	0.006519	0.009015	0.006508	0.007682	0.005842	0.004022	0.005649	0.002258	0.007774	0.005677	0.006725	0.007908	0.005815	0.007118	0.005350	0.006964	0.006329	0.002967	0.005244	0.010177
-302.566667	0.002349	0.003089	0.005951	0.004028	0.003135	0.003046	0.007057	0.003071	0.008337	0.006749	-0.000314	0.004516	0.003829	0.004989	0.005950	0.006107	0.004926	0.003994	0.006386	0.003009	0.006934	0.003559	0.003334	0.004464	0.006549	0.006736	0.006342	0.003778	0.006325	0.003866	0.007594	0.004010	0.006270	0.005465	0.002909	0.002044	0.000487	0.007871	0.004779	0.003540	0.006281	0.003330	0.006315	0.004364	0.003841	0.006973	0.001995	0.006512	0.005590
-302.533333	0.002925	-0.000696	0.006344	0.002095	0.001800	0.002030	0.003141	0.001994	0.003100	0.003055	0.001374	0.004429	0.001428	0.003863	0.005639	0.005292	0.003644	0.001899	0.006318	0.001698	0.004797	0.003636	0.003598	0.001695	0.006349	0.005924	0.003016	0.004212	0.004475	-0.000053	0.003327	0.003287	0.002586	0.004287	0.003096	0.001775	0.001618	0.002653	0.000564	0.002432	0.006001	0.002763	0.004625	0.001000	0.001704	0.006075	-0.000688	0.003250	0.002561
-302.500000	0.001751	0.001093	0.002164	-0.000412	0.001835	0.000416	0.001045	0.000249	0.002755	-0.000215	0.000155	0.004644	0.001921	0.000416	0.003452	0.002227	0.004366	0.000819	0.001656	0.000463	0.000388	0.002181	0.000339	0.000922	0.001498	0.001554	0.006711	0.001306	0.002954	0.000182	0.003964	0.002550	0.001470	0.003464	0.000300	-0.001274	0.001273	0.003207	0.002765	-0.000333	0.001187	-0.000222	0.002695	-0.000292	0.001395	0.002617	0.001811	0.002924	0.001848
-302.466667	-0.000528	-0.000729	0.002097	-0.001081	0.000194	-0.003691	0.000481	0.001128	0.002758	0.003600	-0.001210	0.000452	0.001042	0.000710	0.001097	-0.001099	0.002325	-0.000425	0.000953	-0.001748	-0.000178	0.001482	0.001228	0.000330	0.000622	0.002225	-0.001312	0.001202	0.000375	-0.002397	0.000276	-0.000101	-0.001094	0.002175	-0.001485	0.000179	0.000660	-0.001214	-0.002586	-0.001283	0.001825	-0.002168	0.000944	0.000293	-0.002223	0.000938	-0.001223	0.001408	0.000952
-302.433333	0.000181	-0.003605	0.000106	0.001124	-0.001179	-0.002322	-0.002570	0.000647	0.001697	-0.001061	-0.004820	0.001384	-0.001286	0.000428	0.001582	-0.000058	-0.000522	-0.003815	-0.000957	-0.002074	-0.003258	-0.001106	0.002262	-0.000100	0.000488	-0.000895	-0.001139	-0.005086	-0.000909	-0.001146	0.000753	-0.001194	-0.000626	-0.000028	-0.002453	-0.004032	-0.002018	-0.000664	-0.003248	-0.001499	-0.003219	-0.001176	-0.001197	-0.003474	-0.004460	-0.000687	-0.000827	-0.001211	-0.001519
-302.400000	-0.005116	-0.007212	-0.002814	-0.004566	-0.004360	-0.002295	-0.003269	-0.002416	0.001392	0.001789	-0.003566	-0.004184	-0.000043	-0.001615	-0.000351	-0.003027	0.000492	-0.004405	-0.003728	-0.002089	-0.000467	0.000447	-0.003136	-0.000383	0.001484	-0.001065	-0.003075	-0.003375	-0.004044	-0.002482	-0.003022	-0.003385	-0.000798	-0.001902	-0.002217	-0.003492	-0.000938	-0.003317	-0.004120	-0.003738	-0.002477	-0.004918	-0.003897	-0.002715	-0.002370	-0.000158	-0.004359	-0.003325	-0.004526
-302.366667	-0.004389	-0.003709	-0.002023	-0.000225	-0.002240	-0.001666	-0.001777	-0.003860	-0.000011	-0.000911	-0.003399	-0.001414	-0.003695	-0.002373	0.000450	-0.001578	-0.002545	-0.005129	-0.001475	-0.004735	-0.002995	0.000283	-0.002209	-0.002734	-0.002681	0.000677	-0.003482	-0.004965	-0.001552	-0.002732	-0.003333	-0.002937	-0.004104	-0.000453	-0.003907	-0.004443	-0.001872	-0.003217	-0.007064	-0.004495	-0.003103	-0.005223	0.000597	-0.000829	-0.001975	-0.000603	-0.001471	-0.001245	-0.000868
-302.333333	-0.004087	-0.002326	-0.000960	0.000132	-0.003940	-0.001307	-0.005196	0.000107	0.001109	-0.002870	-0.006821	-0.003423	-0.003856	-0.001468	-0.001872	-0.003285	-0.000984	-0.004002	-0.001108	-0.004111	-0.000557	-0.001465	-0.003103	-0.005525	-0.004944	-0.004595	-0.004958	-0.004810	-0.001972	-0.003622	-0.004350	-0.002392	-0.003300	-0.001448	-0.004060	-0.001036	-0.002211	-0.000821	-0.003688	-0.002247	-0.003424	-0.007342	-0.002407	-0.002081	-0.004707	0.000230	-0.003489	-0.000605	-0.004098
-302.300000	-0.005005	-0.003868	-0.002343	-0.001121	-0.003672	-0.003341	-0.001759	-0.002953	-0.000191	-0.002676	-0.005499	-0.000257	-0.004302	-0.004154	-0.000540	-0.003249	-0.002760	-0.002728	-0.001845	-0.000998	-0.002561	-0.004212	-0.004833	-0.005147	0.000717	-0.003123	-0.001700	-0.006329	-0.001944	-0.002820	-0.000973	-0.002680	-0.002126	-0.002444	-0.005130	-0.008812	-0.003157	-0.001081	-0.007715	-0.002165	-0.002472	-0.003024	-0.005055	-0.006185	-0.004509	-0.004117	-0.003092	-0.002492	-0.002063
-302.266667	-0.003834	-0.005764	-0.002023	-0.004818	-0.002875	-0.003273	-0.004793	-0.004703	-0.001187	-0.002982	-0.005420	-0.004301	-0.003228	-0.001437	-0.000041	-0.002434	-0.003754	-0.003608	-0.002661	-0.006459	-0.003622	-0.003452	-0.001297	-0.004516	0.000042	-0.004800	-0.005222	-0.004629	-0.000853	-0.007236	-0.001251	-0.004202	-0.003056	-0.004814	-0.006319	-0.005141	-0.001902	-0.003258	-0.009397	-0.003457	-0.004659	-0.006858	-0.003949	-0.007857	-0.002682	-0.003839	-0.005753	-0.002200	-0.004540
-302.233333	-0.003313	-0.003741	-0.000532	-0.006553	-0.002114	-0.001746	-0.000774	-0.004293	-0.003938	-0.001390	-0.003568	-0.004330	-0.004219	-0.004389	-0.002051	-0.001582	-0.003636	-0.002637	-0.004036	-0.002353	-0.005651	-0.000925	-0.003549	-0.003632	-0.002938	-0.001243	-0.005084	-0.004731	-0.003042	-0.005422	-0.001010	-0.003940	-0.001492	-0.003510	-0.006357	-0.003892	-0.004817	-0.004155	-0.006737	-0.004220	-0.005093	-0.004117	-0.005116	-0.003431	-0.004182	-0.004521	-0.005635	-0.003278	-0.004738
-302.200000	-0.002740	-0.005040	0.000759	-0.004705	-0.004771	0.000121	-0.004347	-0.003617	-0.000555	-0.003805	-0.003707	-0.000362	-0.002511	-0.004190	-0.003315	-0.002201	-0.001167	-0.003346	-0.004868	-0.001185	-0.002815	-0.002464	-0.002161	-0.002684	0.000924	-0.002529	-0.003705	-0.004919	-0.003401	-0.002533	-0.002013	-0.002980	-0.003591	-0.002586	-0.005413	-0.005339	-0.003540	-0.004061	-0.007546	-0.000733	-0.003850	-0.002655	-0.003318	-0.003999	-0.005391	-0.002366	-0.005779	-0.002979	-0.005783
-302.166667	-0.001668	-0.008736	-0.000743	-0.002998	-0.003331	-0.005459	-0.004512	-0.004353	-0.001522	-0.001427	-0.003674	-0.001449	-0.006448	-0.001127	0.000059	-0.001265	-0.001251	-0.004070	-0.000248	-0.002669	0.000838	-0.002825	-0.001729	-0.002106	-0.002238	-0.001216	-0.006111	-0.006821	-0.003346	-0.005293	-0.001202	-0.004605	-0.001593	-0.004122	-0.004887	-0.004286	-0.002581	-0.003847	-0.004030	-0.004170	-0.003622	-0.000441	-0.005050	-0.005854	-0.006447	-0.002355	-0.004411	-0.000248	-0.004063
-302.133333	-0.001875	-0.006970	-0.001114	-0.000925	-0.002749	-0.001762	-0.003999	-0.002757	0.001754	-0.000528	-0.003159	-0.002422	-0.003701	-0.000083	-0.000790	0.000190	-0.003126	-0.003469	-0.002098	-0.002758	-0.005832	-0.003165	-0.003684	-0.002344	-0.002666	-0.000494	-0.004635	-0.004749	-0.001449	-0.001245	-0.000716	-0.001810	-0.004131	-0.004488	-0.005730	-0.001791	-0.004996	-0.001459	-0.004464	-0.000873	-0.004888	-0.005340	-0.005825	-0.003320	-0.003404	-0.000764	-0.005219	-0.004726	-0.004108
-302.100000	-0.001820	-0.005435	-0.002808	-0.001366	0.000839	-0.002114	-0.004359	-0.002584	-0.001406	-0.000218	-0.004669	-0.003863	-0.002415	-0.001923	-0.000993	-0.004380	-0.003614	-0.001506	-0.000780	-0.001468	-0.005149	-0.000949	-0.000770	-0.001951	-0.002903	0.001225	-0.002767	-0.004453	-0.001891	-0.001771	-0.001855	-0.003875	-0.004237	-0.002364	-0.003188	-0.001210	-0.000592	-0.002308	-0.004875	-0.004038	-0.001173	-0.003417	-0.002775	-0.002852	-0.006849	-0.003540	-0.005655	-0.004039	-0.002573
-302.066667	-0.001709	-0.002166	0.002015	-0.001917	-0.002028	-0.002519	-0.004374	-0.002103	0.000372	-0.002829	-0.001652	-0.002487	-0.002095	-0.002423	0.000459	-0.002188	-0.003950	-0.001541	-0.000366	-0.000666	-0.003819	0.000468	-0.000884	-0.002836	-0.001207	-0.002872	-0.002112	-0.002924	-0.001107	-0.000432	-0.000408	-0.004252	-0.002387	-0.002955	-0.004477	-0.003619	-0.003086	-0.000750	-0.003199	-0.002211	-0.002722	-0.004382	-0.002720	-0.004249	-0.002852	0.001501	-0.003170	-0.004436	-0.003062
[truncated: 661 more rows]
[truncated: 71 more columns]
