# Supplementary material for: Towards autonomous robotic THz-based in vivo skin sensing: the PicoBot
Source: Sci Rep. 2025 Feb 7;15:4568. doi: 10.1038/s41598-025-88718-6 (PMC11803113; doi:10.1038/s41598-025-88718-6)
Supplement: Supplementary file 4 — Supplementary Information 3. [file 41598_2025_88718_MOESM4_ESM.zip › Data/Stability_test/robot.txt]

-339.999999890653	0.000447354626812335	0.000758553418757413	0.000447354626812335	0.00120740266704222	-0.00377277362562645	0.000287866778997614	-0.00244576392499118	0.000730029436457724	-0.00145248966813827	-0.00101461262830194	-6.75573906548932e-05	-0.000490137659499346	-0.00302501886491369	-0.0037372796202948	-3.46288424257768e-05	0.0011551379695165	0.000223748381576683	0.002565209114887	0.00208344476615618	-0.000856750805463991	-0.000503274937786791	-0.00257931440670833	-0.000911200036695425	0.00105496698298779	-2.25386439670627e-05	-0.00195637236657509	-0.000538832340422069	-0.000538832340422069	0.000141233509147853	-0.000983098899070556	-0.000983098899070556	0.00044682440380206	0.00069906822831467	-0.00124364185423653	-0.000590994814664736	0.000344858777508894	-0.00235734259827203	-0.000659749755991812	0.00054891256042755	-0.000735524171351032	5.33805065464632e-05	-0.000418276397699535	0.00101711751363331	-0.00120777479817935	0.00100535787377665	-0.00321190745031963	-0.00321190745031963	-0.000406132751551214	-0.000846190165795013
-339.966666557384	-0.00130336629530881	0.00167003426428636	-0.00130336629530881	-0.00224353530033394	-0.00276709346571846	-0.00093076741679976	0.00300996540680587	-0.00353082003913952	-4.57729094955894e-05	-0.000295968544016589	-0.0014790505070964	-0.00119592597025775	-0.00332744809786378	-0.000846363745767298	-0.00146271933356112	-0.000688463862436262	-0.000450918383537724	-0.00194047138973441	-0.0041653566217229	-0.00103889050384254	-0.00195931436076502	-0.000378795250203234	-0.00261024485489769	-0.000628046372282753	0.00178395620861205	0.002076872743071	0.00240080094612805	0.00240080094612805	-0.00021398077224577	0.000163069721818676	0.000163069721818676	0.000165116109299368	-0.00281239244150833	-0.000121588190118982	-0.00145372030448265	2.58420242826851e-05	0.00043094848364611	-0.00145801969827708	-0.000716232526444482	0.000605625195205017	-0.00184305289754583	0.0013195749813335	0.000495104141108427	0.000673318743509177	-0.00147923612866951	0.000885229951361755	0.000885229951361755	3.18737844304806e-05	0.000247720721554323
-339.933333224114	0.000931542023154708	-0.000764156112354919	0.000931542023154708	0.00119003273128071	-0.00144233507877167	-0.00157754386644204	0.00117680209849269	-0.00181257643118371	-0.000979856339233476	-0.00205589070975609	-2.42483041046349e-06	6.39604089478496e-05	-0.00183473701127557	-0.000212610441101546	0.000821726579201543	0.000909079590424522	-0.00176452579098174	-0.000316977542595076	0.00138498839075629	-0.000382448803650459	-0.000504636064491915	-0.00100068209804427	0.00317484837822846	-0.000307117757131881	0.000472938307666482	0.00036472137491772	0.0015002652860665	0.0015002652860665	0.000537653776728764	0.000774135566329437	0.000774135566329437	-0.001159895846776	-0.00110924159922532	0.00188418331387308	-0.00121950416149452	-0.000373659266026616	3.43570207776978e-05	0.00102286039028654	0.00238042697434004	-0.00105562943988102	0.00365840414981766	0.000370658977795313	0.000140183396489135	0.00344017254022044	-0.000843175289896303	0.0020947763207555	0.0020947763207555	-0.000197493946508365	0.00121288943693576
-339.899999890845	-0.000513730966981929	0.00134123068572289	-0.000513730966981929	0.000163214367812969	-0.00144628227523624	-0.00157499843028097	2.62254869007883e-05	0.000922439534446373	0.000890039810124033	-0.000345801719527805	-6.84196296120154e-05	-0.00219618827040025	0.000702495956056759	-0.00209358861512998	2.92029544167738e-05	-0.00179396758115857	0.00173863191719181	-0.00151913546064297	0.0004005452650373	-0.00210656713438984	-0.0020975286758026	0.00199602336523486	-0.00112495547085401	-0.000855621871198586	0.00207353719772696	0.00180531050578503	-0.00195053245364407	-0.00195053245364407	-0.000688648135291681	0.00108957406869026	0.00108957406869026	-0.0022548235302472	-7.50758096406123e-05	0.0010410348079043	-1.2745405454373e-05	-0.00063395489959539	-0.000358223968503935	-0.000581112860803534	-0.00315383627311627	0.000275290164963193	-0.00064556671066629	-0.00206059346318677	0.0015715226167039	0.00218125320177887	-0.000504033352409783	-1.67675003086565e-05	-1.67675003086565e-05	0.001978833468955	-0.00365888393224312
-339.866666557576	-0.00155883245941912	-0.000255088462122299	-0.00155883245941912	-0.00313012892103992	0.000729388154528277	-0.00011308867136206	-0.000280694463714593	0.000955450791600643	0.000578431174368843	-0.000386433096434935	-4.9076944084403e-05	-0.000244199349080931	0.00060677890708638	-0.00104836957846299	0.00205208985839911	-0.00108261158788425	0.000614500759361536	0.000293975352529618	-0.000806120372076946	0.000987756539355455	0.000289550196823751	-0.00264036430177894	6.24766714203417e-05	-0.000609784560014148	-0.00154405434699278	0.00116765861178603	-0.00105887284021156	-0.00105887284021156	-0.000253886723697194	-0.000594534239830913	-0.000594534239830913	-0.00211802000048744	0.000930625574877331	-0.000125528416579312	-0.00155071175521571	0.0022710105342596	4.7887196486629e-05	0.00123789392724771	-0.00304587328968486	0.000331163249908561	-0.00011105648164067	0.00189918866432304	0.000375904471525801	7.86545632145419e-05	0.000905678868836857	0.000218179620662839	0.000218179620662839	-0.00139666454387888	0.00140460254087704
-339.833333224306	-0.00173405492709489	-0.000168060850137985	-0.00173405492709489	0.000168488954427448	0.00036618297277724	-0.000273214352308315	0.000354860032299009	-0.000800864028914328	-0.000318807977411129	0.00204633483321626	-0.000777507684640355	8.78926678993253e-05	0.000209640554264978	0.00162381418405622	0.000834946688345384	-0.0003267736316106	0.000241007229508705	-4.65178911157604e-05	0.000236848635529308	-0.000205934014620213	0.00105699317667485	0.000656360810189383	-0.000841498785791206	0.00043388291877744	-0.00141791316676598	0.00165421899892604	0.00072065565456203	0.00072065565456203	5.19968372220125e-05	-0.00234281940726944	-0.00234281940726944	0.00312156346066284	0.000685738151668502	-0.00106628866043301	-0.000309060765321556	-0.00122119224615835	-0.000116358447717624	0.00145520605190452	0.00130348263964319	-0.00187722771585042	0.00134226053847963	0.00165272881995504	0.00217347917598643	-0.00459514409365636	-0.000462006957969718	-0.000739014591528142	-0.000739014591528142	-0.000565837578284878	0.000123995936735066
-339.799999891037	-3.97834910587092e-05	0.00165746417585444	-3.97834910587092e-05	-0.000493747396382971	-0.000636127653402485	-7.36407668319172e-05	0.00125727722349489	0.00299062000252126	-0.00120213609114017	0.000820990350163808	-0.000476251823720797	-0.0024228804615759	0.00414965990188909	-0.00166295002644679	0.00252977097179863	0.001308549946621	-0.000497021144109766	0.000763220243812368	0.000234492716562951	-0.00390167040125455	0.00153984449300371	0.00179856554142255	0.00249988054579864	-0.00167512183234464	0.00150293867164097	-0.000877113242243266	0.00104967154320856	0.00104967154320856	0.000784410839840377	0.00174539548423847	0.00174539548423847	0.000307709558654556	-0.00062453860203493	-0.00185572919552057	-0.00267930102435354	-0.0021466334382636	-0.000458753923112454	-0.000494630114360683	-0.000707168421247295	0.000790718945486213	-0.00194201480921863	-0.00138149798495935	0.00029505524116602	-4.48084343217525e-05	0.00196738389847795	0.000793122297270688	0.000793122297270688	0.000177156609792672	-0.000211830531543167
-339.766666557768	0.00210033933936904	-0.000941088384573074	0.00210033933936904	0.000139067378074564	-0.000113310229811647	-0.00113501851116049	-0.00272465197404581	-3.71416698758953e-05	0.00103747275455468	-0.00131590434946116	-0.000227483988952337	0.00113928763303628	-0.00136636891717234	0.00178675231382641	-0.000664990360332407	0.00186416668702438	0.00012293656280904	0.00329752618847934	-0.00255880983310364	0.000191159572573874	-0.000807302519727493	-0.000885124293314776	7.39284459527756e-05	-0.00140231655689294	-0.00102969481682624	-0.000436056739359425	-0.000425906710245227	-0.000425906710245227	0.00190589108282202	0.00241608422003725	0.00241608422003725	0.00139976266545638	-0.00145827497717965	-0.00328082983006439	0.00193848324666757	-0.00150836628315121	-0.00315185764822046	-0.00106209412885228	-0.000641979358910194	0.000258797955121404	0.000460804310162599	0.00160134898288145	-0.00370452240327002	-0.00104134711659387	-0.00188767510180654	-0.000660011854296205	-0.000660011854296205	0.00089758326951328	0.000202174102723385
-339.733333224498	-0.00165463356842865	-0.00196332429841439	-0.00165463356842865	0.000566427357518218	0.00119615172469301	0.000363375028266111	0.00210335811719575	-0.00103593255776635	0.000795910417072387	-0.00211798355155979	-0.000212032812544893	-0.000202960463014268	-0.000377770831255009	-0.0020779999992071	-0.00201113070460102	0.000626691650284616	-0.00153065597412894	0.00202161980861526	0.00130209611700005	0.00194689036813478	0.00347643486014526	-0.00296230570090306	0.00103517195728176	-0.000237030483808853	-0.000251719181668331	-0.00169711308274945	-0.000696603175743049	-0.000696603175743049	0.000568649159328527	0.000790545087824279	0.000790545087824279	-0.00125966415544576	-0.00118260660047276	0.0017113400781924	-0.000143395872004626	-0.000396583786608673	-0.000614773099381405	-0.000786881144325791	-0.000250476126500643	-0.00177991969107949	-0.00213487406442592	0.00170008941092403	0.000233421674848744	0.000979884675951004	0.000947867458927165	0.000345562790234344	0.000345562790234344	-0.000959672572000136	0.000673053453474348
-339.699999891229	-0.00242504325285164	-0.000669709497398308	-0.00242504325285164	0.000732526631385899	-0.00113475811071306	-0.00078037837979883	-0.00164196920842563	-0.000711015373416002	-0.000727033534278387	-0.000523915015969934	0.00185842475011633	-8.80409554397943e-05	-0.00109711452303773	-0.000206480847602553	-0.00268431347948495	-0.000285317666803508	-0.00131414399856078	0.00158092132822263	0.000440698327978661	-0.00220763686910364	-0.00182862688157004	-7.39494159428533e-05	0.00149935822229641	-6.56076417294704e-05	0.000483655539266103	-0.000188513075359831	0.000623170479673973	0.000623170479673973	-0.00114843145737764	-0.000274890987614462	-0.000274890987614462	0.00166932633929096	0.00168398164026085	-0.00267852779329358	-2.70409665944493e-05	-0.00217859701123191	-0.00095490313973845	8.16715064566598e-06	-0.00033123127786916	-0.000938590265141981	-0.00214417351596363	-0.000288503978645438	7.26750308008839e-05	-0.00282448990861828	-0.000787217357815728	0.000767649721890362	0.000767649721890362	-0.000806323199393222	0.000351403505965631
-339.66666655796	-0.000543614505699619	0.00289706380077692	-0.000543614505699619	0.00101581874307788	-0.000587811361459356	0.00187086222865129	0.000688437527581409	-0.000311688393346388	0.000224555167064544	-0.0048149022233247	0.000655146241761662	-0.000323385441358792	0.000802485272685227	0.0011001563420272	-0.000905428403812247	0.000782408635140563	-0.00259166949656287	-0.00202533612415956	-0.00174763592220573	-0.000925878748050835	0.00165715380717613	0.00102042865200347	0.0010172751095826	0.000174457933222461	0.00125732172644977	-0.0034516733537332	0.00100503909251215	0.00100503909251215	-0.000537884265891186	-0.00204832089849838	-0.00204832089849838	0.00275082699219953	7.14496915754648e-05	0.00243946901650438	-0.00137995972566474	0.000893387042824489	-0.00313809075187554	-0.00177895339670664	-0.00049232877884009	0.000908989810933569	0.0035773762715583	-0.00160930003823301	5.60384196008901e-05	0.00167559682903873	0.00336874932432374	0.00215577436012426	0.00215577436012426	-0.000869347251461261	0.000355427568500821
-339.63333322469	0.000333751291257567	-0.00206052732144069	0.000333751291257567	-0.00133129322407	-0.00339525797640439	0.00060318362678724	-0.0007613670464508	-2.26932470190899e-05	0.000546374435493102	0.00103827344298058	0.00193248441028637	0.0015697363506757	0.000914959913910329	-0.000623293499925626	-0.000406434751359264	0.000700032553368035	0.00147928124158858	-0.00248858976966948	0.00125037515502202	-0.00199909080546357	0.000325312894348562	-0.00078850681975795	3.42040232099716e-05	0.000376109409795045	0.00126212011424554	-0.00344826829069245	-0.000378391239125975	-0.000378391239125975	0.000527464321594784	-0.00173993935292849	-0.00173993935292849	-0.00248902541615748	0.00078303595439877	0.00157290251688302	0.000326675708256174	-0.000537142475241281	-0.000217368744136581	-0.000341332311731835	-0.0010511179068452	0.000885145015991684	-0.00142132190495403	-0.00105321043468187	0.00073299336719157	-0.001622941438718	0.00174681783395636	0.000550049186967216	0.000550049186967216	0.000771032974824504	-0.00222372159446027
-339.599999891421	0.000846126584773232	0.00125242396855318	0.000846126584773232	-0.000549631201032796	-0.00102064087762332	0.00265112194895345	0.000729348146456865	0.000959077656013663	-0.000413496367283939	-0.000184082221434623	0.000567077026866203	-0.0012095983110828	-0.000130142828993485	0.00154149115443014	0.00117414908031588	-0.000207424726305638	0.000270723907932813	-0.00158897316913109	0.000101855973394627	-0.00104204732274882	-0.000845455998281786	-0.000432691874648006	-0.000912443358408899	0.00153505990046843	0.0031198673930144	-0.00235435182755173	0.00108235468355422	0.00108235468355422	0.00158619353882572	-0.00111049414191844	-0.00111049414191844	-0.000237578666080207	0.000697296952103632	-0.00160434598325454	-0.00255432919274234	0.000984393908252224	-0.000105586991268503	-0.00146241614670783	0.000296586173844315	-0.00110377513430326	-0.000236821933716214	0.00229796013587191	0.00268947675235132	0.00150555257676621	-3.62350692422186e-05	-2.03725470671046e-05	-2.03725470671046e-05	-0.00181814166894667	-0.000690233985267574
-339.566666558152	-0.000735887354033626	-0.00157594771198888	-0.000735887354033626	0.0011693172579591	0.00157796926758669	0.0020396528009009	-0.00220443346031574	-0.00269714261821852	0.000660209026232872	-0.0010163664255175	0.00204527689950118	0.00127413914900332	-0.000859292717759308	-0.000286553848067195	-1.06274139189955e-05	0.00118803504451392	-0.00137557495322649	-0.000830730903360499	0.000639209666676854	-0.000137941829662536	0.00144345373395049	0.00366858570241835	0.000163718530854839	0.00136658921317667	0.00121050682741508	0.00138097235445023	0.000320216592932021	0.000320216592932021	0.000857900578891901	-0.00230258634818636	-0.00230258634818636	0.00148767084247792	0.0003608124406137	0.00190773698459168	0.0024952084582901	-0.000188999220234742	-0.0016289123814609	0.000252933243268805	0.00266168424524682	-0.00108311751721291	-0.000744692141209313	-0.00144595636435496	0.000273578474095704	0.000610069066293462	-0.000918610330461256	-0.00118259513801167	-0.00118259513801167	-0.000904378341148648	0.000488789730149208
-339.533333224883	-0.00137479723514855	0.00112146685077152	-0.00137479723514855	-0.00271507258283943	-0.00201202323102678	-0.000571119987498037	0.00106745893405924	0.000204637296681853	0.00178997995042973	-0.00021253454476089	0.00153455405839942	-0.00121368952421319	0.00118851681674281	-0.000688724194811252	-0.000320429785607868	0.000645874176471661	0.00202404653739485	-0.000388186771564158	0.00119667929426348	0.000585350752142277	-0.00161643619648522	-0.000776471065374151	0.00133474729134186	0.00358157307865781	-0.00330480233438113	0.00112322402727194	-0.000405406277130926	-0.000405406277130926	-0.000208339636936339	0.00125672617705586	0.00125672617705586	-0.000231163779339849	-0.00222091224582677	-0.00300185314218859	0.00022354713059014	0.00366749492165486	0.00137299271781899	0.00272364383139323	0.00192359864009795	0.00204720215934417	0.000493394927214008	0.000167243858756105	-0.000489219823958886	-0.000457488148066121	-0.000261280777756667	0.000739669275656385	0.000739669275656385	0.000314761743340553	-0.00151900667888782
-339.499999891613	0.00152464091035609	-0.00366051341525309	0.00152464091035609	0.00149292222514463	-0.000952888351393066	0.000306385572047319	-0.00016966846371258	0.00121697863102121	0.000729840858709974	0.000756303836901617	0.000355923704331906	0.00184348323536621	4.54153676776592e-06	0.00131037889144947	-0.00197737512183482	-0.000409117516283142	0.000492027937803119	-0.000730725572568702	0.00126194681070413	0.000617182253751403	0.00085259594118503	-0.00103906879836835	5.14472838022417e-05	-0.00130748660672464	-0.000171185232214155	0.000528382122855997	0.000841820294343432	0.000841820294343432	0.00128035807392701	-0.001617597095117	-0.001617597095117	-0.00300208512220601	-0.00204898496489037	-0.00107272939004111	0.000369639670631194	0.00197424270776392	0.000863365178495057	0.00026450775591802	-0.00124196764456852	0.00224221032339589	0.000766526033363024	-0.000919598862552995	-0.00193902238902288	-0.00161251558613462	0.000173340355266394	-0.0013553331265479	-0.0013553331265479	-0.000161871261897817	0.00171692086123387
-339.466666558344	0.00111249338252661	0.00108060851015268	0.00111249338252661	0.00123323235138895	-0.00193640208372159	-0.000893889098598	-0.00144326263858607	0.000724682099838558	0.00219374900881841	0.00234757181124357	0.00209755684017698	0.000164987831996699	0.000337195653011269	2.3389415820918e-05	0.00106485555058611	-0.00115935095883646	6.27911953986482e-05	0.00160789088202151	0.00338506903712132	0.00291018431403056	-0.000343358865734888	0.00297644965026955	-0.000600013051542669	-0.000603698629648708	-0.00122644886821865	0.00133867534749899	-0.00198311001462292	-0.00198311001462292	-0.00161339331748078	0.000850726095743215	0.000850726095743215	0.00198113072135153	-0.000103885087811784	0.000670225595491347	-0.00107110190924742	0.000665151059097591	-0.000672105274202917	-0.000753194220174502	0.00304947850825343	-0.0012077523563957	0.00091645240416216	-0.000504349890910971	-0.00218464193596901	-0.000334663097704468	-0.00347771342882552	0.00194604248175423	0.00194604248175423	0.00045412079987861	-0.00159130387107775
-339.433333225075	-0.00107333551734567	-2.7607159363785e-05	-0.00107333551734567	-0.00159679713724659	-0.000280844808533076	-0.00125625628254511	0.00121541691010618	0.00289417177254025	-0.00261190544717727	1.15771416134836e-05	0.000645874394271995	0.000306137838474996	-0.000817533194028552	0.000177663038737008	-0.000260268107329376	-0.000705805914981705	0.000713540633291765	0.00144726228872682	-0.00105042975432224	0.00305072259899197	0.0015097572296392	-0.0024334878484733	-0.00179326003308422	-0.000717432773063909	0.00133427015582854	0.00330470352008516	0.00186760828944821	0.00186760828944821	-9.83372292369111e-05	-0.000271712952339298	-0.000271712952339298	0.000824732577552334	-0.000581273091307843	0.00297701239134207	0.000868378312586571	0.000573135606899755	0.00131408018153589	-0.0019524469173311	0.00050109706899204	-0.000503796506083121	0.00150803762124019	-0.000857758134329978	-0.00218315790040102	-0.000805162416951832	0.000221539306472951	-0.000739213746621559	-0.000739213746621559	-0.00207957238121015	-0.000450026923951241
-339.399999891805	-0.000432474181552789	-0.00275994728951123	-0.000432474181552789	0.000246686099433457	0.00185622614873948	0.00212543736159743	0.000354923337881119	-0.00158346836808054	-0.00102466831010062	-0.000526611429273904	0.00121198616951723	0.000315893043486448	-0.00037240194296273	-0.0011637559299601	0.000648075549565252	0.00147409086190076	0.0023027963736606	0.00198219739568761	-0.000264006925881244	0.000799533361499738	0.000676264465387377	0.000176450997052546	-0.000387158784070474	-0.000355928087010682	0.00093622988138975	0.000102022808445179	-0.00111722258690761	-0.00111722258690761	-0.000577023700196078	0.00261654515516796	0.00261654515516796	-0.000100874504098347	0.000697861353594287	-0.00267875010021956	0.000338770473073513	-0.00165076132386133	0.00269035192104095	-0.00209935344406442	0.000155414125693532	-0.000327343743586672	0.000259139304350176	0.000906497412320961	0.00302747017329275	0.000172326980809157	-0.000516734614022352	-0.00277850753051456	-0.00277850753051456	0.00131261228541968	-0.0018017725908045
-339.366666558536	-0.000750176426558613	-0.000120728520328628	-0.000750176426558613	-0.00161109929901115	0.00174095770150595	-0.000994122946196052	-0.00275740411279879	-0.00319760229240096	0.000951555231560985	0.00298882466106198	-0.000852864159692768	-0.000177622609727868	0.00288874080535173	0.00339139978304759	0.00108492874988264	0.00011347576137144	2.46228294151773e-05	0.000333790833894843	-0.000552275108315903	0.00434534849960289	-0.000672651406900981	-0.00100135878625629	0.000249621348827667	0.000206967564404636	-0.000743095965906271	0.000381938590955477	-0.000440492657701408	-0.000440492657701408	0.000700724357932225	-0.00100620077619662	-0.00100620077619662	0.00173806132602872	-0.000745710158670754	-0.000328095628299829	-0.00178520680334793	0.001328989459771	-0.000556962653378568	-0.00137638505024484	-0.00127259077086173	-0.000588105500337166	0.000644784742601878	-0.00276145111142689	0.00165038429314923	0.00142826688225528	0.00124198984852342	0.000805634780265407	0.000805634780265407	0.000530325337775861	-6.6069539063407e-05
-339.333333225267	0.000782816094164196	-0.00131167431598367	0.000782816094164196	0.000588433703983426	-0.00130156619624433	0.00273113045325124	0.000447178712483121	-0.00161733237412609	0.000565307609269983	0.000918391161536691	-0.00211227270024605	0.000732403792201852	-0.000507129629382375	-0.000601883169023321	0.00256964222119382	-0.000287860603907952	-0.000545877428400288	0.00155311503031719	-0.000401766739103637	0.000144860723319096	-0.000324986289971352	-0.00145967991700746	-0.0019718011021338	-0.00211430312596306	0.000699693282817826	-0.00507710480526602	0.000902592201682206	0.000902592201682206	-0.00140877269252315	-0.00189730705819025	-0.00189730705819025	0.000830248022757218	0.000549182848514573	0.00393156486464274	0.000621742404994241	0.000905809230344112	0.000867673688627391	0.000297754279352636	-0.000918963997580735	0.000504901752635178	0.00101051801212526	-0.000806524194779223	-0.00114531115783756	0.000976716893725582	0.000698206556605796	-0.00137839590232203	-0.00137839590232203	-0.000259480190643036	0.00146552414226242
-339.299999891997	0.000584406050503916	-0.000584951068723361	0.000584406050503916	0.000835237300472746	0.00364256557422427	0.00085698874614959	-0.00036375257783694	8.4050988511386e-06	-0.00136071240584013	0.00140471336664139	-0.00340308101159559	-0.00177990615972468	0.000818802272675723	0.00231672162733565	-0.000280017119505094	-0.0014884023991335	0.00181958121247461	-0.00225552960442743	-2.26729383023816e-05	-0.00056605822518152	0.000866724098813054	-0.000836217034777986	-0.00100365619598197	0.00215767232522246	0.000218797892762468	0.000352678160229103	-6.24970520631818e-05	-6.24970520631818e-05	-0.00183665356829366	0.00385249859654435	0.00385249859654435	0.000293633115131531	-0.000118961044128785	-0.00047896444534179	-2.81132404834628e-05	0.00108278325123812	0.000701489450041892	6.07252985606044e-05	0.000287805297943589	-0.00240463020187298	0.00157771764140935	-0.0016167993889018	0.000134127941004092	-0.000496288316877758	-0.000619308100892391	-0.00114295244678908	-0.00114295244678908	-0.00100165701756949	0.00169167581237195
-339.266666558728	-0.0019567415530598	0.00190351978952652	-0.0019567415530598	-4.35593419098046e-05	0.000429188187673346	-0.000222641610634566	0.00108179541649522	-0.00101451747660297	-0.00015890831175247	-0.00135727817232456	-0.000186555911893649	0.00144979815945745	0.000566291695963561	0.000649002887640582	0.000133251789071864	-0.000691465598629093	0.000137139441270917	-0.00105449820028747	0.00145792355914243	0.00324564512981551	-2.27481787561379e-05	0.00117451075617969	-0.00151850305778589	-0.00135897056498013	-0.000806235049357173	0.000152713888228906	2.2242366165437e-05	2.2242366165437e-05	0.000208190816576082	0.000381856906847333	0.000381856906847333	0.000758363104573556	-0.00121339990410674	0.000474335112068403	0.0020552448708967	-0.00261589570886511	-0.00156347358452547	0.000692333034344683	0.00061184472471365	0.000819179285187266	0.00290154250697117	0.000460178185528459	-0.00113302824832529	-0.00186309380844452	-0.00221367729544897	0.000810872231293391	0.000810872231293391	0.00031764287985514	0.00333827004615239
-339.233333225459	-0.0004337507462705	-0.000272519047064712	-0.0004337507462705	-0.000733784004561033	0.000176758913341679	-0.00187607820946478	-0.0004602262555089	-0.000261237696024041	0.00120435126306662	-0.000518372715571425	-0.000538468019176563	-0.000287570511742996	2.06338086666813e-05	0.000174866042163657	0.00117669801300402	0.00113786320297637	0.00134684908567928	-0.00213989243514212	-0.000939738206503171	-0.00274617976207525	0.00109845152850541	0.000792469538331897	0.000363560677576147	0.00193629394700767	-0.00316066470856702	-3.45743688220379e-05	0.000425126970527656	0.000425126970527656	-0.00330656475615876	-1.8094475896846e-05	-1.8094475896846e-05	-0.00187586297779163	0.00222109246681079	0.000345612592240752	0.00230091485078177	0.00162669592109677	0.00322404157632128	0.000542443118227154	0.000584700175627173	0.00311948528709793	-0.000442368658592152	-0.000420323409618839	-0.00136298898945841	0.00171466300345025	0.00257340441878062	-0.00199241655719229	-0.00199241655719229	0.000389627932789738	0.00255982799471444
-339.199999892189	-0.00164008666429438	0.00268436428446928	-0.00164008666429438	-0.00120073893862627	0.00111706044952353	0.000862103095791156	0.00137583810734443	0.000642392739302111	0.000864357871843913	0.00186883815293071	-0.000835274388903073	-0.00171715073079504	0.00105358676138267	-0.000281158492306366	0.000927938118246763	0.00206391156928154	0.000623529695838898	0.00141712452729947	0.00018812248119271	-0.000247057137664819	0.000859104085526363	0.00070925426952384	-0.000954711450103285	0.0018849898607699	-0.000486546627135653	-0.000504024183734741	-0.000148275449845969	-0.000148275449845969	-0.00034305520786404	-0.000741003154890896	-0.000741003154890896	0.000122099452719571	-0.00120686286697624	-0.00156455791690846	0.000315405851087025	-0.000429731808935796	0.00113552964752905	0.00111644953998691	-0.00170098706828004	0.0026334498392252	0.00045390083218888	0.00138583822429561	-0.00283131082386923	0.000624226559464924	0.000435707479485181	0.000560420424522534	0.000560420424522534	0.00270709956362647	-0.00187323797210803
-339.16666655892	0.00124241624866817	0.000854552345043391	0.00124241624866817	0.0022391078808992	0.00177633212409878	0.00129347954858294	-0.00189278079753219	9.43038727274637e-06	0.000217487113908232	-0.00069526884018023	0.00371952689355248	0.00279433912271554	0.00118263408776276	0.00106954793910097	-0.00146357105723049	-0.000822034181780951	0.00216306363317864	0.00273964418792438	-0.000930878778754751	-0.00194341263348274	-2.16385576053968e-05	0.000746662378269147	0.0021994394023207	-0.00107441001780373	-0.0026228930459804	0.000217327653009969	0.00122219177438032	0.00122219177438032	-8.94093394995243e-05	-0.000457063285910553	-0.000457063285910553	-0.00154289316516454	0.000875821296432044	-0.000277419705280058	-5.51747841727179e-05	-0.000897248820549756	0.000366813422019385	0.00118264692129955	0.000138970215583067	0.000660823755221029	-0.00143983300799233	0.00123717443410087	-3.65245132343262e-05	0.000559363626172926	2.78971227403169e-05	0.000928311653355052	0.000928311653355052	0.00139343249358503	0.00259814242224576
-339.133333225651	-0.00052860940530608	0.000823578024982452	-0.00052860940530608	-2.72561640380919e-05	0.000164709957807818	-0.000829349191852069	0.000100679588713404	0.00200270478979192	0.00123849751345284	-0.00186198880221478	-0.00428972872664013	-0.000553113930395699	-0.00122318500309193	-7.10094057060351e-05	-2.58284920888752e-05	0.000111104021189745	-0.00226728041713187	-0.00252878806762802	-0.00177705832052411	-0.00151502978888229	-0.0039083683975738	0.00227611101237002	-0.00211908911822023	-0.000853554416209046	0.00360837483109355	0.00286307892198212	-0.000359616749606162	-0.000359616749606162	-0.000666213908436131	0.0013531023702319	0.0013531023702319	-0.000590553420870554	0.00255302462226759	-0.00163131075597389	0.00110833663312904	0.00159816057705819	-0.000218943840484598	-0.000565742812966397	0.00182394938655339	-0.000274133502150664	-0.00171926698405733	0.000444167232809045	0.00298385320646211	-0.00105757190719158	0.000316376926630224	-0.000968720780729071	-0.000968720780729071	0.000755648614364501	-0.00201645873909662
-339.099999892382	0.00312283334758889	-0.00275815791254286	0.00312283334758889	0.00137541291209076	0.00248285678491689	-0.00134452740372437	-0.000444918841684627	0.000965685799738991	-0.00106802199574496	0.00201788100258049	-0.000768977953715777	0.00143139551350391	0.00118838624367767	0.00125031097752437	0.000825359957350225	-0.00142008533789384	-0.00239156286297337	-0.000937894888823676	-0.00116169544042521	-0.00190305065225194	0.00119242205397796	-0.000127168931475796	0.000437600039893238	-0.000769618714677733	-0.00151230030584804	-0.00068916782168682	-0.000687548433687901	-0.000687548433687901	0.000718388091885847	0.000202969595239688	0.000202969595239688	-0.0017833991872287	0.000963227403727451	0.000527494434747311	0.000594399729910933	-9.06507610420881e-07	0.00151565650956609	0.000626079595554718	0.00124586199847243	-0.000407906661699209	-0.00218289726390153	-0.000178927844612375	-0.0018651396090883	0.000980461183975656	-0.000652074568016525	0.000677305880686485	0.000677305880686485	-0.000561867908386304	0.00104616010874647
-339.066666559112	0.00314495057572917	0.00168032232497139	0.00314495057572917	0.00049472896391789	0.00247076331947382	4.86493569471502e-05	0.00111128048817877	0.00217787224474264	-0.000960109831986578	0.00130327277101783	0.000247354285525136	-0.000973520544310991	-0.00270767895706359	-0.00253535998489407	-0.00139142618545585	-0.000524242204998582	-0.00190748869135038	-0.000638665820839268	0.0019240021414989	0.00325495799494813	2.36738834338279e-05	0.000964160651364288	2.91543550562379e-05	0.000576058564669801	-0.000910480194237229	0.001988965240733	-0.000794260458642837	-0.000794260458642837	0.00221823331051207	5.54585719355627e-05	5.54585719355627e-05	0.000385040136830717	0.000310105209795131	0.000333592797346127	0.000290313927154284	-0.00301428308377982	-0.00122477385738995	0.00246433888019826	0.000115698791234964	7.54322622016357e-05	-0.00122828544824405	0.00125700242208815	0.00154454371618795	-0.00025890669554085	0.0023999171638831	0.000876303872941575	0.000876303872941575	0.000794563827521633	-0.00135499313835863
-339.033333225843	0.00252524807551102	0.000168818923333758	0.00252524807551102	0.000818585985182918	0.00307300404479638	-0.00159360142142695	0.00149004823111198	0.00122945428529397	-0.00216420001638784	0.00172094245774035	-0.000524157190728181	0.00190243614585284	0.00101047233090479	0.00172188680154717	-0.00197344692283186	-0.00218749789743877	0.000235900565589087	-0.000172583570727025	-0.00110985337679592	0.00164605332962509	-0.00141140911714155	0.00045915321840706	0.00252210301612643	-0.000348571687675547	-0.000753635541861586	-8.91317124586122e-05	-0.00293618773558368	-0.00293618773558368	0.00090330641589198	-0.000143024543851067	-0.000143024543851067	0.000363730943098828	0.00141979555882565	0.00319365650192605	0.00101329945719297	-0.000147999141936639	0.00277324390976241	0.00142432898434974	-0.00210475808591948	-0.00187096259497099	-0.00138801398005839	-0.00037658024408882	-0.000592061811163447	0.000621668440372813	-0.00337125606345479	0.00103130432250464	0.00103130432250464	-0.000837874972787866	-0.00117284872198775
-338.999999892574	0.00246698462571915	0.00219408864920545	0.00246698462571915	-0.00056041199178325	0.000753443337802806	-0.0022269261248502	-0.0012275251927002	1.10179118879561e-05	0.00224531212393553	-0.000736269055894634	-0.00110056516252777	0.00155174646977929	0.000860372557017985	0.00127734731956064	-0.001371804154088	-0.00393355227238645	0.00164395056141509	0.00102394206455114	0.00110926371329767	9.21656867602927e-05	0.00380991698706534	-0.000745741293170621	0.00027434807201121	-0.00157596164788865	0.00014344268680877	0.00115912474170643	-0.00111637757413952	-0.00111637757413952	0.00110353847728861	-0.00121965246505007	-0.00121965246505007	0.00181456120677004	0.000769378688999178	-0.00136521291759761	7.97862408247196e-05	-0.00115759642295332	0.00234324304171141	0.00294539195061716	0.000982402209579458	-0.00150955187523383	-0.000720229456393606	-0.00201704934770441	0.000986855829920419	0.0021855841387185	-0.000199558087114138	-0.000314896781896334	-0.000314896781896334	-0.00230057573944542	-0.00117145354590931
-338.966666559304	0.000832600212151147	0.00371926946256007	0.000832600212151147	-0.00108801584704599	-0.00132908553469924	0.00136574979946025	-0.00276704109510273	-0.000780858547127061	0.00266967461218393	0.000775214382969014	1.89548375595372e-06	0.000101199993318035	0.000905081111190364	0.00106985668473736	-0.00243622348977524	-0.000560179482690493	0.00282333337807295	0.00103121861565458	-0.000456113059712493	0.00069624336844587	0.00185180582792799	0.000859432260795212	0.00117140658402415	0.00179948487714943	-0.000414207120030041	-0.00140714930945107	0.00223354995202862	0.00223354995202862	-1.09013153329895e-05	0.000127379859861665	0.000127379859861665	0.000192871520865778	0.00224658690751389	-0.00190054728954681	0.000788196001106689	0.000586987553748086	0.000361218137083008	0.00358310937007678	-0.000840628421122092	0.00241268293433627	0.000455129407542332	-0.000796807097830587	0.00374322823500761	0.00251831220940912	4.57122437826918e-05	0.000421516081371642	0.000421516081371642	-0.00336808744375972	-0.00110122271791735
-338.933333226035	0.00156817983146873	0.000190270356463462	0.00156817983146873	-0.000398620654361359	-0.00147922856395388	0.00219418524625337	-0.00198002938579378	0.00405702315683243	-0.000675319496463156	0.00189185565527039	-0.000314332268174788	-0.00177896175413927	0.000609355005025902	0.0015099662949698	-0.000988190282902979	-0.00157272417568532	-0.000326835846982232	0.000303080755452823	0.00272439698864546	-0.00264519827547249	-0.00226655596832015	-0.000169113926167364	-9.84219933880537e-05	0.000930719216164499	0.00196570563210918	0.00270041204614813	0.00169103415739635	0.00169103415739635	-0.000246946447239549	-0.00106317473177464	-0.00106317473177464	0.000595981452981342	0.00173497600969619	-0.00165259492709291	0.00270403490017301	0.00226955678379592	0.00149049772645793	0.00202781650623007	-0.00131210955401673	0.00200516896794456	0.00115330469991404	-0.00288734555811199	0.000801256422701013	-0.000559504714076731	-0.00131431803709403	0.00127067548673188	0.00127067548673188	0.000872128223512236	-0.00152769862416546
-338.899999892766	0.000922740501462682	0.00109323391967098	0.000922740501462682	-0.00105101721801604	0.001375807837666	0.0011064413450661	-0.000946787794653958	0.000590548128596491	2.76860665182621e-06	-0.00049950182333014	0.000221002761401468	0.00120306037522089	-0.00048472450424708	0.00482097221074063	0.000200766818921672	-0.0010739809135506	-0.00170384100955945	-0.000405898647361513	-0.000995523173895174	-0.00271578952674412	0.00144995810886495	0.00174874607762343	0.00210348483099854	-0.000720006106822435	0.00162910488632118	-0.00246366823655475	0.00027312741134955	0.00027312741134955	-0.00257320691047469	-0.00227045155188554	-0.00227045155188554	-0.00219443730993263	0.00188575668857049	-0.00196638474270383	0.000239176518621487	-0.00166514336933077	0.000409087866874991	0.00109406951415192	0.000794114311021388	-0.00026476702106204	-0.000126796658881934	0.000524271440193735	-0.00139499993916059	0.00180219041059593	0.000408961009354503	0.00178091912342715	0.00178091912342715	0.00100784210081606	0.00244880584924412
-338.866666559496	0.00182165540801649	-0.000761970064564244	0.00182165540801649	0.00108047417060875	-2.5117791813356e-05	0.000604989638060438	0.00194166131697393	-0.00070029259206239	0.0017344955787777	-0.00124606508943959	0.00161812698456154	0.000295544370423673	0.00305934840473754	-0.00133849006906683	-0.0012982171938235	-0.00301519053413835	-0.000310056171334616	0.00250216424988869	0.00033293829484593	-0.00119669496238739	0.000216218631378329	0.0007555232743367	0.00213138665711998	0.000339010208948332	0.0039794916239061	-0.00113633277358971	0.000178777435334676	0.000178777435334676	0.00230029820482491	0.00141685426151228	0.00141685426151228	0.000945985679437711	0.00191396101567731	-0.00131092613952755	-0.000423659706672241	0.00204832065393334	-0.00091258985183218	-4.14982855408974e-05	0.00248195399637152	0.00216000986036402	-0.000661811914528521	-0.000890684322407798	-0.00185381030592713	0.00167583149357065	2.95811265321744e-05	0.00255238383893786	0.00255238383893786	0.000150800195069078	-0.000687318257883152
-338.833333226227	-0.00157789423515442	0.00232953715568363	-0.00157789423515442	0.00117634839537639	-0.000151156923697049	-2.28975236769013e-05	0.00142987627169444	0.00178687365856822	-0.00119486460077145	-0.000543466391051628	0.000679323808162158	-0.000978523181979329	0.000354275998537212	-0.00113217338336957	0.000941698483460929	-0.00107142469021759	-0.00349669611789616	0.00268727791253398	-0.00135873301895262	-4.91544016221201e-05	0.00182642466597382	6.36059952685564e-05	0.000704993600093795	0.00224044754212982	0.000376954259248108	-0.000928886335274881	-0.000548598817071477	-0.000548598817071477	0.00229461532202291	-0.00243890345360742	-0.00243890345360742	0.00156918575322063	-0.000904643552751661	-0.000846719687559894	-0.00131933990411737	-0.000912766871744242	0.000517370446512122	-0.000783373857946801	-0.00190769966220306	7.9697472929019e-05	-0.00116151040916534	-0.00378424831263413	-0.00233635534135801	-0.00225941650857453	-0.00108257585339533	-0.000700527431194309	-0.000700527431194309	0.000958136555264666	0.00090029871790609
-338.799999892958	7.14638133041401e-05	0.00196783801349909	7.14638133041401e-05	-0.000707402210120445	0.000891347706213241	-0.00115371073693138	0.000117928437866954	0.000310730154746031	0.000713949495460109	0.00593515700990876	-0.000311020963094433	-0.000402185908067954	-0.000936470329440664	0.00197599274624927	0.000193369446099156	-0.00162311062989917	-0.0019050100009198	0.00112285252943634	-0.000431959666052584	2.41373342297901e-05	-0.000336885649754537	0.00374857639684389	0.000477812967293656	0.00165267168573324	0.00150316629923597	0.00100029719052508	-0.0013624588615635	-0.0013624588615635	-0.00145319144347411	-0.00145589079593045	-0.00145589079593045	-0.000576303981433046	0.000657632503912819	0.00092422117997415	0.0026948562879	0.000239441048053068	0.000588834371833546	0.00337940889379429	-0.0017719610684086	0.000203654587066615	-0.00201176221650312	0.000587554591099049	-7.42116543619442e-05	-0.00103354442799919	-0.000923567419389149	0.000877742810586724	0.000877742810586724	7.79417584910735e-05	1.38631872486084e-05
-338.766666559688	0.00166289801646202	-0.0026078885367018	0.00166289801646202	0.00189170725026755	-0.000169157234013118	0.000684492478919219	0.000698463106065028	-0.00143573672402653	-0.000549940370759949	0.00223903043599005	-0.00165794009684794	-0.000856748572082733	0.00173640556539678	-0.00117795809975574	-0.00147387683283395	-0.00267931089591156	0.0025022282804199	0.00143661249686555	-0.000304733030814019	0.000388611521717874	0.00221625289454574	-0.000750589357859988	0.00197520160523734	-0.00188879176402112	-0.000392051769145363	-0.000770517187430375	0.00164199308895796	0.00164199308895796	-0.00157447288737	-0.000179637999219828	-0.000179637999219828	0.000371752996914054	0.000112268995114961	0.000114777625672136	0.00227555627678377	0.000666062152231084	-0.00249677014128458	0.00213603796190931	0.00094958703213277	-0.00123002764359792	-0.00334673853156431	-0.00122098889776034	0.00269322591765853	0.0021261537429702	-0.0026558823163364	0.00119981723747498	0.00119981723747498	-0.000370059777162535	-0.0011950451987377
-338.733333226419	-0.0021763341110993	0.000976504734078398	-0.0021763341110993	0.000334202571849795	0.00311818270334541	-0.000680289530237577	-0.000739661084607879	-0.000578760384640775	0.000926404074260589	-0.00071507568178697	-0.00126234309207329	-0.00224848609375583	0.000167851364246241	0.00136574909178666	0.000831227931529677	-0.0022903422935926	0.00246378084974119	0.000769487584744932	-0.000622202107563585	0.000748226086441206	0.000343456437097545	-0.0015829743888538	0.000177370172328994	0.000122861492669268	-0.00048590307277574	0.00139975855958507	0.00326899954277482	0.00326899954277482	-0.00130569629396771	-0.000400268409196936	-0.000400268409196936	-0.000411255654647946	-0.000856556037921563	0.00155311190138574	0.000851888491937736	0.000721393729632314	-0.000604638014469305	0.00227931423718752	-0.00433811825282715	0.00178829452048679	-0.00124486747397923	0.00260778820694674	-0.00151338925257283	0.000473054996253386	-0.00195980215313651	0.000956422833129023	0.000956422833129023	-0.00144613373379088	0.00100820744083441
-338.69999989315	-0.00180727539954617	-0.000841049114271075	-0.00180727539954617	0.000466181437996593	0.00332763885130316	0.0010072805039798	-0.000517469098250234	-0.000230718413338882	0.000744456429252249	0.00193836734418529	-0.00247546953186795	-0.00112498899007574	-0.00220749770585138	-0.00069106886298187	0.0025216653121638	-0.00203321012785318	-0.00101940860457717	-8.89289981372832e-05	-0.00152577467763593	-0.000407464968976368	0.00133396073396597	0.00135445018882785	0.000769633449299478	0.000282523339350416	0.00084575952354371	-4.05476506999403e-05	-0.002005662033992	-0.002005662033992	-0.00206145456772455	-0.000983266341436417	-0.000983266341436417	-0.000262567166178673	0.00183909089937362	-0.00264587798065863	-0.000707696088265042	0.00162222703240578	-0.00227587187575062	5.59498204997233e-05	-0.00165801373147567	0.00082674102726632	-0.00180026136034039	-0.00150056122419651	-0.000112575708500873	-0.00122474388577476	-0.00185115536633607	-0.000527768393511097	-0.000527768393511097	-0.00148663490399548	-7.2445276330102e-06
-338.66666655988	-0.000668491244535718	0.00290785631877999	-0.000668491244535718	0.00222785880184484	-0.000421358136363681	-0.00208928878273773	-0.000400522642185819	0.000253475091753441	-0.0027662771956517	-0.00141276188604289	-0.0010933547876294	-0.00274215879990158	0.00192504116323378	0.000928471466891123	0.00185374940607463	-0.00124431148234183	0.000146756028019501	0.00103884576759494	-0.000672767854695167	0.0012245851337509	0.000576070033305731	-0.0013936759085118	0.000954840958445335	-0.00137237518566879	0.000920615065242214	0.000927192680314715	0.00199512759225318	0.00199512759225318	0.000797638614586149	-0.000369805034658555	-0.000369805034658555	0.000685796121559279	0.000124863572137812	-0.00175425402797857	-0.00107139440573178	0.00158961134607616	0.000971872888765102	0.00252393310411592	0.00159573238926614	-0.00241621317034912	-0.00147996378524418	-0.0013312105946286	0.001815690271051	-0.000657955038276703	-0.000440457709454667	-0.000975788113422027	-0.000975788113422027	-0.00258889859106337	0.000126372722315526
-338.633333226611	-0.00226363108806682	0.00396834469605234	-0.00226363108806682	-0.00207419792892183	-0.00276780365174922	-0.00184713642312062	-0.00164652669733567	0.000850177322572088	-0.000676890661057472	-0.000132084117809517	0.000595444067130635	-0.00145194435619489	0.00134242275594099	-0.000347906028413725	-0.00295157319527684	-8.36880478958246e-05	-0.001591287439202	-0.00296228835253765	0.000140681083690031	-0.00116924439988686	0.000426359853863856	0.000963533631306634	0.00045047846793278	-0.00225557157425638	6.27030972371045e-05	-0.00157862055581326	0.00135474363147647	0.00135474363147647	0.00088921281271892	0.000787073087070378	0.000787073087070378	-0.0001173082929673	-0.00137824985318769	0.000644243842660486	-0.000215237721875594	0.000187138773227291	0.00165098129776253	-0.00113108433023401	-0.00166855478312877	0.00237082104247288	-0.00187290570483578	8.81680272762919e-05	1.83520763937794e-05	0.000245607328293707	-0.0011555269258422	-0.000156861714428524	-0.000156861714428524	0.000992471103769099	0.00166776097310317
-338.599999893342	0.00111345312995337	0.00231838418797869	0.00111345312995337	0.000535554874820043	0.00120207338695855	-0.00110080173057414	-0.000356621871092755	0.00312406466580251	-0.000490890470071004	-0.000661376150301929	-0.00158876990527967	0.000389430001018876	0.000519637832561148	0.000520850118906901	0.00252757293646344	0.000113031062040858	-0.0037811413290747	-9.51639375933455e-05	-0.00168009999585617	0.0021821210357752	0.00226721825445131	0.00173916033104093	0.000971779679785345	1.36581903217303e-05	0.000131030366721352	0.00214290164857933	0.00116126143998174	0.00116126143998174	-0.000420489518812017	-0.000490765874018861	-0.000490765874018861	-0.0012455150777031	-0.000321191563521728	0.00060005374277261	0.00185449876221611	0.00141027302456076	0.000158465659463758	0.00245365169764777	-0.00114649088995178	-0.000475389460344977	-0.0025339691338564	-0.00177984641767681	-0.00296945929427961	0.00135880731941307	-2.29077856618298e-05	0.000224647055201976	0.000224647055201976	8.38458039273959e-05	-0.000911925027017757
-338.566666560073	0.00337560723442998	-0.000505433374552222	0.00337560723442998	0.000471433395429655	-0.000208666778240718	0.00156851886331577	-0.00114400072725918	0.000304754583624445	0.00060084671201599	0.00162178661893297	0.00116523048784711	-2.2033135773869e-05	-0.000545226505044738	0.00256498613102762	-0.000720304589575949	-0.00149789946640944	-0.000993662641991078	-0.00256335153768916	0.000579498602325867	0.00204569133165855	-0.00231551699252097	0.00127741333015652	-0.00130290361199603	2.4438493481882e-05	-0.000592470445393234	0.000787043781424801	-0.000460091070234148	-0.000460091070234148	-0.000654076525175018	0.00161294794327971	0.00161294794327971	-0.00301928329473833	-0.00147089486657237	0.000427456256209102	-0.001793587658795	0.00183727634239217	-0.00129235140794992	0.00132286405050375	-0.00195097713298498	-0.00257701058070137	-0.000218665965004528	-0.000167283956826858	-0.00165280149120939	0.00375752412517905	-0.000903802919651531	-0.00094568107889581	-0.00094568107889581	0.0011172120527595	-0.00024235424947594
-338.533333226803	-0.000235177732373471	0.00308657720876104	-0.000235177732373471	0.000269398549655242	-0.00280715043509094	-0.00103777702177577	-0.00247130055381672	0.00215999679221468	0.00102695227211513	0.000105716373828169	0.000346382219440833	0.000136772732313606	-9.4686772834085e-05	-0.000705295623072755	0.000533072558341674	-0.000608639412430945	0.00206126211458613	0.000169383591499539	0.000731670568873688	4.36198985522829e-05	-0.00146984285314733	0.00110263827506774	-0.00106190128472439	6.57071176590751e-05	-0.000182169103243535	-0.00091111062490401	0.000669481835358976	0.000669481835358976	-0.00111989928759826	-9.07782926625744e-05	-9.07782926625744e-05	0.00162782521261273	0.00208614874554858	0.000527456440697405	0.000672430000860591	0.000670705694151397	-0.00146202176628718	0.00192643175730067	-0.00221063175702974	0.000244761575143304	-0.0030739253186941	-0.00202384244931619	0.0016546626583388	-0.000495974678028643	-0.00107856785736815	-0.00330675798771152	-0.00330675798771152	-0.000398175487306696	0.00080500302700337
-338.499999893534	0.00124915521671942	0.00300985409933485	0.00124915521671942	-0.0020806953647915	0.000457876282568881	-0.000338741546391685	-0.000447747231267503	0.000404104574500463	-0.0022525322526018	0.00167705958627962	0.000547145406782024	0.000390999364443312	0.000995238696893885	-0.00093856824843952	-0.00232624887259514	-0.00113812186791673	0.000198866978813994	0.000322424947668543	-0.00176115530839394	-0.00069441329870612	-0.000413378444041324	-0.00213096145466973	-0.000479459385415493	-0.00318961600193346	-7.11837961586692e-05	0.00202074497902527	-0.000460514695780678	-0.000460514695780678	-0.00238375394338841	-0.00114657424767839	-0.00114657424767839	0.0015396006706534	-0.000208294467039738	0.00307756452838714	0.000634018663108415	0.000542914832474151	0.0006779300213966	0.00121285952307848	0.00135019008713477	0.0021758871748887	-0.00119336751776233	-0.00298986008076119	-0.00132385319972372	-0.000527832529995886	-0.00140642479846964	-0.0016194618419666	-0.0016194618419666	-0.00168815564704194	-0.00164677494688303
-338.466666560265	-0.00026319839395661	-0.00118112776079704	-0.00026319839395661	-0.00126635812548181	0.000401567151045445	0.000902076736298274	-0.00140121945561544	0.000692426858574291	-1.20209637765045e-05	0.00053538973481293	-0.00325061241478775	-0.00144283782649612	-0.000622693454554124	0.000576891139619007	-0.00130491366610874	-0.000128302474023845	-0.000888009143086843	0.00178938753084434	-0.000249797895845227	-0.000666776058134477	0.00107727074427166	-0.000452840080673589	0.00196869972615088	0.000435426202801459	0.000883398159803761	0.00230266681693891	0.0020390706600556	0.0020390706600556	0.00131166802727578	-0.000889992792165173	-0.000889992792165173	0.000374760046277123	-0.000102660396025134	-8.45531959303703e-05	0.000290092429858557	0.00137648194673134	-0.00127473866441352	-0.000418757372090628	-0.00137541558684484	-0.00395506146104063	-0.000631086565258565	-0.00128661916736306	-0.000359455780847839	0.00102946750010613	-0.000916006275596626	0.00230012491227771	0.00230012491227771	-0.000472908059298449	-5.78945936825503e-05
-338.433333226995	-0.00216952579273388	0.00295184152057948	-0.00216952579273388	0.00134711305543234	-0.0026858528963174	0.000806880366778007	-0.000320704086412937	0.00184662993946894	-0.00298859043154098	0.000979348627937582	-0.00127387161677284	-0.00365181847233209	-1.12699562622165e-05	-0.000587177930521765	0.000993179090668095	-0.00413390340582231	-0.00113543147826034	-0.000618246845816017	-0.00256111058448394	-0.00165925532918121	0.000158519980208993	-0.000589632441157617	-0.000573967087310723	-0.000303219507781671	-0.00154330007061698	-0.00138057346409715	-0.000157137631307092	-0.000157137631307092	-0.00105272838776382	-0.0020046720916469	-0.0020046720916469	-0.000273223112984278	-0.000581392030089667	-0.00388095819406731	-0.000130155043903235	4.08209217828137e-06	-0.00163476734006185	-0.000819633577339385	0.00155854144181333	-0.0032125089733418	-0.00163786284393663	-0.000590470311789826	0.00101974282344131	0.00164407608199235	-0.000939603700589431	0.000391885828894711	0.000391885828894711	0.000616201340780331	-0.00287058759242842
-338.399999893726	0.00171328586813491	0.00331734504924608	0.00171328586813491	0.000188299957503912	0.00276789052632309	-0.00164146026639422	-0.00297465298148358	-0.00196413446522048	-0.000417674635610821	0.000500485695433373	0.000160936745090656	0.000322294359167641	-0.00222503208990488	-0.00134087383316528	-0.000897024116325307	0.000140324936772074	-0.000864652280564315	0.000185379067133784	0.000301647599527222	0.0011161693412699	-0.00103724462508292	-0.00200856744931122	0.00163249832269197	-0.00161196510562089	0.0015064752733428	-0.000744410492938719	-0.000541498951216246	-0.000541498951216246	-0.000866025341102361	-0.00137866599646208	-0.00137866599646208	0.00111512033722916	0.000334619325004781	-0.000760038653116246	-0.00181778176230807	-0.00342039483709433	-0.0013538490935141	-0.000649510322323743	0.000330664986385232	-0.000332350463074671	5.48897836508688e-05	-0.000661862475813901	0.000347315150555194	-0.00100727136580858	0.00172545032489546	0.001215556826342	0.001215556826342	-0.0012457184453627	0.000263992863583473
-338.366666560457	1.93039096186842e-05	0.00297473028297124	1.93039096186842e-05	-0.00347898317430662	-0.00203840922512211	0.00180828846565628	0.000282844931674964	-0.00078675941169648	-0.000454160671505943	-7.42921268648278e-05	-0.00332092622437452	0.00215187067092226	-0.000228706439294402	-0.000473780876176777	0.00113733577841713	-0.00196916911117273	0.00127462516914478	0.000886536278847494	0.000302379963406096	0.00153539866038921	0.00255510351094679	1.11776912059547e-05	-0.000772170451997956	0.00158585737820049	0.00154214165726563	0.0022118170939861	0.00104254963600847	0.00104254963600847	-0.000207706137559049	0.0014516330322375	0.0014516330322375	0.00289235967424883	0.000695669824351874	-0.000924572161384751	-0.000898765862082596	-0.00012033419569768	-0.00274512061627852	-0.000124222456449941	0.000560418326200796	-0.00230865712393802	-0.000830840514061904	0.00167974090403511	-0.000246656126866251	5.26693871495398e-05	0.00104570678709148	0.00177096343244165	0.00177096343244165	-0.00105925890193725	0.00235806117917448
-338.333333227187	-0.00202198382964203	-0.000827194356585292	-0.00202198382964203	0.00246368466973523	-0.00194370645805186	0.000605146013796909	-0.00277228802909502	-0.00271267353102822	-0.000903697094279288	0.00359110756473668	-0.00496541980639009	0.00054722582330835	-0.0010974234714678	0.00163189224004601	-0.00208623323172963	0.00102330782650695	0.000525406065205347	0.000563485300262623	-0.000385855155361048	0.00171989490866498	-8.55110872544085e-06	0.00157816780682885	-0.00277107975634805	-0.00575704144009659	-0.000338146428086716	0.000566726239823456	0.00402229434945001	0.00402229434945001	-0.00211187531265211	-0.00414306617412352	-0.00414306617412352	-0.00139217332862585	0.000619047618481194	-0.000114801624172101	0.000927237245577528	0.0037906005454168	0.00184737214964914	0.000236752209742841	-0.00210452876997247	-0.00185644646957606	0.000944354250938528	-0.00150845474109695	-0.00106555010024145	7.26094879521799e-05	-0.00101976818837257	0.0019466535262167	0.0019466535262167	0.00103476720102835	0.00180542908311143
-338.299999893918	-0.0032217883251584	-0.000442665641649187	-0.0032217883251584	0.000246561860986594	7.22267037991386e-05	0.00108409420847067	0.00107052399793017	0.0018043607272058	0.000232402813938881	-0.0010865674410051	-0.00442045039127725	0.00151175167482964	0.0020034464526727	0.000569175841396596	-0.000303412004484915	-0.000211447374067086	0.00230511218457186	0.000721116287923707	0.00040274273880303	-0.000281790961685791	0.00093330104946443	0.00335545822644145	0.00112986668733339	-0.00183179917734921	5.12502267402404e-06	0.000765588737115519	0.00111536052448669	0.00111536052448669	0.00111465344987738	0.000323180176589277	0.000323180176589277	-0.000501744920360481	-0.000346524731338893	-0.0020441463731613	-0.000500331500338902	0.00104686784860686	-0.000256904462020757	-0.000895425827260321	-0.000490251586743873	0.00103607944625117	0.00203509281513503	-0.000905354810905923	-0.00101409877025394	5.35347671540842e-05	0.00308451298209156	0.000855544826453447	0.000855544826453447	-0.000843829039489319	0.00228113732149071
-338.266666560649	0.000359909492170574	-0.00252963934215344	0.000359909492170574	-7.60700882865839e-05	-0.000736319826719067	-0.00108819229875157	-0.00164436786954114	0.000408054129687585	0.000874073841982459	0.00210984391894176	-0.00134832112377581	0.000374351741442291	0.00167798164096422	0.00077883744520868	0.001007831111552	-0.000155541887035593	-0.00109897171024131	0.000675197078200962	-0.000398286695116989	0.00329183262874699	0.000296625884406487	0.00198433865064074	-0.00114270136071182	0.000252270093262008	0.00173723235233303	0.000366944597363417	0.000189135514198524	0.000189135514198524	0.000578968276611969	0.000354834134881687	0.000354834134881687	-0.00107663803064584	-0.000289700205779786	-0.000920434340228815	-0.00187716382460501	0.00112318196472649	-0.000424385813643013	5.2950323653489e-05	0.00237926873225347	0.00205133086759079	-0.00197871017732887	-0.000669054197096508	-0.00321712145625053	-0.00223472914030309	-0.00155795001142212	0.00271793942291521	0.00271793942291521	-0.00064944701334968	-0.00127365484703135
-338.233333227379	-0.00187844515463587	-0.000749110591920843	-0.00187844515463587	-0.00051199618122677	-0.00136027502245406	-0.00049081018503272	0.000673800687461146	-0.0029910807163479	7.04992984877917e-05	0.00260149159691414	0.000108346978264784	0.000283411410765377	-0.00180788603835447	0.00184157606762958	-0.000398705732510551	0.00244431793326161	-0.0001926548149499	0.00164900790261446	-0.000663447907132908	0.00172704984407024	0.00230802372946859	-0.000156437928536923	0.000693869932901769	-0.00344849010889026	9.60358150314811e-05	0.00142426862677902	-0.00165382420577553	-0.00165382420577553	-0.000603083972946505	-0.00169427684891466	-0.00169427684891466	0.000598166531729283	-0.00154834905331647	-0.00132809419250279	-0.0026874857691217	0.000934732485074807	0.000669072442447738	0.00142366897407309	-0.00013497293053133	-0.00303094284664895	-0.000784085436398518	-0.00380097935697354	-0.000630051944106702	0.000877606157549726	-0.00109544287010532	0.000158356032067042	0.000158356032067042	-0.000829967139448606	0.0038278190805493
-338.19999989411	0.00140938894841736	0.000621526226946445	0.00140938894841736	0.00183773810393406	0.00080246503786241	0.00238422647503622	-0.00315882156647462	0.00224415969782732	-0.000330639920973597	0.000937273006272998	-0.00133456034787949	-0.00234165176220946	0.000467013437160602	0.00130451518245878	0.00157130272357831	-0.000230597224986084	0.000810226444870943	-0.00156993660813065	-0.00345004036397178	-0.00060278776235545	0.000605166588070638	0.000453886147853799	-0.000616133112759654	0.000500901465506298	-1.31807799746975e-05	0.000546483489703764	0.00132643026145718	0.00132643026145718	0.000405766642259331	-0.00130333564574103	-0.00130333564574103	0.00208014241700549	-0.000120346545828154	0.00109101398083455	-0.00177832249942889	-0.00118158741239593	-0.00164983085428116	0.00148973603098979	0.0010861043672733	-0.00138907473074013	0.000760847436602874	-0.00267026905847589	-0.00108015651653148	-0.000189571363380159	0.00104096937945586	0.000798782059637793	0.000798782059637793	0.0011795773477038	0.000505597973390115
-338.166666560841	4.06142612512372e-05	0.00161796246465018	4.06142612512372e-05	-0.00229555699245343	-2.21649503465704e-05	0.00212023314801091	0.00245927084787512	0.00107699751772294	-0.00273308448320198	-0.00293696976938096	-0.0022151793623123	0.00148203706006389	0.000970689369457101	-0.00135332572828861	-0.000459910412433651	-0.000518984525160637	-0.000501682479743137	-0.00168021122136641	1.69374278435885e-06	-6.05346858619793e-05	-0.00188209924402527	0.000148174490648412	0.000531551673364272	-0.00487371920823043	-0.000982706278950252	-0.00142784740779656	0.00157435666130101	0.00157435666130101	-0.000795488584928061	-0.00154680717263334	-0.00154680717263334	-0.00106102130068064	-0.000575785088198	-0.0012269904206722	-0.00163844512676858	0.00154649939258744	-0.00102542197215416	-0.00129438362255319	-0.000805199757205943	-0.00169687667230123	0.0018168497210943	-0.00141859817280188	0.000622734959491944	-0.000420450541932849	-0.0015063034089472	0.00190400264931057	0.00190400264931057	0.000327275179657582	1.77613383631758e-05
-338.133333227571	0.00142772699997806	-0.000434023699973363	0.00142772699997806	-0.00276620750586798	-0.00121432356532325	-0.000754798168126181	-0.00120141295221765	0.00136448526169608	7.21834529052723e-05	-4.9991533819238e-05	-0.0011037058354092	0.00088692302742166	0.00290221613839614	0.000489933253170149	-0.000910309820394417	-0.0025236897938854	0.00102031138186132	-0.00205643608321715	0.00107300944179556	0.00131929798988462	-0.00309277059799729	-1.10118218581423e-05	0.00138328876364946	-0.000381825847664552	0.000136716114279789	0.00220324078203904	0.00114756304388142	0.00114756304388142	0.00277869340326942	0.00126229082236795	0.00126229082236795	0.000366126984050474	-0.00138066563338479	-0.00222353010847476	-0.00127008622265656	-0.000941275266017061	-0.000812321506942215	0.00257088833287655	-0.00432030749000811	-0.000894471897074922	-0.000105375964850163	-0.00434097390356813	-0.00154557755768114	-0.000171719037214468	0.00232489704279948	-0.000487061299097036	-0.000487061299097036	-0.00184783557011448	0.0015550561821146
-338.099999894302	0.000903132453160094	0.00154612211441174	0.000903132453160094	-0.00054614677798559	-0.000721189344842776	-0.0021171073564521	-0.00171012275452709	-0.00376246953971915	-0.00185430561221989	-0.00157546341951587	-0.00150025089694117	-0.00353362266116597	0.000563077490383423	-0.000433181815163497	-9.81465533710368e-05	-0.00266623820076883	-0.000967876983068994	0.000401409894900007	-0.00231563329705198	0.00265464957669126	0.00182342187827833	0.000849829577664885	-0.0018758897552027	-0.00481694848001624	0.000942770389870451	-0.000877022303069297	0.0030113816158992	0.0030113816158992	0.000384283321924417	0.00189562474787874	0.00189562474787874	0.00066812995632215	-0.00338140970641343	0.00204439469999451	0.000779133119251374	0.000576690082361053	-0.00213521471954559	0.00154997218265684	-0.000922973388843173	-0.00154542130895141	-0.00194903776337951	-0.00116457937400427	0.000695531775128266	4.65837156595761e-05	-0.00126451338166478	0.00142950508443074	0.00142950508443074	0.000245140710054881	0.000274023368115883
-338.066666561033	0.000708514311282715	-0.0017315454234782	0.000708514311282715	-0.0013605015558058	0.00127420402380829	-0.000380668563846553	-0.000205980361348446	0.000620741751257481	-0.00274317129107859	0.000760405099557993	-0.000719533098772485	-0.00152615011222035	-0.00174900566370118	-0.00186777892937195	0.00100498152660566	0.00182247618540943	-0.00297818419680496	-0.000269666721983031	0.000146080160223772	0.000217363775755874	-0.00260938144593681	-0.00114425147662767	0.000999537715498766	-0.00162284840273774	0.000423569442418836	-0.00304692675064899	-0.000751714343046439	-0.000751714343046439	0.00198312014872193	-0.00106700826565675	-0.00106700826565675	-0.00177280788230549	-0.000812575178205988	-0.00126706765945162	-0.00122379388000005	-0.00256658344040717	-0.000434293088304893	-0.000978056336322752	-0.00057937149947429	0.000949893811056368	-0.000666623463786209	-0.00157586409004506	-0.000987800571407571	0.00121534620860364	-0.000695441487224779	-0.000886548948146992	-0.000886548948146992	0.000627870172975942	-0.00245431717375011
-338.033333227764	0.00113625158315678	0.00101015335756671	0.00113625158315678	-0.00136058369450676	-0.000337240165534824	0.0011004579306374	-0.00284520435093016	-6.20004698733689e-05	0.00141208849515795	0.000589297461623284	-0.00287110639463672	0.000470183217631814	-0.000597335175068769	-0.0034382942000788	-0.000444466937236654	-2.30664214095899e-05	-0.000979794784754962	0.00362931381372489	-0.001510217497939	0.000318314557495203	0.000734601684427072	0.000414067868285684	-0.00122301485347764	-0.00230854033059646	-0.00299313971170434	0.000188465102340274	0.00017138227815805	0.00017138227815805	-0.0011470494213095	-0.00130344932999005	-0.00130344932999005	0.00263407557123452	-0.00253247434039094	-0.000214217783982451	-0.00264130702586862	-0.00163658382114384	-0.00148818535433748	0.00143480274513541	0.000711103954987191	-0.00186886106689421	-0.00122680327454772	-0.00198457391482931	-0.000660601023926288	-0.000814928439199392	-0.000799463878799922	0.00192051536251747	0.00192051536251747	-0.00073208064978858	-0.00235752284543989
-337.999999894494	-0.000773856802684381	0.000441033083783737	-0.000773856802684381	-0.00279838089123907	0.0030065344429141	-0.000571057890233595	-0.0030283752999315	0.00258127840784528	0.000565720489621668	0.00179369838290133	-0.000409728442304691	-0.00161059788758144	0.000966250196445362	0.000924321653686722	-0.00115612569460743	-0.00115441464862198	-0.00371194531521557	-0.00371801363375512	-0.00264210460589187	0.00189645820815088	0.00101967986264739	-3.70483550539147e-05	-0.000190792342146473	-0.000512981703776783	-0.000550055931005544	0.000668516274142994	0.00154368384805514	0.00154368384805514	0.000231607257583866	-0.00210238651190875	-0.00210238651190875	0.000593039282138608	-0.00197752291545727	-0.00325542446186822	0.000157296158254328	-0.000822303674150593	0.00252401460123219	0.00238677846957669	-0.00110911698454907	-0.000822685643767862	-0.00242857506510807	0.000640589398733238	0.00109696211036203	0.00177264966523327	0.000382006357987574	6.89604545217604e-05	6.89604545217604e-05	-0.000318814302951109	0.00124175274328753
-337.966666561225	-0.00059140453821771	-0.000369518346355235	-0.00059140453821771	-0.000418761344572638	0.00104982084150473	-0.00276367445421521	0.00150106736885425	0.000163821248073792	0.00175946098959934	0.00146702993356573	0.000633936682786773	-0.000656398681594506	-0.00182658552258175	0.00168053647147259	0.000350670153878796	0.000144583002174459	-0.00223960438350401	0.00106737905186982	-0.00127107670051363	-0.000804347244465209	-0.00119108770738674	-0.000237604887300846	-0.000671969762722657	-0.000830845680753978	-0.000366121300274247	0.00307111420919703	0.00113619890989458	0.00113619890989458	0.000952388733807874	-0.00148024247595846	-0.00148024247595846	0.00247718271145214	0.000226119279235659	-0.00123627894036749	-0.000548923709765003	0.00120042063044656	0.00307204391055083	0.00375077054122019	-0.001973594720313	-0.00192391197576258	-0.00179626159049207	-0.000802368548841859	-0.00250099922654456	0.00177688496763262	-0.00195088232323759	0.000554357561090568	0.000554357561090568	0.000312158730479961	0.000996247188851718
-337.933333227956	0.0013365860191914	8.00601709608495e-05	0.0013365860191914	0.000405153419753446	-0.00108973107836974	0.00161908850229131	0.00136103926839326	-0.003025699508718	0.00367838502412909	0.00218857195241351	0.000683126517461163	-0.00025198639409485	0.000262808205090503	-0.000935052562092142	0.00149697650887815	-0.000201573307193281	-0.000339520985417563	-0.000533906678289231	0.000485771835381121	-0.00179117032771181	0.00250244168906377	-0.000325760656435081	-0.00059597586901472	-0.00095880181650565	0.000535060234617912	0.00137983938758934	-0.00182850846936788	-0.00182850846936788	0.00221567075655771	-2.82688803711073e-05	-2.82688803711073e-05	0.00105800202494888	-0.00147913054784021	-0.00116016983941836	-0.000436162784280492	-0.00209354130616879	-0.000147132895591429	0.000171256683835885	-0.00425724022916907	-0.000436602688010268	-0.000939310657076087	-0.0024209222512509	-0.000616625676739035	-0.00277814543968713	-0.00171261528338484	-0.00058570142844605	-0.00058570142844605	-0.00192967633918528	0.00123270945059217
-337.899999894686	-0.000411872438598526	-0.00300600055072853	-0.000411872438598526	-0.000315118264323178	-0.00102921896639341	-0.000543398785237459	-0.00376085729556686	-0.00135187197149034	0.000646370725696843	0.00261516839857101	-0.0040736510118653	0.000143589763971774	-0.00109907949122801	0.00073404379048192	-0.000161281300026461	-0.00156629455537183	-0.00129611004292673	-0.000881663796733045	0.000403041284928407	-0.000202899951198598	0.00069064985012024	0.00182731665527125	-0.000972362477216326	-0.00104547433777968	-0.000418022264817464	0.000545763840503755	-0.000845060068208614	-0.000845060068208614	-0.000988672051987716	-0.000870339014685362	-0.000870339014685362	0.00169134086781564	-0.000741696657363122	-0.00188678207265824	-0.00147158662730928	-0.00261638266627673	0.000260491639361482	-0.00071910646547324	-0.00219160686089237	0.0013373245979369	0.00100805411859239	-0.00185820858626329	5.00721090013201e-05	-5.59523012573226e-05	0.00141010011806053	0.00286862427847967	0.00286862427847967	0.000626036940478247	0.00140827398969412
-337.866666561417	-1.36236018767333e-05	-5.53682872281858e-05	-1.36236018767333e-05	-0.00262529647170473	-0.0001682717617979	-0.00155304293410019	-0.000414846352140064	0.00228969492578923	-0.0044281860978953	-0.00229002676073786	-0.00283246649945845	0.000164332024853109	-0.000885754858183874	-0.000804505435024083	-0.000269704576583707	-0.000265615049693135	0.0026217970970418	-0.000402901446056037	0.000310451568476755	-0.000591168428601074	0.00279665395482009	-0.000211383945222243	0.00277465421761125	-0.00123161618423617	0.000773630740150799	-0.000875920121706231	0.00218409457476243	0.00218409457476243	-9.83057852009805e-05	-0.0018319105703134	-0.0018319105703134	0.00297114506322593	-0.00221062048989573	-0.00139303454533324	0.000122561146220224	-0.0018979616229382	-0.000707936289040534	-0.0012512049127974	-0.00180283207558996	-0.000776812856450482	-0.000685263422258164	-0.00352038039534908	-0.00487061797452482	0.000136170307733385	-0.00141347524729774	-4.49510251304686e-05	-4.49510251304686e-05	-0.00125432737654818	-0.000411262128149237
-337.833333228148	-0.00282138103765739	-0.00120264401968095	-0.00282138103765739	-0.000127144273239121	-0.00111053876974343	-0.00187009832190832	0.000166557098100317	-0.00132816776407396	-0.0016572880864153	0.00172474765413677	-0.000635744290859996	0.000221287642872992	0.00154525796992866	0.00250704346136243	-0.00035208447582602	-3.91380639358507e-05	-0.000373176483898896	0.0011202119212429	-0.00216081526205614	0.00124200538018526	0.000475217762267666	0.00080445170766108	-3.29786706143587e-05	0.00113988629463513	-0.00178423458935628	-0.000840521894871049	-0.000534659965743645	-0.000534659965743645	0.00269474607732612	-0.00248119917839262	-0.00248119917839262	-0.00252121516261772	-0.00281903705517494	-0.00187247724385986	-0.00117126289290448	0.000418346815808435	-0.00271290936408497	0.00239632885256602	-0.000199644027635726	-0.00129106244735855	-0.00169996138854056	-0.00328093048555422	0.00147279359279517	0.000162423124855593	-0.000642408335536082	0.00167281443159739	0.00167281443159739	-0.000844999360347876	-0.000729888011102076
-337.799999894878	0.00139268011530513	-0.00220570251984553	0.00139268011530513	-0.000957643358194593	-0.00185849826508266	-0.001960169973242	-0.00364268217126551	0.00131493819042272	0.000748168876477107	0.000180312487305767	-0.000348693233634845	0.00266824484600148	-0.000971997766408328	-0.00150949359039598	0.000214773659770517	0.000428501767626654	-0.00204525630790175	0.000572506082237356	0.000876639814139768	0.000329749194010964	-0.000249373455533108	0.00119478532951356	0.00133238701037319	-0.00178344371358219	-0.000761707370481424	0.00346993057688683	2.22732237808998e-05	2.22732237808998e-05	0.00303783740198671	-0.000894056398296872	-0.000894056398296872	0.000919507646075179	-0.00178186455630036	0.00116127968435498	-0.00341844559479121	-0.00119936824072187	0.000627920629046264	-0.00110072415790841	-0.00297563149041469	0.000324738001087566	-0.000900008172110223	-0.0011366104926317	-0.000880963138189639	0.000309126848668795	0.00364096791218316	0.00164244121356083	0.00164244121356083	0.000649049362474341	0.00101405305848823
-337.766666561609	0.00195975859468911	-0.00136299200256262	0.00195975859468911	-0.00158155659578285	-0.00134448220632755	-0.00194636408339599	-0.000962852956260085	-0.00146316310397776	-0.00199234868515996	0.00046152240736641	-0.0027753202720131	0.00130457754171853	-0.000874046231689074	-0.00142501413894969	0.000219794803751228	-0.00100813004163136	7.43797229383336e-05	-0.00118799180077067	-0.000158672679781091	9.58077954668068e-05	0.00142386782962456	0.00174899035609499	-0.0028202064399554	-0.00535111558019441	0.000922103858376544	0.000235799328599295	-0.000873741602251621	-0.000873741602251621	0.000929119336313455	-0.00226050615587314	-0.00226050615587314	-0.00105312439745486	-0.00154812492543543	-0.00176077494914961	-0.00148805395720908	-0.00246046004334466	-0.000755890697559658	0.000879364618530554	-2.43762621678911e-05	-0.00207447359636226	-0.00131245883854425	-0.0027607254366564	0.000401588761233085	-0.000570661524267768	-0.00288088993876878	0.000549523384106854	0.000549523384106854	0.00193451268222544	-0.000247030032258233
-337.73333322834	-0.000100130657950892	0.000647304180682928	-0.000100130657950892	-0.00219855224190935	-0.000488217487340736	-0.00155124227070358	-0.000676925249543325	-0.00224481862228765	-0.00110807115868217	0.00139895927087774	-0.0031864979601538	-0.00129102526076641	-0.00241438798814542	-0.00147757412216842	-0.00159861973384423	-0.00170614367082178	-0.00157102253406105	-0.000375264312961199	0.000982905001615242	-0.000775325802190308	0.00206214042244035	0.00125724780397229	-0.000717827631310786	-0.00340158782391564	0.00140697092037778	-0.00167506522918048	0.00158606931643868	0.00158606931643868	-0.000994022247148729	-0.00464985071543855	-0.00464985071543855	-0.00028108329658616	-0.000187303062772592	-0.000756313548531229	-0.00471029550810886	0.000469498996655049	0.000925664164659556	0.000312171314725496	4.05328893420265e-05	0.00329025287084439	-0.00131822875970855	-0.00152377877939069	0.000376505590857557	-0.000280315313472279	-0.00174656205571688	0.000479425320578097	0.000479425320578097	-0.00291458200226336	-0.000755741448164926
-337.699999895071	-0.00153789611228672	-0.00150792569800096	-0.00153789611228672	-0.000226093612124778	-0.00114875985917307	-0.00230164437791158	0.000102978096190642	-4.44029781843103e-05	0.0013680607261336	0.00210730662215086	-0.00179146326837731	-1.54459688113118e-05	-0.00213458418400381	-0.00210084391578602	0.00256492289122034	-0.0043043924922288	-0.000412379513124894	0.00260168069424305	-0.00246905330822289	0.00120994532377872	0.00135905832798411	0.000704679878350323	-0.000496321193490745	-0.000535017553920714	0.00104341975170119	0.000768101282390132	0.00121199779924397	0.00121199779924397	0.000971486198338312	-0.00371178216622658	-0.00371178216622658	-0.00152190011184938	-0.00133521937020797	0.000330039975580787	-0.00301807795998532	-0.00132958140323858	-0.000742998224066871	-0.000125180123742075	0.00196267590400456	0.00146975163110319	-3.15138791745495e-05	-0.000723372897304064	-0.000349282478609547	0.00351866791973532	0.00364806798631823	-0.000597237413386353	-0.000597237413386353	-0.00194437796825664	0.00122466444650582
-337.666666561801	-0.00201896858472284	0.00131834964490674	-0.00201896858472284	-0.000234333590446778	0.000311711591653441	-0.000377059492226217	-0.000819769425272399	0.000533888485581779	-0.00279723276930655	0.00129481827329281	0.00118226549380351	-0.00125850992710475	-0.00022031647042553	-0.00236652344602029	0.00187517634895973	-0.000345698383179771	0.000648194326957618	-0.00178109355883216	-0.00255948153578822	0.000984010469952334	0.000718664721911622	0.00108828341391964	-0.00518923643488001	-0.00243099915579215	-0.00222216713951684	0.000575166413775752	0.00173031364351539	0.00173031364351539	0.000872153243535845	-0.000819844699641248	-0.000819844699641248	-0.00149339793675474	-0.00235288469573236	0.00267954800359871	0.00122069852015416	-0.00046370908605442	0.000568855476573815	0.00194326543433354	-0.00215512291297071	-0.00144737083029245	-0.000957273380079782	-0.00376374415539105	0.000164757645214952	6.98171875312958e-06	-0.00117540463795585	0.00202851525759329	0.00202851525759329	-0.000955564233703687	0.00158307937260938
-337.633333228532	-0.00183159992063198	-0.000377552990657781	-0.00183159992063198	0.000391222695949933	-0.000809390063184701	-0.00131582606176872	-0.00205809456729467	-0.000634202935257733	-0.00391236248336579	-0.00115942996173701	-0.000247466357366721	-0.000349063496395408	-0.00167843730003459	-0.00117694792460432	0.0015749319257462	-0.000268750274469931	0.000855772991967152	0.0015260670426287	-0.000938553592568558	-0.00323213431074976	0.000720071779757969	0.00202356631000145	-0.00232010366352131	0.000828749387595584	-0.000469999674175825	-0.000947002022623655	-0.00141673731518532	-0.00141673731518532	0.00182015741754082	0.00165975083532832	0.00165975083532832	-0.00235280146948291	-0.00144582682404282	0.000895187864906499	-0.00452623702626398	-0.000187908527452318	0.000110239285285973	0.00309029099724356	-0.00201444158691688	-0.000898772749771348	-0.00099465476692695	-0.00468291758946371	-0.00113429483903449	0.000466541789299391	-0.000789113964950405	0.000695359719763311	0.000695359719763311	-0.001590117240032	7.6341374214306e-05
-337.599999895263	0.000938668913691987	-0.00130822254753848	0.000938668913691987	4.6909378134008e-05	0.000881531191159635	0.000271979731251037	-0.00180710969371001	-0.000148882923272087	-0.000469790758055866	0.000820763933763513	-0.000322823820353868	0.0015124569937256	-0.000357141528639859	-0.00118116961256054	0.000217333963347666	-0.00476499159172883	-0.00267667738526023	0.00323882530285313	-0.00120223491167748	0.0023446743802622	0.00214228628079005	-0.000528171655480469	-0.000749685635485386	-0.00215667568600686	0.00213723261770959	-0.0023548359088742	0.00201041722094064	0.00201041722094064	0.000542594572838784	-0.000771260181054445	-0.000771260181054445	0.000757551812361257	-0.00122288108116397	0.00139651663651175	-0.00151200127088469	-0.000292017043709958	-0.000276680928018469	9.53927686604406e-05	-0.00151047674264837	-0.00101530122956617	-0.00163146211165821	-0.000884884554795407	0.000374956140283822	-0.00184807194596859	-0.00199754848857236	0.000944931407608429	0.000944931407608429	0.000357549673258073	-0.00122174197410774
-337.566666561993	0.00180695510403739	-0.000522958611126945	0.00180695510403739	-0.00111573101905971	-0.000712637191270238	-0.00230698771878135	-0.00136154516912135	-0.000329876502268789	0.000904984440629475	-0.00134355014434284	6.36487955021359e-05	8.96089971679226e-05	-0.000460263316143683	0.00124233844940991	-0.00108001584012285	-0.00053112240681108	0.00158408578188407	-0.000966129989591447	-0.00306365870935454	-0.000491378657619501	0.00176554158188647	0.000716932644775903	-0.00107110986246051	-0.00100343074769715	0.000438893389923978	-0.000286264484572141	-0.000148944059086942	-0.000148944059086942	0.00113950020592513	-0.00135609253933155	-0.00135609253933155	-0.000144241747682239	-0.00106199225038117	-0.000353182488140646	4.50651822501147e-05	0.00266187856279565	-0.00139231764533221	-0.000125327534527209	0.00152512304816865	0.000886813275292608	-0.000584270905813478	-0.000758937274935145	-0.00193076265664904	-0.00214108701887306	-0.00308273050965824	0.000533045050949754	0.000533045050949754	0.00175691084094987	-0.00389738293287545
-337.533333228724	0.000984262233915678	-0.00113840099806073	0.000984262233915678	0.000354911487053133	0.00176069269078871	-0.00122612177847836	0.00232855434046841	0.00193174622503589	-0.00185853005620562	0.00273695509276106	-0.00207207155470912	0.000162046218555645	0.000260695385401633	0.000975177891620493	-0.00144392269461047	-0.00220338508729978	-0.0019218684042811	-1.90458096770429e-05	-8.38064815259498e-05	-0.000137670161166947	0.000433596034954187	-0.000260049093754433	-0.000912455823964264	0.00157705253433471	-0.000212408241383133	-0.000751402511250276	-0.00104059728457984	-0.00104059728457984	-0.00139445196235843	-0.00132564533549728	-0.00132564533549728	0.00188305518672405	-0.00167468808476134	0.000879211350001241	0.000390522520280712	-0.000755136895353004	-0.000743308924848862	0.00102060169765783	-0.000829192060627038	-0.00454626149612236	-0.00147428353200718	-0.00327144964907533	-0.00010292660409239	-0.0036633930886919	-0.0018158544669481	-0.00143566599808653	-0.00143566599808653	0.000958412499953987	0.000698474616591449
-337.499999895455	-0.00197499118625966	-0.000133301670461328	-0.00197499118625966	0.000358801810626197	-0.00123156532101076	0.00245819722504392	0.000417718500601794	0.000173098007284933	-0.00220035739762559	0.00221934386269573	-0.00341068068576433	-0.000599988191195555	-0.000824313550023326	0.00392817835407089	-0.00297102827681994	-0.0007347880335834	0.0027960350951205	0.000598556594143762	-0.000148646943322839	-0.00364861225029167	0.00137479447118272	-0.000631729204222387	-0.00116765449901035	0.00112431035839855	0.00174189056876473	-0.000114010748924476	0.00164017598038613	0.00164017598038613	0.00137835212941706	-0.00471864646923448	-0.00471864646923448	-0.00145094776283206	-0.00249591344984568	9.80654621320909e-05	0.000190235226394608	0.00130736067374859	-0.00115979644577624	-0.000928862661277008	-0.000669391783833184	-0.000191517882069947	-0.000987992324609999	-0.00017430189446066	0.000776114687392582	-0.000629143505733398	-0.00194362406690485	0.00102705010588899	0.00102705010588899	0.000981875528469955	-0.00105234029596069
-337.466666562185	-0.00047101461010024	-0.00164613653569035	-0.00047101461010024	0.00264913363085029	0.00135385355397477	-0.000258372871908996	-0.000803859707183441	0.00249327490009654	-0.0012839417373155	0.000114629730430083	-0.00155963797055447	-0.00303264401849856	-0.000433879679726634	0.00031087815024422	-0.000120784078581071	-0.00456964375119184	-0.00156526332724505	0.00109633181207669	8.32715356010594e-05	-0.0013408173770133	0.00296277249935784	-0.00338662149815772	-0.000880288205476587	0.000586284128055614	0.000461321948266091	-0.00117680301502798	0.000605526499090514	0.000605526499090514	0.00210955951525016	-0.00327012641250668	-0.00327012641250668	-0.00180049082129263	-0.00138420330170042	-0.00257374823188761	-0.00164727327874292	0.00104893242225357	-0.000474952258929573	-0.00250538897499109	-7.08396753994478e-05	-0.000242535422847912	-0.00187347710640562	-0.00267488622990886	0.000155968458696587	5.63460170199814e-05	-0.000130591592485407	-0.00098015070228108	-0.00098015070228108	-0.00112296998618489	3.98639629886066e-05
-337.433333228916	0.00154398652950138	1.78465601545774e-05	0.00154398652950138	0.000394197348931535	0.00028257327775405	3.48489644128591e-05	-0.0026186886547005	0.00273593617322698	-0.000760660771508936	-0.000141740618427533	-0.000688863023142083	-0.00253935254502269	0.00147170942159247	0.00153363663776152	-0.00107251903529837	-0.00333615943941479	-0.00179027768138118	-0.000813046060468281	-0.00392596287995861	-0.00103987345027645	-0.000761851361597454	-0.00280603184426442	0.000610886385246423	-0.00172818101489092	0.00199771152055261	-0.00131523562835234	-0.00107884384881651	-0.00107884384881651	-0.00205469903317901	-0.000656676296104997	-0.000656676296104997	0.000470408069001449	-0.00204385829000264	-0.00199856525338049	0.000962100330831106	-0.00119468443984339	0.000885139455736983	0.00126640130645839	6.27487078453948e-05	-0.000847640160789864	-1.9309351484087e-05	-0.00295258962476996	-0.000884654094845172	0.00128264220990315	0.000371506290440471	-0.000956001021101494	-0.000956001021101494	0.000978491912937307	0.00130866364240467
-337.399999895647	-0.00115445951351489	-0.00163727951973247	-0.00115445951351489	0.000327018638773824	-0.000419057449175253	-0.000910042989184734	0.000155207931466839	-5.05008130081697e-05	0.000447695915170798	-4.45581040476872e-05	-0.00233506157049435	0.000138855574782992	-0.00176873546218637	0.00126215231024185	-0.0016986997729348	-0.00316642856736393	-0.0020783049702261	-0.000886329662118102	-0.000367639094300043	-0.000134372754389989	0.00121182206409853	-0.000497189258674147	-0.0012651765069599	-0.00359640956336049	0.00203337175827434	-0.000213697428617654	-0.00128111523327334	-0.00128111523327334	-0.000252180068692653	-0.00120081872926725	-0.00120081872926725	0.00118532752132816	-0.000495192051466975	-0.000124670810610517	-0.000900721992683873	-0.00380060761600054	-0.0034014626245692	-0.00042290783864507	-0.00181228298540503	-0.00370134527288724	0.000718684282930426	-0.00226733701296822	-0.00155609625768371	0.000153885384664765	0.000122373829815059	0.00148191776722117	0.00148191776722117	-0.00234648410450955	0.000475074607167114
-337.366666562377	0.00139858635134027	-0.00155823458292859	0.00139858635134027	-0.00242005466479034	-0.00174773329767353	-0.00167995049744385	0.00161129728286602	0.0012964801344616	-0.00176404285149323	-0.000214944836199105	-0.00147145305045127	-0.00350409511660765	-0.0023719984470737	1.01229724066565e-05	0.00136823260690999	-0.00301220274165614	0.000295070169959888	-0.00098042176794455	-0.00296622978893757	-0.00147317246696943	0.00185241264745517	-0.00100837978592405	-0.00195059302868161	-0.00234203827352808	0.000148395284388148	0.000659389366818752	-0.00254210173730007	-0.00254210173730007	-0.00155057182328977	-0.00145927233886201	-0.00145927233886201	0.000155238019562298	-0.00138318659208947	-0.00141167951894228	-0.00164416529579126	2.78171590970544e-05	-0.00153014039683863	0.00250984582243263	-0.00215295379446834	0.000486287280418995	-0.00334690484649869	-0.00247294321624991	-0.00298195277684221	0.000721364404168257	0.00014643421380145	0.00124695290450949	0.00124695290450949	0.000874539029843469	-0.00219242750851334
-337.333333229108	-0.000875524174201003	0.000914115075124844	-0.000875524174201003	-0.00110052653972414	0.00160053343194677	-0.00244159497237617	-0.00244976167272026	0.000978860677015803	-0.000647660331575151	0.000203888016985898	-0.00027413357341699	-0.0014680828832615	0.000415099594911372	-0.00310133976734561	-0.000623260682663385	-0.00268483357324412	-0.00112148390434419	-0.00279657371087327	-0.000739525097829041	-0.00084510116321157	0.000413066943280138	0.000928885228728249	-0.00171020366414321	-0.000431411151315952	0.000391010822134663	0.00180590138535197	-0.000474786696020302	-0.000474786696020302	0.00106961970883601	-0.000991269073825629	-0.000991269073825629	0.00420853419144873	-6.06176608857201e-05	-0.00308893861420623	-0.00179689147085904	-0.000694173590840452	-0.00349642272677519	0.00179327653093875	-0.00105582456191089	-0.000984509309038373	-0.00090067565950902	-0.00386785324519046	0.00216740575195329	-0.00176468473744396	-7.13067867330608e-05	0.000397415951962743	0.000397415951962743	-0.00349195389899315	-0.00284709405495887
-337.299999895839	0.000198940021523319	0.00241244879955604	0.000198940021523319	0.000479089679256695	-0.000299581043919583	-0.000245453105659821	0.0023771571770923	0.00294436190252201	-0.00146807967428275	0.00152889713245508	-0.00426343298797394	-0.000265213187214508	0.00153887540954023	7.20830613806234e-05	-0.00129818612773325	-0.00104794585345969	-0.00170341283446274	-0.000962202308870008	-0.00242121650226013	-1.25220987938768e-05	0.00302006011688072	-0.00153763563842191	-0.00132495310588354	-0.000226362200987706	0.000462039395288327	-0.000241571474572821	0.00164521302849296	0.00164521302849296	0.000623130466723354	-0.000899739279916711	-0.000899739279916711	7.82119205583465e-05	-0.000989510933797066	-0.00302237557946605	-0.00311070857549123	-0.00108974953070162	-0.00170405608871294	-0.000665303477839774	-0.00124997500751423	-0.00168941748707296	-0.00220567892473922	-0.00177925169618243	-0.00095255125133975	-3.89202612842698e-05	-0.0024242273530678	0.000489945755298926	0.000489945755298926	0.000524370773990479	-0.000282369098393076
-337.266666562569	0.000793301902335064	0.000208372423240677	0.000793301902335064	-0.00279974879971923	0.000472707790136084	-0.000761357468211821	-0.000102694179431873	-0.000317167844227084	0.000629568968490757	0.00339636905552942	-0.00295474351334013	0.00159885962038042	-0.00325984148648928	0.000221589053312155	-0.00303730418834813	-0.00422699342482702	-0.0017384931893285	-0.00103778935072285	-0.000496652169522216	0.00218950572987642	0.000813169378887202	0.000194763147039811	-0.000925191758109234	9.06316472852886e-05	0.00117791734370387	-0.00219246839867693	0.0014117420489409	0.0014117420489409	0.00117843166030951	-0.00401877670998785	-0.00401877670998785	0.00193932299319133	-0.00300876377642656	-0.00121400750148193	0.000143864946474004	-0.000460270831072029	0.000682143445427719	0.00124402091135645	0.000708225333031165	-0.00169337484972565	-0.00323904850060741	-0.00393785744921726	-0.000377784226577416	-0.00383111092419453	-0.00153628662701055	0.00166173757933052	0.00166173757933052	0.000158614882139196	-0.00148495948546512
-337.2333332293	0.000760993157378431	0.000242200116557068	0.000760993157378431	-0.000212348883540714	-0.00104239262030315	0.000505574341413628	-0.00195076690814522	0.00221702333197049	-0.00181595103477206	-0.000771548330911087	0.000634321968819851	-0.00193155164018166	6.51366890115357e-05	-0.000936831722859632	-0.00337279709154636	-0.00165618634045539	0.000214086583682049	0.00214968984040009	0.000697708163186705	0.000351701038636021	0.0021450073556798	-0.0026703432251588	-0.00122978685701058	-0.000722825117560832	0.000526651823571256	0.00209004440804716	-0.000455755641205258	-0.000455755641205258	5.827642847267e-05	-0.00502959912159739	-0.00502959912159739	-0.00327829198240004	0.00272868476841404	0.00296068956657003	0.000924949140235887	-0.000955472004892988	-0.00129699631180591	0.000756440361897148	0.0011475883892571	-0.00038249800841117	-0.00368591015531028	-0.00302441566724254	-0.000657620043652662	0.00177885156985436	-0.000715565403970775	0.002455538667957	0.002455538667957	0.000765390851543368	0.000542737090134637
-337.199999896031	-0.00201658962894846	0.00102249123462794	-0.00201658962894846	0.000882768380587873	-0.00177579542832496	-0.00232222611164479	-0.000764785429643644	-0.00239650646061695	-0.00127163349897397	0.00114923983516713	-0.00121480540384389	0.00156745567418604	-0.00197894173068824	-5.60964164275646e-06	0.0027798533779767	-0.00248204476561908	-0.00255278630097122	-0.00244122959286364	-0.000562978524285995	0.000584412314343141	0.00239360287725765	0.000739283294859616	0.00106460638272299	-0.00189567451644868	1.20766564304375e-07	0.00172712711323864	0.00106244399748479	0.00106244399748479	-0.000470792455310232	-0.00267143549811721	-0.00267143549811721	-0.000175786055061522	-0.000658588008405681	-0.00164969842325713	-0.00115142079067954	-0.00195519512690134	-0.00149474269170558	-0.00265610577610154	-0.000335602546401081	-0.000494662631674525	-0.00324316496993982	-0.00313671641637658	-0.00239538877308276	-0.000134395652482966	0.00194659341321168	-0.00223538583155103	-0.00223538583155103	-0.00144821454932209	0.00100087487890799
-337.166666562762	0.000716684876417184	-0.00234891944340843	0.000716684876417184	0.00294844329049992	-0.000940105214081832	-0.00163442673899172	-0.00179015611612321	0.00340354305567048	-0.000572195954042898	0.00186677040104533	-0.00287838504269644	-0.00226412487100025	0.000544682877008706	0.000410777381455008	-0.00145465283957114	-0.00277126374105718	-0.00223524558739485	-0.00175459815057233	-0.000595901438760871	0.00050395674714987	0.00189435472882327	0.00404830513321897	-0.000231776675246209	-0.00182414955624621	-0.00198082387062404	0.00266820063506423	-0.000537764749264702	-0.000537764749264702	-0.00113786093200996	-0.000886234624379201	-0.000886234624379201	2.08879458790667e-05	-0.00286320964648723	0.000208019706050555	0.00125864614415272	-0.00206187273688641	-0.00252261358223216	-0.000606018586101986	-0.000213458368065744	-0.000422846622790907	-0.00353940740563452	-0.00271617914388367	0.000535743580742265	0.00037272285519574	-0.00137453056929504	-0.00102209889149363	-0.00102209889149363	0.00116381647261599	0.000324924651811109
-337.133333229492	0.00328447686145217	-0.00293996143565645	0.00328447686145217	-0.00122011243472142	-0.00121754129389606	-0.00290691788638153	-0.000712277820249851	0.00279762105400994	-0.000249080479321817	0.00265714843100961	-0.00120255912991607	-0.00303512014075091	0.0019579604704304	-0.000520677063529096	-0.000834443449169719	-0.00287217673696782	0.000146435353832408	-0.00168012934086093	-0.00239216379670526	0.00232510383155637	0.000164562933128276	-0.00140161926591753	-0.000765390430259028	-0.00215075942884391	-0.000695254033917347	-0.000673530393622501	-0.00101218279881821	-0.00101218279881821	0.000348289123789369	-0.00226160777481288	-0.00226160777481288	-0.00329587535644649	0.00249901571122946	0.000188419420275143	-0.00185221986185424	0.00129942845646103	-0.000556419049640544	-0.000255430706340598	0.00143323620224134	-0.00048979690436779	0.0028639194982788	0.00096963162991881	-0.00106301225414296	0.000548232416723748	0.000437736315229698	0.000625199006053068	0.000625199006053068	0.000894497655081206	-0.00223621503646598
-337.099999896223	-0.000533500007577459	0.000276959194630111	-0.000533500007577459	-0.00163324017116007	0.00376084736119042	-0.00141759718347656	-0.00125365430070712	0.00176482446480042	0.00132829919584276	-0.00181984948838421	0.000337916347640022	-0.00113497896615811	-0.00442407340129647	0.00275049860864296	-0.00340219045152568	-0.00189614232563651	-0.00283626119957614	-0.00196768651390355	0.000442867520020318	-0.00205469140480585	-0.00210311643130223	-0.000378797022078325	-0.00037993342599385	-0.00158324044799185	0.00148981402638404	-0.000555379503331288	0.00113163954661244	0.00113163954661244	-9.82953992108015e-05	-0.00120373991294809	-0.00120373991294809	0.000275271510736697	-0.000766753150679089	0.00243097633887912	-0.00144494395952199	-0.00177631566622127	-8.36616659963818e-05	-0.000260395308948391	0.00286137576707302	-0.000812302064395642	-0.00191354654025933	0.0012171543119085	-0.000915591123094361	-5.75441787022957e-05	-0.000550779937492529	0.000624924550291395	0.000624924550291395	0.000145755758575117	-0.00235539080264335
-337.066666562954	-0.00179713255458025	-0.00327433612150374	-0.00179713255458025	0.000215282675408934	-5.07353660211818e-05	-0.000911806644342317	-0.00271056529742153	-0.000327245278373134	-0.000499637667428776	0.00304853154623241	-0.000522850114287987	-0.000406968000474905	-0.000235891087082107	-0.000884464516713201	-0.00138278338106967	-0.00287563011988023	-0.00267426074184296	-0.00014244111975048	-7.55585459853991e-05	-0.00225847664451784	0.00141484616716059	-0.000564525405082561	-0.00158551510395633	-0.00150731558713568	-0.000337083469254207	0.000538125040816739	-0.000301836793813681	-0.000301836793813681	-0.000491461926400927	-0.00191205199320654	-0.00191205199320654	-0.0022978007236919	-0.000807805566605202	-0.00123383149224687	-0.00123277753876638	-0.00173554793453468	-0.00188484544383327	-4.66206487598209e-05	0.00143552059366669	-0.00144749284735024	-0.00197156867144777	-0.00238078529043795	0.000324041091556482	-0.00104518555816147	-0.00123921045592212	0.000541795346569951	0.000541795346569951	0.000437978244440584	-0.000605978718554057
-337.033333229684	0.00301004847629838	0.000120033097372407	0.00301004847629838	-0.00248084582248498	-0.00125921079790814	-0.000397678557366943	-9.72116002181389e-05	-0.00145299898860041	0.00192193657432504	6.88719192146747e-05	-0.00175753997373373	-0.000644425752105882	-0.00214462775503454	-0.000556823033643128	-0.00436383486538228	-0.00026686339814741	-0.000676715080028534	0.00159444951069654	0.000992004548862391	0.00129722428740586	0.00294633720426007	-0.000237482175571069	0.00173370697892938	-0.00134852600632829	0.000612629828170674	0.00255644847368797	0.000384928194709477	0.000384928194709477	-9.8815780642969e-05	-0.0024917440425668	-0.0024917440425668	-0.000375893116383197	-0.000426448938984358	-0.00226658397533819	-0.000660001359272577	-0.000695791804386059	-0.000844445320115073	0.00109928845567508	0.00116358741880951	-0.0049807434563599	5.13237175988612e-05	-0.00202011713652528	-0.00212681078707289	-0.000249759952747342	-0.00146052154776943	0.00160783501529227	0.00160783501529227	0.0010117843064531	3.71141778202633e-05
-336.999999896415	-0.000459653304757612	0.000583037872206149	-0.000459653304757612	0.000806337460083961	-0.00313308784618338	0.0012743482844001	-0.00380970617406617	-2.51122086267763e-05	0.000331346200290961	0.00110179268543875	-0.00422327300068626	-0.00156854683961183	0.00133168613197698	0.000416869099914896	-0.0016615725011957	-0.00158423111158246	-0.00266064070176031	0.000223614173845976	-0.00226862083322965	-0.000657449246242892	0.00105483150562524	0.00101029335196878	-0.00134240761616666	-0.000844058518718716	-7.2495103576764e-05	0.0014803937169291	0.000504591287963096	0.000504591287963096	-0.000933086081132739	8.07952052759298e-05	8.07952052759298e-05	-0.00131483394812082	0.00264533255934585	0.000654819022882447	-7.85479950552448e-05	-0.00230660375100455	0.00020255203808206	0.000173133179694029	0.000214281970222108	-0.00254496672723237	-0.00122795096664396	-0.000708388170079566	0.00142713540396544	-0.00128830960649751	-0.000450507912348352	0.00253534954082468	0.00253534954082468	-0.00345358904889936	-0.000895335381308926
-336.966666563146	0.00243023872936032	-0.00219037271411071	0.00243023872936032	-0.00207259518067637	-0.00147206197983896	0.00316784985551888	-0.000971612416698853	-0.00438399470431128	0.00023150491511259	0.00157140515340581	-0.00111228232131266	-0.0031066376020541	0.000772340796764581	-0.000696370295932613	-0.00221761340705529	-0.00212735212191184	-3.34264808340423e-05	-0.00168141660928156	-0.00266209147105612	-0.0025830177566788	0.000770312828163422	0.000543952862234076	-0.000250573672299859	-0.00108639737049643	0.00252869689404034	0.000263881533267174	4.45660290752103e-05	4.45660290752103e-05	-0.00154075051985436	0.000559857696804	0.000559857696804	0.000153293891079209	0.000190802163411496	-2.81341947989677e-05	-0.00133190230996416	-0.000429424012193702	0.00025917767440653	0.00152019418189719	0.00132705704950331	-0.000408934468709266	0.000133979802979578	-0.0038373531733823	-0.00165091375018878	-0.000767382689829677	-0.000195810739831104	0.00151164213534971	0.00151164213534971	-0.00140989059997632	0.00100216347215698
-336.933333229876	-0.000502512713477232	-0.00193410438018193	-0.000502512713477232	0.000965011506774527	-0.000265716753856893	8.29461252790376e-05	-0.00267152064825793	-0.00241083670317532	-0.00049797493595316	0.000266276120231668	0.000331430731785654	-0.000334287660509469	-0.00185089646648295	2.8962084107409e-05	0.000449715165276476	-0.00160359193794113	2.63434733239754e-05	0.000571882345447472	-0.00128163884418975	0.00180250699098516	0.00134879990900405	0.000228730494087337	-0.000432929298283535	-0.00226793644035228	-0.00137347291156964	-0.00203707934426878	0.00122264057442489	0.00122264057442489	0.000864664033774276	-0.00179922336408955	-0.00179922336408955	-0.00099124116905458	-0.00129825304026199	0.000630252723790692	0.00216209943029033	0.000902860263156335	-0.00150840668468033	-0.00112217179384755	-0.00191437441600018	-0.00210272558115088	-0.00084883896714516	-0.00208376195987225	-0.000831862711604958	-0.000232771947605181	-2.25130988310562e-05	0.00246878036943676	0.00246878036943676	4.44113817020808e-05	-0.00117542559710848
-336.899999896607	-0.00327584366739853	0.000198808180955634	-0.00327584366739853	-0.00228275973977687	-0.00047393199192669	0.0004462299591107	-0.00077977181359401	-0.0031945455088096	-0.00148798083178847	0.000729458790089565	0.000635773650384475	0.000569549423267923	-0.0020635345311123	-0.00131556542125699	-0.00187764922702138	-0.000367267534057358	-0.00269393746856217	0.00268927924594042	-0.00127193069139575	-0.00171830789466232	0.00100590486753249	0.000768232138235403	0.000624405361955072	0.00232074335310695	-0.000889916517504918	-0.000160206385698358	0.000425109890625608	0.000425109890625608	-0.000474078368507214	-0.000716577112301664	-0.000716577112301664	-0.0016046549186336	-0.000132821014332873	0.00263847663136552	0.000994604532477572	-0.00124098959066132	-0.0016380925421412	0.00282973302683742	0.000146440531611836	-0.00234860112518465	-0.00111057940599668	-0.00135002355904223	-0.000435072351075982	-0.00114081225796037	0.000284124921863249	0.000388696807161582	0.000388696807161582	-0.00250558509504262	-5.7008130332048e-05
-336.866666563338	-0.00253624931432916	-0.000271543741234059	-0.00253624931432916	-0.00137462101009811	-0.00177032757112927	-0.00103560446874129	-0.000837112197980328	-0.00163483635975681	-0.00328744171131423	-0.0027982716768844	-0.00147468079658875	-0.00353100654880778	-0.000463669152423574	-0.000240303745001502	-0.000890003139222273	-0.000272143305813044	-0.00365793957524241	-0.000536843275577015	0.000945674829562315	-0.00157615597939464	-0.00275578203491667	0.00109757559083445	0.000976756194487782	-0.00388523682262576	0.00099978261920608	0.000631423128801933	0.00190235142411854	0.00190235142411854	-0.00146931025489005	-0.000569446489322001	-0.000569446489322001	-0.00212303957549353	0.000291087724430983	-0.000476157087801021	0.000456888585376181	-0.00399351330102937	0.00147140546367497	-0.00038716545616102	-0.00214266906831895	-0.00189864110199212	-0.00275091103073288	-0.00187591479780524	-0.000177359048497139	0.00149283081116236	-3.89144072134862e-05	-2.00850862471791e-05	-2.00850862471791e-05	0.000149417955162101	-0.00162060622187465
-336.833333230068	0.00122906360021935	0.0012174780148676	0.00122906360021935	-0.00368361816667673	-0.00114845741535252	-0.00211365337548497	0.000235031473538538	-0.00222035531355613	0.00228991002052192	0.00280917586693974	-0.00282738015314954	0.000147036405506507	0.00124034487076363	0.000173256842571856	-0.000267487558182289	-0.00207239249610647	0.000690326865686153	-0.0021234281797563	-0.000503068144166674	-0.000810250986793548	0.00136152266346046	-1.55479416391602e-05	-0.000826598806234591	0.000493509416955251	-0.0011684116618822	-0.00368430476329773	0.00170585647450483	0.00170585647450483	-0.000740595622988338	-0.00204149741216675	-0.00204149741216675	-0.00139514875473479	0.00123765300415601	-0.000678758357173348	0.000226384630350629	-0.00117132197449565	0.000942518188328911	0.000746446515173416	0.000539040320350903	-0.000492647779599564	-0.00054995469978103	-0.00106006279894832	-0.000430466491927128	-0.000700375284325205	8.21325651372273e-05	0.00211564746386972	0.00211564746386972	-0.00184685539026985	-0.00171632122690857
-336.799999896799	0.00134584390035453	0.000221594287199478	0.00134584390035453	-0.000186052227035272	-0.002015519897548	-0.00169497877916158	-0.00324742899129205	-0.0013686177576161	0.00216398604826606	0.00355136021522506	-0.000306608808085085	-0.000898468893094972	-0.00127146014472079	0.00234556135650155	-0.0015586267160308	0.000673745168013329	-0.00168329838973202	-0.00285073997510144	-0.00177399306267323	-0.00208124602312254	-0.000528656295982866	0.00101709952597695	0.000207171682090501	0.00117240865316659	0.00303201345433346	-0.00161889478817734	-0.000262873201211877	-0.000262873201211877	-0.00162845047258842	-0.00201860738970872	-0.00201860738970872	-0.00231283765248236	-0.000965201382721603	-0.000887480288217057	0.00222610765472786	-0.00208224009027302	-0.000954317586329911	0.0023802190729032	0.000442545265483263	-0.00210054994154962	-0.00071254500271567	-0.0034703995248514	0.00170386069444262	-0.000971088659867503	0.00112412908714266	0.00356076598619892	0.00356076598619892	0.00075861568815716	-0.000498792259612468
-336.76666656353	-0.00131723649358984	-0.000281304060701149	-0.00131723649358984	0.000549199688549051	0.00117179624020025	-0.000281252410116561	-0.00239114930193052	-0.000231356796131288	0.00428547294733272	-0.000283304891420477	-0.00296130480278123	0.000493019468225442	-0.000930805185410333	-0.000658342682613555	-0.000484397015078741	-0.00316408873710361	-0.00218431140559161	0.00115173281044101	-0.00160179635734448	0.00173506562790438	0.0017763653850289	0.000378510052503445	0.00193923506083815	0.000268225046033965	-0.000176621321769432	-0.000596288025691671	-0.0010088324143035	-0.0010088324143035	-0.00113767405802601	0.00115213558970417	0.00115213558970417	-0.00205125660944594	0.000218147381150779	-0.00198094995489584	5.64747727018755e-05	-0.00143508353401334	-0.00394000529701244	-0.00159808296492336	-0.00302765370139557	-0.000709041340487104	-0.0014631198139009	-0.00211050500351884	0.00241958918500784	-0.000699657037231849	-0.00177543168246441	0.00160263986424936	0.00160263986424936	-2.24049565707984e-05	0.000231874195833592
-336.73333323026	0.000520762551372123	0.000351730268075112	0.000520762551372123	-0.00185963755661267	-0.000402631666986064	-0.00110420708944503	-0.00260057184155671	-0.000787538302842949	0.000896261733630555	0.00297291058662641	-0.00168091654040503	-0.00125018541490873	-0.00141343827647933	-0.00188210695306745	-0.000927082102879617	-0.00386647319012023	0.000385770316373546	0.000801970936884722	-0.00142804204657632	0.00379331904140168	0.00173445272027639	0.000843697340739302	-0.00212371526538258	-0.0017107660556378	1.9250105383839e-05	-0.000190193793316196	-0.000860075178095943	-0.000860075178095943	-0.00115736434936609	-9.62806113108394e-05	-9.62806113108394e-05	0.00156117730330252	-0.0013932865395504	0.000743074139884059	-0.00179707487059266	-0.000386874021771288	0.000314077312658978	0.000774725646321195	0.00379893037367907	-0.0015107470958855	-0.00163106279257941	-0.00393950965984025	-0.00102691303059255	0.00261991049254506	-0.00203746817627282	0.00207403254079419	0.00207403254079419	0.00144304150826979	0.00171843459252019
-336.699999896991	-0.00150738013223128	-0.000794815419809858	-0.00150738013223128	-0.00144539437833113	-0.000421071475157797	0.00125369030639078	-0.00235977909300567	-0.000616560213961059	0.00194309032685158	0.000269382747587144	-0.00367238662903968	-0.00273145821958221	-0.00150189610570317	-0.00109516856895253	-0.00321203231893019	-0.0009297436640896	-0.00229038278835969	-0.00125584863314498	-0.000344682214204695	-0.00115564389160883	0.00071299517853296	0.00229516775440886	-0.00141543774235775	-0.0037829848682146	-0.0042672932534219	0.00189385903533945	0.000751002113243526	0.000751002113243526	0.00116795877845877	0.000214367396670689	0.000214367396670689	-0.000450773564441453	-0.000466332326249486	-0.000538713071859931	4.88829399923896e-05	-5.91410835079076e-05	-0.0024949031029895	7.27856153721618e-05	0.00179703630158667	-0.00154159969980661	-0.00184650637562134	-0.00194085694126955	0.00261666096384938	-0.0012750376897902	-0.00157606073731587	-0.000629138537051044	-0.000629138537051044	-0.00192292703515751	-0.00110888549195687
-336.666666563722	0.0017183178294301	-0.000776754417516123	0.0017183178294301	-0.00247696675043207	-0.00248736084780898	-0.00158446413176139	-0.00142195133007872	-0.00376026768037052	-0.00167314243773764	2.380125579593e-05	-0.00204807051427214	-0.00117214800789089	-0.00239006718930268	-0.00085225833162117	-0.00253267213814212	-0.00314487391129259	-0.00126986130833695	-0.00205838014459347	-0.00185079871064675	-0.000629363165116081	0.00184657997673188	0.000785450258077525	-0.000816428921196599	-0.000575161855015383	-0.00044755326360435	-0.00121594997738084	0.000163311916349329	0.000163311916349329	-0.00211401669442912	-0.00162278243553737	-0.00162278243553737	-0.000389217360199146	-0.000925649478507151	-0.00137709890261417	-0.00217040868468232	-0.000867427998873294	-0.000278464953961222	0.00265343981822985	-0.000861711329261383	-0.00130771081878134	-0.00108864642409556	-0.00186075334862479	0.000107941272736278	-0.00226299660663165	0.000650417727366626	0.00301665692474029	0.00301665692474029	0.00208523358010448	0.00106032423846025
-336.633333230453	-0.00387156480080275	0.000225880582639837	-0.00387156480080275	-0.000911232411434093	-0.000497062694053252	-0.00187309690204007	-0.00360730194319014	-0.00341517449764528	-0.000185202619637947	-0.000501413411776785	-0.00432900352755528	-0.000557581482965919	-0.00142766912960857	-0.001329895129077	-0.000755386090712018	0.00143347950223582	0.000476648275428482	0.000199772617570093	-0.000641554442171399	0.00327029713622162	-0.000697254579915318	0.000338820207838597	-0.00083014742517129	-0.0027484472957171	-0.0029079613852705	-0.00255386707403538	0.00116037436293182	0.00116037436293182	0.00109828487768637	-0.00264280074471912	-0.00264280074471912	-0.00200035649860253	-0.00243492578208293	0.000409072255485698	-0.00213405093185359	-0.000274449065947313	-0.00219552768408471	0.0012977017933925	-0.00290441705259636	-0.0032360141943415	-0.0034784576877942	-0.00131915909309832	0.00119655138525221	-0.0026295057941762	-0.00243320415231441	-0.000499806692918714	-0.000499806692918714	0.00041716576474915	0.00225429121624021
-336.599999897183	0.00108963325424905	0.00252469605799832	0.00108963325424905	0.000323785870615101	-0.00224863810082543	-0.00227858894042954	-0.00261844988354509	0.000639958153312525	-0.00114252336747633	0.00108285975170241	-0.000330053826870236	-0.000753780500126422	0.000247495575311341	-0.00317868055590431	-0.00233825627884654	0.00189053091745039	-0.00137940204190734	0.000303241869347826	-0.00443114670975286	-0.00280762812690061	-0.00106651014150205	-0.00160119844010664	0.00247451562472556	-0.00387495070105381	0.0037264518373642	-0.000769268655030464	-0.00134039653563467	-0.00134039653563467	0.000339646541276495	0.000267429665623653	0.000267429665623653	0.0013030604281834	6.30873928294529e-05	-0.000709142596493573	-0.00165170811661197	0.000685382822879665	0.00168427156968165	0.00174276045243438	0.000108691551750306	-0.00239838449886998	-0.000830479353462921	-0.0013838029957508	0.000672579642631677	0.00214131038344634	0.000822996076773386	0.000534388313866541	0.000534388313866541	-0.00190923439324786	-0.00124673730005453
-336.566666563914	-0.00321263202733568	0.000117935200677155	-0.00321263202733568	-0.000160177069581824	-0.00020085031086825	-0.00010653405682548	-0.00329386645545571	-0.000321962390072761	5.3227388037369e-05	-0.000122438568185945	-0.0015878388828483	-0.000450311761313382	-0.000533093976178289	-0.00196595272737865	-0.00302083738756131	-0.000324513294220785	-6.31088807442337e-05	0.00273121001116849	-0.00157798744821347	-0.000303509740652519	-4.04169731271775e-06	0.00182972452716101	-0.000131088746470831	-0.00151740678018775	-0.00228074139878021	-0.000672680071812537	0.000493660595535017	0.000493660595535017	-0.000264727693514266	-0.00010027350104691	-0.00010027350104691	-0.000981980831388563	-0.00121215581568224	-0.00111980953215474	-0.000356713559068744	-0.00148020982106778	0.000485937308727147	1.74322663111237e-05	-0.00067865937537559	-0.000490280343080185	-0.00193073213995232	-0.000331889698984233	-0.000888951763317825	0.00139315996407485	-4.34580162705922e-05	-0.00025337808657977	-0.00025337808657977	-0.00176505140545169	0.0022364337834655
-336.533333230645	-0.00176339068356712	0.000263765706633778	-0.00176339068356712	-0.00218690488725615	-0.00150093293818498	0.000126369787509795	-0.00061553991155483	-0.00153203974918903	0.00275207081167184	0.00376367212174611	-0.00133754077029125	-0.00377607250663703	-0.0012675927261484	-0.00310488886137472	-0.00370769118857717	-0.00293050989071197	-0.000157017603815257	0.000905952588866055	-0.000769255528410118	0.000187221758969236	0.0011791203874757	-0.00248728185824498	-0.00158352380267213	-0.00374172853598287	-0.00175300083289287	-0.00037504638273389	-0.00210968681875734	-0.00210968681875734	-0.000122778737651208	0.0005479348548596	0.0005479348548596	-0.00218552055044452	0.00142922256139377	0.002041383616598	-0.000353968210987654	-0.00141146234533407	-0.00013249543666749	-0.00114559013670534	-0.000911491042354329	-0.00215781185012665	0.00167550302826225	0.00162204711010194	-0.00193429999102435	0.00047246144016011	-0.00100296069727424	-0.000988904872569085	-0.000988904872569085	0.000735102180003833	0.00132999922080657
-336.499999897375	0.000873845208462898	-0.001601702849378	0.000873845208462898	-0.00274336388509544	-0.00121735979207482	-0.00029687232388953	-0.000371763340247799	-0.00186752671426915	-0.00142170215986248	0.0017314485642681	-0.000576440808129353	0.00185249434252399	-0.00174493304282575	0.00188361056629838	-0.00235506848506106	-0.0015806987158653	-0.00206141683269834	0.000577225597436781	-0.00224223930305079	0.000424148910890043	0.000809209301283254	-0.00149842214044327	0.00125284642825974	-0.00160976594197737	-0.000923243505471572	-0.00198943574926114	-0.000280005374722947	-0.000280005374722947	-0.00341776291153495	-6.45634501827974e-06	-6.45634501827974e-06	-0.000249868342931614	0.00159090050103905	-0.00164896717669305	-0.00116541227716327	0.000778016354598399	-0.00216566295161369	0.00277816782499918	-0.00308217464518734	-0.00201551589997384	-0.00134659684262806	-0.00360725249416871	-0.00426191840747969	0.000780649450806803	0.000146604987668386	0.00433615738163007	0.00433615738163007	0.000204309543156866	-0.000877138926174137
-336.466666564106	0.000647327576745016	0.00339824079855355	0.000647327576745016	0.00163303096827638	-0.000964865711551965	-0.00169782395433304	-0.00319295742035186	0.000324463355156679	-0.000183118180338004	-0.000133427406351583	-0.00341859520951782	-0.000492372262588581	-0.00140720325919108	-0.000567562548165146	-0.00125211118929736	-0.00355674513331738	-0.00258336289344907	-0.000711540346660766	-0.000123874516920419	-0.000469938274582971	0.0018569623884559	0.000547603926100759	-2.01615862389648e-05	-0.00222799612546942	0.000812662768766681	-0.00236764580321447	0.00121267155811322	0.00121267155811322	0.00234523449286894	-0.00255783048312652	-0.00255783048312652	-0.000884119672792782	0.00111949122992727	0.000747348044311424	-0.00188593583254881	0.00194847949720045	0.00240476125491951	-0.00281393211241132	0.000466687956743983	-0.00201643905237681	-0.00189152615335653	-0.00161461585557643	-0.000877050292893977	-0.00136082385408431	0.0037327034355592	0.00054176429490338	0.00054176429490338	-0.0010642922590991	-0.00383215283871241
-336.433333230837	0.00262034969951153	-0.000850505404218937	0.00262034969951153	0.0019929844129345	0.00086201094940086	0.000202554385421494	0.00108393808677165	-0.00225670325620164	-0.00207432724647627	0.000420690389805967	0.000211537153072205	0.00153676022361726	-0.00164567727167009	-0.000387472472986761	-0.00122199170354587	-0.00244704765290948	-0.000807114429851263	-0.000700104275638269	0.00141754713945508	-0.00121020189753451	-0.000722480697692318	-0.00097438695307539	0.0008036039858903	-0.00166364396687058	-0.00237118228574384	-0.000529504805407588	0.00153946180887798	0.00153946180887798	-0.000581242902747192	-0.000116069395900031	-0.000116069395900031	-0.00142817075994683	-0.000502127137058772	-0.00209013033881311	-0.00113774520991194	0.00101149074381801	0.000791708558047111	-0.00224465929840012	-0.00265660209710816	0.00135247300013963	-0.00072051462633993	-0.000498124554799806	-0.00205146265828449	0.00133190563691221	0.000543645034153273	0.000629493444325058	0.000629493444325058	-0.00306632183080313	9.35830989660102e-05
-336.399999897567	-0.00032373568216959	0.0032858948582648	-0.00032373568216959	-0.00130985197694022	-0.000369763338096796	-0.00275591536875053	-0.000423751785580517	-0.00273963241965502	0.000672359293922509	-0.000840449072501248	-0.00113806679229478	-0.00377585569919126	-0.00280809093184375	-0.00266416016510784	-0.00196295070360364	-0.00264511789079325	-0.00157122532294196	0.000895146721025197	-0.00121932973434846	-0.00220586262969236	0.000682351163365458	-0.00127782039557556	-0.00422529948216521	-0.00217376408979575	-0.00157750464527429	-0.0028026416132122	-0.000220728836640482	-0.000220728836640482	0.00335652989053947	-0.00274441812934467	-0.00274441812934467	-0.00031843488243366	0.00111663257513683	0.00287250036265263	0.00259136694396456	0.000289478447174751	-0.00179710972216784	0.00202027137193406	0.000260844432296237	-0.000756620130907493	0.00118366451785223	-0.00124300241972319	-0.00126832194380921	0.000277805064630487	0.000690115248536682	-0.00204524562802544	-0.00204524562802544	-0.000306043138652234	-0.000849183735246228
-336.366666564298	0.00042968527339371	-0.000874871356286056	0.00042968527339371	0.000321641265034533	-0.00182654371425595	-0.00331133773325798	-0.000607299820251761	-0.00185552125907029	-0.00150527033466197	0.00157426643549108	-0.000587343564573795	-0.000686659664936862	-0.0008714672770328	-0.0025863509830959	-0.000991546492412732	-0.0047683755632808	-0.00166622195221733	0.000172062223268821	-0.00150859263485248	-0.000741582371461491	0.000301132378529911	0.00199993123672004	0.0017566604333471	-0.00285169972131438	-0.000113929650180977	0.000905871366339128	0.000913847875249618	0.000913847875249618	0.00124361243471627	-4.09266630221339e-05	-4.09266630221339e-05	-0.00237582846155815	0.00102068847587333	-0.0013349425328596	0.00171907369072455	0.0026924461842881	-0.000469168087172789	-0.000568072329282465	0.00108464566131672	-0.000871453359888474	-0.00184705672199637	-0.00274829370699237	-0.000832959678856549	-0.00173948337757346	0.00361703429559546	0.00227972347612726	0.00227972347612726	-5.52502893998996e-05	-0.00034346427189047
-336.333333231029	0.00229006298583889	0.00162738257039985	0.00229006298583889	0.000740459673370775	-0.00211804708040186	0.000259555383010035	-0.000678396360148326	-0.00106681432228473	-0.00262561736900258	-0.00102508961430736	-0.00110102651778943	0.000655535382281247	-0.00190628683278193	0.000729713834130008	-0.0025990835390215	-0.00214031355962119	0.000243762224545585	0.000645439554676885	0.00139270510571565	-0.000174994629683289	0.000780487574089661	0.00297093930070169	-0.000739786395062225	-0.000913289499670511	0.00101869824219658	-0.00178638902768824	-0.000880661760040091	-0.000880661760040091	0.00136204803424544	-0.0023154813512386	-0.0023154813512386	0.000836192902931354	-0.00282681499477122	0.000199063848397962	-0.00137481365719183	0.00201497019897978	0.00116459955134063	-0.00324119813785695	-0.00180796727265042	-0.00228195582223034	-0.00163331836584424	4.9481999031542e-07	-0.000594240864640994	0.00124999852026819	0.00280301073310918	0.000480830612527128	0.000480830612527128	-0.00162208550468401	0.00170862953286788
-336.299999897759	0.000443973340312209	0.00120386217580626	0.000443973340312209	-0.0001300286960777	-0.000220114302102115	0.000226991132784349	-0.00172131883638138	-0.000274425616134999	-0.00309547284932821	0.00185245990996963	-0.00274853730631275	-0.00334100668942217	-0.000538906193292221	0.000800951258030924	4.57580987240913e-05	0.000538844235395519	-9.01194810698502e-06	-0.000232797360417369	0.00100783992993503	0.000743926392374639	0.00197423927731077	-0.000330794548919378	0.000208497784902395	-0.00247488707523635	0.000121916785804976	0.00160888250681757	0.000102388207838255	0.000102388207838255	-0.000543527712771108	-0.00164369716606305	-0.00164369716606305	-0.000917492826529087	0.000195860891681776	-0.000630549882737252	-0.000163813501468102	0.000281414598295449	-0.000452425481991203	0.00129889007601869	-0.00308876536166325	-0.00273010424658204	0.00333459928594348	-0.00148269883434304	-0.000701935174734047	-0.00140708090229702	0.000383342392047403	0.002388303624554	0.002388303624554	0.00191271374975088	0.00185615720440868
-336.26666656449	0.000122685570813075	0.000266644199931276	0.000122685570813075	-0.00329345626265243	0.000659182854446105	0.00197109278108709	-0.0018810896210828	-0.00309843599588977	-0.000606938169835147	0.00147538555021687	-0.00333501248877166	-0.00295427500930057	-0.00198820294720303	-0.000301214424413332	-0.00220011769660611	-0.00253716455507247	-0.00522197757370979	0.000799264471218253	-0.00224329774825049	-0.00211204472531912	-0.000363953509113224	-1.40774642461983e-05	-0.00196213390321298	-0.00472842530077089	-0.0020310047930916	6.89794316157677e-05	0.00110743927425916	0.00110743927425916	0.000299578551649859	0.000125979581627744	0.000125979581627744	0.00188686246378567	-0.00264008249311376	-0.000283964869682185	-0.00290456264486139	0.000882885976014269	-0.000170536739249827	0.00095829379898249	0.000539980144303565	-0.00150682797122104	-0.00188549506178204	-0.00112458934522497	-0.000665395725146345	-0.00169950159706578	-0.000435088072168299	0.000485025477871548	0.000485025477871548	-0.000323562049913795	0.000898370632430812
-336.233333231221	-0.00189094454239758	-0.000127658854246371	-0.00189094454239758	-0.00301779786722589	0.00112460502188005	0.000524062559267402	-0.00229597527152769	-0.00160848696899429	0.00101498555707102	-0.00135755774454727	-0.00197589174965451	-0.00141867095085924	0.00121982532360909	-0.00174769620257986	-0.00403969856897979	-0.00208160367629073	-0.000986817654546446	0.00141560149639153	8.102852334535e-05	-0.000583262639964999	-0.000324388150101496	-0.000999196630299015	0.000112139034035286	-0.0013619579585834	-0.000968041543453535	-0.00355802863778953	-0.000377957058127709	-0.000377957058127709	-0.000581493031587721	0.00110203464389425	0.00110203464389425	-0.000275855328054297	-0.000721323222434234	-0.00154652861381577	-0.00179982338129536	0.00119261769250378	0.000736883696066948	-9.60971967230995e-05	0.000853588506102287	-0.000344566389194445	0.000226279087654713	-0.00115678658732998	0.00194420699294306	0.00241051804875325	0.000269070863263998	-0.000253965668665757	-0.000253965668665757	-0.000485900226945613	0.000557891118598608
-336.199999897952	-0.00250047593896296	-0.000776740521803432	-0.00250047593896296	-0.000117879829923839	0.000927691717175549	0.00140034379592169	-0.00106746156482784	-0.00154777290730335	-0.000436604119006256	0.000430605876411083	-0.00215495106321284	0.000370693950220047	-0.00134244336208822	0.00132039910506276	-0.00180386095236784	0.000354279161996485	-0.00345973391635834	-0.00302273469057335	-0.00329141978430403	0.000650512855954855	0.00154129275575232	-0.00297650171447794	0.000552438148257117	-0.002762639967965	-0.00141072374567641	0.00016667995189712	0.00122113581812355	0.00122113581812355	0.000279581601726364	-0.000723873183385626	-0.000723873183385626	-0.000360789134834838	0.00045810603330243	-0.00214959745472865	-0.00124170839768345	0.000496832250382884	-0.00374300001755057	0.000396474923043511	-0.000420307705822909	-0.00194182790690622	-0.00099675722302206	-0.00192559743703791	-0.00143571266650888	-0.00153984814453112	0.00291558724031349	0.00191537346224657	0.00191537346224657	-0.00256583854197823	-9.82389014492213e-05
-336.166666564682	0.000854848681785536	-0.00155988551394737	0.000854848681785536	-0.000981747420255585	-0.000119738343178799	-0.00133063311869586	-0.00382100698169674	0.000942849929705281	-0.000778262688366005	0.00226672260015348	-0.00255677481676664	0.00253842077363453	0.000658620781756603	-0.000611582771055996	-0.000283153383024537	-0.00084740728467636	-0.00249569462422461	0.00295934428065781	-0.00108774407967904	-0.000287410448330916	0.00266593502032231	-0.000531827078771641	-0.00175194316594141	-0.00224970038145866	-0.00131457278880365	0.00170005543907625	0.00143699196690761	0.00143699196690761	-0.000458504511145819	-0.00250597647126771	-0.00250597647126771	-0.00331916021519019	-0.000219365281588835	0.000911186343186987	-0.00208576253795478	0.00159311005341156	-0.00266323930861556	-0.000419749486383347	-0.00321451343285395	-0.00121690266453789	-0.00124292594074926	0.000321194954547188	0.00289134707212058	0.00100603967780477	0.00230971673174807	-0.000481211194121367	-0.000481211194121367	-0.00273828466093751	0.00033822816927187
-336.133333231413	-0.00100425300480245	0.000515468107563088	-0.00100425300480245	-0.000947252146475064	-0.000470692502072323	-0.00203614811615227	-0.00250688675395438	-0.00013851786609187	-0.00212819593898161	0.00139773035946533	-0.00335223916188732	-0.000419180860491419	-0.000785138696393739	0.000864365935607014	-1.32762644656781e-05	0.00114835214910258	-0.00178078494319089	0.00069389471905168	0.000693934690512488	0.000167143271874504	-0.00146327184800832	-0.000232311718999956	-0.00110064918726538	-0.00403110695464526	0.00147152469506673	-0.00158148127453406	0.00141946537140236	0.00141946537140236	0.00238971529588317	-0.00123354564145906	-0.00123354564145906	-0.000421995662859276	-0.00173375374776974	0.00138382021062899	-0.00307040433672301	0.000903324776399983	-0.000674479490929691	-0.00275596597974115	-0.000472450787848078	-0.00145236165893747	-0.00362925659380331	-0.000359311644141713	0.000490573932082627	0.00029702011395405	0.000607190009227487	0.0012398197873642	0.0012398197873642	0.000379430969789096	-0.00271393532606257
-336.099999898144	-0.0021957476877198	-0.00012380018975755	-0.0021957476877198	-0.00040069333084003	0.000219056812774232	-0.000530769311622659	-0.000681848627207216	0.000356740856430782	0.00141333091697327	0.00328614404623018	-0.00191468362927072	-0.00214138811237119	0.00154247411271891	-0.00246796969106633	-0.00226442716748809	-0.0039099421057337	-0.00322281432623184	-0.00140889141064682	-0.00377663849545895	0.000525208199929295	-0.00173722914221752	-0.00328749255992911	-0.0010050167492891	-0.00378064674985468	-0.00490742490502349	-0.000454849000622537	0.00298750825624883	0.00298750825624883	-0.000844548206526241	-0.00184606705629242	-0.00184606705629242	-3.75499777530708e-05	-0.00380639227866864	0.000645122127403086	-0.00139606281554228	-0.000614593414109632	0.00051839099198947	-0.000617047245518032	-0.000536426085451902	0.00159048228111147	-0.000661785700650896	-0.00290700350117901	-0.000618707192679424	0.00263544079638001	0.000658413820562087	0.00269054086625697	0.00269054086625697	-6.31922740258473e-05	0.00191112713771791
-336.066666564874	-0.00194586637692218	0.000396363375322673	-0.00194586637692218	0.000401573284590007	-0.00273125507184746	0.00052489619435947	0.000799726367403109	-0.00199436899814087	-0.00282035233002109	0.00321805144576637	-0.00232238095951964	0.000118117072716473	-0.00139961512576225	0.000550038289599319	-0.00182927472970451	-0.00217989703475951	-0.00298066946871334	0.000338366514740729	-0.000518161050587329	-0.00100481266175945	0.00364467718209749	0.00202048166886426	-0.000348222875354742	-0.00249060580763061	-0.00446499600631456	-0.000200361945814298	0.00106463948904056	0.00106463948904056	0.000200403732490639	-0.00159331816632535	-0.00159331816632535	-0.000995113759316268	0.0003702309519793	-0.000402640818098599	0.000738042614125689	0.00256734231918321	0.000876013155063915	0.00183885573769926	-0.00184282396833269	-0.00208182445313709	-0.000427269772387384	-0.00314101347362128	0.000115186598189654	-0.000176746977597619	-0.00290510057933258	-0.00204407777350479	-0.00204407777350479	-0.00149913281099134	-0.00128062956642627
-336.033333231605	-0.00469087402802937	-0.00266150896945594	-0.00469087402802937	-0.00198808276133655	-0.000337737877103561	-0.000441219993827846	-0.00108647035747855	-0.00158811594116559	0.000376912198250534	-0.000371946904119569	-0.000944684196964363	-0.000532240812169849	-0.00031607514115739	-0.0038415938029932	-0.00397005230762426	0.000108457320194488	-0.000742739009069071	-0.00223022734836531	0.0010439090318366	-1.6297917251773e-05	-0.00237898297613381	-0.00101391795200989	-0.000920674675804811	0.000286652942275145	0.000314485229207073	-0.000439515946659919	0.000674240078579413	0.000674240078579413	-0.000650018023880206	0.000803328871806785	0.000803328871806785	0.000689512456088615	-0.00300430151456066	-0.00187954381502875	-0.00164772419090065	-0.00264793705888466	-0.00247856383371614	0.00100289593738767	-0.000163394557377683	-0.000334667383005804	-0.000178197848239581	-0.00339723869516884	-0.0028319616225817	0.000104453259621162	-0.000456467412128458	0.00345412691553681	0.00345412691553681	-0.00233522329693503	0.0011524924981221
-335.999999898336	-0.00054203325760438	-0.000797310508098725	-0.00054203325760438	-0.00130206773105745	-0.00192987740609285	-0.00201121750823408	0.000437236109276928	0.000488652150666846	-0.00154743681071734	-0.00120510611868152	-0.00250325027818998	-0.0017832722057054	-0.00130598979773677	-1.78468926873565e-05	-0.000266436681316096	-0.00229624478262969	-0.00127892957200337	-0.00220212101904227	0.000552834080514097	0.000589957250788697	0.00104778787034654	-0.000577449196841773	0.000190671622774419	-0.000293233636134094	-0.00212763209377531	-0.000759570337299675	0.00251979418599202	0.00251979418599202	0.00140785891010231	0.000839656719629711	0.000839656719629711	-0.00201784897023793	0.000518001358417286	-0.0013501948697533	-0.000835848336427691	-0.00069106812964248	-0.00167780175205967	0.000116387223000225	-0.00122088753522664	-0.00287616100781907	-0.00201478974625391	-0.000582789593454147	-0.00304136390246257	0.000163141613160556	-0.00166533546410152	-0.00291952934151851	-0.00291952934151851	-0.00158440220565781	-0.00223177923660223
-335.966666565066	-0.00241699796019645	-0.00209557989258358	-0.00241699796019645	-4.20763382062983e-05	0.000576964620457643	0.000161911641164414	-0.00155901606958331	-0.000956383213705947	-0.00333591914483622	0.00152261438543921	-0.00172891401790753	-0.001850576309957	-0.000672714969367272	0.00018842761109783	-0.00248836578546097	-0.00108160306076088	-0.00314342048017868	-0.00154485989824305	-0.000478758763075238	0.000579751128903627	0.000774332697019986	-0.00161354934272906	-0.00112136404765473	0.00154445254453317	-0.000310640616279168	-0.00066517475954142	0.000735947693056072	0.000735947693056072	0.00180423632214732	-0.00229070417438104	-0.00229070417438104	-0.00165185382976629	-0.000944785350974531	-0.00444729494681662	-0.00275335603707139	-0.000169951603041896	-0.00102347080178655	-0.00129305467804375	-0.0016938277956462	-0.000729666457953027	-0.00103605428924358	-0.00323787744004334	-0.00150090518588863	-0.00115819528468386	-0.000813577648676844	0.00165589532779908	0.00165589532779908	-0.000212457031131708	0.00047657826299996
-335.933333231797	-0.000230605578329546	-0.00292321539728313	-0.000230605578329546	0.000846386320736969	-0.000104666531208664	0.000372958177011551	-0.00124137489436382	9.09619774625003e-06	-0.00031076620737891	-0.00397853335116471	-0.00166753675579989	-0.00121556887315732	9.67455582960852e-05	-0.00111687159784224	0.00124059713872016	0.000194763673434628	-0.000881142129589341	-0.00227280409411157	0.000243767224829883	0.000831458851536238	-0.000663947131191223	-9.78267862591364e-05	-0.00276186151624414	-0.00313724040711494	0.00142206532218603	0.000293455627078498	-0.000850721488404371	-0.000850721488404371	0.000610508562860046	-0.000715938829146889	-0.000715938829146889	-0.00169151482618091	-0.000463098316829114	-0.00036800195168607	0.000380916548121335	-0.00206000395174977	0.000278015696313916	0.0017411116095708	-0.00260855685970496	-0.00100776231792177	-0.000727207517785655	-0.0040023978810364	0.000212050403552655	0.00167900549478117	-0.000677182673825105	0.00121949207515626	0.00121949207515626	0.000412054914477822	0.000833970719460564
-335.899999898528	-2.56043421464902e-06	-0.00189130200519783	-2.56043421464902e-06	-0.00147960285708559	-0.00305639308104355	0.00102773904258746	-0.00231366336551153	-0.0016410942668893	-0.000293453268036203	0.0012709087350018	-0.00103232574873202	0.000702442927428493	-0.000816014292173706	0.00174749796515983	-0.00417558597143808	-0.00163097719877581	-0.000295661687548576	0.000984079881636069	-0.00191494152761529	0.00073739550272689	0.00105395868296865	-0.00186901873946399	0.0008267338229071	-0.00104063864465898	-8.93125215920554e-05	-4.28159920469184e-05	0.000765365256095052	0.000765365256095052	6.13309428332265e-05	-0.000504163745781661	-0.000504163745781661	-0.00165241240325475	0.00181743385250288	0.00188448861720625	0.00312613120521277	-0.001016773522036	-0.00116606465340463	0.00176481950110874	-0.00462289699854457	-0.00145892539556469	-0.0034266457762423	-0.00472826517364566	-0.00170360208350795	-0.000901464403965102	-0.000757175791778031	-0.00065498070711012	-0.00065498070711012	0.000539862200843233	0.00067645060203525
-335.866666565258	-0.000374121871937971	-0.00084231506544985	-0.000374121871937971	-0.00232842567418901	-0.00153113847477471	-0.00214144788824633	-0.00152156802017012	-0.00248177409972428	-0.00209848207394792	0.0002261757284584	-0.00070243944356041	-0.000878014456392684	-0.00191025266031719	-0.00214591572556988	-0.00140764898764856	-0.00315682225756653	-0.00383438831128358	-0.000152607112550163	-0.000808553316639204	0.000182110500006272	0.00331639495987146	0.00292253698576184	-0.000301086246582316	-0.00536733370554632	-0.00411676695332319	-0.00115522573932281	0.000406773828187545	0.000406773828187545	-0.000269917368703521	-0.00138997639082505	-0.00138997639082505	0.00130271743163146	-0.000974897421907039	8.01915986242685e-05	-0.00016253299514879	-0.00198788138902195	-0.00107719154238461	-0.00047795113405702	-0.000409005471694202	-0.00121054862972148	0.000566866070192185	-0.00310255738639764	-0.000700111211899279	-0.000406425381690223	-0.00101361178271853	-0.000805497157134072	-0.000805497157134072	-0.00223784320189524	-6.10342811818709e-05
-335.833333231989	0.00229993002565132	-0.001624361641273	0.00229993002565132	-0.00376333449203115	-0.0027421410822831	-0.00143842328418031	-0.000360554553157533	-0.000762904407498821	-0.00146636768375952	0.000841235968869203	-0.000690203439500103	-0.0035072119392261	-0.00246473891303656	-0.000613365279680145	-0.000724546655277658	-0.00341809892739287	-0.00460529763118478	0.00178429355622634	-0.00152601046585554	2.46439155151545e-05	0.00261384890924032	0.000212858487587342	-0.000454496014446693	-0.00345133025268973	-5.4562358267507e-05	0.000534420795388901	-0.000702783691234887	-0.000702783691234887	0.00101181893823465	0.00048040903725044	0.00048040903725044	-0.00163988924295033	-0.00138171095553574	-0.00148596850017102	-0.00019141659640376	0.000544038033015615	-0.00306889935439969	0.000177121384829171	-0.00179539659792782	-0.000553724539529954	-0.00237889104106892	-0.00243246550601117	0.000723661828268995	-0.00160528508653213	0.00068848180695813	-0.00101274116685712	-0.00101274116685712	-0.00242637791299172	0.00160538584906078
-335.79999989872	0.000126161613909326	-0.000871032112795933	0.000126161613909326	-0.00193462949990986	-0.00032095674816035	-0.00155045165607903	-0.000680902127988881	0.00239042723062044	-0.000808280011735496	0.00154741544484605	0.00122493422888503	-0.00247006535772942	-0.00322330686766092	-0.00145050285037807	-0.00107582451358346	-0.00279740949910656	-0.00426631179882708	-0.00104229209108919	0.000520997892834441	-5.30668481472096e-05	0.00133898022413548	-0.000110364777873184	-0.00195818294879246	-0.000653193178796641	-0.00282580407347222	-0.00274192208745128	0.00212180859959255	0.00212180859959255	-0.000518481773460144	0.000594153072455361	0.000594153072455361	0.000921916337577433	-0.0023099444645549	-0.00315500193751039	0.000938474142463175	0.00020156950228678	-0.00162163708990803	0.00065243114541258	-0.00147387545759725	-0.00107082777486411	-0.00396709664129169	-0.00249788666851314	-0.00129043846080024	-6.5130144074832e-05	-0.00111533883602311	0.0024698002991479	0.0024698002991479	-0.00119518236942129	-0.00281681422694968
-335.766666565451	0.00174369621918391	0.00100217397055735	0.00174369621918391	-0.00217293569545052	-0.000993805749508136	-0.000361018491651266	-0.000380292134713245	-0.00151442193009399	-0.000679878108956977	-0.000874012098900701	-0.0010981856377692	-0.0020042846315359	0.00134185121032049	-0.00229522237344548	-0.00155666361679119	-0.00255882469160817	-0.00374150646085025	-0.000810884786202726	0.00179707428470011	0.000337167926419135	0.00280883192169767	-0.000707968976213946	-0.00107433336975504	-0.00037205812689689	-0.00176147202061128	-0.000787625531319502	-0.00272090194329722	-0.00272090194329722	-0.00212374862757891	-0.00335354065502835	-0.00335354065502835	-0.00308902562653024	-0.00271691061478641	0.000492846543447611	0.000312501307904389	-0.000469911738222528	-0.000430639729716575	-0.000605868795410136	-0.00417642489631675	-0.000140776980784185	-0.00132114211440004	-0.0032737910109123	6.37471124784739e-05	0.000811095852621402	-0.000512198695959976	0.0021015498905621	0.0021015498905621	0.000763368143116505	0.00080501633172736
-335.733333232181	-0.00200517019062751	0.000369726119887281	-0.00200517019062751	0.000487351985975715	-0.00145309360990509	-0.0012172949404714	-0.000388125360138436	0.00184252609950897	0.00102535292419248	-0.000693783337756715	-0.00418616713497544	-0.000168650375092394	-0.00103551157354109	-0.0007004318031123	-0.00280649339081196	-0.00331418383882665	-0.000978388249720963	0.000306405892459671	-0.00114816783577587	0.000900766118750562	0.00375154901761043	-0.00238834735877658	-0.00042736605139615	-0.000792004837184557	-0.000614045341045588	-0.00142637238069654	-0.00127439608810864	-0.00127439608810864	0.001986575329466	-0.00225614874272217	-0.00225614874272217	-0.00151768410738573	-0.00105458932806435	0.00123967432768968	-0.00275074752164239	-0.00389372036497571	-0.0009248450051621	-0.00114031880720611	-0.00353332632910353	-0.00252172504158255	-0.00303444270590147	-0.0041572531642623	-0.00147285869885705	0.00120137200532711	-0.000749004259733232	0.0011169709904435	0.0011169709904435	0.00177344627311404	0.000115140309843942
-335.699999898912	0.000800205372501805	0.000459686198675313	0.000800205372501805	-0.00206871099216233	-0.000888309147980881	-0.00178016505649181	-0.000917739091649827	-0.0030880219902476	-0.00158078922345428	-0.00113571319148165	-0.000398189977735441	-0.00228489978173685	-0.00102824391083978	-0.00140741189586713	0.000710770038765518	-0.00188641758127539	-0.00408746488606437	0.000434956532708308	-0.000484720801207983	-0.00229651431972866	0.000525216064894751	-0.00287487867356218	-0.000986306932545311	-0.00148466178609863	-0.00266974668896669	-0.00114253881846227	-0.0013451822520667	-0.0013451822520667	-0.00110185809139185	-0.000989451484902037	-0.000989451484902037	0.00102036858107613	-0.00210949267775806	0.000951377454232349	-0.00227173163698291	-0.000541362814480251	-0.000188788960719721	0.000116291496127019	-0.00400171336296584	-0.00136945374337272	-0.00190923312352898	-0.00445532420920469	-0.00192878100104366	0.00119464443403239	0.0014840928166322	0.00144321906641587	0.00144321906641587	0.00224795516505527	-0.00341291377555153
-335.666666565643	0.000734056450921838	0.000246804567327508	0.000734056450921838	-0.00152767653002783	-0.00223910004728145	-0.000510727202104544	0.00092245428502935	-0.00309838452905831	-0.00217599600733387	0.000462551426724467	-0.0014341090378468	-0.00226587370689391	-0.00116032118454767	-0.000457914623056999	-0.00231728776955042	-0.00300538530955907	-0.0015481339950304	-0.00099608817269603	0.000740452972469052	0.000747031052113045	0.000550252217571323	0.000227406348059622	-0.00186131587816862	-0.00342157521618713	-0.000760454787261056	-0.00169433847781586	0.00156324797481644	0.00156324797481644	-0.00117519755260864	-0.00153714766774127	-0.00153714766774127	-0.00121354465008028	-0.00107344990126845	-0.000348291463771466	-0.00307573574143283	-0.00276976484237657	0.0025798349813736	0.00117113040972328	-0.000236028472921812	-0.00122274854496029	-0.0016345685443041	-0.00169112115885239	-0.00375510769941401	0.000255884259865224	-0.000609578882186934	-0.00102350054751077	-0.00102350054751077	-0.000621343743377634	-0.00144224475350319
-335.633333232373	-0.000912604712036136	-0.00163972911322208	-0.000912604712036136	-0.00207899219441454	-0.00378461344992398	-0.00144931947594484	-0.000865033341463928	-0.00135160832622949	-0.00199459463681839	0.000678955020529726	-0.00104725102524394	0.000713324388362357	0.00193833784049358	-0.00133415246395219	-0.00222113708335314	-0.00199348357904316	-0.00148264678590604	-0.00103599875387983	-0.0016216212365332	-0.000514247019642533	0.00210995160834127	-0.00377733557030502	-0.0041784215778361	0.00014855155686988	0.000562844279045405	-2.48506609548116e-05	-0.000224121198470928	-0.000224121198470928	-0.00291265841344956	-0.00256495081555674	-0.00256495081555674	-5.61822817056745e-05	2.99712935692975e-05	0.000582164610114955	-0.00243304635553698	0.00013700212637946	0.00219668050439292	0.00169306601712005	0.00054693470325029	-0.00105769450780602	-0.0033862593308196	-0.00255676690954343	-0.00311604990113135	-0.000773348284726749	-0.00110302433987342	0.000487696002006266	0.000487696002006266	0.000133416390956542	-0.000551818981928687
-335.599999899104	-0.00129857946345546	-0.00133951435572621	-0.00129857946345546	-0.00102499538066192	0.000237230233480656	0.000208790172457785	0.000363903806065768	-0.00203579069388626	-0.000736384907849774	0.00132731057713653	-0.00148591426709999	-0.00030537441118228	-0.000500417569638256	0.00102270161951723	-0.0005314133017017	6.3720156696756e-05	-0.00452402586711909	-0.0013657751725682	-0.0020586545815382	-0.000943691863834584	-0.00169136084949095	-0.00362245186311461	0.00217681417052951	-0.0002981763825044	0.000889386171641582	-0.000994901213077215	-0.000463694065042097	-0.000463694065042097	-0.00210243002755761	-9.65804880688204e-05	-9.65804880688204e-05	0.00124408458974656	0.000416787667814611	-0.00196318010159291	-0.00286325005632637	-1.6063716295367e-05	-0.000110835310016322	-0.00169866465673962	-0.00397750475423142	-0.00421358078155432	-0.00044579623118568	-0.00345276716509357	-0.00258747679390758	-0.00189725883238046	-0.00236238589583493	0.0013281319757229	0.0013281319757229	-0.00177354713578226	-0.00153250949651196
-335.566666565835	-0.00177240388965794	-0.00119590273738002	-0.00177240388965794	-0.000771805755611532	-0.00124036906227154	-0.00183478378507951	-0.0011956459311373	-0.000324633284742748	-0.000830602182049112	-0.00119210872904418	-0.0028734023458068	9.51553413918171e-05	0.00100958606697599	0.000281942774956634	-0.000400316253395094	-0.000515139236573536	-0.00304282586536198	-0.00200145710677202	-0.000473737393903439	-0.00305231332624589	-0.000578733543626142	0.000725083693519313	-0.000184479034237794	0.000306506810385354	0.00129973126392158	-0.00184714432658728	-0.000525648070868412	-0.000525648070868412	-0.00309559473919319	0.000813205543621964	0.000813205543621964	-0.00113957738269865	-0.00089526943210283	-0.000307428088174744	-0.00067595709005619	-0.00221486476553678	-0.00251824628805175	-0.00023370395562583	-0.00209980947544519	-0.00265373831703042	0.00179315542523817	-0.00266230412369417	-0.00290231104955596	-0.00256827461898645	-0.00164973588567596	-0.00073021671984741	-0.00073021671984741	-0.000408640186739029	-0.00125174920978066
-335.533333232565	0.00021545412957269	-0.000207208776805023	0.00021545412957269	-0.00181829186601346	-0.000247485608758202	-0.00273338665317413	-0.00295141154150125	-0.0028740127212844	-9.9754780386152e-05	0.0019120697386138	0.000604113970894327	0.000792633930287612	0.00159264244447754	-0.00285927308409306	0.00197570385823898	-0.00300976544805243	-0.00183744584506085	-0.00166296521219422	-3.51614564919611e-05	0.00131067068722157	0.000956233989255373	0.000544560688236384	-0.00046599501453104	-0.00240940744794271	-0.0027458885289815	-0.00299270723027101	-0.00112666352102064	-0.00112666352102064	0.000503463011353733	-0.00101461013931448	-0.00101461013931448	-5.63881029869151e-05	0.000776787578689042	-0.00364626948938818	-0.000590896734879554	-0.000919604949263908	-0.00164885212839705	-0.00289285074966072	-0.00258012419307185	-0.00148375643816712	-0.00299102500670589	-0.000257471318696689	-0.00277848239692136	0.00243645526224412	-0.00118461247920443	0.00169609291801665	0.00169609291801665	-0.00144268591562779	0.00025000085284399
-335.499999899296	-0.00104709086982646	0.000305759360436197	-0.00104709086982646	0.0013075788458824	-0.00214771625980481	-0.00267280303310391	-0.000587463153323142	-0.000453516011607369	-0.0006879370704721	0.000833804699163831	0.00115938240548619	0.000710432448416953	-0.00172111497879213	-0.000961036268332327	-0.00171713512560223	-0.000338993056438364	-0.00312195411893401	-0.00199958807023215	-0.00301698790896876	-0.000859138698892314	0.000451807582841801	0.00046386109977925	0.000743820730213063	-0.00348725995434496	0.000408767982441161	0.000730550789854734	-0.00206789935584484	-0.00206789935584484	0.000541736612114763	0.00151217950128801	0.00151217950128801	-0.00101391923441474	-0.000996176504784452	8.70648770628923e-05	-0.000404291270549972	0.000878358523282663	-0.00168133176213181	0.000223957035459077	-0.00135708871843709	-0.000679610350825532	0.00322450001831642	-0.00337296029462164	-0.00193929228952217	-0.000194354522961127	-0.00112524720677487	0.00104215524065387	0.00104215524065387	-0.000307341764243851	0.00155844403812089
-335.466666566027	-0.00171110165980415	0.000420262844041397	-0.00171110165980415	0.000964176577865961	-0.00184940072478168	-0.000821091480751379	0.000401090875336241	-0.00330502098513841	0.0026409862873058	0.00096301560440204	-0.00323658742351296	0.000162494446220851	-0.00120094933042636	-0.00141137164718674	-0.00275080062029343	-8.37461089852054e-05	-0.00170748877092974	0.000964831779102227	-0.000334793496501451	0.00151540399916961	-0.00135063879874853	-0.00456735205031167	-0.00233726413016133	-0.00375735892565321	-0.00464076822174431	-0.00109093634794288	-0.00162069571199663	-0.00162069571199663	0.000966481290514798	-0.000364804049171497	-0.000364804049171497	-0.000444412190889643	-0.0015179177698722	-0.00207605626460239	-0.00240149799507361	0.00113351510841764	-0.000112157415005365	-0.00207592361476083	0.00120548313528202	-0.00234760034737647	-0.00225213136410018	-0.00390703038036488	-0.0018710518763948	-0.000311660298850547	-0.00403712246187182	-0.00105403362774059	-0.00105403362774059	-0.000969721617476327	0.000831705418629314
-335.433333232757	-0.00172443507132714	-0.000848129605216963	-0.00172443507132714	-0.00218773303009612	-0.00143411128402426	-0.00204394589968593	-0.00173591587091571	-0.00377383401887066	-0.00122637420647809	0.000874362676739904	-0.00160453757294232	-0.00272869917587071	-0.00174540986521654	-0.000533309450496455	-0.00151177383477274	-0.00101948795449669	-0.00362671995267183	-0.00175029284875383	0.00121949993329018	-0.00231054839054823	-0.0018582706980097	-0.00148500652560657	-0.00185609609781556	0.000149543111535699	-0.000544498479381206	-0.000295888206646389	0.00124339815286256	0.00124339815286256	-0.000965902412867647	-0.00165020666457061	-0.00165020666457061	0.0011567384495843	-0.000341463529916597	-0.00210744647814876	-0.00235207382090874	-0.0020349806246186	-0.00144681282297088	-0.000634008206549574	0.000148286538242171	-0.00233727254954952	-0.00178688779669389	-0.0025024481999617	-0.000729288170653319	0.000583717996833433	-0.00234473346937658	-7.92629828155755e-05	-7.92629828155755e-05	-0.00112338537362422	0.00060339073939264
-335.399999899488	-0.00177402420653272	0.000358639265408911	-0.00177402420653272	-0.000886356516228481	-0.00313383371686338	-0.00147168306983037	-0.000912986435238294	-0.00258152060704697	-0.00331753919922728	-0.00131976979808812	-0.00141825849119015	-0.00199770898563933	-0.000565137670726412	-0.00222062392234501	-0.000900543748147076	-0.00148530307680972	-0.00136798818486239	-0.00151025499278312	-0.00186239015906986	0.000686199100252249	-0.00186952478030644	0.000444784575786561	-0.000807627006272238	-0.00463259978490282	3.68962995029865e-05	-0.000529907236490046	-0.00107018275179016	-0.00107018275179016	0.000939698462690153	0.000212634428537251	0.000212634428537251	2.19953222158065e-06	5.67756930747176e-06	0.00174912725463827	-0.000880177877774169	-2.74628155333412e-05	-0.00142662463405641	-0.00202326480360249	0.00128631202466178	-0.00229032431765075	-0.00263914141015587	-0.00340395313751451	-0.00021307693330419	-0.00132814602589537	-0.00189305619212798	0.00335495320292856	0.00335495320292856	-0.00181003917786848	-0.00132321744483688
-335.366666566219	0.00109913901554604	-0.000446105229346849	0.00109913901554604	-0.000943126386904192	-0.000896027040388714	-0.00226780946936089	-0.00285473064577701	-0.00159225635722493	-0.00270987004820544	-0.00102632872526331	-0.00200454999991773	-0.000311658519464686	-6.08876132217606e-05	-0.00235675016538595	-0.00443794517976726	-0.00202920256050276	-0.00398662942011629	-0.00253797897726715	-0.00149234977854651	0.000838070889744302	-0.00217313939227692	0.00036974142046875	-0.00333559547692086	-8.23710925674792e-05	0.00159542139425028	-0.00458983808166069	-0.000882236343120346	-0.000882236343120346	-0.00144427351130505	-0.0024870217902031	-0.0024870217902031	-0.00123306950797752	0.00238501537610813	0.00179802689115049	1.53147890259442e-05	0.000408728168233008	4.69738703287037e-05	-0.00304598181204119	0.000291237470975148	-0.000407766567473655	-0.00274444792897377	-0.00499061602247075	-0.00203255848220096	0.00217332321506136	-0.00243959816168771	0.00351182611959722	0.00351182611959722	-0.00183744820609599	0.00144448153832999
-335.333333232949	-0.00428152635749746	0.00135881900061274	-0.00428152635749746	-0.00223383106580433	0.000489016745180981	-0.000919487290261811	-0.00164100018589464	-0.0030081486262572	-0.00177493206242885	0.00218944966145485	0.000652678106264015	-0.000441312453569598	-0.00304384408853087	-0.00148925399364708	-0.00445776811964937	-0.00282946704327736	-0.00371795338304082	0.00010069019080361	-0.000326518070482673	-0.00102472821014932	0.00170708161941768	-0.00418736937657405	-0.00109527317760072	-0.00370657651393824	-0.0030304042002548	-0.000127081514251892	0.00227115534567934	0.00227115534567934	-0.000284150047259124	-0.00150237941116638	-0.00150237941116638	-0.000712025786491433	0.00029708835602571	-0.00187266809607722	-0.00195827780760516	-0.00448276180115803	-0.000436853654928182	-0.00183137768566988	0.000782645732546272	-0.00236774245619931	-0.00251494092276849	-0.00319817380702747	0.00063104608337694	0.00100954795706631	-0.00188625832139755	0.0030367040047351	0.0030367040047351	0.00180809529346293	-0.00348680407897539
-335.29999989968	-0.00195190645323084	-0.00222278046903335	-0.00195190645323084	-0.000208596552203288	-0.0036793520476508	-0.00191722212953938	-0.00421815462470465	-0.00246120011850226	-0.00251158344535374	-0.00110427096534715	-0.00122597017283899	-0.00235188015692556	-0.00235622133684599	-0.00266193783098667	-0.000785372691734065	-0.000620606293896042	-0.00146694090498145	0.00080220914162854	-0.000303431974652546	-0.00140771121113392	0.000143233489207195	-0.000458030846611002	-0.000802163716336568	-0.00259957158278501	-0.00374526771142636	-0.00123150643947789	-0.000540053269294405	-0.000540053269294405	-0.00161251311497213	-0.00482307732838327	-0.00482307732838327	-0.000899197326402312	0.000251426170239433	-0.00132637172790739	0.000158393079272123	-0.00163541169933756	0.00015808708558307	0.00255765787033091	0.00106532986635	-0.00703545129240424	-0.00139118146483119	-0.000826462211708789	-0.00219074996199131	-0.000782873317923483	-0.00195097562532665	0.00259606936494206	0.00259606936494206	-0.000280819546693456	-0.00315562335777486
-335.266666566411	-0.00118510855453491	-0.0025937313332689	-0.00118510855453491	-0.000330113152063216	-0.000625610281315359	-0.00379761352524499	-0.00356873692742332	-0.00312733923491992	-0.00250636087994305	-0.00203121904819137	-0.00327565135915142	0.000722417902294215	-8.25326797208037e-05	-0.0020608008389762	0.00130647667743922	-0.000947985123472606	7.22028301670674e-05	0.000820973214953113	-0.0013053885174098	-0.0015475307792775	-0.000594989704283733	-0.000854795182953394	-0.00231513285080054	-0.0018776875430131	-0.00125797115415371	-0.0029607246959561	0.000821602829744084	0.000821602829744084	-0.00146753766661267	-0.00178413186790316	-0.00178413186790316	-0.00415468081586978	-0.00163041762330074	-0.00211767900713644	-0.00283932235244166	0.00228299258041809	-0.00122781758019275	-0.00279514417999971	-0.000508834523499146	-0.0015583123802978	0.000216168910644576	-0.00594551244438291	-0.000138555049679634	-0.00209030928014808	-0.00107200734590363	-0.00016160193603787	-0.00016160193603787	-0.000251743624094636	-0.00148383049130374
-335.233333233142	0.00184378002900742	-0.00315110190969481	0.00184378002900742	-0.00156837682592803	-0.000970264999675452	-0.00242801730259323	-0.00415482106078091	-0.00486222294973593	0.00098050725902088	-0.000699824270708804	-0.00262148226039138	-0.00368363233967928	0.000979128467562651	-0.00127402588515224	1.46947944117404e-05	-0.00272365906290228	-0.00094139044352326	0.000239613480096712	-0.00299191835640966	0.000179007219996419	-0.00257636892343915	-0.000903068800658158	-0.00335573353694607	-0.0046320095407828	-0.000743384865510954	-0.00366357774149551	-0.000672383577949631	-0.000672383577949631	0.000210355434099752	-0.000185850832791101	-0.000185850832791101	-0.0041010127239508	-3.17418654256496e-05	-0.000207360360565123	-0.00127683775779186	-0.00248686294060374	-0.000242268701924897	0.000242831805577493	-0.00158465364289651	-0.000645026257612313	-0.000211811154329333	-0.00161608923825307	-0.00166565046422418	-0.000706835055780064	-0.00186775848828891	0.000541444955407977	0.000541444955407977	-0.000246935118112468	-0.00123645690497509
-335.199999899872	-0.00304340855777963	-0.00034165583440493	-0.00304340855777963	-0.00199781160113521	4.95636693701451e-05	-0.00411598235663746	-0.00373140722534637	0.00049676826073819	0.00102769450216988	-9.79165283807593e-05	2.98518713626184e-06	-0.0016214831337138	-0.000284236410093786	-0.0010940396136434	-0.00497494988222003	-0.00382769469070365	-0.00333037718910967	0.00024847898675473	-3.83539570152358e-05	-0.000620717179353192	0.000638295054901539	-0.00211269841013373	-0.00443622951719302	-0.00240748041460626	-0.00170716608058541	0.000277910212895138	0.00170348694132016	0.00170348694132016	-0.00188031337604411	-0.000600344759199567	-0.000600344759199567	-0.00325703839178015	-0.000820147601650723	-0.00190708108376247	-0.00357944213220374	-0.00133512383466683	-0.000423495099400983	-0.000253488038884475	-0.00241019835488654	-0.00068090805901766	-0.00051948405629032	-0.00478156137613284	-0.00272609490282905	-0.00120058361925113	-0.00105788592735845	0.00119091564667584	0.00119091564667584	-8.56935268422898e-05	-0.00337357405215433
-335.166666566603	-0.000516380118775639	-0.000198224353470611	-0.000516380118775639	-0.00214234484073872	-0.00216432124024102	-0.00215663454169079	-0.00279989742190756	-0.00496161231506409	-0.000346371169848592	-6.45850629305e-05	-0.00562951536718082	-0.0022486500601554	-0.00179000968839904	-0.00183291394571206	-0.00249874601521294	-0.00170410258876019	-0.00192454012320242	-0.000597790687298705	-0.000876035841676281	-0.00239063818955842	-4.48732328219847e-05	-0.000578194358357265	-0.00243058465306989	-0.00118557202703862	0.000695589526492957	-0.00199179992747467	-0.00114047321590482	-0.00114047321590482	0.00211481463849017	0.00127341344885368	0.00127341344885368	-0.000916018385050066	-0.0017792025739779	-0.00125085261353752	0.00357878168198456	-0.00197892034769243	-0.00139485423445052	-0.00410989820842611	-0.000698188846180225	-0.00409169567602174	-0.00139609887626535	-0.00390840507102241	-0.00351350820041696	0.000601313185846775	-0.00338338638085822	0.0013726381775151	0.0013726381775151	-0.000244868266396359	-0.00284502379072482
-335.133333233334	-0.00391239342872762	0.00133375852508899	-0.00391239342872762	-0.00263721103611514	-0.000637582545653159	-0.000585936010169985	-0.00491936240999602	-0.00185605681979473	0.00119413692031956	-0.0024407842863442	-0.00127151572741113	-0.000103035610897084	0.00286063684555427	-0.00341119207936069	-0.00084420678481234	-0.00236958564167078	-0.000792830866026328	-0.00199880059408641	-0.000154937054518189	-0.00183724149585573	-0.00307782387405231	-0.00179147564403459	-0.00114438273027118	-0.00112490627946116	-0.00236444569216976	-0.00366880497724398	0.00018264464925366	0.00018264464925366	0.00116710377184892	-0.000743225297905159	-0.000743225297905159	-0.00275812496822292	-0.000583818910754319	-0.00182336462592037	0.000910439426757281	-0.000935444030284116	-0.000832972607859972	-0.00171823903332324	0.000802077211873975	-0.00150788850119143	-0.000596030495090161	-0.00375485710994727	-0.00115655616071852	0.00036976734202987	-0.00107256510269071	0.00331674616028355	0.00331674616028355	8.18433114029293e-05	-0.00332496809090355
-335.099999900064	-0.00403936072886224	0.00137252255905562	-0.00403936072886224	-0.00166263536496769	-0.00160784181018603	-0.00272200317347793	-0.00419008861820558	-0.00210808423529474	0.000319592143470659	0.000536599804951909	-0.00188067471134878	0.000178104406610036	-0.00247665503768302	-0.000492309045621475	-0.000155129326656622	-0.00215199394692589	-0.00243275278301192	-0.00271009477959283	-0.00199832938419331	0.0019677540497246	0.000530425790904454	0.000106519076613742	-0.00184047227157125	-0.0009233243527067	-0.00226648620332837	-0.000762846442213139	-0.00171459578764843	-0.00171459578764843	-0.00125150044108557	-0.0038556260808138	-0.0038556260808138	-0.00207844895398357	-0.00197479283873914	-0.00165183850164941	-0.000503573733852125	-0.00220656703050759	-0.00171545710292165	-0.0028964026136582	-0.00265175624470793	-0.00279005521882536	-0.00187289797369439	-0.00587580075754179	-0.000960280729273455	-9.8898547635673e-05	-0.00441687097502452	-0.000793098543064974	-0.000793098543064974	0.00112969797019791	-0.00300888424304147
-335.066666566795	-0.00286432983151352	-0.00264415205105395	-0.00286432983151352	-0.000718974331673228	-0.000151707946866142	-0.0021502500959667	-0.00218821052044926	-0.00231002344576647	-0.000410844017822432	0.000198467334449504	-0.00151784188960014	-0.00377383684505861	0.00193772829656236	-0.000463180495884452	0.00147160716024808	-0.00141553647634374	-0.00139797296025346	0.000268395059571658	-0.00427872930112583	0.000211387132165619	-0.000418755095085266	-0.0029800935279839	-0.00339038911689338	-0.00398466010828835	0.000454503285232222	-0.00016401605253713	-0.000680776690573759	-0.000680776690573759	-0.000556887257856076	-0.00131252047328223	-0.00131252047328223	-0.00461477826066559	-0.00288161089578387	-0.00121209942241041	-0.000909770468361382	-0.00320234155567767	-0.00130171027257986	-0.000673859183124459	0.000291860137525801	-0.0025618604542107	-0.00135896645723432	-0.00308858852556426	-0.000343934987774963	0.00201032108963195	-0.00205219548848112	0.0027282666621129	0.0027282666621129	0.00139061568926424	-0.00263501015086209
-335.033333233526	0.00212659043896013	-0.000362984668892397	0.00212659043896013	-0.00343396657124884	-0.000252242805011904	-0.000926231173413172	-0.00576793636959139	-0.00331794170380406	-0.000479251942017256	-0.00240508057451461	-0.00110280482126812	-0.000419199435691575	-0.00348712838591458	-0.00187071984597187	0.000951869349703482	-0.00260792344590899	-0.00111536875067741	-0.00105165811628993	-0.0015977015578178	0.000878499642733566	-0.000134148802486744	-0.000172252638196979	-0.00210996515731332	-0.00187864021965412	-0.00180577494982159	-0.00288045492781264	-0.00069965299143937	-0.00069965299143937	0.00260023664218245	-0.00291037839888886	-0.00291037839888886	-0.0038010358714653	-0.00357539166865972	-0.00259226261445067	-0.000818246764171415	-0.00386950346223947	-0.00280377099878204	-0.00127600496515912	-0.00103363659283473	-0.00264233369999778	-0.00492355485737717	-0.00322857462598969	-0.00223788759736632	0.0024651151136168	-0.00053315116310193	0.00329544256695335	0.00329544256695335	-0.00216458918355944	0.000386232262208686
-334.999999900256	-0.000561280269404496	-0.00106828021013905	-0.000561280269404496	-0.00297523251094556	0.00047592057648782	-0.00279985937880223	-0.00465217414609187	-0.00297145961520762	-0.00234628528223191	-0.000361284128342243	-0.00164592865126978	-0.00168849268279381	-0.000448075308141727	-0.00165201328292508	-0.00100949234833481	-0.00155783283817934	-0.00177116721667836	-0.00345580829476111	-0.00279134890814536	0.000489644622440832	-0.00194577020772191	-0.00369523930517945	-0.00190957147987458	-0.00364388695903239	-0.00235626115881171	-0.00156106640458376	-0.000208310751418583	-0.000208310751418583	0.00187392106677076	-0.000904702266038004	-0.000904702266038004	-0.00179303453938839	-0.000219429469667576	-0.00281249105317349	-0.0010882027927519	0.0013047317893462	0.0015427192634474	-0.000506082416697584	-0.00204676180869889	-0.00354964334722274	-0.000776433089053397	-0.00238807812243735	0.000696177868949155	-0.00513426378246851	-0.000673508156928126	0.00195179291365377	0.00195179291365377	0.000491145463013543	-0.000763548492363264
-334.966666566987	-0.00275278770535015	0.00141206716625586	-0.00275278770535015	-0.00114830709464442	0.000328342004228821	-0.00235178991280471	-0.00362644210490692	-0.0013164997833236	0.00151369516667144	-0.00220284174939722	-0.00338809271598151	8.64020849902225e-05	0.000628425734353844	-0.00121729927719116	-0.00284338052020405	-0.00136962430863974	-0.00260217908567018	-0.00129962391995198	-0.00376392007438164	0.00135214154120789	-0.000263076056870148	-0.00219878931870454	-0.00323749415224506	-0.00336603215559828	0.000293736007617729	-0.00273308982168241	0.000163822459759655	0.000163822459759655	0.000372105634817488	-0.00395370682696994	-0.00395370682696994	-0.00326636431082528	-0.000637407866302397	-0.00156951386052062	0.00160644767431861	-0.00373574196743143	-0.00163317025573373	-0.000371609100306536	-0.00266913142199132	-0.00323342394383297	-0.00270195739744283	-0.00600699398778659	-0.00230681234198071	-0.000977289769518719	-0.00188364079808789	0.00048946115981563	0.00048946115981563	-0.00149297539423721	-6.38740326471821e-05
-334.933333233718	-0.00213880142254752	-0.00282616202157382	-0.00213880142254752	7.53539173087292e-05	7.50262159481263e-05	-0.00212922693304773	-0.00240188376987061	-0.00116672575942534	-0.00252305993328839	0.00281334469630634	-0.00540430973881822	-0.0013521888741822	-0.000385464299710536	-0.000613840552495803	-0.00241656423923653	0.000729955969222096	-0.00234838422885553	-0.00148616130953672	-0.00277161765725487	-0.00152188126281261	-0.00264834324966534	-0.00265717617709682	-0.00219048923274656	-0.00135148958621678	0.000225779997152675	-0.00300119394156773	0.000113728443271177	0.000113728443271177	0.000595696755047781	-0.00508669306159093	-0.00508669306159093	-0.00387706075515715	-0.00134286179040155	-0.00231588570459285	-0.002265734236505	-0.00116003897541783	-0.0028497340778435	-0.00193056022454474	-0.00052596785870862	-0.00290575542213467	-0.00563008007589816	-0.0040684478394496	-0.000181807202821349	0.0018671350380034	-0.00272984885060068	0.000312424032672287	0.000312424032672287	0.000870752551307641	-0.00204205403930258
-334.899999900448	-0.000369287875298774	-0.00171144779319843	-0.000369287875298774	-0.000648781020043621	-0.000856715716397782	-0.00205674338737616	-0.00539946991315299	-0.00231373421989756	-0.0015980780287419	-0.000834245563312241	-0.00296089755419104	0.000202417533536559	0.000236459036685233	-0.0016238143128029	-0.00251480178440588	-0.00364048802190964	-0.000712686559580678	-0.00208586913517117	-0.00287717907299589	0.00178813049759441	-0.0028816525491917	-0.00247913975733804	-0.00146669743636563	-0.00230782882510261	-0.000968557319568131	-0.00172850470432051	-0.00252659646209696	-0.00252659646209696	0.00110242529714921	-0.00335513280207078	-0.00335513280207078	-0.00356816003693883	0.00184741369773922	-0.00315270473282547	0.00253971558631649	-0.00200325328523754	-0.00209369293159889	-0.00277197861739042	-0.000982011780975456	-0.00309600733432303	-0.00387385167544241	-0.00459078147232994	-0.00232006006683094	-0.00173313075929471	0.00245863506230615	0.000525817231087022	0.000525817231087022	0.00396338507489002	-0.0012114478106432
-334.866666567179	-0.000871868317231295	-0.000683283354844577	-0.000871868317231295	-0.00286928490938243	-0.00278590886660879	0.00032823724611597	-0.00703862144931433	-0.00122495621392082	-0.00252839210715727	-0.00133417768781818	-0.00283681001897285	0.00234497415246915	-0.00133426468571218	-0.00165319517486429	-0.00224577256987746	-0.00532869026729921	-0.00199495023114027	-0.000437600217433443	-0.0031813295289701	-0.00148897366297107	-0.00234533929377334	-0.00304147009274336	-0.00169513383436271	-0.000584288041990066	-1.51365560644434e-05	-0.000906780627061399	0.00291272759980243	0.00291272759980243	0.000144460625964515	-0.00208364106674863	-0.00208364106674863	-0.00323321768001783	0.000158481366982488	-0.0033183839233577	-0.000403341338307328	-0.00190297043859711	0.000177213320430303	-0.00128771837001596	-0.0039427047138576	-0.00112944689427896	-0.00474819888571421	-0.00321964996124768	-0.00274879943813544	-8.86365063943462e-05	-0.00241845873502666	0.00142965737675183	0.00142965737675183	-0.00331422646745905	0.00100343498108102
-334.83333323391	-0.00275657368033466	0.000628247088986567	-0.00275657368033466	-0.0022205143052243	-0.00192735631651608	0.000318163542024519	-0.00362061982318307	-0.00228909894918627	-0.00250078123143205	-0.00144617149669135	3.14282158775381e-06	-0.000968146429732752	9.8821486593903e-05	-0.00213706960453142	-0.000808110437722886	-0.00387983733537167	-0.00346913429668583	-0.000399180628115725	-0.00231264163958811	0.000564619089062246	-0.0023243469474733	-0.00474443565736327	-0.00234985454756875	-0.000748425965078292	-0.00292802435033457	-0.00222820165999793	-0.00221861967283743	-0.00221861967283743	-0.00153544230357849	-0.00330599904772289	-0.00330599904772289	-0.0025047140292056	-0.00107682773269013	-0.00220346180657416	-0.00348172502781396	0.00197602973109945	-0.00219574115245991	-0.00463148059295571	-0.00182509191267155	-0.00251414088500923	-0.000816877385864778	-0.00444982972224361	-0.00131758816400684	0.00214409083179723	-0.00291533539170885	0.000676624090300115	0.000676624090300115	-0.000613989031508777	-0.0012234979774759
-334.799999900641	-0.00282990311696929	0.000916888804082805	-0.00282990311696929	0.00151426559727053	2.35333188139952e-05	-0.0028278527634984	-0.00365444320878039	-0.00519484765638245	-0.00186033994701562	0.000260052331800931	8.84705336058333e-05	-0.00177756362135784	-0.0020644038226787	-0.00166249893876014	-0.00163740793640077	-0.0014842343873348	6.04545769248288e-05	1.14618559019508e-05	-0.00335391491479808	8.37612752258021e-06	-0.000550060534591945	2.86652316152658e-05	-0.00118854444904137	-0.00396020369203753	-0.00313059978984309	0.000604690894734694	0.000294938210311346	0.000294938210311346	8.65232300337748e-05	-0.00200291323868018	-0.00200291323868018	-0.00315101048520994	-0.00200606384831747	-0.00132436043912909	-0.00132563625592241	-0.00330774062682293	-0.000153527191334435	-0.0026303664114915	-0.00193009948609657	-0.00330213605612373	-0.00417324055125434	-0.00362175512045282	-0.00282326320442416	0.000464585678733753	-0.00383311143444431	0.00247566851869863	0.00247566851869863	0.00111513782208361	0.0011031244825298
-334.766666567371	-0.00172375100249644	3.65430235481634e-05	-0.00172375100249644	-0.00371740357114492	-0.000816283811607477	-0.00243549215073602	-0.00360281978956645	-0.00260912803107083	-0.00229469286352213	-0.00182017467161677	-0.00227128806762888	-0.00170049125444405	-0.00318448558724693	-0.00157037100797763	-0.00194383511194762	-0.0029103837990152	-0.00350228176081735	-0.000482568141180861	-0.00161012280515227	-0.00349979592271976	0.000138431230458425	-0.00117113862294072	-0.000416506328868693	-0.0027092339011815	0.0017845084576541	-0.0020992090570745	7.00965143280996e-05	7.00965143280996e-05	-0.00011863994137129	-0.00219955458132082	-0.00219955458132082	-0.00401113112987161	-0.00146316900148591	-0.00256150405123068	0.000187329666684999	-0.00102084075940023	-0.00236744927718968	-0.00134777485751059	-0.003915751329581	-0.00195705081384834	-0.00221288851409596	-0.00329490172143221	-0.00255313978468452	0.000598980665737381	-0.00373018649919854	-7.71724074728475e-05	-7.71724074728475e-05	0.000603530728105817	-0.00444302203101621
-334.733333234102	-0.00204341200100855	-0.00311679183539704	-0.00204341200100855	-0.00403984419614134	-0.00257143140792193	-0.00339378403115842	-0.0030026740639294	-0.00303372574031446	-0.000647507836850525	-4.51392900673309e-05	0.000104768454444071	-0.00129404941507161	-0.00221926884214763	-0.000884503933885172	-7.41587917929554e-05	-0.00212684036907951	-0.00283129671879279	0.000486177826802159	-0.0032032738258001	-0.000688016726427265	-0.000136628089509427	-1.77704168571324e-05	-0.00294622398613442	-0.00403575841689552	-0.000129130340334016	-0.00146973012047102	-0.00317552972694146	-0.00317552972694146	-0.00146206577748398	-0.00163287925087807	-0.00163287925087807	-0.00265861968943459	0.000310818541193636	-0.00230088029148923	-0.000610400711967163	-0.00129840988016916	-0.00346466556073932	-0.00218921424338447	-0.00275942599569989	-0.00272671483618958	-0.00288828429262067	-0.00161658506894569	-0.00576830743998191	-0.00208600665216108	-0.00103752884557962	-0.0010709584378733	-0.0010709584378733	-2.48720243256617e-06	-0.00356005763052758
-334.699999900833	-0.000406655475403306	-0.000130978962017303	-0.000406655475403306	-0.0011976237897664	0.000831705631165636	-0.00298452907331559	-0.0030685146603856	-0.00187620206027583	-0.00240601720286038	-0.00243036783648432	-0.00303145459025211	-0.000841452785132035	-0.000790486410867319	-0.00107585792354392	-0.000599555723333367	-0.00305647258985897	-0.000421087920820185	-0.000690350361980507	-0.0032120241201502	-0.00190053182273942	-0.00106464481960877	-0.00195219350478637	-0.00257469078629202	-0.00320498917460554	0.000217104897126896	-0.00290858369335301	-0.00267688719592263	-0.00267688719592263	0.000163540138744533	-0.00452974975571507	-0.00452974975571507	-0.00425692679617795	-0.00167065468176142	-0.00180849192903998	-0.00283500756500066	-0.0014082679405415	-0.00132715328042132	-2.08338699703159e-06	-0.00298294570701163	-0.00291091371758412	-0.00250979547684871	-0.00347997480276263	-0.00277471724570943	-0.00189531015276234	-0.00146485172030875	-0.00016985387925772	-0.00016985387925772	0.000489963567561924	-0.00284765572549295
-334.666666567563	-0.00142533804617384	-0.00187056242506312	-0.00142533804617384	-0.00275635462785562	-0.0007477440212178	-0.00547330212056474	-0.00111118382181163	-0.00156301455158969	0.000588020718720883	0.00190066358856833	-0.000661897922896282	0.00248614559818228	-0.000270019281100708	-0.00335560880886898	-0.00350294794910733	-0.00317565559367083	-0.00217120612478117	-0.000938856352247774	-0.00385002121824229	-0.00271820648131982	-0.000340481589481523	-0.00238230666173544	-0.00099613149729183	-0.00368837274773626	-0.00162915360404925	-0.000825235765348875	-0.00239814709945763	-0.00239814709945763	-0.00093505618150036	-0.00261096644074221	-0.00261096644074221	-0.000217633537561324	-0.00135162263918975	-0.00251068058036563	-0.00144877482020067	-0.000422163066171044	-0.00107568290398274	0.00200747443729976	-0.00282120741563596	-0.00444362271039045	-0.0027803606332174	-0.00386309364121373	-0.000407696151980774	0.00165923758673836	-0.00115585014368935	-0.00146405654272874	-0.00146405654272874	0.00116562489738259	-0.00156562424390749
-334.633333234294	-0.00460151828104771	-0.00156430981561206	-0.00460151828104771	-0.000300266079861	-0.000658000668731118	-0.00250630009311836	-0.00371182537228609	-0.00310505880842138	0.000662377637615563	-0.000353731252527911	-0.00103462499519058	-0.00231011654052238	0.00123915268158759	-0.00313695532098901	-0.0025187704695846	-0.00200677712460329	-2.45504279371422e-05	-0.000432994276574061	-0.00279719056687699	-0.00174980731905094	-0.000915798200570639	-0.00269324799930926	-0.00114333529500155	-0.00390770572219035	-0.00297129567628673	-0.00219716280124571	-0.00183137794887356	-0.00183137794887356	-0.00153600937438991	-0.00289943342839494	-0.00289943342839494	-0.0023450437804674	-0.000561618351442861	-0.00182595110952466	-0.00120895339167404	-0.00269002749661984	-0.00117381850605647	-0.00180725399635795	-0.000660548342467648	-0.000174166360771277	-0.000424596697593982	-0.00595022122397904	-0.00353593560264698	-0.000281824865477232	-0.00195196210862147	-0.000440465091109066	-0.000440465091109066	-0.000630192299107435	-2.4119617414331e-05
-334.599999901025	-0.00103341309658866	-0.00246486036577531	-0.00103341309658866	-0.00434820773011957	-0.000490421884982495	-0.00320629286451046	-0.00220546897814822	-0.00257325020189503	-0.00121961246559676	-0.0016426599744036	-0.000289101099901101	-0.00378969375738158	-0.000696953389116794	-0.00509399618759065	-0.00387513385619287	-0.00100408506931138	-0.00219514561982148	-0.00328180025923031	-0.00283875348441986	-0.0027344938351348	-0.000430813405006947	0.00118025706259994	-0.00390904743902143	-0.00166711463263136	-0.00338322124629498	-0.000320587342303225	-0.00276803890636423	-0.00276803890636423	0.000280524993849118	-0.000888587701906807	-0.000888587701906807	-0.000989427879792282	-0.00513088173062648	-0.00111818452270029	0.00245844976136134	-0.000226451491569524	-0.00249799335520284	-0.00250705324415179	-0.00202659788155102	0.000199436589017443	-0.00298791299749079	-0.00300875556452429	-0.00216418306431243	-0.000883058254626312	-0.00349757628923619	-8.81149432957473e-05	-8.81149432957473e-05	-0.00196227085262224	-0.00278758169189219
-334.566666567755	-0.00265581999500064	-0.00190179807086577	-0.00265581999500064	-0.00370121459480677	-0.00135511737569816	-0.00371689951311727	-0.0044968903242778	0.000692432448840763	-0.00168055561318547	-0.000210590685917222	-0.00271167861430388	-0.00124382357374175	-0.000411850296060612	-0.00322330721711983	-0.00247917670347608	-0.00172985101382395	-0.0039735408738325	-0.000937495577655767	-0.00136114060171011	0.00232450666871897	-0.000769478526899237	-0.00262245521371662	0.000260225225157673	-0.00360246252061847	-0.00197607918543063	-0.00357104105827721	0.00158625189914163	0.00158625189914163	0.00109090799103961	-0.00232826846984036	-0.00232826846984036	-0.00247815622788128	-0.00284592689324115	-0.00351239455531005	-2.35364743716993e-05	0.00203421918137991	-0.00188612289842605	-0.00257749669057572	-0.00217547573519339	-0.00271913007106261	-0.00245357850036676	-0.00244342012616672	-0.00316518344479411	-0.00136209891733807	-0.001883199442962	0.000365765792739947	0.000365765792739947	-0.00266464387768284	-0.0029548490927046
-334.533333234486	-0.00179645348227131	-0.000694127642161035	-0.00179645348227131	-0.00245584861862458	-0.00300295894970248	-0.0033024051813173	-0.00343191152667655	-0.00077492719535377	-0.00105905389840544	-0.000511759901116848	-0.00121490089537635	-0.00153184469675549	-0.00286290644234066	-0.00248482473767653	-0.00160528747717426	-0.00208107503840049	-0.00025625006798724	-0.00263445439918208	-0.00341660391544563	-0.00121713720865224	-0.00292538070321025	-0.00154053397252207	-0.00213198639223688	-0.00249393464831149	0.000302157983809614	-3.11821432222859e-05	0.00104684673036815	0.00104684673036815	-0.000366609390384798	-0.00242771823660137	-0.00242771823660137	-0.00142485172114104	-0.00171760025071543	0.00101831342647973	-0.00025010114410684	-0.00155679099453432	-0.0011316466070207	-0.000929528620818521	-0.00278993963677476	-0.000386746786131376	-0.0011059847803131	-0.00274320552628426	-0.00340375238803914	-0.00168006550367317	-0.00411954998015684	0.0019820061034217	0.0019820061034217	-1.42967973011388e-05	-0.00156964588951258
-334.499999901217	-0.00228205894091305	-0.000174453795607432	-0.00228205894091305	0.000556179396739354	-0.00104365308864418	-0.00255769912313419	0.000518787825617206	-0.000626055435025363	-0.00121592394850134	-0.00358650612356104	-0.00400385712553641	-0.00102038628543855	-0.000332959935663957	-0.00423927056228801	-0.0025751595311615	-0.00441873639543466	-0.00322481021815879	-0.000938708348323103	-0.00458351725461537	-0.00180455427525017	-0.00224147246453243	-0.00242940651521684	-0.0011994020145355	-0.00311519577195751	-0.00146730168854958	-0.00380205790127242	0.00135191154696412	0.00135191154696412	-0.00581160003771042	-0.00427528614963557	-0.00427528614963557	-0.000446300546829148	-0.00153925843482017	0.000652577382024511	-0.00179186723293712	-0.000917771597609973	0.000447678593214595	-0.00596027748254446	-0.00273553920517589	-0.00465687417721616	-0.00399326389119192	-0.00234457940636768	-0.00106302306411288	-0.000906463347033259	-0.00151594812148925	-0.0012885158742808	-0.0012885158742808	0.000314221553955663	-0.00204570596609777
-334.466666567947	-0.00126164840204068	-0.00387029805169792	-0.00126164840204068	0.000717187413850517	-0.00313120748861961	-0.00202459069131955	-0.00332458989604856	-0.00319070975320346	-0.00089552719593422	0.000606313841224559	-0.00111562283765865	-0.000512426345702477	-0.000877144668205654	-0.00526280466207074	0.00116629949604885	-5.21004586062634e-05	-0.00317725569128913	-0.00162728379435406	-0.00128428651590062	-0.000926843552072065	0.000786902042217208	-0.00266298557650635	-0.00192361379605588	-0.00231323366903269	5.56360732405503e-05	-0.00196520600310401	0.00101400574163035	0.00101400574163035	0.000944949866591882	-0.00398609749961631	-0.00398609749961631	-0.00215469177657057	-0.00218672599915049	-0.00166175971042659	-0.0013310557516889	-0.00255203803726789	-0.00141681138512117	-0.00232040186390436	0.000276284129274273	-0.00261748892221192	-0.0043334260802651	-0.00279262307465811	-0.00572716608647184	-0.00111933806673203	-0.00292412435159817	0.000941459287733815	0.000941459287733815	-0.00306112664230862	-0.000443882637739867
-334.433333234678	-0.000850745587818169	-0.00265861693305991	-0.000850745587818169	-0.00532327938958022	-0.000212118994371013	-0.00275514935486476	-0.00325792573261718	-0.00363516950101839	-0.00244855897403284	-0.00195251382237482	-0.00437416747843866	-8.89284415105385e-05	-0.000847427828047587	-0.00190250583378448	-0.00182971022139289	-0.00517787869322328	-0.00201601818431651	0.000243518988303881	-0.00369058654682897	-0.00221910215471743	0.000184543686308491	-0.00281771073496884	-0.0029073667849796	-0.00508451757646944	-0.00176665208190474	-0.00355020972221076	-0.00151522608866717	-0.00151522608866717	-0.00336193048217148	-0.00236198644473862	-0.00236198644473862	-0.00151691001645393	-0.00131342182786842	-0.000992512848648097	-0.00356791717332705	-0.00148477358659371	-0.00267779410065128	-0.00157850268165627	-0.00178395319118863	-0.000185719411895047	-0.00217161177340752	-0.00364772362118637	-6.32362011754317e-05	-0.00194201098802849	-0.00408981947825426	-0.00315213407132631	-0.00315213407132631	-0.00273590458680362	-0.00216110398683755
-334.399999901409	0.000336092001921084	-0.00169113828463496	0.000336092001921084	-0.00312045486275947	-0.00199061881154672	-0.001789728265985	0.000845495008303332	-0.00255249324217877	-0.00299358771383262	0.000443997981059652	-0.00334465972795583	-0.000568040454892227	0.0021556211827638	-0.00123105937092083	7.71032913036152e-05	-0.00227900791115943	-0.000889128541650908	-0.00234589695603327	-0.001739172174274	-0.00212165986891055	-0.00362505731596752	-0.00203148005818921	-0.00160175936170326	-0.00426349105822954	-0.00171822086898787	-0.000186150923335182	-0.000636084433564221	-0.000636084433564221	-0.00198725778442488	-0.000342945081450829	-0.000342945081450829	-0.0019483307674647	-0.000181645113695894	-0.00157550396844286	-0.00303630997285897	-0.00415829967075731	-0.00171342723430878	-0.00290012850649635	-0.0019353600290517	-0.00199450658926459	-0.00281248624409447	-0.00625532531633011	-0.00221458973976862	-0.00220281862051119	-0.00199003572870127	8.09028110790866e-05	8.09028110790866e-05	-0.00163411487827692	-0.00189699891292527
-334.366666568139	-0.00299017611102148	0.000840426571126485	-0.00299017611102148	-0.00309898252743035	-0.003012530188508	-0.00149684694861463	-0.000412320825347368	-0.00335402802736007	-0.00285339746828239	0.000604510164755823	-0.00358363511246018	-0.00105668565457484	-0.00200683599463147	-0.0055467987572011	0.000572995025034495	-0.00188763998013719	-0.00151066378123965	-0.00207749115442069	-0.00319816860487543	-0.00239737744682877	-0.00029536415564313	0.000179594755818635	-0.00201593870640804	-0.00169914733049281	-0.00407053853170003	-0.00124855108692057	-0.000267817968634509	-0.000267817968634509	-0.00157376342050919	-0.00199748091859553	-0.00199748091859553	-0.00259567682489259	-0.00164474394939662	0.000868796503935898	-0.00187437828769199	-0.00236290673633277	-0.001810121379068	-0.00258030295090628	-0.00193631195228361	-0.00161650711911432	-0.00170416081936886	-0.00573027387200875	-0.00205990387856458	-0.000129629606135828	-0.00290578144708364	-0.00151413746706874	-0.00151413746706874	0.00115720135107433	-0.00247731582910304
-334.33333323487	0.000510394939339021	-0.00361459033076894	0.000510394939339021	-0.00528700815228511	0.00136149070438751	-0.00247394847254023	-0.00501194453731058	-0.00196433767948656	-0.0013662687753131	-0.00215103023667917	-0.00174251220051203	-0.00199626882355186	-0.00309067620546843	-0.00295841535470842	-0.00139600724056654	-0.000124018088179634	-0.0026428531605851	-0.000148548001806192	-0.00152423428793924	-0.00424027566562568	-0.00115139174854717	-0.00443368541943467	-0.00300060294666038	-0.00175668267590245	-0.000410252876652306	-0.00299732837113909	-0.00206225611536726	-0.00206225611536726	7.53928319553454e-05	-0.00202563801495581	-0.00202563801495581	-0.00237793271531872	-0.00301824340845935	-0.00483725852135664	-0.00376491449640048	0.00129143117529007	-0.000567830922579393	-0.00209204484336178	-0.000413112280480576	-0.00150862330197166	-0.00405376871949381	-0.00170245760052712	-0.003478484760296	-8.03792938918191e-05	-0.00291051828265021	-0.00047861051921505	-0.00047861051921505	-0.00267311880833876	-0.00394097331636167
-334.299999901601	-0.00042491960620239	-0.00273981084063812	-0.00042491960620239	-0.00437224346439424	-0.00369723549270651	-0.000265488376640755	-0.00757103987424546	-0.00221110117094436	-0.00385620484844174	-0.00253996150567493	-0.000670303437480091	-0.00435629527327153	-0.000148773491677967	-0.001564558594086	-0.00044974580827617	-0.0024394619069078	-0.00465402169570783	-0.00151574173189373	-0.00183775600590907	-0.000847330962134851	-0.000710720146391841	0.000711454830480407	-0.00474227634913393	-0.00357223407030915	-0.00216609133189616	-0.00303754473280815	-0.00150230151035768	-0.00150230151035768	-0.00177112137819402	-0.00281862029619007	-0.00281862029619007	-0.00325549385562196	-0.000797630543983296	-0.000943064022945639	-0.00012427212125099	-0.00380849275191542	-0.0033268525003094	0.000583458846258322	-0.00179589851786877	0.00023704827147164	-0.00493117791152442	-0.00216410808505951	-0.000904349530460258	-0.000229950095441023	-0.00245621720529854	-0.000353932770519427	-0.000353932770519427	-0.00177187727250816	0.000858448165639181
-334.266666568332	-0.000992680530800483	-0.000335209846585638	-0.000992680530800483	-0.00315831916617493	-0.00325319368961019	-0.00238835308044438	-0.00349511911703004	-0.00269839414514172	-0.00123660081378663	-0.00181745405325906	-0.00341578356483985	-0.00420133637429121	-9.21105756336305e-05	-0.00120305818732125	-0.00397438162531649	-0.00328226086904404	-0.00263590487288634	-0.00143949971958968	-0.00101792496716813	-0.000555392616972239	-0.00036767889778988	-0.00174793097674386	-0.00270334739934708	-0.00113670831208412	-0.00201021936572465	-0.00536685071694543	-0.00216739137937894	-0.00216739137937894	-0.00288872406910679	-0.00428116130290979	-0.00428116130290979	-0.0018048496753279	-0.00416884797885075	-0.00122757807974883	-0.00189818557295451	-9.76134289157882e-05	0.00200918277334849	-0.00112251827269161	-0.00064123666790461	-0.00110597667522983	-0.00160285331632948	-0.00304065960535538	-0.00297940787401529	0.000475744354645702	-0.00310699400936232	-0.00142794383653866	-0.00142794383653866	-0.00192819310137748	-0.00259970489775552
-334.233333235062	-0.00138057859617868	-0.00332368913407011	-0.00138057859617868	-0.00126065762645544	-0.0014577240517426	-0.00204752993375967	-0.00180921394487754	1.35608685724042e-05	-0.00194294161407604	0.00044416313015172	-0.00522278751384142	-0.0037675408247354	-0.00312038555620586	-0.00239735628739979	-0.00421978107181875	-0.000710811434391778	-0.00385339176487121	-0.00177015525553703	-0.00311749821279839	-0.00129508768057218	-0.00202704549020472	-0.00093032193341358	-0.0040108568036834	-0.00290998380167506	-0.000664742976604127	-0.00141432422156385	6.54950189433734e-05	6.54950189433734e-05	-0.0013926845751433	-0.00429370224585535	-0.00429370224585535	-0.00243668745268866	-0.00287292065385547	-0.00284759021779357	-0.0025010116588523	-0.000176721714553407	-0.000812552737824435	-0.00108326842751594	-0.000282808750085572	-0.00144605606697434	-0.00317704158587206	-0.00385864656819623	-0.000788354304027239	-0.00248871770726233	-0.00194242277707479	-0.00114448992270655	-0.00114448992270655	-0.000959206400888091	7.89873538098451e-05
-334.199999901793	-0.00360532735436203	4.11927182308869e-05	-0.00360532735436203	-0.00592557862817256	-0.000766290616620036	-0.00258297104376259	-0.00351955001116466	-0.00367985499764723	-0.00273103095002913	-0.00170290417026719	-0.00070396699640507	-0.00386019640502011	9.23613474721474e-05	-0.000481441665120097	-0.00173978178652456	-0.00368271624973338	-0.00195436224839141	-0.00112340476234252	-0.00463474866623403	-0.00212800130502355	-0.00026852875330674	-0.0028536383133092	-0.00394407256009432	-0.00232093930000332	-0.000199243785943715	-0.000988950032554392	-0.000569288521149236	-0.000569288521149236	-0.00241222927344509	-0.00259269784281801	-0.00259269784281801	-0.00223775749417277	-0.00190180995413891	-0.00177545655547595	-0.00387025886491199	0.00229518546441454	-0.00352554680056805	0.000477711789630075	-0.00368043206748137	-0.00256630519983547	-0.00395193851690934	-0.00211742386725933	-0.00578298932343024	0.00193957697539726	-0.00420043139610116	-0.000729615867724687	-0.000729615867724687	-0.000450411155854868	-0.00340999479160098
-334.166666568524	-0.00231981526641001	6.05898091132762e-05	-0.00231981526641001	-0.000972843228315146	-0.00237968032723757	-0.00379647846781372	-0.00140654172828669	-0.00335637101960007	-0.00174008502055434	-0.000773608594350939	-0.0022232767622995	-0.00103948795890429	-0.00182707847861596	-0.00116355375269972	-0.00198010426365258	-0.000900003057043519	-0.000932989516864158	-0.00175381632154725	-0.00448614639285649	-0.00229032688762487	-0.000839419520135332	-0.00627413681794275	-0.00251808658248087	-0.00214868238231003	-0.00204679343140701	-0.00132017593570655	-0.00515972854941726	-0.00515972854941726	-0.00169676948877395	0.00148151103322414	0.00148151103322414	-0.00505195439482364	-0.00335103988803687	-0.00173154241791551	-0.00151062755728326	0.00027616717318546	-0.00318623739393675	-0.00370467369594751	-0.00328204383968178	-0.000158777680028366	-0.00337744117917327	-0.00487707834863083	-0.00131863760619411	-0.00368199997037777	-0.00126381245080132	-0.000562134291196004	-0.000562134291196004	-0.00157936763500366	0.000215263945357758
-334.133333235254	-0.000273369846604976	-0.0013138209870992	-0.000273369846604976	-0.00296473272560316	-0.00157102260020692	-0.00250696757489932	-0.00415876524782943	0.00152426327798416	0.000476421561493523	-0.000866584805452875	-0.000360430665417133	-0.00153631751511518	2.91922088393459e-05	-0.00222641662572642	0.000446950052076955	8.67467079120887e-05	-0.00367145062864616	-0.00142689045155198	-0.00285028574022994	-0.00358533386222104	-0.0004123555051877	-0.00224657043244481	-0.00363927231235117	-0.00250198811427971	0.000303637955281988	-0.00258988425409235	2.22994800740395e-05	2.22994800740395e-05	-0.00314328914332551	-0.00225769093515893	-0.00225769093515893	-0.0013688307317562	-0.00327802203116612	-0.00216709222524714	-0.00129430309593626	-0.00325750641098854	-0.0025104867595227	-0.00182571300846424	-0.0021944297240335	-0.00100662933709195	-0.00297489243674653	-0.00396069074564942	-0.00563092495910278	0.00047955306164349	-0.00110087670938164	0.000687729193593611	0.000687729193593611	0.000389231956289371	-0.0032865976302785
-334.099999901985	-0.000987784573810657	-0.00236530492184273	-0.000987784573810657	-0.00174439160664364	-0.0010196891416322	-0.00309686424572231	-0.00321168487039858	-0.00299385737504876	-0.00322612016355439	-0.0035064448269877	-0.00486214345713221	-0.000795910433956881	-0.00273876956350994	-0.00448106848465768	-0.00236796160896913	-0.00332884063732219	-6.20637745116781e-05	0.00078474387375671	-0.000802801844143275	-0.003293299726288	0.00241715071107806	-0.00250012060141236	-0.00222512286173238	-0.00447101735945765	-0.00364148887756977	-0.00220783342850417	-0.000685023107847238	-0.000685023107847238	-0.0022348603488932	-0.000566210613357265	-0.000566210613357265	-0.00188829028248427	-0.00266459026905208	-0.00349184619812792	-0.000649018035432825	-0.001320034176997	-0.00347281242151753	-0.00240679385935783	-0.00314465491589511	0.000906130138615624	-0.00618915914497231	-0.00435612531733598	-0.00245763022283607	-0.00390718991721628	-0.0016776320282843	0.00170164627194813	0.00170164627194813	-0.000201133815890264	-0.000878752112679737
-334.066666568716	0.000286323906119601	-0.00155679026785349	0.000286323906119601	-0.00231104122220582	-0.00399760830536111	-0.00259334283191148	-0.00186999937111343	-0.00103888915191452	-0.00190839688626632	0.000270458279974517	-0.00246466293946812	-0.000703465505277778	-0.00463756584896957	-0.00472889807639287	-0.00138228991568057	-0.00121498174445056	-0.00230199365122663	0.00134087909427461	-0.00190149842666421	-0.00130227276313399	-0.00169536907572987	-0.00171909630916844	-0.0023454427769678	-0.00283205695884547	-0.00133083615213048	-0.0055935152080091	0.000578081825913346	0.000578081825913346	-0.00148452907669028	-0.00142626310470928	-0.00142626310470928	4.40809904432848e-05	-0.00130430325281172	-0.00156128408939171	-0.00188045379955859	-0.00107168893006448	-0.00106816310986713	-0.00305222695309948	0.000515402270998333	-0.0028893105948804	-0.00240601698092646	-0.00282094546016776	-0.00158908410313596	-0.00137556883577383	-0.0032070015565433	-0.00171215055198193	-0.00171215055198193	-0.00331478420295384	-0.00164598733463439
-334.033333235446	-0.000835455550591058	-0.00101091934589637	-0.000835455550591058	-0.00101274103242721	-0.00329801534772656	0.000392585284836766	-0.00389311044433338	-0.000518246207285689	-0.00151280349257599	0.000162055458372112	-0.00308601999213309	-0.00078650343383313	-0.00162757042874839	-0.00524198372459694	-0.00266559228361829	-0.0011940281984486	-0.00178021411470153	-0.00202183047490601	-0.000888258264860275	-0.00431822560865203	-0.000871293678071483	-0.0033960509315043	-0.00386507002960668	-0.00356844476808615	-0.00204707576132424	-0.00149191896992562	-0.000506397446534246	-0.000506397446534246	-0.00265915282034301	-0.00234976171297552	-0.00234976171297552	-0.00156235333780308	-0.00191324204506105	-0.00165118091878058	-0.000349646882591537	0.000162498972243075	-0.00287330805893726	-0.000542169692230976	-0.000916479763394595	-0.000488553357389288	-0.00161403114006975	-0.00401008335465436	-0.000498382878062809	0.000644122578125739	-0.00419390540972653	-0.00312406248497865	-0.00312406248497865	-0.00221750516409391	-0.00177283647309134
-333.999999902177	0.000355810440904158	-0.00145963191987497	0.000355810440904158	-0.00184248176595492	-0.001447771679843	-0.00147058250798959	0.000197419022985534	-0.00258240604339122	-0.000587397788170185	-0.0010000314912828	-0.00287289935896373	-0.0041022113978193	-0.000825579438616497	-0.00162734074245974	-0.00487059602984385	-0.00186004280949792	-0.00282669460465168	-0.000142427341423557	-0.00416237144024723	-0.00112758946969838	0.00116277435474443	-0.00169000631349769	-0.00168139811258916	-0.00335751200840861	-0.00370662831811974	-0.00519357513039809	-0.00254097295084876	-0.00254097295084876	-0.00183782577319469	-0.00174886708294097	-0.00174886708294097	-0.00117198261126028	0.000258624058398604	-0.00137605947902864	-0.00260786157563975	-0.00164380999984315	-0.00259743091227627	-0.000696747125318087	0.00137590339861793	-0.00339453928284561	-0.00156516018509034	-0.00161620160878728	-0.00412210956962822	-0.00244975060557007	-0.00395545781561046	0.00175008846457259	0.00175008846457259	-0.00199816532277453	0.000806614638898973
-333.966666568908	-0.00153960124513708	0.000626104924537074	-0.00153960124513708	-0.00356161943663369	0.000710734268532853	-0.00185905630033767	-0.000531329233620981	-0.00432488355087945	-0.0024181912474901	-0.00011633545505918	-0.00257837276240658	-0.000558779953019561	0.00234823333381484	-0.00275318362240295	-0.00179079078767808	-0.0028054879426952	-0.00325436459876483	-0.00351501209919358	-0.00115296723943004	-0.000726421033158342	0.00182326749201689	-0.00125703726672555	-0.00347083897034128	-0.00342927017477113	-7.8096058153454e-05	-0.00264521429288944	0.00146215205383782	0.00146215205383782	-0.00316863199975548	-0.00090430121667251	-0.00090430121667251	-0.00277426660568503	-0.00100071487201014	-0.000503907888937505	-0.00209002702425209	-9.08511584962746e-05	-0.00345295363990505	-0.00145308815915823	-0.00325075179985701	-0.00506137790812289	-0.000819874908925877	-0.00417154400825515	-0.00303407084433016	-0.00122526332874295	-0.00157796293323154	-0.00211453364164982	-0.00211453364164982	0.000540441133978664	-0.00342417520394522
-333.933333235638	-0.00390365854867858	-0.00268586321201758	-0.00390365854867858	-0.00599160790418984	-0.00169773300927467	-0.00281285332095971	-0.00278279784225621	-0.00168091310578222	-0.00238363539194641	-0.00323130034316021	0.00040679195541915	-0.000790707290014403	-0.00392312235018488	-0.00229534084231686	-0.000563228078490297	-0.00412922957513495	-0.00511263089655412	-0.00175195537904971	-0.00286082485082795	-0.00285789928900337	-0.00203867879554598	-0.00344608564519255	-0.00539125400251039	-0.00343036504307925	-0.00157104926588747	-0.000193981091623718	-0.00506621055726653	-0.00506621055726653	0.000337655914076751	-0.00153061061802762	-0.00153061061802762	-0.00106463873674212	-0.00142259098989062	-0.00155522919472439	-0.00221367439618425	-0.000512217067328513	-0.0036168648183631	-0.00115338132478215	-0.00297732276208029	-0.00090733946766175	-0.00347117067903424	-0.00393861973530751	-0.00265132168107285	-0.00223597147675003	-0.00403806148993802	0.000327548765667984	0.000327548765667984	-0.00156229627515725	-0.0026027574766585
-333.899999902369	2.36294171250817e-05	-0.000405992462083504	2.36294171250817e-05	-0.00459343764752262	-0.00120827964571313	-0.00218152322501852	-0.00427410146500684	-0.00191863477983401	-0.00124588167109541	-0.000565621443488484	-0.00118460616783445	-0.00027745014717373	-0.000746843447404055	-0.00348961076322041	-0.0050295612518183	-0.00325408945080485	-0.0018381900869312	-0.00222156968957932	-0.00240875207545288	-0.00118393306213271	-0.000499224933533049	-0.00204199465373245	-0.00072498114317221	-0.0039996357128439	-0.00189189840692872	-0.00278991438623644	-0.00223663069730828	-0.00223663069730828	0.000551297262826433	-0.00208967335584898	-0.00208967335584898	-0.00349222029083074	0.00110157667984745	-0.000834085679521479	-0.00268546851155826	-0.00237716825444123	-0.00412813607262041	-0.00135444724816003	-0.00369512077364009	-0.00400284231797676	-0.00483453949208834	-0.00431495666501747	-0.00355355570587312	-0.00224825017895913	-0.00164691889414958	-0.00181547407847227	-0.00181547407847227	-0.0019429547398937	-0.00238824455486863
-333.8666665691	-0.00138257609295378	-0.00490836630983693	-0.00138257609295378	-0.00370412415882859	-0.0019319617075837	-0.000769734742502415	-0.00140424357482305	-0.00342005579601889	-0.00146349037910287	-0.000603888166246236	-0.00166950751645889	0.00160335067469175	-0.00225263880735393	-0.00325593151297332	-0.00148593219664472	-0.00333066948036043	-0.00254050477256629	-6.06450670287417e-05	-0.000713828689919982	-0.00181849395170264	-0.00193415506552641	-0.000175378006927907	-0.00177419626267439	-0.004531500283944	0.000372936238979937	-0.0053984196183714	-0.000451964566249519	-0.000451964566249519	-0.00122081577139532	-0.00362000165026455	-0.00362000165026455	-0.0030077609472936	-0.00187142351834868	-0.00188847856975072	-0.00284678470107136	-0.00148250954095042	-0.00212870095042772	-0.00265809647968851	-0.00176477812021991	-0.00149151988851781	-0.00525192233060401	-0.00131305555592909	-0.00138568293436647	-0.00216445831571022	-0.00464974234694815	-0.00136253450066914	-0.00136253450066914	-0.000327429290883474	-0.00243210150234152
-333.833333235831	-0.00395889740895128	0.000299370112547881	-0.00395889740895128	0.000258977476615296	-0.00153075520936941	-0.00205333704929189	-0.00463890349603324	0.000502889583444355	-0.00255807578044098	-0.000972623803038197	-0.00319327580484918	-0.00288963077438753	-0.00176025157118997	-0.00181699475704034	-0.000239763813164928	-0.00217356732237972	-0.00417985019569866	-0.0021232067642617	0.000553402779532863	-0.00229939869785156	-0.000469856214002196	-0.00291158286429094	-0.00227286931959703	-0.00262759276625446	-0.00162359040859716	-0.00301110840000063	-0.00181858731236795	-0.00181858731236795	-0.00217393357070494	-0.0030681427636805	-0.0030681427636805	-0.00271328608019472	-0.00160671519232258	-0.00282898591667646	-0.00307497100755549	-0.000474449942541644	-0.00291635606013152	-0.00225836313442995	-0.00251194370737962	-0.00256141997855253	-0.00632512399559404	-0.00366414715784913	-0.00373183318873382	-0.000421000330396271	-0.00264795307457766	0.00198864601202475	0.00198864601202475	-0.00161407874386377	-0.00273401897011682
-333.799999902561	-0.00266526826572289	-0.00359412438548712	-0.00266526826572289	-0.00369862582289426	-0.00265412956210476	-0.00123978277550019	-0.00408804902921267	-0.00236618610479533	0.000473878001402861	0.00052848048791887	-0.00407212722697337	-0.00241313025657919	-0.00319438995702814	-0.00251576970042799	0.000749894372332638	1.26154171886661e-05	-0.00322993180668973	-0.0028124527613842	-0.00203993042096728	-0.00237895709855762	-0.00460225463850028	-0.00384868432929864	-0.00194771803735683	-0.00338461345748131	-0.00458638915395138	-0.00188284571129926	-0.00255101724096485	-0.00255101724096485	-0.000427675864998034	-0.00162970237643878	-0.00162970237643878	0.000124996479204831	-0.000570384229159338	-0.00286872634194646	-0.00238609279049329	-0.00272828023963934	-0.00219454124365959	-0.00314408869462723	-0.00322932283435173	-0.00249473952315404	-0.00287102363746738	-0.00450371773552827	-0.00369432126404068	-0.00394710400597142	-0.00159444866271596	-0.000769906487988581	-0.000769906487988581	-0.00296614535888096	-0.00384227763514533
-333.766666569292	-0.00132017992315614	-0.000821589671820888	-0.00132017992315614	-0.00193449792801426	-0.00257371578833954	-0.00111413229076618	-0.000848523796794343	-0.0035666061083498	-0.00260939856283815	-0.00247543658970417	-0.00335048910189251	-0.00360789566843622	-0.00144953532948688	0.000340006708357543	-3.14184748939628e-05	-0.00356332488561573	-0.00423588278188081	0.000314392163753063	-0.00303652529981946	-0.00246152049616866	-0.00333023212470374	-0.00143700154352855	-0.00164129104337896	-0.000715588878705042	-0.000772310105323637	-0.00243932154781346	-0.00354637771649136	-0.00354637771649136	-0.00290816595891308	-0.00490681055790365	-0.00490681055790365	-0.0028241257649485	-0.000253628362397951	0.000244001892411583	-0.0010665893472932	-0.00271780844164637	-0.00347873848460944	-0.00129881546267785	-0.00368805491190993	-0.00298232471529736	-0.00340361868426442	-0.00370952352676801	-0.00373756690841853	-0.00104965125864553	-0.00157764061259869	0.000769370178757112	0.000769370178757112	-0.00126737313056724	0.000261917328331807
-333.733333236023	-0.00242489363976728	-0.00184355002820347	-0.00242489363976728	-0.00217909585175069	0.000303063494567546	0.00166710319551133	-0.00406740241986536	-0.000602543331560956	-0.00156493809155844	-0.00254645675795484	-0.00456066503640862	0.000311905121506584	-0.00189612711675768	-0.00312178950623399	-0.00160553994249624	-0.00378080845214701	-0.0039792552285991	-0.00183172395099596	-0.00222688296885443	-0.00253289568265191	-0.000890859527320376	-0.000887438199253077	-0.00276727683372024	-0.00354745058520345	0.00237880947499891	-0.00203409696994084	0.00155288662543218	0.00155288662543218	-0.00104922773516425	-0.00128524701382404	-0.00128524701382404	-0.00363806461000904	-0.00046989291209365	0.00141732944987694	-0.00180637381215953	-0.00370825207109882	-0.00139415370260765	-0.0013685794686964	-0.00297046793451738	-0.00097609731772208	-0.00290135210485776	-0.00145988764669669	-0.00446656731467721	0.000696157748629078	-0.0041125518349755	0.000164473278878474	0.000164473278878474	-0.00148517647067803	-0.00227255207645582
-333.699999902753	0.000621962430220835	0.00288262916302484	0.000621962430220835	-0.00420559701704515	-0.000150913217442428	-0.00091960553988224	-0.00307305440713546	-0.000960706740058326	-0.00242628395219435	-0.00197896111776874	-0.00142758952018296	-0.00249277167260753	-0.000911734187597601	-0.00105350123884451	-0.00154247515555528	-0.00361359670069417	0.00158565164400426	0.000230607330360733	-0.00260966499408088	-0.00165807427826015	-0.00272007128990326	-7.43857634621925e-05	-0.0024774903501642	-0.00142414328053742	-0.000338889176503931	-0.00265847509521577	-0.00220470289431574	-0.00220470289431574	-0.00141003779338356	-0.00203230789549935	-0.00203230789549935	-0.00259441211709444	-0.00195875094674058	-0.00372562958037115	0.000932390852782961	-0.00153889090195214	-0.000278942661257386	0.00142064710366707	-0.00356368615835112	-0.0032212477933754	-0.00288009109681575	-0.00378819911408945	-0.00122629540252961	-0.000492858585006695	-0.00222432803294836	-0.00135808750473854	-0.00135808750473854	-0.00423496392425093	-0.00357066522798122
-333.666666569484	-0.000694117110974224	0.00032060135896661	-0.000694117110974224	-0.00301576320163932	-0.00136680057883487	0.00257937647004036	-0.00350420704705889	-0.00186338985397327	-0.00378861502989347	-0.000163486630398446	-0.00530682223070689	0.000471173220579213	-0.000269429766912799	-0.00055227237838662	-0.00207058538502813	-0.00456069846898721	-0.00394628645448347	-0.00158483712239876	-0.0034717443881126	-0.00110137183125358	-0.00078420421019032	-0.00267939273730455	-0.00175924181717491	-0.00316113710181698	-0.00228734356347415	-0.0028818333392715	0.000369984837935156	0.000369984837935156	0.00187612871174825	-0.00162163060571241	-0.00162163060571241	-0.00210983391668618	-9.6080549963129e-05	4.00395644438722e-05	-0.0031482814344781	-0.00219362228955722	-0.00243953034470334	-0.002222737166792	-0.00188762891057681	-0.00087717303972723	-0.00184732778447938	-0.00330010243392065	-0.000470419370897313	0.00216873626165659	-0.00343504977753473	-0.00101339941135448	-0.00101339941135448	-0.00170629894274577	-0.00220891808893831
-333.633333236215	-0.0012215292743748	-0.000136165019877454	-0.0012215292743748	9.05813284182155e-05	-0.000966699568743845	0.000620295361401069	-0.00516338832580499	-0.00358227851009818	-0.00201030269127356	0.00340960271320923	-0.00522360396266619	-0.00193156274446982	-0.0019259732325293	-0.00206957218756043	-0.000925091838763881	-0.0038649803133054	-0.00320686668153158	-0.00336158849015866	3.62411064428469e-05	-0.00157314221824567	0.000255207779604305	-0.00663534228547036	-0.00189380492021396	-0.00598073899662666	-0.0026437210897321	-0.00325550950528974	-0.0012778501108125	-0.0012778501108125	-0.0034047582493294	-0.00169565901951496	-0.00169565901951496	-0.00197989796092679	-0.00098787625949448	-0.00124779098344974	-0.00299401342908379	-0.000367286591423377	-0.00123409565200006	-0.00338035507081202	-0.00103602933901514	0.000777379040830417	-0.00281316706738288	-0.0041903256026764	-0.000890220610774595	-0.00129257665317584	-0.0048750377355814	-0.00268298406251077	-0.00268298406251077	-0.000335956613982669	-0.00437121089779913
-333.599999902945	0.000523936361523036	-0.00196141776984382	0.000523936361523036	-0.00478506811144241	-0.000843861360731224	-0.00212169040298837	-0.00179791814897756	-0.00110999854111804	-0.00168515909434741	-0.00516302820791303	-0.00453787840328257	0.000315108915528661	-0.000572334368231342	-0.00212867378328196	-0.00210499697900712	-0.00104181003726178	-0.00130348882142384	-0.00327843641389214	-0.00542140398705726	-0.0011076697198249	-0.00208529762699705	-0.00147568467731118	-0.00577409929206529	-0.00441434845348909	-0.00071576699968956	0.000119111350501799	-0.00148648911991589	-0.00148648911991589	0.000255838337278491	-0.00124525560976452	-0.00124525560976452	-0.00555734055646362	-0.00376245529805497	-0.00115897361972439	0.00141156731979386	-0.00380168805060321	-0.00211757189725881	-0.00188705010667045	-0.000921833077587197	-0.00226505078426842	-0.000484200890454312	-0.00409348568944734	0.000358189142444565	-0.00177421986394011	-0.000299607292564508	-0.00116213159852541	-0.00116213159852541	-0.00043437922407874	-0.00196079111399794
-333.566666569676	-0.00244683212909491	4.0609565141847e-05	-0.00244683212909491	-0.00122345545559222	0.00168755656206943	-0.00090599890226617	-0.00108109279999624	-0.00263041357580607	-0.00310556623618252	-0.00191183617715829	-0.00382713989050776	-0.00365571302380274	-0.000599994960184702	-0.00173788826884758	-0.000171845367681223	-0.0022086107788144	-0.00297419766075935	-0.000938459463732721	-0.00180676872950269	-0.0028600750037685	-0.00289392277620781	-0.002278206992403	-0.00455076167350654	-0.00377713549016379	-0.00118895897660021	-0.00280186774155156	-0.00515523584539279	-0.00515523584539279	-0.00157833045136557	-0.00450215291030165	-0.00450215291030165	-0.00226909026007382	-0.000952257930745048	-0.000125751909398453	-0.00747412325597296	0.0003825966492641	-0.00123562059942128	0.00150618037378025	-0.00242104249717567	-0.00193977608106244	-0.0014088928869681	-0.0034722873606553	8.27483100678261e-05	-0.00249057956479692	-0.00263303198852805	0.000285853360246002	0.000285853360246002	0.00169020733922398	-0.00100691612542836
-333.533333236407	-0.00387779878672623	-0.00339918461645816	-0.00387779878672623	-0.000958437203468665	-0.000762421115626633	-0.0018820524400992	-0.00315348756616052	0.000248744319333416	-0.00119963052437078	-0.00293209014027418	-0.00180879883122254	-0.0033091973181677	-0.00125290306379766	-0.00205543106702777	-0.000511835281106765	-0.00288825040004148	-0.000905936313765454	0.00110677282930938	-0.00101721116743003	-0.00101417153317063	0.00204182380653384	-0.00194763675328069	-0.00412982869791234	-0.0019663736386677	-0.00323020430878029	-0.000417530952146805	0.000501110986937836	0.000501110986937836	-0.00345764065367427	-6.02162837382014e-06	-6.02162837382014e-06	-0.00444114203159951	-0.0019814831899253	-0.00524801076797876	-0.00230513416984102	-0.000132099710077438	-0.00147558661471359	-0.000926964374510231	-0.00143910392259583	-0.00402102707072671	-0.00235795423203788	-0.00489440481937153	-0.00305774025911421	-0.00192842694823936	-0.00406325051835088	-0.00261541615768757	-0.00261541615768757	-0.00445433258912453	-0.00140712855428804
-333.499999903137	-0.00317082580950412	-0.000486282857114939	-0.00317082580950412	-0.000913980125412106	-0.00195006534431186	-0.00219540398205997	-0.00357589728940377	-0.00127488755199223	-0.00224783112117133	-0.000655814382663822	-0.00219071342008781	-0.00312587999027325	-0.000625104873920757	-0.00012180819916352	0.000118013219744473	-0.00208734803781729	-0.00434922093719292	-0.00362189934207069	-0.00378241016014602	-0.000139492913564965	0.00167209024087533	-0.003480099091833	-0.000864157209904293	-0.00343884831988051	-0.00141981705654792	-0.0014495843979242	0.000339604607150212	0.000339604607150212	-0.00137908902983452	-0.00131085260525177	-0.00131085260525177	-0.00112331113035746	-0.00102070234666207	-0.00093656755080862	0.00110031847192882	0.00088544398295598	0.000926322929450607	-0.00134338113886712	-0.0017021872462929	-0.00298079287500341	-0.00250673080977215	-0.00234077116132869	0.00173377183163881	-0.00231997898802361	-0.00185383054213528	-0.0029777360439438	-0.0029777360439438	-0.00148247055943085	-0.000764112772101866
-333.466666569868	-0.000440838341925875	-0.000723135433423838	-0.000440838341925875	-0.00339699294209173	-0.00129430010197729	-0.00349150343248095	-0.00262956977525752	0.000663996105856879	-0.000637863138417738	0.000694507465139216	-0.000227099756831439	-0.000705734650149448	-0.000588631910566018	-0.00334687711407111	-0.00131535543715777	-0.00416724526695533	-0.00184523476540399	-0.0018961924451284	-0.00279415805255057	0.00027974793082941	0.000509594417191006	-0.00252929726134155	-0.000878698380753051	-0.0052550908112301	-0.000680979579381513	-0.00293989919302962	0.000784548977767918	0.000784548977767918	-0.0021015869574309	-0.00403265275557863	-0.00403265275557863	-0.000859662710791631	-0.000970030149858858	-0.00210672999833383	-0.001770100061941	-0.0012248037260234	-0.00161725204999685	-0.00484205800594395	-0.00176963234050576	-0.00296824558503894	-0.000181691233547054	-0.00507135824180838	-0.00436694481948563	-0.000943574826916316	-0.00301332277951638	-0.000783266013070216	-0.000783266013070216	-0.00225714651779796	-0.00173300869904336
-333.433333236599	-0.0027637789483369	0.00146321340702382	-0.0027637789483369	-0.00340465134025791	0.00181865677037951	6.7818294882116e-05	-0.00204810646973452	-0.00329083470221536	-0.00217525716727052	-0.00194011930832039	-0.00177495354818358	-0.00148669371723353	0.00181171536517188	0.00197943553967028	0.000922651647882966	-0.00302693056724801	-0.00250709439960561	-0.000486708599323538	-0.00370720830923921	-0.00173571464126765	-0.000105936721263578	-0.000122181408801048	-0.00451745588022479	-0.00263535648803503	-0.00117720356463902	-0.00162338969750841	-0.00170013429234062	-0.00170013429234062	-0.00106089350962124	0.00108384666885841	0.00108384666885841	-0.00387127376820318	-0.0008563672552927	-0.0025290313917643	-0.00124284495886273	-0.000448259170646836	-0.00204772585251745	-0.00220369725764935	-0.00142738245019947	-0.00357911800195798	-0.00313986769346164	-0.00410098416645133	-0.0045608446455806	-0.000794231721091609	-0.00121678996023111	-0.00111426206391108	-0.00111426206391108	-0.00090639398740644	3.3740499344681e-05
-333.39999990333	-0.00377227110631329	-0.00292928245640467	-0.00377227110631329	-0.00255855164243324	-0.00177135394349848	-0.000197834980264489	-0.00227263386454057	-0.00354193093239474	-0.00441627148391865	-0.000780441334321869	0.000172555765002746	-0.00416372201648685	0.000918051429447231	0.00198892127385319	-0.00104288486075155	-0.002516911055922	-0.00305930280522415	-0.00264053207182824	-0.00335653133611857	-0.000368720037203452	0.000389370312260495	-0.00164509296489623	0.00020047222845998	-0.00241507305890332	0.00196163306871699	-0.00166754550875992	0.00271187094367142	0.00271187094367142	-0.00171747747883211	-0.000811186327862701	-0.000811186327862701	0.000370885869776516	0.000251414966905172	-0.00274588456219371	-0.00119105297353339	-2.94979612498469e-05	-0.00117019455910528	-0.000579341390532839	-0.00217325600401619	0.00135062343735182	-0.00115977846362558	-0.00346426768989938	-0.00081825489984122	-0.00200849953542481	-0.00416945740912089	-0.000728303154794663	-0.000728303154794663	-0.00132308260537761	-0.0017093942674814
-333.36666657006	0.00223849552484245	-0.0012771038267555	0.00223849552484245	-0.00574502152621614	-0.000109989030069535	-0.00263122309887798	-0.00254253138844418	-0.00549893588842409	-0.00308695604016951	0.00130462811913923	-0.00258807997537569	-0.0054801784373556	-0.000625903269250383	-0.00351425267580263	-0.00214931186046363	-0.00488961140407151	-0.00194133512692596	-0.000638823310394221	-0.00272142325226266	-0.00273212693492442	-0.00106205856034502	-0.00167922753332517	-0.0044222545003807	-0.00432143937629714	-0.0030253850521913	0.00401732039569536	-0.0050593103619242	-0.0050593103619242	-7.04764920447243e-05	0.000925381568139705	0.000925381568139705	-0.00195229650950224	0.00024561621309982	-0.00305879191996483	-0.000567742507695979	-0.000623804722239218	-0.000249122085799969	-0.00164485093053313	-0.00170960756989902	-0.00415558495240442	-0.00312070825274025	-0.00304993610265381	0.000201151471157957	-0.00161031936445832	-0.00153763780922034	-0.00121006952668057	-0.00121006952668057	-0.00311984804480991	-0.000777400837490339
-333.333333236791	-0.00420552577693145	0.00147227796526339	-0.00420552577693145	-0.00444490943518816	-0.000396882289382616	-0.00340651705924477	-0.00292074581680157	-0.00036239476920441	-0.000809809648440241	0.00166737650932258	-0.00350816095273199	-0.00519133955157114	-0.000339188391688783	0.000592863580164305	-0.00316531831735889	-0.00375287292048332	-0.00153162899320169	-0.0027949669930647	-0.00192761978189848	-0.00246571750803681	-0.00538868600028886	-9.38394559456546e-05	-0.00184492488731924	-0.00326570008903559	-0.00151843714503797	-0.00523126626530901	7.10504477351437e-05	7.10504477351437e-05	-0.00332100496738896	-0.00128935144941322	-0.00128935144941322	-0.0022762821724549	-0.00122867951663652	-0.000836292476684486	-0.00601035157491059	-0.000708244114567047	0.00138343727985435	-0.00289714344796865	-0.000790606217280554	-0.00436848730005435	-0.00238777068473284	-0.00529615639351055	-0.00150950141971773	-0.00377663147209351	-0.00145624838697089	-0.000475667740349017	-0.000475667740349017	-0.000469836059812101	-0.000608063113278101
-333.299999903522	-0.00239559401506184	0.000905946037754846	-0.00239559401506184	-0.00333632568309794	-0.000740332284348888	-0.000595461017828258	-0.00252638723877041	-0.00139300249167018	-0.00218318649089866	-8.71568301459291e-05	-0.00375978205724625	-0.000661081231465577	-0.00188825378982416	-0.000813493439934643	0.00128931643904528	-0.00321135615864898	-0.00351200559975628	-0.00153780177889185	-0.00143077502046274	-0.000844770963824404	-0.00162989660009238	-0.00122185454562773	-0.00337786725599309	-0.00077549779718955	0.000220501272585882	-0.000160639973833421	0.00113185830614437	0.00113185830614437	-0.00164826549494868	-0.00284304714723893	-0.00284304714723893	-0.00283633691946428	-0.000593232461986837	-0.00248478154631238	-0.00157990509076078	-0.00133317879936035	-0.00102557519396307	-0.00121866261666848	-0.0033077631343702	-0.00459389385898257	-0.00513469639397346	-0.00418603228159142	-0.00323130952610429	-0.000814697075671611	-0.00588399964431963	0.000318029307629142	0.000318029307629142	-0.000568076839205456	-0.000643486050863284
-333.266666570252	-0.00432139780198026	-0.00192405966199471	-0.00432139780198026	-0.00146912027608537	-0.00314937906698265	-0.00259429140587519	-0.00395791456298178	-0.000926293846810089	-0.00048513335291811	-0.00112222364482994	-0.00304892164696868	-0.00223792770688536	0.000346681098619461	-0.00084631837437843	-0.00135646677928003	-0.00490754721266629	-0.00451538765799431	-0.00210660792809636	-0.00248255546366072	-0.000381883729778321	-0.00202620315688462	-0.00193652160786317	-0.000165689127724522	-0.00408573941691526	-0.000415147029259266	-0.00430140918275712	-0.00325979511127783	-0.00325979511127783	-0.000494932955065974	-0.00122405395767755	-0.00122405395767755	-0.00235701453511872	-0.00228763216384342	0.00092190548864135	-0.00048925979366099	-4.66223298631885e-05	-0.00195479981734981	-0.00201943633106916	-0.00375801874070547	-0.00379337565704874	-0.00395899637916508	-0.00552749670692165	-0.00242446564884535	-0.00333805385757147	-0.00459474333132792	0.00072099344386245	0.00072099344386245	-0.00072469720527657	-0.00217289296509982
-333.233333236983	-0.0041030723002774	-0.000652405538530965	-0.0041030723002774	-0.0015308899364902	-0.00167262522053568	0.001053554021893	-0.00327788628328973	0.000730147321093555	-0.00271260083179437	-0.00245638407127224	-0.000770424277541815	-0.00161763060221065	-0.000862502014536526	-0.000914792614033266	0.000214356871764743	-0.00254819414695073	-0.00247676333437696	-0.00399653057367566	-0.00196998687892169	-0.000443852378687826	-0.000958550038015815	-0.00296529169237592	-0.00263524747896116	-7.68395772685615e-05	-0.00299268514299167	-0.00179745937810571	-0.00110475806798949	-0.00110475806798949	-0.00170432749892013	0.000181545278566397	0.000181545278566397	-0.00327684821292884	-0.00176537896713946	-0.000791119143214725	-0.00258993737309765	0.000267690115740682	-0.00170389408161453	-0.00146815465049754	-0.00291754540447398	-0.0013796490108009	-0.0020503006576168	-0.00471854526078874	-0.00258474614896209	-0.00155917896178104	-0.000920083603068278	-0.00106485499733899	-0.00106485499733899	-0.00161044288256984	-0.00235670758261242
-333.199999903714	-0.00109292097023361	-0.00134036382089098	-0.00109292097023361	-0.00199642475520756	-0.00200344945861852	-0.000162485347772634	-0.00264247747555069	-0.00192722209625762	-0.00296005046908943	0.00168561703521763	-0.00158091424438678	-0.00414703064932442	0.000338571614358352	-0.00412854844009747	-0.00246367716322704	-0.006612759290197	-0.000496967125130365	-0.000465333463227524	-0.00369919550289843	9.86046207736013e-05	-0.00285511366346591	-0.00341412722237011	-0.00563642411025911	-0.00356335328173296	-4.86658703195975e-05	-0.00100411481452101	-0.00293729250665609	-0.00293729250665609	-0.00392740646469847	0.000586823058632113	0.000586823058632113	-0.00383909346109956	0.000459285138498022	-0.00380767996591613	-0.000666514004431962	-0.00179212396793238	-0.0013167563198887	-0.00183100444705286	-0.00102190512497546	-0.00118875513891226	-0.00556150728105365	-0.00488125210704615	-0.00214110276837953	-0.00127054091584822	-0.00395687770612108	0.00099967430614567	0.00099967430614567	-0.000642757780573211	-0.00138176327715844
-333.166666570444	-0.000644344659929463	-0.00190822764962173	-0.000644344659929463	-0.00190722100461493	-0.00274679598866145	-0.00339006461234626	-0.00161766407152364	-0.005489698972032	-0.00153410459974013	-0.000165081153587154	-0.00360161145805304	-0.000272060821884801	-0.00160850137753943	-0.00108057238260151	-0.00445361193545912	-0.000315845238406998	-0.00208395517782811	-0.00154966936219314	-0.00238114442561266	-0.00283783686914263	0.00048844010114435	-0.0010618016031344	-0.00292752518809436	-0.00310119919267693	-0.00157753962259344	0.00103224920481315	-0.00044059906420757	-0.00044059906420757	-0.0005962477116086	-0.00178903813646925	-0.00178903813646925	-0.00260558239669273	-0.00161093745054308	-0.00212387495782307	-0.00288860423376724	-0.00248636658015922	-0.00151390440241739	-0.00291689404625428	-0.000983595255404923	-0.00381110923015449	-0.000208751335787127	-0.00365486419736916	1.15908349760385e-05	-0.00321314819977281	-0.00190066461051286	-0.00352248836585733	-0.00352248836585733	-0.00235678775900861	0.000115257832189797
-333.133333237175	-0.00295976282943688	0.000334560737043188	-0.00295976282943688	-0.00322995123417669	-0.00154194235384142	-0.00327800352504271	-0.00292466480985298	-0.0040050388888262	-0.00180020271365777	0.000115400667849652	-0.00217776815312476	-0.000904319259855124	-0.00191371361880666	0.000216506041802567	-0.00126326314341085	-0.00207678524898713	-0.00281758742758131	-0.00103244909352473	-0.00256526963874815	-0.00374041338613851	-0.00105806906272821	-0.00273840344384502	-0.00253207565520897	-0.00296628194472259	-0.00133891380341167	0.00159192882841031	-0.00047227428076535	-0.00047227428076535	-0.00128928208800239	-0.000982048870479479	-0.000982048870479479	-0.00261933731771857	-0.000906018589515889	-0.00340846165671138	-0.00535659833097923	-0.00100295337401679	-0.000682070482262431	-0.00100804273930399	-0.00249272041142268	-0.00344489721972385	-0.00442309062299806	-0.00436082483821987	-0.0036698606048724	-0.00294467121498421	-0.00281073397233134	-0.00120199536484589	-0.00120199536484589	-0.00269027390409871	-0.0012274332894131
-333.099999903906	-0.00409708897035288	-0.00450469823920296	-0.00409708897035288	-0.00410250343259599	-0.00259884292736545	-0.00187085102079221	-0.00223443086042863	-0.00309182602762692	0.000264687402886765	-0.000754630280477175	-0.00538613079138395	-0.00161731676126409	0.00102517931724311	-0.00114847096599568	-0.0030826346487105	-0.00329860014370353	-0.00274633194020646	-0.00226730298311506	-0.00296535221302152	-0.00352094504547984	0.000932192952083466	-0.000602664214933935	-0.000598252892379469	-0.00384843755255626	-0.000701988236397888	-0.00251217992968933	-0.00206798587739665	-0.00206798587739665	-0.00130868259713224	-0.00256651142037834	-0.00256651142037834	3.75294940945237e-05	-0.00178911795043435	-0.0014973420454113	-0.000736184603862822	-0.00328133825811738	-0.00113674717253198	-0.000387129057614843	-0.00170180458428615	-0.00185113193818698	-0.00264504654214059	-0.00482364117110923	-0.00185454675526253	-0.00168847722465792	-0.00238527416780732	-0.00123319585483761	-0.00123319585483761	-0.001232707652567	-0.00168553469026811
-333.066666570636	0.000416419540534729	-0.003844781231088	0.000416419540534729	-0.00355399257191946	-0.00201472374333467	-0.00241685150483695	-0.00183500069367681	-0.00247803875923702	-0.00146264176636646	0.00156586009841575	-0.00316983752350852	-0.000593061855886368	-0.00034706847657473	0.000906064212956248	-0.00261276248538378	-0.0045293564881328	-0.00353990113792135	-0.0032837090168446	-0.00544515178319982	-0.00238037957887638	-0.00264956549419104	-0.00235480659317588	-0.00209929679727971	-0.005031459393536	0.000122718683875034	-0.00138971487342898	-0.00188273271094896	-0.00188273271094896	-0.00188294578867154	-0.00157716567773958	-0.00157716567773958	-0.00339168269939272	-0.000656094765444815	-0.00263661094455114	-0.00178059645996553	-0.00327437626284266	-0.000968879025211034	-0.0023419343437302	-0.00209191961604538	-0.00401250123927854	-0.00313687912403615	-0.00394462910232307	-0.00353370538100495	-0.00287514121067467	-0.00233703163311649	-0.00122885142614271	-0.00122885142614271	-0.000825902496391362	-0.000938424930949311
-333.033333237367	-0.000838357562391034	-0.00149782837660772	-0.000838357562391034	-0.000558428258314092	-8.49436979636353e-05	-0.00273088863421955	-0.00337268078875153	-0.00343294887285039	-0.00348517172114615	0.000854077017768295	-0.00319318855556783	-0.0010504120449143	-0.00110895556305091	-0.00391192858810385	-0.00115516349048728	-0.00342499177532163	-0.00345458745067784	-0.00169470067266231	-0.00274151106319087	-0.000591353968018238	-0.000870117567761342	-0.00554420776066311	-0.00258566346650346	-0.00486219210711181	-0.000733144168418076	-0.00284797433388628	-0.00361657199516618	-0.00361657199516618	-0.00408116704108263	-0.000793961268971688	-0.000793961268971688	-0.00145596378714785	-0.00118879590079579	-0.000845976895444744	0.000382469318720102	-0.00108489231248698	0.00105790424292262	-0.000505009239278431	-0.00145806942357607	-0.00242863403351579	-0.00424821463724634	-0.00486389319745995	-0.000801677934905154	-0.00268426486315565	-0.00404183340340236	0.00300391179579762	0.00300391179579762	-0.00184803842261427	-0.00502384674797784
-332.999999904098	-0.00121560844817781	-0.00130454248326006	-0.00121560844817781	-0.0027895712535545	-0.00507424917640675	-0.000780814004838426	-0.0047683425439472	-0.00265700647719391	-0.00393860143159908	-0.000688884595150374	-0.00180249662110321	-0.00316372541600141	-0.00150510418357053	-0.00288013350426108	-0.00211267738338672	-0.00404908385926595	-0.00296057192302268	-0.00215284488294176	-0.0024307225072947	-0.00152345052068747	-0.00115924824284175	-0.00308024880846303	-0.00493267914457796	-0.00533365654869988	0.00157933193086746	-0.000810028130079021	0.00110648549706216	0.00110648549706216	-0.00365453688297768	-0.00352913701203128	-0.00352913701203128	-0.000828671637744138	0.000443927717945991	0.000948000252618209	-0.00123858116414277	-0.00109241514403313	-0.00148451651591597	-0.000659091966403569	-0.002445250642653	-0.00415510940372676	-0.00154950051145342	-0.00546074347965175	-0.00114335842997648	-0.00212973097516422	-0.00275441854575864	-0.00310377278429752	-0.00310377278429752	-0.000736898287832966	0.000906573642393327
-332.966666570828	0.00228290290879685	-0.00455711256608904	0.00228290290879685	-0.00411870109564483	-0.00102648685988493	-0.00374323574408131	-0.00349107857274922	-0.0033818424466372	-0.00161525306723498	0.00271285181944192	-0.00121442686820672	-0.00248819179177961	-0.000557930968596465	0.0015245298974168	-0.00305549190558141	-0.00341842316181418	0.00119735414049238	-0.00194602393093712	-0.00469666482134923	-0.00414382147433567	-0.00134675691489872	-0.00142747186489478	-0.00286012653175571	-0.00239894565872834	-0.000787867227108552	0.00141835365775078	0.000904610053977128	0.000904610053977128	-0.00129078904146818	-0.000660760312442443	-0.000660760312442443	-0.00332457424397625	-0.00210719032371742	-0.00279332697041423	-3.02477111558952e-05	0.00200840531200752	0.00020621441231794	-0.000186401034054207	-0.0036959335000265	-0.00358709983387928	-0.00368608703405748	-0.00454024982082424	0.00102254577288741	-0.00335697273637725	-0.00355837430969885	-0.000608519089348336	-0.000608519089348336	-0.000719616954322988	-0.00133826790994684
-332.933333237559	-0.00315244347905996	0.000399827195502356	-0.00315244347905996	-0.00255604439332746	-0.00341927152646682	-0.0027831776878906	-4.34053038601556e-05	-0.00541917852625595	-0.00349976708664812	-0.00151844352592534	-0.00298769839794366	-0.000767767863662061	-0.000182484642829883	0.0004165599332836	-0.00657863615533494	-0.00477380746404177	-0.00305081812249852	-0.00328740151091633	-0.00152068011608009	-0.00110636972503753	-0.00281697258404423	0.00121643047553166	-0.00138906168106145	-0.00180964088629909	-0.000464365896856611	-0.00192181903191713	-0.000692020816228212	-0.000692020816228212	-0.00121372285102028	-0.00362146317673406	-0.00362146317673406	-0.00137965484556279	-0.000203445133924895	-0.00173111744806287	-0.00154226184417761	-0.000301591412280255	-0.0015437066534113	-0.00134420530310331	-0.00338666227811446	-0.00136322327168437	-0.00249150729800307	-0.00273428110258878	-0.00181602606448661	-0.00136246645137261	-0.00368548528166757	-0.00152516253142898	-0.00152516253142898	-0.00220090706258802	-0.000377094845814718
-332.89999990429	-0.00107611803371133	-0.00166826682252008	-0.00107611803371133	-0.00360004677612935	-0.00208410268462245	-0.000626452589269633	-0.00147193145275004	-0.00216498586741398	-0.00217388000072127	0.00130273401689074	-0.00424633984348155	-0.00441799518988728	0.000930923561840324	0.000824677055189516	-0.00198674533444165	-0.00189370072048611	-0.00435696108836892	-0.00177602865593529	-0.00407255603835321	-0.000196251596126018	0.000908430190875831	-0.00204778431609987	-0.00170438487934832	-0.000615919194145831	-0.000630865016067905	-0.00106086796733174	-8.79049617105165e-05	-8.79049617105165e-05	-0.001837585635311	-0.00229109690674001	-0.00229109690674001	-0.00226976112484467	-0.000603237551330293	-0.000615656940761933	-0.000982015410071368	-0.00337104945188171	-0.000896045855216632	-0.00193667412347642	-0.002299563525064	0.00138300624618082	-0.00224694194942743	-0.00303068024639874	-0.00127403570040674	-0.00160981337550503	-0.00560895760257285	0.00134102666535141	0.00134102666535141	-0.00261302586611822	-0.00134651554207943
-332.866666571021	-0.00395688273374939	-0.00512583297908509	-0.00395688273374939	-0.00229899951530321	-0.000191380723580825	-0.00067756992064183	-0.00462528072004686	-0.00184919482936663	-0.00193020667063737	-0.000395703003493786	-0.0013356572553731	-0.000495516913513461	0.000378449924438029	0.000650799370793265	-0.00163850942804666	8.77632192443079e-05	-0.00228113620086734	-0.000649177273501444	-0.00207900171985043	-0.000364694779881991	-0.000425809850509107	-0.000711433096284408	-0.00265535355624569	-0.00403178245748903	-0.00234364218513838	-0.00328346647768596	0.000976943215422854	0.000976943215422854	-0.00256465588026844	-0.00215456048413143	-0.00215456048413143	-0.00169865219267507	-0.00228111675655018	-6.74855264060081e-05	-0.00206099893090861	0.00134428742435599	-0.00294512638124245	-0.00114262516769326	0.000464328830512506	-0.00333564631542649	-0.00267860564037414	-0.00622190787812571	-0.00366323202348484	-0.0013087521347015	-0.00245016925829145	-0.000895730087713043	-0.000895730087713043	-0.00312708155778019	-0.0024306283736768
-332.833333237751	-0.000726487829973865	-0.00364006394543182	-0.000726487829973865	-0.00451519063387285	-0.00327021340232103	-0.00092260648192044	-0.00083565156611709	0.000195448908607565	-0.000252098923899546	-0.00138610943082607	-0.00233563024881234	-0.00145219533847341	-0.00301283752422798	0.00128256417502626	-0.000426307885769917	-0.00301064271227625	-0.00592182182181944	-0.00381862143988609	-0.00510812141156758	0.00034514267789576	-0.00132755949370922	0.000408468855150779	-0.0032719432161068	-0.00330542445301929	-0.000671290297788563	-0.00157202197276085	0.0021427082709502	0.0021427082709502	-0.00189448083232235	-0.000619053665857239	-0.000619053665857239	2.18822512128014e-05	-0.000198196401214878	0.00044237918837009	7.80683130787718e-05	-0.00166395535478026	-0.00159405629646681	-0.00139338665759448	-0.00161352400049197	-0.000448975645754079	-0.00324142066790067	-0.00736725670516369	-0.00306626994923698	-0.00308323567746172	-0.00517328033272368	-0.000995186611880472	-0.000995186611880472	-0.00155862901465953	-0.00140449428722245
-332.799999904482	-0.00251605845716085	-0.000132866136542287	-0.00251605845716085	-0.0035135081741281	-0.00141081434753876	-0.00313462604628001	-0.00484315880837816	0.000354275352752453	-0.0027416950853274	-0.00303965315475585	-0.00479173737211791	-0.00182643627467272	-0.00316075404047911	-0.000785203782370791	-0.000353504019052875	-0.00299488903688394	-0.00183858574365459	-0.000380187357377326	-0.00432367260574706	-8.35175107404273e-05	-0.00251981339604301	-0.00240424623973601	-0.00401458305190472	-0.0060184995700876	-0.001765515076809	0.0014886518307845	-0.00153314239240054	-0.00153314239240054	-0.000338821650000987	-0.00281132805737383	-0.00281132805737383	-0.00230905170178386	0.000372607967549565	-0.000137170566368416	-0.000584512834770234	-0.00228086057257226	-0.00019529601200563	-0.000579798965910094	0.000544344151345078	-0.00300881385589113	-0.00127123512544225	-0.00369772484776298	-0.00236962113205663	0.000237050061610011	-0.00268619194507713	-0.00232990796425769	-0.00232990796425769	0.00031420373890978	-0.00204751578124951
-332.766666571213	-0.00300125374586147	0.00114187694137746	-0.00300125374586147	-0.00378036278357086	0.00134344764772343	0.00118131047764036	-0.00373022057741379	-0.00616881670495595	-0.00462927961919157	-0.00239400505972065	-0.0030290529090391	-0.000215951521749247	-0.000812417698377699	-0.00131854841637269	0.00316947404471335	-0.00236633400851072	-0.00520959505345642	-0.00287589062302485	-0.00233253091165286	0.000723702537126614	-0.00285695236582217	-0.00126119925735324	-0.00283488804992937	-0.00479977717589641	-0.00142348982466378	0.00126094336406635	-0.0025536510710561	-0.0025536510710561	-0.00312025936821991	0.000460566609998381	0.000460566609998381	-0.00156463505152071	-0.00158239133042359	-0.00178372971380458	-0.00214146361337642	-0.00346340416292745	-0.00140743684077371	-0.00180557832615302	-0.00158963850782012	-0.00355220316948013	-0.000353417839519921	-0.00586939740716297	-5.65919958530614e-05	-0.00231873368906532	-0.00387677990950297	0.000476168684665046	0.000476168684665046	0.00174336618107118	-0.00108342317051502
-332.733333237943	-0.0037132593521767	-0.00201960015116665	-0.0037132593521767	-0.00150576204674435	-0.00112009608891062	-0.00300979349387753	-0.00276668971603489	-0.00659189540563898	-0.00107423595841238	0.000494866630428303	-0.00526347168367547	-0.00276253611868482	-0.00161735519500072	-0.00200969783132743	-0.00142201002960296	-0.00279844874169133	-0.00442392602622999	-0.00157208906193074	-0.00333782230111423	-0.00385379247282569	-5.6590388774147e-05	-0.00146305225834886	-0.0040330235449223	-0.00380066180319572	-0.000171628435490234	-0.00395277917431325	-0.000380115339681852	-0.000380115339681852	-0.00229806863065163	-0.00303246722063	-0.00303246722063	6.86370781827206e-05	-0.00498717641119628	-0.00236759448111168	-0.00229931516454529	-0.0013130461375066	-0.00334343681979377	-0.00234732415406047	-0.000893012923561032	-0.00301450174149731	-0.00115123980727139	-0.00159694183602821	-0.00188681250331346	-0.000334148924285294	-0.00197384300145176	-0.00193028542353879	-0.00193028542353879	-0.00337023701975747	-0.00220542943287771
-332.699999904674	-0.00334957768132693	-0.00196463815807491	-0.00334957768132693	-0.00377260947730995	-5.50396185667879e-05	-0.00147859974971742	-0.00265606293792919	-0.00336210312701646	-0.00250695973497073	-0.000942625546678899	-0.0035251071083352	-0.00314135836517004	-0.00214820608567312	4.87355877774043e-05	-0.00319847464881651	-0.00105644348030709	-0.00222466957744527	-0.000960446866005382	-0.00267570455399169	-0.00279941699200481	-0.00149936583153076	-0.00161680434888178	-0.00309292439892506	-0.002156350232004	0.000376363270713664	0.000197818562304275	0.000698495394370946	0.000698495394370946	-0.0041670328933211	-0.00116951310092761	-0.00116951310092761	-0.00217116349786695	-0.00234621190537665	0.000329901095016627	0.00231165455474769	-0.00270317717651869	-0.0026677807448654	-0.00094143017092263	-0.00248564263654416	-0.00501251926410151	-0.00161479170857359	-0.0013342171981422	-0.00458931765521664	-0.00354187117493199	-0.00196314281024168	0.000555135680947338	0.000555135680947338	0.000740494466124675	-0.000991007391599741
-332.666666571405	-0.00221476041496682	-0.0018370193392454	-0.00221476041496682	-0.00177229203256069	-0.00289625174393171	-0.000380930995846129	-0.00180601967603378	-0.00143202899909267	-0.00331274114127189	0.000756260242503415	0.000557869619827622	-0.00156921932003162	-9.07611817918541e-05	-0.000291030215002541	-0.00419841680067867	-0.0017390016690243	-0.00258741890642045	-0.00129314990909712	0.00119470657297216	-0.00213608545916255	-0.00138467921257568	-0.00234032937049533	-0.00332744145631514	-0.00334343987307395	-0.000620218805564177	-0.00221492240570487	-0.00160465499469564	-0.00160465499469564	-0.000445711660390979	-0.00434539499789433	-0.00434539499789433	-0.00170801291645351	-0.00234058753499644	-0.00375040964342632	-0.000131138985944301	-0.0032246480264756	-0.00182475858827202	-0.000685791431715543	-0.0031395318318429	-0.00320406502165249	-0.00255957455202338	-0.00434226991312781	-0.00132611731576748	-0.00434714378802936	-0.0014961242099204	-0.00183722399074426	-0.00183722399074426	-0.000561311387032859	-0.0021200240517999
-332.633333238135	-0.00115577635093145	0.000797023933942098	-0.00115577635093145	-0.00190139894175823	-0.000533938256935707	-0.002347157664088	-0.0033277433377904	-0.00239414900554569	-0.00433413028806795	-0.000394226924813057	-0.00113701857670423	0.00289398080619063	-0.000391460308527436	-0.000598442605761251	-0.00186958691008621	-0.00180603454488082	-0.00265849665707985	-0.00231348471075865	-0.0021407412521911	0.000106170457939703	-0.00162555238632267	-0.00386818146347256	-0.00381922823441361	-0.00158810726992631	-0.00382973179760326	-0.00305542629137678	-0.00158592000580327	-0.00158592000580327	-0.000386135337822835	-0.000840844787085682	-0.000840844787085682	-0.0022661529861242	-0.000994068200369624	-0.00343580610869743	-0.00184912548139338	-0.000373429152750182	-0.000339327526003297	-0.00166280592639179	-0.00302955360254997	0.000999724929456214	-0.00306032813772938	-0.00210769876396377	-0.000176674721775849	-0.000677633748534023	9.76261460139405e-06	0.000441027670488037	0.000441027670488037	0.00126318524816027	-0.00255563338418108
-332.599999904866	-0.00257243929386908	-0.00466471559890336	-0.00257243929386908	-0.00159093904387964	-0.00120920152487447	-0.00316118349818995	-0.00156531832343931	-0.00185942202988931	-0.00349943298889155	-0.00275191147360865	-0.00046474283992437	0.000210384363856342	0.000581853346854233	-0.00397185299387093	-0.00136304790578889	-0.00330088069160694	-0.00247177660771725	-0.00191602032636584	-0.00461225304988144	-0.00243968132484507	-0.00202325477466336	-0.000661498692155815	-0.00532430723620791	-0.00326669671302027	-0.00162885629124354	0.000355681897829085	-0.00111917174280063	-0.00111917174280063	-0.000974883428269235	-0.0041888912569682	-0.0041888912569682	-0.00284808101678791	-0.000948488043003737	-0.00290643115747891	-0.00203592429298871	-0.000956705484110421	-0.00138071145186347	-0.000863521736253703	-0.00288763180595375	-0.00137403378265766	-0.000954415843279599	-0.00504372184441537	-0.00436239996256804	-0.001640796855223	-0.00030315900704736	0.000704075649152647	0.000704075649152647	-0.00318912497188961	0.0017369508052868
-332.566666571597	-0.00242309326655565	-0.000833336587361844	-0.00242309326655565	-0.00305664824469998	-0.00145195776577078	-0.00249731661970498	-0.00211962730858672	-0.00423040431941391	-0.00271428110779226	-0.00164180153024829	-0.00217704310192279	-0.00129793873533712	1.48995403201901e-05	-0.00262599331743096	-0.00284476380593146	-0.00517562429515284	-0.00126005832844711	0.000698985414605557	-0.00519033815109371	-0.00291385948353184	-0.00434513069464482	-0.000942655249472346	-0.00146054659310169	-0.001923286645508	-0.00108799907387302	-0.00179671924396319	-0.00115102939263934	-0.00115102939263934	-0.00210531101917977	-0.00391682232578139	-0.00391682232578139	-0.00192594766137366	-0.00275774382692273	-0.00357348366141264	-0.00181593693754623	-0.00218916206816355	0.000316503819747349	0.00100633535196426	9.95550594456995e-05	-0.00279177561128918	0.000932354748074182	-0.00704729760891953	-0.00227421352839707	0.00175630869599774	-0.00218098405616385	-0.000136665169991557	-0.000136665169991557	0.000796650081545835	-0.00214911180129373
-332.533333238327	-0.00243582170223833	-0.00204046957016868	-0.00243582170223833	-0.00588202531949666	-0.000572107927933718	-0.00110613706707008	-0.00237986799533974	-0.00201980281294634	-0.00169040194637959	-0.00164432821818106	-0.00372572452783637	-0.00203602628080946	-0.000652302495909751	-0.00291388121438085	0.000422204480028499	-0.00116667580263186	-0.00410641296606828	0.000801529223687258	0.00115476610096366	-0.000156386192276869	-0.000981599709299341	-0.000716357395640022	-0.00193726142133377	-0.00470564908605198	-0.00182771306473728	0.000682205659160329	-0.00310448934077723	-0.00310448934077723	0.000150603640762248	-0.00204269869190843	-0.00204269869190843	-0.00219905765544592	-0.00360156707513737	-0.00341668312691634	-0.000452007471098193	-0.00324950091451037	-0.00396557716729606	-0.00116996536633196	-0.00198657398626756	-0.000329027688386718	-0.00103032698593875	-0.00514649096330222	-0.00421326637746333	-0.00190640452766777	-0.00384818937458953	-0.00204721162720856	-0.00204721162720856	0.00178162057883657	-0.00281916868722976
-332.499999905058	-0.00145144441252409	-0.00157826584779042	-0.00145144441252409	-0.00021971463240511	5.03914695871854e-05	0.000471257944373082	-0.00109016499407411	-0.00162520881190031	-0.00212984571572605	-0.000886392146375647	-0.0019881026847659	-0.00453244478568948	-0.00582821619986373	-0.00224120267796413	-0.00124985930627619	-0.00495799232035032	-0.00268949061075108	-0.00110448800316376	-0.00297463127842323	-0.000127144179884242	-0.000987566658741112	-0.00114507859150936	-0.00340584764911112	-0.00352753950467144	-0.00258272163479811	-0.00126164513421423	-0.00169486375415573	-0.00169486375415573	-0.00115378343233929	-0.00213622183640605	-0.00213622183640605	-0.00349222337688693	0.00132454511288405	-0.00264935118184695	-0.00261399557686037	0.00216639653046224	-0.00118353585672482	-0.00122694427999459	-0.00161173911157297	-0.00247590550872201	-0.00259418013726909	-0.00637732901866395	-0.00232780717228787	-0.0012884823068342	0.00071038659233702	-0.00193516924858739	-0.00193516924858739	-0.00114431030797146	-0.00147010381426993
-332.466666571789	-0.000240786167660545	-0.00437158776589208	-0.000240786167660545	-0.00314904793428883	-0.00246893485708499	0.000293958632986535	-0.00274747078852344	-0.00433080927406293	-0.000166478266082071	0.0020239983821343	-0.00329617269704907	-0.000409354691498942	-0.000720999108333564	-0.00408963291625686	3.16085686207224e-05	-0.0039070183001827	-0.0034657574345428	-0.00393192166707179	0.000937642492956248	-0.00316655730218462	-0.00339260747015468	-0.00399481757977727	-0.00350912030324746	-0.00114485127798769	-0.00062497582322707	0.000465332997914958	-0.00182422017150652	-0.00182422017150652	-0.00403076857964912	-0.00291079543500028	-0.00291079543500028	0.00116295285543055	-0.0024156988270142	-0.00137446103420502	-0.00307104444379969	0.000369140431353387	0.00088192489898764	-0.00171910664845765	-0.00260517038714825	6.50685910885684e-05	-0.00144232171568226	-0.00517967434763955	-0.00243174464470652	-0.00256912310876967	0.000460248917560246	-0.00304171986314283	-0.00304171986314283	0.00154778079135764	-0.00445237096087892
-332.433333238519	-0.00475767439179242	-0.00235826545307161	-0.00475767439179242	-0.00174246769361086	-0.00134300171949897	-0.000977127713400971	-0.00196996774768021	-0.00184100705966994	-0.00147944598336081	-0.00168644150999286	-0.00297119070243723	-0.000653232875742371	-0.000856295667411078	-0.000263215418902729	-0.000729051901851574	-0.00405974580953883	-0.00481911199934115	-0.00151083149401443	-0.00202758424536065	-0.00456518977138443	-0.00235123365506718	-0.00232145225717861	-0.0015948209359381	-0.000627847510816792	-0.00124582946786844	-0.00128507758363949	-0.0030771937371209	-0.0030771937371209	-0.00108361690304026	-0.00322351704029866	-0.00322351704029866	-0.00421168219118384	-0.00232504100262232	-0.000368644130668727	-0.00366761929137371	-0.00134539815085077	-0.00280732024144459	-0.0027784060317031	-0.00383552855219937	-0.00288393480002513	-0.00170749056886899	-0.00473878763276003	-0.00163014776290926	-0.000942358273058996	-0.00414465997925939	-0.00201829040131174	-0.00201829040131174	-0.00469167357803169	-0.00192580817263877
-332.39999990525	0.000256038358496857	-0.00243942970359801	0.000256038358496857	-0.00311823779477982	-0.00129986912905	0.000454670756484865	-0.000362067166981395	-0.00391895026628353	-0.00269061764000655	-0.000191243424850995	-0.000291440216409034	0.000860752781321361	-0.00198432432399775	-0.00286025887253716	-0.00139734031121652	-0.00352691798887639	-0.00256876666099859	-0.000894530501861501	-0.00268661792028879	-0.00463115214133225	0.000494151772661433	-0.00049461628723757	-0.00412777077587079	-0.00103122339519668	-0.00410992378987673	-0.00291355215036959	1.43113259624128e-05	1.43113259624128e-05	-0.00276342766156723	-0.00358057578643989	-0.00358057578643989	-0.00366309181412239	-0.00139989332664447	-0.00511610241754556	-0.00435602400017199	-0.0018242721322328	-0.00307138986958222	0.000775890988397365	-0.00208977476803351	-0.00198375016346608	-0.00181123137703976	-0.00567946544311371	-0.00275414451588829	-0.000560505888313356	-0.00299344952044189	-0.00105119803796583	-0.00105119803796583	-0.00124131771775815	-0.00269754473154982
-332.366666571981	-0.000885519411652047	-0.00161946855174944	-0.000885519411652047	-0.00144659523023782	-0.000410596940396135	-0.000329598484742899	-0.000797551130025442	0.000759243785679597	-0.00316103966244485	-0.00164090533379901	-0.00365980199522742	-0.002229483224781	-0.00138242171966463	-0.000717336411344527	-0.0014660162584238	-0.00152831104784001	0.000339153702057282	-0.0035055151241532	0.000455266338031057	-0.00205473245115917	-0.000262245424372143	-0.00101256048500309	-0.00192100061731737	-0.00327354106554612	-0.00263196267362198	-3.22082922140643e-05	-0.00253241393528036	-0.00253241393528036	-0.00264523386058668	-0.0043503912679701	-0.0043503912679701	-0.00101971905073028	0.000335227557576867	-0.0020423934945506	-0.00384273439066396	0.00274272813517007	0.000263028646278918	-0.00215887717867358	-0.00312311909187668	-0.00252418831513124	-0.00467895500018278	-0.00260845862817927	-0.00207796541368555	0.000223514313886897	-0.003971068457438	-0.00291171382393596	-0.00291171382393596	-0.00192413715116735	-0.000126200084432093
-332.333333238712	-0.00364026955343477	-0.00341218461603099	-0.00364026955343477	-0.00328139187107301	-0.00249626144560433	-0.00017577594699536	-0.0023191731990222	-0.00260372997591851	0.000220914327103139	-0.00165528402973192	-0.00177446986622543	-0.00429676128284306	-0.000545549543221946	-0.00206002726480481	-0.00170188205889854	-0.00431407696988639	-0.000920781647601454	-0.00129462072471009	-0.000702643994497265	-0.00106567296237881	-0.00105287963192635	-0.00272074169131942	-0.000750445907150454	-0.00113085940738122	-0.00254418761566455	-0.0025856680964732	-0.00163251135615294	-0.00163251135615294	-0.00417241405915381	-0.00232717909091773	-0.00232717909091773	-0.00203504392879617	0.00170817986777494	-0.00435393375378557	-0.00103019569716378	-0.00119228625596846	-0.00176623081308136	-0.00185472933051245	-0.00526399336437977	-0.00440561562337882	-0.00179930574328724	-0.00353112033228375	-0.000622033038918834	0.00051027097083578	-0.000787584451705681	-0.000725367064714932	-0.000725367064714932	-6.77692830086674e-05	0.00249317009352767
-332.299999905442	-0.000939333697003941	-0.00190807996535147	-0.000939333697003941	-0.00272585717529905	6.63088910891618e-05	-1.52121167171781e-05	-0.00289643402161288	-0.00271181137632093	-0.00153481984927484	-0.00116012632042128	-0.00117187680828512	-0.00107691686785283	-0.00149287733712944	-0.000769018345761929	-0.000912899337151662	-0.00327471895928344	-0.00264240847031305	-0.00105604783509083	-0.00184679496108731	0.000280846604550189	-0.00378533226776334	-0.00259101388509575	-0.00165190036669671	-0.00072895382066307	-0.00266941081471306	0.000138199397735295	-0.000245290891697558	-0.000245290891697558	-0.000972914377459722	-0.00143086778629253	-0.00143086778629253	-0.000696964591369809	-0.00170275001463605	-0.00175978420295897	0.0017819480324951	-0.00151272760144217	-0.00195911443343244	-0.00219569181071433	-0.000909822335987132	-0.00423363024440315	-0.00173876242568738	-0.00312664597196177	-0.00384798071865999	-0.000488530778691154	-0.00328269561549011	-0.00319049767953383	-0.00319049767953383	-0.00109029423316309	-0.00471002761498529
-332.266666572173	-0.000855558620213359	-0.00219570380106171	-0.000855558620213359	-0.00182858020264143	-0.0055383673747702	-0.00222201333989813	-3.80037543645795e-05	-0.0038498307154472	-0.00384204068092331	0.0017166446254343	-0.00141184803387961	-0.0015136729648596	-0.00173691611641991	-0.00271554716328704	-0.00133494158284175	-0.00326938914060715	-0.00310999011288571	-0.00128649038472506	-0.00292697776697504	-0.0020001572783237	-0.000470569944130306	0.000605630671994262	-0.00445918814933699	-0.000943300589211882	-0.00112890650044739	0.00130502506401442	0.000276734426521985	0.000276734426521985	-0.00273163912938179	0.000397330489614989	0.000397330489614989	-0.000759882335146456	0.000780048355544238	-0.00181922995159023	-0.00499617137988928	-0.00292177486796374	-0.00165211398018583	-0.000997825413791342	-0.00210244600605858	-0.00226490437047633	-0.000528232399470085	-0.00412139207990914	-0.00647142095567033	0.000147967236741042	-0.00280847727706579	-0.00195589779668259	-0.00195589779668259	-0.00236146883677657	-0.00359811686021938
-332.233333238904	-0.00365973856540858	-0.000854852289044583	-0.00365973856540858	-0.00159094448072339	-0.00364305366258433	-0.0037314773107725	-0.00297591302440559	-0.00296594721286303	-0.000161424997531912	-0.00198580439433227	-0.00492369538404225	-0.0021212957567206	-0.00125588338397209	-0.00157752564834523	0.000276315623243262	-0.00414239574829622	-0.00379385177454672	-0.00207262472226721	-0.000634078170279051	-0.000371267288838073	0.00110481795058104	-0.00286698384750506	-0.00486857787765749	-0.000238527389779253	-0.00128278962157979	-0.00230813616941905	-0.00149337302345032	-0.00149337302345032	-0.00104978369009046	-0.00277247244902512	-0.00277247244902512	-0.0010630857338646	-0.00170344953286339	7.50606995744141e-05	-0.000810281243389777	0.00209962180884493	-0.000771666951211003	-0.00346862173325002	-0.00158611753872129	-0.00440961243864835	-0.00416363046620927	-0.00607484428410687	-0.00192204727468659	-0.000592894897401108	-0.00111528211904011	0.000722569290524722	0.000722569290524722	-0.00280934166591229	-0.00363929260964113
-332.199999905634	-0.000906724730504238	-0.00225427322723604	-0.000906724730504238	-0.00183576565689259	-0.00377770885192019	-0.0013879491449087	-0.00300275451383458	-0.00272911844204116	-0.00207193210252721	0.000730390222566824	-0.0035154523414378	-0.00297203112600919	-0.000164856514493716	-0.00348304772467556	-0.00276253503701218	-0.0059806158441511	-9.46249313134029e-05	-0.00227246139170456	-0.00239408207802339	-0.00194633052920012	0.000286146781369845	-0.00235667039208731	-0.000998199709979053	-0.000758825764928028	-0.00467655463306171	-0.00133813552986595	0.00144288665902548	0.00144288665902548	-0.00249936307562781	-0.00258997463944222	-0.00258997463944222	-0.00182640944838652	0.0012282996409082	-0.00196141525550397	-0.00260929682311262	-0.000998156170508246	-0.00410040046999882	-0.00372553937571318	0.000104503703671321	-0.00216126663042582	-0.00242596724463195	-0.0059265645773755	-0.00317608372057232	-0.000743899774043877	-0.00339999104959832	0.0011803753604519	0.0011803753604519	-0.00180027595566412	-0.00316901719258278
-332.166666572365	-0.00374306723311013	-0.00345159237008652	-0.00374306723311013	-0.0021932938721424	-0.00446109973506159	-0.00492249248564669	-0.00211598296080451	-0.003194325249816	-0.000819175581308063	-0.00187880872258672	-0.00305543002063691	-0.00219316207554854	-0.000410755478357783	-0.0018653421034438	0.000741683541655602	-0.00444185918897222	-0.00614106588606755	-0.00368937566254368	-0.00111035668671711	-0.00378202813408524	-0.00113766683821059	-0.00171731089182792	-0.00228296780935422	-0.00269904728721859	-0.000679426028202368	-0.000830529669879176	-0.00136210116176705	-0.00136210116176705	-0.00157250775805085	-0.00234856089287072	-0.00234856089287072	-0.00198315581972197	-0.00145074839989845	0.000902448022874314	-0.00284470700062811	-0.00131313087248353	-0.00166460026955451	-0.000570442637469415	-0.00276529028391503	-0.00120979719545311	-0.00435361665818812	-0.00508181497792515	-0.000117352026509754	0.000569573881449514	-0.00193476905352119	0.00132559673046362	0.00132559673046362	0.00119751666813095	-0.00258685756443233
-332.133333239096	-0.00207863822179133	-0.000828511161708123	-0.00207863822179133	-0.0033749739121175	-0.00240244415772517	0.000862408051811481	-0.00591182425724068	-0.00361447532851922	-0.00393113768109243	-0.00189657339264238	0.00105112553052189	-0.00153190921489565	-0.0012102935011592	-0.0016681747589653	-0.00022016837229466	-0.00464510292651898	-0.00268722509736963	-0.0023333113555114	-0.00247635142705271	0.000138905416138924	-0.000412935243251256	-0.000502010103426542	-0.000496348467115548	-0.00233516481534657	-0.000424353943323741	-0.00151221160757853	-0.00302439978233349	-0.00302439978233349	-0.00394892101793543	-0.00201363406162369	-0.00201363406162369	0.000188447273573922	-0.00243395668471857	-0.00448264521464203	-0.00395246242582836	-0.00183155556709669	-0.0015613446532593	-0.0025645074132048	-0.0010866085984349	-0.00294210777888126	-0.00154651235587133	-0.00364577534820876	-0.00479729603344559	0.000153093911967606	-0.00520836383117829	-0.000561052164442577	-0.000561052164442577	-0.00178190873084227	0.00057904020125521
-332.099999905826	0.000751856009019947	-0.00166163353684279	0.000751856009019947	0.000259829348984941	-0.000264665585231638	-0.000823364757509992	-0.00204620319263127	-0.00447109777137522	-0.00375165682810341	-0.00187095302488605	-0.00277965788133749	-0.00377410031789138	0.000595552790081055	-0.000994304879829322	-0.00192901002815382	-0.000587300119515688	0.000123145244454226	-0.0042389245541139	-0.00187926945902772	-0.00127873300430681	0.000171460040527927	-0.00353788454889448	-0.00143334662966199	-0.000551341646995773	-0.002466067954638	-0.000116730616521177	-0.00160034186109659	-0.00160034186109659	-0.00281861758543467	-0.000978877950861268	-0.000978877950861268	-0.0028306028529772	-0.00133661139992169	-0.00201269583091745	-0.0026201724892797	-0.00315391390436737	-0.000856316317623174	-0.000797207294568114	-0.000690119273811907	-0.00265924947311147	-0.00214812402217546	-0.00274184657243448	-0.00439092679064579	0.000877358380661164	-0.00442411364241613	0.000732708217154654	0.000732708217154654	-0.00294753724301078	-0.00307338525325573
-332.066666572557	-0.00488427911311595	0.000613611341771847	-0.00488427911311595	-0.00406634703327302	-0.00161105387612559	-0.00249478396494585	-0.0045541336818602	-0.000696945376992719	-0.00227446561795885	0.00122366065613111	-0.00463916598745906	-0.00625278389035366	-0.00324581276050562	-0.00349590245792708	-0.00102789881742948	-0.0031711063133042	-0.00246276172071735	-0.00292391148889148	-0.00208189276176751	-0.0036575437711569	0.0023076676760031	-0.00314816818302266	-0.00166134139627017	-0.00285926908848855	-0.00191539461067924	-0.00215052472774435	-0.00103196495709923	-0.00103196495709923	-0.00161792514962711	-0.00298825981020279	-0.00298825981020279	-0.0029691408069159	0.000136608221292134	-0.00224939171683902	-0.00250959203691914	-0.0026430149628327	-0.00267982930242427	-0.000329023769313319	-0.00168214177057868	-0.00295953592597276	-0.0046090392190451	-0.0031041017638096	-0.00131373724646422	-0.000327630370074661	0.00130367350748739	1.29204115381087e-05	1.29204115381087e-05	-0.0038302831464575	1.69586580551773e-05
-332.033333239288	-0.000908887440365658	0.000117650855752438	-0.000908887440365658	-0.00190089123434611	-0.00289423654781618	-0.00035800407931208	-0.00205569366160641	-0.000399799134336631	-0.00290964886834666	-0.0014400769814078	-0.00235662491302557	-0.00380885138858866	-0.00118080347258387	-0.000509157644968949	0.000600834981166365	-0.00307778488806865	-0.0026659724317476	-0.0034418268377342	-0.00364202378603751	-0.0026901184739796	-0.00305173158479655	-0.000183837440535406	-0.000339304946876839	-0.000681757543423256	-0.000959960119535364	-0.000899802808956962	-0.00334972145077006	-0.00334972145077006	-0.0034231573814717	-0.00541325010491112	-0.00541325010491112	-0.00227734756200959	-0.000773053960829495	0.000434758040603667	-0.00592107512078266	-7.42784197068636e-05	-0.000213976021125162	-0.00149802947288302	-0.00276331880812264	-0.00108558743318388	-0.00137886389728681	-0.00353851457780641	-0.0049150618554048	-0.000674135644381568	-0.0016252949545138	-0.000411172213891309	-0.000411172213891309	-0.0043953711607484	-0.000908986150176649
-331.999999906018	-0.000977708955531509	-0.00148598563140456	-0.000977708955531509	-0.000989651568955141	-0.00209368537630528	-0.00178571774262282	-0.0016393519020319	-0.00361988260902124	-0.00389383770676044	-0.00142747598503723	-0.00085555837097484	-0.00563356963567596	-0.00156720018656054	-0.000486649796777261	-0.00120928934361408	-0.00180986738519928	-0.00353441582526437	-0.00287441843705172	-0.00504050051123583	-0.00295112311081724	-0.00013287599928502	-0.00218560055059425	-0.00402540549748243	-0.0012947957332422	-0.00328628053909497	0.00216030774279241	3.34528589978067e-05	3.34528589978067e-05	-0.00763543518544574	-0.00275086273976177	-0.00275086273976177	-0.00275362381254352	-0.000822400790156386	-0.00176592834363098	-0.000788206035117534	-0.00126156737058769	-0.0013981411066567	-0.00154529552772953	-0.00305421546579854	-0.00517166563661919	-0.00540839454340791	-0.00304681324060485	-0.00119157530566383	0.000391984320889494	-0.00422121230889494	0.0022331694338471	0.0022331694338471	-0.0012054800907576	-0.000750002716687459
-331.966666572749	-0.00176429527014677	-0.00276848342274438	-0.00176429527014677	-0.00263186675935889	-0.00211439465053354	-0.0021350971461539	-0.00302102220105749	-0.0030371852142389	-0.00209124889212942	0.000107655504177573	-0.00324386465886572	-0.00611010832449954	-0.00277580830444113	-0.00332450295807984	-0.00169174006913309	-0.00269235692172209	-0.0031905490027867	-0.00295970559187686	-0.00223700165975704	0.000225295857668728	-0.00186712894673513	-0.00178618061487701	-0.00376797484897962	-0.0023104817551699	-0.0035524411081741	-0.00253565359793417	-0.0025075848706243	-0.0025075848706243	-0.00294549023819446	-0.00515486965246137	-0.00515486965246137	-0.001782178031144	-0.000969236023590114	-0.00123639541670673	0.000116661788183259	-0.0030156432005044	-0.00188186734313678	-0.00129604071784084	-0.00293240076440249	-0.00343370946249821	-0.00172266393612741	-0.00515526177185011	-0.00269404747794455	-0.00161507025203844	-0.000452462880135784	0.00018141247923531	0.00018141247923531	-0.00405183405251375	-0.00170766377136755
-331.93333323948	0.000886326276249294	-0.00228137238123016	0.000886326276249294	-0.00244224364794965	-0.00241736009135629	-0.000497317171163636	-0.00122379207442713	-0.0013178782834381	-0.00324369546439218	-0.000932998621767211	-0.00289391604430445	-0.00511725054196666	-0.0015896038787091	-0.00040165055055863	-0.000833206683408583	-0.00164156472299548	-0.00352147305203043	-0.00123701890335248	-0.00215888661240515	0.000368246962323404	0.000624619838875518	0.00122976893232629	-0.000982456425164591	-0.00109238828511615	-0.00258901040088877	-0.00142438935625278	-0.00122293675678764	-0.00122293675678764	0.00136896791454655	-0.00142060880297146	-0.00142060880297146	-0.00106190334473655	0.000684269058881637	-0.00374043376891786	-0.00436214470235652	-0.00240650477302962	-0.00187769527202608	-0.00322382292997625	-0.00193257560520854	-0.00432265284138822	-0.0042332545176571	-0.00516859177459017	-0.00237236744794533	-0.00168301197426113	-0.0018164049736934	8.73091057302933e-05	8.73091057302933e-05	-0.00240990592184598	-0.00431624949760268
-331.899999906211	-0.00338054928490972	-0.00323929176051196	-0.00338054928490972	-0.00573904120080426	-0.00126074800997811	-0.00106694282673592	-0.00486797349088675	-0.00480177417391159	-0.00521663702870956	-0.000471265994725578	-0.00162537270087826	-0.00218232903281013	-0.00174569660382784	-0.00203541427623222	-0.00172895458295363	-0.00183919117238085	-0.00555478743143178	-0.00200462913660726	-0.000869519995768564	-0.00332910667760611	-0.00162394565637547	-0.00283892977862188	-0.0040236913272842	0.000383495320750438	-0.000744619868993102	-8.69396776858045e-05	-0.00148983144013382	-0.00148983144013382	-0.00100835599326743	-0.00327837820456456	-0.00327837820456456	-0.00287783148598331	0.0024267972808858	-0.00253363655948602	-0.000978642833082244	-0.00222158838577213	-0.00247687216473491	-0.000421480807198837	-0.00370702612007123	-0.00367092517479761	-0.00237493848071035	-0.00746263091066723	-0.000650373764915391	-0.000993577340743346	-0.000596447287028012	-0.00252701414635148	-0.00252701414635148	-0.00367141543924399	-0.00165081242991338
-331.866666572941	-0.00058212981454453	-0.00220006061475875	-0.00058212981454453	-0.00365913075305313	-0.00105262311665111	-0.000590438242032421	-0.000331197158070951	-0.000913781118043855	-0.00354538558525352	-0.00110226616059605	-0.000802844398231306	-0.00169311867578403	-0.0013461105088014	-0.00310270705269056	-0.00132768750332557	-0.000120583731251678	-0.00162627657648828	-0.00315079817974762	-0.00257234303639142	-0.00208249540356853	0.00121482697780317	-0.00238714534889783	-0.00461903357748772	-0.00296769070910408	-0.00174421893542798	0.000442511951392222	-0.00185054562593578	-0.00185054562593578	-0.00322086032088287	-0.00369895377168661	-0.00369895377168661	-0.00557211762358434	-0.00233656381775438	-0.00202156843325141	-0.00246650033212281	-0.00118180211077579	-0.00259614912225792	-0.000819643788333879	-0.00465916834273972	-0.00343397227082332	-0.00285711645282327	-0.00478587390661744	-0.00268391786813005	-0.00184685909537285	-0.00169620011597116	-0.000688490575808109	-0.000688490575808109	-0.000659691996612199	-0.00262371272632766
-331.833333239672	-0.00455526175306686	-0.00356242899490411	-0.00455526175306686	-0.00372223942654615	-0.0013753389920208	-0.000700783789102766	-0.00403162086782693	-0.00372725397165519	-0.00288063466097976	0.00075483710197255	-0.00408057201828027	-0.00266159524554466	-0.00162161098092461	-0.00186524749942196	-0.00165259659008532	-0.00197535034861607	-0.00354747557020485	-0.00319805929888495	-0.00415829378400601	-0.00110729798914644	0.000793281457858175	-0.00292153468683909	-0.002810850500505	-0.00284709599443667	-0.00394845150745493	0.000785066006327551	-0.00270393239778732	-0.00270393239778732	-0.00125398824751632	-0.00137879913067374	-0.00137879913067374	-0.00305987042355671	-0.000522378403251644	-0.00356673527167917	-0.00307054662228312	-0.00189979942272001	-0.000679891880177919	0.000583483123906658	-0.00311899006313732	-0.00467936464521057	-0.00292310499946802	-0.005121517277767	-0.00131778422308915	-0.00133651090774234	0.000297202656940221	0.00155786030839733	0.00155786030839733	0.00057722331109189	-0.00172679521925945
-331.799999906403	-0.00585522981357545	-0.00207446230533481	-0.00585522981357545	-0.00143764883304442	-0.00384375536442727	-0.000341564797869398	-0.00524509639462756	-0.00152174855243936	-0.00334180178683063	-0.00269771995663814	-0.00145231317619687	-0.00361734792340651	-0.0019165500293753	-0.00047975501818398	-0.00295146951631686	-0.00290818800698567	-0.00227056219347399	-0.00100907620822088	-0.00263944962749663	-0.0027031979279144	-0.000831163349890418	-0.00426275123091013	-0.00185328119598227	-0.00265211725348058	-0.00284210094700055	-0.000658871500836655	-0.00145609516451217	-0.00145609516451217	0.000207004233054309	-0.00409213944371178	-0.00409213944371178	-0.00343783952562005	-0.00281638025953246	-0.00202080440246277	-0.00348190866242593	-0.000720955386680822	-0.000428117811915985	5.8717186255719e-05	-0.00144411335407779	-0.00272345519996831	-0.00311261090839954	-0.00224315780586437	-0.0022147954707854	-0.00441033866750173	-0.00367213130516331	0.00263625277775525	0.00263625277775525	-0.000713991065275033	-0.0030693027267924
-331.766666573133	-0.00351346392091956	-0.00324914438442436	-0.00351346392091956	-0.00236930731558538	-0.00192305341654286	-0.00324801566469823	-0.00276520698599014	-0.000940185249816983	-0.0014796258712112	0.000338436394663244	-0.00158615154443409	-0.00212853134956636	-0.00111407505057881	-0.00325471741351246	-0.00379943447319087	-0.00113153803371413	-0.00166332549480908	-0.00552259959467394	-0.000319679088998992	-0.000482036424289123	-0.00237805308043837	0.000170852731896098	-0.0045798674928067	-0.00166813665268883	-0.00354659974989247	-0.00228085116873122	-0.00109622120698882	-0.00109622120698882	-0.00100697288826335	-0.00245928912077675	-0.00245928912077675	-0.00347594858821509	-0.00195012154765417	-0.00220443921963387	-0.00369950951821363	-0.00294209635003406	-0.00230935635053364	-0.0012824572926039	-0.00433247706930739	-0.00238359593166659	-0.00503562530704815	-0.00530900247282273	-0.00233120830821099	-0.000527096312610165	-0.00077137206628719	0.00164471627214091	0.00164471627214091	-0.00227285817557077	-0.00205288084676591
-331.733333239864	-0.00242580429220829	-0.00311776207709091	-0.00242580429220829	-0.00295321546836291	-0.00262772030460823	-0.00134767971515204	-0.00437755857005506	-0.00260879390179813	-0.00378522846857188	-0.00309519662747493	-0.00271966196335083	-0.00196105382713418	-0.00281289548155705	-0.0020383273620288	-0.00399313972632687	-0.00231219820395367	-0.00345056988130876	-0.000929127224864379	-0.00231449499894976	-0.000752756279923439	0.000786921991457024	0.000827057588870139	-0.00342750907057698	-0.00192043602601222	-0.00221019139464318	0.000925739553453098	-0.00204811138233285	-0.00204811138233285	-0.00431970883940103	-0.000628845577589243	-0.000628845577589243	-0.00283691750442416	-0.00338760772871405	-0.00118864287652887	-0.00347886631133798	-0.000454085887480526	-0.00141892180261582	-0.00378321882149413	-0.00319190971661298	-0.00589507540690792	-0.00219185319942483	-0.00257232595347012	-0.00389505192031603	-0.00529039385541752	-0.00274699479436979	-0.00085813472186369	-0.00085813472186369	-0.00263185883979034	-0.0016540772988719
-331.699999906595	-0.0013376656116425	0.000821997081127179	-0.0013376656116425	-0.00387999475490386	-0.00290553919564718	-0.00292934057511096	-0.00220678725754475	0.00139017594566004	-0.00186090799852223	-0.000221741082578664	-0.0024653442129049	-0.00225161105202309	-0.00259522504580045	-0.00128793480372036	-0.00190948957204151	-0.00314411002575843	-0.00432263365809604	-0.00106612472997369	-0.00244976762514593	-0.0028821521756941	-0.00175778267399229	-0.000658053020313853	-0.000924189855245006	-6.55030299053783e-05	-0.0021047072961542	-0.00223157158924348	-0.00397905492234851	-0.00397905492234851	-0.00317815410787192	-0.00361917939088552	-0.00361917939088552	-0.00355155000680074	-0.000880734158382301	-0.000965595809994335	-0.00335565998229681	-0.00293330216622445	-0.00052053058393664	-0.000722449943704295	-0.000177203606986365	-0.00496579262628283	-0.00511737710606475	-0.00378096095337621	-0.00320453049471336	-0.00056646788235426	-0.00352829727053261	-0.00456786262914155	-0.00456786262914155	-0.00423702238612955	0.000452745731493676
-331.666666573325	-0.00187475368335033	-0.00167505032596538	-0.00187475368335033	-0.00574173179321202	-0.00150417516831847	-0.00307812070766378	-0.00480075909190203	-0.00565374441388511	0.000394662165487225	-0.00350767286550602	-0.002687201608361	-0.00215808882585611	-9.81851739936257e-05	-0.00428796232391815	-0.00208545516349257	-0.0044769200050131	-0.0053268456143194	-0.00513589683639226	-0.00160876283436917	-0.00296030394683977	-0.000506757234994826	-0.00357169207210861	-0.0035313077811685	-0.00264204869664186	-0.00155788353503172	-0.00237122631941933	-0.00266860927091694	-0.00266860927091694	0.000189870733424802	-0.0019614056714834	-0.0019614056714834	-0.00412943291926604	0.000551139262245703	-0.00365348020435885	-0.000111273594253891	-0.00100116616022827	-0.00160111052438972	-1.67915216185976e-05	-0.00292840901207359	-0.00442571056336682	-0.00267314611206648	-0.00382688225161221	-0.0019720413231703	-0.00148851961307561	-0.00572443342238571	0.000382255484648986	0.000382255484648986	-0.00211171287326395	-0.00220295581020491
-331.633333240056	-0.00360466246800395	-0.00150730455070103	-0.00360466246800395	-0.00248532726614292	-0.000968585653938203	-0.00218173699126634	-0.00293821585760601	-0.00333320914397706	-0.00230923785653303	0.000278782181883042	-0.000854399308360065	-0.00289430356491915	-0.00166100061307695	-0.000989845444948956	-0.00443074433030033	-0.00557802132571017	-0.00258980104423157	-0.00243170697567485	-0.000922024450650039	-0.0025382032248974	-0.00281571772910905	-0.00266615661938774	-0.004336480571007	-0.00266131562536287	5.81381542038573e-05	-0.00129569872466528	-0.00290820108429579	-0.00290820108429579	-0.00479943588350618	-0.00536249992448379	-0.00536249992448379	-0.00337048427020614	-0.00161561492776929	-0.000931380526821179	-0.00362252011507513	-0.00201048661317205	-0.00252728875897312	-0.00115273761807233	-0.00298513357489338	-0.00531657305637268	-0.00331229206690786	-0.00375813395983926	-0.00433495054278976	-0.00412738803190049	-0.00286260338284072	0.00122933262482461	0.00122933262482461	-0.00266833165266234	-0.000369049796792753
-331.599999906787	-0.00364783805688929	-0.00145458558922817	-0.00364783805688929	-0.00418967049394259	-0.00112892694045619	0.00222067890680933	-0.00183000557268032	-0.00348028034442072	-0.00253419123634135	-0.00319357461854997	-0.00301904830861266	-0.00310067776845058	-0.00390882343096344	-0.00261988918837652	-0.00172665294399166	-0.00139465282717854	-0.00559958025515694	-0.00352458189206939	-6.1457689802924e-05	-0.00267809618702519	-0.00146950198240015	-0.00323208435721367	-0.00613841510345903	-0.000945676542045359	-0.00203302101005121	-0.00130975136889355	-0.00338842846321763	-0.00338842846321763	-0.00330187396401693	-0.00265906846488007	-0.00265906846488007	-0.0010898206379526	-0.0030336837177265	-0.00031170335799735	-0.00125872846457953	0.000990842112069013	-0.00314022800421909	-0.00322350094550272	-0.00390800488463339	-0.000601749664428164	-0.00452313816997763	-0.00544352864662889	-0.000891164448046822	-0.00378848039171498	-0.000844272539165081	-0.0034266004563992	-0.0034266004563992	-0.00199472559802361	-0.00566013079503702
-331.566666573517	-0.00294651275423918	-0.00339642593313449	-0.00294651275423918	-0.00373393548378298	-0.000859619050459393	-0.00131671038829428	-0.00338145287862779	-0.0044855960199599	-0.00489330707556201	-0.000614495357834643	-0.00442243783813967	-0.00415464799277265	-0.00255151389279196	-0.00316556572730575	-0.00195615595758103	-0.00122201297464231	-0.00385230102455358	-0.00165253176456726	-0.00223738311841626	-0.00317139137093936	-8.98084518489162e-05	-0.00290316994424	-0.00265412885672134	-0.00264521159912312	-0.00393716172004843	-0.00200209831261566	-0.000423665399396977	-0.000423665399396977	-0.00451245858210103	-0.00411818139068965	-0.00411818139068965	-0.00384744138181869	-0.000668534880358451	-0.00347977586006831	-0.000657930710801224	-0.00213120501425534	-0.00276798153400992	-0.00152439975210805	-0.00177667095316103	-0.00582793958545691	-0.002555762458198	-0.00321426706467853	-0.000554877100610529	-0.00301641100090755	-0.00206641659503182	-0.00144457255814578	-0.00144457255814578	-0.00100355189269241	-0.000837445568998008
-331.533333240248	-0.00291326615451237	-0.000541706094828731	-0.00291326615451237	-0.0052811909127839	-0.000526759419447576	-0.00187883644191622	-0.00349095005841771	-0.00374537136747033	-0.00181151461116658	0.000515914139353146	-0.00132182627496924	-0.00448621651792458	-0.00342417990669519	-0.00158800275199311	-0.00521270294663256	-0.00285413481151398	-0.00482354906035609	-0.00200135408707447	-0.00318609591186247	-0.00263343392285464	-0.00158229804813959	-0.00254967232116987	-0.00242562595940454	-0.00293636388227547	-0.00329501596062931	-0.00340947579740813	-0.00257397035985241	-0.00257397035985241	-0.00059677480953213	-0.00501894679092552	-0.00501894679092552	-0.00178933932035552	-0.00435998410411176	-0.00380642011331389	-0.00189344571055539	-0.00213759161359617	-0.000994637589253333	-0.00238749960591722	-0.00493651577645227	-0.00243028402103684	-0.00281870414088115	-0.00620114571593988	-0.00427671434518717	-0.00116041903416897	-0.000116026234267319	-0.00106575846673085	-0.00106575846673085	-0.0055987916733492	-0.00133268031714928
-331.499999906979	-0.00291678626926928	-0.000671829085852504	-0.00291678626926928	-0.0030995306755095	-0.00271273600268351	-0.00236480090921365	-0.00504787421884201	-0.000390180799403117	-0.0017606615225062	-0.000173520523323756	-0.00304702904772325	-0.00347547862831565	-0.00286251762779155	-0.00172767393552442	-0.000107253307666588	-0.00152273407371462	-0.00223818959057409	-0.00116039498212106	-0.00328448679362536	-1.33117525048521e-05	-0.00256841171902533	-0.000306599064774482	0.000743837654661128	-0.000574429136184995	-0.00296954004059857	-0.00211997322663393	-0.00560041773067643	-0.00560041773067643	-0.00286309352214653	-0.00233268886792781	-0.00233268886792781	-0.0023285497607296	-0.00427393660108855	-0.00426883312459914	0.000135987456398867	-0.00342192207549918	-0.00256707102067277	-0.00233071243723182	-0.00130646502769527	-0.00280869925534044	-0.00483219618284425	-0.00595486028946013	-0.000813195582498261	-0.00200380908061659	-0.002427661903596	-0.00291548740970393	-0.00291548740970393	-0.00193748694665685	0.00104986616216285
-331.46666657371	-0.00336071967256835	-0.00160206919863659	-0.00336071967256835	-0.00433025111599028	-0.00437868649034012	-0.00231894077256423	-0.00499411607831812	-0.0040121705587155	-0.00215638459728684	-0.00199016979103839	-0.00586795533227902	-0.00304883892847752	-0.00406950252759031	-0.000750817532649717	-0.00238166801214801	-0.0042136551695745	-0.00135455076660007	0.00137751831104205	-0.0018931064401565	-0.0039790737114237	-0.00105553630309407	-0.0012177568627374	-0.00512256797970545	-0.00187885055522041	-0.00298428880770873	-0.00344907519525239	-0.00135902027486379	-0.00135902027486379	-0.00294316091579694	-0.00449762500348139	-0.00449762500348139	-0.00539595986076258	-0.000438285016286843	-0.00261833116600363	-0.00240199324395274	-0.00414984315345535	-0.0020249720033092	-0.0015631219012584	-0.00428506096613324	-0.00281510457184408	-0.00157188920116902	-0.0049792070150837	-0.00359473445752734	-0.00402157943651782	-0.00319315327663305	-0.00155592954402295	-0.00155592954402295	-0.00327301168584082	-0.00264954857880695
-331.43333324044	-0.00408226017887736	-0.00434511060332188	-0.00408226017887736	-0.0032786115429041	-0.00561734304713091	-0.00140023044254511	-0.00500726038643184	-0.00468113802706849	-0.00113501506150626	-0.00185109854127241	-0.00219040613510268	-0.00403674734585346	0.00103070357776425	-0.00251768603751923	-0.00330363149400081	-0.0032468885809992	-0.00529714699565975	-0.00120510778574612	-0.00318370316169847	-0.00321165591958372	-0.00194635241003238	-0.000193413292049804	-0.00315299954550952	-0.00399344442755312	-0.00402518063318691	-0.00155405439572476	-0.0022152420425926	-0.0022152420425926	-0.0062745223895162	-0.00530917935550634	-0.00530917935550634	-0.00363030028951472	-0.00120995391567635	-0.000962647514932358	-0.00515204967255445	-0.00206480300222989	-0.00106129241771602	-0.00219501622971707	-0.00289805322062553	-0.00275582648006445	-0.00228085475779538	-0.00552701349631513	-0.000969817573921339	-0.00595158505394988	-0.00612070669335196	-0.000930301073446271	-0.000930301073446271	2.17152697339351e-05	-0.00091009986979862
-331.399999907171	-0.00260391753904643	-0.00209617590624933	-0.00260391753904643	-0.00410538213891309	-0.00198670909540266	-0.00106106978796627	-0.00442029774722652	-0.0034356152890449	-0.00208523284549555	-0.000955450143983683	-0.00351169167091137	-0.00433796651443796	-0.00261365689351067	-0.00614673104865993	-0.00387885255823595	-0.00443174216640696	-0.00193878111887746	2.78217136299164e-05	-0.00607595378167414	-0.00286890491997849	-0.000758878522371664	-0.00223323380676166	-0.00658880071401502	-0.00323498488157692	-0.0030727258802058	-0.00347854428106864	-0.00319675916219364	-0.00319675916219364	-0.00438794685951394	-0.00379085144992186	-0.00379085144992186	-0.00513933250484133	-0.00073746218377202	-0.000273058475996124	-0.0038220687081979	-0.000830314625368422	-0.00100443366517156	0.000170491695115516	-0.00457750370473387	-0.00456242779476768	-0.000506047044601998	-0.00322814307721619	-0.00210730019749528	-0.00327813625451623	-0.00343205962547632	-0.0024219240278307	-0.0024219240278307	-0.00197285346245357	-0.000385711936478517
-331.366666573902	-0.00659092056963517	-0.00524813774799993	-0.00659092056963517	-0.00178888546306155	-0.0020311516665672	9.87130687897242e-05	-0.00394806214549037	-0.00419277046163902	-0.00216839435076299	0.000100548329442285	-0.00131700416946179	-0.00441123459608295	-0.00349981696502222	-0.00302861792835962	-0.00272816010499721	-0.00308530333724177	-0.00202806207858508	-0.00520052288877415	-0.00190255563084263	-0.00278879907760265	-0.00242943922716199	-0.00183458413247417	-0.00536434732481161	-0.00551314491695265	-0.00354598595673072	-0.000448898129801645	-0.00171976694077791	-0.00171976694077791	-0.00171309477430126	-0.00270948020584938	-0.00270948020584938	-0.00411864242201465	-0.00077963173144302	-0.00397059893339291	-0.000345995057078774	-0.00221413996243569	-0.000358416225823444	-0.00161058868499819	-0.00183934984219325	-0.00361684546381125	-0.00295407472649345	-0.00273672653171741	-0.00404465255454867	-0.00306359696539993	-0.00461093706914661	0.00191292795250764	0.00191292795250764	-0.00472210510140525	-0.000484825823857893
-331.333333240632	-0.00269307826948784	-0.000434862957908844	-0.00269307826948784	-0.00664865845619489	-0.00398717947762062	-0.00460284161543534	-0.00549528685697676	-0.00429093005798142	-0.0029292511315463	-0.00219839949346357	-0.00287847645924344	-0.00427421932271654	-0.00375600100900264	-0.00221721926776164	-0.00295583170343205	-0.000760741150043986	-0.00490199631213895	-0.00254862606709161	-0.00338539060436804	-0.00498346152880014	-0.000660456492530881	-0.00171282809836815	-0.0047515906697978	-0.0026128175645399	-0.00261854739722134	0.000673633573498367	-0.00175328900351668	-0.00175328900351668	-0.00284908858797961	-0.00507531699031205	-0.00507531699031205	-0.00557578927118085	-0.000731319195693247	-0.00251300035251745	-0.00333382627416179	-0.000857976413375483	-0.00122238670364327	-0.00402327746388487	-0.00110685392648291	-0.00119613769638793	-0.0049626487078388	-0.00393728084980549	-0.00161256752062533	-0.00444385698287286	-0.000702173499552927	-0.0018113270073592	-0.0018113270073592	-0.000121234012991134	-0.00450940088597196
-331.299999907363	-0.00572006669605984	-0.00176674899333018	-0.00572006669605984	-0.00570133546243312	-0.00155579095363656	0.000105805246809476	-0.00431491604106504	-0.00239380869450778	-0.00531639987441779	-0.00532114129754913	-0.00414096897452687	-0.00201054633930486	-0.00495970498956666	-0.00259642815433891	-0.00466860741453423	-0.00075046987432037	-0.00403169016569327	-0.00498726924578285	-0.00423704203947806	-0.00409405435689114	-0.00208230331571235	-0.00386020185422975	-0.00454077427799848	-0.00213670660071197	-0.00250575378997941	-0.00197711730015793	-0.00334083330799728	-0.00334083330799728	-0.00397856569696264	-0.00370214247902378	-0.00370214247902378	-0.00478375262436148	-0.00468766309300161	-0.00300091988186446	-0.00292438000733608	-0.00444246517355606	-0.00106842707592458	-0.00119735004167043	-0.00250060300492339	-0.00657957136143106	-0.0054728771150806	-0.00370393515269218	-0.004321474901676	0.00176120866396368	-0.00315020305159863	-0.00272319512022423	-0.00272319512022423	-0.00197142901653591	-0.00497786489715335
-331.266666574094	-0.00207234230172348	-0.00254882772383835	-0.00207234230172348	-0.00394181559361095	-0.00304254034222573	-0.0022065751859387	-0.00309549482565541	-0.00437438192277306	-0.00142172923433315	-0.00334254387669564	-0.00559631588771481	-0.00563137429667659	-0.00174009267531017	-0.00262970855775513	-0.00586637150987357	-0.0019996227480934	-0.00513176263318016	-0.000538939497037871	-0.00333008407046875	-0.00342116603559883	-0.00143348917905117	-0.0021806537800847	-0.00611383008080912	-0.00348086369963174	-0.0022068776055304	-0.00316835478206923	-0.00206586119991259	-0.00206586119991259	-0.00412952745935691	-0.0033949215041279	-0.0033949215041279	-0.00492546590096798	-0.00021626792092122	-0.00320893914222375	-0.00334117556965297	-0.00285639961687212	-0.00253379804011755	-0.00213755044274966	-0.00301443389007716	-0.00377157658620164	-0.00502635689382946	-0.00714527207083659	-0.00715263511892872	-0.00283402945815026	-0.00588675630536517	-0.00337230193257554	-0.00337230193257554	-0.00127928636101859	-0.0032763040812952
-331.233333240824	-0.00441532266935107	-0.00132724363402503	-0.00441532266935107	-0.00407540105826643	-0.00232226020126547	-0.00418166365492767	-0.00364694789295295	-0.00479369999448398	-0.002132040988154	-0.00016661005365215	-0.00432809040912885	-0.000126870380880439	-0.000132439280414287	-0.00254138063520515	-0.00338319274761123	-0.00332928758035111	-0.0040154328546993	-0.00114831201725485	-0.00454791094639639	-0.00392193487432924	-0.0045210481048007	-0.00165798541632101	-0.00447152893850167	-0.00576543648583117	-0.00270548864711762	-0.00169583750102731	-0.00262596429435591	-0.00262596429435591	-0.00125957508518937	-0.0019998290877411	-0.0019998290877411	-0.00395578715834022	-0.000511049275906728	-0.00572222480225448	-0.0014965615085436	-0.00529192177498805	-0.00209864734682919	0.000617168903415455	-0.00277743022444299	-0.00520679142805336	-0.00455726632699993	-0.00417105146665686	-0.00467173873974291	-0.00333782559704598	-0.00355493961233699	-0.00297701352280588	-0.00297701352280588	-0.00316629547598313	-0.00204614080553966
-331.199999907555	-0.00437332190285133	-0.00318105520408662	-0.00437332190285133	-0.00524565622884066	-0.00256686361837632	-0.00113069024973933	-0.0042623616491656	-0.00503559018640043	-0.00440111758817519	-0.00501344763076372	-0.00330807487163787	-0.003134196195411	-0.00277179599697708	-0.00437080685413682	-0.00169730037796523	-0.00346364785393238	-0.00352571980305538	-0.00175770882486992	-0.00271531026574123	-0.00413798172772806	-0.00313036002027189	-0.00489818500702899	-0.00369037327519317	-0.00400688262804572	-0.00490767832655714	-0.00183039956568931	-0.0052645329101485	-0.0052645329101485	-0.00189147590631589	-0.0022166082617151	-0.0022166082617151	-0.00424060186766306	-0.00215015764433268	-0.00188148887608297	-0.00555986174237399	-0.00518740645182691	-0.00259252645563268	-0.00442943083691061	-0.00554181368597961	-0.00690036092740243	-0.00419160576532462	-0.00651901314439174	-0.0023915798697921	-0.0030058476968855	-0.00495324213906623	-0.00295671369607786	-0.00295671369607786	-0.00391537460747182	-0.00684767373605633
-331.166666574286	-0.00330547706295625	-0.00284518123182331	-0.00330547706295625	-0.00670392850387502	-0.00193627219697867	-0.00571504925706234	-0.00256672023051774	-0.00517190895111663	-0.00289274856499366	-0.00130574301350894	-0.00231570904886047	-0.00364211539450487	-0.00253748013958599	-0.00197377367967955	-0.00463055394808776	-0.00599091531379226	-0.00357806249331605	-0.00591774821324476	-0.00369968601094084	-0.00321517768454171	-0.00185303809959692	-0.0020530287130881	-0.00539034098077862	-0.00375975361869985	-0.00405997741732467	-0.00266560338533095	-0.00394042485451473	-0.00394042485451473	-0.00555290048072377	-0.0067664421679352	-0.0067664421679352	-0.0032047745310031	-0.00245738297261033	-0.00550266495916008	-0.00351901278481614	-0.00485352583041376	-0.00351340319066795	-0.00510527892013835	-0.00419076603760093	-0.00358066425437142	-0.00460021652702136	-0.00467278130306203	-0.00305427251325852	-0.00484206276728771	-0.00236011887621146	-0.000169442860630697	-0.000169442860630697	-0.00241630554044048	-0.00398382344361237
-331.133333241016	-0.00372408387882417	-0.00555828855412432	-0.00372408387882417	-0.00453051421140438	-0.00178528003290301	-0.00508655145135839	-0.00345657285087564	-0.00335315018813387	-0.00543292527406436	-0.00214232863465036	-0.00584454206504226	-0.00321640792809974	-0.00379152098542335	-0.00172550346164591	-0.0053419435883223	-0.000556876851621535	-0.00602843725014368	-0.00142007728793558	-0.00525514271693572	-0.000607198027466005	-0.00394253446735648	-0.00607926484972887	-0.00534117222328301	-0.00462644941091028	-0.00271829474639496	-0.00362931339509676	-0.00316325016271368	-0.00316325016271368	-0.00240850363160028	-0.00141693130027953	-0.00141693130027953	-0.00612471358092659	-0.00114346316518488	-0.00253303306185448	-0.00307857914932086	-0.00439896060694223	-0.00466861836957366	-0.00362322967081785	-0.00329595319282394	-0.00289224232443153	-0.00487345768753655	-0.00837281326593453	-0.00288110430744537	-0.000797395747356378	-0.00470406413202273	-0.00232594545284248	-0.00232594545284248	-0.00369782180510514	-0.00455793530904258
-331.099999907747	-0.00623554327487486	-0.00373025223623202	-0.00623554327487486	-0.00376673113923187	-0.000769799040236774	-0.00253997751706359	-0.00517714907095779	-0.0030103206490496	-0.00580792826061294	-0.0034744615178538	-0.00609923201095075	-0.00540343108141472	-0.00552704838424245	-0.00235912558551699	-0.00530522136815925	-0.00491111014282475	-0.00610814220670386	-0.00355183444568363	-0.00200175492597787	-0.00528557763215964	-0.00520190390217823	-0.00313591540086766	-0.00607358880955788	-0.00686397822998863	-0.00297060854140452	-0.00287065973748091	-0.00181700879259705	-0.00181700879259705	-0.00421334363809578	-0.00149487363845358	-0.00149487363845358	-0.00424238841626867	-0.00306104211251468	-0.00517720604927907	-0.00259629840192832	-0.00390579237275934	-0.00373304244006389	-0.00301535437469425	-0.00448165048273264	-0.00602197218687017	-0.00563453051722662	-0.00729154172810897	-0.00145890475316224	-0.0026297359436358	-0.00330007769223994	-0.00367937520831063	-0.00367937520831063	-0.00216844989767206	-0.00480291845324299
-331.066666574478	-0.00627998865496882	-0.0055380778024483	-0.00627998865496882	-0.0060490885433323	-0.00595189141896457	-0.00332459347244818	-0.00721568296115938	-0.00532489678310111	-0.00429036997391652	-0.00356904144968662	-0.00412715686043219	-0.00496629071781696	-0.00237617894028919	-0.00148095188171571	-0.00259801395548298	-0.00338711309279971	-0.00361541250118547	-0.00433780919134719	-0.00314781264636999	-0.00459115836956248	0.000178004880069915	-0.00502504826144778	-0.00275539869041586	-0.00595846977225623	-0.00829589208031722	-0.00427880005985382	-0.00602822565921945	-0.00602822565921945	-0.00283243192087368	-0.00129058745900246	-0.00129058745900246	-0.00194030761705144	-0.00376728931283865	-0.00131952652410128	-0.00156980104762583	-0.00300052250385774	-0.00245350184571125	-0.0043063451172457	-0.00722344749712978	-0.0035038809951613	-0.00557545826754036	-0.00441886956384607	-0.00515655007426097	-0.00394552123901959	-0.00415083676400585	-0.00361436067638343	-0.00361436067638343	-0.00484058153207945	-0.00572943772707668
-331.033333241208	-0.00551914024069089	-0.00545379961292136	-0.00551914024069089	-0.00531357175318903	-0.00456692292136218	-0.00218852390138069	-0.00468371009363178	-0.00148746492109153	-0.0030371161852677	-0.00140826886973655	-0.00808865603112952	-0.0066157863721138	-0.00530288609894003	-0.00516690902007133	-0.00505343726026164	-0.00502693027306322	-0.006167411859479	-0.00599974447743434	-0.00328205938407444	-0.00424235058775557	-0.00551609468607628	-0.00116262398517897	-0.00571212923594044	-0.004231019646319	-0.00489458267727638	-0.0034113365746703	-0.00381186644842768	-0.00381186644842768	-0.00434759978263854	-0.00324402064858742	-0.00324402064858742	-0.00632958595785849	-0.00170333179919169	-0.00671114825023833	-0.00490135374488654	-0.00311219957317943	-0.00460343036846367	-0.00209905028520607	-0.00421376444697585	-0.00443372377109519	-0.00820180550776106	-0.00668348642356043	-0.0046756788621396	-0.00461484500185028	-0.0057219659711637	-0.00410651768548076	-0.00410651768548076	-0.00695401251264893	-0.00532887003312588
-330.999999907939	-0.00749967480364522	0.00146308728123934	-0.00749967480364522	-0.0036405948243865	-0.0043371903049656	-0.00527454588046417	-0.00886438843502924	-0.00587374386585038	-0.00370709134338387	-0.00243269064020901	-0.00803632477822014	-0.00753763566796484	-0.00483537027474901	-0.00558835793774082	-0.0047106425918011	-0.00524126763874955	-0.00599526855654187	-0.00283201522623877	-0.0064752203634596	-0.00726624585142421	-0.00136720801129331	-0.00464261752059802	-0.00507382955861835	-0.00378994644714781	-0.00604898599057946	-0.00626628887054448	-0.00460872557489955	-0.00460872557489955	-0.0050461516670347	-0.00464788964219831	-0.00464788964219831	-0.00410310487106857	-0.00407034575754306	-0.00804812190199078	-0.000592830656698129	-0.00500752590033615	-0.00461795338195703	-0.00484937947890229	-0.00177945443691496	-0.00374339924619504	-0.00722103171557731	-0.00772657332591087	-0.00399428580307581	-0.00566765314500151	-0.00405907083317048	-0.00493899470849579	-0.00493899470849579	-0.00603776971202696	-0.00431491098417736
-330.96666657467	-0.00279680257144188	-0.0045041534354735	-0.00279680257144188	-0.00809981998461673	-0.00409393490313958	-0.00643099158193394	-0.00414045495871129	-0.00311869615447191	-0.00659979860012061	-0.0050188184957678	-0.00509882067542811	-0.0058669973753358	-0.00422600081233349	-0.00307388128460861	-0.00694263865238531	-0.00645142619485128	-0.00469001272738379	-0.00488118835389695	-0.00451920344654244	-0.00445304527170043	-0.00302231650342266	-0.0052281639901135	-0.00411513153498488	-0.00656044676170786	-0.002672800679966	-0.0059076878215959	-0.0047640078230976	-0.0047640078230976	-0.00676058438470306	-0.00243166048580756	-0.00243166048580756	-0.00406269133474901	-0.00438634643402824	-0.00436595804289652	-0.00610743868619978	-0.00436590098422784	-0.0033020379023897	-0.00422505161061648	-0.00338307821840034	-0.0088282970968413	-0.00548634640733159	-0.0061786780816222	-0.00624219378990309	-0.00632082612425733	-0.00371413175578073	-0.00225445732149898	-0.00225445732149898	-0.00432682979169197	-0.0042099431431859
-330.933333241401	-0.0054722727740496	-0.00453794431540167	-0.0054722727740496	-0.00733103707825355	-0.00584576788694169	-0.00559943448172995	-0.00775157182900132	-0.00507115476149389	-0.00424468981136739	-0.00340537336992963	-0.00463923948234035	-0.00347514587523601	-0.00597099986530314	-0.00378809419838466	-0.00444450887776571	-0.00516526747045076	-0.00402861833171719	-0.00420815772776095	-0.00344821621909219	-0.00588894986059896	-0.00210227074068725	-0.00565419801418254	-0.00469159151505349	-0.00577883506744548	-0.0074636847930547	-0.00286053953673204	-0.00338078345687554	-0.00338078345687554	-0.00516882567041188	-0.00106100417892441	-0.00106100417892441	-0.0045476097930216	-0.00377235866217174	-0.00630972001295949	-0.00550040937812368	-0.00302563304359926	-0.00191863689460214	-0.00453997516555638	-0.0053896479353962	-0.00412114025193555	-0.0043556788978617	-0.00634346648847361	-0.00468577369067946	-0.00468432233278426	-0.00362570097391879	-0.00487884472267941	-0.00487884472267941	-0.00533575230364625	-0.00370917323347242
-330.899999908131	-0.00394350873375793	-0.00387244680814514	-0.00394350873375793	-0.00678964232262214	-0.00320901873563773	-0.00480161701548965	-0.00515050883204382	-0.00469526922172414	-0.00802778452145736	-0.00486238554594343	-0.0049462105908189	-0.00426033481623134	-0.00336096925126417	-0.00466089700146222	-0.00413619552508016	-0.00591737418204885	-0.00458944333235167	-0.00369505670140924	-0.00517607136908649	-0.00648165575031046	-0.00315337618530642	-0.00341833944237968	-0.00506052555360803	-0.00481531157753134	-0.00632533716183037	-0.00255747703926823	-0.00363285282041192	-0.00363285282041192	-0.00491310300009651	-0.00286280331940814	-0.00286280331940814	-0.00583117676066547	-0.005067910883503	-0.0046979190937203	-0.00564542198295925	-0.00258211315391299	-0.00233754684149889	-0.00562612330117396	-0.00406666952707613	-0.00548650227144587	-0.00469770362633026	-0.00571753330650382	-0.00320502732449635	-0.00749485229035463	-0.00452144511449648	-0.00312829821637006	-0.00312829821637006	-0.00598024280721388	-0.00234950272840517
-330.866666574862	-0.00574657259939004	-0.00215870982777511	-0.00574657259939004	-0.00381824338018399	-0.00295568597572249	-0.00363167797224995	-0.00399328642218766	-0.00560172422670602	-0.00694535129223262	-0.00514574808312052	-0.00550259158619948	-0.00657347582717316	-0.00508378724465042	-0.00581547490928402	-0.00439926202403029	-0.00413194876712408	-0.00693547667445837	-0.00386029435054702	-0.00841145325556447	-0.00567708825333191	-0.00195144601006414	-0.00354396196603224	-0.00466418872679797	-0.00658802094099398	-0.00330113031796408	-0.00772339867055838	-0.00494550613360567	-0.00494550613360567	-0.00536147570030576	-0.00414036378054017	-0.00414036378054017	-0.00755766740611619	-0.0047219474837269	-0.00491435831970666	-0.00513767037504653	-0.00741055246644506	-0.004699269192314	-0.00423268553333711	-0.00302146809643067	-0.00570225004277503	-0.00286322029459418	-0.00609692641741899	-0.00764535787757137	-0.00626257137371244	-0.00328357889040931	-0.00446482995213648	-0.00446482995213648	-0.00674008819210681	-0.00378807548465832
-330.833333241593	-0.00737075398909759	-0.00536422815057225	-0.00737075398909759	-0.00382714056960098	-0.00371158588680631	-0.00564442245080488	-0.00542724050625454	-0.00652245935437934	-0.00624804688794089	-0.00326122413526753	-0.00434199081435782	-0.00503340467071767	-0.00727746368695459	-0.00615875928501775	-0.00344182036400886	-0.00642365313188831	-0.00630103651566594	-0.00256076208421085	-0.00442354624128538	-0.00551182914299797	-0.00497866007273862	-0.00475998638347896	-0.00571841146322538	-0.00742698593161117	-0.00678935857325247	-0.00291830832027906	-0.00439588652987077	-0.00439588652987077	-0.00404612182630371	-0.00735201410999942	-0.00735201410999942	-0.00406053574069332	-0.00332575513374034	-0.00500842406402568	-0.00316577523485639	-0.0051541534282098	-0.00139772285677342	-0.00318039010327786	-0.0052945860629533	-0.00485107503622251	-0.00676985881017544	-0.00666619361517162	-0.00477420015914121	-0.00656080489949773	-0.00235509643243836	-0.00517334504067213	-0.00517334504067213	-0.00555815175529684	-0.00692246263470342
-330.799999908323	-0.00513464662330609	-0.00296216129269466	-0.00513464662330609	-0.00658672776694447	-0.00594303038488631	-0.00641039269523369	-0.00668366996824055	-0.00319474141234022	-0.00407837819083634	-0.00439714536517721	-0.00668221147686165	-0.00462481725809449	-0.00402704752667205	-0.00821892154664527	-0.00593844000463506	-0.00658228535903915	-0.00603250537671585	-0.00255397445886019	-0.00497766525060284	-0.00712164231342982	-0.00459128041011525	-0.0037653617969835	-0.00548421145429479	-0.00410599550172097	-0.00636867986990564	-0.00318703590709579	-0.00134089673777671	-0.00134089673777671	-0.00434493581078266	-0.0061900076376562	-0.0061900076376562	-0.00538564322410284	-0.00155625195319942	-0.00466945660960816	-0.00884405417062428	-0.00631286614808069	-0.00549916867568145	-0.00533573467684989	-0.00432846704669387	-0.00308413042609268	-0.00739609014655762	-0.00669896335301867	-0.00602450735655158	-0.00377001176226843	-0.00362417866886622	-0.00341848735796013	-0.00341848735796013	-0.00853771404645609	-0.0059368023202665
-330.766666575054	-0.00435581907271143	-0.00315396250459377	-0.00435581907271143	-0.00672882383626627	-0.00337028305796161	-0.00358138657802276	-0.0062115189371722	-0.00680422392079671	-0.00718246443600645	-0.00505474471061929	-0.00522890438077661	-0.00665649351524467	-0.00284145421946835	-0.00618676998251344	-0.00531473907558	-0.00417561568353941	-0.00570648525052664	-0.00212109909750258	-0.00527529242666802	-0.00613776371248931	-0.00352668514571741	-0.00178741036931251	-0.0068323331811968	-0.00552747092125627	-0.00743829640620053	-0.00372215964454015	-0.00267717900139619	-0.00267717900139619	-0.00353804528666102	-0.00408418946042322	-0.00408418946042322	-0.00759946613192775	-0.00194521624666644	-0.00420558341384536	-0.00322681565211513	-0.0070919840152025	-0.00536743540933893	-0.00476988036016868	-0.00523348844188387	-0.00671712795825608	-0.00774402836986776	-0.00757996908343161	-0.00458846085612608	-0.0063645403489454	-0.00650862358754145	-0.00266101261027629	-0.00266101261027629	-0.00692801961960843	-0.00440049593029646
-330.733333241785	-0.00608389058911996	-0.00625529354610355	-0.00608389058911996	-0.00690612910111454	-0.00564512545036699	-0.00446784271167866	-0.00557866456835998	-0.00400925520647721	-0.00752933441809367	-0.00629551182063892	-0.00558700726724715	-0.00485718133267365	-0.00486360436235289	-0.00693865256981852	-0.00514993739551928	-0.00662826088450352	-0.00648345273581918	-0.00343951593973946	-0.00546055799362233	-0.00489890334281262	-0.00571175115191491	-0.00714537081049471	-0.00781854730860299	-0.00699603378867808	-0.00411519437341124	-0.00519696117902402	-0.00702738126843372	-0.00702738126843372	-0.00371245213759075	-0.00630264528005464	-0.00630264528005464	-0.00468384272620814	-0.00191426596008071	-0.00614484330714815	-0.00581276912235318	-0.00416986689406995	-0.00495447959173345	-0.00411570019519547	-0.00588311540509012	-0.00779379251720003	-0.00721801952884449	-0.00541250178391484	-0.00659834286418504	-0.00519626588328548	-0.00546377852356861	-0.00144021663017313	-0.00144021663017313	-0.00706742019496576	-0.006139259634939
-330.699999908515	-0.00832708168670182	-0.00582197087732861	-0.00832708168670182	-0.00617948120947842	-0.00563938789401008	-0.00525395711878041	-0.00696434612965013	-0.00501854073117269	-0.00584196082838007	-0.00638139465648901	-0.00616364062160102	-0.00544037993387914	-0.00390706336164159	-0.0056696198219508	-0.00746283469113629	-0.00179148096405579	-0.00390005357120271	-0.00262984925545195	-0.00393182998705788	-0.00421150759478073	-0.00535841946505144	-0.00287806008460167	-0.00603737188284326	-0.00432055680947241	-0.0050547238049069	-0.00306504982157751	-0.00409742586325712	-0.00409742586325712	-0.00467868056501131	-0.00717665396767908	-0.00717665396767908	-0.00718832624010801	-0.0057629834841032	-0.00387595982820987	-0.00198659785584854	-0.00462765593377756	-0.00355673291231473	-0.00591800903245054	-0.0065120729183008	-0.00544910716649527	-0.00446616292815538	-0.00578804344604633	-0.0054210650860439	-0.00768436677994366	-0.00447595092651087	-0.000880759773094764	-0.000880759773094764	-0.0039777030043705	-0.00391674881189963
-330.666666575246	-0.0058060750763923	-0.00460672409318452	-0.0058060750763923	-0.00697331082027386	-0.00641297841457888	-0.00221159680912653	-0.00615668727758234	-0.00510610912722276	-0.00609056997345991	-0.00244220672987594	-0.00728036149201838	-0.00553598822302603	-0.00741979660611392	-0.00589897259547656	-0.00468118846973531	-0.0053471345846553	-0.00750067222353901	-0.00512898633014125	-0.00642420501027852	-0.00631658618468978	-0.00414594953100311	-0.00669133297354063	-0.00662215290465817	-0.00510847488454347	-0.00193657350682575	-0.00774353024142582	-0.00462275784973576	-0.00462275784973576	-0.00511997050880064	-0.00625437335146317	-0.00625437335146317	-0.00688273245410154	-0.00457129806355816	-0.00517038632735323	-0.00558832870410453	-0.00473573669255467	-0.00524739955567621	-0.0038339281385924	-0.00337987532376471	-0.00618059912783042	-0.00718937462503155	-0.00665306857344616	-0.00505419868196844	-0.0052989053815069	-0.00675969816198629	-0.00119295090418348	-0.00119295090418348	-0.00386299185502781	-0.00467356917759476
-330.633333241977	-0.00797791362232492	-0.00432278581146006	-0.00797791362232492	-0.00496945616434452	-0.00379916548555581	-0.00559989291022278	-0.003125897362939	-0.00534373820802059	-0.00552318726447698	-0.00646078528943894	-0.00634997961318395	-0.00494927408568446	-0.00734666544364804	-0.00512245210069839	-0.00510608242084609	-0.00448441086606788	-0.00572189096236675	-0.004416286727285	-0.00447961217671478	-0.00750071895548587	-0.0036344536523224	-0.00451091606905263	-0.00670273367957164	-0.00351145737630221	-0.0030849008065974	-0.00457538441036109	-0.00342773932556639	-0.00342773932556639	-0.00691818419580292	-0.00795106912298671	-0.00795106912298671	-0.00666570603223104	-0.00586535195199822	-0.0053974406906141	-0.00510941737425397	-0.00242084437927059	-0.00514962940670349	-0.00728152496490819	-0.00563144195883836	-0.00521872484092489	-0.00493600715743581	-0.00581895263330467	-0.00651800275666625	-0.0030802326188164	-0.00610316804356881	-0.00293499155625909	-0.00293499155625909	-0.00745914686577565	-0.00628388621501141
-330.599999908707	-0.00439066796589116	-0.00897146501856361	-0.00439066796589116	-0.00431817180785266	-0.00818595775308872	-0.00571694234210873	-0.00500028034532773	-0.00583522710974049	-0.00657390953155068	-0.00299948887402712	-0.00576460122192834	-0.00235042221125881	-0.00573566344444743	-0.00750513814807152	-0.00307819396500764	-0.00569358022266009	-0.00571734245607669	-0.00145253221958352	-0.00386771276809295	-0.00659647807684405	-0.00354726196786981	-0.0032201662094844	-0.00559179047138181	-0.00541727724886032	-0.00611250377015582	-0.00553274966974382	-0.00508282143660688	-0.00508282143660688	-0.0038487374341859	-0.00516861913578981	-0.00516861913578981	-0.00769351044129651	-0.00385676665269896	-0.00546918540046759	-0.00355333225185106	-0.00410586927324597	-0.00410651719923771	-0.00444773073629623	-0.00521251927014199	-0.00610246074419052	-0.00603125749529621	-0.00798372733731234	-0.00483744434902433	0.000428293703227833	-0.00397100745865886	-0.00336335259360399	-0.00336335259360399	-0.00624208959513894	-0.00376748108757807
-330.566666575438	-0.00501347287680542	-0.00683750742043165	-0.00501347287680542	-0.00407447835743613	-0.0066873481555273	-0.00683657524544212	-0.00812765024217932	-0.0057579198806571	-0.00499651098113163	-0.00512598785196117	-0.00582039206706875	-0.00559992281141641	-0.00501177576148937	-0.00536189830507394	-0.00540321301725943	-0.0068546141824718	-0.00569427012214507	-0.00490604580298903	-0.00311684569555437	-0.00646125614193238	-0.00387209861224913	-0.00346128228601661	-0.0076512740599376	-0.0046271800220955	-0.00330047675120104	-0.00847870618189561	-0.00630157263746356	-0.00630157263746356	-0.00468569887496617	-0.00439558652957917	-0.00439558652957917	-0.00469583882057922	-0.00203021705681972	-0.00726348422602541	-0.00327045094222045	-0.005928857418667	-0.00292378936813065	-0.00322729629161611	-0.00586802897595196	-0.00490272442308937	-0.00633752003348498	-0.00769180717443574	-0.00441014134779438	-0.00554545761573899	-0.00364183202301716	-0.00393000717830139	-0.00393000717830139	-0.00481455259366281	-0.00344135717262373
-330.533333242169	-0.00685672804421511	-0.00460920869524417	-0.00685672804421511	-0.00400320281034405	-0.00674714393104425	-0.00449360426561385	-0.00644107712343855	-0.0050129392779763	-0.00395862214133236	-0.00406678169737729	-0.0061633053786817	-0.00460266322152281	-0.00184815634485558	-0.00568240968745859	-0.00473768284860476	-0.00610067088154786	-0.00204128520598879	-0.00573104557525961	-0.00455243271061589	-0.00608464981735846	-0.00534023848585996	-0.00338905112833177	-0.00435677082602981	-0.00386046277315755	-0.00334331736183513	-0.00351807881428767	-0.00525365921244914	-0.00525365921244914	-0.00434125286958009	-0.00553328036824341	-0.00553328036824341	-0.00604161874741715	-0.00391014627697284	-0.00520608092739494	-0.00502050051422775	-0.00325969956263339	-0.00814862902194269	-0.00378813558046143	-0.00552545952949812	-0.00457109425796631	-0.00481608862417715	-0.00876200477049893	-0.0033669081274349	-0.00551188455416962	-0.00469749152892274	-0.00282388563120128	-0.00282388563120128	-0.00602906212326049	-0.00314867118659989
-330.499999908899	-0.00574056086898078	-0.00321980451269044	-0.00574056086898078	-0.00463681716505315	-0.00457554066581001	-0.0050172822409662	-0.00564892553509111	-0.00311104152564379	-0.00845036743629157	-0.00581412517214785	-0.00527471855462558	-0.00552494635687417	-0.00429973736615763	-0.00407131399660532	-0.00374352175582304	-0.00519467530802797	-0.00598865928715386	-0.00393135485275498	-0.00577558419530533	-0.00557893697333189	-0.00589616938529103	-0.00378571934307492	-0.00544708991676757	-0.00743623716701647	-0.00570282897045149	-0.00222658093792605	-0.00567498717660198	-0.00567498717660198	-0.00463542964679775	-0.00312814547005535	-0.00312814547005535	-0.00548018572313869	-0.0043985559211297	-0.00540854507675748	-0.00150459415950388	-0.00584572042204068	-0.0052991618840259	-0.00367723916030005	-0.00619274809100112	-0.00378408834951605	-0.00584494668618762	-0.00577989155368352	-0.00662290808738752	-0.00432004085560578	-0.00792831634601865	-0.00451056532993477	-0.00451056532993477	-0.00832222786303449	-0.00826062096035807
-330.46666657563	-0.00336790665994302	-0.00404937631807156	-0.00336790665994302	-0.00626558369829722	-0.00635385192389748	-0.00479906422121179	-0.00520896275268146	-0.00423908097890668	-0.00625324839512875	-0.00387525749415929	-0.00559019700436403	-0.00790957320858932	-0.00504467604932968	-0.00539540967422014	-0.00399013425414774	-0.0081069615278796	-0.00971893137341362	-0.0054413691780254	-0.00654333325706624	-0.00598333045302524	-0.0044638129433775	-0.00285924414137395	-0.00751366148048849	-0.00430944017801316	-0.00748570345501831	-0.00539991481342272	-0.00501028399312997	-0.00501028399312997	-0.00302686513697581	-0.00717186718026719	-0.00717186718026719	-0.00766021176663256	-0.00372251790412037	-0.00452477245321237	-0.00435379977783257	-0.00445879879995115	-0.00427887650172121	-0.00472543724714114	-0.00467140989219716	-0.00495056354755752	-0.00688402139112743	-0.00817559230747522	-0.0048766739626338	-0.00580775809591383	-0.00625171926510215	-0.00265068336156682	-0.00265068336156682	-0.0054764860687867	-0.00113313718221353
-330.433333242361	-0.00657274212087011	-0.00146529290478803	-0.00657274212087011	-0.00665402447599295	-0.00792177665503757	-0.00441855050938078	-0.0034880984169019	-0.00339739968592057	-0.00683674245726318	-0.00405312719387307	-0.00498269721456168	-0.00786107770385958	-0.00374594456608091	-0.00621680883363096	-0.00431516080499517	-0.0040984945571434	-0.00698434724434227	-0.00686978735986821	-0.00383904479109909	-0.00502624348774594	-0.00231472196413351	-0.00240302725858799	-0.00605743979018059	-0.00747030450014519	-0.00545153342569016	-0.00167309242868041	-0.00661055088448204	-0.00661055088448204	-0.00665015697870486	-0.00707479229272223	-0.00707479229272223	-0.00598303195676819	-0.00715235930494451	-0.00520490180276179	-0.00452037177358733	-0.00417200560265885	-0.00532793436853707	-0.0042818572210751	-0.00505719932129711	-0.00707460078858502	-0.00557136565290572	-0.0105646972191592	-0.00506129843107761	-0.00627585995308999	-0.00628042894668657	-0.00500324111471984	-0.00500324111471984	-0.00585238004894761	-0.00517088639225738
-330.399999909092	-0.00726717031681345	-0.00557688794213962	-0.00726717031681345	-0.00600341242641311	-0.00534835277227641	-0.005933781384585	-0.00589186756159676	-0.00600779771862181	-0.00361921394292741	-0.00387794901713856	-0.00864783326524865	-0.00714257435898047	-0.00495527552806008	-0.00693630407193935	-0.00335624002926871	-0.00680194358641162	-0.00907255039038024	-0.00394118222060857	-0.00335577615931248	-0.00631401505125107	-0.00383423135106586	-0.00621606268666386	-0.0081731318192293	-0.00580659025081265	-0.00433517352263157	-0.0043630000776288	-0.00589891218633898	-0.00589891218633898	-0.0041812982811682	-0.00331016519553484	-0.00331016519553484	-0.00568349973264848	-0.00298468255693307	-0.0069428394829717	-0.00531486696504058	-0.0076293117802716	-0.00498017827918784	-0.00362287015080442	-0.00496415947995099	-0.00723464102829008	-0.00889710054441806	-0.0109340733011952	-0.00489250607612679	-0.00377972969064777	-0.0054782652146097	-0.00488905037445597	-0.00488905037445597	-0.00508051371068241	-0.00674244299580373
-330.366666575822	-0.00621499871213693	-0.00463747942826265	-0.00621499871213693	-0.00329591093581472	-0.00525335359921264	-0.00433954774725775	-0.00789654264034434	-0.00663509389442163	-0.00516477616453337	-0.0054132107308873	-0.00876643402081501	-0.00369126018168708	-0.00446148587700557	-0.00574298081246394	-0.00513804419410968	-0.00725060760753671	-0.00615741655091684	-0.00289670192677649	-0.00556038923280322	-0.00566120151047667	-0.0050670133133196	-0.00659235423307569	-0.00799818206117198	-0.0070335752336852	-0.00586767654781128	-0.00346352599169797	-0.00389430879144048	-0.00389430879144048	-0.00259436319881867	-0.00653937893904688	-0.00653937893904688	-0.00460181257995262	-0.00252840420083611	-0.00573939517172162	-0.00512278502613017	-0.00774562274894353	-0.00433864280939444	-0.00418241902993821	-0.00385956819436539	-0.00658520322476475	-0.00724329210159302	-0.00924982660598817	-0.0021727924350623	-0.00345704684254955	-0.00394456553639666	-0.00516386936708935	-0.00516386936708935	-0.0067144266904372	-0.00345693223651211
-330.333333242553	-0.00556100923018754	-0.00491371225079751	-0.00556100923018754	-0.00484439498305611	-0.00270214299773996	-0.00599872670496349	-0.00649152857592317	-0.00939014716210695	-0.00448297472049586	-0.00509831189009413	-0.00559233281473093	-0.00646263467282859	-0.00419972933943014	-0.0068561720692154	-0.00384861677637016	-0.00480926363185774	-0.00536644323068824	-0.00153618668785716	-0.00550800661700068	-0.00652581050847312	-0.00531198935185184	-0.00297276062492613	-0.0104541354289216	-0.00610447787866319	-0.00588106748152728	-0.00626498646525531	-0.00454400530580168	-0.00454400530580168	-0.0042641615903859	-0.00524787886163691	-0.00524787886163691	-0.00554351209987503	-0.00512914667538467	-0.00519827398136408	-0.00202714346945654	-0.00815087358547983	-0.0041125238028028	-0.00388925525953476	-0.00491838804391154	-0.0070772774340353	-0.00748736717234966	-0.00912815650770182	-0.00405421634028524	-0.00473891663717851	-0.00398119910730754	-0.00256756746540654	-0.00256756746540654	-0.00625533757348329	-0.00439107652780479
-330.299999909284	-0.00572250152002263	-0.00509616571434557	-0.00572250152002263	-0.00536265983362039	-0.0033523186292459	-0.00237618371920478	-0.00638948084310975	-0.0049370409859435	-0.00232007205686502	-0.0049455174056946	-0.0078859022878397	-0.00675788640310393	-0.00176063634635604	-0.00539052821119079	-0.00257805873954087	-0.00409059757197472	-0.00759364060504886	-0.00502630572400931	-0.00680319178000399	-0.00672152900922507	-0.00545719622739138	-0.00424481012887357	-0.00545834966366243	-0.00934245923928145	-0.00754647056461966	-0.00570427581893584	-0.00419680494044172	-0.00419680494044172	-0.00395698164129066	-0.00691976456002585	-0.00691976456002585	-0.00555176324303652	-0.00658726811933863	-0.00761000672578005	-0.0041483368003572	-0.0063942932833706	-0.00457656092606429	-0.00625697339045417	-0.00493293364896652	-0.00839434736525591	-0.00867090692297601	-0.0055673999533663	-0.00484319045370418	-0.00527374313512263	-0.00489494134296331	-0.00480792552420073	-0.00480792552420073	-0.00649591497809854	-0.00426744302650339
-330.266666576014	-0.00636960147813326	-0.0053047377259926	-0.00636960147813326	-0.00496822540945252	-0.00224055449655458	-0.00542491664408862	-0.00637432381722913	-0.00603493298386837	-0.00613597219985285	-0.00541081279113698	-0.00619815604739127	-0.00839191409232165	-0.0052187753027314	-0.00591797957621121	-0.00603931633675658	-0.00620780481133143	-0.00653314699365504	-0.00582732104396155	-0.00538594506641787	-0.0085863998730471	-0.00414365143470419	-0.00776924520302469	-0.00752518975159122	-0.00650898425848712	-0.00541466566288196	-0.00371598629199732	-0.0063473056769261	-0.0063473056769261	-0.00833150960332318	-0.00289362917874636	-0.00289362917874636	-0.00644162329643005	-0.0052268452522013	-0.00880490246941801	-0.00370305808927374	-0.00413388908365486	-0.00485616151141	-0.00691803696536586	-0.00666630032992088	-0.00579212379288374	-0.00660066376724766	-0.00721898576696511	-0.00578733434600354	-0.00801125269193226	-0.00607890615527451	-0.000238868058668018	-0.000238868058668018	-0.00472573485657268	-0.00606102388051599
-330.233333242745	-0.00721654991079701	-0.00869056487356201	-0.00721654991079701	-0.00439556585038159	-0.00591833084943238	-0.00556923147295041	-0.00582781582536152	-0.00824794648951921	-0.00842211939536852	-0.00367878648123865	-0.00656007098715861	-0.00782413967093865	-0.00629903880076021	-0.00551588147740834	-0.00452009923046293	-0.00641192360401444	-0.00611843122905509	-0.00742833226601958	-0.00488277954928329	-0.00494597913954709	-0.00419220098902107	-0.00543037877598029	-0.00787996589631701	-0.00607171368125725	-0.00584531091534257	-0.00490086752663343	-0.00599092161294257	-0.00599092161294257	-0.00513881793895443	-0.00476302209297674	-0.00476302209297674	-0.00556210761792908	-0.00361018963402659	-0.0059091767374021	-0.00677709786708125	-0.00510668822663851	-0.00503285785239416	-0.00618779932764357	-0.00754890458067858	-0.00856423906088422	-0.00476411922080178	-0.00826064219084455	-0.00777333562679117	-0.00556980381793648	-0.00734012621595603	-0.00449312750822939	-0.00449312750822939	-0.00517061076215108	-0.0045191228086191
-330.199999909476	-0.00845531700348057	-0.00526799200673511	-0.00845531700348057	-0.00744331356206596	-0.00547148681156706	-0.005713870443256	-0.00530996240927106	-0.00567819417066284	-0.00665674200758359	-0.00289424706507102	-0.00536826907927568	-0.00496103402261172	-0.0064914505341872	-0.00535192429871689	-0.00581661940032263	-0.00601010549403447	-0.00450690964369005	-0.00713730813488234	-0.00576639995530759	-0.00821689393447755	-0.00654212554429068	-0.00497437892833208	-0.00981805448769768	-0.00639245897792373	-0.00751848536227362	-0.00430550394371909	-0.00685900047557952	-0.00685900047557952	-0.00332738650669762	-0.00574965734114785	-0.00574965734114785	-0.00571980717198295	-0.00367329641309266	-0.00580947255349062	-0.00569447158039316	-0.00680741678575603	-0.0092468937604443	-0.00443982944060084	-0.00690282126187791	-0.00525013440079414	-0.00593240283281193	-0.00681932574411448	-0.0064188337956862	-0.00747618414145734	-0.00894653780739807	-0.00502503584622416	-0.00502503584622416	-0.00384439527658276	-0.00646249445343849
-330.166666576206	-0.00705574893402838	-0.00300365664086655	-0.00705574893402838	-0.00999983359070833	-0.0087381321254798	-0.00640444119008754	-0.0086027580948308	-0.00695429731846431	-0.00553113721712128	-0.00687294581107101	-0.00545040137156205	-0.00560295591915472	-0.00495910038568914	-0.00440771868973633	-0.00604011771103707	-0.00821775505070432	-0.00410083865800059	-0.00577091043099887	-0.00578839749633908	-0.00662261470410375	-0.0031242060747072	-0.00561853584978811	-0.00747673578279773	-0.00583091330095908	-0.00669659383473942	-0.00561908228858854	-0.00692571169160983	-0.00692571169160983	-0.00710789287338665	-0.00834623306851567	-0.00834623306851567	-0.00549407257275114	-0.00754202557673433	-0.00525286738047137	-0.00460134289797098	-0.00370609759404605	-0.00491008079288802	-0.00516974740265164	-0.00753275398382647	-0.00521616554783699	-0.00672720811625971	-0.00816658693287764	-0.00456699521119985	-0.00592979420497253	-0.00591587220910983	-0.00424171850366861	-0.00424171850366861	-0.0058841516722028	-0.00281181914415551
-330.133333242937	-0.00508789805134058	-0.00516025595275005	-0.00508789805134058	-0.00574782284663222	-0.00645758155626319	-0.00679470222582923	-0.00781672912608944	-0.0030305377638995	-0.004662169242725	-0.00343376497508907	-0.00484199217444004	-0.00759827733965324	-0.00526517276099425	-0.00418373992530707	-0.00578398432443672	-0.00551497735276441	-0.00470049436563746	-0.00897287538790847	-0.00783026321395086	-0.00724790643558115	-0.00933890947673399	-0.00303379419224903	-0.00758079287729807	-0.00616226329466485	-0.00508037937743955	-0.00237904474501471	-0.00397583113083644	-0.00397583113083644	-0.0012603647299223	-0.00596396948087907	-0.00596396948087907	-0.00746480682878237	-0.00663729323452289	-0.00712142620749767	-0.00560540236984486	-0.00721472092531716	-0.0053222150404465	-0.00453370434832467	-0.00730742365236048	-0.00818262544535675	-0.00542436818495495	-0.00867098312254622	-0.0055415849951338	-0.00365969491053242	-0.00531974169838334	-0.00434563558966294	-0.00434563558966294	-0.00703071983416281	-0.0025940218086099
-330.099999909668	-0.00873916753126136	-0.00556797815530141	-0.00873916753126136	-0.00713646040504268	-0.00552459332594979	-0.00278326733412559	-0.00685395002561751	-0.00626005414470965	-0.00626642722565784	-0.00427868717910729	-0.0079948817552824	-0.00745350934795996	-0.0050283295760204	-0.00709517919494163	-0.00467899845523578	-0.00525160221378451	-0.00777043703566871	-0.00578536967368615	-0.00408064329351654	-0.0035607011180373	-0.00498674441906022	-0.00412000671493118	-0.0062592265430611	-0.00648900041285216	-0.00679916671470437	-0.00644455308917091	-0.00593773803111175	-0.00593773803111175	-0.0051683113969897	-0.00410709762164663	-0.00410709762164663	-0.00395021180266975	-0.00493831108515341	-0.00711251519739964	-0.00788674641661768	-0.00246790172571376	-0.00420358883933003	-0.00525292409456746	-0.0053760217712383	-0.00321605237946199	-0.00615840001874046	-0.00582279068930647	-0.00539307090302632	-0.00384980352343067	-0.00628561962325802	-0.00395050028654798	-0.00395050028654798	-0.0039354199492333	-0.00629614049865657
-330.066666576398	-0.00467207349413734	-0.00566016510101908	-0.00467207349413734	-0.00646166953863714	-0.00957092899752743	-0.00438706933815503	-0.00548866431002604	-0.00558769314078811	-0.00535771510373717	-0.006935614838805	-0.00559915231510733	-0.00772482476258418	-0.0053493391676448	-0.00502966114800762	-0.00540477485673452	-0.00693031054029936	-0.00832015463357516	-0.00532333067297497	-0.00390536994913226	-0.00579768442386308	-0.00571053445146175	-0.00731757385203413	-0.00828480862008374	-0.00703106307133994	-0.00692322558035463	-0.00598304502057423	-0.00462111480127569	-0.00462111480127569	-0.00552502053796644	-0.00572474522057098	-0.00572474522057098	-0.00747516904265833	-0.00370225117333078	-0.00434516373970317	-0.00314850558086766	-0.00560052508098285	-0.00598880932016066	-0.00778951106546255	-0.00514993824561261	-0.00813662676687177	-0.00852876853078266	-0.00692358429898132	-0.00570800742539856	-0.00757908342174363	-0.00674624436826998	-0.00200670985363471	-0.00200670985363471	-0.00699020493386748	-0.00645191634856868
-330.033333243129	-0.00710705801363698	-0.00413657082607144	-0.00710705801363698	-0.00519707353341492	-0.00270835401042158	-0.00664069461950167	-0.00845316927911943	-0.00575311182714999	-0.00449692818205227	-0.00841560757501314	-0.00704244900060369	-0.00560924344848268	-0.00598601377219155	-0.00501643041300981	-0.00449090774095207	-0.004521564527455	-0.00680603094725751	-0.00584217872557757	-0.00570531959466825	-0.00654126196908633	-0.00386609697043927	-0.00308399294382378	-0.00611695412640378	-0.0067977597629284	-0.00571669544471864	-0.00596359148626713	-0.00459152819763475	-0.00459152819763475	-0.00882870705989713	-0.00772994649320302	-0.00772994649320302	-0.00790778050098428	-0.004749234554144	-0.00496746512565094	-0.00517377929038754	-0.00399959334373057	-0.00545228543565734	-0.00478008822744658	-0.00689122308494128	-0.00580599780138358	-0.00587394124650009	-0.0048581641628429	-0.00619116375655937	-0.00629156555703159	-0.00241808362356588	-0.00395206377405233	-0.00395206377405233	-0.00551923612698924	-0.00619333003804601
-329.99999990986	-0.00767772456638294	-0.00513173743075956	-0.00767772456638294	-0.00518411257492246	-0.00595564511620816	-0.00773487305141074	-0.00485166227157152	-0.00479252661995933	-0.00548190993970998	-0.0058433897511323	-0.00336407903258162	-0.00817161266190558	-0.00444677414902683	-0.00662075335029189	-0.00422218330587887	-0.00667100674799059	-0.00522740080879713	-0.00291832042441909	-0.0047157773432267	-0.00663829529150284	-0.00587009268298078	-0.00796218245239066	-0.00908853641630314	-0.00747749556644617	-0.00458856506237182	-0.00469554256866578	-0.00511708558806989	-0.00511708558806989	-0.00522855108002962	-0.00766835734564963	-0.00766835734564963	-0.00470975585648625	-0.00394406349566967	-0.00254640446667243	-0.00580598637035357	-0.00624229881895444	-0.00543895181104281	-0.00376909868352038	-0.00482409049594246	-0.00658450598251314	-0.0049215056021733	-0.00646322330608051	-0.00539962341897959	-0.00497062673848947	-0.00399514968688952	-0.00360893541624741	-0.00360893541624741	-0.00482571348673067	-0.00463392629676251
-329.966666576591	-0.00679720024073383	-0.00510487493734524	-0.00679720024073383	-0.00429470575620383	-0.0068187671991824	-0.00645755136468251	-0.00412605351837558	-0.00547691772174463	-0.00680635590839052	-0.0061657223811461	-0.0050915309547046	-0.00572847980876956	-0.00338583222118105	-0.00493422336821536	-0.00589660261699132	-0.00961835943142297	-0.00697617744464629	-0.00667706766714138	-0.00443853933426985	-0.00750785584847224	-0.00449957483412966	-0.00448699919517392	-0.0065290011272604	-0.0076504904027751	-0.0033471753478278	-0.00355501234044908	-0.00445626299580371	-0.00445626299580371	-0.0042635688523095	-0.00367019853998085	-0.00367019853998085	-0.00508949774355372	-0.00675106933158121	-0.00487635495775329	-0.00632418516457767	-0.00701730801984801	-0.00559211404139515	-0.00730848495551106	-0.00662732809720668	-0.00474217538965971	-0.00517090140138188	-0.00650736162987975	-0.00892105711334579	-0.0058509440250053	-0.00567078021794598	-0.00200687094769458	-0.00200687094769458	-0.00461713002711728	-0.00771367910211374
-329.933333243321	-0.00599052227055064	-0.00154392827019234	-0.00599052227055064	-0.00751846261313949	-0.00524929657212481	-0.00699495029983066	-0.00516557150143926	-0.00535715021801442	-0.00684450188629726	-0.00388197325619688	-0.00721111038612743	-0.00512040445438622	-0.00438975491433269	-0.00429805013409534	-0.00736217440624998	-0.00843807767415383	-0.00803970265471154	-0.00420165025866504	-0.00572546138676089	-0.00858949685238974	-0.00923276815545193	-0.00675379942687715	-0.00607679216735757	-0.00623512866268239	-0.0049190338629832	-0.00556011765060815	-0.0061107626692577	-0.0061107626692577	-0.0039459571864906	-0.00509909184001001	-0.00509909184001001	-0.00625227888705748	-0.00344074191800925	-0.00510604999654707	-0.0022336697231089	-0.00758384174418358	-0.00141804272940804	-0.00281578100016322	-0.00176604353218168	-0.00634181142317658	-0.0068384765409697	-0.00630272967291456	-0.00640790830395599	-0.00561332620141131	-0.00640014222598839	-0.00291861449952235	-0.00291861449952235	-0.00681295215058442	-0.00342960792115266
-329.899999910052	-0.00557899511675664	-0.00518730960413172	-0.00557899511675664	-0.00439397257761676	-0.00525119525797546	-0.00548816782361861	-0.00587204566196231	-0.00652620381106239	-0.00888631545742657	-0.00813666227525156	-0.00335086791168893	-0.00657378446976731	-0.00383180636920077	-0.00405477469130111	-0.00731877039953022	-0.00733407582961532	-0.00640286417882696	-0.00552884474115356	-0.00584226846478486	-0.0078678739764011	-0.00674451987301239	-0.00388456440690965	-0.00806572163491093	-0.0081860947290906	-0.00507067798519545	-0.00242227111515814	-0.00719322172904968	-0.00719322172904968	-0.00458443131575592	-0.00480340655005307	-0.00480340655005307	-0.00365007930783279	-0.000751378318889828	-0.00316844380252979	-0.00353503191698812	-0.00639736891021547	-0.00536324956710443	-0.00483895246346289	-0.00723733827091222	-0.0058600018816688	-0.00505847225343103	-0.00524181445036298	-0.00594539602523758	-0.0052102151852278	-0.00315494671851302	-0.00131915665388305	-0.00131915665388305	-0.00526365631203651	-0.00374186534165544
-329.866666576783	-0.00621990389689164	-0.00404332904760218	-0.00621990389689164	-0.00747291944571815	-0.00634124272888936	-0.00333166682604868	-0.00597839057770488	-0.00821400949035977	-0.0050309432228558	-0.00770593629864458	-0.00687579636539448	-0.00529062103258626	-0.00461401623625712	-0.00333875859185107	-0.00645195767788986	-0.00325348772490419	-0.00405843071163603	-0.00146283687116433	-0.00526100180712141	-0.0043245588555435	-0.00595003777933156	-0.00707041205716818	-0.00672789898304993	-0.00852139760983905	-0.00613404991863709	-0.00229486973235793	-0.00456304078420233	-0.00456304078420233	-0.00327152445734014	-0.00420067596788698	-0.00420067596788698	-0.00705939156434898	-0.0033898179725389	-0.00434815422370349	-0.00701345668305287	-0.0046983797516138	-0.00546577237498158	-0.00407613252993522	-0.0071515656080946	-0.00562151572087433	-0.00561745773022393	-0.0106652862418661	-0.00490213397191297	-0.00248628269870199	-0.00633673600878593	-0.00435925741674636	-0.00435925741674636	-0.0063365800362517	-0.00358888967524118
-329.833333243513	-0.00597119513930056	-0.005401301337428	-0.00597119513930056	-0.0055504513350908	-0.00542605587980605	-0.00526697461320647	-0.00469439827076545	-0.00450103634702825	-0.00554601609900807	-0.00385955651604286	-0.00474634179440936	-0.00394251842845439	-0.00301780515573047	-0.00557938931228408	-0.00387623726572517	-0.00569941343704161	-0.00399397825136194	-0.00288537719864779	-0.00279926780776385	-0.00386774527315392	-0.00521911771083439	-0.00403085131348035	-0.00382820391397187	-0.00300693131481422	-0.00730491270915945	-0.00485003811541784	-0.00157970832415721	-0.00157970832415721	-0.000947428006508044	-0.00488462387499966	-0.00488462387499966	-0.00547098828102277	-0.00187186823638175	-0.0024785116722168	-0.0054469560596353	-0.0070251339010885	-0.00283656813476274	-0.00253845359961924	-0.00289889937879428	-0.00554079694824416	-0.00794001772901398	-0.00645190076036761	-0.00439032679476403	-0.00410324480157542	-0.00489881281804461	-0.00474338097654292	-0.00474338097654292	-0.00346849213237332	-0.00440600732760044
-329.799999910244	-0.00574278137357642	-0.00441293996091241	-0.00574278137357642	-0.00456628507501267	-0.00481697022255012	-0.00356390842502363	-0.00508731462933798	-0.00349684403759087	-0.00569872661658488	-0.00292143099566011	-0.00467816336756555	-0.00484111179786373	-0.00416227577130157	-0.00470199702563012	-0.00600468532880893	-0.00104938141576572	-0.00492156003749655	-0.00361125020258302	-0.00236943176186144	-0.00699970595994126	-0.00313490932302818	-0.00581942996597784	-0.00475011657780611	-0.00483231681769991	-0.00543368325519622	-0.00377695019497759	-0.00567398422002252	-0.00567398422002252	6.32009750510809e-05	-0.00307487181433752	-0.00307487181433752	-0.00298226795772949	-0.00418155107262064	-0.00351347208074837	-0.00393399126800076	-0.00630474533590275	-0.00927579598375017	-0.00747308663963842	-0.00131648659986205	-0.00521613593209147	-0.00492288292679965	-0.00730559358252891	-0.00262643417796737	-0.00504894035554238	-0.000347224004139335	-0.00198279018203429	-0.00198279018203429	-0.00120599053588988	-0.000491493668873133
-329.766666576975	-0.00419183911896792	-0.00698771887585492	-0.00419183911896792	-0.00444060895126741	-0.00513062960884081	-0.00114503816492728	-0.00483562590484565	-0.00324576217597117	-0.00601737819630455	-0.00436907666756881	-0.00610831967065528	-0.00753079628643782	-0.00296235862702232	-0.00413946498924012	-0.00569000224998806	-0.00352381803966029	-0.00253424017376624	-0.00357252958171717	-0.00311330870776982	-0.00695702735826897	-0.00201693169127659	-0.00129941911016473	-0.00566117478396599	-0.00432612419971812	-0.00392523451027904	-0.00300738672401479	-0.0063840963191869	-0.0063840963191869	-0.000264828195901012	-0.00532262324907551	-0.00532262324907551	-0.00424611297842847	-0.000870575759841841	-0.00359651797920824	-0.00284171379234399	-0.00741792995976565	-0.00564809612979766	-0.00393274508271002	-0.0045740825058288	-0.00441828070124017	-0.00448021909597796	-0.0052348804322836	-0.00628293087424714	-0.00417264628655001	-0.00345091311919321	-0.00318220118830159	-0.00318220118830159	-0.00328998148812021	-0.00234254861905647
-329.733333243705	-0.00194667559898831	-0.00332351458158797	-0.00194667559898831	-0.00174340613903201	-0.00368240193760772	-0.00195852023535725	-0.00567333276504056	-0.00747654890688654	-0.00513768194808339	-0.00360212652577063	-0.00320393007143804	-0.00650123804893588	-0.0017147626100088	-0.00389755519799773	-0.00382324095938535	-0.00210956239929572	-0.00255883541536417	-0.0047303843041574	-0.00218446194469879	-0.00390913878153287	-0.00106385455846136	-0.00552816732067551	-0.00580911078330237	-0.00447019842221119	-0.00340224551564339	-0.00445194372151447	-0.00533011662946603	-0.00533011662946603	-0.00111667725983677	-0.00367521502509571	-0.00367521502509571	-0.00496885072783337	-0.00215144022485181	-0.00318096913386456	-0.00452283542496523	-0.00468359123995521	-0.00402256106254362	-0.0064248602917597	-0.00655491077000225	-0.00531457679360781	-0.00683407542718262	-0.00569696832945044	-0.00236839603762207	-0.00456117528544364	-0.00390018271504222	-0.0033554182386506	-0.0033554182386506	-0.00240686187568084	-0.00424101966666746
-329.699999910436	-0.00390090236760054	-0.00661369012846447	-0.00390090236760054	-0.00326458338136937	-0.0018245254889222	-0.00203453897589922	-0.00345996676073901	-0.0055427877656149	-0.00506261960734444	-0.00279992329173562	-0.00475948496677669	-0.00122189317997168	-0.0056030465221335	-0.0035200435306787	-0.00226700942719349	-0.00333495233111381	-0.00360269743736652	-0.00367100123436381	-0.00245998133381042	-0.00595351342749018	-0.00219603610991503	-0.00196196469847643	-0.00520054049897289	-0.0039220844250627	-0.00499127012574341	-0.00337494564786356	-0.00213229370725876	-0.00213229370725876	-0.00359031617865169	-0.00354658306080147	-0.00354658306080147	-0.0022086581076135	-0.00341127649888617	-0.00366389326088867	-0.00387188890866164	-0.00442154540563466	-0.0039109603541122	-0.00249028212764735	-0.00310812084093459	-0.00690007116871105	-0.00220294347422045	-0.00681805400149893	-0.00127223591152692	-0.00233226519630281	-0.00519373188796457	0.00176591584493269	0.00176591584493269	-0.00257075679579788	-0.00392492011410261
-329.666666577167	-0.00360821661508481	-0.00328002549910955	-0.00360821661508481	-0.00295545845941092	-0.00224828824290224	-0.00227836420151073	-0.00433261947589325	-0.00295966480407583	-0.00447177436858437	-0.00140120624983997	-0.00070005469801504	-0.00541370831426691	-0.0041893868497842	-0.00241553584606113	-0.00598575309768123	-0.00298927293114759	-0.0042483748666976	-0.00455991902027264	-0.0028529376601657	-0.00384513249732077	-0.00354980764370216	-0.00338141905455946	-0.00492494557755474	-0.00319859224905616	-0.00473323465497122	-0.000691550494098192	-0.0031125071089394	-0.0031125071089394	-0.00063225790596888	-0.0039297723633438	-0.0039297723633438	-0.00256226728042652	0.00153795735163154	-0.00263839255635867	-0.0043578826706292	-0.00221373851807094	-0.0018104369079347	-0.00282230533402805	-0.00231687146517656	-0.00497720858458173	-0.00458347069083864	-0.00802371587772177	-0.00420971317741647	-0.00465143783936073	-0.00217650029399696	-0.00317701465080455	-0.00317701465080455	-0.00240380689002262	0.0017960222666118
-329.633333243897	-0.00517885731479617	-0.000272904947110297	-0.00517885731479617	-0.00376698147976795	-0.0023489012656982	-0.00149741324663755	-0.00631159744024068	-0.00422059611383796	-0.00666166984142935	-0.000102471902567736	-0.00345168493499737	-0.00321264948402333	-0.00242399800082749	-0.00580152340908002	-0.00384693867675023	-0.00295093324582141	-0.00385658312076465	-0.000901917508517092	-0.0030555530623918	-0.00378178512348759	-0.00306290628007855	-0.00159122362573427	-0.00750469304154822	-0.0033329786604428	-0.00349876198514698	-0.00470828218474439	-0.00357306057947993	-0.00357306057947993	-0.00241295856788104	-0.00143717667784304	-0.00143717667784304	-0.0045749831221229	-0.000141084047772022	-0.0026724132310858	-0.00322323899315846	-0.00374553728753735	-0.00486081221155621	-0.00113153838671043	-0.00115400714580449	-0.00570252175933605	-0.00357614041593957	-0.00638864539769313	-0.00288980006350992	-0.00208666564217186	-0.0025591399669781	-0.00257089634030605	-0.00257089634030605	0.000555667253721803	-0.00351804909416176
-329.599999910628	-0.00418053167578925	-0.00288451692510738	-0.00418053167578925	-0.00400085938855199	-0.00349014271451609	-0.00157654097695248	-0.00466454718823983	-0.000945114666792701	-0.000617497054888005	-0.00287756183494869	-0.00565914724854699	-0.000429148357047437	-0.00144758376481235	-0.0035308091648778	-0.00284141775154134	-0.00381785981306071	-0.00201064003007012	-0.00339364191530989	-0.00199892847041083	-0.00476768108319992	-0.00186476344018616	-0.00456959375042998	-0.00685048995862014	-0.00480350811185071	-0.00139073436194381	-0.00312488026861313	0.000181965833029762	0.000181965833029762	-0.00416348707754555	-0.00132444833328371	-0.00132444833328371	-0.000346194571650416	-0.00178294618567776	-0.00284867675102385	-0.000510972911201169	-0.00261386451862944	-0.00482931273840026	-0.00161959323662875	-0.00450004828013406	-0.00466401328142974	-0.00610950361911	-0.00210766944896834	-0.00313582722429995	-0.00377070112496869	0.000830421423350325	-0.00349297240842561	-0.00349297240842561	-0.00160207733977169	-0.00115211919089298
-329.566666577359	-0.00477440896462311	-0.00252578995550057	-0.00477440896462311	-0.00367646162088764	-0.000973030691202248	-0.00304144800838391	-0.0023592170514386	-0.00344157064902884	-0.00345846319791443	-0.00336862310996555	-0.00574753366914504	-0.00294750121739729	-0.00317680141837706	-0.00329082019610771	-0.00339824840139191	-0.00357114052736884	-0.00523324852424978	-0.00288006986331346	-0.00428599566338428	-0.00551113279560245	-0.00266928154515811	-0.00214775883227847	-0.00416722213144061	-0.00209636931370105	-0.00391330182505534	-0.00147304462715203	-0.0028606652019294	-0.0028606652019294	-0.00185658019348656	-0.0043458306011982	-0.0043458306011982	-0.00332084420225387	-0.000818566967557	-0.00495415805860278	-0.00243300298964488	-0.00253502263147809	-0.00112346254980822	-0.00033687468303234	-0.00176978674592454	-0.00297619801832738	-0.00285622710385691	-0.00622141651138441	-0.00178362621559258	-0.00257246595610561	-0.00383652934441081	0.000419136827219391	0.000419136827219391	-0.00368824588691297	-0.00156744489565486
-329.53333324409	-0.00450223257365279	-0.00300742788550878	-0.00450223257365279	-0.00143331027007831	-0.00347213929981549	-0.000369524606124605	-0.00365926396388072	-0.00479412947373825	-0.00325184686760349	0.000734042965327864	-0.00206974746863287	-0.00202277103956006	-0.00126136062908899	-0.00215276844653034	-0.002513225149396	-0.00363185281802725	-0.00520679430545756	-0.00226760605384957	-0.000943786081798348	-0.00333197137017816	-0.00129615801187266	-0.00178624736646693	-0.00416075503918789	-0.00221732815934761	-0.00407531316804999	-0.00220602991228203	-0.000221763682701548	-0.000221763682701548	-0.00281170176447021	-0.00146444409749902	-0.00146444409749902	-0.00411916187655048	-0.00106447091937267	-0.000889503525374979	-0.000748902898721204	-0.00101519853223875	-0.00297459215107099	-0.0011354586943787	-0.00225648840725057	-0.00387690091674076	-0.00342449769315345	-0.00544013700689328	-0.00249926346130702	-0.00289571841117164	-0.00242058637362386	-0.000898392404875104	-0.000898392404875104	-0.0033643014264505	-0.00236889757455783
-329.49999991082	-0.00371924135473423	-0.000628353856095831	-0.00371924135473423	-0.00444230583387784	-0.00319111582200626	-0.00172320264927317	-0.00316732533578612	-0.00496959812173592	-0.00267501558775574	-0.00253135465632981	-0.00463302203594051	-0.00016223585794406	-0.0025312228847556	-0.00457072183604446	-0.00412588203446596	-0.0025279765568248	-0.00555515190799216	-0.0031132816167353	-0.00384987265811931	-0.00469179148052024	-0.0033176057163512	-0.00597553185248711	-0.00374529042594529	-0.00275955744253165	-0.0019144962262172	-0.00283480419710336	-0.00292199493565548	-0.00292199493565548	-0.000503242029186612	-0.00417739082967505	-0.00417739082967505	-0.00366367373969789	-0.00106565674179804	-0.0038047101914892	-0.00368238552238287	-0.00380727504292244	-0.00392553470923662	-0.0039958253691259	-0.000799180707201863	-0.00104911949070208	-0.00508076141859692	-0.00374718244320749	-0.00081915056668358	-0.000991786999225641	-0.00243607070420238	-0.00105543166909461	-0.00105543166909461	-0.00403648916685517	-0.00265698238290968
-329.466666577551	-0.00435876385515777	-0.00306457670122939	-0.00435876385515777	-0.00444711233973305	-0.00241178540470255	-0.00403650839888692	-0.00181171004730796	-0.00275763650574623	-0.00188698843997004	0.000674488827622777	-0.00143869121826012	-0.00139205675703369	0.000266388984703769	-0.000699732964262179	-0.0027166005709236	-0.00376050619991852	-0.00148903311773507	-0.00268080824097749	-0.00614939706854434	-0.00319670159686136	0.000305595986019536	-0.000325610264834131	-0.00771478136163395	-0.00423691630235468	-0.000961558580399813	-0.00155202307225299	-0.00154146120342469	-0.00154146120342469	-0.00450219011755315	-0.00312580682047192	-0.00312580682047192	-0.00170377241034136	-9.84335449524254e-05	-0.00414296289654703	-0.00328340216077905	-0.00319246313616239	-0.000677796634530936	-0.00580870122606481	-0.00409502283531316	-0.00483201906599173	-0.0046682361452739	-0.00606247747374533	-0.001872861980871	-0.000722146719223771	-0.00180275018027032	0.000391376370325158	0.000391376370325158	-0.00129432369283144	-0.00556198421003451
-329.433333244282	-0.00216096097529606	0.000362763281104961	-0.00216096097529606	-0.00235090112389691	-0.000266713153298515	-0.00227821071378909	-0.00292971288479837	-0.00144664546011597	-0.00415066256782037	-0.00338704128332867	-0.00176902754353503	-0.00321435656985225	-0.00232395819842512	-0.00286181929975593	-0.00645818577632162	-0.00470421209751104	-0.00453258297093428	-0.00540590051789791	-0.00383074825263841	-0.00557847597389516	0.000340775139045069	-0.00328190311455689	-0.00533376203800939	-0.00301847122482268	-0.00114301010901774	-0.000995168995189921	-0.000744795740995285	-0.000744795740995285	-0.00108293745636812	-0.00663877327643014	-0.00663877327643014	-0.00372690872493675	-0.00160949817388756	0.000451867489290936	-0.000564372876114327	-0.00378039291692445	-0.00355922913126727	-0.00247118220113018	-0.00114956638806285	-0.00395021580475519	-0.00369006504588643	-0.00192698907912048	-0.00218805153731827	-0.000655912858001151	-0.00335837188029275	-0.000786355799548555	-0.000786355799548555	-0.00444024537230359	-0.00309669401950896
-329.399999911012	0.000651494561870636	-0.00361937454115435	0.000651494561870636	-0.00234029647208689	-0.00530135104088136	-0.00273558154893583	-0.00551074275864649	-0.00113867132112477	-0.00386902492930219	-0.00347396051051796	0.000518627502274827	-0.0031551531100229	-0.00342352471894403	-0.00272606771688788	-0.00166947705722587	-0.00524866296662152	-0.00345894715830219	-0.00395236532509957	-0.00388319346801103	-0.00282907897490725	-0.00069573725720995	-0.00263518040460964	-0.00475034052740664	-0.00429137998909346	-0.00633834092671937	-0.000916306584293647	-0.00270209706294966	-0.00270209706294966	-0.00209137115990454	-0.00493082694116509	-0.00493082694116509	-0.000763092350683947	-0.00168819161769407	-0.00255428259601742	-0.000512731870425553	-0.00496717337310049	-0.00123396323917047	-0.00258371859576845	-0.00388097616401839	-0.00196373381146775	-0.00547007369884578	-0.00478313085176463	-0.00291028719251041	-0.00104354206430968	-0.000518732470851213	-0.000447191218917231	-0.000447191218917231	-0.00550544204745052	-0.00198116413234362
-329.366666577743	-0.00378369440804727	-0.00542003516548206	-0.00378369440804727	-0.00190479418097345	-0.00249717211002853	-0.00317476536769701	-0.00313597183144709	-0.000764475324566138	-0.00166707237029362	-0.00195827247368685	-0.00376396221874442	-0.000874166042843738	-0.00110515298509217	-0.00106588023278653	-0.00295773982189118	-0.00436348883322168	-0.00241083299687628	-0.000313760522854811	-0.00485526916156165	-0.00245856919770993	-0.000890867254465522	-0.0036123822970755	-0.00673800791264378	-0.00152015524903315	1.99016756883275e-05	-0.000511914733512642	-0.00144547533813222	-0.00144547533813222	-0.00113361907010234	-0.00571854262034599	-0.00571854262034599	-0.00204830293982849	-0.00290318013239332	-0.00299662058957828	-0.00238237443751921	-0.0025460416112828	-0.00474281296641976	-0.0011135467182728	-0.00234603441418413	-0.00218438931591436	-0.0043688620398904	-0.0061757575985284	-0.00146801104650673	-0.00294183290384276	-0.00276098064374553	0.000983849737046349	0.000983849737046349	-0.000905267609009108	-0.0017332782198094
-329.333333244474	0.000426485272285504	-0.00343933973350385	0.000426485272285504	-0.00457947939037939	-0.00497792104659867	-0.0023383633208417	-0.00452412541279934	-0.00267966554304766	-0.000875397164133984	-0.000372519992107412	-0.00308257477633989	-0.00379824199616818	-0.00214298128762169	-0.000374141046214693	-0.00197710161899733	-0.00339376150613913	-0.00242079924784788	-0.00135004148265983	-0.00175796262145833	-0.00166350995211695	0.00186031126960018	-0.00591822281927057	-0.0015268249196978	-0.00485959470808062	-0.00164160552312742	-0.00240272710407485	-0.00337519311125178	-0.00337519311125178	-0.00319031922036195	-0.00220769511111429	-0.00220769511111429	-0.00406077810302896	-0.00113513787706154	-0.00116343119729645	-0.000665732831517163	-0.00131622510199203	-0.00324389277716175	-0.000719852033634782	-0.000373607376465301	-0.00274806128578475	-0.00609577946109008	-0.00211223789398507	-0.00250413624950863	-0.000969042118393881	-0.000948123965855419	0.00293356072608619	0.00293356072608619	-0.00143969786883658	-0.00186997608312556
-329.299999911204	-0.000533979013107255	-0.000363424283369218	-0.000533979013107255	-0.00302240878382776	-0.00193353334066249	-0.00304014993394419	-0.00249628657964196	-0.00332077792930374	0.000957656557974196	-0.00292762026179283	0.000163416220783641	-0.00183618001892083	-0.000793762974642176	-0.00196671576777285	-0.00449251362841763	-0.00124925124246178	-0.0023367137861654	-0.00198855349724669	-0.00344319745359423	-0.00148672357449176	0.000654834235618296	-0.00281127204307452	-0.00503008678610761	-0.00389260689759474	-0.0024256731085357	-0.00514477517317802	-0.00230511507017994	-0.00230511507017994	-0.00276003143149151	-0.0024378279681474	-0.0024378279681474	-0.000548402242947055	6.61660964950128e-05	-0.00348218786116672	-0.0041443503101698	-0.00206407776869422	-0.00521748141558498	-0.0029268050720882	0.000847796539161005	-0.00505316723035454	-0.00501916143276004	-0.000714003472454872	-0.00147563420256158	-0.002818901839723	-0.00127555666849033	0.00229966727512321	0.00229966727512321	-0.00273819107062312	-0.00159818119058874
-329.266666577935	-0.00449464758042195	-0.000882930073117572	-0.00449464758042195	-0.0031181189500461	-0.00537396696204029	-0.00437635519379964	-0.00350910571613505	-0.00494199998223888	-0.00329449061009823	-0.00121604871919356	-0.0024920305231384	-0.000576862570885406	-0.00171374116456768	-0.00433943245476642	-0.00458958907740137	-0.00389044582616749	-0.00226053302536178	-0.00250337598077055	-0.000332529977203788	-0.00251047192363851	-0.00110057094211402	-0.00237054859455532	-0.00305760088496732	-0.00338984183415314	-0.00290589958259169	-0.00408830531543736	-0.00343719398296838	-0.00343719398296838	-0.000708146617579897	-0.00434289128088239	-0.00434289128088239	-0.00265742967018212	-0.00239359479376378	-0.00151584507650093	-0.000130382843404275	-0.00420075878327686	-0.00355285339814437	-0.00366845894284162	-0.00294735228043841	-0.00203241204497417	-0.00555432851805682	-0.00436307489615173	-0.00282418950108188	-0.00127784980953005	-0.0025052545832529	-0.000979128655293371	-0.000979128655293371	-0.00231983629393517	-0.00316729647759029
-329.233333244666	-0.00469827960352587	-0.00237534489299795	-0.00469827960352587	-0.00160850100731191	-0.00399529150127342	-0.0037250200300829	-0.0045300997919554	-0.00167811426741893	-0.00462198769211086	-0.00128904995058721	-0.00224040157774241	-0.00417848309386915	-0.00216924876336644	0.00038315485420537	-0.00379802850252975	-0.0010329569958506	-0.0029769465904107	-0.000306217887886651	-0.00218763481941775	-0.00283532374469786	-0.00298497725990721	-0.00402433696836324	-0.00379296363038994	0.000656033229659569	-0.00365808143080526	-0.002192294827421	-0.00163044869695683	-0.00163044869695683	-0.0027595505326371	-0.0021391923523062	-0.0021391923523062	-0.0050778515553348	-0.0012232871193143	-0.000656614656452947	-0.00223804448556131	-0.0015564821621743	-0.00232806035593713	-0.00125520500773857	-0.00133365878027614	-0.000742239853958271	-0.00439519689547174	-0.00378262840515631	-0.00465968290367225	-0.00249182307348017	-0.0016065222074797	0.00161394995414044	0.00161394995414044	-0.00289194735224096	-0.00172565860772811
-329.199999911396	-0.0014613206844426	-0.00317667851106895	-0.0014613206844426	-0.000231941166138783	-0.00424274334996178	6.46624590978639e-05	-0.00339875340807094	-0.00345146112471395	-0.00385476085730718	-0.00278525285545217	-0.00536911658235462	-0.00111109984909863	-0.00269030771645007	-0.00416500147990628	-0.00276998718167254	-0.0014706777919411	-0.00410170550337152	0.00127025204459708	-0.00332595902700983	-0.00238759187082271	0.00123684984936712	-0.00297995789394512	-0.00251013800926303	-0.00163851301126472	-0.00725063827472083	-0.00304590619822209	0.000688737273966011	0.000688737273966011	-0.000937307362424589	-0.00130964340053263	-0.00130964340053263	3.44593850855057e-05	-0.00249685227306706	-0.00302836730956602	-0.00290970549097658	-0.0024594813178459	-1.26236900717114e-05	-0.000673045228107849	-0.000406497177934173	-0.0020964670869128	-0.00370346129310339	-0.00538593392082187	-0.00405576971008659	-0.00297617461238009	-0.00013316219691184	0.00129658980789515	0.00129658980789515	-0.00530585546173945	-0.00221690850390643
-329.166666578127	-0.0020721111787817	-0.00137872411466988	-0.0020721111787817	-0.00438259783617367	-0.00020987019061236	-0.00420818795986044	-0.00442496584571794	-0.00487806360595811	-0.00429709914474707	-0.00144383344940813	-0.000956324970623257	-0.00220067932970147	-0.00283785486817645	-0.00321624106777318	-0.00211813790948245	-0.00177415548358772	-0.00225708768600508	-0.000240618340175747	-0.00112764346188621	-0.00255053512991155	-0.000756833834798298	-0.00328601873760537	-0.00468062876313957	-0.00193947073041478	-0.00283424481856831	-5.67337221984987e-05	0.000298287549935439	0.000298287549935439	-0.00159263857210667	-0.00321529399402565	-0.00321529399402565	-0.00417594800481436	-2.97134563472801e-05	-0.00351105070942903	-0.000276216899731008	-0.00102252007037895	-0.00170254383630819	-0.00369285361876126	-0.000243564601222768	-0.00169320686360963	-0.00306948130355733	-0.00385142653226989	-0.000646438645041547	-0.00210467030728245	-0.00273622822578368	-0.00234223510935416	-0.00234223510935416	-0.000904162236790573	3.68738267081392e-05
-329.133333244858	-0.000952699247859901	-0.00139507296132402	-0.000952699247859901	-0.00352658517247273	-0.000560965474689867	-0.00195367512284506	-0.000870751453809882	-0.00144200762059987	-0.00280104629778088	-0.00292806718059657	-0.00450165410285019	0.00190251413689224	-0.00263630056338038	-0.00252969063115938	-0.00236059911160824	-0.00410697053549947	0.000989975037978708	-0.000569456804855095	-0.002757830724191	-0.00043710064947533	-0.00184541945078931	-0.00486671056596533	-0.00294190559841578	-0.000868316423950244	-0.00454909643995927	-0.00264416424527203	-7.83539447209991e-05	-7.83539447209991e-05	-0.0026765191772683	-0.0042769547950795	-0.0042769547950795	-0.00413787200623628	-0.00049191663094128	-0.00224022560108872	-0.00199861075748964	-0.00200675618099067	-0.00291986571982927	-0.00364667112998629	-0.00303416415611446	-0.00362683640734984	-0.00320026130448214	-0.00588303350371844	-0.0034832203690911	-0.00250216200210651	-0.00482414737121051	0.00138078471940695	0.00138078471940695	-0.000399610827356733	-0.00218942303975977
-329.099999911588	-0.000654250774551723	-0.00335577409720611	-0.000654250774551723	-0.00427449825693316	-0.00249105395385141	-0.00329557153601445	-0.00409862856718857	-0.00348259019073127	-0.00297532589362159	-0.0040395180825169	0.000394185251854862	-0.00271186474881002	-0.000737170824359312	-0.00221508715048513	-0.00288322338399227	-0.00511431426230358	-0.00116363662613661	-0.00267089664356546	-0.00316551013519883	-0.00182847290727806	-0.00234125221216464	-0.00542481282351148	-0.00777623308234976	-0.00198656107473472	-0.00468161001830592	-0.00223294127316109	-0.00214518784099282	-0.00214518784099282	-0.00330291203612265	-0.0035128153612709	-0.0035128153612709	-0.00235992961069575	-0.0014264742757315	-0.00116096671100085	-0.00209161643986944	-0.00424522199309674	-0.00220336995918602	-0.00266065755810996	-0.00227386204503188	-0.00499118515090302	-0.00586500343016794	-0.00327196026601373	-0.00210659747656561	-0.00372543289069438	-0.00195313823236887	-0.000774758240237983	-0.000774758240237983	-0.00268436404201422	-0.000749501038090461
-329.066666578319	-0.00446150883833463	-0.00356692198553521	-0.00446150883833463	0.000726704464039774	-0.00154289988924361	-0.00483841864293322	-0.00432860656304512	0.000332133246742417	-0.0036114872025359	-0.00126088942957758	-0.00452821144974835	-0.00413955618274864	-0.00542637104008292	-0.00245522277438526	-0.00519270255951032	-0.00277753021808125	-0.00490816667132543	-0.00600621838051663	-0.00703308286243609	-0.00413052258066215	-0.00194998030190896	-0.00270777918888365	-0.00314218344535833	-0.00330939791740281	-0.00313114088690303	-0.00170481591435379	-0.00103315061007592	-0.00103315061007592	-0.00124290889800316	-0.00566957017077074	-0.00566957017077074	-0.00330803009656055	0.000178882569494276	-0.00453740225979826	-0.00352567648355118	-0.00166999203380758	-0.00107343739949461	-0.00370455246307611	-0.00237492528989669	-0.00061977195506191	-0.00443044926623204	-0.00507210202616581	-0.00372237281319321	-0.00167821266059109	-0.00196021093241783	-0.000323666253616794	-0.000323666253616794	-0.0015578124295923	-0.00205413401271459
-329.03333324505	-0.00513825483358943	-0.00341908503905619	-0.00513825483358943	-0.00460788348479113	-0.00305144950773872	-0.00396652851752366	-0.00317147947909557	-0.00332932854610546	-0.00726369554888706	-0.00250619647212158	-0.00606459292345929	-0.00100204241075597	-0.00226519666356384	-0.00162803385867183	-0.00154240672634776	-0.00281253237297163	-0.00246054264478901	-0.00279689192526222	-0.00171970753110784	-0.0034552702570888	-0.00259552081420067	-0.00102680264882538	-0.00271832970799069	-0.00399233326753901	-0.00255368523099486	-0.00115185573498855	0.000897840579469511	0.000897840579469511	-0.00221219876936074	-0.00439365541044834	-0.00439365541044834	-0.00118582193313588	0.000259458708367633	-0.00236284961253475	-0.00319570844885186	-0.0024130301226879	-0.00223467768144126	-0.00403175186042992	-0.000786361590424112	-0.000924315264329789	-0.00523591772719889	-0.00380342631434782	6.89692102511241e-05	-0.00272093239362525	-0.00100722778856677	0.000579954870616461	0.000579954870616461	-0.00121394709424394	-0.000516194512959589
-328.999999911781	0.000208567842454932	-0.00277909785886132	0.000208567842454932	-0.00433330102856488	-0.000925023482617471	-0.00399564046840606	-0.00540690421277135	-0.00143458764523241	-0.000901070477367649	-0.00183570217082363	-0.00226229007358392	-0.00195288931843274	-0.0032968492935822	-0.000340748340739938	-0.00451711590200254	-0.00428887462180894	-0.0033017318165004	-0.00303884509382113	-0.000232139932972331	-0.0034798715520159	-0.0015959760961245	-0.003338077469902	-0.00429061074589698	-0.00334589719632561	0.00109253139476473	-0.00178751602708682	-0.000112322773846096	-0.000112322773846096	-0.00650269005046034	-0.00474599769177109	-0.00474599769177109	-0.00108847013833901	-0.00318099460127597	-0.00427245041980107	-0.00320167545408923	-0.000172555907473115	-0.00278900787365455	-0.00296488533180372	-0.000893607740199087	-0.000821703296488674	-0.000972690734771353	-0.00693054051772357	0.000270866380459034	-0.000807582449948385	-0.00203453028760958	-0.00266371672278487	-0.00266371672278487	-0.00210534281176067	-0.00085478764461866
-328.966666578511	0.00165446952170756	-0.00249352104256439	0.00165446952170756	-0.00360823262463628	-0.000326016069481905	-0.00123911335516758	-0.0039768518678881	-0.000862078103619601	-0.00485695674443409	-0.000342879466616597	-0.00298744180272703	-0.00217226413802973	-0.00242106137862874	-0.00495821149360531	-0.00471774068772224	-0.00332979369526332	-0.00193384947537922	-0.00633720040252961	-0.00172703416506903	-0.00646441054226077	0.000858997531291039	0.000214562741385205	-0.0051189296465981	-0.00185023324876121	0.000565252411542594	-0.00301707657923433	-0.000713004098211401	-0.000713004098211401	-0.000596556962377148	-0.00336238884632156	-0.00336238884632156	-0.00540011125004147	-0.0032332580165092	-0.00363474243376538	-0.00620327842524149	-0.00154551489868859	-0.00313131475860617	-0.00559354604217133	-0.00156776803531011	-0.00145363302300028	-0.00387360961585281	-0.00595709439198855	-0.00439780848625992	-0.00315938247226732	-0.00297666368289351	-0.000817485302439747	-0.000817485302439747	-0.00337248033230897	-0.000766249170542466
-328.933333245242	-0.0031869734979314	-0.00124136127932073	-0.0031869734979314	-0.00366527911480063	-0.000379238155046147	0.000730795637132187	-0.00607883848741519	-0.000905189587990129	-0.00225679833711123	-0.00244193613305566	-0.00350627729960873	-0.00179905018662641	-0.00063745331148457	-0.00394977568044252	-0.00242116488493949	-0.00540347156850274	-0.00257088156538077	-0.00128183631365353	-0.00226151749315606	-0.00643474713723868	-0.00188697172642316	-0.00401946556954147	-0.00756381229492553	-0.000771637865026431	-0.00107210333592667	-0.000254257761985954	-0.00315514287464791	-0.00315514287464791	-0.00238919940658677	-0.00265970426148154	-0.00265970426148154	-0.00213233999244089	-0.00361689027704404	-0.00382367180373977	-0.00376230141432699	-0.00446007148176009	-0.00163251937230369	-0.000181538209554577	-0.00529365819553429	-0.00129481675272247	-0.00094017144366576	-0.00329841550583909	-0.00289586142272535	-0.0036626179252004	-0.00196714810677112	-0.00023754052721825	-0.00023754052721825	-0.000791835343887937	-0.000855014811276922
-328.899999911973	-0.00281745694996693	-0.00353130297100168	-0.00281745694996693	-0.00223918409535917	-0.00205815659551734	-0.00538122479894776	-0.00431144827222341	-0.00311343857591995	-0.00245049817901921	0.000665483163958203	-0.00459038248341903	-0.000322417124991259	-0.00294589007589752	-0.00349405461158514	-0.00247839037756059	-0.00356755969782452	-0.00298804257271479	-0.00218770143898261	-0.00139816123178005	-0.00454280989423606	-0.00351122155987638	-0.000911440772085159	-0.0021819612028664	-0.00219968140949933	-0.00328040441231148	-0.00302355595321113	-0.00374707293011056	-0.00374707293011056	-0.00170230942400107	-0.00503235347850051	-0.00503235347850051	-0.0055356584629509	0.000344174065541547	-0.00119813849544104	-5.86087705921612e-05	-0.00341721556642294	-0.00329186438045503	-0.00454350281414628	-0.00271622538600513	-0.0044733650871458	-0.00203973737090823	-0.00535967313587193	-0.00362059834488337	-0.00158282649775909	-0.00228466887775691	-0.00145143772683087	-0.00145143772683087	0.000696200422218851	4.33052314741111e-05
-328.866666578703	-0.00517106591146943	-0.00227026003900488	-0.00517106591146943	-0.00303691671225859	-0.00577588021923325	-0.00103135478313532	-0.00244812816695772	-0.00212574077407657	-0.00357683351100857	-6.81525987090703e-05	-0.00142468571630761	-0.00195178328389223	-0.00333986658683394	-0.00382486216782152	-0.00426731552640625	-0.0015994295541526	-0.00242560379976109	-0.000962941551007734	-0.00230688378096788	-0.00435881768546875	-0.0037946828308838	-0.00446069736061883	-0.0079917538066363	-0.00210522896180176	-0.00362863250917911	0.00083514297177778	-0.00315658226920668	-0.00315658226920668	-0.00263301284956552	-0.00473566589824481	-0.00473566589824481	-0.00355628269962227	-0.000858974163644444	-0.00462977005038201	-0.00167472005214409	-0.00414259440222975	-0.00489856925275522	-0.00271301179774397	-0.00163534500575402	-0.00365859136716928	-0.00181827653251332	-0.00357002225757241	-0.00341331168556924	-0.000847059412446338	0.00244089998930552	-0.00261325976075311	-0.00261325976075311	-0.00248412290996536	-0.00184111888195915
-328.833333245434	-0.00366255413888938	-0.00100573497680423	-0.00366255413888938	-0.00195892401049769	-0.00198802566916823	-0.00307007048845642	-0.00516185548705606	-0.0008987666615482	-0.0011250032825264	0.00109074095727857	-0.00565086330029085	-0.0017777278107467	-0.00408344422218365	-0.003432023536315	-0.00195818847359275	-0.00028344807415992	-0.0029417670340226	-0.00270127005650633	-0.00472632805574513	-0.00453014097764293	-0.0018809253801545	-0.00444289944148479	-0.00288777814668983	-0.00256976520347418	-0.000658014069823021	-0.00144456944186766	-0.000704742048930229	-0.000704742048930229	-0.00454328972546592	-0.00292016975914111	-0.00292016975914111	-0.00187610745452627	-0.00325645224711368	-0.00255919244913005	-0.00241740067798069	-0.00016117167105234	-0.00075857353108677	-0.00545079701282125	0.000930199317529468	-0.00298303574232361	0.000325443906190381	-0.00343104851121845	-0.0020718618109572	-0.00241064262140878	-0.00129017809455834	0.00124564920759329	0.00124564920759329	-0.00174371458861289	-0.00331365815147555
-328.799999912165	-0.00219614938059809	-0.0019551719596933	-0.00219614938059809	-0.00285179628635879	-0.00119697057623713	-0.00291653346961873	-0.00215918745681132	-0.00215993744060283	-0.000920154948671259	-0.00312440246396095	-0.00376898346700349	-0.00305237854664231	-0.00180206412749584	-0.00430991649475665	-0.00319326511476548	-0.00374763242892862	-0.00345792974128367	-0.00288980284088314	-0.000451592695980496	-0.00116479976773731	-0.003864026356867	-0.00146403081587188	-0.002643159136829	0.00161636509138574	-0.00250280551930038	-0.0029172629295684	-0.00102679751020396	-0.00102679751020396	-0.0025503757414288	-0.00295346477301195	-0.00295346477301195	-0.00290041158833765	4.11626750920213e-05	-0.00110530700523626	0.000964212597430292	-0.00232758954150114	-0.0014850644186748	0.000174700326147526	-0.00212190573000626	-0.00225920949426961	-0.00468582574343124	-0.00573725125341118	-0.0005054392340893	0.00140804770839198	-0.000908490134064022	-9.94087029875246e-05	-9.94087029875246e-05	-0.0015894570438757	-0.00120480992588035
-328.766666578895	-0.00213815973646525	-0.00219100253086457	-0.00213815973646525	-0.00424270947795569	-0.00338579329155952	-0.00183749442687553	-0.000885877631694343	-0.00143383233237182	-0.00384546097219329	-0.00035507787707667	-0.00474005343861439	-0.00381033476307779	-0.0022352819866126	-0.00397657726947087	-0.00358229500629437	-0.00228976328681785	-0.00364266387595091	-0.00072832461330774	-0.00232840240476107	-0.00439128894439722	-0.00201854493824261	-0.00123830404925829	-0.0025535524615502	-0.00327580338079447	-0.0016709226839442	-0.00177825403071463	-0.000255623255050019	-0.000255623255050019	-0.00346420898960065	-0.00498745722411509	-0.00498745722411509	-0.00380711054514349	-0.000268724237870055	-0.00352860688402834	-0.000195646424501872	-0.000509854306204427	-0.00265786156125536	-0.00347444971444266	-0.00113510417082829	-0.00596172390769256	-0.00509083672818189	-0.00636751910909206	-0.0025702856146097	-0.00345226563109657	-0.00498238307490728	-0.00101053123931882	-0.00101053123931882	-0.000309890649476507	0.000355137446142684
-328.733333245626	-0.00167326591971473	-0.00347040324456815	-0.00167326591971473	-0.000289522572324508	-0.00282559844573083	-0.00084487304535541	-0.00373030198534219	-0.00292863186031445	-0.00280465378115591	-0.00204822975822383	-0.00447409010119193	-0.00512607599320047	-0.00412554530758036	-0.00433529451866732	-0.00244239186287454	-0.00469891899860286	-0.00546379345305659	-0.000263282840326728	-0.00478426395741016	-0.00525284024123163	-0.00491339711756411	-0.003300766369147	-0.00115935733488182	-0.00266133570874705	-0.00472405674963594	0.00066331785749163	-0.000331410297787604	-0.000331410297787604	-0.00166936142424401	-0.00270175789534133	-0.00270175789534133	-0.00326419744647211	-0.000275759172075229	-0.00312161016727841	-0.00111916047041627	-0.00132390829165729	-0.000594453302435127	-0.00153244733545566	-0.00155838705344358	-0.00370629461718608	-0.00432339397341441	-0.00245426788517289	-0.00458973737409918	-0.00185333246389907	-0.00451732731183019	-0.00382848972887162	-0.00382848972887162	-0.00444682175892286	-0.0012490604632126
-328.699999912357	-0.00494398706998656	-0.00117813111258602	-0.00494398706998656	-0.00185153143231953	-0.00288923918249828	-0.00236673727059467	-0.00341368177417745	-0.00351103421366783	-0.00387356445147979	-0.000245126033429299	-0.00314845566136335	-0.0019905433664984	-0.00142337287427108	-0.00637532552879594	-0.00380092127018394	-0.0013951729654903	-0.00297687316682516	-0.00217014658119008	-0.00560352992198521	-0.00358953245777605	-0.000851443953089448	-0.00485970655133716	-0.00479901152411844	-0.00396471754659822	-0.00273117482472907	-0.000918338396951879	-0.00119156637218121	-0.00119156637218121	-0.00104617588514822	-0.00202966755944045	-0.00202966755944045	-0.00374816140268441	0.000115287142819942	-0.00491922675595358	-0.00274026489574053	-0.00475202700822241	-0.0018341294605333	-0.00527115577068071	0.000703339118586555	-0.00220587382288207	-0.00332996229987748	-0.00490819738971016	-0.00167400593694156	0.00126455451413643	-0.00340301871215243	0.000190113831852301	0.000190113831852301	-0.00236728932040664	-0.00350026929416658
-328.666666579087	-0.00380138306824818	-0.00149007960865788	-0.00380138306824818	-0.00452445845181948	-0.00372879819848226	-0.00264152935032813	-0.00046666404297091	-0.00359696911875007	0.000102639780049318	0.00204128388884295	-0.00237551026329641	-0.00337132765416992	-0.00395307346199247	-0.00438473255549021	-0.00380699041589116	-0.00301815122734006	-0.0012891634894574	0.00117605500219875	-0.00435171526883293	-0.00389011147760465	-0.000514638283849678	-0.00160748176193504	-0.00605852389371997	-0.00364575196676475	-0.00451063204771529	-0.00194995416862986	-0.00109887573469691	-0.00109887573469691	-0.00458717492549388	-0.00196930659641925	-0.00196930659641925	-0.000671919732293413	-0.00181925065584476	-0.00221207544507818	0.000291469362543095	-0.00314684268943388	-0.00417076260967675	-0.00236997509773984	-0.000590703537540649	-0.00133693657445066	-0.00434147960003184	-0.00594350587876724	-0.00142187023073892	-0.00232749559618961	-0.00343469791974271	-0.00182884963227192	-0.00182884963227192	-0.00131407508625192	-0.00183196660435536
-328.633333245818	-0.0062027799765445	-0.000388962795632941	-0.0062027799765445	-0.00540698377746907	-0.00145247890336409	-0.000864853489609962	-0.00382038693853748	-0.00261273523706373	-0.000390771132509959	-0.00241955109169911	-0.00353628774714454	-0.000975915357908752	-0.00384653363181475	-0.00358085046428147	-0.00392910147275805	-0.00368922541623951	-0.00283294474886453	-0.000902416410405338	-0.00272870301409656	-0.00373803046048271	-0.00354799147281404	-0.00514101209501217	-0.0049941663530193	-0.00190956999145098	-0.00306161514351466	-0.000684447631390972	-0.000465480143753472	-0.000465480143753472	-0.00484055919405668	-0.0031413592214532	-0.0031413592214532	-0.00233030673905044	0.000380580867061719	-0.00364276919575202	-0.00472800474026991	-0.00141015001857547	-0.00582823810814692	-0.00264391767313177	-0.00354118314683727	-0.00325230217767414	-0.00165609742494011	-0.00425864572941015	-0.00220538943686943	0.00148915300336427	-0.00165237939867113	0.00254164625510567	0.00254164625510567	0.000433798701024668	-0.00118325493732141
-328.599999912549	-0.0037357510810041	-0.00085029083531929	-0.0037357510810041	-0.00582529329634773	-0.00574089455263893	-0.00274918324546369	-0.00238893612101843	0.000118251472229547	-0.00110930586601521	-0.002378456853253	-0.00447651127391624	-0.00338594226442435	-0.00635454664001345	-0.00499538032707836	-0.00426659110402861	-0.00429253057217771	-0.00409651376371167	3.88361879579691e-05	-0.00354110390708584	-0.00400431639709742	-0.000727195328314778	-0.00363165791925202	-0.00561061517738171	-0.00316521241781409	-0.00508578445942454	-0.00100863821365149	-0.00123546555373133	-0.00123546555373133	-0.00240021862298379	-0.00323031914179051	-0.00323031914179051	-0.00154026015204989	-0.00162374640069018	-0.00149072324762989	-0.00299903738386775	-0.00230067942015122	-0.00206453778369309	-0.00273648238020641	-0.00347603978902733	-0.00232746675751783	-0.00116091240356453	-0.00364656218150128	-0.00129803020105468	-0.000542456615482356	-0.00175994528602486	-0.000438721549404497	-0.000438721549404497	-0.00217380759824082	-0.00115879068184144
-328.56666657928	-0.00555065955544431	0.00079170962870867	-0.00555065955544431	-0.00211201214356205	-0.00627225223420103	0.000208524794797271	-0.00235814240477605	-0.00358628001564154	-0.00134940488238888	-0.000491651998881681	-0.00337516600759658	-0.00229739595605116	-0.00274542599627658	-0.0044812956112843	-0.00371357729897237	-0.0025686864061264	-0.00267190210678159	-0.00232684602108157	-0.00278294676724555	-0.00342151135578606	-0.000773642221302051	-0.00650410430548232	-0.00403147457968511	-0.00241354313961228	-0.00173798755018428	-0.00291369194810087	-0.00330479538871364	-0.00330479538871364	-0.00235929451126615	-0.00267126471840662	-0.00267126471840662	-0.00135506719371059	0.000211795413758709	-0.0021952035867332	-0.00386541688289266	-0.00212412946295382	-0.00291072794445446	-0.00173737572966604	-0.00141903904354634	-0.00265711520301726	-0.00351437948008226	-0.00299832415544765	-0.00210144509440136	-0.00329331759551466	-0.00356338336270323	-0.00121576508390431	-0.00121576508390431	0.000378999266132385	-0.00210420110456089
-328.53333324601	-0.00323668208452865	-0.000307712567033658	-0.00323668208452865	-0.00461130487370864	-0.00230405587504634	-0.00235955014933953	-0.00503275412549098	3.03797441008058e-05	-0.00154273149304529	-0.00121699931653685	-0.00310558970221719	-0.00185362903739683	-0.00398188525446908	-0.0017802651048604	-0.00490415036057135	-0.00150682825825954	-0.00310493072249007	-0.00125418539497169	-0.0015351601166459	-0.0039951274929686	-0.00437270526836397	-0.00373147069720181	-0.00579434271529322	-0.00191809849758195	-0.00206757756759379	-0.00147110981650378	-0.000608430403102656	-0.000608430403102656	-0.00532040882327245	-0.00397026690441238	-0.00397026690441238	-0.00316308601845305	-0.00232686205873456	-0.00355890396785663	-0.00158563153291047	-0.00408736720917613	-0.00449795833000788	-0.00500428957319032	0.000775739023203381	-0.00256112819794097	-0.00340593927951105	-0.00572279060900061	-0.0037016144721147	-0.00197168023890526	0.000234862287173954	0.000798701431431903	0.000798701431431903	-0.00302912453974302	-0.00208616237914705
-328.499999912741	-0.00634956621195071	-0.00106395566321249	-0.00634956621195071	-0.00408309741271495	-0.00242178029468221	-0.000755527491321129	-0.00340214055227095	-0.0027155530788725	-0.00563488349806052	-0.00243769224464041	-0.00271201301784674	-0.00129173652860304	-0.00291774963178582	-0.00253959893023636	-0.00173230704793825	-0.00413356396953357	-0.00520298069709113	-0.00189063526108935	-0.00141265129202461	-0.00316204891753424	-0.00217327159710368	-0.00473289500503549	-0.00608115752546068	-0.00349198993202071	-0.00386385707974668	-0.00235847991243909	-0.00285132572784041	-0.00285132572784041	-0.0055609873289727	-0.00205270168464244	-0.00205270168464244	-0.00317415875309623	-0.00127776169851124	-0.00149342243613904	-0.000261264760541891	-0.0013734494711577	-0.00254734726414918	-0.00334853255754752	-0.00147568071968096	-0.00422029269787738	-0.00522707586186943	-0.00320448711227095	-0.00447267805297324	-0.00154192250673768	0.0015999287752847	-0.000394209798207923	-0.000394209798207923	-0.00159446725319634	-0.00142488800746454
-328.466666579472	-0.00375689159757786	-0.00237675812563665	-0.00375689159757786	-0.00289422217790425	-0.000547040516478248	-0.00441877901030663	-0.00259208769903863	-0.00087090341228635	-0.00125956815328809	-0.00454526510285069	-0.00261696124110555	-0.0047358017355642	-0.00256243732185679	-0.00226678072777753	-0.00277509338390636	-0.00187980900917029	-0.00461563570914869	-1.8739781230015e-05	-0.00433439091191368	-0.00584379980950722	-0.00184951582807913	-0.00252910855400146	-0.00381281449505377	-0.00433386816162284	-0.00366844519781695	-8.04974294005278e-05	-0.00273663054312268	-0.00273663054312268	-0.0044756367306924	-0.00530935510715613	-0.00530935510715613	-0.00273868319020154	-0.000457716666242836	-0.00301629536964121	-0.00138790409375056	-0.00151591928076034	-0.00138102905591797	-0.00633737347019103	-0.000693080196753404	-0.00300354597551666	-0.00321984774803696	-0.00310115404329581	-0.000947954686769559	-0.00386675251200341	-0.00404622309263958	-0.000326201113488245	-0.000326201113488245	-0.00167026023612482	-0.00387265722486307
-328.433333246202	-0.00506911669045473	-0.000972223380639625	-0.00506911669045473	-0.00270394147722108	-0.000892400561554374	0.00113275352692133	-0.00379159218287795	-0.00361073342937301	-0.00350630110710071	-0.000682288624756611	-0.00356395760102324	-0.00176115881857564	-0.00521284174937786	-0.00128147537045464	-0.00308024927922967	-0.00299231385392362	-0.00178629849749445	-0.00362468080836464	0.000256319847784847	0.000133277422242895	-0.00205151142764048	-0.00307025945465333	-0.00545595792036357	-2.84892165203221e-06	-0.00224900460935262	-0.00173495613849906	-0.00160830473519769	-0.00160830473519769	-0.000796637534126621	-0.00333533943670727	-0.00333533943670727	-0.00400007865853003	-0.00523769504357119	-0.00302481675268429	-0.00451392375734583	0.00210925533512707	-0.0009166790031645	-0.0016531524379364	0.000992324885545015	-0.00102832511650064	-7.7711907164435e-05	-0.00912456416362883	-0.00218391977446808	-0.00138738992875376	-0.0029207565112952	-0.000459814626904809	-0.000459814626904809	-0.00294883149768954	-0.00325520160128157
-328.399999912933	-0.00129707357556941	0.000369160627677778	-0.00129707357556941	-0.0017305146872536	-0.00040932392614057	-0.00329453066169605	-0.00394478319624136	-0.0029262379135514	-0.00438313457261053	-0.00144860500954713	-0.00447283345125382	-0.00391021428645377	-0.0040694194231462	-0.00772726194057927	-0.00370473113827219	-0.0027230519078838	-0.00322982952852346	-0.00391091808967048	-0.0038634965456732	-2.8983549402728e-06	-0.0011708240551267	-0.00396471962936984	-0.0058759676528265	-0.00301963663364824	-0.00248622109553442	-0.00678934881775017	-0.00171175794424716	-0.00171175794424716	-0.00150092439831528	-0.00356075336331441	-0.00356075336331441	-0.00540019881284781	-0.00603871096580044	-0.00106924921729667	-0.00203409764706164	-0.00264329775099925	-0.000456910000234623	-0.00433692910528338	-0.00309271241485987	-0.00590955998486542	-0.000741874776713614	-0.00311698964712581	-0.00165286093646544	0.00173226992072306	-0.00200220461695833	0.0011925374093229	0.0011925374093229	-0.00489976174161832	-0.000951777692338229
-328.366666579664	-0.000198906853351444	-0.00138949858188098	-0.000198906853351444	-0.0011595365943915	-0.00116614885323996	-0.0030331357514447	-0.00162865355364061	-0.00253445806627828	-0.00132439834487408	-0.000174508676998197	-0.00259359445915519	-0.00264451835769353	-0.0035068775345074	-0.00464594508777916	-0.00629478152990703	-0.00248264133047216	-0.00351088444849568	-0.000889573082003992	-0.00433223203794997	-0.00200962592286635	-0.00372414062572746	-0.00201835471466139	-0.00579736622292215	-0.00465873570480324	-0.00121371936161174	-0.00388801000696681	-0.00356605476404592	-0.00356605476404592	-0.00382783825572841	-0.000828661028817845	-0.000828661028817845	-0.00403817486383307	-0.00241481083783945	-0.00092111388035665	-0.00275495919734681	-0.00050035474369492	-0.000335900181744342	-0.00281337052194519	0.00235369346266423	-0.00217474914694404	0.00011171632054896	-0.00477560424363577	-0.00172504010596874	-0.00322259198232333	-0.00366829385739831	0.000493703526156297	0.000493703526156297	-0.00288659614422115	-0.00119774772531112
-328.333333246394	-0.00238659861055168	-0.000826315982547787	-0.00238659861055168	-0.00531653257534248	-0.00145165961750071	-0.005810874002526	-0.00462223223905767	-0.00390588424470473	-0.00474174161632746	0.000545993608596196	-0.00300165494012772	-0.00291862594546721	-0.00296722660234361	-0.00364366207162858	-0.00598258151404474	-0.00374820626579042	-0.00188675063226995	-0.00456194442129665	0.000201184030455659	-0.00283234478177996	-0.00413593034109472	-0.00354208265946565	-0.00593907332252408	-0.00113789750435001	-0.00344873046479133	-0.00308195453446269	-0.000394227812819392	-0.000394227812819392	-0.00300587522211937	-0.00546971881892744	-0.00546971881892744	-0.00256703812672221	-0.000340410066696051	-0.000982505689700597	-0.00123767101912031	-0.00290357497457949	-0.00194379465703531	-0.00242193595424167	-0.00341161686359248	-0.00388157528650401	-0.004626498085192	-0.00288671484676051	-0.0031704998758032	-0.00213401393295742	-0.00137049959396396	0.000280332692851659	0.000280332692851659	-0.00138502103155591	-0.00221595764947169
-328.299999913125	-0.00180426663800071	0.00101006174970619	-0.00180426663800071	-0.00472949076906581	-0.0021363617123985	-0.00327553266645342	-0.00340754715492864	-0.00155835733243681	-0.00100279003134462	-0.00318105699756344	-0.00439357412647123	-0.00338959457934174	-0.00101319316060755	-0.00628516067920548	-0.0023445803594131	-0.00413692112651198	-0.00593285067873173	-0.000960134792478029	-0.00160170286003225	-0.00454474247258441	-0.00267611898065379	-0.00234204827584883	-0.00538898176740032	-0.00404359173445512	-0.00154847159186777	-0.00169058161953706	-0.0027577659749829	-0.0027577659749829	-0.00251337316490463	3.47799546231986e-05	3.47799546231986e-05	-0.00299304038746895	-0.00216206756824933	-0.00200442256086386	-0.00269246998740758	-0.0023823358350491	0.00114522500325343	-0.00189758291210773	-0.00252268667037236	-0.00350864626430614	-0.00185516379102058	-0.00223031570275478	-0.00357451895177929	0.00148572137811143	-0.00249682898583348	-0.000481992531786934	-0.000481992531786934	-0.00457380553649533	0.000544684168623633
-328.266666579856	-0.000986064528942565	-0.00440745647784091	-0.000986064528942565	-0.00334799260063889	-0.00275806712592952	-0.00415286412913485	-0.00495150066795658	-0.00607231610547587	-0.00227814040015617	-0.00248269399195988	-0.00349351683895194	-0.00167869879599747	-0.00199668376799378	-0.00316889971297529	-0.00217055697566426	-0.00298008943870309	-0.0030112732934694	-0.00418159248387973	-0.000791192606594326	-0.00230396569456814	-0.00304899296782624	-0.00534428218687166	-0.00170996613136287	-0.00461227315660784	-0.00213678887272639	0.000454501389047568	-0.00114938966260114	-0.00114938966260114	-0.00383606741600429	-0.00175288551243513	-0.00175288551243513	-0.00538673984353277	-0.00334760472208884	-0.00196646552438806	-0.00341290237059233	-0.00232113218213859	-0.00106127994365934	-0.00225491213658391	-0.00145919432553054	-0.0019193528203878	-0.00466053400571076	-0.00338924224174364	-0.00123399518320355	0.000202384121374743	-0.00253505821892641	0.00075104933259651	0.00075104933259651	-0.000660858231660177	0.0033453893384181
-328.233333246586	-0.00123640839023265	-0.00109572036510741	-0.00123640839023265	-0.0066595261123471	-0.00345458637756457	-0.00490578820800769	-0.00236649571215131	-0.00309658315816674	-0.0027355830852841	-0.00454208634362219	0.000359628501020115	-0.00282178214895368	-0.00193678468301739	-0.00423104524248707	-0.00411654831967945	-0.00136092730296289	-0.00329469359067636	-0.0018174155032642	-0.00681190582328439	-0.00612821945217812	-0.00650698873483357	-0.00445753544335303	-0.00271011438007585	-0.000275714599617061	-0.00324788060240611	-0.000566294435532688	-0.00213634261475704	-0.00213634261475704	-0.00114054165609867	-0.00140555963363065	-0.00140555963363065	-0.00257503395188419	-1.94080011587383e-05	-0.00014906079528243	-0.0041142322877753	-0.00170878491677318	-0.00227585294316557	-0.00428678105310365	-0.00217362250970599	-0.00426007488205005	-0.00311486336222822	-0.00345362531215421	-0.00181464864978487	-0.000624310089789915	0.000526719749639581	-0.00293631445291198	-0.00293631445291198	0.000115892561660114	-0.00202653134674469
-328.199999913317	-0.0018755544514063	-0.00261506129929068	-0.0018755544514063	-0.00502805418252639	-0.00252618183946018	-0.000811563999521758	-0.00444563240334328	-0.00431442143845229	-0.00297269265731137	-0.00080607817911249	-0.00238938391542831	-0.00193641995353977	-0.00143383383172924	-0.00577066568800633	-0.00342559697251787	-0.00192166284697248	-0.00225987098201141	-0.00261223572318958	-0.00255837560795036	-0.00336200599840286	-0.00344668470717047	-0.00448946841840758	-0.00324916466638447	-0.00192157355322542	-0.00060974126366875	-0.00138617640120575	-0.00328324877462993	-0.00328324877462993	-0.00322723349607157	-0.00496279025364221	-0.00496279025364221	-0.00179832665332458	-0.0035924817607077	-0.00629099973504443	-0.00367424256013504	-0.00390299575864628	-0.00210419506485127	-0.003970315922314	-0.00122307044661962	-0.00202505782425133	-0.0049700988561181	-0.005532792845092	-0.00305547117110205	0.0010611164968749	-0.00484569455466655	-0.00312756643568279	-0.00312756643568279	-0.00325434733750551	-0.00292962123884133
-328.166666580048	-0.00488682329110757	-0.00269954905465097	-0.00488682329110757	-0.00256738960944003	-0.00191532413279838	-0.0052168601496313	-0.000880661498271595	-0.00207904107997836	-0.00324028273617949	-0.000832199097419828	-0.00383856140207062	-0.00315107362664779	-0.00222375335086045	-0.00475316375066548	-0.00348114946410327	-0.00471973859797092	-0.00449499070744941	-0.00570183212988906	-0.000509150846292217	-0.00192560263825003	-0.00200896965891351	-0.00338151789892682	-0.00355086721854736	-0.00440471332902492	-0.00153873710121422	-0.00109229607933004	-0.00161123541116981	-0.00161123541116981	-0.000107266646261928	-0.0030215392632823	-0.0030215392632823	-0.00250209540702218	-0.00219464468948005	0.000228587647030265	-0.00265564431299337	-0.00201252000216645	-0.00324739351052639	-0.00189603155238816	-0.00100255823397655	-0.0027287715079497	-0.00539852237032434	-0.00387831786551351	-0.0045201794528883	-0.00223658363235901	-0.000640416028175439	-0.00336977573879005	-0.00336977573879005	-0.00079905296190641	-0.00358592224756626
-328.133333246778	-0.00316847451500812	-0.00382842041353304	-0.00316847451500812	-0.00210660411100549	-0.000587915768739289	-0.00281350338913533	-0.00407727459647123	-0.00282394568408662	-0.00399422606245048	-0.00277551766629069	-0.0030150882094554	-0.00516411861273747	-0.00166787268938706	-0.00185587332935977	-0.00331804810072267	-0.000226185895010556	-0.00559249592404776	-0.00142662943058347	0.00157130290621044	-0.00643542581863932	-0.00242312542491852	-0.00438949414866396	-0.00253920200995184	-0.00391376982072533	-0.000585442654479795	-0.00243315404006406	-0.00208008372569879	-0.00208008372569879	-0.000125211573837158	-0.00242531226844933	-0.00242531226844933	-0.00203258364975056	-0.000188538414208517	-0.00114518591483315	-0.0024336631561569	-0.00265629536313394	-0.00200676916985754	-0.00296705893168958	-0.00366185785211182	-0.00100469562582051	-0.00393114660881144	-0.00362519171612086	-0.00154416781561728	-0.000793148016152601	-0.000757728605064401	-0.00218184926440546	-0.00218184926440546	-0.000148384633762322	-0.00260945752825659
-328.099999913509	-0.00203606791814681	-0.0012283428580977	-0.00203606791814681	-0.00351980169015509	-0.000837829520750955	-0.00183827575306816	-0.00550476109321851	-0.00104371104909151	-0.00132355130676109	-0.0035100569254588	-0.00255298511580437	-0.00225362486035741	-0.00246563700084335	-0.00505944412293458	-0.00356584457460685	-0.00202838497008084	-0.00197221334211373	-0.00173707477121354	-0.00279142596704962	-0.00288338880235739	-0.00368274684946568	-0.00383039645159411	-0.00251425298864927	-0.00363129694033182	-0.00394880964492583	-0.00148664550472277	-0.00255224909611873	-0.00255224909611873	-0.00462851678908438	-0.0026516833346012	-0.0026516833346012	-0.000660497485130085	-0.000985036672915496	-0.00246994686838875	-0.00185371414941393	-0.00421215446167045	-0.00108073779548645	-0.00402698335262841	-0.00426840934740003	-0.00138198341619677	-0.00320596348029378	-0.00349241114272769	-0.00136537465137532	-0.00160663928864035	-0.00420876256571057	-0.000306539493000191	-0.000306539493000191	-0.00388900003180048	-0.000192233272970799
-328.06666658024	-0.00318497702227361	-0.00276385850220928	-0.00318497702227361	-0.00247859189321409	-0.00168507790245653	-0.00259525925258663	-0.00377273650982801	-0.00304893069449663	-0.002157587994435	0.000729400128446245	-0.00196084836299015	-0.00494244300275226	-0.00246122958604122	0.000512466369382514	-0.00298756479837115	-0.00132151904126954	-0.00360011442534469	-0.00207675725166723	-0.00544613816996908	-0.00451925109548068	0.00253888228046084	-0.00273852841306677	-0.00577187537486989	-0.000565310004526864	-0.00412590964812254	0.000684481625838784	-0.00119452282550114	-0.00119452282550114	-0.00185384863543103	-0.0039609064398729	-0.0039609064398729	-0.00439357303569443	-0.00227333932949025	-0.000366319344910382	-0.00300472396105778	-0.00284771878153212	-0.00203806821002417	-0.00177938708162551	-0.00435037310701891	-0.00404880995636969	-0.00371411754020767	-0.00250092221738674	-0.00174011007890273	-0.000372608987456724	-0.00121666179312629	-0.00482682542994739	-0.00482682542994739	-0.00212296293109826	-0.00228867244267061
-328.033333246971	-0.00385499937687328	-0.00273450260041652	-0.00385499937687328	-0.00345950181142429	-0.00189278704447049	-0.00248920502501648	-0.00437079007097563	-0.000147283374511087	-0.00224388556417365	0.000743700595145613	-0.000606188747415359	-0.00277202235941132	-0.000234207746538928	-0.00493053192272841	-0.00261099977819002	-0.00471372093666322	-0.00223094475635555	-0.00231580249469798	-0.00369718528750884	-0.00467487634314812	-0.000828528499300263	-0.00470994827406079	-0.00140677520722099	-0.0043642403657751	-0.00190766988765323	-0.00100063698954067	-0.00262078126929766	-0.00262078126929766	-0.00382371276554694	-0.00275078353805058	-0.00275078353805058	-0.00324323372742763	-0.00156998071173209	-0.00233199688254704	-0.00227290833176597	-0.00384044770047798	-0.00465365493462977	-0.00417708907712722	-0.0049896762115702	-0.00351542833987739	-0.00224975117042547	-0.00507234053773653	-0.000632176913947013	-0.00100297946588979	-0.00157526248403372	0.000989071450594015	0.000989071450594015	-0.00264826955511099	3.14873451189301e-05
-327.999999913701	-0.00204609877680551	-0.000417249563864019	-0.00204609877680551	-0.00162610281287423	0.000215010793278458	-0.00269751937458862	-0.0041356102117982	-0.00320849529625622	-0.000583950867495409	0.00233805270768705	-0.000939357470022606	-0.00352562477274609	-0.00349183464686753	-0.00549620735670631	-0.00243559426267081	-0.00533538849220405	-0.000545759629883347	0.000556456318054455	-0.00165793618241217	-0.00362117946360818	-0.00158907623653182	-0.00222103235530557	-0.00408426133197659	-0.00253854084249494	-0.000623956274387827	-0.00025902589755411	-0.00470348037202117	-0.00470348037202117	-0.00384965651968894	-0.00455570345377188	-0.00455570345377188	-0.00266596690675691	-0.000420646570734484	-0.000764472750883316	-0.00270435633036092	0.00152064330482826	-0.000620327734557224	-0.00304675778049757	-0.00273696391002809	-0.00121365666775086	-0.00181386352226232	-0.00324654391685464	-0.0041340052957235	-0.00271506762820162	-0.00233363580892332	0.000306950744827339	0.000306950744827339	-0.00170649631773978	-0.00108260670942706
-327.966666580432	-0.00167523527896352	-0.000782984245304208	-0.00167523527896352	0.00093771131780096	-0.00235804965322883	-0.00377777158207049	-0.0034223461359989	-0.00288369273988376	-0.00372886442772891	-1.3804744216972e-05	-0.00445832498702214	-0.00290098679681605	-0.00558834913682527	-0.00286159918043938	-0.0046836054644932	-0.00462370131419998	-0.00503150841070144	0.00122138212472778	-0.00158799951995225	-0.00606581183524257	-0.00330894895975276	-0.00265687383340307	-0.0027534232850559	-0.00287679785517803	-0.0042991029638072	0.000750259427107047	-0.0039581506364319	-0.0039581506364319	-0.0065069766458985	-0.00394882549836295	-0.00394882549836295	-0.00133014526272857	-0.000815356957959534	-0.00550157544079699	-0.00231110377762911	-0.000378981684001078	-0.00222529073117117	-0.000453979491810586	-0.000403321587935768	-0.00248013527376889	-0.00376533533827961	-0.0038051990839949	-0.00475691931396904	-0.00270831311574793	6.95872484699489e-05	0.00144660274496811	0.00144660274496811	-0.000698728963985373	9.37442623006879e-05
-327.933333247163	-0.00344330389710978	-0.00303627884803903	-0.00344330389710978	-0.00326279803136975	0.00130474935718472	-0.000229103119271268	-0.00573890838584712	-0.00674139414262442	-0.00187641081085765	0.00022823528800664	-0.00135082376516893	-0.00242966257392097	-0.00354424078556537	-0.00302092482896998	-0.00326317638926465	-0.00103870896480363	-0.0052323551803316	-0.00159521423066999	-0.00242855265712627	-0.00345808682829085	-0.00146767940734105	-0.000545506129050799	-0.0017820537989075	-0.00285534869783677	-0.0030963166239707	-0.0019414959038393	-0.00196469454354631	-0.00196469454354631	-0.00341250291430184	-0.00259089428793224	-0.00259089428793224	-0.00211647769545054	0.000533074368765374	-0.00329459795680642	-0.000748932477326547	-0.00351092278206344	-0.000835372355702413	-0.00388334065320406	-0.00103822664385544	-0.00156329233994512	-0.00397257930390615	-0.00362820130846431	-0.00102536732615244	-0.0019852910003707	-0.00374684569862693	-0.00169477312185895	-0.00169477312185895	-0.00329127716375632	-0.00259066841190114
-327.899999913893	-0.00104053851012431	-0.0023016058903127	-0.00104053851012431	-0.00128091818845499	-0.00221073631892277	-0.00153662476714589	-0.0065400467518355	-0.0027749307966225	-0.00179234524739891	0.00130983268211027	-0.00365529709318713	-0.00332217497059628	-0.0041687931018457	-0.00238027638142058	-0.00362569101871446	-0.00297426140769907	-0.00113152468291988	-0.00133180256118071	-0.00314321713666521	-0.00503237253193267	-0.00124245081163332	-0.00383008832146614	-0.00531294819441297	-0.00438563515550305	-0.00184097019834306	0.00204132256193312	-5.65822866783749e-05	-5.65822866783749e-05	-0.00233322344072284	-0.00386072295387396	-0.00386072295387396	-0.00372341947156174	-0.000985424177899485	-0.000846862564889528	-0.00037185833446407	-0.00205613373017277	-0.0027316422743503	-0.00137874382134118	-0.00114919976481853	-0.00203261671890709	-0.00258431562392913	-0.00488034528235359	-0.00331796645528259	-0.000800107303992048	-0.00331949796337661	-0.00304220696122703	-0.00304220696122703	-0.00190275789394923	-0.00227980315020759
-327.866666580624	-0.00716859968426231	-0.0016643129635775	-0.00716859968426231	-0.00138799502163722	-0.00236890685822266	-0.00133895280730179	-0.00280285340038922	-0.000859969090169943	-0.00503133364683594	-0.00238824781708247	-0.000291305999671199	-0.000955460271754416	-0.00312298692740831	-0.0032593865265107	-0.00306398537032604	-0.00284609809782377	-0.0034679993676382	-0.000318713101375212	-0.00466949634856884	-0.00298241654812159	1.01407256637431e-05	-0.00249918128342075	-0.00380976605014993	-0.00575566464585719	-0.00453992703954598	-0.00250843345567509	-0.000408197562429824	-0.000408197562429824	-0.0020212028686738	-0.00324368400068253	-0.00324368400068253	-0.00378156089131176	-0.00266349328428594	-0.00220528341978854	-0.00266178643959158	-0.00395027671436532	-0.0017862994489064	-0.00346732366289038	-0.00193783779809542	-0.00476981901903539	-0.00298690354721476	-0.00477461166369764	-0.00284700759432999	-0.00234503209761017	-0.00414415781196964	-0.0011341397125828	-0.0011341397125828	-0.00170562198069579	-0.00267734131570296
-327.833333247355	-0.00679705026472932	-0.00140457071977651	-0.00679705026472932	-0.000852669358207159	0.000628066484984369	-0.00275480393172711	-0.00258948357483613	-0.0039251422464267	-0.00697128164973027	-0.00243014779546169	-0.00199939026992513	-0.00258928748980181	-0.0011674504950584	-0.00208063396218006	-0.00555537451244414	-0.00371352945418724	0.000551015718614267	-0.000674475286055021	-0.00175284327303926	-0.00233677510685459	0.000458787632297342	-0.0042430434417613	-0.00563980632697103	-0.00503683230020957	-0.00252840621988171	-0.0023042569348678	0.00126402159826833	0.00126402159826833	-0.00212596292147749	-0.00371629419285524	-0.00371629419285524	-0.00475337214147886	-0.00324821883209603	-0.000821918661530696	-0.000674211876994235	-0.00389301751487736	-0.0011647405303159	-0.000256791966779857	-0.00180241261974734	-0.00149273243822279	-0.00343139753480837	-0.00386432992859609	-2.81781332580611e-05	-0.0014282056491447	-0.000834860304106622	-0.00236332783260707	-0.00236332783260707	-0.00328689665817572	-0.00133352243809515
-327.799999914085	-0.00161327453726279	-0.0014153331112472	-0.00161327453726279	-0.00560452624152485	-0.00395213393472527	-0.00124989728508584	-0.00444567127102691	-0.0034040149857153	-0.00150334686463294	-0.000806543797183257	-0.00168140793924887	-0.000862721211119966	-0.00598252612444161	-0.0023713247606848	-0.00104179608634081	-0.0010778305075162	-0.00293818349039598	0.000158849533590355	-0.00136079398810851	-0.00301759168322391	-0.000388923133052055	-0.0026053057543044	-0.00465138609481974	-0.000641002397253732	-0.000727746168101229	0.00154502491896913	-0.00191062044164836	-0.00191062044164836	-0.00104370553168898	-0.00446641882638799	-0.00446641882638799	-0.00332797516668559	-0.00182096011847199	-0.00070539341431719	-0.00152410340940679	-0.0026949309566815	-0.00448849980585386	-0.00193052523234238	-0.000968108647426358	-0.00417439415269782	-0.00691477044468125	-0.00496156056663111	-0.00217752490154821	0.00126500996427759	0.00181079983473587	-0.00033033823552564	-0.00033033823552564	-0.00424469560210416	-0.00218240821071414
-327.766666580816	-0.000145129879790873	-0.00156325272157287	-0.000145129879790873	-0.00137271309851128	-0.000600062614232733	-0.000680905901120465	-0.00525354214181228	-0.00105344321265133	-0.00127639711792538	0.000120408080041434	0.000274010148602066	-0.0039558186076939	-0.00516541876643362	-0.000955396415846188	-0.00243143244515609	-0.00322896662956496	-0.00650214580871411	-0.00166913467492735	-0.000963938954207988	-0.003012028979827	-0.00208718689997978	-0.00289160093799889	-0.00370951620985394	-0.00470199067176835	-0.00299547180537985	0.000625870394845185	-0.00299456820006783	-0.00299456820006783	-0.000677298169328933	-0.00640228991249059	-0.00640228991249059	-0.00143959234364888	-0.000588138238029612	-0.00260728452452885	-0.00476668168164618	-0.00317631245375027	-0.00316327442079045	-0.00544974123161746	-0.0021624180325388	-0.00197269510850595	-0.00363726959364252	-0.00444332373711498	-0.0020690955865994	-9.82361972342582e-05	-0.00176226159869108	-0.00224290740810917	-0.00224290740810917	0.00166000462452021	-0.00213758292682287
-327.733333247547	-0.00263749188830309	-0.00094832930914357	-0.00263749188830309	-0.00382352720026191	0.000292735685314183	-0.00206644117925348	-0.00443282293535152	-0.00434398901749233	-0.00287701949939834	-0.00189722145254878	-0.00240445506268772	-0.00165714993610167	-0.00220670106910559	-0.00340109351634177	-0.00216896702934877	-0.00249000106663011	-0.00440354654420982	-0.000172665632093394	-0.00144186659007994	-0.00574478507637177	0.000474206159474688	-0.00339023613131006	-0.00338959787492166	-0.00148724500225439	-0.00240171311982362	0.00187162503211669	-0.00211255232043994	-0.00211255232043994	-0.00115642385198311	-0.00410261923412092	-0.00410261923412092	-0.00247425862627682	-0.00111289695766148	-0.00157191645049148	-0.00630587768786861	-0.00221723953935671	-0.00492517818052085	-0.00194402652716319	-0.00260276932761083	-0.00228384669913151	-0.00355418133152097	-0.00330138680977243	-0.00354696446572167	0.00110907577060382	-0.00249326104354597	-0.0010112587892509	-0.0010112587892509	-0.00177783546991384	-0.00362667426811492
-327.699999914277	-0.00332954458385049	-0.000778955324173158	-0.00332954458385049	-0.0029987652802026	-0.000699028185847772	-0.00180328617089009	-0.00212201006507673	-0.00230965064599908	-0.00136536623273509	-0.00278040404323243	-0.000707101261544718	-0.00213627575228603	-0.00223742674124605	-0.00415421439042241	-0.00428267380480252	-0.00285717490913406	-0.00386248270369738	-0.00285395246289299	-0.0024226925794858	-0.00351078537575678	-0.00192587039555525	-0.00270323559183039	-0.00177660036789329	-0.00313499761201186	-0.000700519706238967	-0.002799476381391	-0.000634087072924672	-0.000634087072924672	-0.00146014810976614	-0.00573963016399903	-0.00573963016399903	-0.00305663537484557	-0.00243573822561638	-0.0045270139777539	-0.00188924440450666	-0.00085644143363961	-0.00219144911350366	-0.00120613151846016	-0.000192131422908193	-0.00321574689991733	-0.00277792396754872	-0.00451366732037795	-0.00196470826986961	-1.5856608793885e-05	-0.00130042622517612	4.33725089380443e-05	4.33725089380443e-05	-0.00400529599298627	-0.00229707011765101
-327.666666581008	0.00044692821440262	-0.00236506895138944	0.00044692821440262	-0.00560361468666248	-0.00326862398772965	-0.00261444626870455	-0.000854535667137113	-0.00140432044240824	-0.0025791403266805	-0.00289282032722549	-0.00387873553126161	-0.00358359361306926	-0.0044224481501639	-0.00236971700739597	-0.00172965901513245	-0.00331542451160749	-0.00459750359716093	-0.00209767223995816	-0.00682611086862639	-0.00458447859128719	-0.00098595006005131	-0.00126126616599476	-0.00330162510933774	-0.00358304096849982	-0.00662817607883481	-0.00290035437425373	0.00180503058894155	0.00180503058894155	-0.00151534130158815	-0.00491255174702687	-0.00491255174702687	-0.000149760242357022	-0.00283973870459686	-0.00167250837273081	-0.000445652273488584	-0.00245289702035401	-0.00209650279451234	-0.00268158344281211	-0.003974631466231	-0.00234540854004095	-0.00173432088791725	-0.00322598135664209	-0.00196897619993086	-0.000638245527163406	-0.00281630917676012	-0.00221243645020897	-0.00221243645020897	-0.00120555318741156	-0.00484956582300922
-327.633333247739	-0.00294064681540041	-0.000991023153360637	-0.00294064681540041	-0.00377261068715973	-0.00221628195602275	-0.000715035496440586	-0.00219997773353964	-0.00398462063340921	-0.00367049074702519	0.00152592519998695	-0.00292130555688286	-0.00573456965347729	-0.00173646926588489	-0.00173499236485575	-0.00405541274081866	-0.00327437829515664	-0.00581614801074992	-0.0011956955749356	-0.00325416432406378	-0.0038047314096582	0.00014215542347995	-0.00383227183622059	-0.0018645644358728	-0.00379202056354844	-0.00151181549799295	0.00172816790359454	-0.00314746516398368	-0.00314746516398368	-2.44354535808844e-05	-0.00213048999965348	-0.00213048999965348	-0.00411186083864634	0.00124687342725582	-0.0026670115103351	-0.00288763703888406	-0.00412533166639251	-5.51303089980637e-05	-0.00426427522796835	-0.002160122294944	-0.000895849444352503	-0.000891069649082032	-0.0055789400348617	-0.000419864551779559	0.000791455074904412	-0.00131655124661367	0.00196546768293659	0.00196546768293659	-0.00350329547623707	-0.0022274122033259
-327.59999991447	-0.00156247775076146	-0.00154523523224659	-0.00156247775076146	-0.00313148358828108	-0.00185162197041444	-0.00111993619734785	-0.00143152266484292	-0.00352801025449689	-0.00140755150024663	0.00112215841253394	-0.00127058693383786	-0.00257331932625582	-0.00405698323068138	-0.00341715907442663	-0.00307002630676556	-0.00140864768416227	-0.00190134110173723	-0.000590769898378363	-0.00314153873694367	-0.00295651673049158	-0.000420840445894521	-0.000736172771310217	-0.00564680236675486	-0.00159111440277626	-0.000695671140793275	-0.00175707849000328	-0.000962889752985974	-0.000962889752985974	-0.00146237589366793	-0.00216400023963326	-0.00216400023963326	-0.00235327342152325	-0.000283748888971536	-4.44028721851009e-05	-0.00167399510618194	-0.00191635924308531	-0.00467063731771444	-0.003167883151873	-0.000898086627455608	-0.0016679705049758	-0.00360355834843751	-0.00579338724609335	-0.00410571399023463	-0.000168612904728138	-0.00419718656520329	0.000974838182642102	0.000974838182642102	-0.00171232023211454	-0.00270961678229742
-327.5666665812	-0.00470597901025605	-0.00145878759227047	-0.00470597901025605	-0.00448124297579744	-0.00156827988839547	-0.002613814951545	-0.00375949200381687	-0.00181038184930404	-0.00200219143390756	-9.53836436229372e-05	-0.00257617113085984	-0.00253983363287147	-0.00197195379133197	-0.00180976475425398	-0.00485082056334196	-0.00237074563415662	-0.00206219319362666	-0.00205635578958219	-0.000925962689290794	-0.00222602605757505	0.000372453012005391	-0.00414365213400913	-0.0039575827822943	-0.00139858013563854	-0.00331965942670431	0.00067919948893147	-0.00286552811125051	-0.00286552811125051	-0.000138842570130082	-0.00459226070768182	-0.00459226070768182	-0.00309515049934994	-0.003201038289949	-0.00118766072036958	-0.00193616215217929	-0.00116048103690569	-0.00301687860647548	-0.00295927462059176	-0.000362735470756048	-0.00237746192582877	-0.00202820235545642	-0.00194163474844922	-0.000716609704443427	0.000490188073480002	0.00112942682358497	-0.00128881567098083	-0.00128881567098083	-0.00129224415996088	-0.00462588448057999
-327.533333247931	-0.00297008586299197	-0.00240447421221601	-0.00297008586299197	-0.00317953361758172	-0.000908205884997626	-0.0028336828128539	-0.00483523345475634	-0.00199438821730991	-0.00355883232651311	0.00145222106922793	-0.0037965343037345	-0.000403239340368566	-0.00294409405834639	-0.0027377633109863	-0.00194124163126652	-0.000986561230639671	-0.00546479083391516	0.000558065642289329	-0.000560771886018441	-0.00101983195903377	-0.000623512117516101	-0.00343221843844421	-0.0050034357964488	-0.00440138826216974	-0.00191219808621657	-0.00219212459928142	-0.00341059040893377	-0.00341059040893377	-0.00330451997084302	-0.00606116687829172	-0.00606116687829172	-0.00342833929055208	0.000146490895870599	-0.00373849744361265	-0.00278413325361182	-0.00166038373062782	-0.00346884973300943	-0.00118319671249223	-0.00401717945258973	-0.00459379592789999	-0.00369550008570052	-0.00210963282714827	-0.00270605418212511	-0.000975497539072223	-0.00172130049733166	-5.39134347420367e-05	-5.39134347420367e-05	-0.000908211626130084	-0.00186424042538624
-327.499999914662	9.54833524744458e-05	-0.0025208156079185	9.54833524744458e-05	-0.00328045633678975	-0.000862283294083221	-0.00369976402874861	-0.0071924909097657	-0.00231902495515834	-0.000631850416366375	0.000123808364071554	-0.00390145096836592	-0.00179562797405364	-0.00234201597575023	-0.00250479659216751	-0.000592029453729159	-0.00177853126026739	-0.0030236353741	-0.00210236969777922	-0.0010274880720289	-0.00237065335093822	-0.00210508138798726	-1.02840860525255e-05	-0.00252855960686471	-0.00179888640947279	0.000485658596143246	0.00161918247537052	-0.00123343246759311	-0.00123343246759311	-0.00382525878202022	-0.00366532192537483	-0.00366532192537483	-0.00243610786430426	-0.00042993972114802	-0.00292924646632753	-0.00114583805299262	-0.00128438493676608	-0.00211083956266644	-0.00530569726180563	-0.000765095782926051	-0.00204996084348219	-0.00234526259338153	-0.00455571928403598	-0.00207536128760921	0.00152452748270848	-0.00184954162416306	-0.00241978767042861	-0.00241978767042861	-0.00256950694531388	-0.00124319653742078
-327.466666581392	8.22234597790406e-05	-0.00210436228254185	8.22234597790406e-05	-0.00236371455961515	-0.00323154877947729	-0.00455828376038192	-0.00338711268785552	0.00160597560685583	-0.00326840253046601	-0.00247081062668364	0.00046072868511271	-0.00267462561650067	-0.00398748380027703	-0.00108765412215317	-0.00152818309044878	-0.00312068312854319	-0.00364707086794447	-0.00200574639503859	-0.00441970337375619	-0.00478394312855823	-0.00087127211627358	-0.00287723882110058	-0.00204740296050143	-0.000866599513710486	-0.00429729122178846	0.000298118989733531	-0.00238792310291214	-0.00238792310291214	-0.00135552350804391	-0.00140622066097906	-0.00140622066097906	-0.00226080043191801	0.000877154216322507	-0.00372994911244851	-0.00121272143339146	-0.00087788291683033	-0.000886328307858175	-0.00295414881303169	-0.00276139616338578	-0.00258216204672079	-0.00319155594690945	-0.000158913026496399	-0.00146791560565329	-0.00379773831898911	-0.00101609778021405	-0.000327933573636141	-0.000327933573636141	-0.001033967568012	-0.000895769006712177
-327.433333248123	-0.00192396921622995	-0.00246810654892538	-0.00192396921622995	-0.00099709778395618	-0.00235918091339316	-0.00137382913467488	-0.0022127087692464	-0.00365657731304136	-0.00259940197928632	0.00130823715376416	-0.0014812471329857	-0.00400266769641944	-0.00155976422410897	-0.00148138164896017	-0.0024680007415121	-0.00284493246046491	-0.0038678132103328	-0.000777470430573968	-0.00323232914701299	-0.00351538968053966	4.68291492753403e-05	-0.0018656062839949	-0.000558117867519137	-0.00070583166159921	-0.00288752265322789	-0.00346724098924678	-0.00173043520541027	-0.00173043520541027	-0.0014583671246835	-0.000862344883434507	-0.000862344883434507	0.00118626524872145	0.000626675737440685	-0.00331828513220689	-0.0035562509617505	-0.00281739418129245	-0.000748287684107729	-0.000509806128857426	-0.000993157847377857	-0.0015216726252113	-0.00137585671058049	-0.00330976841754282	9.78364475835436e-05	-0.0033667371638002	0.000455263905417391	0.000485265071750951	0.000485265071750951	-0.000727843306556841	0.00250477497838242
[truncated: 1,422 more rows]
[truncated: 235 more columns]
