# Supplementary material for: Towards autonomous robotic THz-based in vivo skin sensing: the PicoBot
Source: Sci Rep. 2025 Feb 7;15:4568. doi: 10.1038/s41598-025-88718-6 (PMC11803113; doi:10.1038/s41598-025-88718-6)
Supplement: Supplementary file 4 — Supplementary Information 3. [file 41598_2025_88718_MOESM4_ESM.zip › Data/Stability_test/robot1.txt]

-339.999999890653	-0.00142768280570393	-0.000192396867501943	-0.000615884092815766	-0.00165490481376207	0.00102781327430246	0.00105934717194378	-0.000925965259138906	-0.00168789764113897	0.00115190054663172	0.000270877824584126	-0.00225492020387064	0.000619793234943988	-0.00126974377128719	0.00216829509176764	-3.70236735519613e-05	-0.000537488101175598	-0.00203128598340718	0.00101712591056824	0.00065659192527634	0.00379593207524176	-0.000480714072840893	0.0014306871383053	-7.53604377463635e-05	-0.00096897573895327	0.000282242004725042	0.000527228259966095	-0.000578815647694131	0.000553963678031955	0.0017845922285884	-0.000255724700915283	0.00133810897228803	0.000200552440098756	-0.0019139712488293	0.000604405174166045	0.00312340973401459	0.000196769502179506	-0.00162461352449872	7.17122692228678e-06	-0.000975771601075981	-0.00117841447968892	0.000504459111931976	0.00141546018920546	-0.00160652720083987	0.00195565825468502	-0.000892992799211068	0.00104317240351626	-0.00219814275582064	0.00224673507975237	-0.00016423352189443
-339.966666557384	-0.000356828107400675	-0.000830372626206111	-0.00154906959080015	-0.00283830857135525	-0.00110606915145695	0.00143918353602257	-0.00175274064928721	-0.000509479878478492	-0.00106337331499851	0.000662353774624647	-1.19721786749905e-05	0.000763239677751715	0.00120319156877524	0.000964234501784844	-0.000225992692711618	0.00325116276620607	0.000902976051991411	0.00104961326422937	-0.0035636971873263	0.000603337765697209	-0.0019149634349499	0.0019104825988645	0.00245090201168452	0.00078937708551563	-0.00161810353493874	0.00182768881867945	-0.00311139950104311	0.00158787859422327	-0.000388933263878899	0.000988787216662512	0.000488844909505959	-0.000882516511768849	-0.000756606383096159	0.00136578679984245	-0.00287744233240728	0.00123297920152987	0.000294738184193011	0.00179354369035301	-0.000217261365332622	-0.0018372647845839	0.00204532075897734	-0.000961895029800264	-0.000590473638728106	-3.64820141443012e-05	-0.00160627157249549	0.00261875284827273	-0.00172695277134449	0.00356897258653555	0.00213659745823014
-339.933333224114	-0.00118583272996953	-0.00067240496587051	-5.45825459593585e-05	0.00115345218230067	-0.00124426880934048	-0.00104228383100813	-0.00175645510853983	0.000757037783782333	0.000909956787265687	-0.00173960057781364	-0.00186007884910921	-0.000980891315899068	-0.00231242914117957	-0.00140996936128457	0.000282600948196765	-0.00152269216394418	0.00145293153723614	-0.000956837900284002	-0.00067700463712661	-0.00116802746690625	-0.000731079364964526	-0.000579695872911845	-0.00279901953659434	0.000233301919067563	-0.00140574984924913	0.000591989583944574	-0.000732158898766766	-0.000256793798053323	0.00369275215524745	-0.000675739919562046	5.82346301802872e-05	-0.000626775674622437	0.000622741290103979	-0.00122725220481368	-0.0012844084128838	-0.000845276244876181	0.00165921497444244	0.00144344633010796	0.000782054208135263	-0.000143374793703299	0.00266825424866701	-0.000985806338920758	0.00102539217284858	0.000400682197112978	0.000552007281419686	0.000305302277269548	0.000896594730489975	0.00136267385463285	-0.000664334649199128
-339.899999890845	-0.000452376770495588	-0.000334635518699611	-0.00115427277396751	0.000350253773027109	-2.73126092737996e-05	0.00161695025592068	0.000360283335496203	0.000160090283771952	0.000483191082133239	0.000436287930672075	0.00148310370610916	-0.00204279716610622	0.00120671225349367	-0.000619235607664081	-0.000869720770278581	-0.00227463479990575	0.000370799659772159	-0.000985244204395941	0.000401162689922518	0.00024390455895229	0.000569564679157031	0.00044856777998048	0.000407709880846929	0.000454704473412004	9.73183589124682e-05	-0.000250029018832199	0.000627584082051325	-0.00208792596632223	0.00134070140018638	0.00324851993969599	0.000514467667967144	0.00189970546007001	0.00152739148063541	0.000383208688592762	-0.000798503378753534	0.000573949978213695	0.000499549303620173	-0.000312906505723243	-0.000607521926150323	0.00209088476377284	0.000617926366850208	-0.000526405399743579	0.000140448736654863	-0.00133218324126771	0.000356909694470109	-0.00151987274394616	0.00139411850389115	0.000566395425047217	-0.00129835290304803
-339.866666557576	-0.00158699087432879	-0.000503525406781113	-0.00101651163118233	-0.000320687244077855	0.00183611060208033	-0.00198438339575269	0.000249627634348659	0.00367733550351323	0.000724022061005303	-0.00121149093985728	0.000962539547837649	-0.00539739787283	0.00137780719521352	0.000659360697583433	-0.000371100158388815	-0.000296293995513452	0.000768807562555596	-0.000698751256591024	-0.0027956854481298	0.000595979263770974	-0.000359709285807086	5.40507132749113e-05	-0.00350793760752111	0.00240406939418569	0.00138938941224442	-0.00147172987528355	0.00222843206567169	0.002506873380137	-0.00174121757570289	-0.00203627548945706	-0.000823591133897628	0.000347997876319561	4.30192052064404e-05	0.00146380548422187	5.34323602762177e-05	-0.000124158104574446	-0.00140939077801461	0.000141748377561313	-0.00341997918025982	-0.000202552827659797	0.000651611505400829	-0.000345050737629249	-0.00210889005857795	-0.000830237634570907	0.00230945980805641	0.000620506757777139	0.000116767206381319	-0.00024994149222568	9.49121361915051e-05
-339.833333224306	9.4624308741853e-06	-0.00244401462664867	-0.00150011833371133	-0.00192356637879842	-0.00330608232784835	-0.00167556977195893	-0.000826042431625873	-0.000125582721959616	0.00239756307013061	-0.00116394924131591	0.00127403917717872	-0.000478177310499261	0.00111669033692474	0.000559753914649685	0.00178029912555278	-0.001175587114423	-1.95228374439971e-05	-0.00247747352966776	-0.00314320056502382	0.0011485301822719	-0.00200289315908442	-7.12409772362088e-05	-0.000587601064482413	-0.000666898548928208	-0.00284145715481854	-0.000752991236191547	-0.00140707816074304	0.000191553641912257	-0.00396077047256993	-0.000887829061273049	-0.000376986561619441	-0.00332066656899122	-0.000411360418793749	0.00035297415480473	0.00166681460915041	-0.00025713810826633	-0.00290360325120709	-0.00276461465557665	0.00149831199220085	0.00165889950431297	0.00141229667558096	-0.00167706645858468	-0.000708366529119542	0.00183085217905099	0.000339819483091697	0.00196713474825272	0.00153337425959255	-3.08872219412226e-06	0.0024154150746426
-339.799999891037	-0.00103818190525085	-0.0003870378097246	-0.000399888019004035	0.000409208983591203	-0.0020194472312598	-0.00198441279617467	-0.00062088974287644	0.000265522161178255	-0.00198537620519434	-0.00180992886517961	0.000782763735883263	0.000928238573691287	-0.00178741258366344	0.00112360353765451	0.000632325776194875	-0.000294096706235814	0.000134098378780534	0.00198127333244824	-0.000944171400652838	0.00059029683221612	-0.00139476058081367	0.00258314475366173	0.000435886598560198	-0.000330520677151558	0.00013950684407249	-0.00106650075081127	-0.000238057931109203	0.00212151408783567	0.00396609721790986	0.000325807444988557	0.000657784312681375	-0.000423604785288134	9.67115475171143e-05	0.00196504172941914	-0.00115585389873518	-0.0012431607690444	4.4254151666312e-05	-0.000841833553753113	0.00230247466761224	0.00351234536695488	0.000349215313677931	-0.000645189986054451	0.00103976439839548	0.0010778949451653	-0.00260048533171497	-0.000755999936817187	0.00243654874955856	0.00211433640685188	-0.000465655750199967
-339.766666557768	0.00138067980253909	-0.00107161747302875	0.000663012080839964	-0.000692166459314136	0.000384586322837777	-0.000835241969320721	0.000515394749318498	0.00112683246780587	-0.00030459875965605	-4.53222928461505e-05	-0.00158334664444593	-0.00106931442165892	-0.000423224483220741	-0.000334629314467927	-0.000108956046443454	-0.00207603173131421	-0.0005886850435185	0.00255156020580505	-0.00175767417397799	0.000152845352339726	-0.00292429848701747	-0.000559122260890166	-0.000716657872719573	0.00143760299463713	-0.00177043848314762	0.00167219421775244	-0.00305659128847091	0.00191177725316716	0.0012413878836145	-0.000724910817465063	0.00302115462968533	0.000623947267975211	-0.00214897206485742	0.00067722197406761	-0.000473716049910089	-0.000194167596974548	0.000230713220999434	-0.000859838608710972	-0.00178964521721592	0.000111163207508147	0.00129695492807902	0.00181581762716565	-0.00114437182628713	-0.00137925480125312	0.000951940916827265	-0.000495806777199848	-0.000108325851052249	-0.00157508499832282	-0.00136734710057274
-339.733333224498	-0.00085399445603862	-0.0010202034453054	-0.000305755868385105	0.000670340434557049	0.000560231532175548	-0.000257009520298279	-0.000194308650984354	-0.0012933109593396	-0.0015736479839884	-0.00152667036417431	-0.00265829375191884	0.00166925893409975	-0.000147369392531793	-0.000295682567333366	-0.00235323541960186	-0.0020088884600683	0.000305963411786125	-0.000184075187355082	-0.000434472176884859	0.00184591930311906	0.000720007368978148	0.000189498016634371	0.00033103234935572	-0.000169672674231847	-0.000307893396878534	0.000599385974425881	0.0020173111794477	-0.000968508271813939	0.000883260462479996	-0.000179491328411885	0.000696718887527314	0.00163036579593256	0.000776010834709351	0.000984458815475153	-0.00199889142930687	0.000532099211329573	0.000786040625999518	-0.00135380367843319	0.000944787165149341	-0.001586943318583	0.00082469001372476	-0.00030228066130622	-0.00050763659983144	-0.000481380469561254	-0.000813169250325929	0.00176291320330535	0.00228685807905027	-0.000715946147991642	-0.00159559985316626
-339.699999891229	-0.000421727697765162	0.00235778280202337	-0.00034033594427374	-0.000810228016159042	0.00236598778104957	-0.0017428585657886	0.00122654947141876	-0.000395687185357985	-9.12980090942428e-05	3.56637298124518e-05	-0.00340178574645167	0.00129981380597399	-0.000959185718130029	-0.00174591564709325	0.000804403347740679	0.000217415212418137	-0.000238397799483647	0.00191059097236335	0.00164078145406621	0.000988303117468115	-0.00174842336329106	0.000708937467051252	9.84567394159974e-05	-0.00052086967376852	0.000202754288738172	0.00228832662406075	0.00211861401803459	0.00113847444131254	-0.00339983254367182	0.000480051735911369	-0.000207224580829668	-0.000158357105520146	0.000124978506575002	0.000127778317093652	0.00115034299186834	0.000323135262379259	-0.000739276952875567	0.00179565998368802	0.00033899964595141	0.000264663197075188	0.000903650453401128	1.4613576698963e-05	0.000770591303168366	0.00299572720317298	0.0013714902572991	-0.000911946384749451	-0.000561146471974472	-0.000638216342795039	-0.00176847156466187
-339.66666655796	0.000895704745564552	7.16398792003359e-05	-0.00229805229597002	-0.00159335805660576	0.00267715693274972	-0.000317207338433323	0.0001729885751931	-0.000629403970786591	0.000303780793046937	0.00291948860378444	0.00170966486751012	-0.000698751662356112	-0.00188466227847384	-0.00103008493957579	0.00142798254694232	0.00169144616576244	-0.000773677366993852	-0.00026662370708741	-0.00118031310465583	-0.0032878208507332	0.00277183520180257	-0.00111345118628636	0.00086250236077956	-0.0025285585099617	-0.000604844346906108	-4.35598576054019e-05	0.000704349590246789	-0.000138795230238409	-0.000954206336656549	0.00209748619365357	0.00149007964385339	-0.000382708623054895	0.00023261208902503	0.00335002387448524	-0.000212130134582433	-0.00118011389716799	0.0012734452071077	0.00272494403905643	-0.000337516163181895	-0.00152644668613378	0.00110396421935921	0.000612830009431575	-0.0022971558328253	0.00137958482338829	-1.59137608110038e-05	-0.000484662108710676	0.000276581103930806	-0.000138878041482493	-0.000801108957421137
-339.63333322469	-0.000633170450290432	0.000214879749293018	-0.000372081735529495	0.00274532119888804	0.000391956610296784	-0.000143123496296305	0.00332289751817494	0.000565073349610312	-0.00180076489416992	-0.000134524896968302	0.00118304727846252	-0.000178639635387778	-0.00295952417138989	0.000653679363801118	-0.000193820254104971	0.00265931724707125	0.000620682265905947	-0.00186242907714518	0.00082489753565973	-0.0017160004565866	0.000129537027230509	0.0017015331259046	-0.000703815008205488	0.000535600903241451	9.10526287462021e-05	0.00167587415754911	0.00190797406346455	0.000321984974250511	-0.00205929391994619	0.0014841425152301	0.00174015347856238	0.00252347732468194	0.000478165554478327	-0.000586484050436487	-0.000304990781810677	0.00188056808630577	0.000211424203942046	0.00130717495895061	0.000629053048073813	-0.00161209047656541	0.00229313073055371	0.000454662672783601	-0.00105092288707576	3.21035782376855e-05	0.0016723677261945	0.00293578640887182	0.000849345309525407	0.000216739495337182	0.000952824121324025
-339.599999891421	-0.000252894513256274	-0.00363650121203085	-0.000115285912200891	0.00160160983230784	0.000778968465929397	0.000497791684951121	8.14574275020963e-06	-0.000461091992474572	-0.00175103934783116	0.0022295042819761	-0.000534871307348084	0.00134239491126886	0.000229573463402355	7.43757699058767e-05	-0.00110267783153628	-7.49820849973437e-05	-0.00163067642749415	-0.000427575200460772	0.000314750622674609	-0.000293488138500275	-9.70881384763089e-05	-0.000283026654682828	0.000387944784593364	-0.00294924527562135	0.00185268843438313	0.000321484013598994	0.00310124643193899	-0.000549887072348376	-0.000372823300155756	-0.000976686196786258	0.00137482008651779	0.000509296470185161	-0.000216123672480029	0.00233559057896282	0.00113323555465605	-0.000146563985006343	0.00125779920844471	-0.000864013465850189	0.00109507345657056	0.00141688288106012	-0.00090217959685357	-3.10544896710008e-05	-0.000889503674678882	0.000852914460758858	-0.000573974986074477	-0.00192427248171878	0.00186997826543522	-0.000836422966041028	-0.000832675976396691
-339.566666558152	-0.00193147675953442	0.000671824344954719	0.00226407390666594	-0.00112052428645282	0.00086945226286872	0.000358090225599517	0.000916252979540122	-0.000954989973717679	-0.000146798153208394	0.00192783024481258	-0.00242254749802173	0.000377398034958509	-0.0015636645995859	-0.000401002132586648	0.00428913528281916	0.000868068407513856	9.85997375599901e-05	0.0012896869698682	-0.000487690917826078	-0.000609009915784053	0.000627050595824463	-0.000497043362795879	0.000889083360912535	1.72768797928047e-05	-0.000963840635813895	-0.000263946883472643	0.00199034426930877	-0.000581469452797356	-0.000465704254229871	0.00039429129784696	-0.00102832258787244	0.000516816274523046	-0.000492186985288745	0.00143037372022614	0.00489042674760165	-2.82450344556429e-05	-0.000316913002936015	0.00111103752964015	-0.000690092600452274	0.000285112472670157	0.000271186358919318	-0.0015708031431455	0.000311446433184925	0.00124588939324055	0.000897730924345419	-0.00127635555757111	-0.00154402586872349	0.0016421209990477	5.56206977986307e-06
-339.533333224883	0.000988743426218242	0.00276255547728799	0.000237948989436854	-0.00156336322815909	-0.00121878808449338	0.00222279159795979	-0.00120595529833889	-0.000842552554082943	0.00083426566440381	-0.000733777779653777	0.00151771832190684	0.00205793432115375	-0.000425414973451832	-0.0023536020339423	-0.000554120080157872	1.06364300224149e-05	-0.00176703896652508	0.00127531264436853	0.00152248253638365	-0.000529447055550691	0.00183879845921309	0.000219485524931673	-0.00175459766642261	-0.000851433549785452	0.000495222912742177	-0.000602274754825549	0.00210323694949899	0.000790042659304935	-0.00134307892384156	-0.00162388946189307	0.001403086134943	-0.000171629899298753	0.00253789809892868	0.000119877416199898	0.000174062856630797	0.000692624503238037	-0.000593509582820895	-0.000720964264309565	-0.000266067841418582	-0.000681432388474845	-0.00180765828623164	0.00166803292822759	0.000238094982363601	-0.000936921047070549	-0.00112643845743665	-0.000465682823409086	-0.000748281712390497	-0.0025567657173946	0.00140912159018802
-339.499999891613	0.000922470140151121	0.000397420044280894	0.00118996905974	-0.00199026066213059	-0.000892974146403991	-0.0022544271670224	-0.000786468356971048	0.00224315226125871	-0.000528032988266425	-0.000139422832939884	0.00134292713381456	0.00093512469863033	0.00401562419405144	0.00123572331814736	-0.00258079184626758	-0.000866186851754103	0.00242426775248228	-0.00321339187722758	0.00344097918674369	-0.00206234596254651	0.00240424817287432	0.00223097592119526	0.00129069471114951	-0.000997572725930596	-0.000141321631796143	0.00213066813120166	-0.00138394169840317	0.00047302110041203	-0.00125691761395208	0.00198367681485045	-0.00335861884823707	0.00156301828835659	0.00300633799183347	0.00124262153334065	-0.000478300855477176	0.00124609014941479	0.000460910736525433	-7.1591098893542e-06	-0.000563369746609532	0.0013617638683775	-1.59859451318578e-05	-0.000700373767951068	-0.00168545387219254	0.000532965630325566	0.00176219889923102	0.000614351935082857	-0.00181069357279351	-0.00248277973061195	0.00102632600465691
-339.466666558344	0.000536667448430839	-0.00179784751913781	0.000557027167244928	-0.000550480011816012	-0.00113244172733618	0.000473221718926942	-0.00057692827163236	-0.00127210223461471	0.00276142993641726	-0.00184817100549173	0.000678725763236909	-0.00210071756805275	0.000977280019203608	-0.000119620272332366	0.000950068752420763	-0.00121291494267062	-0.00510231792800087	0.000516317128205324	-0.00149950109832875	-0.00177844253021875	0.00367824818635443	-0.000431486027684502	-0.00120992859707059	0.000611619417729692	0.00146087212215262	0.000677965267183112	0.00110064113568376	0.00119320354364871	-0.000770548475375388	0.000225045233577359	5.84527003322233e-06	3.5881581379904e-05	-0.00020738826782396	-0.000316121818711212	0.00248098496419991	-0.00223434843371695	-0.00226617197829804	0.0019268574328265	0.000978323865286179	0.00239673164774301	-0.00230812448624085	1.30598600730503e-05	-0.00128773168332297	0.000502760396551061	-0.000268625777632092	-0.00150309391574455	-0.000711922222682571	0.000708409639443741	-0.00113185124433757
-339.433333225075	0.0017669176487386	0.000100333059241176	-6.23484200454882e-05	0.000218743689152867	0.000730284872735965	0.0011115823299308	0.000440342590543263	0.0004600303416743	0.00219004900212849	-0.00138669280793291	-0.00160657860380231	0.000860880072500625	0.00201689220212742	-0.0014297246084265	0.000336222188351498	-0.00159119359225723	9.92322109153454e-05	0.00101713079011867	0.00309457362991716	1.29452623055526e-05	0.00038140954654875	-0.0010377325987847	1.94300073544929e-05	0.000493643316460513	-0.000949226772696821	4.4914754731229e-05	-0.00190742877100258	0.00048274242007651	0.000908050141792849	0.000945412732493267	-0.0023071162801217	0.00149490959240262	0.000932438095234911	-0.00204595046918443	-0.000482439056075035	-0.000322433755130525	-0.00122468195697278	0.000140110713392927	0.000658769289438532	-0.00039016908487377	-0.00521597072953806	0.00198085324981534	-0.00035001181493366	-0.00148811144946293	0.000297997375362069	0.00265749269848159	0.000834970242037714	0.000488048031074162	-1.9866564533455e-05
-339.399999891805	0.000778423078809598	0.00255035531836523	-0.000217722700275425	-0.000246208645572565	0.00286356736363891	-0.0010986558922933	0.000391093265232234	-0.000240686410111657	0.00130626142776247	-0.000177365669776108	0.000803745951657442	-0.00122120338481591	-0.00101640486805565	-0.00142670938088008	-0.00114745242075376	0.00174584449949022	0.00019739621305559	0.00111701219597815	-0.00104314388110993	-0.00152250541129595	-0.000158371602819729	0.00138092694199798	0.000884520002620959	-0.000953750633652772	0.000344718354213569	-0.000193215232580868	-0.000450720773815916	0.00014810771988949	0.00154853736787597	7.25293858410136e-05	0.00151920241640002	0.00107834376554339	0.000471017091959958	-0.000563270437515473	0.0020812304234622	-0.0016030362892413	-0.00234507140176587	0.000178499231439422	-0.000691615621846831	0.000263142283703277	-0.0010130783749982	1.58909771222904e-05	0.00311575605681746	9.08858574024674e-05	-0.0012846292719475	0.00122405410182191	-0.00125483883135058	-0.00359477577013279	-0.001879612748524
-339.366666558536	-0.00124118149080277	0.00227436648267021	4.05179470999162e-05	0.00342665536417608	-0.00113185741901745	0.0025829493377878	0.00177207653180544	0.000206226656003006	-0.00276879864074209	0.00110163440279198	3.275918524559e-06	0.00277680282940762	7.72139278232276e-05	-0.00161886337269923	0.0013288364472297	0.000375788295695623	-0.00147633700902006	-0.0017336645961008	-0.000410771820452238	0.00261672909975474	2.63700661529143e-06	0.00171375672656526	0.000324879339288708	-3.99917151581164e-05	-0.000775928598880871	0.00118153565868406	-0.000348745265417505	0.000628172588283071	-0.000206923684590743	-0.00256987566667788	-0.00159813568138867	0.000676838720869433	-0.0021944477257646	-0.00135831563282496	0.000660903803706536	-0.000955379938514467	0.00149608522836486	0.00024296105676358	0.00318486648596927	-0.000936680920868738	-0.000692823209565319	-0.00169342475902245	0.000212125122190931	0.00124326149456722	0.00126930269303049	-0.00103559888087934	-0.000664171273459635	-7.47744948099704e-05	-0.000568262682293041
-339.333333225267	-0.000436423388673779	0.000428900969769885	0.000983836231246316	0.00314601120674263	0.000534792385563865	0.00326033865792597	-0.00180924313603437	-0.00114308204134528	-0.000724133243778513	0.00153091331789179	0.00240013094745428	0.000569978026860873	0.0013046415178416	0.000367263594558298	0.000363559178535477	-0.000374613195424311	0.00315766104779636	-0.000567741564724722	0.000636362023545112	-0.00017192590575521	0.00048033123729796	-0.00184907346861618	0.00049982170144558	0.00180332592330545	0.000231740229484467	0.00309305246822855	-0.000587518012798105	-0.00012171945883277	-0.00019573385441185	-0.00225624229449706	0.000106876491878682	-0.00171803822846939	-0.000805282240932126	-0.00144908978089187	-0.00255329195890952	0.000774974891768143	-0.000504856804874221	-0.00240026510791436	-0.0013873114035714	0.000248230081834055	0.0001018481774826	0.0030976830384335	6.88966539595937e-05	0.000121876525368436	-0.00152731057242406	0.000317461811261688	0.000126221479675448	-0.00272121973731787	0.00132144360217035
-339.299999891997	0.00168919255015354	-0.00163556255018948	-0.00061727759441832	0.002037064696224	-0.00016155030251308	-0.00204649089315756	0.000262900588156367	-0.000623679600041838	0.00170636791505308	-0.000206023665491939	0.000498869905608879	-0.000364924089505392	-0.00071578838827735	0.000155844256760851	0.00220358157554046	0.000412507490945346	0.000964971341370968	-0.000344116226074664	-0.00101866965072517	0.00087386022530811	0.000319122533165794	0.00176123302362274	-0.00160773733885788	0.00375591230620098	0.00075274902297684	-0.00345657778399677	-0.00043581037100171	-4.5964487461414e-05	-0.00202649477534644	-0.00224802289515968	-0.000463380690687742	-0.00052941384474936	0.00233184359234917	0.000236196828874324	-0.00100663729962747	0.000625715312672637	0.00251538080071312	0.00114496576244849	-0.000428308155084212	0.000160780852723419	-0.00181096447231233	-0.00205783868004838	0.000162736556434062	-0.00212538416365149	0.000125419669632199	-0.0018313661543583	-0.00250758459325051	0.00108166080630367	0.00188514165510478
-339.266666558728	0.000790004475131778	-0.0013166528014763	-0.000957048554850681	0.00081196900490399	0.00044097055908332	0.00146390223385251	-0.00053724927217802	-0.00194658072854026	0.000622533010174342	0.00187671211875273	0.000227306043148912	0.0014029359104587	-0.00180499871422579	0.00104468755483311	-0.000525837057882894	0.00178624494246793	0.0021015717410352	-0.000168094022862553	0.00185457789010246	-0.000610070128712503	0.00144022753268225	-0.000815325559826441	0.00138501769926569	0.00193038087302311	-0.000758749233984557	-0.000574466351887848	0.00133856583837599	0.0010411596593326	-0.00148782399841652	0.00234761934264593	-0.00162718880572199	-0.000731652207534461	-0.000205077961994093	-3.60467932190023e-05	-0.000379576460708519	0.000679121691789408	0.000970614113323776	0.000897287858801499	0.000392543181222615	0.00112913281322014	-0.00304711120532963	-0.00122966339110464	0.00391850832435847	-0.000521044225092915	0.000283229620560932	-0.00343075831350181	-0.000670805329050173	-0.00036090723146287	0.0003731396200507
-339.233333225459	0.0020667437924683	-0.000399626845522194	0.00186473079481264	-0.000770651155857061	0.000532795975302203	-2.56658913281305e-05	0.00141815520720001	0.000579730963095604	0.000342861906163394	-0.00114540607083624	-0.000491672414675293	0.000415131049597228	0.000600467358355505	7.60391434361241e-05	-0.00318459996549614	0.00178499669764121	0.000702443233339012	-0.00245679561789947	0.000116818426188381	-0.00194985249766577	0.000722545473867964	-0.00313099780869486	0.00085696231816268	0.000329807714372965	0.000432414323121688	7.34298263120881e-05	-0.00146011816546965	-0.000681096402616266	-0.00141790227263017	0.0019269659210196	0.00229990808624359	0.00127360083341654	-0.00123293760024668	-0.000225216050734445	-0.00129678179406112	0.00147671673029548	0.00123009240539407	-0.0012059157906209	-0.000322580708850828	-0.00143119318877505	-9.90749769966826e-05	0.00146316951490499	0.000328491188353985	-0.000617941533003763	0.00156543223156824	0.000524824518068456	0.00141953206615852	0.0010778246313049	0.000796249161306939
-339.199999892189	-0.00160279388248841	0.00268911587429177	-0.000712023825065522	0.00289604251500175	-9.86717325708319e-05	0.00042847859466677	-6.36559161810712e-05	0.00183829467050145	-0.000721161048082952	0.000826993470014137	-0.000169391867325452	-0.000683887235218394	0.000330854010527903	0.000406840606566483	-0.000112623473086049	0.00173133906405232	-0.000982039193551665	-0.00186667838458554	0.000495472634101324	0.00171834584671982	0.00121681632329762	-0.00243797209288332	0.000474962408992252	6.94571824536583e-05	-5.71684521472049e-05	-0.000506725109598483	-0.00109726744472805	-0.00169420650950391	6.88656941082444e-05	-0.0001791824045001	-0.000735298087031211	-0.00294285291503327	-0.00279020334173152	-0.00256978256621432	-0.00103349591038415	0.000858181865678209	-0.00109294215926192	-0.000310684631016467	-7.77741390042275e-05	-0.00239226550588723	-0.0017305112273186	0.00166467644397017	0.00227114753819058	0.000296814259632128	-0.00125758112854668	-0.000162999914609885	4.66448894184124e-05	0.000486697543992443	0.00175206598552502
-339.16666655892	-0.000318418146517896	-2.51913507236523e-05	-0.000402327125665014	-0.00204174763958187	-0.000644652704010706	0.00107322954116218	2.13875875617608e-05	0.00127269608789793	-0.00157500734248139	0.00104444273741744	-0.000886259466646111	-0.00194292778873706	0.000262168042091449	0.000720716985207814	0.000193465441238438	-0.000648649490323616	0.00140868278268891	0.00134769709909555	-4.43755126059431e-05	0.00163805863329269	-0.000980024416839975	-0.00114452709938362	-0.000634446199025418	-6.98183660996499e-06	0.000750098375101094	-0.000376767836799408	0.00154822794460918	0.000668674759076282	0.00103829364215857	0.00100901518047603	0.000423672056983904	-0.000853802538374526	-0.00127041281381468	0.000448946080988111	-0.000479174879728372	0.000171516442365349	-0.000821966614702796	-0.0010711736764536	0.000471403861256992	-0.00125002339186087	-0.00228262188458528	0.00172389943652607	-0.000495901696217049	-0.00279613313725868	-0.00169355166751162	-0.00143227248161915	0.00156760028806802	-0.00201629532567127	0.00102280151387757
-339.133333225651	0.000691664731760633	-0.000444500146849491	0.00172800184146205	-0.000256259381885338	-0.00149957932315536	-0.000926941564558192	0.00147221302000522	0.00139794326565756	0.00154300645707128	-0.000450392527591492	-0.000313882690446077	-0.000871211956517182	-0.000534647598477767	0.00140314750034487	-0.00011715083433339	-0.00168471443899809	-0.000209510343901265	0.00109434748826986	0.00178689844826174	0.000828194371559343	-0.00238053955027506	-0.00191838826373325	-5.49035928054664e-06	0.000151630728169372	0.00195179719391836	-0.00211665806226025	-0.00298131402886825	-0.00384681323851011	-0.000548392985623369	0.00131248098981052	-0.00412291477473437	-0.00152132222911072	-0.00100998915356709	-0.00241384546731216	-0.00169114170724471	-0.0010359086339452	0.000119560130021346	-0.00283810828994124	2.76513313612892e-06	-0.00140216426077089	0.00272349188445253	-0.000974841659563408	-0.0016892231119352	-0.00197773187936101	-0.000740001130554613	0.000305658721485691	6.55639168697375e-05	0.00144726949524354	-0.000797540793930795
-339.099999892382	0.00195057841490642	-0.000996469599947258	0.00132866893813022	-0.0012014365282601	0.000346579862453344	-0.000670821693138035	-8.90631180847645e-05	-0.000726800852044907	-0.00117815733915339	6.14264612832649e-05	0.000566395521078511	0.00110816503445654	0.0015880867484892	0.00192952964784554	-0.000425705589296332	0.00235192403735685	0.000850335326199936	0.00206016785899199	0.000528537858156763	-0.00278237521970459	-0.000159250476219452	-0.00226796719598177	-0.000583505388685679	-0.000398955796264588	-0.000441098724880962	-0.000774176634691592	-0.00117890341767823	-0.00164888635973237	0.000701073904571303	-0.000760898100460206	-0.000228771827360919	-0.000830996845023968	0.00357352858215632	-0.00216531288135347	-0.00226982105841778	-0.00203187899387325	0.000944240033247667	0.000103119370019389	-0.00189726469400042	0.00150562022655643	0.000198344983471488	0.000170838939670848	0.00293170070112003	-0.00205828108778883	-0.000447408577805675	0.000217533902641343	-0.000576692664012057	0.00168609882852233	0.000799226221928406
-339.066666559112	-0.00167692050671331	0.00226977385090321	-0.00195639521781399	-0.00085625353903751	-0.00313831008300691	0.00114018131138105	-0.00172972560756657	0.000249918015527428	-0.00140001788319399	0.00141075414694181	0.00254793288129529	5.51116764379023e-05	0.00275189222420158	0.000710298915088114	-0.000913488066580093	-0.0028977430664997	-0.00106361273681554	0.000431335310086545	-0.000874141323592537	0.000315533122331901	-0.00150907346721041	0.00223679716538794	-0.000315578212565337	-0.00210151978224393	0.00182557413515416	-0.00122304461317324	-0.000339580073065449	-0.00111171443514535	0.00366700925685293	-0.00113280478952438	-0.00106304567274829	0.00268570975171589	0.000141687751516129	-0.00162139492815949	0.00128948278822771	0.00056783984165043	0.000532745557414893	-0.000473318099618703	0.00128548738091627	0.0023572838881698	0.00123922517101482	-0.000224788155148703	0.000107291422858924	-0.000727409423523784	0.00102904763229805	-7.59889678457748e-05	-0.00201997810086418	-2.666282724062e-05	-0.000779710095418329
-339.033333225843	0.000949641799484535	0.0009196129133624	0.00378919522525456	0.000963731737953277	0.00128075084862422	-0.00172294441150356	0.000324382022690362	-0.00194695506724485	0.000335015494451585	-0.00261614350749151	0.000213414522028166	0.000848640615390917	-0.00125462438057522	-0.00146835516165311	0.000231815569710636	0.000650019478862451	-0.000678318618317131	-0.000449678817932453	0.00255962603741844	0.000512596527607267	-0.000461189944301776	-0.000433026466985731	0.0029018690147512	-0.00153276397330437	0.000335682175449104	-0.00303307375430928	0.000508921881744895	-0.00202536381751639	0.00175597689561047	-0.00233425881812088	0.000801637856999604	-0.00196612346663272	-0.00124142183300968	-0.000510228089385723	0.00207227056523029	0.000369527113977974	0.00131618992280935	0.00106607187583796	-0.000892833016865269	-0.00219162094725023	0.00172053349356061	-0.00218500580633374	-0.000230221164336131	0.00274862490835381	6.40000711077393e-05	0.000191731106568782	0.00138286292868384	-0.000702223277398994	-0.00185620180938251
-338.999999892574	0.000474657261467559	0.00276857814506848	9.65518066861071e-05	0.00394556461644235	-0.000275806962334979	-0.00435570121471984	0.00236195454248833	0.00301883330631048	-8.52118331611251e-05	-0.000599433005811889	-0.00264697451062179	0.000789948769174931	0.00130092224147782	0.00218518845799642	0.001122186652736	-0.000134643993585315	0.00246308783439331	0.0018811326366418	-0.00205557168334547	0.00127923120224938	-0.00010068945754782	-0.00217656389996745	-0.000342166016986667	-0.000610502050715667	0.00237122218102348	-0.00190084170144711	0.00137581088832972	0.00191812445814465	-0.00240391059057277	0.00217228319234075	0.001156517643222	-0.000398826990542833	0.00125909195239926	-0.0021709187394171	0.00266445845645136	0.00315905746769329	0.00294283249489802	0.000885097250798328	0.000633294504801651	-0.00514040801019766	7.26684430040203e-05	-0.00136600143799981	-0.00348843710583224	0.000506456371054398	0.00158588312482799	-0.00161020667212053	-9.57067987793492e-05	0.000270006326782202	-0.00343872120040634
-338.966666559304	-0.000384631565644056	-8.82114953433266e-05	0.000759259588749894	0.000934677370528103	0.000159217857784721	0.0018843159361871	0.0029433630021809	0.000994977607134406	0.000182468814524106	-0.000835470107472536	-0.000102240456493985	0.000860543642282385	-0.000409038969315323	-0.00234213117485427	-0.00257521801729932	0.000140281507464479	0.000618486612771085	0.000536618641993059	0.00138168098187108	0.00184978929658586	-0.00168291056443814	-0.00110839351647618	0.000348417572385795	0.00303259205180628	-0.000995235807771833	0.000420888747127868	-9.78258053442316e-05	-0.00119860021909879	-0.00251718628944264	-3.89586671589726e-06	-0.00074014683158663	0.00074075830340059	-0.00206178697789183	-0.000749045118898728	0.000646775911493092	0.00147876550605064	-0.00140429012873389	-0.00194477856741315	0.00224440104844925	0.00255583376222412	-0.00252389930913888	-0.000444042301532721	-0.00184244755624341	0.000687487674471354	-2.29026120872611e-05	-0.000425632798791598	-0.00115708365016765	-0.00181452738522347	-0.00151085961513864
-338.933333226035	9.64395552952579e-05	0.00135525950127136	-0.00192565195537175	0.00112159992935523	-0.00212144487551535	-0.000855724743529573	0.00372724442213068	-0.000567887439214987	0.00238877831088391	-0.00314180253922547	-0.00147723935434996	0.000475322126824884	0.00328752914805985	-0.00138426666573721	-0.00108161886201352	-0.00139960157426111	0.00130406640790603	0.00216499486220789	-0.000156749297418268	0.000192203741175123	-2.30929973873417e-05	0.000298084943808008	-0.00334066519939091	-0.000909870580668048	-0.000437470981634047	-0.00204764654681266	0.000859600251031045	0.00137416293771775	-0.00119884058274622	0.00222035236346685	-0.0020646571521179	0.00271714652059318	0.000557688965930225	0.000739068668150766	-0.00188325550915069	3.55879309730245e-05	-2.46025226551261e-05	-0.00370870060675466	0.00170596221157371	-0.000446545714443802	-0.00270334810277739	-0.00272960512192333	-0.00178990044010141	-0.00138366227982323	0.000150540304263203	0.00024431456325813	0.000208025279082147	0.00151608805056236	-0.00425223271513764
-338.899999892766	-0.000464885347982835	-0.000258130000746037	-7.86631490320433e-05	-0.00116961045164266	-0.000661002658973064	-0.000818235136984979	0.00332116556490925	-0.000425959756541916	-0.00118026118046255	0.00268488650125165	0.000402947822321198	-0.00115216523579298	-0.00102742870624273	-0.000735926845778612	0.000657507010144553	0.00149126287706003	-0.000913038610421468	0.000848124075057521	-0.000727794435322004	0.000505916215898128	-9.05968376607724e-05	0.000362439797185199	0.000645067961949408	-5.56041194964552e-05	-6.85591211501135e-05	-0.000457022165165299	0.00224113437652251	-0.00127434367010049	-0.000140148519846561	0.00271067205066511	-8.1371024490684e-06	0.00181411281732424	0.000421637979879264	-0.000595184836188367	-0.000282280236046928	0.000592886051011599	-0.00143855384013925	0.00214610593130393	-0.00147851071841576	0.000280167698405442	0.00145170202410583	-0.00216272792749284	0.00105528791853338	0.00124133797805126	-0.000146501916678865	-0.00067435052734921	0.00307736390310731	-0.00133532721323992	-0.000414886581769247
-338.866666559496	-0.000220446368359162	-0.00144646413638161	0.00122136217625013	0.000314839446234561	3.49509780750434e-06	0.00111439891949772	-0.000216584160782074	0.000646147626424787	-0.000422113351245423	-0.00243277657597163	0.00200522455413799	-7.33769760485892e-06	0.00112623455149807	0.00256116968037301	-5.57391402444818e-05	-0.00280305870013142	0.00027272888921992	-0.000210199647454501	9.40834248355227e-05	-0.000482409206127077	-0.000494008200443319	-0.0013780071222792	-0.00243939953725369	0.000317798014698112	0.00124628421402495	-0.000971050896167447	0.00301487555548496	-0.00108887150906933	-0.000701814558296543	0.00186934547313466	-0.00065627288797232	-6.44434702734564e-06	-0.000138164934695317	0.000688667525348574	0.00310712632080634	1.6469919409956e-05	0.00142351431944021	-0.00121026038075145	0.000380422288132287	0.00054798709355186	0.00317975040660767	-0.00108697667181312	0.00132632696236068	-0.00258805459619549	0.00166946474776308	-0.00260912790259504	-0.00039325910300092	-0.00137084201117577	0.00097920998587564
-338.833333226227	-0.00191965698604268	0.00301975068442573	0.000266838205572273	-4.45236878783284e-05	0.000547173392376865	-0.000800590108486543	1.09897361407763e-05	0.00226446238733558	-0.00093046142032438	0.000286640015508488	-8.0786498286245e-05	0.0019557649439772	0.00120981993323488	0.000451802998688522	-0.00194120673207931	0.000306882097473538	0.000228658003801452	-0.00210992712537716	-0.000702267351962549	-0.00205518706889152	0.000124652746241183	-0.000950715880837061	0.000331795179687622	-1.5404038417044e-05	0.000670029400996142	-0.00204037657193124	0.0024820381270525	-0.00112468490026385	5.47599285360967e-07	0.000709250490217861	-0.000251405870365984	0.00180437846806358	0.00103480602862727	-0.000339119583739445	0.00150344737545582	-0.000679346527914126	-0.00155525865774275	0.00190012761270297	0.000556716581744943	0.00239289760013406	-0.00244977852202821	0.00100942400660953	-0.000733183733905962	-0.00143266030828415	0.000215548982529179	0.00147576592810428	0.000539868141958055	-0.00161828890307858	-0.00137202510562029
-338.799999892958	-0.000706962574954506	0.000680469018491281	-0.000203920929032209	-0.000540826235057135	0.000112387827410299	0.00189015135419823	-0.00188404055331681	0.0008663765259046	0.000443006036561555	-0.00041837406917955	0.00307977241812918	-0.0014461061654184	0.00098491895330266	-0.00127625310026924	0.00237731356957205	-0.000963870505848119	0.00292086267720415	-0.000638909002255605	0.000273574563943058	-0.000239202859792065	-0.002081850561373	-0.00130484931076635	-8.47260154425156e-05	5.10362388413954e-05	0.00149183771613426	0.000638949374319853	-0.000802650810620698	-0.00305582280968553	-0.00204411941907778	-0.000301657427954738	0.000361429710058703	-0.00134227262972964	0.00120225979260746	0.00191863778761314	0.00101531747354799	-8.79341857249472e-05	0.00139959832631342	0.000238633193477944	0.00126698971202988	-0.00305903617938041	0.000349734238093591	-0.000431900149841624	-0.000299990180865017	-0.00208009075023086	0.000799202573034008	6.66793408268251e-05	0.00087198838192748	-0.00299426915478762	-0.000547764017155394
-338.766666559688	-0.000451242242868632	-0.00106965578162943	-0.000773032533601392	0.00258842167313666	-0.00121060502084369	-0.00364189725200881	-0.00102289927020216	-0.00223122971480505	0.000913613863440355	-0.00303118680942982	0.00194802756818335	0.000876197168735993	0.00177740047448893	0.000557608203698545	-0.000907067059222832	-0.00123271744203268	0.00116453411104722	0.00165472097279007	0.000450960629562958	0.000280946269438087	-0.000546331535487332	-0.0010163971981545	-0.00063849151131623	0.000944316535365308	0.00237882875274165	-3.42737510393709e-05	0.000545479764523793	-0.00137571325942532	-0.0010754474619058	-0.000269679804007272	0.00187575079144753	0.00123308857024218	0.000142215867733109	-0.00188756570325121	-0.00154354418777625	0.000965081135497425	0.000185692280677441	0.00146764607384187	-8.54114235834258e-05	-0.0040485979704038	-0.001245153001462	0.00139728254408422	0.00184478134060173	-0.0026333558083429	-0.00148359873819282	-3.36253178223611e-05	0.00380964445364662	-0.00247402208155922	0.000878584578961283
-338.733333226419	0.00185578474825265	0.00128412561797875	-0.000508465970955108	0.000151592838340098	-0.00181024585629219	-0.000106622312673443	0.00058039879872307	-0.000417864669254975	-0.0023451340331242	0.00152123170838081	0.00286754240972487	-0.000303542895792708	0.00189391430342578	0.00152976636977542	-0.00291336843096335	-0.0023649394331221	0.0013847083505768	0.00249934271239516	-0.00028849435241729	-0.000859652634778385	-0.00272187996715945	0.00176774213273234	0.0034765575194885	-0.000865195961201048	0.000928673888812459	0.00017113195023355	0.000699761394814202	-0.00126904337439271	0.000812431082011678	0.00186136845372842	-0.00128447116779273	-0.000219861891986084	-0.00143206296626064	0.00107173890306311	0.000865351532993497	-0.00261947567041831	0.00055518680155564	-0.000465602408242893	-0.00161795735650583	-0.00106643770120829	0.000361378927597023	-0.00209932289199211	-0.00150543486655552	0.00171359401220161	-0.000356232058187245	0.0013382593695509	0.000910417339689551	-0.000795991351207892	0.000335850557809714
-338.69999989315	0.000587502424616915	0.000443344690784664	0.0034658811769851	0.00148061393604848	0.00104812543422705	-0.00134368429151099	0.000351035470219641	-0.000479964470054051	0.000148241514554837	-0.00122548584401816	0.000489639658095342	-0.000261066333294813	-0.00238008036841675	0.000172592880076539	0.00207048378077468	0.000256120979132413	-0.001627257870219	0.00288327791321541	0.00299048453433914	-0.000217490970469303	-0.000843820005606455	-0.000192556291682799	0.00301465288110392	0.000306130040103936	0.000129333955587008	-0.0021957067512075	0.00159695796394643	-0.00114183860753569	-0.000459906390637976	0.00140230334522828	-0.00149372821566907	-0.00188910016508104	0.000892130070264341	0.000537363087999454	-0.00232058123592982	-0.00113270903219209	-0.00205077970343892	0.00219258660500965	0.000358927843565282	0.000285642827497101	-0.000444843814404683	0.000462267716772713	0.000875795646538724	-0.00136332869073597	-9.03232589045677e-05	0.00337163772894478	0.000290093304298189	0.00025215533243983	0.000236948863030606
-338.66666655988	0.00102490895687202	-0.000579567571696415	0.000130403463247442	-0.00134141705969681	-0.00364068283055807	0.00130312375797048	-0.000288224426659212	0.000695537224126852	0.000165001132792053	-0.00178639015742332	-0.00238397920804745	-0.000988793280883526	-0.000819220294606349	0.00152724963702056	-0.00224179926043344	-0.00206038897705485	-0.000634074663877437	2.65662244447462e-05	0.000815999847723847	-0.000911314791937956	-0.00222441567715159	-0.0015143609569791	0.000437069539100499	0.00110497947882837	0.000761529042675568	-0.000799061497270492	0.00270924729444755	-0.000577249958307879	-0.00207114456640511	-0.00106115574087751	-0.00354633807863969	-0.000847617238462162	0.00133234415627703	-0.00025854346689036	-0.00290707301288817	-0.00196612188814294	-0.00237849460732964	-0.00262263337205315	-0.000217829475669507	-0.00329640303665812	-0.00212398825466942	-0.00163914631113371	-0.00168592741991069	0.00024759266858454	0.000595898303382469	0.00201850766603173	-0.00270107678481013	-0.00112657442728048	-0.000694656251583714
-338.633333226611	-0.00419161021625647	0.000367406558498984	-0.000504790914636399	0.000613820306915591	-1.78111254521829e-05	0.00180202098838622	0.000328113555398968	0.00071525332067468	-0.00182013513032353	0.00106884770984039	0.00159985834287935	-0.000358683728660436	-0.000838984710924806	-0.000271107376703772	-0.00240116772978538	0.000259892947143681	-0.000504661099798409	-0.00163864571152028	0.00245707517589433	-0.00281656918066342	-0.00342743232811538	0.00083708175072239	0.00453377660133469	0.000392718469074294	0.000691257082795271	0.000716619809705499	0.00319748920160878	-0.00114075271782277	-0.00151452650807116	3.96514914253743e-05	-0.00169417822936313	-0.00245588162292321	-0.00184546458811174	0.000646463249373896	0.00302472460802361	-6.99489738560377e-05	-0.00106821843759197	0.000294123661616852	-0.00281369972704937	-0.00259659511614985	-0.00313819412710525	0.000453178842041768	0.000943849955550524	-0.00147289947801477	0.001190610999391	0.00181643990987657	0.00341219968779805	-0.00121735115382815	-0.00194750495585017
-338.599999893342	0.00323256326673582	-0.000357438424713252	-0.00221790345884054	0.00169073120624674	-0.000967823031547188	0.0029816745672312	0.00131503061782423	0.000922386802201136	-0.000924882796780047	-8.19210211467913e-05	0.0036429382237867	-0.000991211563684868	-0.00150062439655574	-0.000873886542007041	-0.000411361469003113	-0.00237215564573956	0.000305396477264797	-0.00115818481255292	-0.00159955520480837	0.00190409592447727	-0.00170574845048488	-0.000501369506235028	0.00106891314717839	0.000400276500231778	0.00228786125476332	-0.00448113832453789	-0.00199432291616086	0.00224419804806897	-0.00157756740061521	0.00094571992804271	-0.00164441243797098	-6.13189922136215e-05	-0.000118912162530238	-0.00124962186927802	-0.00121493457435806	0.00109938108786678	-0.00037232994823333	-0.000945436594967708	6.77786738686459e-05	-0.000154206140428603	0.000677716766242842	-0.00176838290191461	-0.00190837811388977	-0.00251583531849853	0.000298967600387057	0.00303572311956624	0.00147748482675125	-0.00223344928272362	0.000404199772490288
-338.566666560073	-0.00238583474949994	-5.19889615965274e-05	-0.000168844491549081	-0.00221615991009327	-0.00268725168907669	0.00104045861210844	0.00156851713735084	-0.00118258004809846	-0.00105749817499345	3.44608172386796e-06	0.00144876367095526	-0.00368453316837936	0.00118212344095248	-0.00135567694754912	0.00012337948723351	0.000421101709817684	0.00269216604041211	-0.000581979315107728	0.00297506694337446	0.00163895806787373	-0.0020989132740421	-0.0013281200164672	-0.000496182748581875	-0.00226707644332047	0.000634947267876274	-0.00141850709677371	0.000225889141634572	-0.00252948854165547	-0.00148286798199515	0.000868169803686092	0.000696563064156552	-0.000447195925607713	0.00160695826978485	0.00194962514927532	-0.00101646557150659	-0.000439750769768432	0.00290136471206248	-0.00255843577276382	0.000547614268248564	-0.000216520845961132	0.000423022489293823	-0.00184728794320888	0.00127655078389377	-0.000276318895382266	0.000736520800116769	-0.00108628838694225	0.000295319554140194	-0.00167735960114956	7.28649866771347e-05
-338.533333226803	-0.00283426315248692	-0.00123484418730824	0.00018771682528318	0.000352169190020679	-0.00318286404846324	-0.00136230170136054	0.001465723187277	-0.000572730506455565	0.00411776948170794	0.000435705245948825	0.0017497793992769	0.000355666963435697	0.00112308866823008	-0.00177959444708342	-0.00268878394876981	0.000271407740671248	0.000860583306022678	0.000318005753069506	0.000637950019051647	0.00276053404291132	-0.00301057079575906	0.00268102709920093	-0.00159987962613228	-0.000730176493650148	0.000443365376263327	4.18959158408061e-05	0.000865584053072688	-0.00162371859962951	-0.000742154118237637	0.00155711669987579	-0.00123832112210398	2.79259349311722e-07	-0.00191731305903897	-0.00283015982927315	-0.000827801693890406	-0.000206744205664799	0.0013477622275887	-0.00185564203314548	0.00013140618772145	0.00076982279196558	0.000969841327009835	0.000610667462033421	-0.00170104758938805	0.00152969857190144	0.00038821411461365	0.000551995790648574	0.00100008465598822	-0.00183791284053236	0.000415967477623846
-338.499999893534	0.00206033974702258	-0.001252585709693	0.000502521685883051	-0.00191944744236328	-0.000759499655124118	-0.000782320102759471	-0.00233052430212954	-0.000339852879740032	-0.000397722380844123	-0.00150034243810082	0.000459823911598156	0.0011863789445038	0.00217323223534915	0.0015065707096702	-0.000625656541707653	0.00103978216817491	0.00205462579718474	5.99627663939728e-05	0.00235389703536526	-0.00017022025200486	-0.000657657374004916	-0.0042711863942142	-0.000261124519910894	0.000380620415544874	0.00125483659726044	-0.00193796961513304	-0.00155731696625006	0.0022610505381323	-0.00212452152639964	-0.000568363317125287	-0.00077297074172733	0.00122838040585949	-0.00178119071055094	-0.000409730043633538	0.000480280186890836	-0.00142666468088504	0.00165278387764978	-0.00345449557507427	1.61260489747184e-05	0.00123168453147937	-0.00228158968357839	0.00027491813244529	0.00066500729589325	0.000934505271089181	-0.00132653909438096	0.00137415060211443	0.00076355451108634	-0.000733386810356507	-0.0015237747774286
-338.466666560265	0.000336264180107348	-0.000849898018673301	0.000566834725852949	0.00183754352828536	-9.10406668269692e-05	-0.00150483261718071	-0.000401605751778389	-0.00165936798592425	0.00279680671405336	-1.93977831192127e-05	-0.000265725204288803	-0.000621924930264584	0.000309053144458393	-0.00148559491690503	-0.00100491598917207	-0.00174136106605083	0.000460420578166865	-0.00190617205022381	-0.000607132442097535	-0.00116219792762651	-0.00104252375824732	0.00121433293380957	0.000646391419229508	0.000475360151372839	0.00104545802127454	-0.00262926116102913	0.00126585505959054	-0.00174862456806513	0.00340795569936914	0.00162949850354333	-0.00231876885612547	0.000694256659827919	4.9054552641703e-05	-0.000598614986696111	-0.000972137789643002	-0.0018317941777346	9.09761703428158e-05	0.00163533496960611	0.0016760253345669	0.00082832956393708	-0.000695261104312728	-0.000624851378801083	-0.00158287963491333	-0.00228077058277443	-0.00136287328059337	0.00150493814585617	0.00140768070804198	0.00159232355092365	-0.000885797702296132
-338.433333226995	0.00175936135384513	-0.000588808162869769	-0.000330320470375844	-0.000207277433759367	0.000719650935773308	-0.000294034297704138	0.000595975756269129	-0.00159873443447534	0.00264540392182644	-0.00216377926863121	0.00182676217749989	-0.00392253386322006	0.00112700355463147	-0.00407200935925156	0.00157079823861273	0.00098745490738017	0.00280187917966446	0.00285083702464706	0.000818674785371565	0.00122783342286559	-0.000223895071796099	0.000463139854273154	0.000734147775807381	-0.000657631593940056	0.000856903784557606	0.000216661027864995	0.000734696669700607	-0.000408193654313438	0.004023553094611	0.00222482642818222	0.00261505103435755	-0.000281266591629414	-5.17779965195642e-05	-0.000129779078789416	-0.00128989789512213	2.99193799084829e-05	0.00075525716981506	-0.000379940826156666	-0.000250391324246202	0.000129974979078629	0.00332054460054487	-0.00124783981447374	-0.00362005443487667	0.002037134482892	-0.00155513448626465	0.00400338917010579	0.000308189088365829	0.000572607462984709	0.00170344092586694
-338.399999893726	-0.00161401802984396	-0.00162193253629062	0.00239243943757472	-0.000126636138111036	0.000336345641754332	-0.000266624705160479	0.000603466804960928	-0.00263568092834621	-0.00151728719870003	0.00226274185626063	0.00329671975917001	0.00119569568114053	0.0024023737550446	-0.0015248180898616	-0.000839221098239529	-0.00154483016900142	0.000311544113547391	0.000585321807684003	0.000124521860303317	-0.000609129266187169	-0.000698959431598256	-0.00152549780312305	0.00129200369438176	-0.000814609007913969	0.00390327858786366	-2.09945357065866e-05	-0.00106166174382039	-0.00222743890242005	0.000706972132013761	0.000113445013990132	-0.00367640788142465	-0.000463820679487581	-0.000870647643037792	-0.00332363616732323	-0.0011293293068676	-0.000461382279572708	0.00117787036703509	-0.000877643262647165	0.00231550264566438	-0.00213972410391516	-0.00115936213934842	0.000764405867776596	-0.0011297709189122	0.00109243763139255	0.00103227425113783	-0.000133028193346374	-0.0020492095230894	0.000486004887676583	0.000964622298041617
-338.366666560457	0.000332373200781388	0.000312227453738489	0.000928152406058369	0.000385657447778964	-0.000681772683824855	0.00152901146726969	0.0011352069661319	-0.00201470433614981	0.00041864732329322	-0.000302866364329857	-0.00195906159003789	0.00354883051224697	0.00209354100871462	-0.000435893199714932	-0.000728416006446353	-0.00102625454096106	-0.00180352602725453	-0.000565016049437372	0.00273703569452866	-4.22372478450228e-05	-0.00128048618321164	-0.00182453102840108	0.000454664556218565	-0.00156475210892426	-0.00116189780389997	0.000878122008586391	-0.00153714702543406	0.000948696393688886	-0.000473886790996136	-0.000303883962336382	8.34413165419212e-05	-0.00187403714848211	-0.000307089035449182	-0.000103957347509009	0.000820302807146844	-0.00136448651880794	0.000675282836452906	-0.00158839402003519	1.54404708759825e-05	0.00213444874514512	-0.000847559622230931	0.00109401274222398	-0.000643613151644851	-0.00167306349414642	-0.00101921392972082	-0.000847640522600779	-0.00173060873901654	-0.00135588642960061	0.00169013707553278
-338.333333227187	-0.0021296201144394	8.75130061084306e-06	-0.00213628285293987	0.00256069263789649	0.000502649698208124	-0.000177334384633188	-5.02430242177443e-06	0.00153307405811842	7.82776591937706e-05	0.000534393616500095	0.00127709564704803	-0.000715144804274703	-7.93375572053501e-05	0.00127329454872371	0.000616784873865628	0.000575210963835171	0.000693092358144076	0.000781602852074292	-2.09204969383592e-05	-0.000539437265316134	-0.00120084666386711	0.00104448542972624	-0.00103890035756149	-0.00204551412292076	0.00111063824850954	-0.00170457708756011	-0.00068796225090928	-0.00138516189640381	-0.000761374958304528	0.000947261528056687	-0.000812362046307635	-0.000235928071868896	0.000651357160254551	-0.000347913996099791	-0.00113861021171946	0.000706702110237045	-0.000862276484236091	8.41737627870209e-05	0.00117892868429625	0.00241168717708029	-0.00023505268023194	0.000251398492009836	-8.00654221687624e-05	0.000917402799155309	-0.00108175575301017	0.00110705594526805	0.00316471935279239	0.000995420323922303	-0.00072733687741211
-338.299999893918	-0.000632287961290112	0.00229519865250449	0.000387241041108544	0.00192062695844963	-0.00320894889366596	-0.00103488489787296	0.00270405939904939	0.00116254597406618	-0.00101665725280609	0.00039936427590781	0.000260017522903833	-0.0014641502026409	0.000579507694847492	0.000494084267332884	-0.00163672438095208	2.40025433768665e-05	-0.000824609817429489	-0.000296739147675584	0.000964742375698324	-3.99709722553876e-06	-0.000421429798904138	-0.00151401106288118	5.58112640225428e-06	0.000459514576963471	0.000802390837470801	7.27172066057324e-05	0.000619557125293491	0.00324964987918641	-0.000697849433530129	-0.000316137839304509	0.000528532788450442	-0.000216194291602911	-0.000354341651600865	-0.00263848751814832	0.00271561502802398	-0.00270781564662514	0.00134395125915021	0.00118776957478994	-0.000882347401280459	0.000321063225125928	-0.00256929020889174	-0.00132546041047987	0.000262578570894401	-0.00157229900120825	-6.62523011467631e-05	0.00188545508889748	4.34560151812979e-05	0.0014506926524458	0.000573310331440924
-338.266666560649	0.000105961192376935	-0.000431880374010651	-0.000625323140931555	-0.000208938180649931	-0.000420155006412903	0.000898282872136558	0.000518833857557577	-0.000481329754293269	-4.94404937777526e-05	-0.00167472027010596	0.00164991664655356	-0.00283051894645381	-0.000264864100791184	-0.000710413804956622	0.00109335271444488	0.000198484894281425	0.000565204726687307	-0.000338269360255716	0.000101321404162746	0.00112552496032825	0.00165456605353265	-0.00185459725016901	-0.00168280877369609	0.00112785383335867	-0.000912090523809139	0.00176899276779996	-0.00100627505577167	-0.000506372180110404	-0.00212878147106577	-0.000575566398386962	-0.00090108145238732	0.00122701933339953	-0.00149028270209739	-0.00158561652121025	0.000551421912977634	0.000385169216639225	-0.003427859409186	1.57764948784944e-05	0.00101437250678138	-0.00447741242379862	-0.00261122333255737	0.00325495185424607	0.00133364768962507	0.00226796573115895	-0.00154717768801449	0.000470272333413346	0.00352204081929763	0.000631353866284434	0.000819401980969636
-338.233333227379	0.00158522727372146	0.000941833350257548	-0.0010477195620201	0.000372061330278117	-0.000657964260616706	-0.00233772946230726	0.000226598080978913	0.000527713341431313	-0.000217844718950477	-0.00348496854199176	0.00247166965749013	-0.00195070458352598	0.000339492050856927	0.00169664048655116	-0.000833239014076947	-0.00142399737260257	-0.00324576812135902	-0.00163364073658212	0.0012143351710725	0.00110438224600629	-0.00145300060023934	0.0023154520309342	-0.00129998705829981	-0.000566555031605742	0.000800029220685894	-0.00159499200780155	-0.00119494573281698	-0.000736304488479167	0.00225857084779169	-0.000272088526195535	-0.00211981172735198	0.000461766713098055	-0.000466075410392341	-0.000301473523838025	1.15105103426494e-06	-0.000185912168068736	-0.000618322294543838	0.000871211945507877	0.0041514167205996	-0.00149185738614965	-0.00192729064678954	0.00123903612296361	-0.000505371504955332	0.00106940039303172	0.00109492166749936	0.00142359413338422	0.00348441062150073	-0.00325140266777624	0.00236990479719978
-338.19999989411	-0.00208038133414967	0.000240054197942818	0.00377364613590481	-0.00206614571470953	-0.00129738657111389	-0.00226543019276815	0.00128425431900425	-0.00156258182557889	0.00275301385929294	0.000859163825238096	0.00166959411492085	-0.000869684222214673	0.00252167466747977	0.00152633880089148	0.00151810930170804	0.00170570048270891	0.00107543399038768	-0.003276034250699	0.00273366361763216	-0.00228827116542785	-0.000934586089902156	-0.00145346351724696	-7.18163361705937e-05	0.000472210678355123	0.000904449034648813	-3.54329403975395e-05	0.00317799264441543	-0.000725562765219512	-0.00177772585137226	0.00118807727452419	-0.000526516607755156	-0.0017170063807791	-0.00383332827359983	0.00117278487812544	-0.000142985926837591	-0.000829901599935012	-0.000923763010568068	0.000901345496223116	0.00108458134505196	-0.00312905215258263	0.000689436971235913	-0.00162195858484304	0.00152666097429344	-0.00158286587896694	0.000310961156721357	-0.00214842357569311	0.00239171946202554	0.00148381692155652	0.00135688900102138
-338.166666560841	0.00112031224438491	-0.000987666531960252	0.000991474150388028	0.00194177625042635	-0.00112443681447372	0.000661975658443614	-0.0019289158941963	0.00155575324502943	-0.000210538452556364	0.00151611708563504	0.00106863067019547	-0.000428439104688372	-0.000476691669210383	-0.00196960793907697	-0.000195228513952372	-0.000702642007095577	-0.000903012031708728	0.000135533381984354	0.000492561222047994	-0.000683457753250516	0.001362906713541	0.00152864429633504	-0.000558475567830397	-0.000170905593347204	0.00372412479313111	-0.00283574726779023	-8.36369707684081e-05	-0.00112811338862329	-0.000480760543996372	-0.000413670442029113	-0.00311136899204223	-0.000842963485191306	-0.00028197186958423	-0.00201619504397266	-6.77126769982328e-05	-0.0034738795816861	0.00269773595347678	-0.000633710809546106	-0.0013625129309619	-0.000996263092253646	0.000354194214313597	-0.00236486208935649	-0.00134163226937822	-0.00299760557299189	0.000307022190586093	0.000912501342788641	-0.000266486187439074	7.5494798054021e-05	0.000832460516784317
-338.133333227571	0.000363867515728256	-2.72088758835887e-05	0.00315836404456404	-0.000526596664405021	6.91388045128694e-05	-0.00203783844321603	-0.000784702359647671	4.18174785785652e-05	0.00276220582480768	0.000139988025248172	-0.00205363687473947	-0.000984139895193858	0.00305300754500271	0.00152912718482145	-0.000770994831598149	0.000590754603538524	-0.000580802052646101	-0.00299081820015956	0.00144105167689068	-0.000851100518102221	-0.00126299043669731	0.00045551384099729	-0.000837310876951602	-0.00112753755226425	0.000873698296928405	-0.00297147683112986	-0.00137916235053936	-0.000725763612365982	-0.000768706690331245	0.00102030841676026	0.00117907524989735	0.00196411516034845	0.000113420870475611	-0.00317242762389047	-0.000804554131679902	-0.00357879681344409	-0.000340387593019464	0.000884398407711262	0.000874717775814271	0.000943464768622282	0.00128567536027946	0.00137133899619257	0.000253858480168345	0.000844368075311519	-0.000970732510878647	-0.000822782609677386	-0.000495663029680071	0.00278825166343011	0.00380070041314817
-338.099999894302	-0.000842282459328381	-0.00110060563134984	-0.00164791758139804	-0.000378398338656494	-0.000577794996111103	-0.00258470195220517	-0.00203359361174249	0.000314514045256398	-7.99261350087344e-05	-0.000187099366931065	0.00302741195021106	-0.000318370778227273	-0.000694836482818095	-0.00223977348529403	-0.000504738800165438	-6.7128994152954e-05	0.00113839549601757	-0.000890668307534925	-0.000765517958087769	0.000304452973122538	-0.0029643631599604	0.000900860814092797	-0.00218111424991918	0.000474610440471812	0.00200839446050705	-0.000114743772353654	-0.00194051873028511	-0.000407923450905234	-0.000859505489151591	0.00254553103802146	-0.00304523615674446	0.00107897469818941	0.00103286530024294	0.000190146555848592	-0.00517657740811539	0.000438984361087691	0.00045997004264553	9.58575536706974e-05	-0.00066776828957571	-0.00181100285789582	-0.000198821990421538	-0.000885378473483689	0.00282907441058322	-0.000452535897998874	0.00160825534559328	-0.000807041957066934	0.00303984775890731	0.00278285045756377	-0.000584735345521392
-338.066666561033	-0.00181081406673389	-0.00137351660688412	0.000340407146445454	0.00123522591252534	-0.000252314656118413	0.000436292629929502	-0.00208682699430451	9.85234962431747e-05	-0.00277762362771972	0.000796845676827695	-0.00326438782874328	-0.000294736065169943	0.00072051201853085	-0.0010310226964021	0.00134892305445555	-0.00213997068883742	0.000746821833203071	-0.000252150265303563	0.00324944367257496	0.00170405355082359	-0.00152176707190987	-0.000929203277855062	0.00176758638554808	0.000552715639257628	0.00175462709916085	-0.00172718088056323	-0.000820888382982332	-0.000240542452617953	-0.000939307728545336	0.00152634135496377	-0.000831666707713841	-0.00116177695722752	-0.00089824588170262	-0.000499983468649212	0.000766411430911051	-0.00348661526723992	0.00157891920736786	-0.0027149838354743	-2.54767324450178e-05	0.000822988281711678	0.00211489659279662	0.000168332234744328	-0.00307485486734471	-0.000927917566908243	0.00213468748258316	0.000579858361599239	-0.00242515264570276	0.00106982391965516	0.00135868315540166
-338.033333227764	0.000862038911704666	-0.000482023656349861	-0.000609228247237859	-0.00205374620968246	-0.000330680866603927	-0.00163567896816463	-0.000717040237701028	0.00149903392014539	-0.00220953672260193	0.00052295212857878	-0.00312244333596856	-0.00135030271918446	0.000980840048621423	-0.00117978044595901	-0.0018682317500579	-0.000301833510451766	0.000172700440341345	-0.000406697704478098	0.00151033173628701	0.000521019839381798	-0.00104123891643471	-0.000354535543635959	-0.0015366753898749	0.000718860435070967	0.000126291166202441	0.000940710536254774	0.000300970612717277	0.000949843056521904	-0.000772774663334697	-0.00170195250095673	-0.000865507893288653	0.0020304723326694	0.00237738820368638	-0.00073734093043043	-0.0010489788983018	0.000815060474346763	0.000298242727599485	-0.000258855280203862	-0.00136766743750472	-0.00182265774424029	-8.8492265233997e-05	0.000478616293721035	-0.000398860895309272	-0.00108654414085474	-0.00138070045893712	-0.000358660126196342	0.000984488313784282	-0.00168543285775546	0.000675418159559404
-337.999999894494	-0.000642654129916043	-0.000112782608129747	-0.00228975037159096	0.000733397431507909	0.000548710698351162	-0.00364596884084356	3.66727812447509e-05	-0.000638103743894836	-0.00188907237145497	-0.00132099598031366	0.00102881894864715	0.00167418736622094	-0.000295563051232239	-0.00192185867216355	-0.000129231227019244	0.000441248665756011	0.00374450867959453	0.000400322799640307	0.000789622117538302	0.00228901896561151	0.000157979268246344	0.000404047124229034	0.00124921562206504	-0.000340950577584098	0.0023372406853307	-0.000470414776073125	-0.000248304462056592	-0.00216918171751868	-0.000488216706191036	0.000463652673007076	-0.001384564316952	0.00253078251408012	-0.00276639063879247	0.00116127106307484	0.000550925351803899	-0.00033389065565903	0.000134451217654763	0.00135421325387131	0.000471127086626111	0.00074722385318271	0.000206922382528951	0.0016735505042319	0.000418104571794364	-0.000863969963026068	-0.000330482358754214	0.00200307104311603	0.00400932822205802	1.75607265349154e-05	0.000635358296242949
-337.966666561225	-0.00253750057268232	-0.000410785707590677	-0.00333551467135929	-0.00152092070065935	0.000149214372560769	0.00155995060271641	-0.000614314834831431	0.00263943336229966	-0.00278611309448185	0.000837194413279785	0.00189841299209759	-0.000420469770125109	-0.000792490222241926	0.00146788930355479	0.00123731826646689	-0.0025443703994934	0.000188270774135413	0.000549612202341287	-0.00144249968970867	0.000126111722810296	0.00119982766513294	-0.00257872592914732	0.000410450875689361	0.00212843647011041	0.00337568551334388	0.00375085669295039	-0.000297332211798285	0.000934674278339598	0.000501146285813325	-0.00131209284439404	0.00112435741597017	0.00181050105698488	0.00035014497551078	-0.000394485812594936	-0.0028877865526733	-0.00124538520088191	0.000628174266182113	0.00215981529416132	-0.00101918046036686	-0.00021458151681808	0.0023457171306327	0.00102265002981961	-0.00204196786971222	0.000188005074872266	-1.20694437228952e-05	-0.00115238729199707	-0.000704839812937896	0.00120423325948849	0.00109631116758169
-337.933333227956	-0.0014959003704289	-0.000135643504411531	-0.00303011769010864	-0.00112625624582274	-0.00150741450556724	0.00195086100333741	-0.00107378334338715	0.000719450000092881	-0.000293311224556669	-0.000241070982593294	-0.000136857906182453	-0.000260991719774561	-0.00083584760079114	0.000425522644113552	0.000588885011795437	0.000103624311832085	-0.000448490626139053	0.00097105463886793	0.00210120780242751	-0.00314291838535796	0.000497623060890628	-3.01605878457734e-05	-0.00119319034485532	0.000501420740623648	0.000436815813135927	-0.00272316674167383	0.00233293285381986	0.00210347930128552	-0.000487992980739094	0.00128224549636957	0.000112094288386877	0.0012724428365215	0.0032912494327193	-0.000518414800945388	-0.000570145796909949	-0.000720296100797269	-0.00183078493434263	0.0015265482906337	0.00063780063469554	0.000434553539900184	-0.00187917705057483	0.000310800205942097	0.0016312018913518	-0.000430989053305075	0.00022752705921103	-0.00118053653372685	0.000932962942828408	0.00139584590235375	0.00325566806912181
-337.899999894686	-0.00128897374777937	0.0020359127888383	-0.00201871339018722	0.00181378234501084	-0.00378901425444245	-0.00348065210347148	0.00107413653747446	0.00276272911398001	-0.00183809192955919	-0.0015691356481381	-0.000546584241183812	0.00144083825512842	-0.00146051343613807	0.00127281629067444	-0.000603639196541939	-0.00238275892906559	-0.000684879354213241	0.00269239278694267	-6.36916822175371e-05	0.000632793646720087	-0.000505357846973697	-0.00244052233361336	0.000325707661333108	-0.00185977739854126	0.00156072246183681	-0.00297871521215187	-0.00145933240940355	-0.00157835038292464	-0.00110316915775444	-0.00165567898320906	0.000476137087347062	-0.000153677641285599	0.000174992242923833	-0.00101169909972465	-0.000786166628021445	0.00108509070481311	-0.00214399163621926	-0.00080200496322147	0.000722486952678958	-0.00214744184570281	-0.000803787898430608	0.00205488225588968	-0.00370593402007779	-2.95388878002179e-05	0.000450139652156234	0.00335367254301955	0.000123923730123265	-0.00314597598232635	4.97597992313858e-05
-337.866666561417	-0.00263627198696303	-0.00112907703469767	-0.000151389666992019	-0.00249850526626572	-0.000811754609067017	-0.00172579351534929	0.00011982714786718	0.00276367543342393	0.00127397308242527	0.000748050588317839	0.00126574162405824	-0.0030873663833838	0.00241244695729637	-5.1159246191812e-05	0.000387166381507154	-6.26711243943978e-05	-0.000982669438784667	-0.000816028685470704	0.00233512721680618	-0.000477481315557471	0.00166611017891583	-0.000449290597908325	-0.000704446764112188	-0.000375605334589912	0.000237370736279607	-0.00434352317685849	-7.38459165129379e-05	-0.000409102594997601	-0.00125938599928166	0.00341709403886659	0.00125599813598209	0.000761116297113507	0.00224342472060668	-0.0018177524179448	-0.0012112616845007	0.00208377164010998	0.00042293567072782	0.00108705018359623	-0.00379617984490443	-0.0019879443199744	-0.00136416734857847	-0.000810710139717896	-0.00139135444801208	0.000517186718347995	0.00121176021205172	0.00141147278254283	0.0017247988810033	-0.00151060082775933	0.00055192679353977
-337.833333228148	-0.00150292122118578	-0.00146058694499929	-0.00027539283158029	0.000305208598461282	-0.000992626738358759	0.00028208954297837	0.00121237691802512	-0.00036765870180977	-0.000817923727131964	-0.000470895984127195	-0.00113221557845833	-0.00160745832661568	-0.00149503915176208	0.00173963867748095	0.000678864545440971	-0.00254566892726193	5.26350146579091e-05	0.00130711996424571	2.5502956373713e-05	-0.00445339491557584	-0.0010668100440997	-0.000430837665164718	-0.000824134132090926	0.000232461570087938	-0.000575815191175999	-2.48600512658959e-05	-0.000981463494081569	0.000122447125063929	-0.000640522517414976	0.00189893105884309	0.000457436133667333	0.00258890589083149	0.000404581120111658	-0.00348055660481406	-0.00107068514555719	-0.000133944704239441	0.000834571646926463	0.000629075617184172	0.00243563000348657	0.00177355556356928	-0.00280448821741064	-0.000713620507805324	0.000473542548201977	0.000832890607231906	-0.00102184211962408	0.000850674086956937	-7.96666546298841e-05	0.00246621718291018	-0.00082186574061649
-337.799999894878	0.00042671247608117	-0.000754503914291105	-0.00172281146527997	0.00258677155500808	-0.00295450192118274	0.0016158812093845	0.000303589818422823	-0.00406075166424136	-0.000518245062201994	0.00168466511702647	-0.00067074738245132	0.000583950095551011	-0.000933703071194891	-0.0038420662939872	-0.0020484468251768	0.000120996098557868	-0.000178321465334585	-0.0010033924880829	0.00194621815506757	-0.0018328202221537	-0.000814642611822514	-0.00185469643328806	0.00122900780885915	7.48381154117572e-05	0.00222594784032792	-0.00316289445651141	-0.000669665676765185	0.000587565958205083	-0.000221132448419925	-0.00137135311873737	0.00124232236119515	-0.000211497522313864	0.00123074776404208	-0.00198664147044314	-0.00315205791341855	0.000757223579567756	-0.00216199954195206	-0.00191122095617491	0.0017347017974112	-0.00150527252246446	-0.00260561416933036	-0.00279245477164902	0.00104798376587256	0.000365142351529291	-6.62380290592512e-05	-0.000490551527053351	-0.000220173799836854	0.00190475648617416	0.00425721315823169
-337.766666561609	-0.00236685525679059	-0.00187809859254351	0.000274636777914616	0.00168992600059437	-0.000572922490917227	0.000655812718746818	-0.00157445004935919	0.00107076858883171	0.000347749879407111	-0.00134875123065559	0.000323516688656933	-0.00228592551676465	-0.000148391730472319	-0.0010184351779251	0.00195228255799995	-0.000842267099019911	-0.00100254575186121	-0.00401623403205753	-0.00025346937435089	-0.00285781606346014	-0.00199491441180177	-0.00121509283020171	0.00113480411344469	-0.000285602360179271	0.000419072015665156	0.00120307982424772	-0.00392949587849001	-0.00152038163939505	-0.0023602367849398	-9.17354406274606e-05	0.00168017155214395	-0.00169139296280563	-0.00351740621498864	-0.00107045735655875	-0.00189734813893916	-0.000943198913148646	0.00134642196742407	-0.000577740369416935	7.72382031479779e-05	0.000508555415189349	-0.00133212094577462	0.000829501467824789	6.27531233489131e-05	-0.00127841762118686	0.000249203931923403	0.000406428014154026	-0.00122985235818851	0.00128528179212184	0.00228801795744593
-337.73333322834	-0.00133367191501244	-0.000807640180953362	-0.00108567298087681	-9.62914900826117e-06	-0.00319569291822996	0.000323096066223383	-0.0019728901510313	0.00146255391611239	0.000357524976553281	0.000268282893520433	-6.65310886400761e-05	-0.00122253498347924	-0.000387521154906811	0.00220295492402134	0.0012741853807251	-0.00223908496936942	-0.000538796126823837	-0.0013841601949196	0.000662961682024399	-0.00242633947570037	-0.00105649209149961	-0.00114851274500849	-0.000946301092367485	-0.000965571056387393	0.000519284300397937	0.00144221752719031	-0.00187543143510283	0.00111555148355935	0.00108698611079794	-0.00112004453445702	-1.50945544801218e-05	-0.00475339127431307	-0.000482781344591232	0.00132583674079934	0.000472912901709033	-0.00256461784788498	-0.00161557030158999	-0.000534519751815843	-0.00184279712161106	-0.00306481006075787	0.000131057164727499	-3.77335573951143e-05	0.000730087098706256	-0.000752354461299731	0.00183019488499603	0.00106593246556252	0.000454009374447617	0.00183378520278366	-0.00158398755372202
-337.699999895071	-0.00332101383308203	-0.00281630377588449	-0.00209423200697245	-0.000923824112981642	-0.00332175119001177	-0.00304141489091447	-0.000929249365444029	-0.00139365782922196	-9.03897535294851e-05	-0.00243887202900772	-1.60851361629133e-05	-0.00115179230059703	-0.000225876361561128	-0.00166810635912973	-0.00179313091033428	0.000588166564915116	-0.000515597571192128	-0.00183283655815492	0.000339664035216125	0.000324231929087926	-0.00337013877157577	-5.45910879834466e-08	0.00247239819582656	-7.24145515664798e-05	-0.00147330281474001	-0.0045644949537833	0.000182550737632403	-0.000836142202309542	0.00116542570644673	0.0020730044622238	-0.000658358208437404	-0.00204595164082921	-0.00297457330871786	-0.00083446811850707	-0.000149944628527576	-0.000299720287752159	-0.000328762030763374	-0.000125845367127009	0.00173233779953874	-0.00099692507916882	-0.00242298161276799	-0.000981516244434988	0.00080064136732183	0.000922761232839964	-6.72508975096964e-05	-0.000856521115028208	-6.97975205965484e-07	0.00138484938455241	-0.0017531069509964
-337.666666561801	-0.00133948867244482	0.00145614974103503	0.000648233210229443	-0.00327149725318154	-0.00193551188878827	0.00141915645341417	0.00108878167095983	-0.00148169444174218	-0.00118265990029587	-0.000524131621927548	0.00199439975589599	0.000390788336066428	-0.000638500974337819	-0.00086629284594264	0.0010752896787346	0.00191109059112993	-0.001554414920098	0.0025776100815742	0.000277506597306965	-0.000109766458004978	9.19728529364949e-05	-0.00129508068193052	0.00311104513563421	0.000532701479828535	0.000288117387913234	-0.00113404099277492	0.000548888465016328	-0.00179662104812439	-7.1280960282083e-06	0.00346983120371913	0.000856824258476552	0.000142370738311803	0.00075013155955439	-0.00113503667770221	0.000238300003485237	-0.00213102392019193	0.0022589544751942	-0.00287410841098845	0.00108495322563174	-0.00263915785088953	0.00177126555071416	-0.00130138444686823	-0.000586606054403194	-0.00148592777224121	0.000467477315941656	0.000922658642343643	-0.00295794551280359	-0.000622469408056769	0.000534837386669929
-337.633333228532	6.28196909222556e-05	0.000293684636577529	-0.00128593428270296	-7.01584519183784e-05	0.000781540795221414	-0.0014687031341305	0.000149815707526813	-0.000643088824739957	-0.00128055536761729	-0.000577263797220229	0.000624213560618259	0.000826095117465342	-0.000549514882479119	-0.00143659416555442	-0.000371580148790018	-0.00198787459306526	0.000597332413402429	4.21523398608237e-05	-0.000708278373257487	0.00355650925145778	-0.00377244195080706	-0.000590029920678359	0.000137518122019675	0.00177395753874843	0.000666466890679174	-0.00120754423065472	0.00150232487113078	0.00233549924125676	0.00231021277139987	0.000502847096724768	-0.00127836812501347	0.00142132864983247	-0.00275246247640082	-0.00251318411685764	-0.00112698973877978	-0.000489568730834611	0.0014479717613779	-0.00101198075265063	-0.00121505357825547	-0.00303338553458588	-0.00107779769290717	-0.000609387428297303	-0.00174913288425271	-0.00171641633298081	0.00273304232088267	0.00304116795077147	-0.00174141640737824	0.00247363244347831	0.000465197422416463
-337.599999895263	0.00178549410965778	0.00263201679877001	-0.0008563765763554	-0.00333914074864206	-0.00339276795782562	0.000507607713834846	-0.00191216153159224	0.00081504672060162	0.00126795500402965	-0.00157158753807474	-0.00241710958374575	-0.000984289038431063	0.000261740254032361	0.00148639764704306	-0.00121837339795727	0.00234531863272591	-7.28729701784392e-05	0.00174200568864791	-0.000226459874919982	-0.000367480472645898	0.0015427152611478	-0.00297337656090468	0.00161731432467471	0.00118432152792558	-0.000197833470974573	-0.00210926958533653	0.00130419238965063	-8.23018975559808e-06	0.00226771524315017	0.00110147218995837	-0.000870185715670213	-0.00127495774347008	-0.004426821015591	-0.000911952631403867	-0.00332645804438858	0.00136788340067862	-0.000102536577124335	-0.000251141949726308	-0.00232736969160474	-0.00238417279807346	-0.00164385466162265	0.00165579734076482	7.29067267101202e-05	0.000302923211891848	0.00150104269118645	0.00114046247276045	0.000284342902791335	0.00017932036154189	0.000387272127548077
-337.566666561993	0.000977707448476473	-0.00224974501538577	-0.00181981020365207	0.000171565559461073	-0.0026907824168666	7.94568508223348e-05	0.000473914051005053	-0.00139579791863842	-0.000319906932950476	0.00172997404868458	0.00224896820698839	0.00162590882970304	-0.0011483441935396	0.00118762370225756	4.54772637005219e-05	-0.0022598730892972	0.00229292907224232	-0.00158964780771598	-0.00141919993747586	0.000637968834156788	0.00127779418191121	-0.000263424953573455	0.000597188369092838	-0.000434372224900614	0.000572543920426716	0.00155759673737466	0.00286375126729832	0.00169602926671575	0.0003088720272445	-0.00148478538066288	-7.96337471815622e-05	4.62753443263297e-05	-0.00237696759537964	-0.00162830048672857	-0.00356454597459033	0.000710333151605957	0.00152907885211218	-0.00144607468128011	-0.000897419245451281	-0.0032681794370939	-0.00182570367906676	-0.000793651469424561	-0.000531835415195303	0.00339632066015894	-9.69046969681031e-05	-0.00208972624016168	0.000588734981925465	-0.00151250474844777	-0.000792170422019067
-337.533333228724	0.00186174347795154	-0.00051644305461529	-0.00095374714163643	-0.00159490852551225	0.00038658043176798	-0.00219063955093945	0.004005091060445	-0.00017389471865803	-0.00196062473286795	-0.00235896113913014	-9.3547555778617e-05	0.000594849200813763	-0.00134853860919915	0.000547436841597193	0.000113914135536519	0.000252496275143677	-0.000667397471505016	-0.00185652756466492	-0.000246202336662615	-5.63054320582568e-05	0.000332599679790935	0.00128319705695323	-0.000252372721991745	-0.00248706692551215	0.000321003939690145	-0.00188594944812093	0.00142537645916685	-0.00244113031383708	-0.000285691673564292	-0.00200751995070725	0.000559370201901443	-0.000923603659336303	-0.00224980735096691	-0.00104273149304346	-0.00152021302556893	-0.00347826510907057	-0.00182903422220215	-0.00246760648034072	-0.00200232035477366	-0.00291652614225069	-0.00167134573460803	0.000951561381179356	-0.00113502119757836	-0.00233428029866323	0.000945659480097061	-0.000769068903730741	-0.0028933017697037	0.000367210919656302	-0.00153492224830831
-337.499999895455	4.78589206692748e-05	0.00157089567075641	-0.00278704863579671	-0.00229749739184748	-0.00155136321684446	0.000742429233177133	-0.00323657329521976	0.000441814031976628	-0.00196412099318988	-0.00101395727142739	0.00290727183044481	0.000462683561915256	-0.000441277845072197	-0.00199949450839176	-0.000294008126030865	-0.000804837467896724	0.000728381471435835	-0.00124147567474253	0.00106101850005647	-0.00210822525197873	-0.00106398914815242	-0.00178051392453604	0.00192340608886887	-0.000494282216385922	-0.00172365504926231	-0.00345612283284258	0.0028017519262804	-0.0019921307432047	0.000501937432194288	0.00126970143639771	-0.00265587380601862	0.000353059009156831	0.000329297160934439	-0.000761373071643368	-0.00152888901481618	-0.00148651641745268	-0.000178002742782679	-0.00202330488647551	-0.00103476576205686	-0.000194582887125816	0.000443348085253037	0.00262135921992501	-0.00168013824495694	-0.00177785380960693	-0.000254081558158537	0.000402564608324996	-0.00164702710964881	0.000890850650916097	-0.000944448124158503
-337.466666562185	0.000587173825516873	0.000944701001600046	-0.00207837019215928	-0.00131922551144048	0.000763223715494976	-0.00183062488431918	0.000236438090728486	-0.000483940988958098	-0.0012454349177109	-0.00157378605471148	0.000610609584956512	-0.000712103232740957	0.00245880779068275	0.000730571096668964	-0.00396180802683532	-0.000308527821871185	-0.000178705341536078	-0.000630676941252406	0.00116176677874236	0.00212807345851074	-0.00310967781170268	0.000286202810651282	-8.07373666391609e-05	-0.000887161601627051	0.0012892494504837	-0.000927333982906564	0.000224119231894804	-0.000785402366104582	0.000630490000856021	-0.000398879351119708	0.000225475519435414	-0.00124570744216346	-9.35963194257372e-05	-0.00165776027564424	-0.00252490127346949	-0.0034031741197923	-0.000635536585532948	0.000506656288976282	-0.000656736769607869	-0.0010170241968035	0.00153600615425753	-0.00208242493269895	-0.00183612162332925	-0.000629813605786844	0.000625343799178668	-0.000855742645781032	0.00119838455012422	-0.00247943443978005	0.00146205104337005
-337.433333228916	-3.17043816292495e-05	0.00336543102748654	-0.00152545305889185	0.00257287453699162	0.000727730381520297	-0.00312660544707311	0.00134286553634633	0.000181223237613271	0.000885607360423979	-0.00298775539049123	0.0010502590964907	0.00156442528822576	0.00120974772701832	0.00169036893253749	-0.00018157291799703	-0.00198289973613808	-0.00252612816828224	-0.00254482367410414	0.000292779957529521	-0.00165105761268269	0.000453529666824548	-0.000140186203323678	0.00252331052497745	-0.00281250587601489	0.00370610034988916	-0.00126295377681307	-0.00462012148014557	-0.00285577365446132	0.00162210120237805	0.000776839967141951	-0.00241112678562549	0.000318045001603151	-0.00211774842807289	-3.4200827063513e-05	-0.000454248865585982	0.00016844418624884	-0.000660444750629874	0.00275004125484168	-0.00063615673768791	-0.000332014232908517	-0.000480106368967226	-0.00116542728390689	-0.00136639493120028	-0.00165316400048166	-3.34497596096162e-05	-0.00258910948929969	0.000479826809717698	-0.00123897696166841	0.00322459555396459
-337.399999895647	-0.00246972773313392	-0.00236417719313076	-0.000455470509323375	-0.000284437173508678	-0.00167499254124048	-0.00353065415286535	0.00243979452949938	-0.00176948526947152	-0.000593912771348792	0.000475519902530031	-0.00107569516677219	0.00165165546213242	-0.00124038783947156	0.00244698201550808	-0.00108082469978099	-0.000359598215847079	0.000668665986321648	-0.000500078401112325	0.0020885188641534	-0.000949804315561575	-0.00079080019131228	-0.000255379219244567	0.000415268732405605	-0.0016960224683602	-0.0018050015317328	0.000783987746285963	-0.00230458967482638	-0.000906590955631947	-0.00076379587096731	-0.000572124760103598	-0.00128068188151642	0.00109584299903875	0.00258417664369615	-0.00124817319455661	-0.00527093824571778	-0.00274476984430128	0.00100689661945241	-0.000440768601135177	-0.000397300998111416	-0.00301253220244613	0.00253259180851939	0.00251182918091675	-0.00216740209903843	0.000436807569975106	0.000717894124398488	-0.000879176620605326	0.00243711843999683	0.0014449831869221	-0.000796898071925733
-337.366666562377	2.47513085348539e-05	0.0045758434258848	1.04607309590055e-05	0.000193505764757518	-0.000895478177103448	-0.000266544455313156	-0.00162025569985769	0.000436193798057705	-0.00265661005369899	-0.000500142543264026	0.00375502578655296	0.002608969705575	-0.00102880019391971	-1.49005872221997e-05	0.00028913201064984	-0.00261575248497314	0.00263200318380186	-0.0026655390268836	0.000816391404156014	-0.00207375661922515	7.5945777761488e-05	-0.00104493148261475	0.000143850278623292	-0.00290394294249807	-0.0003221808161461	-0.000391428056594867	-0.000832516596454225	0.000815617448038042	0.000693779698886843	0.000728680593434228	-0.00164216138569895	0.00060323386735206	0.00276504371065556	0.000648287866074182	-0.000962262918885681	-0.00286466015699482	0.000754188344599172	-0.00137172659981077	0.00270756191378096	-0.0028814939387618	0.000321646231506656	0.00101837393014925	-0.00392716703412055	-0.00189591228187735	-0.00191797274686489	-0.0025822362129142	0.00037584289220316	-0.000753638145040703	0.000144778260837142
-337.333333229108	0.000383686636497904	0.000106062624102399	-0.00228905582623762	-0.000612394420191675	-0.00311409110377858	-0.00166220463387057	0.000594661658308682	0.000282818467108426	0.00225927844656681	-0.000710807233369137	0.000136162982566468	0.000480054961904952	-0.00234904827348137	0.00102780868464225	-0.00147144621292794	-0.000699840122074025	0.000586092947271633	0.00034410644257199	-0.000467895465500856	-0.00191490901357061	-0.00325795868258072	-0.000718779213576437	-0.000160117650432667	-0.00155836988240232	-0.000274952710889509	-0.00272549270840761	-0.00066427786958978	-0.00233580797359778	0.000347389936743658	-9.9253794187959e-06	-0.00246129963047381	0.000761603572774883	0.000791006671496897	-0.00338481366200527	-0.00213197176565649	-0.00217295579587817	0.000298515160243706	0.0002474162488596	0.000290679302433205	-0.00157949328623108	-0.00123009955856035	-0.000593695333446997	-0.00188058305620498	-0.00047859711286391	0.000789754499990414	-0.000482049073249113	-0.000923224789338595	-0.000387497335569864	-0.000964433433725875
-337.299999895839	-0.0024098147828896	-0.000949211359238311	0.000265755952252977	0.0012464776795833	-0.00169137203642988	-0.000339711218909744	-0.00262131426533996	-0.00103832318963204	0.000140334480862481	0.000690054024811704	0.00150566957113929	0.00061326893081981	-0.00423366089438493	0.000594000841909192	0.000761148957322377	-0.000297366538735133	0.00132594240804973	-0.000128280229870548	0.000780811758805178	-0.000167505745454988	0.000498440530399269	-0.000414065331843183	-0.00232604765922051	0.0019125457132575	0.000126838076771496	-0.0029968097784282	-0.00068402302062387	-0.0011453049752117	0.000326377116450449	0.0011648605203225	-0.000178532330463499	0.00138459177769235	0.000744452772140081	-0.0023539341258938	0.00135950934602513	-0.000218710158930269	0.0011929680274726	-0.000953765235709891	0.00174032692287729	-0.00169434650203082	0.00081615257767409	0.00120949318827501	-0.00289319291367274	0.00114091872388333	-0.0023998016890624	0.0010820405420312	-0.000219289731103411	0.000120128256122287	0.000876418626442388
-337.266666562569	-0.00154697856209407	0.0027662760311592	-0.00240121659202452	0.00146210197261087	-0.00190465572790621	-6.36193842361577e-05	0.000674846154907205	-0.000807596832446911	-0.00055245871546572	-0.00261452223737524	-0.000882363897215854	0.00223774413485767	-0.00163239342017507	-0.00111206407889886	-9.61199442436333e-05	-0.00102139467979767	0.000812872806423615	-0.000743345643554494	-0.00126621110048619	0.000275007885270684	-0.00204616107943434	-9.36287707364869e-06	-0.00295583892499685	-0.0014401399609939	-0.00034522210402621	-0.00164938929878644	0.000701643747825886	0.000388401322714116	-6.80173599314493e-05	0.00392580417237653	-0.00263269705841096	0.00369955973281288	-0.00180827779529202	-0.00115613582100338	-0.0031530394587691	-0.00119408855959857	0.00302864640499123	0.000804292458727596	3.7392132622216e-05	0.000494706824642033	-0.000346232907174393	0.00039011391422783	-0.00212409581351514	-0.00259519451209655	-0.00216363086436711	-0.000721134251870259	-0.00187850149282576	0.00110599255294119	-0.00136633784613238
-337.2333332293	-0.000377870978500838	-0.0015326158405311	-0.000501015190024656	0.000617296847983062	6.85219421132643e-05	0.00103869841058379	-0.000581088525867468	-0.000989014167505631	0.00139292964141857	0.000722122729755248	0.000625057182818134	-0.00177419509249843	0.00179159504721682	-0.000463445670260465	0.00229041558603427	-0.00294064516446213	-0.000106942049430847	-0.00117374257625591	0.00134689270532784	-0.000474112017226136	-0.00126738810138516	-0.000251610613318687	-0.00208440422000467	-0.00119672506527657	-0.000149414876003839	0.0010879456972499	4.46779504741368e-05	-0.00155232428693541	0.00170616066035667	-0.0023824971348877	-0.00327072222670877	0.000227369872328631	-0.00168943317998149	-0.00142608328162963	-0.00152169159240434	-0.00146933639209923	-0.000809562685323617	0.00113590068465141	-0.00137894438190644	-0.00137662983285325	-0.000785392753818837	-0.000914653319639913	0.000317419880836334	-0.00052252085529414	-0.00124075708205018	0.00172994346955935	-0.000865545496627873	-0.00160418864086831	-0.00119601782234036
-337.199999896031	6.29945932774101e-05	-0.00175866150631176	-6.52157029534806e-05	0.00186879110711646	-0.000232137748249595	-0.00109406937222478	0.000637609977133802	6.9452257100977e-05	-0.000761490774047635	-0.00160486460388742	-0.00175140518684158	-0.000839623846777493	-0.00052592831208198	-0.000873820026782823	0.00101278693271034	-0.00110134398150086	0.00024908789244027	-0.00334999360678689	0.000496493692948241	-0.000927710611526522	-0.00123304863486873	-0.000595827694465312	-0.00223727897707859	0.000384067388912945	0.0022810379776913	-0.00134425030905394	0.00147840550310352	-0.000486694701378632	0.000343378837187935	-0.00115694315324066	-0.00147715436473084	-0.000260892094291254	-0.000185407238574076	0.000843126255571036	-0.00169895145308019	0.000350629354502141	0.000213266732949746	-0.000970050964750668	-0.00477925702089865	-0.0039600539615946	0.000626432143174371	0.000418807631571538	-0.00219155750483557	-0.000273260414383136	-0.002172992666159	0.000357097434194431	-0.00279206210569127	0.00224818139415006	-0.00113334004628296
-337.166666562762	0.00151543921381381	0.000423228489312644	6.50657249060549e-05	1.43839690007752e-05	-0.00163749500085819	-0.000477162640932116	0.00395246998411292	-0.00123868177675945	-0.00125636352331826	-0.00268240230916728	-0.000317710493102252	-0.00105837578761081	-0.00178364060781644	-0.000566019988926469	-0.00324308622734826	-0.000853106687719651	0.00116837668102709	-0.00296291789570013	0.00121203876814302	-0.0016666225167099	0.00176861137370199	-0.00217106623280083	0.000917587904350703	-0.000650893853351153	0.00109586498075176	-0.00130486446424027	-0.00273539755545293	-0.00101180446237747	0.00197261343434607	-0.00104929729432812	-0.00121078397583407	-0.000561125421324915	0.000755773541178728	-0.001096542088454	6.23614567097919e-05	-0.0017316329467455	-0.000534766346918514	8.48988555988139e-05	0.00149011477344618	0.00240694830602062	0.000851320871870787	0.00182018669033035	-0.00026837352031206	-0.00245051867855439	-0.000502797712469749	-0.00129643655948442	0.00176687868122938	-0.00294508247840652	0.00136971622925419
-337.133333229492	-0.000997455742624886	-0.000648028214986551	0.000950358113274374	-0.000607854579160017	0.00257245863053845	0.00236560904468575	-0.000461230072689389	0.000955175643138184	0.000184560625881569	0.0014019710912323	0.000427760766497864	-0.00241256587340732	-0.000399865217974638	-0.000559493462655714	-0.000599132498019572	-0.00287596576815252	0.000888041724036781	-0.000615389648370934	-0.00212971280627072	-0.00207276932706801	0.000288891432636773	0.000739414888274337	-0.00101169872895723	-8.08388152008233e-05	0.00348157665111326	-0.00096998956626182	-0.00216238691974246	0.00111123909110655	0.000944235091900114	-0.000131881121945621	-0.000845757831789751	0.0023629796563488	-0.000690245496559494	-0.000217354699660333	3.00252590942351e-05	0.000991375371845904	0.00208923371564473	-0.000721424671533688	0.00101019533892188	0.0014562712413495	-0.0018990871972614	-0.00220298303756872	-0.000587734027048592	-0.000241104461094599	-0.00192777055618998	5.89010966559611e-05	-0.000422271586179024	0.00080719343900848	0.00258215482867907
-337.099999896223	0.000179069369203866	-0.00339636597988446	-0.00377301233920357	-0.00138456821608379	-0.00140780988202471	-0.00192676934646596	0.00117032637164838	-0.000968895538628001	0.00223788426747196	0.00195627759716344	-0.00194173855951263	-0.00135452747445786	-0.000902082331325604	8.78344862620395e-06	-0.00163069786706527	-0.000407402922307565	-0.000663076861160738	-0.00106552652732217	-0.000388006755844161	0.00106398350211501	-0.0005542390996921	0.00126071084574697	-0.00213904540894527	-0.0053890104845159	0.00131966997556654	-0.00311659842868661	9.51784233318431e-05	8.5443475957514e-05	-0.000223321594412185	0.00127248327479612	0.000674637724998317	-0.000165068423189307	0.00126419498038699	-0.00102634677043489	-0.00282775719012374	-0.000325761501665744	0.00257729763951331	0.000406510302367047	0.00105588153141645	-0.000871595453814433	-0.00200192685944733	0.00272232309716602	-0.00106858408206278	-0.000631916010755518	-0.000830344025379293	8.40217945855537e-05	-0.000986745621390006	0.00134311863415015	0.000296925941452142
-337.066666562954	-0.000394652399593465	-0.00121177441592635	-6.32687069510585e-05	0.000735197856970071	-0.00206035422812534	0.00152129588238092	0.00178034567291185	0.00146866163288883	-0.00281650894081564	0.0022863194968844	-6.0637046604195e-05	0.000601365094882067	-0.00243641578449805	0.000357653239064892	-0.00306084127039541	-0.00022919983085512	6.85114560050604e-05	-7.00833232114562e-07	0.00115404595447077	-0.00165421361414675	0.000827410428918651	-0.00411938465422157	-0.000731567307125758	-0.00326937818452766	0.00191181392474604	-0.00355233616636941	-0.000325009847458202	0.00153869656681438	-0.00011743882456261	0.000461005813346627	-0.00161935568560523	0.00123971206765383	-0.00480077214889696	-0.00282519110802071	-0.00344396945248227	-0.00334854580210509	-0.00168948765786681	0.000120174104593529	-0.00033248204361036	0.00239838732392328	0.00129982406937479	0.00162510231033264	-0.000562205314097564	-0.00253167118816255	0.000865177107504334	0.000821289422920146	0.0024699149689299	0.000189618630321853	0.000689825150827383
-337.033333229684	0.000943718918224534	-0.000948087275384646	0.00237397176432952	-0.00128707460364741	0.0035966814530165	0.00057175196149728	0.000561248113591928	0.000212097726280946	-0.00122836607020371	-0.000902001659430662	0.000308457633560799	-0.00114178288211819	-0.00277947153591707	0.00166395243311379	-0.00110389413210177	-0.000164974601239654	0.0011010457544709	-0.000925125991023901	0.000271860472370711	0.000648570495140333	0.0028858081903137	0.000518701122522058	-0.00054330152225901	-0.00165476119344699	-0.00199381870021353	-2.34302780663942e-05	-0.00133835428452045	-0.0010457575015167	-0.000286527204331533	-0.00152745606392612	0.000310831306158055	-6.55840811074615e-05	0.00316743034743339	-0.000534492323921665	-0.00194554018342785	-0.000115144956302826	-0.00233763183522073	0.00253880122568606	0.00112403856552834	-0.00255956077124375	-0.00397943573992121	0.00254097728081204	-0.00323402090098968	-0.00232684822372531	0.000477280260399948	-0.00186842246775343	0.00249128297700552	0.0012956744576198	0.00159404490180814
-336.999999896415	0.00232168476245587	0.00125591850955253	-0.000769060055386128	-0.00314692627343016	-0.00419719138193164	-0.00297587687372658	-0.00165282456424987	-0.00232076122909619	0.00277198203144413	-0.000835697094770049	-0.00134891988878938	0.000559129577078932	-0.000751601547847369	-0.00299352922040319	-0.000842636332325619	0.000585196258419685	0.00381769872780391	-0.00347190624418126	0.00350586128126618	-0.00231958941516153	0.00344032177073783	0.000557930537434581	0.00165159636755585	-0.00234651222251725	-0.00189633085569374	-0.00172107215069039	0.00178867237856339	0.00207490344680039	-0.00189439624529009	-0.00159909357177945	9.39299840815311e-05	-0.000545448484487898	-0.00038162666116992	-0.000580290672639983	0.000644289980342827	-0.00205745922653988	0.00425866020984844	-0.002709992865642	-0.00310932848909951	-6.7286376347897e-05	-0.00147149189964257	0.000173506031528103	-0.00195765069066522	-0.00285716879871201	0.00198264263679682	0.00273474104590465	-0.0011930941913757	-0.000886029220262596	0.00106881234433387
-336.966666563146	-0.000145392447211568	0.000952373553922192	0.0020451921986645	0.000122164082456355	-0.0006182156426362	0.0012863348551474	-7.90884094590272e-05	0.00178726052921241	-0.00181714524967103	-0.00037475608187143	0.00124326143131825	-0.00143300899020626	-0.00157279645933261	6.84285054064482e-05	0.000105497284143552	-0.00179887501860732	0.00190732730063292	-0.0020607458503229	0.00133214295848427	0.00291492508731472	0.0019096271073914	-0.00273735920161744	0.000516779532043987	0.00367750736543548	0.00208038084176265	-0.00172569432376657	0.00022060809066704	0.00128354499526939	-0.000352145776851498	-0.000620143284538965	0.00166037502610539	-0.00324361583911303	0.000338684927080113	-0.00395131145158267	-0.00601039119545166	0.000259507030931139	0.00183785317591378	0.00120543093656	-0.0017355828458171	-0.00234247569692114	-0.0010127828222587	-0.000445776012798826	-0.00153520358660497	0.00276051873007499	6.21207957918202e-06	0.00149403508713764	-0.00161479383077101	0.000610310254278379	-0.00142611557488936
-336.933333229876	0.00022886112942333	-0.000191643477584491	0.00138214655522273	0.00299776399624585	-0.00130148211581882	-0.00110555555898095	0.00317848595402648	-0.00345061558383286	0.00208752994001582	-0.000613356083668637	0.000215871112935861	-0.00426912907637267	-0.00222679762566091	-0.0015254042738001	0.00324370080983405	-0.00209659573187759	0.00141413129162971	-0.00171678701259204	0.000181508369310746	-0.00484826721306153	-0.00184892728049857	-0.00440020523714912	-0.00144513285982484	-0.00187696481612298	-0.000105074703242503	0.000159159278238397	-0.00048001445912782	0.00227093680184887	-0.000782904420543851	-0.00080963925321953	-0.000288875503611452	-0.000801280067996513	0.00212918914940097	-0.00221699090348215	-0.000129546164431393	-0.000291675473842679	-0.00236220693461675	0.000112274024251513	-0.000457104958273669	-0.0028392628916063	0.000350586544648146	0.00125573382940014	0.00163758871576924	-0.00149930340318982	0.00049260708606258	-0.00158702992191706	0.000604474597943105	0.000479249582517549	-0.000335917550768894
-336.899999896607	0.00111407870483515	0.000713044186275269	-0.000752176219653511	0.0014351381068084	-0.00242828224134883	0.0015439679420739	-0.000195277189714238	0.0023433740165193	-0.00143794228791383	0.000118518740268136	4.03686459682362e-05	-0.00106222204775874	-0.00131409067880295	0.000489589705012783	0.000390107889754243	-0.000377782093491263	0.001253828260253	-0.000904571828759027	0.000750970029164022	0.00137531707383587	0.000502744248762066	-0.000414952781535582	-0.00116657860329927	-0.000191552566319086	0.000930540355581266	-0.000743196715572103	8.95692988985841e-05	0.00367447715902158	0.00108844253270879	-0.00215470639770465	0.000658571472272884	0.00215083396613502	0.00236430884635475	0.000161225947673094	-0.00213324533990689	-2.31862037577413e-05	-0.00127805028170125	-0.00207600029378407	0.0011714400052083	-0.00253283123990355	-0.000910047466848529	0.000302322765645568	0.00127972250248864	0.00026123634787989	0.00108866679936159	-0.000242514411223138	0.00529612268139779	0.00185959999858454	0.00125005501226783
-336.866666563338	-0.00224468593489358	0.000437681978550319	-0.0013423956631291	-0.000816660789076051	-0.00121361820750399	-0.000148291113496235	0.00110047348573628	-0.000887770424675915	-0.00114393540665969	0.000995248724528497	0.000846092750412586	-0.00211612567563069	-0.000936793664968905	0.000579109707863124	-0.00298654413092037	-0.0011192328553622	0.000950490971519113	-0.00100595577343809	-0.000606174079270771	-0.000776741563887517	-0.000696724941532945	0.000501556530664082	-0.00233060749759506	0.00049466172157786	0.000631614274176462	-0.00387543600150031	-0.00114471847553121	0.00249555590804651	-0.00144516575003784	-0.00106265215071344	0.00046183168585745	-0.00146029044557561	0.000729822879921849	-0.000200047239428347	-0.000801219085302729	-0.000856512180152147	-0.00167861925713131	0.000315146008598055	0.00180040874046938	-0.0022272097139443	-0.000858316241133861	0.00231597099378111	-0.000613210728484304	0.00156075012678791	-0.00127842055349525	-0.00178468431580081	-0.00207531474133738	0.00193433954617994	-0.00114335194378112
-336.833333230068	-0.000680207270887134	-0.00123302481957488	-0.0023380413710592	-0.00125685518249663	-0.00126860993054134	-0.00150460181781298	0.000526291777124599	0.000779744382759073	0.00249384784610107	0.00235860355404971	0.00134696439032089	0.000291410424018479	-0.00239894056206191	9.79027096525975e-06	-0.00382800538070249	-0.00206808236705858	-0.00131481086171448	-0.000437367558903889	-0.000443112603922602	0.000682396803796337	-0.00137172616421444	-0.00342732475385954	-0.000154697412368177	-0.00242866488860249	0.000297683363171708	-0.000184650841912215	0.00186077703952126	0.000766630821614656	-0.00047474850559337	0.000241818082167944	-0.00120615167472415	-0.000853837068097385	0.00137015339605207	0.000981439560207242	-0.00365134611935469	0.000667012337291717	-0.00264519729445056	0.00264958437495721	-0.00128684121604217	0.000487933922836969	-0.00095630319568063	-0.000457742386051785	-0.00112647871444793	-0.00138367780935844	-0.000979971577033334	-0.00193603771845507	0.00134049491040722	-0.000356514300400623	9.87683644676496e-05
-336.799999896799	-0.000149560691446227	0.00311506366621639	0.00076603111791862	-0.000538193652840802	-0.000555029851963873	-0.000960001475224348	-0.000267245788553194	0.00242664505252244	0.00193876283998806	0.000299393562140149	0.000332164174369542	-0.00123161603653943	-0.00188300138892228	0.000372467163434087	0.00024276471872875	0.00273249304755718	0.000293333974883625	-0.00138189524276333	0.00205570528454435	-0.000854500540745096	-0.00168192206579654	-0.00436132879715101	-0.00147482428254953	-0.00205400448234694	-4.23487594741756e-05	-0.000264680527120031	0.000462010383048939	-0.000665946900560543	-0.000538522044276291	-0.00258545958212464	0.0011551596657674	0.00176860323345629	0.00083577952314684	0.00132412149915151	-0.00323302931314295	-0.00225539228344451	0.000432582733641662	0.000701475624402592	-0.000445946484140425	-0.00350689125128367	-0.00262216275617366	0.000909472807470779	-0.0012974724782332	-0.00204106081274869	-0.00267822691953035	-0.000387214251947432	-0.0032272981998247	-7.54813901648888e-06	0.00245897094872882
-336.76666656353	0.000411571415760648	-0.000281171525768897	-0.000342080307093484	-0.000618858521847065	-0.00480563875557327	-0.00291642804379488	0.0028368705567553	-0.00302310147824392	0.000434655920641625	-0.00157071719348045	0.00158794529359063	-0.000600107487369161	-0.000995188221217136	-0.00171339202649967	0.00248832369606755	-0.000892744509839227	-0.00175509662959172	-0.000261616603148496	0.00103762360809123	0.00130682044473185	0.00114921827329817	-0.00105071579512739	0.00130362675672901	-0.00118008421903537	0.00213403590390615	0.000369729598429847	-0.00252372031075765	-0.000182269898072573	-0.000568584140106299	-0.00316110789341895	-0.00064148992977231	-0.00371398069331852	0.00201749145447094	2.47742191505917e-06	-0.002496966457321	-0.000748095109195046	4.33317694271684e-05	-0.000633763538881782	0.000466680990102941	-0.00261292077838815	-0.00322623060614524	0.00180533103377556	-0.0028364708742914	0.000747172562498788	-0.00105388809835139	-0.00280993634859339	0.00119659664078198	0.000479560152961245	-0.00310421925653781
-336.73333323026	-0.000471969423213037	0.0003643733496973	-0.00220840150844592	0.00206861916573509	-0.00112485325229439	-0.00257002091121816	0.00051324280234466	-0.00271790204398714	0.00139733911458728	-0.000610831436920201	-0.00268601262640611	-0.00144798808570923	0.000101981632047554	-0.00239481175450995	-0.00145105201097218	-0.00200893889907305	0.00256360020366297	0.00135974068704625	-0.000459059162168485	0.000256337734403034	-0.00263533484642264	0.00238147251784149	-0.00231004155286829	-0.001270205633223	0.000268308450671495	0.000788072033104603	0.0006990750213276	7.30277391127743e-05	-0.00215106634938877	0.00106219522701689	-0.00164291693140606	0.00169768824063043	-0.000320236071980395	-0.00202042554748938	-0.00151980110329752	4.38342190112184e-05	0.00157964593731896	0.0011591520524683	0.000520647380211514	-0.00135787572800017	-0.000457792495346721	-0.000631739298075029	-0.00204904448881171	-0.00124298446747995	0.00134602372135861	0.000409589870400295	0.00193867199632658	0.000296578452096186	-0.000443100572035782
-336.699999896991	1.40908469969947e-05	-0.000317190851265248	0.000636324986640346	-0.00253314960478634	4.16615896731143e-05	-0.00104510865862784	0.00236141164192183	-0.00128594209481669	0.00193728890245937	-0.0013043130270991	-0.00160991326316684	0.00165701142133001	-0.00288103557939623	-0.00295243226888786	-0.00349707390468512	0.000255671622840681	-0.000327642463081146	0.00145500206250215	-0.000303054468596575	-0.000100717397133798	-0.000377740367279222	-0.00170346924413678	-0.00146813084136888	-0.00273056645490966	-0.00139296214190454	0.000470307936055181	-0.00081315731825482	-0.000499695992750904	-0.00133418197487345	0.00071688021789662	-0.00361882714261108	0.00201836125411592	-0.000904108598791975	-0.00305524476800567	-0.000450848671605608	-0.00116030241898879	-0.00120459288217412	0.00132110207379021	-0.00107405675445094	-0.00194300958179017	-0.00197164504741865	-0.000979327736597368	0.000723428568263684	-0.000687019737877881	-0.000725427204410933	-0.000873302547007015	0.00046408448589319	0.00188842657631894	-0.000166497045853253
-336.666666563722	-0.000620189763809953	-0.002268275777489	0.000294613345499628	-0.00255791771265323	-0.00163870024327673	0.00129169792237871	0.000499608924766193	-0.00216820768969095	0.000649941598001025	-0.000102845298548648	0.00125985795718253	-0.00125095360767946	-0.000285133211865629	-0.00206818845937518	-0.000920544859721595	-0.00109903479319651	0.00141283219292276	0.000277437000077208	-0.000299751967585693	-0.00226458038969357	-0.000617129843802355	-0.001016540383458	-0.0050685269809313	-0.00256294796302536	0.000167613884180184	-0.00339608565774208	0.00211705475380741	-0.000802673532588671	-0.00160100880832403	-0.00240295729431439	-0.0016410062394896	0.000569984714488325	0.00185202036417742	-0.00272440586242551	0.000720957409612755	0.000284363288996281	-0.00195717758137059	-0.000297778212502431	2.33775313487339e-05	-0.0058235926561877	0.000442669793412898	-0.00061455572490321	-0.00242031370121554	-0.00200847836960616	-0.00465295802773091	0.00183574597756142	-0.000525545700551855	-0.00347112849617681	0.00047719222512399
-336.633333230453	-0.000693333879019042	-0.00160977541200769	0.000487051985429421	-0.000453286208390025	-0.00114419416189748	-0.0024439286189919	0.00216064265330063	-0.00159793129960462	0.00119971828240228	-0.00275852330564963	-0.00127542834529626	-0.00215555442276383	0.000557832496117072	-0.00160266349256588	0.000460440464908229	0.0010533571493091	-0.00163125229007621	0.00226721305813815	0.000440057918974057	-0.00119232386859325	0.0014867112787994	-0.000412708132933703	0.00153558423363243	-0.00143712957381181	0.00116047705729572	0.00049401686039996	0.00101490705826357	-0.00036572513630817	0.00251072413068154	-0.00113809156671574	-0.00268264784497774	0.000186707668527131	-0.0003011190304818	0.00140239558890054	9.99845758853368e-07	-0.000903541436157673	0.000458725918572878	0.000775435638206035	0.000940938348660159	-0.00106064424407626	-0.00187966214537583	0.000751589290295063	-0.00369308313580585	-0.00187564358126624	-0.00113662801471226	0.000608033866273727	0.000585731046889304	-0.000135435342667467	-0.00106990452773481
-336.599999897183	-0.00222876026709196	-0.00277031091162461	0.000832338518470532	-0.000489610135474772	-0.00160713918280686	-0.0023222133194386	0.00127435397524434	-0.00266784629083405	0.00163600400006447	-0.00132983504400253	0.00162587205500553	-0.000306177072596392	-0.00235415816414142	0.00191787256960418	0.00141085803463026	0.000398990769360452	-0.00230096509405509	0.00175541484262187	0.00109457422318182	-0.000788483045641497	5.73157243733968e-05	-0.000335248365584184	0.000605772139894323	0.00126012766527095	0.00115639644745369	0.000847469122962963	0.000150935173893529	0.0011955768854861	-0.000943642280636259	-0.00091047402653055	0.000129683283586646	0.000386465636399658	0.000846038720145104	0.000655302492248322	0.000340820024216204	-0.000659909348183496	-0.00184662792332813	0.00153359600653724	0.000782897927897541	-0.000804339826647293	-0.00189051399675122	0.00189069256318275	-0.00176316476572813	-0.000648780649597724	-0.00120592719887702	-0.00240137244712257	0.000532853118739629	0.00160611092838236	-0.00200928022458213
-336.566666563914	-0.000854223137250365	0.00262332683629651	0.000271594477224246	0.00395106617952701	-0.00176545350642909	-0.000927684573881038	-0.000166587669404916	-0.00211380113276738	0.00123467115377995	-0.00160239793996264	0.00257982222525843	0.00153029572694219	-0.00223585682293836	-0.0003167567305703	0.000489689299091767	-0.00265108390297841	0.000100400964703873	-0.000184211180003779	-0.000379698253943128	-0.0038584958875959	-0.00216152123758817	-0.000469434333554952	0.000406430276506997	-0.000937949708921026	-0.000225221030717093	-0.00176071739756278	0.000361475532312583	0.000483710043211794	-0.0014389985140606	-0.00253059253610466	-0.000590486773757393	-0.000926965379773104	-0.0030399574397787	-0.0015938200133776	-0.00222942571517615	-0.00236884186745134	-0.00130332311227976	-0.000489254939472716	-0.000500282437331356	-0.000431033023673311	0.000979256042584087	0.00253256863094464	0.00110887374359592	-0.00302335073191584	-0.000812673521672802	-0.000329147226363791	-0.000592305687676875	0.000964633471072229	0.000544636215026095
-336.533333230645	-0.00198027926303357	-0.000967630099181771	0.00208823718368256	-0.000210978783365512	-0.00273765480142574	-0.00136259473961919	-0.00197832494195394	-0.00082384946310432	0.000834193514068327	-0.00303402806257558	0.00135721388292653	-0.00149553167231264	-0.000691028931370075	-7.87372458987967e-05	-1.02328665327889e-05	-0.00130547536448256	-0.000405338756797824	0.000681734768087527	0.00111491942663711	0.000989112551318061	-0.000625282442142217	0.000471892131255314	-0.000560165896885456	-0.00170769708665008	-0.000840443439234617	0.00161170896733465	0.00111674162273023	0.00252724970703944	0.000714583586968964	-0.00261682778113481	-0.000696184517497644	0.000919830399731425	0.00177651680695201	-0.00113849720101389	-0.00240092494502675	-0.00116248635120342	-0.0017026618076259	-0.00149201108448815	0.000686250368703512	0.000338975513347273	-0.00069370345541242	0.00133092253684619	-0.00245653653841971	0.000190818962243933	-0.00113279918090414	-0.00120217901466957	-0.00220062552221434	0.00101845661953193	0.00108306571157524
-336.499999897375	-0.003683216751727	0.000214709688372672	-0.00209167009399835	0.000966861225393245	-0.00137128257200858	-0.000293033016051769	0.00179157987527012	-0.00187982316432089	-0.000445579846081401	0.00128824920020965	0.0013533175516548	-0.00226261885988677	0.000745896470882079	-0.001372302391626	-0.00191028736150256	0.00177294169858722	-0.000665568347504308	-0.0020616816229041	0.00170166748673484	-0.00189944140796627	-0.000190452939437979	-0.000255531298151257	-0.000131703576401687	-0.000431138251859919	0.000387376151425367	0.000535149835212745	-0.0014568598944491	-0.00151853667443858	0.000172253973776293	-0.00118489185396231	-0.00240786321879161	0.000365519949939164	-0.000560675954347278	0.00147005353086571	-0.00110316403659561	-0.00388087305241358	-0.000721699224754069	0.000500453173370108	0.00189346601418372	-0.000917974035991365	0.00034402102287634	0.00189204161566436	-0.0028152239928807	-0.00180673399372189	-0.000733305538957896	0.00112453473562779	-0.00146592249389832	-0.00125247288956387	0.00142517882900073
-336.466666564106	-9.4237103433148e-05	-0.00146644774061389	-0.00285242717666467	0.00133768860916628	-0.00113266227524955	0.00212152384035613	0.00211570419528484	-0.000296232703828614	0.000896471882377625	-0.000845531276696621	-1.40340554367624e-05	-0.00242380270565334	-5.93735294992515e-05	-0.000412889245101411	-0.00356456454597287	0.00177928332893218	-0.00114604390355411	-0.00135357707599393	-0.000631444651441271	-0.00359932135469521	-0.00226900348084336	0.000473283299359473	0.000958139035914018	-0.000540402705509369	0.00298155386670129	-0.000281563849884203	0.0031098143817343	0.000473167490415261	-0.000959168166779434	-0.00019366798155418	0.00101072795492774	0.00137243614011728	0.001287764329028	-0.00134430485982817	-0.000517965332842873	0.000814284081003591	-0.000852715344807464	-0.0011973996899135	0.000571278144314458	-0.00231098041742139	-0.00175535116044423	0.000385264267369179	-0.00378399206334445	0.00228919621384371	-0.00131633916249096	0.00071795388078888	-0.00149818503434096	-0.00140241165572264	-0.00254583335820757
-336.433333230837	-0.00238744356516973	0.000114753700931947	0.000107815944885181	0.00183988033054938	-0.000401905336941843	-0.00140983355256152	0.00196037800056392	-0.00310970476788686	-0.000632761532131876	-0.000338697606680705	0.000399444101690571	-0.00088510302687439	-0.00239269100193562	0.000124523841745106	-0.00164422563198507	0.00190526151570169	-0.00066849435913896	-0.00114426720725502	-0.000291130828050767	-0.0015119209298371	-0.00147923455596677	-0.00252232363021176	-0.000702443310928724	-0.00259806470093393	-0.000882524885656211	-0.00029952452470261	-0.00109746971098945	0.00196856584438776	0.000970894435329495	0.0037372121257464	0.00228360378430925	-0.00195321152010863	-0.000956140627941804	-0.000930917835050948	-0.00336352463097134	0.000208456042568028	-0.000446748356049076	-0.00270337276229726	0.000855466277758676	-0.0018917161942873	-0.00179158349605335	-0.00101571571422221	-0.00380075202805963	-0.000908667587931289	-0.000797397724204396	0.000400703310644346	-0.00310056249558177	-0.00111352162606415	0.000430900616650187
-336.399999897567	-0.00333414696605805	-0.00106341969217094	-4.34958640997962e-05	-0.000589765520464303	0.000231895228648749	1.95703544891845e-06	0.00284907502793807	-0.00124617702262197	0.00350570737219535	0.00116003352353744	0.00184687293092101	0.00102323908682989	-0.00222925696501364	-0.00113945843654217	-0.00083956787230044	-0.00108638347948553	0.00173456147126938	-0.00127160695744222	0.000571069261861235	-0.00172470161863181	-0.0014784878663997	-0.00324370323199541	-0.00168085935889661	-0.000327394047659024	0.00202691237071551	0.00215328538393056	-0.000317400879780161	-0.00110650583723604	3.14796834901543e-05	0.000897081489172558	-0.00285139165086612	0.00228361009382383	0.000797602165423461	-0.00215697155088179	-0.000421734628809345	-0.00239511517552005	0.0012181006194053	-0.00353224004895336	0.000408831518336483	-0.00276790727992859	0.000934174777238561	-0.000927744078552784	-0.00361111537074588	-0.00298982182695273	0.00104083270939981	0.000327118623792533	-0.00220607400220352	-0.00277554893512466	0.00304233419666666
-336.366666564298	-0.00317197791727386	-0.000752386452608889	2.7593752590982e-05	0.00145295105877485	4.1243069654473e-05	0.000901584558353652	0.0033085973069672	-0.000111706188849925	-0.00368631698530919	-0.000275702280351453	0.00175073415352678	-0.000180853963515859	0.00131606438632736	0.00104657848050893	-0.00181187993149212	0.00128007001789499	-0.000459047085314079	-0.00176534995581623	-0.000128992874067868	-0.00229140429351926	-0.00279354831089218	-0.000140717985459005	-0.000774453468312841	-0.00249061263202555	-0.00017781914637216	-0.00294033771424707	-0.000255477147594219	0.000379155486658567	-5.57934457733333e-05	0.00117897270910161	-0.000888037984881795	0.00183359369262548	-0.00208549231240429	-0.00413790263184743	-9.99189600658923e-05	-0.00164104394502451	-0.0055350438471049	-0.00112236634942298	-0.000901965216697054	-0.00376946101709563	0.00117127827191321	-0.0010135477663803	0.00158856998327261	0.000116475460864462	-0.00127258176881095	0.000881934527051764	0.000605939045339676	0.000785337212553583	0.000716832327828487
-336.333333231029	0.000719507251799478	-0.00163471217612698	-0.000606333846660756	0.00295920724865639	-0.00022531410489246	-0.000701118757281516	0.00212644527047112	0.00121517613646427	-0.000295722980197977	0.00148501254193467	-0.000728698821077622	-0.000844636660222164	0.00178763935998327	-0.000951948933192281	-0.00178620344754288	0.00259216641067406	-0.000904113032256904	0.000768831312444984	0.00161776935107194	-0.00261354536949832	-0.00172746794297307	-0.00388914709085386	-0.000247523982140452	0.000148522809231943	-0.000510184759100585	-0.00167038122454333	4.38092391744638e-05	-0.000241971418661335	-0.00125633025163829	0.000474317862204532	0.00276741708307038	0.000827746098315485	-0.000344836019502859	0.0014705504638729	0.00107585544611544	-0.00090956454745228	0.000321417721395045	0.00209739621118066	0.00150514047349559	-9.96294719735058e-05	0.000896122004598543	-0.00270261908395963	-0.00303087059509677	8.4449084542082e-05	-0.000893817082974646	-0.000428070015664472	-0.00197352624713776	-0.00158721527305217	0.000471713843600674
-336.299999897759	-0.00209458688069908	-0.0026255962632179	-0.000313229414960037	-2.35314651079177e-05	0.00115289789591844	-0.000462479959397966	0.00346293381689144	-0.00222861718596701	0.00164339474404251	0.00461384417092892	0.00126630146485418	-0.00259971030150474	0.000820668611782205	0.000882486638792979	-0.000764939556817779	-0.00182042555636786	0.000128864787904415	-0.00149411256016974	-0.000661878066999577	-0.0023584261185825	-0.00056235256621362	-0.00269284394132763	-0.00201204112963871	-8.71434806556382e-05	-0.0026008634813981	0.000130895863206359	-0.00180482977211582	-0.000563306789750473	-0.00165962083133253	-0.00153846498972765	0.0023031847828171	0.000955199849523192	-0.000687475293225104	0.0022855766556148	0.000345778565894905	-0.00112068746224026	-0.00104152531362944	-0.00101460332800907	0.000864682390524285	-0.00145589090069342	0.000425089428325753	0.000572125460233774	-0.00258565424953516	-0.000747867155469595	-0.00129912009610711	-0.00199176602354978	-0.00303871760749286	0.00130766787441772	-0.00249055931067732
-336.26666656449	-0.00257513594556835	-0.00616071265724427	0.0013144902209733	0.0012960479908265	-0.00266865448355524	0.00258141506085074	-0.000702641963692519	-0.000835411305675771	-0.00356686436749376	-0.000152417189272391	-0.00158369576303097	-0.00259268753403052	0.000259260089983671	-0.000866285482852724	-0.00261630162114823	0.000507748891809601	-0.000409920861189073	-0.000831134098339126	-0.000591160204026053	-0.000848311749554798	-0.000557650890857797	-0.000503389866771453	0.00226585748468144	-0.000633650503170102	-0.000602664404514619	-0.00104211307792912	-0.00118260663983649	-0.00137065255975111	-0.000699596031923044	0.00174618541419536	0.00149819786009153	-0.00108202341523367	-0.00144948438876258	-0.00196021210897146	-0.00170685170240525	0.000871562553926397	-0.00147018809124133	-0.000160911968538624	0.000380266348603553	0.00159270403004796	0.000658545606124661	-0.000105255659991865	-0.00531161967060312	0.000907238941468935	0.000628004752263323	-0.000238442297773922	-0.00398222119832092	0.000837029205108641	-0.000556315178477873
-336.233333231221	-0.00104741155313748	0.00103734327627414	-0.00188743052164086	4.01249664250258e-06	-7.38198365822784e-05	-0.000859484022702306	3.85534164075718e-05	-0.00106438314537549	0.000981882264112111	-0.000638770614192041	-0.000997784928530865	-0.00371588432790571	-0.000706544847931978	-0.000315734414247593	-0.00193441074541745	-5.52939333314795e-05	0.000995121017767997	-4.20458349619235e-05	0.00203201261491903	-0.00164694734968962	0.000217236050145897	0.000294389397998418	-0.00330913974832636	-0.00503877436830413	-0.00147282031879914	-0.00103685414904287	0.000962526059155255	0.00199590706821395	-0.0048654275662644	0.00182632910964287	0.00157783520612897	0.000361203841050206	0.00132479769318172	0.000769044711438793	-0.00142669916204397	-0.000258977524813297	-0.000343278988846452	-0.000705645755763706	-0.00121748204782246	-0.00212069400198422	-0.000557514712593465	0.00117699557427287	-0.00473025252599779	-0.00117562438904095	-0.00136621668849979	-0.00167903833594329	-9.32751344000504e-05	0.00096303541435605	-0.000569870778189818
-336.199999897952	-0.00116769981223119	-0.00302673254100527	-0.000710309173007073	0.00119588690038486	-0.00147365593408233	0.000414398445742314	0.000275122010195861	-0.00517633109518123	-0.000761746878238045	0.000760364249751677	0.00127118246482438	-0.00337552348404446	-4.29264739310042e-07	-0.00103768198633047	0.000119735233688356	0.00146389727249907	-0.000809981517558955	0.000292132717350846	0.00104161239118106	-0.00061466898377982	-0.0042244884627427	0.000647908604096692	-0.000376235705879857	-0.00232427171656191	-0.00269008961411588	0.00116899707096685	0.00143235827371224	-0.00160707861298448	0.00161642833829034	0.00334588586978457	0.00101562930437615	-0.000223689720329823	-0.00369053386930995	-0.000198105764112722	-0.00121098032207223	-0.0014589788555851	-0.000825058319754546	-0.00104118049271018	0.000639927364050386	0.00268923935785481	-0.002076971826528	-0.000619333664478749	-0.00153918175710177	0.000282450609104812	-0.00249226690368265	-0.00024053156747883	-0.00205305163888825	-0.000216529570825741	-0.00361074302755637
-336.166666564682	-0.00176706747445921	9.85836875757595e-05	-4.47278747353064e-05	0.00076708942428283	-0.00225252383129659	-0.00154762902908967	0.00291991228954092	0.00167783171336067	0.00207617027828044	-0.000717855299029124	0.000321958140636402	-0.0036455979581741	0.000747415221479142	0.000836229045077408	-0.00187987823284907	-0.00189451599365864	0.00197178325277381	0.00051807586289232	-0.00022457964206235	-0.000961168384693623	-0.00118078070665384	0.000306338870687539	-0.00162211621585984	0.00120564264601586	0.000588369434782243	-0.00127454414100336	0.00140351472552236	0.000551368735503988	-0.00251274171904337	0.00115061617411827	0.00110096255251413	0.00393101293502096	-5.24283360540112e-05	-0.00267852296100712	-0.00225298406435903	0.000131798584600662	-0.000412578700504929	0.000163816606916112	0.0023852561756893	-0.00195242425061404	-0.00276856161010419	-0.000828648110978492	-0.000227355730950118	-0.00012901520551023	-0.00164509904102716	-0.00208123364349067	-0.000331895775880886	-0.00275117270453651	0.00109923866434469
-336.133333231413	-0.00200174117515495	-0.000458186339306832	-0.00187650353788948	-0.00104342767767684	-9.11607657115843e-05	-0.00268934450378266	0.000136412055285917	-0.00105106978319613	-0.000558672263866189	0.000182558386619291	0.00222539650563636	-0.00415776783742272	-0.00165360856809316	0.00158156170475432	0.000353833312149221	-0.000958415941147983	-0.000757636962402497	0.00171263625912199	-5.96158933915403e-05	0.00282608343817559	-0.00154094274272798	-0.00188214289520927	7.40321510874775e-05	-0.00305196355536164	0.000349523226155113	-0.00219443182933732	-0.00234269466437687	-0.00120751351962034	-0.00168172127848465	-0.00401815382357074	0.00133386306137961	0.00205978143503549	-0.00232427690562198	-0.0012496903320276	-0.00199524033383436	-0.000518855319142419	-0.00299831322887123	-0.000772632080393576	-0.000494352722673508	-0.00454265962545986	0.000424209510067275	-0.000727183790261154	-0.000821309363395417	-0.000607293582298718	0.00261680564193123	0.00071774697448157	-0.000365528561664497	-0.00114387117212233	-0.000367914132183955
-336.099999898144	-0.00217319129283278	-0.000293305701766444	-0.00184533475287973	-0.00090265500936848	-0.00303454958999438	0.00270511746296564	0.00180574634001363	-0.00269780711616951	-0.00318822432086241	-0.000665425806262498	-0.00015536103413849	0.00246435282720514	-0.00133399611254847	-0.00303604921813705	0.00124433260816981	0.0011539492656728	0.00131533857070842	-0.00168395894679862	-0.00182846176898999	-0.00190829617373656	-0.00241341370779846	-0.00261360642963404	-0.000311098925949937	-0.0024826188544933	0.00214213158808907	-0.00348287247930834	-0.000348326124432141	0.0013263055012398	-0.00188291703292875	4.45577661412067e-06	-0.0010648102844516	-0.00174994173814003	-0.00200117606059991	-0.000444022153365253	0.00015842725822246	4.40285407685703e-05	0.00131705679121119	-0.0009136051251043	0.000875648297482767	-0.00118346803865388	9.6151834555358e-05	0.00134966400312853	-0.00225329189397661	-0.000758480044849574	-0.000480634769918331	-0.00195419211567671	-0.00123654467510981	0.000587650811654017	-0.00176867841798845
-336.066666564874	-0.00150590219559821	0.000749813059535254	-0.00025301934781663	-0.000371772566736039	-0.00243837271498304	-0.000745000752757297	0.00381627636719484	0.00266046617969073	-0.000907579824274363	-0.000884728147149239	0.00199056943870946	-0.00119562317625599	-0.0031065595829658	-0.00265375996889849	-0.000417224217845957	-0.000486134222339119	-0.00123239593017177	-0.00236037654391008	0.000303415518452144	-0.00090570382870625	0.001799441043976	-0.00344210838326597	-0.001715594836465	-0.00194461316128303	-0.0014760062016449	-0.0062851975906365	0.00043213466687797	0.000605172817593425	-0.00243558481199369	-0.000928125663155588	0.00101227014957561	-0.00396204941383649	-9.51330886234114e-06	-0.000257574494638257	-0.00157566442981227	-0.00228211614395779	-0.00223324374362643	0.000472666885773521	-0.00310494211159429	-0.00386104002478305	0.00173710292789098	0.00133556784724509	-0.000792757734032534	-0.00142404665857299	-0.0026096678023998	-0.00245124539787345	-0.000829141995380089	0.000776148988687275	-0.000836974588105832
-336.033333231605	-0.00182618610652174	-0.00131829689619767	0.000828759035726434	-0.000453302389279209	-0.00189474517555133	-0.000383645910177699	0.0010778025348831	0.00283026058193414	-0.000479022630265002	-0.00161939605210526	8.27931607920718e-05	-0.00307212819201286	-0.00135592855284294	-0.000303930046000933	-0.0051923037594942	0.00304695550505185	-0.000208557325087289	0.0011218476166055	0.00026112338058748	-0.000208508927727391	-0.00108768307594787	-0.000234812678476026	-0.000433035372367052	-0.00361745073303821	-0.000832743137964109	0.000794756206613734	0.00274309353513136	-0.00191313608810839	-0.00243643046308661	-0.000586438918155907	0.000147281997778359	-0.000302617243720715	-2.9374051191744e-05	-0.00104118539111764	-0.00264069267698885	-0.000207680780951458	-0.00428764071629528	-0.00351198762132299	-0.00130845776335475	-0.0023464644889879	-0.00275069811601381	0.00247453076425386	-0.000812066781188614	0.000177301446313338	-0.000955593787613784	-0.000241739685072795	-0.0028362181033097	-0.0013951334453608	-0.000329796647399516
-335.999999898336	-0.000714726987640302	0.00046420536628855	0.00171043793164538	-0.00022079123894736	0.00078977441996908	0.000988756468477625	-0.00125307295275678	0.000633367946371255	-0.00172605035696805	0.000362807276437782	0.000134216907329732	-0.00187803719533119	-0.00226881217443886	-0.00144138157263274	0.00011594052657049	-0.000860349029077057	0.00165455865369446	4.77682441835103e-05	0.00139753533579789	-0.000449376695193404	-0.00243187431563807	-0.00150480124019514	-0.00294051985315735	-0.00240414279177181	0.00168453873299113	-0.00356787073184961	-0.00171135272240441	-0.00246631056679369	0.000260080441315425	0.000455445636455165	-0.000174564205793204	0.000427035724611446	-0.00243149296792955	0.00124312948277983	-0.001977391632075	-0.00293844479056493	0.00029688097806746	-0.00231168095694756	0.00106365164737277	0.000610865632626911	-0.000421932753782328	0.00255623626042656	-0.00129069607438081	-0.000354672454448868	-0.00412238323637759	-0.00187191942652865	-0.000141119436056436	-0.0018271612832248	-0.000824953357892122
-335.966666565066	0.000304774828561838	0.000202814693458619	-0.00166783268914861	0.000113316584057666	0.00203950385362273	0.000406718668447215	0.000140293842517347	0.000897165313490711	-4.6225847706971e-05	-0.00110674253422149	0.000467756591455815	-0.00158916784807117	-0.00408787890666007	-0.000300796384320678	-0.000784533242906726	-0.00277627703425998	0.000755575649355245	-0.000738223414211592	0.00225836176219785	-0.00133664651455767	-0.00319333143032263	-0.00169255126368473	0.000738626579630863	-0.00241731154627445	-0.00108448631783231	-0.00127381750955946	-0.000500535223131982	0.00196181733903222	-0.00182707352854139	-0.00118029674800402	-0.000611815339797372	0.00142238124190142	-0.00176429281641577	-0.00139001038820097	-0.000286662888549838	-0.00148613812368326	-0.00386042370241635	-0.00298725428374358	-0.00129419463876013	-0.000475119747097685	-0.00259439224965563	-0.00386948172785417	-0.00233797131040991	0.000757754639569175	-0.00146146434679362	-0.000764933758325759	0.00124130575164594	0.0026280031083884	-0.000868982672889818
-335.933333231797	0.00107532385631848	-0.00114932432388748	0.00010191277058591	-0.000564821369967716	-0.00343726621915874	-0.000697866099675037	0.00051602236301751	-0.00148642731132353	-0.000133365028463728	-0.0011806197968427	0.000658683130138504	-0.000138584720735135	0.000109850042268156	-0.00121550127762882	-0.000549405172134421	0.0012579160952485	0.00181984498013332	-0.00239497455796689	-0.00126943351419606	0.000425731352751479	-0.00159419997516219	-0.00151247819495703	-0.000956061051589518	-0.00102412605380864	0.00133809195774459	0.00131363862105871	-0.0027640301116888	-0.00037234084674187	0.000194727501000247	-0.00225491758543406	0.000729194714410908	-0.000575039596931282	-0.000897202447427192	-0.00129547029435284	-0.00031772384868467	-0.00139114046922373	-0.00181555861105354	0.000732417102213501	0.00157089604368033	0.000190830671266573	-0.000489464436572162	-0.00215908198962989	9.76876559297679e-05	-0.000384922387076436	-0.00106681538766062	-0.000894417706961192	-0.00423086720190535	0.00102956813473776	-0.000165775827519865
-335.899999898528	-0.00140149805837475	-0.00331014423468368	-0.00276873256988652	-0.000674694147972055	-0.0023234148759429	-0.00172881656975099	-0.0010585749973121	0.00182190295399554	0.000338271931779266	0.00100654567248781	0.00143376188611188	-0.00260837703109995	-0.00199251801502298	-0.00151589887175319	-0.00332586307012517	-0.000716283807951745	-0.00141952665225387	-0.00237216474368407	0.000895290962418915	-0.000242992894483041	-0.00104855669794868	0.00023560790039634	0.000881021833834761	-0.00318574171921426	-0.00044188631672204	-0.000612516733310864	-0.000870955554699626	0.000332543191786994	-0.00131858746351943	-0.000435357799346003	-0.0012896496447401	8.44720922263953e-05	-0.00239299364965562	-0.00149644879656496	-0.000670798594975208	-0.00260464067084965	-0.00211329600001853	-0.00270011833483563	0.00116191144584088	0.0010564155767484	-0.00078755277215059	0.00268667622372076	-0.000707940453618661	-0.000528594430178386	-0.00112676834457381	-0.00266114199497791	-0.000648615911539752	-0.00042388991430331	-0.00143991641933916
-335.866666565258	-0.0010034873967677	-0.00199719683977428	-0.00113191876866781	0.000591129950268998	-0.000675890667348966	-0.00209440995540056	-0.00123980897303433	-0.000160155617731639	-0.00131360451811802	-0.00272447536165654	0.00102676829787673	-0.00137231849215103	0.00071543301890209	0.000803233409871318	-0.00204121979211314	-0.00150697456627813	0.000900590067602902	0.000285088751926232	-0.00260706710471759	0.00127747174797832	0.00091787621573225	-0.00063930897963016	-0.00122534437872412	-0.000130223537924135	-0.00076637068843155	0.000460405928481733	0.000145902160769151	0.00112215489816414	-0.00445721255797749	0.000736161369003452	0.00112736048138973	0.00156124218792963	-0.00103283623284567	-0.00436048414669321	-0.00368188602806463	-0.00145971199064943	-0.00138255260929987	-0.00306253250279787	-0.000174454880783492	0.000882542995930824	-0.000306585416260607	-0.00407705311668427	-0.00416973027568401	-0.00131808311073955	0.00103388180459707	0.001389938440017	-0.00276025133503321	-2.74572118458272e-05	-0.00166329601448123
-335.833333231989	-0.000224747047461338	-0.00105138343984335	-0.00070684613737948	0.000443147900665575	0.00157560845298066	-0.00021549201395421	0.00095053320652938	-0.00240884542888753	0.00234481599117453	-0.00304555064861778	0.00126905162359348	-0.00300094522515393	0.000671414265131176	-0.00173182330352695	-0.00347185950174855	0.000372812638605557	0.00116610878571743	-0.00169735082456723	-0.00126223157271699	-0.00197171037848176	0.000503031635596729	-0.00250972920587988	-0.00156584098045209	-0.00162153269748966	-0.000208989804565518	0.000927068954238552	-0.00113123262906101	-0.0026369371477627	-0.00207908276592272	-0.00158510026636072	-0.000401291631429768	-0.000249086603921422	-0.0028412932894708	-0.00125366426453599	-0.00138481572785976	-0.000421564018592835	-1.67560538526512e-05	-0.00207772434050812	-0.000547034130856661	-0.00131355432502622	0.00135691852865005	-0.000664250948633871	-0.000818209931732317	-0.00181897998703129	-0.00113341276922907	-0.000793273650131709	-0.00140163806077087	0.00167244054834215	0.00186239714875347
-335.79999989872	-0.00181347479381511	-0.002750912359059	0.0016766106909657	0.000196430342462417	-0.000903023886835497	0.0017841670477875	-0.00132621181172299	-0.000533141970112339	-0.00164140342538088	0.001762044347144	0.000808676393876717	-0.00502996743815742	4.51379445938205e-05	-0.00334119143328837	-0.00187383721173662	0.00133303165549281	5.24256000493661e-05	0.00198204556606496	-0.00335482943294352	-0.000665218327978945	-0.00499045499809059	-0.000178569371342863	-0.0021934499466969	-0.00170239782891923	9.62400279552744e-05	0.00143015296578541	-0.000787324470149287	-0.00389224024522183	-0.000566759685808327	-0.00047620300523088	-0.000340934637840129	-0.00145504632950222	-0.00238995606624992	0.0013297300829489	0.0024727859501722	-0.000150783177636726	-0.0015305734861486	-0.00220419877322497	-0.00120581392290697	-0.000543073288903795	-0.00355835344049926	-0.00108439188986598	9.65152916078127e-05	-0.000747084247507357	0.00152063076592734	-0.00157536561441496	-0.00219102211366951	-0.00044106384171172	-0.00175696325748376
-335.766666565451	-0.00184773791053428	-0.00286470699870345	-0.00254433945772181	0.00198597951919266	-0.00412021724054612	0.000142418972269187	0.00137505369552804	0.00102619832725892	-0.00165053702352791	0.000921922179896617	-7.32794689434213e-05	-0.00168360699877035	-0.00149996714538569	-0.000594577585436018	-0.000795680106792318	-0.00051399603436264	0.00120536694569229	-0.00106056593185255	-0.000853109488947013	-4.09933756201353e-05	-0.000502500636582637	-0.00212900971066576	0.00088953346258358	-0.000828367868224378	0.000340183233178082	-0.000689263030833831	-0.00191516691329607	0.00350100444589041	0.000569379277139737	-0.000815120144010306	-9.788764063412e-05	-0.00170267370942689	-0.00138044932631676	0.0010575035060929	-0.00298171013322668	-0.00347341384200084	-0.000534004475645777	-0.000961376598614283	0.00420450517495563	-0.0026864012494987	-0.00216813028884588	0.00186291316830922	-0.000819391573366635	-0.000308911515410792	4.70125886513628e-05	0.000876127684494965	0.00168825730806121	-0.00273024642176212	0.00135354774039032
-335.733333232181	-0.00399282998796591	0.000462255458010152	-0.000905971206655032	-0.00286188660280473	0.00166919223972894	-0.002944554467469	-0.000384633014202329	-0.000583942712979457	0.000301733900013756	-0.00111241363514969	-2.56623426642122e-06	-0.00578070216359883	-0.00211185916627665	-0.000553851607219213	0.00108500849572524	-0.00157533637108076	0.00154473922325493	-0.00416511205850623	-0.00254372618215692	0.00192649338526441	0.000562452760334509	-0.000521792781061459	-0.000712240467339087	-0.00134793936179034	-0.00107969206537317	0.00166782005089028	0.000625282995903587	-0.0012744892440717	-0.0018905914477475	-0.000318252216361947	-0.000157526813050701	-0.000840983596689715	-0.00254844848743219	-0.00436927149566457	-0.00100659192993802	-0.0043815799112964	-0.00168020471784192	-0.00318553251119591	-0.00256458449244856	-0.00171510143842779	-0.00279138236461007	0.000186569784369928	-0.000811728673660861	-0.0010076452261274	-0.00233692977950006	-0.000177791004503547	-0.000121653912913855	0.00307894487326832	-0.0027991170745737
-335.699999898912	-0.00166561131596421	0.000480640400675525	-0.000164686444114714	-0.00256694389094081	-0.00139328348652246	-0.00199117525724624	-0.000406054004867262	-0.00296296617993985	0.00191293538529225	0.00179327712438837	0.000633232553042262	-0.000542961786103024	9.29387526459324e-05	-0.0013331788152473	-0.000715445828218142	0.000327245180901992	-0.00164556474653899	-0.00285004880330586	-0.000869579075519544	-0.00477096544341515	-0.000466059184855427	-0.000676758438146963	0.000822893319349371	-0.00320971160016825	-0.000195408485678894	-0.000212932919872233	-0.000952600227678069	-0.00216904897122261	-0.000677329811255123	-0.00227573743445919	0.00214564174743204	-0.000651461464953096	0.00143311014266112	-0.00207613754143565	0.000574449204581717	-0.0044340096272617	-0.00338565443858485	-0.00344551229578771	-0.000851037679771127	-0.00230301647289488	-0.00456412970687015	0.000849372029690154	-0.00199132504820387	0.00120582807252412	-0.000273437441020152	0.00116545041001903	-0.000162333732133924	0.000839438888988742	-5.82691858432849e-05
-335.666666565643	-0.000965294689705076	-0.00170414863349921	-0.00161413211743389	0.00234915435052507	-0.00175627149652369	0.000258736108914026	0.00164557561062417	0.00259633404087811	-0.000223831774313288	0.000604453807407368	0.00151421374826799	-0.000646429129229742	-0.00429274999762019	-0.00162826751152267	-0.00188411950267109	-0.000149184220752163	0.000706188438719613	-0.00162698483241286	-0.00129963463878302	-0.00176550080140248	-0.0035841135121123	-0.00274634642453564	-0.000487402290316963	-0.000543973092900218	-0.000959567949419204	0.00101395808914306	-0.00126167661393095	-0.00237208304721725	-0.000545793948604767	-1.2995989467357e-05	-0.000482107619482863	0.00296499831011698	-0.00119344607974325	-0.00210652070692019	-0.00149979330192129	-0.00330055107273075	5.62538709740767e-05	-0.00281041488720823	0.00226239977062159	-0.00120519633043403	-0.00176944688972225	-0.00059590157438949	-0.00246226430004448	-0.00344424587712677	0.00122510820063204	0.000572048735960284	-0.00240638141278227	-0.00232039343785151	-0.00301945895754918
-335.633333232373	1.0675258220405e-05	0.0002352673822128	-0.0027013504713399	0.00170756200314048	-0.00392396568138131	-0.00190322292607303	5.17569562509257e-05	-0.00054040130044275	0.000671359920326076	-0.00229346506380212	5.99980629972796e-05	-0.000897369718561358	-0.000407483169047262	0.000586167200589571	-0.00121661884719104	0.000348997019242181	0.000640157564725019	-0.00225025199952067	-0.000851013352318741	-0.000936989454301984	-0.000225151127066892	0.00116251522242927	0.000647509895449372	-0.000736591928184094	0.00109205804971368	0.000147276163103394	-0.00232326029739638	0.000191798020282907	-0.00301017077134713	0.0018265972622068	-0.00186874423289485	0.000474196102055235	0.00072430224425557	-0.000908850415249352	-0.000553520957496501	-0.0019627889546503	0.00149219306738446	-0.000949703063590657	-0.00155968821600838	-0.000361937872686235	-0.00320574501596205	0.00159363304732085	-0.00134246736770438	-0.000609530838985739	-0.00134652608320407	-0.00368344128208398	0.000282647128051039	-0.000621166774697923	-0.000938557427444753
-335.599999899104	-0.00119863842560364	-0.00026534693138569	-0.00135522228947049	0.00222470925282814	-0.000201909950747314	-0.0032720552897002	0.00430172196524381	-0.00112540563822505	-0.00204242472968519	0.00030010428735805	-0.000794571355642981	-0.00139522394242819	0.00142857331876034	0.000354488619074611	-0.00130651125860093	-0.000132162220684795	-0.00107110504734398	0.000160462527945882	0.00287764847737848	-0.0011725290286525	-0.00182293902355568	0.000259597046389226	0.000132804937699738	-0.00464175975464376	-0.000195417480143179	-0.00149714742758189	0.000444853203800721	-0.00123810258075796	0.000331202782479667	0.000181818924325894	0.000150875785154603	-0.000831153173529775	0.00204837503507282	-0.00131990148453109	-0.00160240761226793	-0.00359461724059529	-0.00156285053167793	-0.00175743136441409	-0.00160662979567094	-0.00270580332491266	-0.00278721402952531	-0.000570366374796238	-0.00120073524207143	-0.00435190587754342	-0.000888757952132613	0.000799295402909239	-0.0021261201249978	-0.00192256490793419	0.000752133867202631
-335.566666565835	-0.00188224664079251	0.00109573558803455	-0.00121069804991647	-0.00106274723242039	-0.00147799119819669	0.00021407513438132	0.00110443961923112	-0.00129219007035053	-0.00372781406009037	-0.000117792493368851	0.000391699975524462	-0.00178552625319695	-0.000147759718367557	-0.00114556843764801	-0.00389808856558349	-0.000982795628955313	0.000323836976005798	-0.00325846843129973	7.78162598693566e-05	-0.00068494481132042	-0.000307678221000418	0.00101203963499208	-0.00216089365535876	-0.000122497425590673	0.00125524192459292	-0.00269393490212644	0.000382094913145004	-0.00216590608111356	-0.00230116266174607	-4.233991433511e-05	0.000746319784263538	-0.00135269876874722	-0.00498542161592685	-0.000496814730801098	-0.000847395724594024	-0.00351291823554034	-0.000501663218161363	-0.000620440149878054	-0.000758191575603528	-0.000892777760521324	-0.00111402728951415	-0.00107029388194468	-0.00239972273205091	-0.00178222664783279	-0.00168664771898064	0.00200423563343299	0.00122393691618938	-0.000178957312264583	-0.00239644368593206
-335.533333232565	-0.00240208815119425	-0.00105547696441088	0.000826980758826257	-0.00101413218537671	-0.00154733811275198	-0.00226161530726932	0.000582398439761378	-0.000223132804748727	-0.00100085979261177	0.000671530933417097	-0.00152692851093972	-0.00250984783539276	0.00039394448111385	0.00064893163240809	-0.000719146700438933	-0.00148916524525733	-0.00098847965158122	-0.00358178637186901	-0.00279373673567518	-0.00152837864704847	0.00165646616310633	-0.000251313632657291	-0.00223024628008628	-0.00122243511629605	0.00249348530138638	-0.00212703477296916	-0.0018704832916111	-0.00197573651719696	-0.00122586815672943	-0.000184469184404401	-0.00316725234968729	-0.000543255411778354	-0.000722140311225528	-0.00217800963198533	-0.00056803510745207	-0.00212329837435654	-0.00292585733994988	-0.00163722726076398	0.00114962210707215	-0.000675718027517758	0.00127003583753438	-0.00333292498692217	-0.00164057696257236	-0.000438506639654279	-0.00237113316552584	0.00211625617540601	-0.00223602157908709	0.00108602395428092	0.000257058432213686
-335.499999899296	0.00225560227509625	0.000649629887434666	-0.0018023515967649	-0.00167633333707251	-0.00314536144580502	-0.00201672963314647	-0.000159058243044519	0.000973573749748602	-0.00119735026486145	1.40247393647375e-05	0.000531194606097407	-0.00142690071853946	-0.000310305239400899	-0.00154946802736056	-0.00100056246991698	-0.00013217384753228	-0.00272209737967477	-0.00120183700070731	-0.00253763560194076	-0.000991530777451177	-0.0025913636120557	-0.0011491490247123	-0.000907171751351354	-0.00120525734089305	0.00197597355821633	-0.00390560842974552	-0.00105636254672636	-0.000222489218642541	0.000316418715229694	-0.0015011341709823	-0.00321335350354712	-0.00422841562709309	-0.00214826673864943	-0.00107832228037352	-0.00360304945660861	-0.00317197144536197	-0.00279168172913469	0.00160627125150703	0.000174153957582246	-0.000297193075815327	-0.00157020302359634	-0.000316516547337553	-0.00168964108892788	-0.000660626596837743	-0.00308721290781844	0.000460985525086555	-0.00229042563640491	0.00117178039765853	-0.00110360303589274
-335.466666566027	-0.00255783181226621	0.000204887202819859	3.49413321401038e-05	0.0011959657870303	-0.00154730765847233	-0.00399036101122419	-0.00196510036104103	0.0014697394575901	0.000997098369981853	0.00121204441774858	0.000468418434864892	-0.00171623492199524	-0.00303802369122985	-0.00184861558621441	0.000957876239985445	-0.00230723003380084	0.00108812067277686	0.000372913157890009	-0.000322043161510077	0.00154710037646055	-0.00290518505476012	-0.000102199315880069	-0.000164421690303729	-0.00168025165911767	-0.000399496605776317	0.000142966772247122	-0.00274242187411577	-0.000965861530322853	0.00164530331596213	0.000541136472996251	0.000207473796776547	-0.00466291698076793	-0.000617685460779893	-0.00294718891331691	0.000290401198680068	0.000324145658121333	-0.00138388126178757	-0.000503644158041494	-0.00193790556061513	0.0012066861121105	-0.000734957237914502	-0.0020298936512807	-0.000874025262113332	-0.00340174405154214	-9.28027633113615e-05	0.000876186731201156	-0.00128047691587785	-0.00104781246899877	-0.00176162904007349
-335.433333232757	-4.18917185598389e-05	-0.000961135577600247	-0.00204529343320825	0.00149365271420199	-0.00329865499659499	-0.000778095572527948	-3.32517335221993e-07	-0.000536617840776965	-0.000933446998083953	-0.00124498069646195	-0.00184693164251692	-0.00277745135768981	-0.00190636706520997	0.000970333989726013	-0.000973006324918591	0.000310876972210883	0.000215333308367982	-0.0015059764983979	-0.0025519662821224	8.69054216821041e-05	-0.00127103675126905	-0.00204160655811703	-0.0011184327215662	-0.00228996268318105	0.000707300437193581	-0.000680397479996375	-0.000878251327197321	-0.0021841043542582	-0.00144293386331362	-0.00474079059469734	-0.000432334981480542	0.000686556957467888	-0.000491555334532268	-0.00404605254086265	-0.00228056989375369	-0.000812123255375496	0.000426650779279281	-0.000155748891055185	-0.000846304766516148	-0.00122502614126929	-0.0013581529573955	0.000380733901715002	-0.00112111108444823	-0.00332646549609983	-0.00194731931732239	0.000752258190203192	0.00228766808829162	0.00209973826787624	-0.00359855271104637
-335.399999899488	0.00154805969036076	-0.00204679573021427	-0.00132233332602505	-0.000513380050047196	-0.0012598108787788	-0.00217164528294167	0.00252535034846069	0.00215682364079806	0.000746378012335347	-0.000917110340008409	-0.00021649967474735	1.53124660831061e-05	0.00121094772226149	0.00110009912629871	-0.00283487437085372	0.00030794507305254	-0.00218673128612457	-0.00142770201983133	0.000123118609519413	0.00066750519186709	-3.87934064129958e-05	-0.00228671486456777	-0.00143322577892413	-0.0023981714730924	0.00116543103440969	0.000828870137773219	-0.00145530413526418	-0.00053200870542458	-0.000887043388798081	0.000131634354806121	-0.001799787115776	-0.00286091209053241	-0.00158397614122141	-0.00313602131251023	-0.000413459122799331	-0.00281054810131076	0.000703742533635476	-0.00182009940998029	-0.00257018502812756	-0.00217898155442409	-0.0015874128722243	0.000636460872617484	-0.000475454095818395	-0.00332470976544941	-0.00239184604225573	-0.000481410751271727	-0.00136163192126892	0.00175766072023253	0.00037718573179113
-335.366666566219	-0.000519563890487018	-0.00171226390976165	-0.000723771086021063	-0.000856721625469237	-0.00475671933667488	-0.00303256101358662	0.00201679521255338	-0.000927669501033179	0.00184188574324562	-0.000746127728176726	-0.0010383089640994	-0.0014663974440704	0.00201799701806793	-0.0017217889494302	-0.00180790719243074	-0.00192472351900674	-0.0020029886059596	-0.000421515944039719	-0.00191041112130308	-0.000994878865794746	0.000603126061370918	-0.000416454892847806	-0.00110351881639803	-0.00033308461747783	0.00127467366363532	0.00039448673095821	-0.00161342090743477	-0.000326190257473158	-0.000481508000205189	-0.0018140804356459	0.000471703222164166	-0.000752815289862485	-0.00157692650715868	-0.000517421245100902	-0.00131862235360414	-0.00117874962066578	0.00125509372860755	-0.00254135373427056	4.22183143852228e-05	-0.000518780067853886	-0.00087784700392135	-0.00201955499056805	-0.0016999539402297	-0.00297101054267712	-0.00184844903577341	-0.000589964321219605	-0.00166330898744438	0.000462263055916567	0.00158758734437525
-335.333333232949	-0.00126599466202848	-0.00178659881533272	-0.00427024922876318	0.000640942459818938	-0.00227807524919721	-0.00202673630813877	0.000271594092877692	-0.00175595049473309	-0.00028322983399065	0.00191869412908985	-0.00320887339785447	-0.00220754002240342	-1.39566365775501e-05	-0.00218450290583327	-0.000678667915553377	0.00219007793837578	-0.000753097171925288	-0.00209573801108287	-0.000910932807717257	-9.57358603383973e-05	-0.00237515061627547	-0.00342936395876325	-0.0010210869168481	-0.00464335490324641	0.00228499592484555	-0.00353541137465885	-0.00321344888173214	-0.000109867929150687	-0.00189665193170818	-0.00130000359482552	0.000119284505685435	0.00117246572270313	-0.00135452025193361	-0.00204259030080622	-0.00537797362335535	-0.00465501603546292	0.000728010186607841	-0.00224423598592605	0.000436004707081938	-0.00392065814042286	-0.00164935335375294	-0.00143479059377249	-0.00128394497526052	-0.001175640537316	-0.0034495950698481	-0.00261643662946021	-0.0042166063110527	-0.00179021656158285	-0.00208557059082237
-335.29999989968	-0.00423076269488099	-0.00196314656489882	-0.00242959739865412	0.000264311839597631	-0.000630402978605837	-0.00140073185886558	0.000774648964490865	-0.00103059620794377	0.00064858444237359	0.000996037954792306	-0.00125851541994182	-0.00416089353108851	-0.000309770905253304	-0.00032402531937914	-0.00160564544841391	0.000628813954584362	-0.0010919939513373	-0.00156307050876103	-0.00174997418207845	-0.000527768605713574	-0.00216308436817436	0.00187556822907053	-0.00234517594060368	-0.000251491164187323	0.000933353118073188	-0.004387475281589	0.0015307632905196	0.000228017344761078	-0.00242596590952138	0.00221882378570259	0.00303467337688934	-0.00126456162518396	-0.0024199128453668	0.000730864870906123	-0.00233665157863938	-0.00254230112427678	-0.00202348835442989	-0.00268733833045054	0.00230690612334528	0.00183300457458124	-0.000406935543435738	-0.00205451277796842	-0.00239480876101061	-0.00143381468922377	-0.00124789760479482	0.00108693822814498	-0.000639417592453784	-0.000916182940376764	0.00116725254487815
-335.266666566411	-0.00341184388483173	-0.00139721361756062	-0.002054156645248	0.000638322655380774	-0.00380088207823515	-0.00344310976339868	-0.00215511834418836	-0.00199115904941405	-5.34182010334394e-05	-0.00178513040270278	0.00135676235864124	-0.00124790212767767	-0.000554072860164512	-0.00198617891320907	0.000930152447402244	-0.00123553738058613	0.000700977622442256	0.00165656851546991	-0.00199499291570271	-0.00250013934273718	0.00120126693347267	-0.000537431553821022	-0.00119702959779311	-0.0053472711239787	-0.0013328981158599	-0.00118688955195689	-0.00178541037632407	-0.000788653148607432	-0.000856912129144183	-0.00169702450252451	-0.0032662622410331	-0.00142402553706289	-0.00350794366422391	-0.00132827221299803	-0.00074107132297585	-0.00140283305385991	0.00036001645105932	0.00048652489351142	0.000723142493367024	-0.00108800424940814	-0.00399408081878594	-0.00531736244148617	-0.00127926062672445	0.000111897502487635	0.000372526195467127	0.000640485923875889	-0.00193343031234261	0.00184932315144448	0.000691971689637638
-335.233333233142	8.94649119398405e-05	-0.000393783585876273	-0.00170950369167711	0.000639543011692334	-0.00423222749302143	-0.00142636524958983	-0.00167277459151505	-0.000765587987770378	3.63193041866827e-05	-0.00250215201150894	0.00272177993312894	-0.00264887823835402	1.7965075565729e-05	-0.00228326405524593	-0.00134422039269799	0.00116238263666868	0.00108334197816273	-0.00159818639786935	-0.00132284689122097	-0.001868815741913	-0.00188673817549012	-0.000738422754047452	-0.00411420427534537	-0.00371681021923786	-0.000997196565095337	-0.000924266206156155	-0.00343467850967449	-0.000708020101175766	-0.00153218998467131	-0.00370313538004141	-0.00186270876275174	0.0018948680167703	-0.00118625449951815	-0.00121932479993536	-0.0038495231661102	-0.00234592668593925	-0.00150395727633457	-0.00237968729480742	0.00201607830897099	0.000450250168783639	-0.0013431372640984	-0.0010396569960831	-0.000488323975089688	-0.000281512348576873	-0.00432812521360793	-7.40552100878533e-05	-0.0020545968379766	-0.000949552959446653	-0.00141235634252956
-335.199999899872	-0.00177698287969397	-3.10962129246306e-05	-0.00164003453003292	-0.00309650980277987	-0.00238821646507037	-0.00337177773278252	0.00217138073322853	-0.00364866528744601	-0.00103940964012927	-0.001410084683935	-0.00144643923969678	-0.00330573735655637	-0.0011518331019994	-0.00103423504909539	-0.00181260148320428	-0.00270086348333276	-0.00191982571921512	-0.00252752136772361	-0.000818435274681173	-0.00108213996425244	-0.00277353734430319	-0.00316733011453718	-0.000471928028613289	-0.00409429774152215	-0.00172195870869318	-0.00210593671568426	0.000697583655020151	6.89685823089814e-05	0.000324707541589087	0.00395475175803928	-0.000559701091126685	-0.00122372470392984	0.000768293114383534	-0.00222811417371493	-0.000786429927078669	-0.00381047660817235	-0.00108031488201599	-0.00101273363897314	0.000921741206912685	-0.000857554820000272	-0.0028262048916361	0.00303405719480432	-0.000803554142061236	-0.0021344312252819	-0.00324628830063367	-0.00109685140511495	-0.00292977054415888	-0.00315450025612929	-0.00160329760164979
-335.166666566603	-0.00415864037924463	-0.000255546940467588	-0.00346961052708183	-0.00357804304659015	-0.000913909822084502	-0.00138219784307958	0.000364818109703569	0.00193929189683606	-0.00259059490650604	-0.00237173324735385	0.00211109776393303	-0.00232599960033264	-0.00367508094432756	-0.000444480463050678	-0.00299705833785513	-0.00171876013838967	0.00239207088744409	-0.0017025551718175	-0.00292771757633292	-0.00171892988331823	0.00262608492757421	-0.00251657428668728	-0.0044463848196592	-0.0029006258797063	-0.00115677590576169	-0.00127126527278887	0.000555373231311607	-0.000899239454449363	-0.00366098655687364	0.00150884843833121	0.000383844110916853	-0.00297181952059089	-0.00284429769198524	-0.00397773394126955	-0.00352400435413147	-0.00387805866527469	-0.00121210820433426	-0.00215440007231826	-0.00200477934779641	0.000153455147538728	0.000839213857926624	0.00132011788654385	-0.000977524956279008	-0.00276141711307498	-0.00235063066664032	-0.00105967121088701	-0.00123188587713041	-0.00479660941313942	-0.00190604439829989
-335.133333233334	-0.000309257182204314	-0.00143464207232857	7.08577599134452e-05	0.00188624069392818	-0.00275455915437428	0.000348343111480798	-0.000662222228416165	-0.000755218633461952	-0.00217212124156863	-0.00125376869884208	0.00169526275617049	0.000376436239830524	-0.00167927994661421	-0.00208284364524625	-0.00227994742019078	0.000818785953849988	-0.00263088376970033	-0.00184079459511788	-0.000341789814001903	-0.000454872491970515	-0.00180386025789503	-0.000340408976514328	-0.00430966036631619	-0.00321763756074001	-0.00160272063585243	4.71635571590578e-05	0.000128541643753421	-0.00384119112867021	-0.00429353658164344	-0.000500078953888816	-0.000574237670645128	-0.00357269038809493	-0.00214780907892576	-0.00185703434416806	-0.000809965390419554	-0.00205115382593535	-0.00354371306118295	-0.000647472899761081	0.000774085443212669	-0.0023694382596372	-8.90770365536975e-05	-0.00149492110130856	-0.00327571854539033	-0.00268740211596852	-0.00258530778974186	0.00307051998726371	-0.00221255319042368	-0.000647638946245976	-0.00255679059883906
-335.099999900064	-0.00462418886661697	-0.0026757366322816	0.00033407704138233	-0.00286791729150726	-0.00102836694856157	-0.000817480949602767	0.000354941432320954	-0.00359157855415604	-0.000666860415326598	-0.00156288864078524	-0.00190145823739862	-0.0014971954484202	-0.00237180572148143	-0.00259145233473745	-0.00300760149455848	-0.00359019847167008	0.000743687366678847	-0.000478556929418894	-0.00452143024957974	-0.000484257430034218	-0.00209418336199418	-0.00170166976800012	-0.00359800865222348	-0.00296928429703858	0.000673030567287181	-0.000669544688281065	-0.000727689542108778	-0.00311784171082496	-0.00384653608570629	0.000803556197239486	0.000620420802289079	-0.00107606418499606	0.000313527508494449	-0.00270797003852197	-5.26914232101827e-06	-0.00481628379556287	-0.00214037039202508	-0.000946348749763848	-0.000899096705066493	-0.00119258345694928	-0.00318419564181738	0.00217341470871457	-0.000325079088842606	-0.00261848478920668	-0.00021963895218291	0.000258755368510721	-0.000719429548011408	0.00192985209332985	-0.00145257887088346
-335.066666566795	-0.00238942567893019	-0.00133244977409508	-0.00330747376706619	0.00200827926360969	-0.00153506624449595	-0.00321697199144311	-0.000560193564676625	-0.00285969984717638	-0.00311207166275673	-0.00108357258558278	-0.000579210630474503	-0.00562638657857417	-0.00271763042186846	-0.00095429504471567	-0.00195976613422633	0.00179990455559231	-0.00193963411320253	0.000254401837436968	-0.00365315727464788	0.00139265336048944	-0.00312145055228141	-0.00274672750458049	-0.00101359503910414	-0.00302554799950727	0.000522834614878676	0.000525298857911638	-0.00143151761347482	-0.00152653122786706	-0.00252167804208392	-3.52239838818935e-06	-0.00172410407102597	-0.000879992417554765	0.000595999247950507	-0.00421871900382076	-0.00249712641399069	-0.00400471273591407	-0.00250212002574879	-0.00379277059864269	-0.000923201587826661	-0.00021225688363824	-0.00129138405672158	-0.000807447840979081	-0.00297143760239704	-0.00453238308770076	-0.00160855602316379	0.00177847575736512	-0.00488350587013386	0.000747979101981877	-0.00175242200080483
-335.033333233526	-0.00379175658546582	-0.000187649850069138	-0.00285438149818729	7.23524994690194e-05	-0.00402231854821256	-0.0029857073299101	-0.00123127701837555	-0.00220229737661903	-0.00161663302706028	-0.00235309873491163	-0.000635909871615992	-0.00323402524442284	-0.000285908852935335	-0.0016325328461424	-0.0027816711618599	-0.000441919265690038	-0.00129113257997882	-0.00187814748872994	0.000831284185652925	-0.000875782952258986	-0.00206727304325283	0.000804284673379896	0.00121270966038334	-0.000780615736751367	0.000294936078061636	0.000184134263991997	-2.00813850038672e-05	-0.00315425140132797	-0.00212997739817777	0.000136516507092233	-0.0033830544498058	-0.00439245570108271	-0.00103278252143202	-0.00432412155622375	-0.00272396424346222	-0.000896410259430991	-0.00271535558065183	-0.00201403864130445	0.00203576469460287	-0.00139761055702159	-0.00208909726789974	-0.00355110572197703	-5.51544838364171e-05	-0.00162706505638566	-0.00204496511551011	0.00269351623193481	-0.00196956240111901	-0.00192444728960206	3.80016686808426e-05
-334.999999900256	0.00112822521130607	-0.00184180334185546	-0.00209491700841169	-0.00193694990962434	-0.0025410885480639	-0.00107860327276144	-0.0030249211801453	-0.00383465332271105	-0.000751545017154354	0.000566174728063307	-0.000885443713291245	-0.00201312979647827	-0.00118076901026876	-0.00463018878949162	-0.000254806060027257	0.000555237122411678	0.0015777172359186	-0.00151091856614194	-0.000981991786704772	-0.0024473357781255	-0.00343708119735864	-0.000728333288644301	0.00127217520198797	-0.000419874821237065	-0.00240771377571836	-0.00123857724415621	-0.00117014850617525	-0.000731796201751567	-0.00245794811420907	0.00136252263915282	-0.00235180598486628	-0.00189240920811073	-0.000584774596718352	-0.00300713127095531	-0.00250611272442169	-0.00413861770356616	-0.00193955297731463	-1.84688810578315e-06	-0.00189618279433956	-0.00287522090805181	-0.00144928590276527	0.000119892711044733	-0.00185785325312215	-0.0051608719966425	-0.00137324195937161	-0.00135864009451248	-0.000254682896841607	-0.00199109793851326	-3.07100509440161e-05
-334.966666566987	-0.00300113602672269	-0.0020732380026971	-0.00135605942841532	-0.00229637242624958	-0.00233967675235547	-0.000296752616640417	-0.00138805724520208	-0.000245247277829597	0.000196689599727629	-0.000831931118499663	-0.00138674653843829	-0.0051299329290958	-0.002128006971161	-0.00321215549208598	0.000749418421702064	-0.000991053104810846	-0.000325839821812446	-0.00122343516510082	-0.00246813509473875	-0.00292430878707017	-0.000988827215042343	-0.00117003424302431	-0.004062571233996	-0.00183073211864149	0.00130836521502287	-0.0018244320886831	-0.000985267371201082	-0.00207777307326529	-0.0013536324280643	-0.00100979349336028	-5.87001702712087e-06	-0.0015166284708038	-0.0047693615236688	-0.00496018529610776	0.000475825267161389	-0.00198219680571698	-0.00362345060051528	-0.00227927226373592	-0.0010942320243057	-0.00430036585456228	-0.00117713655034413	0.00058982079932246	-0.00157427653973508	-0.00267971208573503	-0.00175241999738329	0.000603766014719342	-0.00387960482119398	-0.000554158918871894	-0.00143624034211198
-334.933333233718	-0.00104979809076289	0.00143485585385605	-0.0045677793307477	-0.00146753312924486	-0.000397250634424084	-0.00326338644956292	0.000242634946259868	-0.00168866760933295	-0.00286006753009604	-0.00192996119995859	0.00120283714437341	-0.00148475566402972	-0.00110598797437345	0.000419540876667956	-0.000510338652608078	-0.00129283174915396	-0.000551060136154691	-0.00196312454326797	-0.00122797157706855	-0.00206022668925787	-0.00257001649207722	-0.0025729918378713	-0.0032867589091724	-0.00281000666169706	-0.00106119057785325	-0.00235654635274174	-0.000461543154276267	-0.00202476053844702	-0.000855555336378155	1.08017222644197e-05	-0.00368044508240861	-0.00467484290709841	-0.0029556110017277	-0.00355861739399599	-0.00152672992215919	-0.00380978013658062	0.000692032367596629	-0.00322966871635177	-0.000646163700478208	-0.00166192388729802	-0.000658540391685558	-0.000638984364622952	-0.000699373035765838	-0.00218567847616447	-0.000340342998337295	-0.000802442704227579	0.000364434187036022	-0.00154877128540898	0.000661446118292996
-334.899999900448	-0.00361055908892771	-0.000486621216164163	-0.00246752584154764	-0.000869401296207162	-0.00175375687925095	-0.00423034332603445	-0.00221888042523855	-0.0012477351515684	-0.00246049489990319	0.000606299072216099	-0.00289597838109235	-0.00288639633124488	-0.00248394468597224	-0.00263776441708052	-0.00187592395281722	0.000809712275194108	-0.00332942237734768	0.000320420123220533	-0.000868583996941563	-0.000976366431049924	-0.00157938882498199	-0.00164322678539819	-0.00208404015943819	-0.00329144843391538	-0.00287820505920355	-0.00225335054532294	0.000801352123327659	-0.000339040427246751	-0.00241092780863861	0.00148105438827228	-0.00185872205837911	0.000818590273683806	-0.00180266395135975	-0.00254157288243551	-0.00317139952036982	-0.00203474132045145	-0.00234837023951329	-4.79950881061564e-05	-0.00114107252460172	-0.00124913746171007	-0.00028265945871575	0.00269819248227332	-0.00607205274236511	-0.00240592772299597	-0.000866263676413515	-0.000625072112707015	-0.00114406046977367	0.00136435313397976	0.00133225344265764
-334.866666567179	-0.00422542431343087	-0.000627083734985989	-0.00299317620822726	-0.000302602860906998	-0.00210685707128067	-0.00353850688706769	0.00212233439814402	-0.000961276481016071	-0.00163352619647406	0.000574610393488162	-0.00340399546384718	-0.00325108829399356	-0.00114376478496758	0.000470010419474365	-0.000392091618060975	-0.000234360119645505	0.000700943033657087	-0.00357275628282716	-0.00129855789415434	-0.000446853468323849	-0.000947814120410007	-0.00167921067476906	-0.00233530109708269	-2.1978870216377e-05	0.000523056432239932	-0.00299698081434729	-0.000897519012842518	-0.0020061858580861	-0.00161721363029921	-0.00394974509349444	6.35839310823005e-05	-0.00153140047182043	-0.00285039919949337	-0.00251188484969178	-0.00455287721962405	-0.00356786544674359	-0.0016443150132649	7.31957283385265e-05	-0.00137155160290692	-0.00149907528579829	-0.00224825795807004	-0.000892035034744332	-0.000221699850860957	0.000573169009801089	-0.00202644980885003	-0.00124767476473486	-0.000543013708662277	-0.00163279885086554	-0.00272734008551423
-334.83333323391	-0.0011384958606625	-0.0032717709715463	-0.000465572262032032	-0.00161664274074513	-0.00298967772603509	-0.00132037344701597	0.00102471290156902	-0.00178427599658781	-0.00424227751671691	0.0003585056398272	-0.00208006699264185	-0.00210682563018116	-0.000142387248932452	-0.00231713354793461	-0.000315526793538412	-0.000735650729918436	-0.00140378751831061	-0.00157859032346996	-0.00325405231341858	-0.000501032380986199	-0.0046658727351665	-0.00326165744202467	-0.000568068189788051	-0.00214189525300124	-0.00242247630144232	-0.00221705028681773	0.000148524198493982	-0.000725343824723113	0.000191407860699822	-0.00115984955566328	-8.78099549991296e-05	-0.00198990004253052	2.52245819335473e-05	-0.00255919820493888	-0.00249519385900587	-0.00158680406670098	-0.00174686060282903	-0.00119289454052462	-0.00113654522678119	-0.00168533105088975	-0.00228588646856309	0.000125801214308496	-0.00359678573064703	-0.00308969011447069	-0.000401881772823298	-0.00239677243785807	-0.00407591434097143	-0.000372847420714306	0.000598925220541058
-334.799999900641	-0.00111215382715291	-0.000723348789875566	-0.00125786270564676	-0.000871888444897717	-0.00217816944833293	-0.00184437529026305	0.00107442380740563	-0.00177982538868271	-0.00328480208464332	-0.000784495794348139	-0.000278317657530391	-0.00336482517919345	-0.000584072439588801	-0.000704148001721805	-0.0032313046222171	-0.00165826079946796	-0.00155337808287193	-0.00314708224408755	-0.0016640128053047	0.000171904886580365	-0.00173363614214772	-0.000815915717022886	-0.00345177208474534	-0.00327180999797105	0.00029413823313551	-0.00340228189219083	-0.00360847671920539	-0.00178814985275999	-0.00130780424905752	-0.000556525412616971	-2.33229326586093e-05	-0.00524250471229237	-0.00368375951896094	-0.000863689447572646	-0.00336385379585769	-0.00187520398534524	-0.00286310697746051	-0.00199905944492473	-0.00156173331479081	-0.00246153133858706	-0.00253898783414885	-0.00165024960801352	-0.00565179416593842	-0.00272702316378215	-0.00150161700234641	-0.00082667191713226	-0.0034079293709367	0.00233615308401425	-0.00189026935274816
-334.766666567371	-0.00164920296183535	0.00112156398568652	-0.000579385586850445	0.000733061319201811	-0.00110923748151981	-0.0030262994679765	0.00074612716120992	-0.000706836030799241	-0.00277008924795774	-0.000465099205970598	-0.00281241460305248	-0.00298370129659731	-0.0015890325458523	-0.00238959114096771	-0.000618841449749441	-0.00073625824434731	-0.00131421831827661	-0.00186704665225301	-0.00386698543578379	-0.00400195159430006	-0.00208563513707816	-0.00311792499898134	-0.00390640222963767	-0.00449154775243554	-0.000241466779624	-0.00136780110874468	-0.00295989626382609	-0.000250337925305044	-0.00334454933628481	-0.000349222817391581	-0.00337874580583153	-0.00333731552103822	0.000947787238755438	-0.00492582408484366	-0.00392539899233457	-0.00220819883576528	-9.14912225387088e-05	7.98148644524099e-05	-0.00205044302127688	-0.00165801368327645	-0.00322320243615004	-0.00235002537216933	-0.00594351760212286	-0.00162325684180709	-0.00209952753256348	0.000351621984108319	-0.00285017916772246	-0.00147733629947688	-0.00108777590618425
-334.733333234102	-0.00392331781086519	-0.000747530272490637	-0.000525962127665203	-0.00141805266009909	-0.000790086179395688	-0.00207321417081163	0.000141173013753826	0.000359239174279158	-0.000762831621997972	-0.000370195664611939	-0.000810725707436455	-0.00315834659640768	-4.75440503000524e-06	-0.00119835642805377	-0.000146458997936971	0.000910288423432215	0.00043887638848239	0.000584275847395954	-0.00219459109023046	-0.00205883373817717	-0.003673292919531	-0.00199375421573444	-0.00201496537534851	-0.00623450578957685	-0.000563711880305795	-0.00203973739903396	-0.00314455570359573	-0.00326039205082596	-0.000575379139387988	0.000230572489294589	-0.00414829056640942	-0.000428075172821729	-0.00389847435325041	-0.00361854759241509	-0.000243760498208068	-0.00241545669714149	-0.00221936769402187	2.89675527415101e-05	-0.000656559283652269	-0.00122742055987779	-0.00350766734234664	-0.00188941162925338	-0.00246376550362104	-0.00365423431142731	-0.00362424470147626	0.00187327835431417	-0.00392035848440087	-0.00177017676246249	9.43694855747301e-05
-334.699999900833	-0.000682864229524127	-0.000104415252134671	-0.00151146603129682	0.000667689283001538	-0.0024224717249961	-0.00293164342381325	-0.00392977499094549	-0.0042218976488555	-0.00189857357557355	-0.00088679335355446	-0.00275361478308045	0.000344385468875719	-0.00154927874358823	-0.00278593798813209	-0.00125250347259331	-0.000869022225050142	-2.59294674883614e-05	4.49263500085229e-05	-0.00277999788023386	0.000594943579234508	-0.00242824094156036	-0.00161970626029762	-0.000320629569053543	-0.00224123058235659	-0.00299836290888444	-0.000586980233560408	-0.00186277405870861	-0.000841235837065524	-0.00176874785689918	-0.000394523009486836	-0.00136394052752387	-0.00299363463448632	-0.00199911213467507	-0.00171767159705538	-0.00378102039459427	-0.00292554819684654	-0.0029272616649284	-0.000799660565416915	-0.00267632399944973	-0.000188194703134359	-0.00318051084829651	-0.00075476162382182	-0.000281947283362283	-0.00145154304027051	-0.00034036725776454	-0.00515018053833383	-0.00139779881717972	-0.00231495491469047	-0.00143862980687282
-334.666666567563	-0.00143979652892479	-0.000450851362794991	-0.00279889018152724	-0.0016655543026779	-0.00220348324713082	-0.00215058719734817	0.00270250184835763	-0.00295172042230996	-4.33911558822553e-05	-0.00196470171229546	-0.000673192538944933	-0.0016305391486533	-0.00239345232042554	-0.000724107199597146	-0.000194008887488217	-0.00118006396005954	0.00109420444147934	-0.00223277772861274	-0.00242027401755329	-0.00263842080501286	-0.000548536546809864	-0.00240498758805707	-0.000989448687592431	0.000950740280603712	-0.00110189558997997	-0.00198191015829796	-0.00118608822995325	-0.00235662396151193	-0.00197670808356576	-0.00455769173642273	-0.00166505983576559	-0.00199588298708653	-0.00409809888671542	-0.00317025834050089	-0.0035897523231585	-0.00061802105964659	0.000305063287651675	-0.00159377241101033	-0.000869872803698546	-0.00182121679872382	-0.00294891987597423	-0.00192848385651734	-0.00233296224181068	-0.00012765366037415	-0.0029856071184996	-0.00129753294873869	-0.00299364292635207	-0.00216303261466622	-0.00193156709538045
-334.633333234294	0.000132143607127988	0.000518616956091678	0.000249086669143028	-1.39883246637051e-05	-0.000441434018800924	-0.00184207732238706	-0.000601540123726596	-0.00361496343813761	-0.000898491147299452	-0.00116578806236167	-0.00057735639104739	-0.00298218624986823	-0.00237746474129119	-0.00338314842535725	-0.00248713281747237	-0.000894088609970423	-0.00387130431279581	-0.00212785656503711	0.000225697674512304	-0.0045307527781776	-0.00052311914305081	0.00186480377525811	-0.0018545034366706	-0.00256270993933905	-0.00349120772589473	-0.00378762801538723	-0.00291411204346292	-0.00339330610782551	-0.00012917809123536	-0.00221493148546792	-0.00248818414007634	-0.000967753860856901	-0.00228794125961829	-0.00432927630475544	-0.00326939836300788	-0.0038909311726687	-0.00286889218845954	-0.000738870568599559	-0.000498925966293751	-0.00104435017183102	9.56823720271727e-05	0.000111818710969769	0.000966521847037938	-0.00153291864136484	-0.00198032303781548	-0.000414650592272414	-0.0013509827478686	-0.00252516569060346	-0.00238297206397198
-334.599999901025	0.000649343259920498	-0.0019024133114719	-0.00214664783748952	-0.000249717163002816	-0.00129503915656892	-0.00305530131171383	0.000711023480637007	-0.00218314339304049	-0.00149178047105736	-0.000565140006387743	5.37900830849258e-05	-0.0021320463786082	-0.00227611357469026	-0.00584557280217313	-0.00274214039039755	0.000254309300888544	-0.00274094171267347	-0.00106594235270008	-0.00113405918100085	-0.00300464961961733	0.000796873236789009	0.000237145772635783	-0.000247981758969562	-0.00258311328382343	0.000473135967388738	-0.00326363976099164	0.000843436974342748	-0.00128481220100718	-0.0015393294521534	-0.000765390238227859	-0.00370420169201879	-0.00253213464068802	-0.00182172012571258	-0.00518405176604575	-0.000561850995068225	-0.00380988767648904	-0.00339939584448423	-0.000881755953422214	-0.00168720225424213	-0.00449332166551564	-0.000855009041403676	-0.00035187633708611	-0.00240879074295919	-0.00394260748963526	-0.0050478220110789	-0.00245371944876838	-0.00364185212047186	-0.000532107620221933	-0.00304590608179012
-334.566666567755	-0.00174355152847083	-0.000980156789672337	-0.00276738735754134	0.000675061085608664	-0.00419622560888921	-0.0026427925399175	-0.00099465418348943	-0.00232634878871918	-0.00141184244044501	-0.00235685983561928	0.00149697051409037	-0.00194028172802374	-0.0030298802993235	-0.00340724243913193	-0.000507607053155112	-0.00269498253762057	5.60850199448071e-05	0.000369985811755291	-0.00375769054441899	0.000515909040371798	-0.000419613427422472	-0.0041521054347291	0.00080950291792925	-0.00282132907370647	0.00110057806804009	-0.000428224363090646	0.000754872378959437	-0.00305060101806476	-0.00252898099787757	-0.00149179573306868	-0.00275539502540056	-0.000197307428050908	-0.00221643668970029	-0.00331747073296595	-0.00367830786945467	-0.00261556608839342	-0.000715879411085751	-0.00347317065725516	9.18006762903323e-05	0.000149394870827213	-0.00157351292195407	-0.00115327105618124	-0.00243354399871187	-0.00141866765430965	-0.00224275837021859	0.000879853456887125	-0.000719813051387908	-0.000703474443740526	-0.00201851349592541
-334.533333234486	-0.00217552752359129	-0.0035778957901117	-0.00173389367263577	-0.00223460271565046	-0.00198948298598567	-0.00133369722557053	-0.00132661245573429	-0.00196598213194432	-0.00233424871787336	-0.00125724439638331	0.000832013475851601	-0.00274410974058947	-0.00261612040204606	-0.0005510346823	-0.0030849792047869	-0.00027442345713069	-0.00182454260467702	-0.00147134167279672	-0.00489694414160113	0.00147158520972002	-0.001817979769273	-0.00266492339456226	-0.00140945478632459	-0.000259250814063416	-0.00149156039089837	-0.000590697447401034	-0.000111296050648968	-0.00145347952025043	-0.00484764907994784	0.00175774533372197	-0.00325446080025371	-4.02214370475162e-05	-0.000513671117828407	-0.00392596406066037	-4.70229577373971e-05	-0.0038721424592123	-0.00169926274514087	-0.00231036442303534	-0.000237432295537854	-0.00347806239706394	-0.0050546629626621	-0.00379755304869733	-0.00105683952417168	-0.00342121136605411	-0.00141260575240387	0.0015229913524647	-0.00205224372838253	-0.00288390421858997	0.000900283546357183
-334.499999901217	0.000449462062162564	-0.00307884277647719	0.000267971413117851	-0.00165801321498049	-0.000694510828590733	0.000295689518563957	-0.00108602072921771	-0.00369329132611862	-0.00312418007777848	-0.000583576021818577	-0.00240668473411898	-0.00245630561806176	-0.00461331097355855	-0.0038080160287115	-0.00185427444494524	-0.00365767809334239	-0.00132195830147608	-0.00203541368467808	-0.00083205655184726	0.000437409219049667	-0.00370006551523383	-0.00421164292547127	-0.00781734386358757	-0.00346667030995473	-0.00181376285458512	-0.00114024038819183	0.000548931839660871	-0.00365700297221061	-0.00186083050657948	0.000359950824912247	-0.000838373937341874	-0.000334641407962577	-0.0034229994008016	-0.00441841326283388	-0.00276556977830045	-0.00302085011329856	-0.00245543863408382	-0.00142017770637881	-0.00322751443732316	-0.00138826366887967	-0.00142484811753263	-0.00147350602381335	-0.00387048081320274	-0.00249026257538776	9.58810559711365e-05	0.00124305226118815	-0.0042041429117804	-0.00147472246382918	-0.00259078302091897
-334.466666567947	-0.00512008925962415	-0.00358037167420378	-0.00183800212310203	-0.00432588274399115	-0.00426126921563452	-0.00219390103050388	0.00016994096185341	-0.00201566003741316	-0.000952598203575517	0.000649794213097188	-0.00241687656502121	-0.00418036230989094	0.000240518397661371	-0.00449441549297025	-0.000703440730706162	-0.000508272414097122	-0.000512819409727139	-0.00130358804026931	-0.000531604358190996	-0.00339070000742725	-0.00441870997446514	-0.0045451076699955	-0.00389930932785965	-0.00106263114681204	-0.000319138457862245	-0.00282017773952115	-0.00138341733750802	-0.00242449941506151	-0.00305059941164565	-0.00088286120091885	-0.00509807080282854	-0.00322140324761644	-0.00127776065926877	-0.00196713145620153	-0.00230454237092803	-0.00382464956914041	-0.000182183949488657	-0.0041717414562531	-0.00100472576465116	-0.0019769730486251	-0.00397276748284869	-0.00276078646940037	-0.0040814468813235	-0.00203057821279629	-0.00255875212086243	-0.00144825583877961	-0.00187423111143836	-0.00222228381273359	-0.00337125941299454
-334.433333234678	-0.000530540938306845	-0.000244472100746962	-0.0014867926442661	-0.000247044329711454	-0.000701606066350502	-0.00326588291224827	-0.00200597085382426	-0.00264516156177275	-0.000139419142338171	-0.00283025860146702	-0.00305595591483587	-0.00322299152586891	-0.00162336811279762	-0.00425825779119948	-0.000549078547838588	-0.00223007097238459	-0.00160649610008934	-0.00199606785681683	-0.0010934438175757	-0.0028731347047215	0.000130046861068434	-0.00061512246498352	-0.00178657059179799	0.00111319891151151	-0.00502161902496434	-0.00211681192387914	-0.00329385224862166	-0.00248894845386005	-0.000134643127734591	-0.000514962294288268	-3.78615555454154e-05	-0.00204069469596124	-0.00331706600689896	-0.0023436271988031	-0.00115199418051315	-0.00568453195213847	-0.00109446107594757	-0.00265796607218505	-0.00115117104612172	-0.00116336114480309	0.000152052779211376	-0.00033917546119977	-0.00153715812699251	-0.00533929632926233	-0.00249974517475049	0.0007946352433712	-0.000467397898266664	-0.00214190824277127	-0.00413884037024603
-334.399999901409	-0.00163448965269453	0.000832892874997992	-0.00189831043976174	-0.00205657444103424	0.000589254289703911	-0.00302684815535259	0.00307921335166428	-0.000933483422393411	-0.000913167870629672	-0.00406684621775366	-0.0023055418909832	-0.00423269735846443	-0.00125426903957804	-0.0032165195526993	-0.000924519565912663	-0.00316736080082158	-0.00184533062852343	-0.00327584933729241	-0.0033546571761347	-0.00108097997077661	-0.000920129751584509	-0.000978579682183955	8.73670150114414e-06	-0.00255340041816055	-0.00318201242190341	-0.00283386277711728	-0.00120798788193432	-0.00175021566603406	-0.00450099723638719	0.000208555590277992	-0.00266129850765717	-0.0032385264217184	-0.004160979462416	0.000367218989082652	-0.00289631418112057	-0.000932554235946625	0.00149295567741303	-0.00181324272454741	-0.00330020153126975	-0.00322827798417602	-0.00328525309004846	-0.000924871988122966	-0.00167552986634967	-0.00196220030140681	-0.00398642047554787	-0.00104318108706303	-0.00251301393829262	-0.00448619244771198	-0.00133336289065722
-334.366666568139	-0.000634826799114974	-0.000528686247533328	-0.00125983694146303	-0.00212510139365052	-0.000872021599493289	-0.00194657163865308	-0.00122949905742675	-0.000957443838384475	0.000271759368279167	-0.00238351789672231	-0.00153659366318215	0.000409682608087825	-0.00196759412485481	-0.00255947862535466	-0.000126675386184827	-0.00280198329105796	5.95107197701727e-05	-0.00102706098015126	-0.00168151745405476	-0.00285401465882795	-0.00310863613902135	-0.000969327290188504	-0.00171669563530763	-0.00256928104291843	-0.00124105665111285	-0.00134177466471386	-0.000569995160501824	-0.000839833191104589	-0.00250882290645449	-0.00273326437141153	-0.00113169125043933	-0.00044803804221738	-0.00305656753284789	-0.000113839664562909	-0.00191534039339547	3.43400516857884e-05	-0.00335858811430034	0.000252479848952714	-0.000864923867261558	0.00121008691977464	-0.00401126574021293	-0.00324262809179321	3.96539381106731e-05	-0.0040003016643948	-0.00375703371316727	0.00119806839876657	-0.00127149418155104	-0.0043563611741132	-0.000869259215437346
-334.33333323487	-0.00191568278671472	-0.00179909333650652	-0.001832451070643	-0.00207100138190774	-0.0017684173396918	0.000289382580243247	-0.000581026491018877	-0.000551232421389103	-0.00108223200447966	-0.00528914751068776	-0.00208855930673857	-0.000616671004605163	-0.00183895574337745	-0.00419378470365295	-0.00272345647722338	-0.000801169633101395	-0.00300773583423875	-0.00193124310078607	-0.00110716722183157	-0.00147237333297523	-0.00295446688945411	-0.00161029693161496	-0.00239850579885592	-0.000953248413175012	-0.00204772488778171	-0.00139798700443017	-0.00105827032950578	0.000981174426877063	-0.00112332610697563	-0.000244251880907154	-0.00264630412473643	-0.00404091307525978	-0.000293891133873458	-0.00221017360040898	-0.00368704817133436	-0.00484191559949265	0.000366585978247236	-0.00316017091783949	-0.00105408204134216	-0.00111148726916188	-0.000927128828614343	-0.000835976928882931	-0.00279871534450382	-0.0029861023227884	-0.00123640647531165	-0.00175933176201593	-0.00436825415876407	-0.000909349544520266	-0.00144628398210167
-334.299999901601	-0.00377516019879576	6.98105923667702e-05	-0.00215885215548917	-0.00234686040683096	-0.00384483229332577	-0.00366188860031569	0.00169817340930756	-0.00145346219835774	-0.00109415523559608	-0.00309405151524034	-0.00209292885662282	-0.00384938855150008	-0.000468859684932266	-0.00432238544281327	-0.00239123149897613	-0.00452331630734737	-0.00124566194109343	-0.00553174083601782	-0.00321534637750198	-0.00196238810122695	-0.00422952022466083	-0.00289018131925034	-0.00181942044205741	-0.00318236106738701	-0.0015126502750954	-0.00275586761689017	-0.000398423379519008	-0.00298142757006414	-0.00244147252978033	-0.00263358870747321	-0.00217300247379826	-0.00363322202975513	-0.0059636058972713	0.000514700432881487	-0.00202575010804118	-0.00360099637447264	0.000661637978567442	-0.00419856958076315	-0.00367977909999495	0.000150841920452338	-0.00175044206872765	-0.00436720227787435	-0.000230576377270975	-0.0038647686172002	5.27073231334496e-05	0.00124378193355879	6.30983569144261e-05	-0.000167119238247304	-0.000884080705928048
-334.266666568332	-0.00380631488589389	-0.000475320514869648	0.000280739520545414	-0.00162456187214377	-0.00102536029109745	-0.00268355954320187	-0.000566555585131079	-0.000179024158021623	-0.00137659040620564	-0.000705381667643334	-0.00298023211039955	-0.00250962813501598	-0.00143564873418944	-0.00192231629178063	-0.00135062277281495	-0.000250130886375488	-0.00216079729853802	-0.000121689264608316	-0.000929601396759017	-0.00153602143110054	-0.00135906189158363	-0.00165775189135775	-0.00149423847656494	-0.00304890866946528	-0.000394221760129154	-0.00236981536457614	0.000765415834444561	-0.00145367154431919	-0.00222476583517028	-0.000530972534644625	-0.000186341456588024	-0.00459015208108482	-0.00524285074665165	-0.00311915562826759	-0.000626308357304817	-0.0016255863057888	-0.00236912632367725	-0.00220359385160473	-0.0024783201395947	0.000527135260748546	-0.00116818734107971	-0.00116315159891889	-0.00420943989081068	-0.0038160134760733	-0.00248684396649435	-0.00105484812235668	-0.00200265154930757	-0.00468873079093113	-0.00261593780468916
-334.233333235062	-0.00285578215457771	-0.00417109741072508	-0.00256516630422798	-0.00251341891034473	-0.00311165226891152	-0.00548682832126746	-0.000356953774875324	-0.00382983357299338	0.000278012101144642	-0.00155576886747	-0.00204049365839865	-0.00308506846075296	-0.000492053595910313	-0.00435240282824079	-0.00158392934206841	-0.00348315696072699	-0.0060832606599861	-0.000695788559133437	-0.00414949542692356	-0.00349709939734644	-0.00340773384067716	0.000348379969391854	-0.0042564532826872	-0.000769067699102899	-0.00308737561742989	-0.00409810155349266	-0.00129791657685363	0.000179383497866614	-0.00165702437440474	0.000222756764750587	-0.000899478625291161	-0.0036026761339234	-0.000932823351947998	-0.000177695061931327	-0.00224953305454667	-0.0027436531791778	-0.00389645380026971	-0.00245738289380504	-0.00136108962845205	-0.0020414776349813	-0.00250738015410246	-0.00244677747131894	-0.00392846846336292	-0.0043659479061261	-0.00269233258964519	-0.000206295301240278	-0.00080618460579418	-0.00218298457363719	-0.00436605310214933
-334.199999901793	-0.00369243068260527	0.000485419008870447	-0.00145105048286409	0.00146515222247756	-0.00371256995079539	-0.00343769427803686	-0.00259878598154573	-0.00218202694211656	-0.00213874027824446	-0.00236809134577809	-0.000440680467351129	-0.00411234779154612	-0.00108144828321366	-0.00400981814031642	-0.00475329556409265	-0.000694694522805905	-0.000369785031957615	-0.00499306963488733	-0.00069346578988505	0.000475513330393418	0.000501644253940281	-0.00408529785917933	-0.0034949377698239	-0.00249799755572977	-0.00373889487719115	-0.00265321578423072	-0.0016440589082809	-0.0015677081415344	-0.0017158415005567	-0.00181846972614097	0.00057201476490687	-0.00181057055475575	-0.000336661706972219	4.41178280274901e-05	-0.00315119037932288	-0.00499871548726782	-0.00249991692842477	-0.00287334769724756	-0.00522263622121577	-0.00311192328458876	-0.00292771637330813	-0.00322315698343434	-0.00416713687669001	-0.00622196863199742	-0.00502446657826783	0.00190664012962105	0.00090757789335405	-0.000142658632666826	0.00249041370874292
-334.166666568524	-0.00220891071155649	-0.0024129810758089	-0.000135435899357272	-0.00165169029431533	-0.00224446457826866	-0.00150684340211404	-0.00363479662522814	-0.00246898877978463	-0.00388787946945401	-0.00346845128349038	-0.00107780035856209	-0.00156184492990874	-0.00222091287675241	-0.00407911724815646	-0.00339502525253021	-0.00382123822973202	-0.00226741082207693	-0.00050567315608796	-0.0032456364620107	-0.000130755471118293	-0.00186099931052741	-0.00246660655273867	-0.00128833331602207	-0.00413371969490828	-0.00252123064590815	-0.00196516497561439	-0.00127977197478479	-0.00176718581495094	-0.00251766622758465	-0.00364071408716027	-0.00312023144480522	-0.00220726743599164	-0.00292427147504737	-0.00378754700131934	-0.00104092068944939	-0.00366233385141312	-0.00441741300880916	-0.00246338507871324	-0.00171412858805431	-0.00245444895216285	-0.0039809812578524	-0.00347161385035721	-0.00300776414430504	-0.00537490825527642	-0.00379961906090398	0.00271790360165636	9.60155827143261e-05	0.000263454171801514	-0.00415303802868183
-334.133333235254	-0.00566697396874483	-0.001452222238982	-0.00247726777718804	0.000994380763436609	0.000873221223778531	-0.00313414350412899	-0.00148583782721434	-0.00256067960800666	-0.00340029871723113	0.00011208070318669	-0.00218294531296015	-0.00254234159739264	-0.00319417073422912	-0.00408420562697076	-0.00248782263752034	0.000929001612649971	0.00150661962260368	0.000550400972844867	-0.00364588772471131	-0.00239808806378805	-0.00281344956062479	-0.00122126205776674	-0.00136589673972853	-0.00252708547560077	-0.00388896968649377	-0.00171585923569129	-0.00282352409091768	-0.00232989176176857	-0.00363235926753636	-0.00262754229187612	-0.000768111529325544	-0.00387553047495504	-0.00280156659482711	-0.00275620016500799	-0.00345869074525085	-0.00284396058963676	-0.00361726794897577	-0.000829252237285805	-0.00237023799975467	-0.00334293957220222	-0.0029408661057605	-0.00152552735403266	-0.0027890864689547	-0.00447984755209463	-0.000820624947775572	-0.000680818152727358	-0.00121952749902876	-0.00338814457153358	0.000486209986170993
-334.099999901985	-0.00350475257092031	-1.76591557365935e-06	-0.00244955876492448	-0.00138078117771412	-0.00217597201787534	-0.00370461868816707	-0.00238698890328248	7.37369393525311e-05	-0.00065268415656472	-0.00324667961321634	-0.000813471426126422	-0.00358557384126224	-0.00320125079587508	-0.00352313374906266	-0.000187257643093242	-0.00257470069947263	-0.00213733864592291	-0.00355515089928338	-0.00282191349534333	-0.00136599120149672	0.000335727931454755	0.000303185349480484	-0.00229144231741485	-0.00481123295467656	-0.00289519112449321	-0.00340225555639928	-0.000828168418297581	-0.00182731470107422	-0.00214212131612679	0.000313404861081334	0.000120938083197908	-0.00221996591832341	-0.000467986278976595	-0.00280903117962894	-0.00305901262306563	-0.0026180268360031	-0.00266928350701501	-0.00478917313163241	-0.00245233786162535	-0.00198037065713563	-0.00363463815684573	-0.0010099596418448	-0.00428297783409615	-0.00571851542509172	-0.00378445847785991	-0.0015300807236438	0.000196148582743416	-0.00152607277258365	-0.00265045399855568
-334.066666568716	-0.00302371034615967	-0.00338771700538754	-0.00210287893539651	-0.00314549418498711	-0.00057835706896614	-0.00448759721587122	0.00148773153200976	-0.00291981382131101	-0.00109498274198794	-0.0022669259169712	-0.00169253793167423	-0.00107214534317579	-0.00303214658614626	0.000198885526381809	-0.00194957653859629	-0.00383456986241615	-0.00222762706862645	-0.00211566478277214	-0.00307393570364822	0.00237091210609808	2.16697092543239e-05	-0.00110602501629531	-0.000336817085570873	-0.00319338078145714	-0.00206109551527578	-0.0019020508687404	-0.00404531152033649	0.000385957839105444	-0.00334032305298448	0.000638864113104765	0.00124461231117912	-0.00451387737984466	-0.00151975358162348	0.000172508315499864	-0.00446996369771835	-0.00446435531440181	-0.00313257463182437	-0.00376690497002952	-0.00344286179543762	-0.00205828148357234	-0.00102603585223893	-0.00166262512970206	-0.00172483722213002	-0.00436128010971348	-0.00125079353559532	-0.00200058034511008	0.000284238433248207	-0.00386893461753979	0.000634428835643575
-334.033333235446	-0.0021579981372668	-0.00022368416940366	-0.00174893337365478	-2.12476332419609e-05	-0.00347070292181662	-0.00280748308714796	0.000262005586344705	-0.00409628758716662	-0.00415545114741822	-0.00305813682351552	-0.00074502602220039	-0.00320839985354993	-0.000223877034341347	-0.00487845922566621	-0.00113023116828748	-0.00101115224370341	-0.00252016640505359	-0.00450639792545826	-0.00596871327411319	-0.00213045838378678	-0.00360631502517761	0.00151316148235259	-0.00337618649074023	-0.00571010636764913	-0.00034049264475966	-0.00106358128714834	-0.00108189613329279	0.00171220188821586	-0.000760883097521536	0.000155284206500128	0.000778763879529798	-0.00203526500318008	-0.000531778546789097	-0.00147904070076976	-0.00253213765333893	-0.00577796043364942	-0.00218198523674873	-0.00313867495051601	0.000863956965496238	-0.00117131014713712	-0.00180205930869426	0.00103499909906035	-0.00187112084655205	-0.00523819903971978	-0.00245089753826755	-0.00149661523618283	0.000356749802065681	-0.00284445816015089	-0.00421275101590746
-333.999999902177	-0.00366973557788186	-0.00245944014768706	-0.00471053115313946	-0.000769378921544384	-0.00209865979432544	-0.0063003720926923	8.05593977590835e-05	-0.00241303498401724	-0.00398805477641939	-0.00485512203037808	-0.0023303283302829	-0.004505661822513	-0.00244245623061756	-0.00224655666889795	0.00218154074225996	-0.000565069883256997	-0.00423041773075883	-0.00165387662566396	-5.52909898295928e-05	-5.04992534112736e-05	-0.000655055037379615	-0.000673545987968871	-0.00308060551105926	-0.00114615432431053	-0.0012230485236655	-0.0012867598189612	0.00179258831959772	-0.000892842567830177	0.00163993906866111	-0.000722230949475766	-0.00300334340751007	-0.00476000368914908	-0.00143646959192079	-0.00438606881630121	-0.00329919965737735	-0.000807320528395605	-0.00232770374894165	-0.00202751006606439	-0.00337019732272459	-0.00193599784084242	-0.00409908465147002	0.000920863537608341	0.000709288091228943	-0.0010179169828477	-0.00127835006655819	-0.00186682825524853	-0.0026126515353373	-0.00237473600010607	-0.00394180679736522
-333.966666568908	-0.00242795890542702	-0.0018173853443173	-0.0018593107952577	0.000390980069006508	-0.00474725070977322	-0.00260610483799739	0.00116684768522168	-0.00129009651790801	-0.000299037866818508	-0.00328658181462671	-0.000722649940836706	-0.00345011471167256	-0.00178951738790256	-0.00272820888726821	-0.00269903779267544	0.000218312584565727	-0.000918100495712393	-0.00282270006290031	-0.00193125002799854	-0.00275113517869063	-0.00200707542662615	0.00102160296699061	-0.00263217132933147	-0.00296816586499493	-0.00113864352908599	-0.0021851613412639	0.0011128886148456	-0.00133736790501759	-0.00414024750338715	-0.00209500490304426	-0.00167778339600766	-0.00366192859264081	-0.00341955895362245	-0.0017444508360468	-0.00183737674807938	-0.00103103570265339	0.000287612385484914	-0.00119628317947773	-0.00251813435084336	-0.00354091825154312	-0.00111417993383922	-0.00112466678705225	-0.00119881936108457	-0.00443024996871921	-0.00120931960903947	-0.0037364930919821	-0.00187816158267451	-0.00401011222966674	0.00152433044236122
-333.933333235638	-0.00422369366772002	-0.00210044562975209	-0.00384304273219693	-0.00193922680761027	-0.00435149913277777	-0.00283608618391984	-0.000438597041565902	-0.00297049158916174	0.000939572972907698	-0.00199514233317821	-0.0029154778610081	-0.00330329717865563	-0.00449580733318089	-0.000746076814781893	-0.00109030642861796	-0.0025215670706632	-0.00338669282065174	-0.00233322173060557	-0.00439921570854229	0.00118909896323194	-0.00457441548178361	-0.00153163306704562	-0.00250690537745313	-0.00337104114324305	-0.00267315268429913	-0.00204046454870821	-0.000736116832891875	-0.00332963062027225	-0.00532608365364862	-0.001613555742773	-0.00132422877370775	-0.00188485368765468	-0.00228295469438433	-0.00368572862417105	-0.00428359698747982	-0.00304154180872851	-0.00198959219188077	-0.00190348004955343	-0.00211133707639044	0.00118022384329308	-0.00331998956168233	-0.000983197066724562	-0.000238984254914199	-0.00238497251988468	-0.00574852246165847	-0.00368426451163972	-0.00213714387985342	-0.001278058854283	0.000443533931401174
-333.899999902369	-0.0011196666031742	-0.00252052063815966	-0.00263683395362102	-0.000145918974168269	-0.00207722257571841	-0.00463479366820818	-0.000119557074506504	-0.000941068953066115	-0.00171856691787875	0.00010457492663507	-0.00166663932543232	-0.00289723343679482	0.000459494522717097	-0.00180378920327762	-0.00184549338419315	-0.00150223038403696	-0.0013827841730939	0.000640614163662567	-0.00110676343913507	-0.0021747141889753	-0.00483034722614173	-0.00322880034002149	-0.000325267252704431	-0.00337140363137778	-0.00157439848728291	-0.00171882618620511	0.000424707732558427	-0.00354608923949606	-0.000100864772828335	-0.000101166346733517	-0.00168262330716129	0.000571279801924729	-0.0017039529023275	-0.00308706500066314	-0.00450543921502944	-0.004777938082836	-0.00352235660174061	-0.00319631206086335	-0.00329707602206708	-0.00165269259142187	-0.00222458445043017	-0.00256390911036308	0.00189840141131481	-0.00188888788144981	-0.00388183544687315	-0.00307647478940376	-0.00324961974220361	-0.00319899666703038	-0.00205352845108486
-333.8666665691	-0.00203006900921909	-0.00099254141058891	-0.000134158815240148	0.000300576837285238	-0.00291826829737729	-0.00150398022108489	-0.00172766938313129	0.000144906647434384	-0.000856258774071139	-0.000527602217360035	-0.000108691217996948	-0.00291194696253205	-0.000935604394279643	-0.0022012815328869	0.00316704843464666	-0.00245980484716346	0.000132943050657697	-0.00112607031872103	-0.00319061202428317	-0.00243267065654418	-0.00309531080373371	-0.0022377136750239	-0.00103349646947182	-0.00379111404838262	-0.000368010029877852	-0.00115524021453028	0.000211439390444768	-0.00269609785641878	-0.000176438020847658	-0.00226375830321812	-0.000835959236920703	0.000884711560487528	-0.00107873894178578	-0.00312213045797016	-0.00193193049604423	-0.00213645473821711	-0.00627194980580381	-0.0034447010748111	-0.00130893526984854	-0.00234535482525322	-0.00286169386464874	-0.00427124041896609	-0.00403788698080232	-0.00180949355248694	-0.00305396762634491	0.000552677424424219	-0.00264310546912883	-0.000149780236851971	-0.00473001588511524
-333.833333235831	-0.00655490673289383	-0.00261971000189876	-0.00188624581969754	0.00146988095150424	-0.00175668157638487	-0.00423657465214966	0.00027357322205579	-0.00230145696240214	-0.000691593510025124	-0.00117126335809437	0.000258415163950199	-0.00279317615064789	-0.00150973363755846	-0.00311527856573468	-0.00176937272614819	-0.000857985581128595	-0.000691415407879203	-0.000178749950339063	-0.00214273546911292	-0.00271988318444194	-0.0022276284358459	-0.00561798403275471	-0.000395962205998024	-0.00519506276375237	0.000282971494139583	-0.00171563004697317	0.000959579327952542	-0.00249494128387606	-0.00355647896343603	-0.00105430348438229	-0.00216188330336908	-0.00335719376722488	-0.00316877621390999	-0.000298323500104059	-0.00184275423175162	-0.0028464715231582	-0.00072852745892138	-0.00444682589103607	0.000345610252734829	-0.000183614472457294	-0.00117759760994929	-0.00347047730995076	-0.0024718017401294	-0.00350981518062687	-0.00289431491231984	-0.00079412881439167	-0.000825853257363063	-0.00184900834691115	-0.00312801242746608
-333.799999902561	-0.00288348983104791	-0.0041020236178384	-0.00105668801396119	0.000124689638600795	5.18037451275877e-05	-0.00477670148266485	-0.00317530018173562	-0.00506212007692919	-0.0020496104265797	-0.00124963231285391	-0.00104019541323164	-0.00206409560716625	0.00169056542834733	-0.00263560794120099	0.000576557126922728	-0.00045867073110839	-0.00221659376929795	0.00073315549530617	-0.00287691654654554	-0.00241554883785922	-0.00253560345298665	0.000325653855424601	-0.000162876001791989	-0.00165435341803555	-0.00613918177286721	-0.00157081575005258	-0.00113625889236779	-0.000895393208097839	-0.00416406141382986	-0.00226260019917879	-0.00271293929717398	-0.00207403559565567	-0.00211491212265602	-0.000587972396683401	-0.0040880904876972	-0.00548617071934054	-0.00203747210929517	0.00114761569534128	-0.00259130106200467	-0.000329489697007079	-0.00198139430545008	-0.00378701760332245	-0.00353946282613948	-0.00611824954966333	-0.000168550487773422	-0.000798370272204862	-0.00148691020256719	-0.00102014334871203	-0.00448346920012843
-333.766666569292	-0.00310118192328712	-0.00185684579615542	-0.000727228858691142	-0.00134820008478309	-0.00448293168896574	-0.00181865953296856	-0.00147691702995256	-0.00306715961571669	0.000285861918710939	-0.00117660228539895	-0.00105219473749063	-0.00402333650886222	-0.00207630354217725	-0.00318711129913374	-0.000563294864778241	-0.00142918451968876	-0.00257027904807172	-0.00109909444898015	-0.00325536017461869	-0.00053987521648835	0.000234003926602333	-0.00171397311116173	-0.00377662408317359	-0.00220248365050402	-0.00432668439831729	-0.00291008152946159	-0.000165074396230258	0.000153735835362157	-0.000515380036446911	-0.00120716138859389	-0.00364224363022347	-0.00470934171956428	-0.00051582705677844	-0.00153372154077569	-0.00385136933032626	-0.00163190260947599	-0.00104747484607359	-0.00220017114362803	-0.00115181031986	-0.00166242573236197	-0.001651944413394	-0.000743769293896301	-0.0031334321596127	-0.000742231999086629	-0.000483532456161284	-0.00112136846762545	-0.00250935271347652	0.000408723325828975	-0.000956273394543627
-333.733333236023	-0.000704107997768766	-0.00285792150166841	-0.00249370477812605	-0.00323097803740857	-0.00278918491239599	-0.00205767551956704	-0.000278184726823172	-0.00057335502890643	0.000580429256900272	-0.00252740786309347	-0.00252671681613692	-0.00220238875611467	-0.000235378112470097	-0.002025057078199	-0.0014862916750179	-0.00302148883443887	-0.00117706919248828	-0.00115057844409161	-0.000788826617084237	-0.00209218822214141	-0.00253958208616689	-0.00136631007219479	-0.00414914562012692	-0.00353287795320623	0.00124687974330195	-0.0016462997717136	-0.00314063341781845	-0.00305315007976958	-0.00241987013984091	-0.00204211801322018	-0.00212873260265889	-0.0024320426404224	0.000214524348324696	-0.00357235039593673	-0.00617777641881545	-0.00270152749709773	-0.00149666925435299	-0.00222902028294847	-0.00381337684116501	-0.00135816366628749	-0.00118545282129723	-0.00284152812920302	-0.00408709550720265	-0.00231665751518806	0.00174294139549125	0.00112535827590532	-0.00603284286694938	-8.45941061382582e-05	-0.00290249145191368
-333.699999902753	0.000199234225609191	-0.00323123727325791	0.000195317994477251	-0.00031082070992472	-0.00374608147516742	0.000336857942165092	0.000751318480857077	-0.00249604051606656	-0.00118367811621578	0.00091915863897718	0.000205449346301734	-0.00355031080311208	-0.00408319478433161	-0.00203744632008984	-0.000835842942086273	-0.00189186669107966	-0.00152029275901622	-0.00173808430857381	-0.00423826371794778	-0.00350833771025838	-0.00175399806672216	-0.00135544846685942	-0.00263766820578959	-0.00217822357554331	-0.00238048199846419	-0.00347540189647111	-0.00027267213346327	-0.00095562956524764	-0.00150721367118944	-0.00218965703714324	-0.00272441656198552	-0.00312352619503287	-0.00298253407307902	-0.000609588880837064	-0.0049424470237065	-0.00258440271872196	-0.00327107956540496	-0.00212534208074888	-0.00183241892540964	-0.0027046085804785	-0.00302651942351573	-0.00403530816030462	-0.0025840044585661	-0.00348538744048954	-0.0022763150704691	-0.00200462838949933	-0.00140510305214558	-0.000966318402465638	-0.00247611801390091
-333.666666569484	-0.00402554979270053	-0.00439774645710878	-0.00262286307980941	-0.0013057732872791	-0.000522532596716418	-0.00374191593492512	-0.00348766774436804	-0.000308386711587838	-0.00181346850883135	0.000830424478007408	-0.00216286987628422	-0.00164996703205023	-0.00190113649967361	-0.00286592180491363	-0.00198628266848899	-0.00173710058362697	-0.000114751653501055	-0.0025934718185705	-0.00278294234725185	-0.000220491841627424	-0.00375966106752801	-6.75049402404371e-05	-0.00335657008044243	-0.00106902721482971	-0.00154985069198732	-0.00133630990872857	-0.00152695888840448	0.000869242725528352	3.24026493629948e-05	0.00038330311171364	-0.00261677728516552	-0.00283888468765214	-0.00273478935662119	-0.00203877622083981	-0.00174632680502995	0.000683407433058725	-0.000614540131809838	0.000338913377769146	0.000101829681283361	-0.000298520495023213	-0.00269928641877115	-0.00442773035993971	-0.00215867006985937	-0.00211992157635799	-0.00192379245723617	0.00224763647585013	-0.000800153385394631	-0.00167705215158132	-0.0018465940214889
-333.633333236215	-0.00207267309705683	-0.000790851238670842	-1.15825126212332e-06	-0.00180574421209678	-0.000841580316039092	-0.00431933786023719	0.000323538179713645	-0.0015456624352328	-0.00180942262631612	-0.0010842913152086	-0.00287685182193287	-0.00361142227565836	-0.00287488730200158	0.00118398499963757	-0.00311216661672087	-0.00117682607317215	-0.00137251517962955	-0.00166557079011442	0.000815433828452505	-0.00116124532005091	-0.0017130456595752	-0.00316121667487324	-0.00207746797793185	-0.00370978739333672	-0.00107550860241679	-0.00103448930573324	-0.00107088641481201	-0.0016088562558797	-0.00290291814818677	-0.00178145003166386	-0.00126935382918525	-0.00211316448441967	-0.00250853404184048	-3.86836324863804e-05	-0.00104319756472537	-0.000850012874353157	-0.000640460588048231	-0.00138217662347273	-0.00232875787023334	-0.00345042500378245	-0.00366743318340801	-0.00226794833210464	-0.000949543462008595	-0.00213574664674054	-0.00178348928967709	-0.0024757317662456	-0.00389863887840236	-0.000791398538861121	-0.00224938363944593
-333.599999902945	-0.000476982960872174	-0.00230397027590989	-0.00369231205883147	-0.00133355953527925	-0.00534346574521483	-0.00223070809256265	0.00238345689467334	-0.00168423178063803	-0.0011675451789066	-0.00301820321721946	-0.000226757622202478	-0.00401963752403667	-0.00110047233497168	0.000422870971155898	-0.0031427608219653	-0.00190521993504267	0.000602845486804116	-0.000678840441234563	-0.00117440177347983	-0.00173905979530298	-0.00198144447214876	-0.00249902482471187	-0.00328076302422653	-0.0024659912737105	-0.00011783274138133	0.0010184124905559	-0.00112758328072626	-7.89345205121084e-06	-0.00278903463942093	0.000563334564921081	-0.00162192275560835	0.00114937959219119	-0.00131748297567891	-0.00187396927552186	-0.00200985796233644	-0.000283614232053142	-0.00468218092676942	-0.00182869592068746	-0.00426494130598842	-0.00325135606057902	-0.00349306138256256	-0.00211069952418508	-0.0010670184798045	-0.00293136122878812	-0.00345326417401437	0.00115668042432049	-0.00339494885112657	-0.000962766845307605	-0.00208331040710419
-333.566666569676	-0.00241681082712508	-0.00127651800160145	-0.000793862327585937	-0.00149057024792076	-0.00364404113885275	-0.0031019434628885	-0.00144319006612492	-0.00152847048957772	-0.000931171790434338	-0.000158797431193514	-0.000225404672020035	-0.00377243687159357	0.0016934956920438	-0.00202896859990642	-0.00161593704540941	-0.00237997727047345	-0.00272898517473541	0.000671836664609127	-0.000796968238908402	0.000756259944982962	-0.00248250370321368	-0.00343017106167409	-0.00239832624741121	-0.000893741148614846	-0.00115888853284263	-0.000907292213303101	-0.0013416140093645	-0.00368735000741671	-0.00364752211348596	-2.55881628353771e-05	-0.00057063959028314	-0.00305171722389497	-0.00129054488669555	-0.00443120044150269	-0.00336450022257173	-0.00212570026483472	-0.00190468061742155	-0.00102870805141642	-0.00311637189772906	-0.00213952409731144	-0.00125727676724108	-0.000749466604391014	-0.00409679757559522	-0.00188223407686039	-0.000653461286956758	-0.00307383494450952	-0.00339605384852759	-0.0028000633516595	-0.0011255023830915
-333.533333236407	-0.00285706306984934	-0.000835206434850688	-0.00161138896740731	-0.00109718999400166	-0.00144726804930451	-0.00259562922080669	-0.0013166397569071	-0.00192767956802609	-0.0011033177813502	0.000282228511311322	-0.0012632195675194	-0.00288143640350613	-0.000135950752653158	-0.00186417189874266	0.000909659412691721	0.00146580302111976	-0.00312440058141772	-0.00192538476303439	-0.00137253847991536	-0.0026007375368482	-0.00291159865930146	-0.000576571888728616	-0.00279393027882502	-0.0034510988780232	-0.00196171716577231	-0.00187653010030764	0.00110612689174305	-0.00250198187989736	-0.000740768517662249	-0.00241582236449511	0.00045220110541011	-0.00355826073371257	-0.00045202500223307	-0.00211965773383893	-0.000884776480961524	-0.00468615979036613	-0.00042843030847417	-0.000794583636049451	-0.00161159557504442	-0.00254769870767591	-0.00382331676896464	-0.00185279665474769	-0.00265141237339572	0.000432896931425897	-0.00288292133658774	-0.000972845308054193	-0.00163978274610388	-0.000164632256883568	-0.00152641188879887
-333.499999903137	-0.000786553538777324	-0.00228712389965513	-0.00221420857373145	-0.00142531051297923	-0.00234338684104418	-0.00390554498973461	-0.00155474222334406	-0.00209089382782746	0.00228343149316435	0.000765999295070596	-0.00172668302804624	-0.00252189924792379	-0.00118339814807411	-0.00327714447298721	-0.00173369046264482	-0.00251042704242443	-0.000658804550449865	-0.00173270370388978	-0.00369192651878081	-0.00117866840015779	-0.0045329346385875	-0.00395463779622962	-0.00258767956623751	-0.00203893731376203	-0.001397866416192	-0.000665910275548409	-0.000741576748329087	-0.00145795122367498	7.64421666787918e-06	-0.00275564831451725	-0.00370514640848207	-0.00307765370432611	-0.000726236786968593	0.000369523076910516	-0.0027804090249538	-0.00303937563185719	-0.00210791480331307	-0.00190820090442712	-0.00113687356597714	-0.000111126662700078	-0.000317592761808538	-0.0029612030812135	0.000238293072887363	-0.000825840621296758	-0.00306232687948871	0.000453941037712235	-0.000998813167739532	-0.000944077403664534	-0.00073349851650073
-333.466666569868	-0.00245116786571575	-0.00579301368185947	-0.00165638344721064	0.00134114459073942	-0.00417881229396855	-0.000758780199441311	0.00205381473738153	-0.00145798708219869	-0.00270287816934578	0.0032631910679447	-0.00151390429834863	-0.00468527349759795	-0.00181580158026773	-0.00157159564861686	-0.00116343510488026	-0.00206191303079761	-0.00147713404886063	0.000516104436797948	-0.00138214396350522	-0.00228672451069667	-0.00243963789457224	-0.00174587925602809	3.43233580324398e-05	0.000897454457150393	-0.0013642049691448	0.00128721426344602	0.00139471142404035	-0.000954978170393472	-0.00262106617632318	0.000195656082426776	-0.00075850238185482	-0.00485080170274887	-0.000855788858964646	-0.00284940606754591	-0.00353126627054079	-0.00145317272382928	-0.00274091593467185	-0.00290618586958613	-0.000895275409946161	0.000960447950158816	-0.00216525267492118	-0.00399768411907275	-0.00284180443674908	-0.00390834862744549	-0.00259050607470668	7.25088913555716e-06	-0.000757991887403553	-0.00119621878871012	-0.00124417659212572
-333.433333236599	-0.00321917314892473	-0.00215357849376741	-0.00220852163304086	-0.00441050451573499	-0.00251902929338932	-0.00350675189688487	-0.00308105154714344	-0.000906053844544008	-0.00213018638228712	1.43292361226566e-05	0.0017339979254678	-0.00457895247317841	-0.00209689195350804	-0.0015042441680243	-0.00395776279904769	-0.00326318287150995	-0.00322800344225649	-0.00347392014790826	-0.00523878969345282	-0.000509359898155481	-0.00382622425902912	0.000546285784083334	-0.00399867132854737	-0.00364021163482053	0.00150650148785991	-0.00204443857459113	-0.000603237015831648	-0.00128025251731889	-5.70995566147037e-05	3.67828903358181e-06	0.000887535072852885	-0.00255835353181655	-0.000939130320103732	0.000391557136001253	-0.00274837360876701	-0.00393346180641863	-0.00419037000456213	0.00151796665055948	-0.00217987146936582	-0.00243196744217722	-0.00342421116569902	-0.00114863796013442	-0.00354867170308615	-0.000431942815109276	-0.00177380463640708	0.00250206585836643	-0.00127639351136244	-0.00129004597457527	-0.00254313344340173
-333.39999990333	-0.000502729111918954	-0.00278255649321646	-0.00220129451164131	-0.000316611945035072	-0.00172619583469824	-0.00356713475585202	0.000934722313082115	-0.00124867494528869	0.000427234172606261	0.000536566618821288	-0.0010455101312915	-0.00162562761329921	-0.0003562357293454	-0.00302626058098054	-0.00137422163783196	-0.00124868937123701	-0.00412064372472443	-0.000756590864780748	-0.00215679976274707	-4.4735554522668e-05	-0.00391872507397018	-0.00392405215457636	-0.000328888016316808	-0.00249214956621524	-0.00251390670812124	-0.000853618016218971	-0.00159226163941184	0.00305554785490947	-0.00284643455492206	-0.000889102072333836	-0.00303219745722061	-0.00356544299143779	0.00015418652151411	-0.00232452911503123	-0.00230407327603543	0.00122286908252411	-0.00244966279686909	-0.00348033183342134	-0.00496199753741211	-0.00293893094687725	-0.00236945609450545	-0.00319363174039966	-0.00194085617467232	-0.00556863001194963	-0.0022646728246114	0.000246801221324255	-0.00240567803717762	-0.00113308480990992	0.000908804492635085
-333.36666657006	-0.0013733783154336	-0.00305821421487273	0.00182147542852784	0.00137163969673482	-0.000332516733469346	-0.00230417423212981	0.00169923475968747	-0.00471948283570978	0.00143309188905372	-0.00317647241082508	-0.00151715005293052	-0.00375325625905276	-0.000632958389425231	-0.0051667140496009	5.14199248832226e-05	-0.000869192198977631	-0.00329013548041313	-0.0010988326625363	-0.00397251658295428	-0.00323358249723771	-0.000432140119063451	-0.00231260038417969	-0.00353427575830445	-0.00508894771514801	-0.00123156436152883	-0.00380542826730745	1.21334723186539e-05	-0.000148062015850603	-0.000879825759281361	-0.00255614856927078	-0.00171114947343054	-0.00457026691468232	-0.00159337380836233	-0.00155269417228954	-0.00350086222758994	-0.0013059486334287	-0.00257940074539487	-0.00634162175257358	-0.000578981027698711	-0.00292415535679624	-0.000844753310359936	0.000591126188576374	4.73216870487958e-05	-0.0032525473877808	-0.00154943077177505	0.00222297203613608	0.000452269973753361	-0.00316640685713898	-0.00103604336803376
-333.333333236791	-0.00210286876660226	-0.000112282088825966	-0.00295349367448083	0.000476616201658731	-0.00166195121714052	-0.00149674929578736	-0.00163678962806457	-0.00113566395334841	-0.000579073615735615	-0.00213405636750208	8.67354778427698e-05	-0.00436076263918084	-0.001873978789526	-0.00529158048612166	-0.000881397481417023	-0.000847718326248525	-0.00460077344531729	-0.00488087118739366	-0.00336824487274456	-0.00155555998101409	-0.000567138063437889	0.00269730685690905	-0.000194846742434307	-0.0045549688119253	-0.00173009629213228	-0.000641127726912383	0.000299321949614684	-0.00430370344392805	-0.00329664801247664	0.0017916986802945	-0.00085302390306019	-0.00271926227671371	0.000406449115624818	-0.00203778861809067	-0.0036488772576837	-0.00335338239657312	-0.00168391592459549	0.000589330967003976	-0.00305078176266105	-0.00181907851425989	-0.00212663083862008	-0.00176478675676184	-0.00184981690125596	-0.00208953442945625	-0.00239287207133054	-0.00240387885438043	-0.000355247460823493	-0.000265003398193464	-0.00138491565031518
-333.299999903522	-0.00338436811772491	-0.0030563758800688	-7.71012208026223e-05	-0.000218220784268808	-0.00196073402709795	-0.00333575929579188	-0.000469994395583373	-0.00102042534196189	-0.000506966112903351	0.000986341435915805	0.00135125149528093	-0.003135546318212	0.000353547978199642	-0.00122060715887296	-0.00101276867408051	-0.000876691496234816	0.00151542344682642	-0.00271930176797941	0.000656613422865493	-0.000200088590917136	-0.00104666934520525	-0.00107073647177724	-0.00165327802280157	-0.00206977028156252	-0.00429107851105515	-0.000919291283095536	-0.000660848190432883	-0.000517698116423215	-0.00528012641718945	-0.000871860348781617	-0.00323077173383546	-0.00294964546013354	-0.000591359521176726	-0.000429986426120799	-0.0029932594100629	-0.000671653713909759	-0.000590047713738051	-0.00140429109107276	-0.0030630931098059	-0.00200767737651331	-0.00426871615805691	-0.00103559371706785	-0.000237193427439109	-0.00496929078011377	-0.000890143152496026	-0.00106670992192048	-0.00177194605150088	-0.000701764315100162	-0.00256525839144461
-333.266666570252	-0.00307623291000714	-0.00231995372959348	-0.00102281482794542	-0.00101309870275457	-0.00247026234052194	-0.00481329153765442	-0.00097459334826655	0.00078936418403408	2.56500058637421e-05	-0.00259830669398564	-0.00135064665923501	-0.00153576540194977	-0.000472084240724757	-0.00195294512005029	-0.000405933268068814	-0.00173445868230793	-0.000177975516101769	-0.00063105565962096	-0.00283777585244571	-0.000202543685195677	-0.00382740889416888	-0.00342272080426265	0.000204278809065817	-0.00256978267301156	-0.00299923431117666	-0.000755875476636358	-0.0034405651549666	-0.00137080487729457	-0.00335302450165897	-0.00153545474765848	-0.00140278787581172	-0.00484705395707385	-0.00221737157899804	-0.00319371381541178	-0.00447225287160424	-0.00287352812692709	-0.00344268763400191	-0.0011654619144531	-0.00385703436775009	0.000729979766302735	-0.00418703293270972	-2.23922130810905e-05	-0.00227480120920442	-0.00116535428245335	-0.00218189441792616	-0.000645738029691478	0.000927077814380062	0.00146050643197426	-0.00112994765125518
-333.233333236983	0.000252620502777967	-0.000372993493489404	-0.000964478275750413	-0.00272387820983555	-0.000657075874316959	-0.00271520967342143	-0.00126212934553405	-0.00352332204727923	-0.00269602564572358	-0.0016232814609648	-0.0010074832963165	-0.00337745663194877	-6.99746125146783e-05	-0.00570146988268239	0.00142966525370514	-0.000289234759734636	-0.00264921191274792	-0.00305848234481043	-0.00144488269160348	0.000189243776184789	-0.00363587204434013	-0.000553203194405549	-0.00576196394597861	-0.00184860540636855	-0.00333458610143567	-0.000822365066518893	-0.003418049527801	-0.000806219041138534	-0.00214716751650756	-0.001375168377308	-0.00066478775272516	-0.00493924954237779	0.00186418534977595	-0.00268205467021043	-0.00081036350565955	-0.00244983256025189	-0.00304513562566966	-0.00438381202274229	-0.00234613544993245	-0.00113346208770382	0.00169843121290536	-0.00401586077947924	-0.00376742268245167	-0.00493766175045152	-0.00193586041954652	2.146034189765e-05	-0.00105692946920655	0.000414730150724907	-0.00195630668040914
-333.199999903714	-0.0023409033386953	-0.000976927346329703	-0.00543598409882873	0.000783350623025703	-0.00469385384221588	-0.00421737629832475	-0.00113284167923866	0.000533019843095728	0.000295985989373526	-0.000194731592770059	-3.41705449278251e-05	-0.00408176445188968	-0.0024528581807447	-0.00488101211547454	0.00182184040165778	-0.00268821048181889	-0.00412308978012621	-0.00395045955788331	0.00115012928779434	-0.00147777846418951	-0.00207578431553956	-0.000700908547966228	-0.000461469425454775	-0.00336060622125911	8.51871410615379e-05	-0.00172046291190364	-0.00159583645330363	-0.00408646649863054	-0.00349943621233251	-0.00117738184541627	-0.00276503930335492	-0.00339759224083314	-0.000442670852450089	-0.00096433850092803	-0.00138149976266799	-2.98130268763241e-05	-0.00170511972398824	0.00080467381672622	-0.00249705159521596	-0.000549267222017757	-0.00178170729243743	-0.00130501209334044	-0.00354258193480406	-0.00328222927150656	-0.00331069937007633	0.000612640003553766	-0.000688003961889949	-0.00222522973529515	-0.00245945388733815
-333.166666570444	-0.00282568146749063	-0.00206593131946653	-0.000276904750618256	-0.00184049501894223	-0.00414203038315497	0.000770269634709608	0.00131611686568478	-0.000477610218451274	-0.000775580901293704	-0.00201196216636668	8.59160502354461e-05	-0.00194367052374833	-0.00270136045881231	-0.00470927698004431	-0.00303658112060357	-0.00137710271627156	-0.00283184546693116	-0.00386980784371427	-0.000939921170664215	-0.00150514784669875	-0.000437763457823315	-0.00176741453951224	-0.00103662934271542	-0.00187399720986414	-0.00116588612870572	-0.000549713460263002	-0.00048775044062821	-0.00111726170416027	-0.00318161383223192	0.000912017395389375	-0.00373221794277179	-0.00122854907315939	-0.00244778848849359	0.00123290984734303	-0.00396074000116209	-0.00334587590430047	-0.000979336382401885	-0.00364207238286285	-0.00138643090487411	-0.00277306256074705	-0.000264724494786983	-0.00125346427710782	-0.00318356748042403	-0.00275912912397758	-0.000197326368220674	0.0021393483061507	-0.00156121329883951	-0.000795969636236182	-0.000571603906023399
-333.133333237175	-0.00419656619126951	-0.00225344777915426	-0.00662186744067272	-0.00306391086194613	-0.000905424994900206	-0.0008483416623144	-0.00064600896463618	-0.00238341107357587	-0.00161612133141942	-0.00282740433876394	-0.000594647220292122	-0.00269515967769929	-0.00238429286241992	-9.02738009961324e-05	-0.000677006337174713	-0.00504050209921225	0.00038947781386478	-0.00235618597825837	-0.00213198424586958	-0.00066678587262281	-0.00141927479831983	-0.000323702193110065	-0.00233259948314779	-0.000646358212163523	-0.00170213152293408	-0.00134490161413514	-0.00096357090212007	-0.00197686280201503	-0.00381233870942443	0.000115470673933027	-0.00395772981305187	-0.00152584423308	-7.24154712559155e-05	-0.00115604791615664	-0.000699104815884866	-0.00285085002954932	-0.00228055841148567	0.000326722503160459	-3.9895164046011e-05	-0.00217922525067582	-0.0041522217978176	-0.000471596623721426	-0.00363984587806643	-0.0026597297893125	-0.00211286427033097	-0.00149242308421149	-0.00251552575450742	1.11586536689634e-05	-0.00253170190354512
-333.099999903906	-0.000986502476586826	-0.000826832529542409	-0.00146639253109782	9.71280810547759e-05	-0.00492965688330371	-0.00483177411468805	-0.00100100477183795	-0.000327450177090349	-0.00349414414433402	-0.00109075257876046	-0.00137362755238479	0.000128450866220264	0.00272174960500093	-0.00367544635440775	0.00122595836980066	-0.0038338600268355	-0.00453348298802425	0.00132599743937933	-0.000702829361438728	0.00050447368605866	-0.00320181908955264	-0.000316400745974166	-0.000630048371511593	-0.00541602079426318	-0.000560434997433301	-0.00345580208705698	0.000464124400842314	-0.00283100628925792	-0.00305347993280547	-0.000435859858170629	-0.000337852133355687	-0.0034844429642793	0.000143078032162736	0.00109139924845858	-0.00276494500925051	-0.00388276009125188	-0.00325891055723981	0.00038538700868973	-0.00144535370711973	-0.00169807971480773	-0.00332716933097177	-0.0033070345194991	-0.000210400521239662	-0.00139434730389842	-0.0019408751565767	-0.000884253104734722	-0.00163438050735232	-0.00267664578632354	-0.00240306964141257
-333.066666570636	-0.00133637277411591	-0.00160818805066165	-0.0023028422538246	-0.000791679150645819	-0.00135630683379884	-0.00315119530380159	-0.000553437384923972	-0.00233800949542418	-0.00159548672017029	-0.00199212538923998	-0.000514050530849408	-0.00306056870753046	-0.000317733129105768	-0.00229887535862139	-0.000618385786407494	0.000264798219135609	-0.00432371305201762	-0.00271364170513677	-0.00217003011692563	-0.000874907710745498	0.000790184940406391	-0.00208749454096824	0.00152473441642609	-0.00338868974967543	0.000197833562417649	-0.00074537348791226	-0.000649331659685948	0.00050077786295788	-0.0010593189599396	-0.00138670860125678	-0.00210811059651239	-0.00328201306838494	-0.00308152140564366	-0.00241655833803434	-0.00207921876619221	-0.00227955615850606	-0.00025520307312854	-0.00149957000203871	0.000787271535619305	-0.00184008620130593	-0.0039809550817943	-6.5756959809482e-06	-0.00177128588943809	-0.00221840764864012	-0.0022124635227625	-0.000912136054542767	-0.00170292432154162	-0.00191332007872846	-4.83441770683379e-05
-333.033333237367	-0.00315119561486299	-0.00366515449750826	-0.00171865617480216	-0.00114433247341583	-7.18320950973128e-05	-0.00269037933972116	0.000493964796451363	0.00016852938711176	-0.00101309523804094	0.000770887946534571	0.000172595694669431	-0.00300902372354384	-0.00207289626129958	-0.00310481475285573	-0.000606501545767912	-0.0033615185475504	8.67690650040442e-05	-0.00311943459723818	-1.4783193161394e-05	-0.00133209751567132	-0.000361149844787856	-0.00120343635050535	-0.00030427080593598	-0.001820387257644	-0.00267653029159032	-0.00280808151246359	0.000156442337569729	0.000163321328264465	0.000444123334854329	0.00158442468498954	0.000142437863070888	-0.00424833896292598	-0.00103446750653469	0.000775444417405513	-0.00158082519398972	-0.00346919651362931	0.000679467179446114	0.000407273057027924	-0.00181242045822361	0.00139366882655656	-0.00150275396247679	-0.00425869043078164	-0.00212293963780696	-0.00425677272483183	0.00112030465842961	-0.00193533419185365	-0.00225071078849159	0.000215186323138328	-0.0043270644549892
-332.999999904098	-0.000420892294255348	-0.000577513429939169	-0.00427212770286045	-0.000545133259199915	-0.00277279191352031	-0.00443411594826681	-0.00236533532283967	-0.00211323302587263	-0.00118581613977387	0.000654871187767747	0.00141686522213147	-0.00506685219396297	-0.00230173646115772	-0.00363961168244564	-0.000440773926223104	-0.00229376384593805	-0.00131458662219341	0.000188155278795787	-0.00347320888732838	-0.00174200779855171	0.000618428862428799	-0.00187479656977496	-0.000148007702990616	-0.00344510893219518	-0.00047368804488801	-0.00438251390566413	0.00117235638702562	-0.00110331972851996	-0.00336036674701545	-0.00151284591492318	-0.00301780905464744	0.00274115227061256	-0.000731029164303232	0.000317894522728901	-0.00181968933007326	-0.00386566193340032	-0.00399571323229486	-0.00136456464572166	-0.00148617900757797	-0.00422334235140831	0.00185601880421604	-8.95159676143065e-05	0.000304941396085501	-0.00498104691831402	0.000493145306646237	-0.00153659721616028	-0.0015813161841316	0.00126991210693495	-0.00203978677965921
-332.966666570828	-0.00454423756243449	-0.00101582895640318	-0.0028141224544197	-0.00205196755323089	-0.00549452783998083	-0.000510167061688382	-0.000697574846755589	-0.00113046038730269	-0.00106693994956686	-0.000703040657447973	-0.00108950217351222	-0.00215620940308447	-0.00261618243241224	-0.00218112099623602	-0.00312689516577336	-0.0015651096647229	-0.000963126908640644	0.001264800220657	-0.0018349208515156	-0.000747488409413077	0.000695889576385222	0.000612135798996993	-0.00159161128893415	-0.00126113236506775	-0.000935502798111831	-0.00181264476187359	-0.00143275235864404	-0.00180029897624057	0.000358604241372018	-0.00123450501673061	-0.00272303451817801	-0.00156755081196358	-0.00207975746171873	-0.00380124835313067	0.0022195838764395	-0.00163441338805204	-0.00302229678221011	0.00059215114486999	-0.00313227574269326	-0.00249862984585247	-0.00294328274207101	-0.000836129715830691	-0.000459301484665886	-0.00227789510259446	-0.00162622800079948	0.00126828695890691	-0.00275229890951567	0.00119140523479688	-0.00330618683542883
-332.933333237559	-0.00406676537761108	-0.00148324360541707	-0.00302802386544532	-0.000604695418848777	-0.00431402616980725	-0.000388425049511532	-0.00284708257107624	-0.00259570940199383	0.000589213955964785	-0.00460546198447631	-0.00298843858167142	-0.00137563341731239	8.97272126427762e-05	-0.00424973672506068	0.000633688322544068	-0.00182714173971177	-0.0036154544035879	0.000112286103620129	-0.000249304972041675	-0.00247493181746206	-0.00333416097842654	-0.00281442983327451	-0.00255833578778242	-0.0015842767892843	0.00302844412299219	-0.000366713997077328	0.00182329419885285	-0.00242124104693109	-0.00303602191643904	0.000380789846328389	-0.00234547035611288	-0.00125936987637532	-0.000903508588696589	-0.000770020871390664	-0.00234145219853732	-0.00377435430040107	-0.00320320257183737	-0.00224352293966446	-0.00121781202213989	-0.00399044725946873	-0.001735244503828	-0.000427291972526112	-0.00201606879756944	-0.00414295149048427	-0.00343656087041699	-0.000558579923757407	-0.000139542508834967	-0.00256575624713917	-0.00241783426710795
-332.89999990429	-0.00384013744078815	-0.00306921615906253	-0.00358947062948556	0.000782863359175989	-0.00201086692414265	-0.000531213059915991	-7.2204961587885e-05	0.00113342123269911	-0.000401763707954195	-0.00265995509197847	0.000253526549746752	-0.00145392173771675	-0.000304075132714576	-0.00265655080714611	-0.000192547991033409	-0.00431151660414497	0.00153116690502664	-0.00194808252142165	-0.00321413045600594	-0.00107204590274779	-0.00167112743226128	7.38126763966118e-06	-0.00184240637083044	-0.00282333976772731	0.00128591781220055	-0.00162004618202638	-0.00244332485197263	-0.00265075931405967	-0.000311081666649393	-0.00202498014325736	-0.0015703292571787	0.00206991631592202	-0.00359181978577339	-0.00301835986670218	2.60469345547687e-05	-0.00405558890807789	-0.00152159822190123	0.00276125294987084	-0.00331620114190778	-0.00225166760975726	-0.00364924270718581	-0.00192997637959924	-0.00294776213028458	-0.0033344945508017	-0.000525429226472029	-0.000481690038472982	-0.0009590382465966	-0.000112554762131345	-0.00035479547516204
-332.866666571021	-0.00324078315562859	-0.00266041593416333	-0.00196751563582831	0.00250988114774231	-0.00363982579308464	-0.00248572494308319	0.000354339888283262	-0.00120026313074495	-0.00165671208697882	-0.00574200605243158	0.00260010024445012	-0.00203305034847623	-0.000789237658060382	-0.00235085327932927	0.000340599683283593	-0.00112507436688181	-0.000931166110372916	9.39886387878452e-05	-0.000304718442992291	2.30110859720245e-05	0.00062436659835563	-0.00436355354888529	-0.00179189917441991	0.00150232463314259	-0.00169357473874132	-0.000223368855076345	-0.00167998717120688	-0.00197462299151918	-0.00198898447547113	0.00131178902027096	-0.000299094556392654	-0.00202662528208208	0.000495175929088543	-0.00221444969969842	0.000583597267592717	-0.00121344774877497	-0.00155581743014555	0.000670170392971126	-0.00281055493266213	-0.000800233270234152	-0.00250778047020772	-0.00361891871691356	-0.00366834607640865	-0.00383426559567912	-0.00129152833398027	-0.00113395610909861	-0.000838758914835092	2.93628815026814e-05	-9.88271347691638e-05
-332.833333237751	-0.00516403886157568	-0.00416064484574297	-0.00100850855626677	0.000482694647869431	-0.000844201471138839	-0.00231651020315449	0.000648442131709559	-0.00272505288010771	-0.000674190116214946	-0.00238442989736998	0.00228753316266572	-0.00269471989648074	-0.000779129325445216	-0.0043887304022967	-0.00272290191538671	-0.00102589530361696	-0.000412369328063433	0.00111287470175792	-0.00409757166583813	0.0010205396612134	-0.0025712609854931	-0.00253013883165443	-0.00288768349533175	-0.000321252078567702	-0.00320474059113085	0.000390131724272602	-0.00187966723196464	0.000780166481986089	-0.00209308697364841	0.000814830692403512	-0.000804969513655718	-0.00381898182331109	-0.00317317701818254	-0.00147662926653747	-0.0028715150287556	-0.00110214766742367	0.000725204787738964	0.000977005553116306	-0.000980229395770027	-0.000872053471495438	-0.00195197823332127	-0.00178114113150518	-0.000825205007169316	-0.00254411452331693	-0.000133646216065819	0.000749135760228392	-0.0017149203592961	1.70954576663718e-05	0.000651070793935338
-332.799999904482	-0.0051898177165981	-0.00319463530054442	-0.00101617828932077	-0.000801117546499919	-0.00113439100059376	-0.000790041268868058	-0.00201054533711864	-0.00364141062831724	-0.00068901896965301	-0.00292363706801024	-0.00295620521727091	-0.00015182606979236	-0.00154777285112395	-0.0048752800293389	-0.00124413654813127	-0.000376923631686843	-0.00233553345964577	-0.00117699783763836	-0.00249735094335957	0.00019438646906611	-0.00398868570243582	-0.00193282582520349	0.000417644822880314	-0.003568097019093	-0.000186459049431709	-0.00144338868867078	-0.00169823289769111	-0.00152832129519809	-0.000365431115130654	-0.00185092661488562	-0.00290681254042224	-0.00254090129280526	-0.000870348449605096	-0.00137299061169027	-0.00223638517556168	-0.00116614083710354	-0.000501878445662962	-0.00102867800252504	-0.00326977351810365	-0.00181349107232953	-0.000362403023819069	-0.00163190080379461	-0.000727186390543255	-0.0042945631576834	-0.000715611470755384	-0.000841405509507842	-0.00197310716105359	0.000565857595789088	0.00087722930339762
-332.766666571213	-0.00248897884401245	-0.000190562346059964	-0.00159777860337973	0.00139755427149635	-0.000503788523174009	-0.00421713921741329	-0.000679085806089885	-0.00175012756249759	-0.000476001372072488	-0.00104182272362996	-0.00432161131529851	-0.00215400805313992	-0.00240348841309479	-0.000954937857357563	0.000129131066323063	-0.000200895705971704	0.00148972915649692	-0.000596636206343426	-0.000703152313465294	-0.00182159296101225	-0.000175243517921975	0.000701280630779899	-0.00157431052143431	-0.00134304343485125	0.000223491914711826	-0.00121739805710952	-4.71106031492141e-05	-0.00159706961743911	-0.00056055136601818	-0.00390698639571785	-0.000844750974164366	-0.00446797273445032	-0.00125189346229981	-0.00078502462767216	0.000486020416018196	-0.00163924653009617	-0.000221254224186174	-0.00150522595456726	-0.00180849564880992	-0.00293903701346876	0.000371614890378846	-3.5534913529145e-05	-0.000526447942302388	-0.00331735118394982	-0.00475854763646977	-0.00144539631932539	-0.00139571474126765	0.000578705142638913	0.000726584195453461
-332.733333237943	-0.00380942025224329	-0.00235493873379877	-0.00396473167450939	-0.00253935575612063	-0.00170807765426617	-0.000420672640010333	0.00070315155541667	-0.00297367371640567	0.000363129635605697	-0.00182438536379881	0.000317960034329934	-0.00306223301323927	-0.00272418000843266	-0.001221926835133	-0.000686579229599471	-0.00185831623929578	-0.00330416532504341	0.000620079419171971	-0.00163418907890955	-0.00172496470239281	-0.00145262730342899	-0.00185648894244617	-0.0017915539173804	-1.35363916199394e-05	-0.000881625072463477	-7.63659086372437e-05	-5.67634042083487e-05	0.00183365510221001	-0.00421532885110831	0.00321285568671015	-0.00261930700781787	-0.00375280603252737	0.000808310365369436	-0.000885197626714351	-0.00254597835979642	-0.00267105684952473	-0.00373324048871448	0.000558412278303888	-0.00119965149951384	-0.00194173808263731	-0.00252189530705338	0.00210804109051776	0.00083090608159242	-0.00479115274849606	-0.00285535836669504	-0.000625311616225366	-0.00179794474400385	-0.000359656839844513	0.00065760704774287
-332.699999904674	-0.00415426063772417	0.000170538621296679	-0.00106572069112476	0.00142643696902511	-0.00337403423715987	0.000778913271162307	-0.00127452174996978	-0.00183943046599599	0.000109351418692505	-0.00377775182927631	-0.00249421479317391	-0.00343194921765688	-0.00168828282010891	-0.00424493728096909	-0.000197926510295932	-0.00364098859015427	-0.00480439598949545	-0.000538941409887084	-0.00302211226116611	-0.00297920096105897	-0.0013369185539035	-0.00254029438468117	-0.00403523759540592	-0.00244078776257495	-0.00123505625402121	-0.00471146666335298	-0.0005670291940153	-0.00134919797626498	-0.00324810738498393	-3.92612800224068e-05	-0.0034423633258901	-0.00190938563301279	-0.00201519529718153	-0.00324010774116323	-0.00350524363382632	-0.00287382956720106	0.00165370277585575	-0.00123202323066218	0.000871894820652752	-0.00149629000771367	-0.0034733391596391	-0.00153139564599702	-0.00169714291986778	2.44524244696898e-06	-0.00175819991227055	-0.00194352516230667	-0.00169960598952734	-0.000791402588850798	0.00135681968900825
-332.666666571405	-0.00417171730366306	-0.00196179826298837	-0.000924973753861913	-0.000140847102874431	0.000488097213859451	-0.00442498819101267	-0.000204638525045042	0.00112287759001684	-0.00108269080300816	-0.000567633209700436	0.00031387476262057	-0.00230070176440345	-0.00269933759643015	-0.00368478814974615	-0.00129836033645692	6.72594334166776e-05	-0.00495996414928712	-0.000514852746203109	-0.00446884699434402	-0.00257619649424623	-0.00398842337138294	-0.000634174582316738	-0.0039219481138737	-0.00314265675498249	-0.00144707859531434	-0.00448230058118337	0.00109002552303694	-0.00132628309493876	-0.00436350791237328	-0.000259155855334869	-0.000978634492997399	-0.00163940748330582	-0.00332893823755764	-0.0022838893094137	-0.00159943883353109	-0.00405356433489501	-0.00379981303854748	-0.00279717916020239	-0.00111323553891729	-0.00253289463601281	-0.00134585092580752	-0.00031051289979267	-0.000110380079742511	-0.00162599770055005	-0.00345452628024789	-0.00144951394160409	-0.00277195187557244	0.000455053630634028	0.00019213209498592
-332.633333238135	-0.00192717167368373	-0.00432261840060866	-0.00172994641161561	0.00275347501109979	-0.00131868059197804	-0.00276813835050116	-0.000379243520738259	0.00109824995641061	-0.00389083605485674	-0.00454398156749292	-0.00335990680131459	-0.00226218828024649	-0.000640006858674047	-0.00394091036205646	-0.00441621594046882	-0.00141343749635692	0.000302026806111466	0.000555357517573185	-0.00189344374920208	-0.00189132269347492	-0.00370277230971339	-0.003429373801633	-0.0034398696468253	-0.00320927634470369	-0.0036815316956178	-0.00355869352452143	8.57639245889219e-05	0.000719886823183358	-0.00480870455158799	-0.000976660917630712	-0.00421524554911057	-0.00155143714777506	0.00273189878206881	-0.000204706978822466	-0.00383448539208542	-0.00336925116560916	-0.00146314321973873	-0.00162096726055971	0.000306284549051128	-0.00197707283436166	-0.00218780687352604	-0.000614067808803243	-0.000205436846541618	-0.00252129590076922	-0.0020154335758874	-0.000258221605528131	-0.00251933484191247	0.00141257305294085	-0.000923622191452811
-332.599999904866	-0.00169988169838187	-0.000934215726841714	-0.00375030003564092	-0.000946485634815586	-0.00321539098282353	-0.00383296272179401	-0.0021160996393752	-0.0018445887761771	0.000433843304911252	-0.00197605601090856	-0.000747869213155727	-0.00167696891927949	-0.00169354059578253	-0.00151573561116825	-0.00407900148898477	-0.00382670005039165	-0.00128344669795688	-0.00357452432292871	-0.00201664506740662	-0.00325627897426306	-0.00559802563819534	0.00149797125463114	-0.0007758412337312	-0.00157264488115438	-0.000319074286809995	-0.00191819019083861	-0.00120789280001066	-0.0019181237664585	-0.00123105429566983	-0.000420834758567246	-0.00449387410130364	-0.00208467631856746	-0.00236373939963386	-0.00316321703067524	-0.00383432666454475	-0.00116691595876939	-0.00189034734017024	-0.000425974757921388	-0.00217189305986021	-0.00246133086723332	-0.00192755828626334	0.00100619627083764	-0.00131704980855296	-0.0051839511358226	-0.0036400366029663	-0.00117514480337666	-0.00260278485760213	-0.00116277549886468	-0.00128472751349562
-332.566666571597	-0.00414440034950792	-0.0036429929621995	-0.00333484254288896	-0.000643343043980282	-0.00243052164691293	-0.00311135065878831	-0.000520629998178812	0.000630430682406535	0.000339468033914825	-0.00489110844574048	-0.000984569357729725	-0.00286255840232474	-0.00453872015817069	-0.00398654902014173	-0.000516459057086527	-0.00309311974839388	-0.00335098667090639	-0.000854428412077834	-0.00248170247007495	-0.00259066760491078	-0.00372277151825884	-0.000136327306931028	-0.00160061328756189	-0.00135469219119799	-0.00142187185172105	-0.00204568641826097	0.000992660930047906	-0.00267462795994355	-0.00325377258356785	-0.00245084694754039	-0.00387227369824406	-0.000680105330691849	-0.000787906007862715	-0.00187186271690731	-0.00359646280008863	-0.00152022830188925	-0.00297707705194139	1.50895624264624e-05	-0.00276787692153158	-0.0014438571044042	-0.00221086895737499	0.00157710416133383	-0.00298489953146763	-0.00320255003500935	-0.00347876828547389	-0.00252284078727982	0.00120921470779223	-0.00219493866784326	-0.000453494839620205
-332.533333238327	-0.00294809389104744	-0.0020900006576603	-0.00385460072888799	-0.000691336778671503	-0.00236488012015434	-0.00330060543166777	-0.00217182601153698	0.000714642650700203	0.00063627775995001	-0.00164449664664401	0.000773146351379816	-0.00122720133019427	-0.00144345527884548	-0.00244220339203483	-0.0014983274329613	-0.00400186483686082	-0.000587880510788175	-0.00075900681317187	-0.000849654853089188	-0.00451855696181269	-0.00182744302060556	-0.00215099065528945	0.000386855404226227	-0.00377268154422705	-0.00396732957476664	-0.00533221920940097	0.00072104894090852	-0.00393902073569385	-0.001224605006239	-0.00211268084806648	-0.00340744711666119	-0.00180168883656873	-0.000862976067685817	-0.00437752154292748	-0.00326022121096659	-0.00512800200603525	-0.00202261958186256	-0.000571080424527248	-0.000657714134070342	-0.000938333630488453	-0.00248126139021576	0.0018897920045956	-0.0008760524279251	-0.00315112663956207	-0.00137470539911144	0.00193313896387892	-0.00128001387917431	0.000873984252463766	0.000613870235264935
-332.499999905058	-0.00463945521583509	-0.00365704413760348	-0.00173604335967237	-6.3829048783659e-05	-0.00384964650651831	-0.00023130535605953	0.000521292055454259	0.000857554533950533	-0.00203517753491744	0.000450802967378316	0.00325955613147333	-0.00535936314356833	-0.00273187220436566	-0.00121634716680363	-0.00185662884566118	-0.000837047206262431	-0.00243144189232214	-0.000838966801567032	-0.00182999073979118	0.000849483970418952	-0.00224332815177608	-0.00291042955541987	-0.000762629680570726	-0.00271171447946572	-0.00293008968003539	-0.00369093105332841	-0.000663157621042521	-0.00160273907478714	-0.00137624045691609	-1.6821302240122e-05	-0.0019426692756157	-0.000852069602463312	-0.00366967169962584	-0.00453193802036311	0.0003312321948995	-0.00416455126052695	-0.00204697932976239	-0.00389972255145365	-0.00168806038153879	-0.00117353298384004	-0.00118567708996919	-0.00423369509105243	-0.00289595882620575	-0.00371663784191345	-0.00197610578817575	-0.00202389760646426	-0.00315411177793379	-0.000414531644825966	-0.00128461028415516
-332.466666571789	-0.00410844148434986	-0.0017873943965222	-0.00300837554241951	0.00091359996626672	-7.53920303694366e-05	-0.000180177209738619	-0.00160829826099007	0.000760048652506229	-0.00154490520291661	-0.00162615073678829	0.0022018682375774	0.000777748160507796	-0.00186384944135365	-0.00100468908040141	0.000168173883953626	-0.00184001415672863	-0.00347231916527702	-0.00286634571281597	-0.000614147246070118	-0.00119762399965706	-0.00586020107062457	-0.00438128132819027	-0.00216247195782671	-0.00210293175467779	-0.0048682717887335	0.00156137118258493	-0.000806847304122837	-0.00211381652051634	-0.00349331814648057	-0.000445281637616479	-0.00280942298513887	-0.00267450373206268	-0.000790264916418981	0.000900383266914551	-0.000846352419044183	-0.00221328201701032	-0.00055372667005027	-0.000707999388872116	-0.000581986738154683	-0.00153050280619171	-0.0034605241092428	-0.00189730667426324	-0.00184263081636704	-0.000943449293110854	-0.00240304815709125	1.78538978188314e-05	0.00222974669433562	-0.00210325858973914	-0.00109330967760013
-332.433333238519	-0.00299601995275256	6.42609503189728e-05	-0.00188966672956914	0.00220261011406908	-0.00624624089354797	-0.00448852753308826	-0.00116901400741398	-0.00158014585715527	0.000524160594170153	-0.00246183497405994	0.000139198163122134	-0.00325658071314527	0.000335410006924164	-0.00334924226860533	-0.00315101448714594	-0.00377926275064744	-0.00307603831675207	-0.00399913792882556	0.000625405887537789	-0.00197148430844896	-0.00304555320289268	-0.00497936526897602	-0.000899665432285701	-0.00243764086455234	-0.00105411814568745	-0.000365934974807858	-0.00120260700272246	-0.00291765470060701	-0.00205007680122715	-0.0019742922343472	-0.0030974911482996	-0.00135396108488817	0.000762090537996918	-0.000331279256669093	-0.00402546071262377	-0.00484904715873336	-0.000100873369984544	-0.00233153128215313	-0.00294223717844178	-0.00316706007796796	-0.00411203581039166	0.000446378106169321	-7.73053898781573e-05	-0.00281302961633434	-0.00224573910780057	0.000901904400955944	-0.000450823495616648	0.000471613884309718	-0.000342148752576765
-332.39999990525	-0.00222321675547454	-0.00235887957759762	-0.00277239974478061	-0.00306591333694051	-0.0018041332736094	-0.00235772467257089	-0.0020534613533808	-0.00255738968333685	0.000285021385824535	-0.00176278643735683	0.000226576128929734	-0.00512179691780823	-0.00174528590666478	-0.00324410934869401	-0.000659403894440858	-0.00294483843305415	-0.00264358078729732	-0.00539023437136743	-0.00212122188085773	-0.0024271580859877	-0.00377831691151631	-7.53818474340529e-05	-0.00151922995474141	-5.48060923577509e-05	-0.000831831652899462	-0.00107957827777128	0.0005214036065323	-0.000586704019282291	-0.00037016846582294	-0.00306573853670944	-0.00363093862133657	-0.00219193724536104	-0.00217125534441964	-0.00109706503003448	-0.00257799582812579	-0.00163165673404531	0.00141739885335934	0.000426868766063127	-0.00232963820351473	-0.00394663197550149	-0.002852202470498	-0.00205783564780604	-0.00157239155128519	-0.00292308735805014	-0.00353338536686865	0.00104859871344121	-0.000100301468543784	0.00113499292465025	-0.0023006575602339
-332.366666571981	-0.00367180100197462	-0.00309680235083198	-0.00213795185480903	-0.00107371629825348	-0.00187304871369609	-0.00197634503367239	-0.00120212247491613	-0.00200174659981511	-0.000552053450743162	-0.00390062691935178	-0.000423948664455942	-0.00202972168082693	-0.00215067749651987	-0.00272024543996674	0.000690935553772087	0.000390322786706254	-0.00196333453812103	-0.00418283995259505	-0.0022531650641151	-0.00329291741778504	-0.00396912691647155	-0.00245266880791728	-0.000960425698596223	-0.00160455969404594	-0.0020886912511745	-0.000859784086945536	0.000602095788320267	-0.000167975437584067	-0.000444588110894206	-0.00215285683944566	-0.000936125473418592	-0.00483532601077574	0.000173019475050107	3.96514341639564e-05	-0.00305908881642414	-0.00153507418507914	-0.00349266686626992	-0.00251905370462524	-0.00297779129573783	-0.00253962418398401	-0.0025855811210076	-0.00170822958583638	-0.0029065508403473	-0.00374165192974951	0.000428505217962893	-0.000764159429768707	-0.0012115504483875	0.000310208902334907	-0.00210790652595216
-332.333333238712	-0.00447189994658481	0.000417168108802546	-0.002859776148466	-0.000354376744408746	-0.00439656178848891	-0.00158806706024606	-0.00444751241235708	0.000202162002524986	-0.00331967726924076	-0.00404922587343193	-0.000746247554204604	-0.00411617177822521	-0.00150067724346958	-0.00386867691915871	0.00178864668697865	-0.00052715430130823	-0.0041185545123964	-0.00340327276590247	-0.00230795134042494	-0.00333707125725935	-0.000632378586180482	-0.00196850486789801	-0.00205204835361716	-0.00266671816218167	-0.00186595060998229	-0.00106266634553864	-0.00290765024968298	9.72184859703296e-05	-0.00391793700681187	-0.00330113362331019	-0.00295733736151904	-0.00242442122901743	-0.000578721211682121	-0.00259995914942235	-0.00368346293617805	-0.00502313736228188	-0.00215997290072678	-0.00296396049632119	-0.00131448144379365	-0.00358564866779354	-0.00416797665114699	0.000298774038807181	0.000236024216055619	-0.000521828275871439	-7.30990568936773e-05	0.00142138091711408	-0.00333828699993266	0.00136607799897259	0.000152036944364053
-332.299999905442	-0.0039461145850217	-0.00223129302500924	-0.0017953906926822	-0.0013626463029599	-0.00318805398312016	-0.0011353686876171	0.000487209931832822	-7.95890312825787e-05	-0.00367059546310888	-0.00138005008282549	0.000617564722115493	-0.00181772785589673	-0.000175111963009678	-0.00497439437813307	-0.00200946049220896	0.00162122791960151	-0.002011824038188	-0.00446087280972729	-0.00233843499817799	-0.00258842239765478	0.000866682852247225	-0.00409560333671699	-0.00367381717137183	-0.00168329008112467	-0.000532572190107383	-0.0028016803698202	-0.00252280766679835	-0.00171574930040475	-0.00152124530938835	-0.00213075500336934	-0.00458428895810936	-0.00106582433054825	-0.000853475401315862	0.000307777758691841	-0.00200259264403102	-0.00404213536544507	-0.000792144575369469	0.000973937143046388	0.000869233695664162	-0.00145342418963379	-0.00406489220286432	-0.00316296598791332	-0.00180606495079039	-0.00272255983633152	-0.00020301055985128	-0.00300326347194246	-0.00371843759584034	0.000671887511878078	0.000727576830216403
-332.266666572173	-0.0010936801034076	-0.00264427056757655	-0.00190066560085345	-0.00325559228048156	-0.00227835342172489	-0.000538592921433101	-0.00268901482973216	0.000853455609671649	-0.00380689111669752	-0.000858138380229412	-0.00105452729476019	-0.0060217946507648	-0.0031998270183855	-0.00556011100502563	-0.00224566219799849	-0.000770334777944415	-0.00332085308301	-0.0015759539865795	-0.000511418245311535	-0.00236649942800593	-0.000550214954016082	-0.00126930386777646	-0.00299076687468236	-0.00180240541808785	-0.000927908501562658	0.000157045048928994	-0.00293913710740812	-0.00443560807815846	-0.00247408285726225	-0.00536785068997792	-0.00356370602496914	-0.00333888678246053	-0.000270296653035684	0.00114666620406112	-0.000255212604866273	-0.0050805918057506	-0.00322206629570221	-0.000945641259194829	-0.000809660093712861	-0.000602983179353034	-0.00388594657185604	-0.00319123874992533	-0.00191331368271286	-0.0022647668559076	-0.00279192426492836	-0.00101440904917183	0.00111895161379139	-8.47400075797422e-05	-0.00104776202113799
-332.233333238904	-0.00228818986824864	-0.00134857715974912	-0.00160240292711289	-0.00247607645521819	-0.00180487224604386	-0.00331071371414426	0.00139759552305974	-0.00101537871549373	-0.000442564080818553	-0.000368560457702949	-0.000166866568664825	-0.00189841066764596	-0.00134786807525977	-0.005660789104594	-0.000842148510299401	-0.00141453273886516	-0.00344081337921043	-0.00186791399149266	0.000389257305684398	-0.00180932981186899	-0.000394632470558376	-0.000525876445224505	-0.00247881571156872	-0.00343431704338115	-0.000990076067774681	-3.90976140731691e-05	0.00108540922529943	-0.00379390492154941	-0.00301466183045074	0.000212066705195135	-0.0017140313313615	-0.0030909778844499	-0.00261529883595524	-0.000500238163429811	-0.00269337767235978	-0.00667579939523688	-0.00298672026099955	-0.000144696846437697	0.000785776526350146	-0.00401879461193166	-0.00268099045928694	-0.000135871161560108	-0.000715682327935618	-0.000820615012563364	-0.00510247988124857	-0.00170585039133897	-0.00128619045908307	-0.000365081357435848	-0.000372265294949159
-332.199999905634	-0.00497909687311371	-0.00494911256932584	-0.00478095939531864	0.000257046648476034	-0.00230439194522547	-0.00182262669881195	0.000169631884672561	-0.00245224096806296	0.00103533897333108	-0.00175115383113356	0.000451895596882079	-0.00264969412810734	-0.000307399579667522	-0.00403428900623348	-0.001654858842288	-0.00218904856798752	-0.00450822199701917	-0.000263947840438927	-0.00249113631422204	-0.00324565378590436	0.000881000364711393	-0.00350905901173415	-0.00311953679312826	-0.00644556812981789	-0.00181490617309332	-0.00269650568763069	-0.00201565551504224	-8.86120694632009e-06	-0.00042702781889481	-0.00180216153713597	-0.00186543138848816	-0.00382130079297271	0.000164431243931507	-0.000291434279605762	-0.00199288270026421	-0.00432120831128435	-0.00313825033971127	-0.000188634642073748	-0.00152797791902148	-0.00276940516898538	4.75712779715032e-05	-0.00471441407179696	-0.0025239418478854	0.00125148875299685	-0.00183660349498549	0.00232327511006969	-0.00327684302215359	0.000775758838986729	-0.00258070572574931
-332.166666572365	-0.00486532821023355	-0.00553172539873081	-0.00131146482376654	-0.00102100767035562	0.00182965180822681	-0.00294475939379002	0.000738101860990548	-0.00344950315823755	-0.00351167764959159	-0.00463343086123791	-0.00123322489715072	-0.00402514013287947	-0.00136063170398382	-0.00271821413389295	0.000479392780418753	-0.00158606667069994	-0.00381582245119949	0.000698008903401326	-0.00112220734375024	-0.00528501250104096	-0.000562144284911636	-0.00282237772269345	-0.00255689893602606	-0.00234448003878585	-0.000790775180389947	-0.00118127473821406	-0.00196626517932141	0.00120736510176189	-0.00409959882748645	0.000202905909656215	-0.001465204935303	-0.0032809900677635	-0.00229606480988664	-0.00132655949946847	-0.00256596387339059	-0.00462143220301359	-0.000920214848917134	0.00157688130604583	-0.000481706172956176	-0.00127540962450678	-4.54102708646875e-06	-0.00146223005333534	-0.00355229644295019	-0.00299831829396513	-0.00151600289016818	-0.00272529078795281	-0.00133285928022076	-0.00322111821758964	-0.000957994293693809
-332.133333239096	-0.00178748770406312	-0.00180256548215185	-5.64921077628178e-05	0.00115165869301759	-0.00324096545032726	-0.0026988131925676	-9.27779329740197e-06	0.000617392960875818	-0.00143363675260788	-0.00326436889595427	0.000767497233818415	-0.00370695302237711	-0.0023182377182136	-0.00343777913932575	0.000427729423670975	0.000136689288132708	-0.00251648805317617	-0.000644324335605129	-0.00167390163967396	-0.000601859224808932	-0.0012819284179324	-0.00371404380130758	-0.00310680517153705	-0.00254369453139824	0.0021025109026489	-0.000432062063023708	-0.000876055972483858	-0.00238555364843251	-0.00310571233607171	0.00104914405119472	-0.00222482560412829	0.000518843345943432	-0.00119842164716177	0.00128532622301902	-0.00131992108938683	-0.00421536439520165	-0.00260567086888963	-0.000887663842528141	0.000251649808551635	-0.00308673618428312	-0.00177540389721587	-0.00022418921562517	-0.00164854749787624	-0.00250422283675567	-0.0036819044727735	-0.00314100155279595	-0.00358569782036222	-0.00147423008226244	-0.000190299322903931
-332.099999905826	-0.00086090195248667	-0.00229891240266644	-0.00173512809965526	0.00239549806624051	-0.00528735271447112	2.56913786221835e-05	-0.00224071620559652	-0.000923198159103578	-0.000693452926837757	-0.00443193071628922	-0.00286765070085471	-0.00551411708524929	0.00139349482303841	-0.002326833166997	0.00237911719957251	-0.00262039743293085	-0.00193474137315097	-0.0015481983738036	-0.00149136276814776	0.00101298752769752	-0.00147616349879243	0.000287570917441027	-0.00261507386472182	-0.00247667262904772	0.000711281106296591	-0.00130785738478822	-0.00042508215312842	-0.00169673427975925	-0.00208507282011239	-0.00355461002004986	-0.00250649460314523	-0.00265856736052883	-0.00114899538146884	0.00271740409489862	-0.0014993483061595	-0.00359171797626356	-0.00254946689273006	0.00216927917797838	-0.000900963827186074	-0.00176536529603266	-0.00317767466845209	-0.00209403424482857	-0.000720722131709595	-0.00428912275351212	-0.000310777328075718	0.000880593513186478	0.000955007550736631	0.000123099136293714	-0.00157064682752406
-332.066666572557	-0.00135531558505642	-0.00227260034193633	-0.00237538767519307	-0.00192999665613947	-0.00299556516913235	-0.00254609879150558	-0.00299834002239663	0.000232752927652236	-0.00339843594667266	-0.0044146085728779	-0.000283410616232049	-0.0044129256464055	-0.00328200484008045	-0.00190580797608475	0.000214836300158172	-0.0012611855850494	-0.000827773787939634	0.000439179775890253	-0.00313195907967423	-0.00185849538025395	-0.00280545008241728	0.000159654022568678	-0.00181717311287211	-0.00191492672535543	-0.00328496256394462	-0.00404021607175742	-0.000814529648883067	-0.00257714903761086	-0.00619510473317897	-0.00229920353232416	-0.00277589468856521	-0.000183299367930934	-0.00255705597570621	-0.00158669286585811	-0.00357548736184443	-0.00164839626414737	-0.00146153886285494	-0.00371500877734876	-0.000789265223271163	-0.00113953470768591	-0.00276771854111524	-0.00251570018471814	-0.0011224663324042	-0.000871718911333974	-0.000558890387384992	-0.00282655814505772	1.39691234529726e-05	0.000458141038130799	0.000937688245622459
-332.033333239288	-0.00157659801097432	-0.00169260784435155	-0.00109951511661188	0.000310322037015198	-0.00280290194451172	-0.00203586581795645	-0.00213676739633795	-0.00160409874584067	-0.000910769760852692	-0.00180030867419501	-0.000548291342769014	-0.00342110070025858	-0.00317805234508373	-0.00389688034264224	0.000999270509822403	-0.00117917833302406	-0.00218279615656092	-0.00330041896864719	-0.000651159845118765	-0.000763156601251258	-0.00205124644060506	-0.00375136581448343	-0.00285903670386567	-0.00247046724238165	-0.00277562604695369	-0.00419692858000809	-0.00440525127956681	0.000800572347343764	-0.00310856866590703	-0.000645092369693456	-0.00354020828902668	-0.00152464224495719	-0.00414929087327898	-0.000380379065437753	-0.00288080111719113	-0.00378477996075965	-0.00176897550814958	-0.00274131058979643	-0.00176907763448253	0.000177772322545566	-0.00377484113118476	-0.00203661488909745	-7.20698821162769e-05	-0.00160400968244534	0.00119939000712377	-0.000206317655698007	-0.00143046504841571	-0.00240879396392912	-0.00263020509738976
-331.999999906018	-0.00167843956005753	-0.00347741196331142	-0.00253980441592727	0.0014756743362202	-0.00419341261912609	-0.00270125906345975	-0.00194208500914794	-0.00170066004943614	-0.00463169437157518	-0.00340738414853914	-0.000471230861272987	-0.00524371204000895	-0.000874325205310056	-0.00222819877663938	-0.000664184967105852	-0.00273529454889487	-0.00130451438859303	-0.0028565104617263	-0.000590052431987509	-0.00413241315708757	-0.00248796421483422	-0.00441628227939028	-0.0012397892771232	-0.000188847861571917	-0.0020560575969889	-0.00362867061399863	-0.00323213955971846	0.00170164248412019	-0.00164447101110077	0.000823573550762569	-0.000837797551485497	-0.000842368454204823	-0.00279349573338727	0.000186257952466184	-0.00479551419396851	-0.0051932356079033	-0.000895098229011682	-0.000633799363486287	0.000115833507925989	-0.00159643516904084	-0.000564183150087549	-0.00148665439715256	3.89950680209639e-05	-0.00397564532516004	-0.00159210870127402	-0.000303425270936963	-0.0013842017970509	-0.00133719408288258	0.000365711888787534
-331.966666572749	-0.00274792619793351	-0.00256269698835132	-0.00213814441175797	0.0030714633795651	-0.00212497869000638	-0.00424911302153119	-0.000207767116784496	-0.000234410436324439	-0.00116084232990787	-0.00215167839181762	0.000612006892003247	-0.00538481141569647	-0.00357432816477077	-0.00614868087174902	-0.00132373352346327	-0.00206146880886426	-0.00438639142852515	-0.00498746525716076	-0.00143311416291725	-0.00293857420298105	-0.00299931909649553	-0.00371189087063484	-0.00327616051465962	-0.00179130061927002	-0.0053992843491234	-0.00228415738267762	-0.00226767046317389	-0.00407323938704107	-0.00140708024458669	-0.00314867108791228	-0.00236110308664661	-0.00203505072974941	-0.00312499005393241	-0.00112577225647814	-0.00521369884902168	-0.00165930527574554	-0.00163562188595912	-0.00142008270066329	-0.000497085859655133	-0.00037874885003264	-0.00201223573890663	-0.00467127735695561	-0.00217774619933919	-0.00202330686580243	-0.00218609439578443	-0.00264411211754423	0.00152826364863823	8.92769983318331e-05	0.000830862853830494
-331.93333323948	-0.00191650199666771	-0.00451778236650902	-0.000300065855374676	0.000451178497809845	-0.00566330657699055	-0.00544999666980817	-0.00157472488426702	-0.000654226719911777	0.000410279537147562	-0.00112162434528074	0.00113713051042874	-0.00240170035514709	-0.000141535261276471	-0.00372183222654998	-0.00384250327943492	-0.000930878880753938	-0.0025154943827258	-0.00301481084555566	0.0002345303397433	-0.00270173920138961	-0.00176222826024675	-0.00329628445827279	-0.00172875633300973	-0.00398197137550937	-0.00326443282109767	-0.00426776290442921	-0.00212134415415699	-0.00267389901181647	-0.00120248788409394	0.00105645048100755	-0.00366395914116358	-0.00108073267520947	-0.00143437697215998	-0.00273179039874283	-0.00500036719733232	-0.00492804358447996	-0.00380198898046835	-0.000229060718582197	-0.000640602094697185	-0.00214698373811639	-0.00424790828488797	-0.00194666135772315	0.000175584100667092	-0.00200142518514523	-0.00193774882879771	-0.000951475930167978	-0.00296384386157467	-0.00184714425412391	-0.000838051081767044
-331.899999906211	-0.00635347248616003	-0.00301986047672143	-0.000563195577047981	-0.0028860572041165	-0.00410554601694224	-0.000902766272710465	-0.000326568398279825	0.000552585357571078	-0.0021148427808434	-0.00406937252624562	0.00175658240390708	-0.0022817487629232	-0.000992617321490363	-0.00288563571721667	0.000450020955839903	-0.00102355767670559	-0.00309915881260725	-0.00351612987873862	0.000534420378946909	-0.00166372082415722	-0.00210795603246705	-0.00141467914115567	-0.00489430916649647	-0.00321733876144481	-0.00248684987189263	-0.00258205331557826	-0.00236853589092256	-0.000977322752537257	-0.0039179243584363	-0.000568952020026492	-0.00170090508073195	-0.0024406447949864	-0.00033988817354802	-0.000828831762178628	-0.0057199688430678	-0.0015868052338921	-0.00282646667799591	-0.0022098864135236	-0.00321815618098298	-0.00425972476622449	-0.00175805161049258	-0.00281612714373036	-0.000990862681177429	-0.00325006048686882	-0.00210858048096652	-0.00112451752509513	-0.000807779034916467	-0.00374143241093738	-0.00320380874992565
-331.866666572941	-0.000255759847921477	-0.00467905611062591	-0.00349148392044341	0.00366231488630753	-0.00241111354693435	-0.00144588026203207	0.000835840773390384	-0.00147130022289088	-0.000364285872537562	-0.00181976716984467	-0.0024321458436678	-0.00570629808277623	-0.00111240913052046	-0.00616090696163685	-0.00351275028986653	0.000239357802386375	-0.000432953133375324	-0.00441994945170421	-0.00201792086885033	0.000949766757557979	-8.07709368723097e-05	-0.00216546882450486	-0.00234738968493753	-0.00277112445234107	0.00183929344841338	-0.00312273532043938	-0.00043397414018409	-0.00417727131226908	-0.00290497318073279	-0.000570878786714912	-0.00207454807579799	-0.00285479003747224	-0.00367761484227669	-0.00309355155291124	-0.00165805454682344	-0.00405889913786561	-0.000647581013034859	-0.00254831620357177	0.000226229003972733	-0.00441519075460939	-0.00560833103151148	-0.00318095587952139	-0.0014455992436555	-0.00258276915123135	-0.00078222412861495	-0.00284961205892786	-0.00151318311717163	0.000630119220342618	-0.00119570044743866
-331.833333239672	-0.00101435720033205	-0.00117376662474511	-0.00189890911589918	0.000780127935086194	-0.00337978782016768	-0.00452639730594284	-0.000259150222298388	-0.00259461455056731	-0.00124233388674455	-0.00151156566935473	-0.000292812596682013	-0.00193429356737118	-0.00352433942388286	-0.0028925527828908	-0.00155556214780062	-0.000801089403253963	-0.0025194728864335	-0.00309983954443094	-0.00181956037793984	-0.00228623852665721	-0.00174296560142928	-0.00235076216676688	-0.00431202415472287	-0.00501158538368873	-0.000412741054220733	-0.00364521329110401	-0.00355579430160935	-0.000334542722026487	-0.000457643175494904	-0.000237305427386314	-0.0024262752681623	-0.0011715449422609	-0.000256990189071993	-0.00185579867276486	-0.000910425254678771	-0.00517332495008194	-0.00168972051070815	-0.0034136262951977	-0.00205580155950025	-0.000420919799252184	-0.00386777574531716	-0.000755657671083099	-0.00200795684388055	-0.00372038032910249	0.000174476470937601	0.000139237963497574	-0.00179715237043931	-0.000486639957023582	-0.000518586265862431
-331.799999906403	-0.00284544270912812	-0.00433797938680458	-0.00161955081535947	-0.00332476354976774	-0.00203191183051998	-0.0027311760750709	0.00157298348255863	-0.000848906600528609	-0.00237078721062722	-0.00387452211276551	-0.00202038344716493	-0.00425160429789528	-0.00327256581422963	-0.00286006722586951	-0.00317467096598167	0.00243929861425818	-0.00133656246412417	-0.0033989953193222	-0.00228962697180513	-0.000523786281841798	-2.57731393578098e-05	-0.000337646435665695	-0.00529736180027107	-0.00563741465703582	0.000556749713608529	-0.00402031921822465	-0.00425790510831225	-0.00285189571421762	-0.00224325614959864	-0.00273884653604961	-0.00384452179737393	-0.00331774058213263	-0.00135423898834031	-0.00403142803274137	-0.00354885529133031	-0.000482408350801711	-0.00554268394899282	-0.00333520225140804	-0.00275400560311467	-0.00323823711192328	-0.00317626855876063	-0.00223021624514319	-0.00376914649801208	-0.000143787733402734	-0.00146329279651414	-0.000316598981370042	-0.00173097154928648	-0.000530331122584604	-0.00129329170359982
-331.766666573133	-0.00392764835950887	-0.00310550778936802	0.000573650073375842	0.000726090983198979	-0.000656667394753008	-0.00308759382256729	-0.00149208102876841	-0.00393435123407582	-0.00212859000567189	-0.00277329926459824	-0.0021655330636986	-0.00331360103119038	-0.00245378820224207	-0.00471187687719121	0.00178915161794269	-0.00258319155262998	-0.00101078341983829	-0.00377622706722269	-0.00022892109406969	-0.00400598271719788	-0.00145754388434538	-0.00189536557471104	-0.00670041338130645	-0.00210264809404881	-0.00161958752990898	-0.00203639601071026	-0.00388745716764394	-0.00348775588721639	-0.00366380572105118	-0.000184764306465857	-0.00429830453305147	-0.00453720235171762	-0.000800310734460519	-0.000361963684510136	-0.00284460630358907	-0.00319495000527259	-0.00173064784515398	-0.00406063019520786	0.00027728239581748	-0.00528513707104461	-0.00278105113851124	-0.0016009942429317	-0.00195836622544698	-0.00131878551354614	-0.000433225996734565	-0.00240354578008239	-0.00124220067202152	-0.00340390335203777	0.00135993469019069
-331.733333239864	-0.00461975265329617	-0.00262161837896702	-0.00226331672172508	-0.00187128230197087	-0.00158852130244136	-0.000640047559846924	0.00122021020386964	-0.00175585547060808	-0.0024933506943583	-0.00443661381538429	-0.00186890641544712	-0.00206663329112211	8.66726342261259e-05	-0.0012135255647624	-0.00109035244586719	0.000885459241721454	-0.00208519044469935	-0.00177641801875206	-0.00198661607692252	-0.00448057385235923	-0.00451501987810932	-0.00193135505446196	-0.00138223566706097	-0.00275512818891288	-0.00133315136255241	-0.0035309960957689	-0.00248076491163451	-0.00463355904894391	-0.00302808515410424	-0.000626863446327786	-0.000502666360431503	0.00192229306877045	-0.00662083530740143	-0.000276909931038793	-0.00256564256428182	-0.00252108243036109	-0.00666190502603725	-0.00213439794192871	-0.00188411520369225	-0.00474034671457113	-0.00239141244766017	-0.00012597985671825	-0.00247697877296427	-0.0036294015205014	0.00014683987438957	-0.00137075142424481	-0.000915248564715032	-0.00342143053432487	0.000542798390320454
-331.699999906595	-0.00526676290068284	-0.000986285232333017	-0.001092787960564	-0.00124786126447096	-0.00283583819264466	-0.0044420164542579	-0.00117156452019274	-0.00182269659882417	-0.00251678736862937	-0.0045562963837078	-0.000936332569510201	-0.00236047412038842	-0.000669119999662238	-0.00555832187864069	-0.0012806978186688	0.000310653946689943	-0.00242486552096777	-0.00509962332666292	-0.000368637807567795	0.0011653415484022	-0.00119084560384897	-0.00122582812636551	-0.00349183829232524	-0.00448752221722082	-0.00444382993470838	-0.00139333894823879	-0.000553527524303488	-0.000720055464072944	-0.00398087138134429	-0.00287267253626855	-0.0035344923512679	-0.000183351330874659	-0.00221987478948427	0.000139283575195104	-0.00288333676336305	-0.00148944508360516	-0.00413101931636128	-0.00504039022991554	-0.00372066699060614	-0.0025270117762255	-0.00550662302147009	-0.00180782725312234	-0.00351748455972367	-0.00322995384954006	-0.00542169322576413	-0.00436569384924745	-0.0015119850001396	-0.00302929409922215	-0.00453447769774928
-331.666666573325	-0.00299987680045866	-0.00200673784923944	-0.00331084144763383	-0.00191976293737695	-0.00177840658474993	-0.00544420170730853	0.000683395774262685	-0.00271984642467604	-0.00128327848775311	-0.00331737181399172	-0.0033114417871456	-0.00306212988049537	-0.00156547921220451	-0.00435072144509507	-0.00051897195865247	0.00018344943814752	-0.00242875272616816	-0.00278638753045302	-0.00208662520703129	3.88789680439983e-05	-0.00252879085290636	-0.00364147689919203	-0.00562065598365646	-0.00329772232973946	-0.000569085767935462	-0.00320792485956323	-0.00161260424052068	-0.00387182820691023	-0.00268554510785468	-0.00411777659032375	-0.00163899301850934	-0.00385603548938629	-0.00357366896282696	-0.00128799977951022	-0.00202191540776087	-0.00135707617047331	-0.00267506804388629	-0.00177289059455599	-0.000760551290740152	-0.00230898932533319	-0.00216588597701284	0.000206472401612978	-0.00535905452685159	0.000129636857484017	-0.00257162305661773	-0.00395177842315764	-0.00308325659200859	-0.00133587230778476	-0.0029284376941352
-331.633333240056	-0.00228169559629154	-0.00203381759895505	-0.00058504915394253	-0.000133972970745577	-0.0043907387488934	-0.00221290851457279	0.000932606989235141	-0.00122117095405294	-0.00149321831580229	-0.00233489437082046	-0.000235759034190597	-0.0032285026328831	-0.00377168386009008	-0.00332321079101838	-0.000773216941598043	0.000585260839425006	-0.00499404769544864	-0.00306004446717023	0.000812634219853892	-0.00265749790031711	-0.00106154739859088	-0.00313645214962288	-0.0047004124725798	-0.00387375386729594	0.000878662040531664	-0.000274251163870254	-0.00172145478597996	-0.00185306412817821	-0.00208733907101322	-0.000335187109426482	-0.00532948834549229	-0.00387036365498861	-0.00498850214961988	-0.00227265610431315	-0.00118286716245986	-0.00260214534932901	-0.00253054611707704	-0.00314445886974668	-0.00147158330616859	-0.00328517300213438	-0.00237307372045703	-0.00399364466778374	-0.000294376582815947	-0.0019496336010062	-0.00585645429830217	-0.00108509578361438	-0.00248355187778937	-0.003425548269401	-0.000481384948713748
-331.599999906787	-0.00494642766072639	-0.00332721307322548	-0.00454408507943516	-0.00128911955206801	-0.00311990635463899	-0.00223947713794692	-0.000988691088634197	-0.00143591099388507	-0.00180356477736709	-0.000448370150257005	-0.00151114604469071	-0.00583340992706094	-0.00213085837843641	-0.00367401948183577	0.00105229882563596	0.00184389567946952	-0.00283464576157422	-0.000902196497980845	-0.00321838998057966	-0.00204598971421555	-0.00109094491821959	-0.00368548576537175	-0.0037041581602576	-0.00643413048294683	-0.00248196914651122	-0.00378174060179515	-4.84982743986784e-06	-0.00160139992435293	-0.00278717323872602	-0.00303667289436771	-0.00316184685660692	-0.0053347492752035	-0.00188476407198979	-0.00190933000519233	-0.00469045623883524	-0.00213303171861501	-0.00363523964586876	-0.0031797001291971	-0.00157674899516402	-6.59065340746778e-06	-0.00286019876960009	-0.00101174807088678	-0.000957228222973505	-0.00308895196245251	-0.00145320629463919	-0.00193645963895506	-0.00303034235379063	-0.00304167095586727	0.000824711550424517
-331.566666573517	-0.00190295855969369	-0.00214977700448094	-0.000353338514042512	-0.00118228457447889	-0.00144994331666848	-0.00441990151605964	-0.0042842767989375	-0.00325220879364707	0.00125494481221144	-0.00281504015771106	-0.00195061916351447	-0.00605264470065081	-0.000745682645960311	-0.00590845853689692	-0.00292890668505907	-0.00329653709788191	-0.0026458177208335	-0.000819647068681872	-0.00272094403987067	-0.00100370808334671	-0.00390699873700295	-0.00272481949401249	-0.00721107247754749	-0.00351666593622135	-0.00492963150110237	-0.00377677748528638	-0.00245576652390234	-0.0015623724533671	-0.00156972142047362	0.000244771712660352	-0.00193159303105506	-0.00464492414314632	-0.00318587062716924	-0.00435914626673917	-0.00341817153815926	-0.00411660902808408	-0.00200961368721597	-0.00130439801265447	-0.00289938127567646	0.000542986255487654	-0.00226286454308722	-0.00305220260641303	-0.00329258632705021	-0.00385687284481817	-0.00207692688899519	-0.00304175984568067	-0.00548148736448251	-0.00356149696073005	0.000454819974583187
-331.533333240248	-0.00223143155666694	-0.00264315949090399	-0.00170762713394601	-0.00150000486851687	-0.00147718317193846	-0.00384305924132855	-0.00182669058478602	-0.00372296421311191	-0.00304189242808917	-0.00278975904003098	-0.000558416286539187	-0.00473723545229421	-0.00219835818137915	-0.00194872790993339	-0.000886257400275925	-0.000973585071531224	-0.00330176768022583	-0.00122944576669526	-0.00248301788814975	-0.000265400921752756	-0.00544506415142165	-0.00319170283650461	-0.00363405762178304	-0.00511463719459704	-0.0043014774048733	-0.00308024029775822	-0.0025190574119347	-0.00442623548930421	-0.00249513420604397	0.000371099619834836	-0.0046039432167867	-0.00283981089020158	-0.004235783179241	-0.0033009015815294	-0.00527801487190094	-0.00423334943262166	-0.00140440913621065	-0.00160577067217693	-0.00143726433209779	-0.000372434769406516	-0.0035732718133259	-0.00577747047673793	-0.0016844545047956	-0.00317568555394543	-0.001050608131964	-0.00223996635175128	-0.00302238642545472	-0.00127561128432285	-0.00348724668998912
-331.499999906979	-0.00220150010138187	-0.00635948801688779	-0.00158654337594799	-0.00213584987350735	-0.00208472217575073	-0.00382770877950533	-0.000936340495672372	-0.00233272917679994	-0.000938276966374718	-0.00277273966810965	-0.000553613372731521	-0.0040600806528116	-0.00198838625903242	-0.00192528898677036	-0.00287343328369083	-0.000927602883496803	-0.00195297063599842	-0.00173178226501236	-0.00284013333648059	-0.00305343719231854	-0.00297927030061995	-0.000151195347610766	-0.00423801763808263	-0.00338366864848627	-0.000451714273448478	-0.00403638928552641	-0.0050862466160756	-0.00239726808176566	-0.00286280236546443	-0.000610560447668052	-0.00498695610128042	-0.00371210410590306	-0.00372635841914726	-0.00179501789531622	-0.00120278953707198	-0.00288774335342146	-0.00113609754334454	0.00018779791418766	-0.00186663800724585	-0.000636111517035243	-0.00369476574568128	-0.00604637547099718	-0.00305639521837009	-0.000696339206923247	-0.00414785011680352	-0.00262844303624277	-0.00253011093706046	-0.00296429816646526	-0.00248997982104671
-331.46666657371	-0.00263776080625611	-0.00294727539001016	-0.00328741198921978	-0.0015864210412635	-0.0029901011459964	-0.00411190856954158	0.00205267310414792	-0.00164314739423099	-0.00235497029916065	-0.00208897757256499	-9.65787410944774e-06	-0.00224043281928421	-0.00329793657946553	-0.00539833996634409	-0.00210477197644188	-0.00168686395527684	-0.00291897522730222	-0.00322814511041525	-0.00214570906194278	-0.00359314444614645	-0.000326351495617772	-0.00448279086797987	-0.0028006644424815	-0.00386388263710213	-0.00353715421471268	-0.000755038149941822	-0.00331590824040939	6.56511608216892e-05	-0.00211615557951161	-0.00235003591603711	-0.0043346142552162	-0.000874702627962742	-0.00287679660371376	-0.00636858274579044	-0.00290276677831025	-0.00657103169851803	-0.00279400740713587	-0.00103515329272108	-0.00169180381593559	-0.00187855292450156	-0.0063616636101993	-3.72568921296335e-05	-0.0017685169658358	-0.00455698155188589	-0.000119902947564476	-0.00592385763257008	-0.00147876784636003	-0.00354669340910296	-0.000555265129640548
-331.43333324044	-0.00557928314845602	-0.00375827726324562	-0.00269290670464883	-0.00116473097330305	-0.00539590098610332	-0.00549450233160576	-0.00164467266472756	-0.00063535340968901	-0.00284739344957408	-0.0010152559090123	-0.00133275407132638	-0.00730430322517306	-0.00218309207736911	-0.00417927872460588	0.00064068455873123	-0.00296111818890377	-0.00147761316158757	-0.00161411597863936	-0.00250908279765238	-0.00295619725598006	-0.00185923657638942	-0.00158947298090029	-0.00447475333345548	-0.00303717307238749	-0.00447364974527042	-0.00417133758619392	-0.00144537647139509	-0.0010078976325395	-0.00281630867927474	0.000403481963429653	-0.0041213594366889	-0.00232020268003863	-0.00256112904301109	-0.00433633897690944	-0.00351270987864294	-0.00542108554275433	-0.00368434212170776	-0.00382706955459866	-0.002727719711202	-0.00324174244001163	-0.000812960945312358	-0.00644288931785253	-0.00281826006957575	-0.00116039628100817	-0.00150099905903223	-0.00136145767271845	-0.00234627780283392	-0.000579028404993465	-0.00324977691782358
-331.399999907171	-0.00103325609437166	-0.00418960904937882	-0.00332398848566029	-0.00121027881410973	-0.00367115851069677	-0.00478301308609774	0.0012595539527066	-0.00393778852117954	-0.00275732271559537	-0.00180793100597365	-0.00159270551449286	-0.00648165793267597	0.000255544109920236	-0.00464325992195369	-0.000533643237410231	-0.00238509228846628	-0.00337732015610914	-0.00208329075239277	-0.000383721223533584	0.000746147485671922	-0.00216860247943795	-0.0037283620037617	-0.00384321283759481	-0.0027069716566489	-0.00108551855789707	-0.00333061031161352	-0.00335800997349545	-0.0018773649814412	-0.00654520458479402	-0.00170065095187	-0.00403164623692442	-0.00236253473914638	-0.000284350487238072	-0.00515486951897415	-0.00515014528634805	-0.0037635687573131	-0.00123691451719832	-0.00239498090479739	-0.000804033861457332	-0.0055500698599581	-0.00223739642545784	-0.00469195612881956	-0.0019518640869749	-0.0020560729902096	-0.0031993826454717	-0.00291489487243435	-0.000707321477412592	0.00310407468859619	-0.00333800722127475
-331.366666573902	-0.00238037561135818	-0.00266049211266361	-0.00120606201853646	-0.00385376368203239	-0.00337788921772575	-0.00381637151087766	-0.00141085175637357	-0.00024137174864991	-0.00356791362400632	-0.00246126109610756	-0.000243981675238092	-0.00619640446649095	-0.00383231174111287	-0.00288249687268327	-0.00227710228636224	-0.00203864366831008	-0.00172161410128457	0.00109653275708699	-0.00245937457381507	-0.00275519313257155	-0.00331710644593608	-0.00218900421681245	-0.00527825455871822	-0.00558543262541	-0.00335010800986624	4.45440718883638e-05	-0.0045237797883787	-0.000961243882849572	-0.00239025368097112	-0.00162447234716367	-0.0046583709673621	-0.00237919985077295	-0.00473272453013973	-0.000837278636571237	-0.0012358142756882	-0.00290671813957921	-0.00206996368833778	-0.000294189447575199	-0.000567929886116092	-0.0019347217332375	-0.00232962195675013	-0.00248787637954606	-0.00216541163385742	-0.0036737057418128	-0.00425884588276282	-0.0022426497981467	-0.000678222435911757	-0.000514189410322552	-0.00426371367116896
-331.333333240632	-0.0063177386931188	-0.00503523324691568	-0.00471170321138803	0.000688586550534498	-0.00384816124965182	-0.00419846319149619	-0.0009300269328818	-0.00450459912106649	-0.00336288599544754	-0.00219098179885202	-0.00316565704018401	-0.00354777118081762	-0.00368652863028152	-0.00464592011504872	-0.00348574394083656	-0.000654980092520741	-0.00238366817589919	-0.00115062472816529	-0.0020678344467675	-0.00141251541840648	-0.00477713287909309	-0.0023498064036872	-0.00528805251367537	-0.00139861214952663	-0.00218335014937254	-0.00274622698833915	-0.00554024079922011	-0.00264676070952097	-0.000501006354519884	-0.00123236522498327	-0.000378225547645328	-0.00300414684759731	-0.00255549207488315	-0.00366707762769469	0.000413404713409893	-0.00460728238836994	-0.00374951952506264	-0.00350280315964402	-0.00188846052925551	-0.00379976198307241	-0.00663165122439802	-0.00247596026761454	-0.00208550610951475	-0.00344134901022131	-0.00273520366571245	-0.00293515265851796	-0.00154855954445821	-7.03909198296326e-05	-0.00119436071482171
-331.299999907363	-0.00319171311310185	0.00019721367858061	-0.0036559508878875	-0.00137151397386892	-0.00306583884376133	-0.00463086107908961	-0.00116444991608944	-0.00379422036596688	-0.00031543918327781	-0.000926159972349683	-0.00153601624364985	-0.0021923328761293	-0.00415684340645439	-0.00309894918205122	-0.00278906378833632	-0.00130526672555498	-0.00385437778558939	-0.00241586891876111	-0.00238754377125849	-0.000658261388087777	-2.86167553451566e-05	-0.00321121080510556	-0.00407095579663141	-0.00553114757997208	-0.00219090676304556	-0.00386838840538328	-0.00431721080978265	-0.000684098807833045	-0.00508731382992578	-0.00273934784939278	-0.00336939075292886	-0.00252499925729388	-0.00142269470987666	-0.00156723154598992	-0.00244897698662527	-0.00513861384314707	-0.00326013068935904	-0.00299204753242244	-0.00280201731570828	-0.00665990620032564	-0.00192264646637763	-0.00352713336211452	-0.00316130973218065	-0.00245696297113429	-0.000314320769003729	-0.00434170549310342	-0.00356972167344449	-0.00148493620722134	-0.00425778355124118
-331.266666574094	-0.00208347006642506	-0.00239999232840116	-0.00147069017163293	-0.00119300942146194	-0.00400086281306389	-0.00381602370007361	-0.000886622285643623	-0.00368376880201737	0.00020825592300644	-0.00196888936560025	-0.00189683223428239	-0.00474431952464838	-0.00285892007989097	-0.00575703364440394	-0.00183439460465651	-0.00309212486944432	-0.00556835057024074	-0.00227303835524895	0.000565397236941378	-0.00509579822860584	-0.00025170480069836	-0.00490586103066637	-0.00374706427606653	-0.00584614375250225	-0.00360594722559038	-0.00334333695903188	-0.0021762659935487	-0.00244826312799973	-0.00365584081716996	-0.00363214346050511	-0.00316226541422704	-0.00308848034435594	-0.00162566497946925	-0.00340607701898155	-0.00232916421116014	-0.00381300458718992	-0.001709215184309	-0.00166228747398489	-0.00190469033839868	-0.00391014591829619	-0.00605555577606565	-0.0046798178365377	-0.0066304645923031	-0.00266085240973801	-0.00305989898007064	-0.00187894395683097	-0.00133302785852707	-0.00309904179447817	-0.00537647333682523
-331.233333240824	-0.00159845822520976	-0.00252759969255345	-0.00604777515326504	-0.00149407168490612	-0.00453229672068867	-0.00374732542437151	-0.00298491284724567	-0.00138229966519543	-0.00192210568910267	-0.000883769159349623	-0.00440689456723242	-0.00281682987096343	-0.00292158562633826	-0.00202741476938628	1.1957397451523e-05	-0.000879627151410656	-0.00339415471989823	-0.00154017271774742	-0.00153313698068591	-0.00397719552451581	-0.00337786142284213	-0.00246870565614221	-0.00446884387842261	-0.0035689274852102	-0.00397064594678354	-0.00175975126557615	-0.00245917172970522	-0.00432153889718068	-0.0038842969524252	-0.00150886583891019	-0.0013962477049575	-0.00340295485879127	-0.00351254045082039	-0.00076213232216682	-0.00461841712345923	-0.00397613795039409	-0.00332217086223308	-0.000233788523127498	0.000280602567328758	-0.00405353789832885	-0.000882966596255641	-0.00450965828060901	-0.00480320971128001	-0.00544088718158919	-0.00237598222311564	-0.000188766122962702	-0.00124902607386679	-0.00417815453182002	-0.00380671609532701
-331.199999907555	-0.00404372019817489	-0.00437725295118796	-0.00281383707555027	-0.00157204312731063	-0.00136943636903664	-0.00388819840436705	-0.00280097868682994	-0.00454761865049347	-0.00289394924383601	-0.00407279655477633	-0.000544750848468278	-0.00492698609616515	-0.00160818817009312	-0.00364632495123807	-0.00496494957870586	-0.00184554878781495	-0.00458551066310176	-0.00217755444231249	-0.00244959500528497	-0.00327391963072954	-0.00390637644376324	-0.00257861504846635	-0.00443442158521568	-0.000420255706419015	-0.00090543373230989	-0.00556569989796962	-0.00366058402400327	-0.00273315802129825	0.00115447196223839	-0.00104803159975098	-0.00504832676717704	-0.00314182466988322	-0.00307890434548774	-0.00431761677858722	-0.00361142261731751	-0.00194375669182734	-0.00231771059722463	-0.00179853545868158	-0.00380946613547573	-0.00423158201197316	-0.00378784910338803	-0.00110612898953466	0.000345864376569804	-0.00308311139827777	-0.00477987197863228	-0.00278643943858348	-0.00183627838458533	-0.00589501783073354	-0.00108697644641864
-331.166666574286	-0.0048533758735444	-0.00317023309384989	-0.00358612540350978	-0.00139883847834177	-0.00399096269289423	-0.00510790573021658	-0.0001426062721962	-0.00390201224662667	-0.00387832216783135	-0.004633121460759	0.000690978099087802	-0.00540458954435175	-0.00134321076645394	-0.00256376082041543	-0.00365958314626613	-0.00310040314105831	-0.000969473929376075	-0.00324273850778134	-0.004085931246815	-0.00386288475720509	-0.00451337449682565	-0.00216735340266039	-0.00261230753360875	-0.0032622448094265	-0.00580180060045732	-0.00312462364437849	-0.00270804853319884	-0.00373024433132152	-0.00440920522203936	-0.000661997650819313	-0.00379188378790318	-0.00329974979514402	-0.00278268727314912	-0.00397240142069355	-0.00112600948386044	-0.0077218052614989	-0.00329799463440061	-0.00319552045375338	-0.00107863217434589	-0.00519789634591905	-0.00324979821882454	-0.00152504346157967	-0.000523305139193853	-0.0013276973312587	-0.0018561018199591	-0.00135622029806981	-0.00289353135982873	-0.00325371785340733	-0.00431549927976971
-331.133333241016	-0.00800300362375139	-0.00427917716951942	-0.00346545273490917	-0.0012459822384967	-0.0031382358569616	-0.00573503365151973	-0.00282132679451608	-0.002015068918091	-0.003249308738138	-0.00267514038498351	-0.002815788980437	-0.00490773493323438	-0.00129523385398489	-0.00393159481414274	-0.00179992960363007	-0.0028254654886698	-0.00563723662614635	-0.00154317145766891	-0.00207120506551495	-0.00142915643529429	-0.0080248444750165	-0.00345584034548085	-0.00670012015311117	-0.00305466999347037	-0.00571862606075191	-0.00764657200236307	-0.000682360974387675	-0.000887989862825678	-0.00379507255378464	-0.00178354524441127	-0.00596072300480366	-0.00476693004229256	-0.00498221825486023	-0.00403775489708535	-0.00181559687807265	-0.00591762007342189	-0.00335399061383501	-0.00255013813606264	-0.00329339423977204	-0.00435468827458585	-0.00474823718058082	-0.00234100864545805	-0.000965323299830789	-0.00251475626849917	-0.00491441114983626	-0.00736937792551517	-0.00315860613303609	-0.00406749601349121	-0.00200815662734788
-331.099999907747	-0.00344952867325166	-0.00472851945326147	-0.00473018262880609	-0.00197506389968516	-0.00520153618389274	-0.00467898874796291	-0.00172683270740615	-0.00397568938273918	-0.00198045677907666	-0.00227221494796137	-0.00300798664660584	-0.00614364891477326	-0.00564794982716121	-0.00472073826818986	-0.00328853878858204	-0.00547352796119649	-0.00451081742232451	-0.00215276262478115	-0.00396645311592347	-0.00241659131827499	-0.00283747925960964	-0.00493189731241395	-0.000393658407515374	-0.00450581586859011	-0.00338751527332226	-0.00284220270624869	-0.00530037879825984	-0.00406381633480801	-0.00447857468746871	-0.00488685138056	-0.00382594427939054	-0.00403511678079482	-0.00144319878366395	-0.00229511986679098	-0.00374648286606916	-0.00109736607659805	-0.00181063737885034	-0.00335530723280153	-0.00185527913025507	-0.00341412182513534	-0.0049403138095101	-0.00115141517119943	-0.00160275451074121	-0.0048485754908133	-0.00387857902943856	-0.00379732446623549	-0.00255538410025424	-0.00470674191330445	-0.00468085742010427
-331.066666574478	-0.00373231138061347	-0.00346218784911623	-0.000220203623731652	-0.00255730642549734	-0.00136475182803408	-0.00516648972852463	-0.00307092406708998	-0.00115158948064853	-0.00706233518278387	-0.00229894137646169	-0.00506638930333547	-0.00603514094000279	-0.00287632566367635	-0.00448204538532537	-0.0044562474442309	-0.00347439447876963	-0.00684843641325006	-0.00366429756886544	-0.00483733830909294	-0.00524226645133952	-0.00373058696260942	-0.00521544017493014	-0.00653686598243142	-0.00312556250422413	-0.005888183978497	-0.0020994492769365	-0.00338094044513115	-0.00309249401714762	-0.00333037490855981	-0.0017450263456269	-0.00466557313178262	-0.00485877862085349	-0.00645091817166588	-0.0050038508227277	-0.00297127619571824	-0.006124909521664	-0.00474011755869264	-0.00189443700617808	-0.00474809702612167	-0.00519845272065189	-0.00437581685952415	-0.0028461158704165	-0.00422300127478847	-0.00573747261731916	-0.00350148146383567	-0.00576719447690388	-0.00511293733651863	-0.00305758985870797	-0.00335840942591337
-331.033333241208	-0.00423967412835347	-0.00498584791088241	-0.00464326018292816	-0.00261939395992883	-0.00147909492946552	-0.00613815190709055	-0.000546299505984615	-0.00558916191554693	-0.00330962292618342	-0.00516961600485422	-0.00179640975165452	-0.00371899954861565	-0.00453840384554094	-0.00464125005827754	-0.0015976478940728	-0.00197555101304636	-0.00576499131943853	-0.00402798388997261	-0.00149625557992794	-0.00497627011827539	-0.00343844981379426	-0.00276288581238593	-0.00537972390496688	-0.00308358276203491	-0.00405626650678903	-0.00218901375234215	-0.00275284235274209	-0.00397643847939377	-0.00608198904251389	-0.00374891338340522	-0.00359593681742132	-0.00579863513945011	-0.00535504869306591	-0.00469452350018784	-0.0044136464450637	-0.00392603514606638	-0.00569351572326171	-0.00324163027771296	-0.00603351370471084	-0.00499583659647007	-0.0041843530161193	-0.00262232315687272	-0.000892955704326903	-0.00492944391065764	-0.00464519839156519	-0.00282822497347246	-0.0035436969003515	-0.0037964117334901	-0.00315108029833244
-330.999999907939	-0.00453183891367914	-0.00378607081295235	-0.00355898873599114	0.000912995032385511	-0.00393337688740547	-0.00626619203177226	-0.00279780309903976	-0.0026466583258794	-0.00494485351728557	-0.00298832218221834	0.000626590086785561	-0.00524291284411338	-0.00324822729356233	-0.00504337466766835	-0.0029831237789163	-0.00148383591192414	-0.00491841139205207	-0.00338176964554016	-0.00462081561630334	-0.00420978775889591	-0.00432499585374979	-0.00321634779056379	-0.00564608402254796	-0.00505159464630922	-0.00355486714021269	-0.00353802641972412	-0.00155254978885255	-0.00505409235683507	-0.00490457158028401	-0.00289528739728517	-0.00320980050770536	-0.00603832223852596	-0.00455761135003852	-0.00476185335793056	-0.00659423109012902	-0.00579543875404998	-0.00289250421956755	-0.00505195849963025	-0.0017893497208018	-0.00495846747895523	-0.0039932545183553	-0.000372885573275306	-0.00417592771371111	-0.00435904758413663	-0.00416444325880738	-0.00359696865777104	-0.00203937106268404	-0.00745237262696086	-0.00529024699323244
-330.96666657467	-0.00687114373302211	-0.00336356265144111	-0.00259017636146408	-0.00295032492572023	-0.0045525950234484	-0.00383560182803822	-0.00330858653629851	-0.00602750664598772	-0.00663370411878617	-0.00324540764988279	-0.00239445675281624	-0.00684808522028368	-0.00631482242061554	-0.00745526152831422	-0.00344430988131794	-0.00326899498018207	-0.00700152787440278	-0.00105155990213979	-0.00220221038894675	-0.00489763291641121	-0.00368956724744474	-0.00339092944369435	-0.00606849039690172	-0.0012535557814648	-0.00580499099364895	-0.00432101762562109	-0.00445181264876171	-0.00470010889470462	-0.0050127423843539	-0.00317190609154894	-0.00655597426083909	-0.00674787026392509	-0.00430846299304588	-0.00418201760122983	-0.00457436574062542	-0.00444556587170197	-0.00890410650152251	-0.0023805849957913	-0.00396688504811482	-0.00647596498294045	-0.00846700613840456	-0.0043751567860596	-0.00439415399344312	-0.00495978655554818	-0.0031014085920219	-0.000168863761579319	-0.00406636694316409	-0.00341565457300463	-0.00367681563848965
-330.933333241401	-0.00468569263312202	-0.00629232262929214	-0.00572890275467297	-0.00207156434889988	-0.00236578702720158	-0.0040509294390938	-0.00645002831698427	-0.00628230296206556	-0.00604047856480494	-0.00691481473814182	-0.00291222589916085	-0.00673514960708765	-0.00286113030129176	-0.0054823155260284	-0.000860330163790946	-0.00204328453194857	-0.0049771872614609	-0.00287650370540682	-0.00318765450645642	-0.00305815405718779	-0.00505010805280903	-0.00417275048573273	-0.00170174457002226	-0.00442590522646269	-0.00509254428039108	-0.00531862901390301	-0.00517455494347063	-0.00380140405115492	-0.0028547245326126	-0.00456136115484296	-0.00804994443543783	-0.00412067597242527	-0.00421375801524548	-0.00416030747439111	-0.00544509712692065	-0.0055194055287241	-0.00379111073633165	-0.00282622317806591	-0.004097221280428	-0.00504173153627641	-0.00641237659582727	-0.00149461021918618	-0.00812006257891007	-0.00528103706242111	-0.00659402374845575	-0.00428955262722763	-0.00334873172124672	-0.00490961561145498	-0.00467512842018003
-330.899999908131	-0.00604226320165335	-0.00705784957058175	-0.00286325087716632	-0.000158834511930883	-0.00319702265044131	-0.00454075144635213	-0.00284234583674614	-0.0034518824052171	-0.00435847625134422	-0.00235848500650648	-0.00353807439328935	-0.00644342057851799	-0.00299245370973433	-0.00436633979678924	-0.00469936909912916	-0.00309790610338101	-0.00495015791901454	-0.0041384395012013	-0.00415505073881872	-0.00807226605465206	-0.00446048022202827	-0.00367936646808908	-0.00370377130893307	-0.00775614898554866	-0.00502423147176656	-0.00382516184452719	-0.0042615286483586	-0.00520833742537952	-0.00634390840903443	-0.00514549004403086	-0.00423444825196839	-0.00672050149591719	-0.00675058707682175	-0.00590136096081062	-0.00720803613665721	-0.0060068962707408	-0.00280249200219573	-0.0062125647193676	-0.00513936319833475	-0.00454197492507125	-0.00527066780194674	-0.00431889897338822	-0.00511010439903636	-0.00424636512434573	-0.00770990491568146	-0.00442482752982165	-0.00351213739001155	-0.003982197114621	-0.0036682599216088
-330.866666574862	-0.00520596225045378	-0.00347504566190304	-0.00472118950181355	-0.00458164006171125	-0.00611120264961584	-0.00616690600543179	-0.00308872250642844	-0.00544701068876552	-0.0063713842370805	-0.00208624160086301	-0.00344898207625355	-0.00627393159139777	-0.00369735334464105	-0.00584386172301354	-0.00550040757943071	-0.0026251987007534	-0.00628000013730579	-0.00219439831067247	-0.0012843115243496	-0.00310634880432847	-0.00648800192945587	-0.00552953496418496	-0.00570012018172616	-0.00362804552930018	-0.00650991325284356	-0.00277680141919034	-0.00497861083325901	-0.00464462660905574	-0.00754825497957423	-0.00482072706697156	-0.00489940017237234	-0.00694654587460186	-0.00587155105246051	-0.00780601671205794	-0.00574168778567763	-0.00714963609315611	-0.00677198326032613	-0.00312499183718296	-0.00642694903192509	-0.00464104500363915	-0.0031297755479649	-0.00443273390729892	-0.00560702995602669	-0.000876271136575846	-0.00657900690605995	-0.00651724824822564	-0.00617901387519681	-0.00590682244476026	-0.00233169939880928
-330.833333241593	-0.00528264346910579	-0.00633959293254549	-0.00412739173257093	-0.00316335609540164	-0.00747232830774114	-0.00664880678554336	-0.00378296867652561	-0.00416678801950054	-0.00615924062668693	-0.00747280661375394	-0.0056258935740009	-0.00808230732525372	-0.00271875718623693	-0.00366746315705413	-0.00476432295287454	-0.002858446293594	-0.00417528624852581	-0.00332824511793905	-0.00356191020383789	-0.00747432882241217	-0.00464991129440506	-0.00642000680596244	-0.0036843759965266	-0.00659398250975884	-0.00492214452895134	-0.00596079941869099	-0.00431865339809379	-0.00689898764376184	-0.00541290708751607	-0.00522163994294811	-0.00603266761197241	-0.00622976059737723	-0.00528437497288758	-0.00496328381908206	-0.00571659306828909	-0.00701937981362943	-0.00586450069681888	-0.00622826954638023	-0.00468461601392078	-0.00609679825429421	-0.00396080847866287	-0.00540771114577954	-0.00512602963604425	-0.00660926950919327	-0.00546264998923351	0.000163471735884824	-0.00778731402938959	-0.00386788927438519	-0.00356279784896252
-330.799999908323	-0.0034291317387104	-0.00544525642289484	-0.00476888904292205	-0.00444605816277166	-0.00390269393957254	-0.0066380279666497	-0.00369356994036363	-0.00521345808688789	-0.00807212946315317	-0.00466301359500321	-0.00440626009818035	-0.00536650279834738	-0.00397818918972448	-0.00272411001786599	-0.00409946098266412	-4.20430391157023e-05	-0.00567625439164754	-0.00417505347741731	-0.00495848982519265	-0.00696287799995476	-0.00569208634826524	-0.00598937083384432	-0.00500278527576381	-0.00594145934646295	-0.00650826013061967	-0.00578013480449546	-0.00705016392449331	-0.00599186863800771	-0.00473657536348226	-0.00419736190880471	-0.00539793282616718	-0.00548875968927709	-0.00480742292260716	-0.00582798667609041	-0.0094143721484945	-0.00685221169936368	-0.00679152186505139	-0.00625040253522402	-0.00338782840074947	-0.00575825472269775	-0.00446193402597861	-0.00450846653860981	-0.00537224542536818	-0.00368912308179203	-0.00626897286414885	-0.00602365631759827	-0.00494481927365353	-0.00166886838562519	-0.00641149864563206
-330.766666575054	-0.00454441305380704	-0.00408296372034855	-0.00513186820287237	-0.002701037104482	-0.00266359659875237	-0.00415763329477825	-0.00629192756864638	-0.0033901705995123	-0.00284105221170383	-0.00283259972834371	-0.00595202595565447	-0.00950246694051515	-0.00604296470850918	-0.00408921068396839	-0.0024315890606087	-0.00544019874255874	-0.00860518149516043	-0.00329936985564305	-0.00546848432484159	-0.00364372182444817	-0.0048752567874305	-0.00531566187214561	-0.00719547172232793	-0.00408595628390662	-0.00541793847998684	-0.00415151039334027	-0.00515954477733183	-0.00887083493429475	-0.00333813735340116	-0.0034358011077783	-0.00562994729997324	-0.00870137928769943	-0.00612160109017379	-0.00769290717676152	-0.00539775851692437	-0.00723146270733688	-0.00518023053064898	-0.00707737053841839	-0.00563333343493377	-0.004979422138079	-0.00477548953004014	-0.00368096419146402	-0.0046300347664594	-0.00433848582963281	-0.00429940265464646	-0.00239216429351208	-0.00501966654217312	-0.00270746237754127	-0.00393374545362346
-330.733333241785	-0.00268525499087402	-0.00674718879471436	-0.00774613346373965	-0.00481510843991462	-0.00503978251957549	-0.0058199562066924	-0.00335890878504763	-0.00328481849604134	-0.00412426304589786	-0.00512795467409288	-0.00612915007374504	-0.00959862213672535	-0.00454956710201049	-0.00581863355350021	-0.00399182419894684	-0.00272490443504181	-0.00848493694667751	-0.00483848601169046	-0.00195880423645767	-0.00641586697037833	-0.00608342996007682	-0.00528811638929227	-0.00734486601698281	-0.00677229638610133	-0.00524278177606419	-0.0024305893590425	-0.00683122630234645	-0.00482614592880648	-0.00618719618135233	-0.00709248194872747	-0.00650937681195762	-0.00505333098213023	-0.00411311525141744	-0.00720225868222713	-0.00777944366344097	-0.00698109565503635	-0.00898980283250472	-0.00193176906251236	-0.00369149329921004	-0.00746853404873071	-0.00473215828275997	-0.00594779458894201	-0.00361321150844351	-0.00382637929883012	-0.0020049264180152	-0.00239767792572287	-0.00344043055170717	-0.00760684810732937	-0.00445060460308633
-330.699999908515	-0.00729385567111218	-0.00609447407208397	-0.00451449389812697	-0.00550044560460772	-0.00274991956116299	-0.00462146922569062	-0.00168685358827536	-0.00656940349059154	-0.00496432946402869	-0.00774118036915084	-0.00393580659194459	-0.00456109042539188	-0.00326312046510902	-0.00396161031175157	-0.00316044861595943	-0.00327688589069541	-0.00579528773865245	-0.00587630756598168	-0.00450221975484177	-0.00495121849579538	-0.00464832251934288	-0.00610110175704437	-0.00509044343654141	-0.00259943119562844	-0.00460852425790126	-0.00212645363715658	-0.0071256098288579	-0.00848464275453564	-0.00677078654960261	-0.00526711566878668	-0.00892980606370175	-0.00404039021975322	-0.00983633818162455	-0.00525391076966886	-0.00352135672499188	-0.00640667255030736	-0.00529741210067614	-0.0044144455941546	-0.00631226118287842	-0.00664816586024697	-0.00670597120251704	-0.00504213627199679	-0.00393214821168575	-0.00269049046844005	-0.00481484518324649	-0.00614425803821284	-0.0043144015513904	-0.00642955206243745	-0.00543198739616579
-330.666666575246	-0.00640930907473058	-0.00476416832566362	-0.00640657776365217	-0.00493104908208275	-0.00566661935026769	-0.00473134067047676	-0.00469856121617052	-0.00392284124551445	-0.00180791061495122	-0.00673259076348243	-0.003550843383886	-0.00414568492820877	-0.0061024589943165	-0.00753602154058741	-0.00331074820381316	-0.00378764767626483	-0.00575344097129826	-0.00499449595804646	-0.00430158888831922	-0.00398281126151367	-0.0049492149971897	-0.00557711550672091	-0.00430120417126423	-0.00470836817965226	-0.00621163091944543	-0.00279028702106665	-0.00554204682667536	-0.00689811132708462	-0.00307165703877388	-0.00314412718831558	-0.00441067530698924	-0.00399020465522248	-0.0059367096803723	-0.00477244443098868	-0.00544999735383234	-0.00796215547711177	-0.0055393406148071	-0.00319976893026452	-0.0062819750959342	-0.00373870073666038	-0.00360020936141514	-0.00442391862058167	-0.00361406432282096	-0.0036741902638352	-0.00576890159188193	0.000555829466515889	-0.00739487930452565	-0.00700186720745721	-0.00608414301891846
-330.633333241977	-0.00368029446822982	-0.00535609510388413	-0.00836088343514985	-0.0022294201400791	-0.00446708005457364	-0.00628098720550463	-0.00451308637673797	-0.00403100061382089	-0.00313035707717491	-0.00460487192674097	-0.00452077026665421	-0.00683002149389922	-0.00599111357178805	-0.00287841206198436	-0.00510644758216039	-0.00277021812010003	-0.00320223338066994	-0.00450036341361681	-0.00341929766307214	-0.00587051546563078	-0.00592321333764001	-0.00408277676513358	-0.007697397582896	-0.00801674139107433	-0.00656177557119253	-0.00337816282685544	-0.00418204286031743	-0.00859689477897363	-0.00603971474332565	-0.00630170324809554	-0.00631091069815726	-0.00504725610868806	-0.00653094581086366	-0.00680205843071402	-0.00345986257264908	-0.00760096304260427	-0.00369148668695352	0.000330516232913691	-0.00342547357493339	-0.00502457142731194	-0.00677609995562634	-0.00734941559460767	-0.00579701836037894	-0.00433918980758197	-0.00401807722428615	-0.0044263801715112	-0.00242426605564161	-0.00604159918454117	-0.00313400433285271
-330.599999908707	-0.00423214610290235	-0.00451986128617154	-0.00728424050444587	-0.000110957561573644	-0.00360514218927532	-0.00655805961142131	-0.00356549938146755	-0.00465568973790553	-0.00449160054507869	-0.00515944036905325	-0.00450835548880746	-0.00950696905278248	-0.00759398997942384	-0.00614282444012093	-0.00164829824037349	-0.00488273922963067	-0.00797399420477507	-0.00298962081197862	-0.00423307319902277	-0.00713031374044237	-0.00639230118724543	-0.00495054995898991	-0.00609341760695947	-0.00565629480298713	-0.00120887764976396	-0.00426815986310303	-0.00512869488606305	-0.00371150923192054	-0.0064188567976482	-0.00564229214716438	-0.00616521990722385	-0.00581107849924112	-0.00696169801065816	-0.00643050411321056	-0.00659040663494936	-0.00582431578151776	-0.00489465201263095	-0.0035415984082704	-0.00367101612037957	-0.00382952263065828	-0.00398054619381716	-0.00492562320957901	-0.00506656425994867	-0.00570834182472735	-0.00226267450025042	-0.00270720738026142	-0.00556284423026721	-0.00447944527010402	-0.00639702731971292
-330.566666575438	-0.00305165738899904	-0.00828469510456542	-0.00449247852972778	-0.00439203590245463	-0.00763622238433581	-0.00427663713404658	-0.0051854004152514	-0.00448264788995667	-0.00553012343307258	-0.00386567282367278	-0.00478261530310686	-0.00610758054539473	-0.00829411837525984	-0.00736256738572039	-0.00277059715343297	-0.000290074796700179	-0.00701000225332216	-0.00454741275288695	-0.00278653515803284	-0.0068828869745321	-0.0040559147289807	-0.00520533325787553	-0.00483929590202015	-0.00521172644264012	-0.00475450275625877	-0.00482828249031508	-0.00522152015926147	-0.00652074174012784	-0.00454619803163225	-0.00394262152711977	-0.00939473525001067	-0.00602786907466446	-0.00511843405693224	-0.00442311787507665	-0.00452706044389561	-0.00461360151911272	-0.0041289961268639	-0.00399451540942652	-0.00545826837429186	-0.00590555556832606	-0.00479736941819109	-0.00346976578049996	-0.00359403277159187	-0.00534882420102745	-0.0039582351087134	-0.00458545821846745	-0.00188524060374429	-0.00686782351517556	-0.00500821937698315
-330.533333242169	-0.00736570339194442	-0.00483699690053629	-0.00546958241799722	-0.00354970674161081	-0.00615428703174203	-0.00526645780200707	-0.00719159715469941	-0.0049847011534413	-0.00581791496140371	-0.00805485077071066	-0.00586813511803541	-0.00577296524013737	-0.00598884829166235	-0.0035159845594368	-0.00358198634530715	-0.0052362960898471	-0.0043751200987846	-0.0054951701510253	-0.00345113956438181	-0.00422231266590922	-0.00441436431922471	-0.00625813362543581	-0.00705147626112601	-0.00275640974595259	-0.00611751168777974	-0.00348858493854376	-0.00619132109608989	-0.00446309038164194	-0.00486286971528849	-0.00353050495629625	-0.00702927208366566	-0.00868590961254201	-0.00622016932604463	-0.00782992287534579	-0.00425112762024937	-0.00682386399594148	-0.00547520833858284	-0.0037001763632043	-0.000954816723506169	-0.0060191965219053	-0.00470304581376568	-0.00387058760578551	-0.00430086056364076	-0.00525294226682183	-0.00410973416584992	-0.00397869145481788	-0.0044827339588035	-0.00318677640710063	-0.0040200710051439
-330.499999908899	-0.00734818818269656	-0.00743587224613995	-0.00726549546618716	-0.00430589362654565	-0.00617279459297759	-0.00736795070974927	-0.00340937907634553	-0.00599309391660952	-0.00624790905708839	-0.00455817666383718	-0.00329300578337821	-0.00634733132266729	-0.00799419507619314	-0.00687878814244303	-0.00557657139599532	-0.00230098781520705	-0.00411469818131893	-0.00784030348711651	-0.00525006124463001	-0.00634901222169115	-0.00400254749149975	-0.00539161433753355	-0.00743702835435744	-0.00674074096904953	-0.00628563974698648	-0.00535133243543884	-0.00530959863917579	-0.00511138180662651	-0.00357021992936313	-0.00626175670546858	-0.00574103128049541	-0.00336515749437505	-0.00347307068795355	-0.00647540724562212	-0.00450960752912122	-0.00855544538559183	-0.00410315608969991	-0.00205029131667944	-0.0034290990849567	-0.00571094987929244	-0.00552226069731088	-0.00363297542055996	-0.00382946172102105	-0.00462001929304667	-0.00416194287553817	-0.00685573335310086	-0.00539362999586557	-0.00740316042445388	-0.00684704588904961
-330.46666657563	-0.0052540783686652	-0.00348847136544861	-0.0047760237708071	-0.00535192869697509	-0.00459340974040634	-0.00401099898188206	-0.00493931857954777	-0.0025075839266423	-0.00790741620864011	-0.00724121785463583	-0.0013659153904324	-0.00491477594734913	-0.00728647442615615	-0.00497756977008068	-0.00568672444913798	-0.00415440515060972	-0.0055823047472664	-0.0044092099468831	-0.00502172388843192	-0.00677666615401173	-0.00463615152191987	-0.00421516472489791	-0.00785171427984299	-0.00570844804245918	-0.00258814984325162	-0.00455535468004953	-0.00197615001743812	-0.00657390432515814	-0.00175826765764064	-0.00425821263946224	-0.0068399984189258	-0.0043188804807881	-0.00425388611664423	-0.00608616510273896	-0.00769641001919019	-0.00778644580034771	-0.00705738379884213	-0.00593927247485726	-0.00316175642185768	-0.00740849756719375	-0.00663231471231862	-0.00681551990831253	-0.00244991139003992	-0.00333935820995623	-0.00592580608572735	-0.00479018233369899	-0.00535631259789637	-0.00818136787113244	-0.00589157648637517
-330.433333242361	-0.00775486603692088	-0.00478875000734813	-0.00648275752945038	-0.00437886416531819	-0.00730559073310877	-0.00366662906401727	-0.00362079087893596	-0.00471241656883425	-0.00520120327430418	-0.0058187534895674	-0.0022287742816528	-0.0070165928962006	-0.00563263590618568	-0.00537530456947111	-0.0030242847059625	-0.0030903970666698	-0.00649102339918162	-0.0057646741822861	-0.00219654026532945	-0.00579569950676517	-0.00564413459956414	-0.00640597616343164	-0.0064896572168226	-0.00727687988400461	-0.00440319123142996	-0.00443691319095318	-0.003125498352197	-0.00817371204724104	-0.00208550177070788	-0.0067358367812963	-0.00628088866919307	-0.0046247951625672	-0.00697223642662981	-0.00275705890175604	-0.0038455733096473	-0.00394736661490802	-0.0085001536440753	-0.00341606488641044	-0.00291535529729015	-0.00695198600105296	-0.00806582987059623	-0.0059252134792972	-0.00677569752443141	-0.00565807009245567	-0.00664720608486657	-0.00427271642235438	-0.00308176736770538	-0.00397196565635816	-0.00480518061385971
-330.399999909092	-0.00812465304234478	-0.00416167730881867	-0.00519224726506085	-0.00498262224455859	-0.00467249203028985	-0.00536158844167134	-0.00369268760726049	-0.00480967606398919	-0.00381453259882847	-0.00573464439785754	-0.00413480513158648	-0.00633101077941334	-0.00583684798704265	-0.00790816292287655	-0.00760903912619981	-0.00470437420251035	-0.00436816893948511	-0.00502858037085763	-0.00450164826033739	-0.0040084580217713	-0.0091493369704122	-0.00376491892390096	-0.00518889339698692	-0.00808707661655172	-0.00458354664811189	-0.00443611807662025	-0.00384298833549257	-0.00577624994566417	-0.00676416631173948	-0.00387703536228612	-0.00707134178295199	-0.00607502093169032	-0.0066753895120415	-0.00685521858222093	-0.00513916637581147	-0.00730799774247914	-0.0055330589370961	-0.00392184983490707	-0.00553787621460267	-0.00702569544989051	-0.00695871417718552	-0.00420907157796624	-0.00666188588240213	-0.00396001891265707	-0.00280734489533463	-0.00137858231676802	-0.00515450864719558	-0.00539883340527469	-0.00608956300720043
-330.366666575822	-0.00586308401372848	-0.00640830570063589	-0.00423290008148325	-0.00350583068663535	-0.00660227698799853	-0.0062229803651952	-0.00525133299148062	-0.00673892028745249	-0.00445204951713418	-0.00493398636490328	-0.00417086072718864	-0.00611176774545119	-0.0045644573595931	-0.0071230274751698	-0.00345142863167136	-0.00560183350744969	-0.00422732145589721	-0.00250561883267697	-0.00699920076943839	-0.00337260774618797	-0.00520615431804305	-0.00423282123938085	-0.00384819240700018	-0.00993585969794342	-0.00430288224234354	-0.00532550953944844	-0.00592904119453908	-0.00395191040901643	-0.00376026288784448	-0.0029048791705738	-0.00620133980487281	-0.00641561812480484	-0.00606217115444396	-0.00691942489498265	-0.00572882839099809	-0.00793899279859667	-0.00702580767956229	-0.00750124121423501	-0.00332137249267206	-0.0066245645820856	-0.00694599891669301	-0.00599143572986205	-0.00481111713423776	-0.00598867896238597	-0.00558437587775606	-0.00377471573303223	-0.0054806942037694	-0.00476904152810254	-0.00576644223370226
-330.333333242553	-0.00551708132344231	-0.0056409107203711	-0.00815127956277406	-0.00382091401868156	-0.00692139393672919	-0.00560560758612694	-0.00488189626296365	-0.0056647930436734	-0.00357665575831012	-0.0063520254485091	-0.00465415429268479	-0.00439006432728539	-0.00344981095054597	-0.0076237679482728	-0.00335123123578018	-0.00385814401629392	-0.00549496499182944	-0.00605759326580613	-0.00636086440308936	-0.00520836845714878	-0.00913592904912486	-0.00409623595281661	-0.00581431263300058	-0.00501921228600188	-0.00487486189125397	-0.00545269050702279	-0.0072115097803459	-0.00545554986690389	-0.00341069565019347	-0.00617858225236734	-0.00621050665789524	-0.00725106880953474	-0.00705306012246221	-0.00604790217224105	-0.00840168950835818	-0.0063669739725013	-0.00624836322278377	-0.00632798857816708	-0.00538724729665074	-0.00662794148736123	-0.00662370042204852	-0.00572905359299791	-0.00584333254045921	-0.00724367889319377	-0.00485916880678305	-0.00640101186490349	-0.00483540697917895	-0.00295556177406586	-0.00504900533735786
-330.299999909284	-0.00495101318325797	-0.00668086059460715	-0.00497068604045381	-0.00293443357548751	-0.00564013679165798	-0.00667634895231539	-0.00787697361503292	-0.0033671114115662	-0.0049682641903469	-0.00734722670357335	-0.00463677690468434	-0.00696978211224075	-0.00787759673132338	-0.0044864975658363	-0.00460222294307266	-0.00659948111523112	-0.00632617117588141	-0.00689392821217971	-0.0051027443185464	-0.0044321541857345	-0.00482063166650881	-0.00510127214757439	-0.00657845803841828	-0.00434830948751308	-0.00438343061169677	-0.0039960241244007	-0.00323006192472119	-0.00417203638173524	-0.00439672580006101	-0.00214166500062785	-0.00451278825451396	-0.00389138955684221	-0.00495963377811948	-0.00229721234614222	-0.00617341522818371	-0.00750229819055903	-0.00457494454640361	-0.00648436657387708	-0.00549042437047276	-0.00677662173846405	-0.00614203114554712	-0.00570984352706194	-0.00311604283678968	-0.00650824989654442	-0.00439735508284667	-0.00552737303053263	-0.00461243036669934	-0.00510889420849781	-0.00520613811873194
-330.266666576014	-0.00551300370110142	-0.00555834989388526	-0.00781755963138053	-0.00445814571277636	-0.00575349207402287	-0.00384414914432851	-0.00379135722530655	-0.00534129035028275	-0.00462934322702457	-0.0036201643203968	-0.00503270595378913	-0.00509128597444564	-0.00709473000844052	-0.00679495714304512	-0.0041173407404872	-0.00472319205487692	-0.00509198733618366	-0.00544957652819555	-0.00692627186272332	-0.00376534829786113	-0.0050897974604055	-0.00697101728848382	-0.00647749215495497	-0.00598162796571	-0.00687964304196986	-0.0072198257969176	-0.00617407277924198	-0.00545293190444263	-0.00837932824634635	-0.00285481962424516	-0.00554914553534291	-0.00463545960097511	-0.00671825211063537	-0.00654964539570824	-0.00896920614683494	-0.00478940626138713	-0.00552238455583631	-0.00383320314018532	-0.00519257184172839	-0.00540852658904978	-0.00359170974461254	-0.00540658887928525	-0.0056000993231059	-0.00477121093932154	-0.00405778343232155	-0.00584620110666589	-0.00597067070167578	-0.00552364119776361	-0.0034506004159065
-330.233333242745	-0.00519942505304971	-0.00770418513169213	-0.00796381251403355	-0.00309187952170487	-0.00946197666001702	-0.00662346446805673	-0.00376461523717131	-0.00660145128186973	-0.00301639606370241	-0.00601303388893626	-0.00208030431332229	-0.00640249629138756	-0.00725464018747368	-0.00808352727542061	-0.00469235633946297	-0.0065097150602067	-0.00530803630805998	-0.00606414220580664	-0.00759914040159637	-0.00597179152059057	-0.00571001006712701	-0.00587216873689633	-0.00480957510643054	-0.00796374995321936	-0.00307038362781098	-0.0056282872332446	-0.004822603107693	-0.00372555359800009	-0.00544705608655327	-0.00422463760118141	-0.00574102507795016	-0.00475280025240987	-0.00607850645244568	-0.00580093371932422	-0.00877960824343949	-0.00500139206614247	-0.0056523852464988	-0.00471231499302838	-0.00658612664346736	-0.00518166215058657	-0.0080081777150951	-0.00435026636480274	-0.00825608983824622	-0.00662469808874766	-0.00542907848330576	-0.00537028182357857	-0.00479920628616226	-0.00439862482456332	-0.00121102633068459
-330.199999909476	-0.00717874702072929	-0.00916439586064555	-0.00656498243680315	-0.00278299746810562	-0.00698504313992532	-0.00678991382311633	-0.00420548685683864	-0.00516030075648444	-0.00619433602615171	-0.00592489198566593	-0.00694275149188373	-0.00722279482828303	-0.00613046508225001	-0.00615755272575313	-0.00228189087124053	-0.0060831192908255	-0.0053970688357815	-0.00765255586842006	-0.00647418248355103	-0.00391876414428816	-0.00573066325961868	-0.00385606429780161	-0.0056302095017996	-0.00623496735381224	-0.00416057549353399	-0.00446600285443954	-0.0073076358711478	-0.00483082846511995	-0.00549631940208617	-0.00443814268191289	-0.00892443751510374	-0.00562878983527548	-0.00647335213670275	-0.00564295111351198	-0.0100620415828874	-0.00637055953665333	-0.00478254029783409	-0.00298367313032755	-0.00492580866149606	-0.00553145808904909	-0.0053502482164518	-0.00555150466127874	-0.00421773316380758	-0.00722203017114609	-0.00534835292879443	-0.0087320122586988	-0.00308585897972768	-0.00415897992534775	-0.00767781467518935
-330.166666576206	-0.00368793409584989	-0.00723764107400349	-0.006322598559932	-0.0038934522380264	-0.00666099080689175	-0.00751596147997258	-0.00406875688166997	-0.00367298928929749	-0.00552732334372685	-0.00680239767983037	-0.00746703024752671	-0.00795135810609116	-0.00862153845088065	-0.00575755000959244	-0.00420402170389256	-0.00513545914428271	-0.00579076375405019	-0.00607115008428238	-0.00663238366672281	-0.00428178423021741	-0.00714221582696239	-0.00722989713642574	-0.00442943162861187	-0.00689524626403604	-0.00475154860575	-0.00603398437573266	-0.00481401486554789	-0.00697371191583473	-0.007346555074771	-0.00625319642788558	-0.00654593952053861	-0.0057854852918765	-0.00520923455808353	-0.00513266844150839	-0.00633646451246239	-0.00332439592483968	-0.00440291662322889	-0.00655641058696799	-0.00490643102777821	-0.00702087554166864	-0.0090187667394368	-0.0049910738111465	-0.00620461696360541	-0.00426967960408819	-0.00656960141325402	-0.00581744518388472	-0.00512422455756711	-0.00409113892612334	-0.00753370000870313
-330.133333242937	-0.00981783427425309	-0.00619898876606162	-0.00481035870449387	-0.00228874934842793	-0.00489929714955184	-0.00676521897854643	-0.00386639845350978	-0.00474166303723977	-0.00481937199473859	-0.00781077721096934	-0.00489227949590976	-0.00699021237131014	-0.00311455318231013	-0.00414853939407978	-0.00580655463454571	-0.00327488104694007	-0.00739638499337225	-0.00661513998617969	-0.00663468419487256	-0.00613393291838482	-0.00192733103263487	-0.00730165890255274	-0.00794943952658345	-0.00504906126883997	-0.00499345367883552	-0.0036957931244942	-0.00587732477479908	-0.00623663712766231	-0.00590223063928297	-0.00784206869513648	-0.00485141531549826	-0.00829209577907575	-0.00818817045696929	-0.00394683554705921	-0.005276571915796	-0.00534178072725255	-0.0063725800567449	-0.0036176627909914	-0.00404925639613352	-0.00531905963018586	-0.00459681613458962	-0.00467664232585141	-0.00602845024070042	-0.00465169645833274	-0.00566394388671365	-0.00454484541274203	-0.00571710701754158	-0.0045320720473373	-0.00529570770889609
-330.099999909668	-0.00790707524148659	-0.0061979016276229	-0.00438634875498467	-0.003272690598488	-0.00618110248534232	-0.00627037980200762	-0.00636154548996726	-0.00649203902082063	-0.00280834694276977	-0.00532256455861402	-0.00338482918942984	-0.00602410311046142	-0.00557556865624598	-0.00368843790672935	-0.00612650721745722	-0.00317045232878721	-0.00466080349619424	-0.00579353824426843	-0.00824092639146168	-0.00742005530834067	-0.00510071833719272	-0.00801431389823071	-0.0068834487280951	-0.00328801525176403	-0.00565193311464107	-0.00309648049027866	-0.00612090350601346	-0.00832904734596318	-0.00558649026812508	-0.00592404934346213	-0.00731521226389953	-0.0102789949919079	-0.00749048529628438	-0.00211369037532905	-0.00628158631961917	-0.00450728002263878	-0.00725599748303529	-0.00692746579813497	-0.00350935857816259	-0.00534346596557078	-0.00684752471213401	-0.00619296041282125	-0.00761480388219937	-0.00748192810210047	-0.0076772561754247	-0.0032985085562971	-0.0053135065659482	-0.00142026817102936	-0.00498980184736642
-330.066666576398	-0.00455604607863791	-0.00637377485483848	-0.0048889839138313	-0.00406961069035972	-0.00546265776102262	-0.0051823282524891	-0.00510180656808901	-0.00201568102600236	-0.00602769050544827	-0.00822333247382012	-0.00627652265707557	-0.00443117509899571	-0.00749943126590602	-0.00568896439882349	-0.00644356484326591	-0.00486525511263125	-0.00501745409009902	-0.00424979739941278	-0.00781667902946837	-0.00766158995820432	-0.00394810184422068	-0.00624595017540508	-0.00757017829288942	-0.0046253555578587	-0.00300225458377801	-0.00706827957343348	-0.00720944082071573	-0.00730384992156596	-0.00638858277557508	-0.00558192789565481	-0.00529424640761467	-0.00517554083618277	-0.00622760812699708	-0.00753764511714716	-0.00740342725930976	-0.0030925509284333	-0.00523192701492992	-0.00216738528145588	-0.00671372716189278	-0.00587928831686135	-0.00308184361315911	-0.00442280605859413	-0.00546785172235376	-0.00655003650297215	-0.00639603392821697	-0.00621064547943395	-0.00550615146337607	-0.00383851168735494	-0.00816923524636504
-330.033333243129	-0.00681274145128785	-0.00868301413922234	-0.00744649699824707	-0.00486085022207439	-0.00874429928744058	-0.00608193591224382	-0.00564751293883758	-0.00691138303996663	-0.00551263444510908	-0.00644223588425175	-0.00551722242802466	-0.00674742285513796	-0.00443007116068128	-0.00503063316340868	-0.00579994702630693	-0.00293977252824806	-0.00741570633269639	-0.00612201396295475	-0.00495181369251974	-0.00697796577334209	-0.00347907825272054	-0.00725329437138267	-0.00321753143589287	-0.00554388374794568	-0.00580932421870817	-0.00803833059898207	-0.00454332658547063	-0.00625578387821513	-0.00638092762730125	-0.00118638278990191	-0.00653277261471497	-0.00376671257638417	-0.00521906978517328	-0.00654155192234529	-0.00458132780987597	-0.00487134879122486	-0.00728628806105946	-0.00654722475972769	-0.00597702427372593	-0.00827427213620224	-0.00576451445225878	-0.00484282848497353	-0.00477408499118759	-0.00566124807530866	-0.00388123053501166	-0.00612144191004982	-0.00678635433984121	-0.00521787186881528	-0.00478962443397957
-329.99999990986	-0.00609450851662596	-0.00642544395222011	-0.00444209156170461	-0.00445472040066397	-0.00610766155802356	-0.00613042684786669	-0.00541218752109174	-0.00846365774182478	-0.00539041597821288	-0.00347266017819403	-0.00508062721961788	-0.00434564663870218	-0.00557859977437292	-0.0048939672359416	-0.00572600640434695	-0.00582429997504152	-0.00738851214472191	-0.00945842201351965	-0.00719408641319319	-0.00309331483953701	-0.0061267623085548	-0.00764216162849096	-0.00635887830874504	-0.00571837812210563	-0.00346460235705659	-0.0023864893634058	-0.00426239877212531	-0.00561407731543073	-0.00525928236712081	-0.00469354897769525	-0.00633916859736572	-0.00756244723989941	-0.00272400401422901	-0.00404856599814329	-0.00668246312149867	-0.00516314899795789	-0.00803523706556841	-0.00423702004912108	-0.00432991820934625	-0.00453645141098358	-0.00423562304979874	-0.0066929772883404	-0.00767113234211581	-0.0047789763992766	-0.00468429770812995	-0.00441395115443544	-0.00631173306958077	-0.00127497644710073	-0.00327606910751932
-329.966666576591	-0.00793726073506607	-0.00669219318554215	-0.00869271445461572	-0.00454988636129527	-0.00552693333323395	-0.00823150960407559	-0.00493822152112455	-0.00714702836808978	-0.00299817107543188	-0.00630781314080742	-0.00686092429535223	-0.00634640522342556	-0.00767978369690048	-0.0079350119054018	-0.00588248728320484	-0.00317780792860722	-0.00694227952681203	-0.00695717110697125	-0.00453631748145822	-0.00675211653317331	-0.00551869237669955	-0.0029380209152261	-0.00705254984132531	-0.00642083861580856	-0.00321407117756323	-0.00504206912441862	-0.0034747335311619	-0.00473263593435724	-0.00502300777506637	-0.00495292169638972	-0.00564794489052656	-0.00443251621739227	-0.00560943434303474	-0.00500277052664588	-0.00736611139419441	-0.00527636450686852	-0.00700774778422064	-0.00718896281828962	-0.00587203172711515	-0.00775601367300993	-0.00770387836670894	-0.00786167130183602	-0.00736021830752032	-0.00522914702108379	-0.00817180054726208	-0.00622442625701869	-0.0038941371139507	-0.00521976373584387	-0.00593640451655264
-329.933333243321	-0.00498398411898393	-0.00698221102039664	-0.00452819428097828	-0.0040516257008899	-0.00882162644913032	-0.00590132760098094	-0.00284590605661617	-0.00748027127560935	-0.00661412301645892	-0.00518497633114157	-0.00412312444591301	-0.00337603233809203	-0.0055291295178701	-0.00711082552100073	-0.00548388797174704	-0.00398436881931552	-0.00658542125566175	-0.00538341471788661	-0.00504070298526016	-0.00504523279281344	-0.00667176908533451	-0.00698463631372226	-0.00648444647077284	-0.00525117673484121	-0.00399313675759716	-0.00493992062425497	-0.00303196451218035	-0.00577461846091243	-0.00486403698989657	-0.00256879074681182	-0.00475918227740757	-0.00587372091188143	-0.00481529776991252	-0.00410180415872841	-0.00746640627041417	-0.00675372707633204	-0.00507426854533033	-0.00401388899982869	-0.00399979440984399	-0.00532756942896273	-0.00743628004999741	-0.00466502129129898	-0.00408382195031765	-0.00703237395026368	-0.00543889265792752	-0.0048866054185136	-0.00421417784733824	-0.00473919778128118	-0.00517935911128065
-329.899999910052	-0.0101047902279428	-0.00355783072946825	-0.00521718207951616	-0.00307432004396968	-0.00651454712641719	-0.00512077283348089	-0.00652666933569479	-0.00407768097819106	-0.00740956777825408	-0.00432896080821399	-0.00391075637213412	-0.00573253667282769	-0.00371327804057975	-0.00439999773124167	-0.00499566678255337	-0.00454285248092534	-0.00578290651390101	-0.00652275297105986	-0.00655441071974039	-0.00400167574153953	-0.00468438513704816	-0.00790681791324976	-0.00589931810104438	-0.0039310728879115	-0.00782171422399669	-0.00348508355652744	-0.00499195778892936	-0.00569350973755955	-0.00518632964977084	-0.00333140661606124	-0.00628064747551171	-0.00655024730663745	-0.00318611108054934	-0.00640116333801133	-0.00606835527975402	-0.00411365476108494	-0.00527727982937953	-0.00520307200677317	-0.00699650547965502	-0.00694991391663524	-0.00547991748980015	-0.00603607406281226	-0.00522445324659182	-0.00337839324666989	-0.00291340766696746	-0.00649820096976328	-0.00417719332329591	-0.00532565004026608	-0.00500657409339733
-329.866666576783	-0.00551626551220541	-0.00773630876019593	-0.00550477705004038	-0.0015068349477193	-0.00696158668598956	-0.00569512363941249	-0.00613885774707545	-0.00315749115760822	-0.00640190163288734	-0.00478885387900585	-0.00698651949241536	-0.00769832962747918	-0.00451364260496723	-0.00576367120376786	-0.00179944334615068	-0.00510356728527084	-0.00479645472577872	-0.00654170626564532	-0.00454011298995871	-0.00604064507436841	-0.00460415705916306	-0.00525060083812079	-0.00414602301305689	-0.00475279752021107	-0.00708893834453606	-0.00370098720246281	-0.00343484573252839	-0.00481252026304635	-0.0055893266132454	-0.00529644816148434	-0.00595632884171859	-0.00432349332724336	-0.00472600756720187	-0.00604775289519766	-0.0055294643352306	-0.00550208856173917	-0.00427138638692959	-0.00333307245175996	-0.00234791092259523	-0.00533971462781258	-0.00636347714641627	-0.00466918261320604	-0.00483693863126533	-0.00385786929091891	-0.00232720678476694	-0.00449754382150935	-0.00265373586701978	-0.00570239873782585	-0.00318011148171882
-329.833333243513	-0.00703113314430293	-0.00723422641717031	-0.00573739441479504	-0.00517960641729209	-0.00367028526326973	-0.00561754942880732	-0.00438431895326086	-0.00458028850142134	-0.00320270762364128	-0.00299686968451096	-0.0044504519347528	-0.00313831501714323	-0.00562736555962706	-0.00310884561878499	-0.00362895788049822	-0.004945367806232	-0.00341812436275846	-0.00422424045572001	0.000576787326082795	-0.00316942033345369	-0.00255115301238429	-0.00452157554185273	-0.00649442643221032	-0.00537404525165541	-0.00812059644464613	-0.0045866140768166	-0.00363626812166373	-0.00521629109185495	-0.00663321840564379	-0.00331956478904505	-0.00633032561318414	-0.00683668917475744	-0.00700843847589283	-0.00568885320295043	-0.00525492190265386	-0.00502471319917941	-0.005053375351875	-0.00558379079658011	-0.00257410275050562	-0.00574263855074186	-0.0076281466087097	-0.00563558493237881	-0.00671773514996998	-0.00567664831503167	-0.00166026200523761	-0.00328119610919964	-0.00178374205106535	-0.00266467724148156	-0.00396358769552851
-329.799999910244	-0.0100072969544093	-0.000757037260083693	-0.00501929612919016	-0.00119579840059414	-0.00395283422112946	-0.00379509063008121	-0.0029199829777361	-0.00332820958567281	-0.00455737634905939	-0.0053599775033929	-0.00462152202371879	-0.00386374606366058	-0.00390779862939261	-0.00814672681888817	-0.00524106252166223	-0.00237837170598332	-0.00579490183112608	-0.0073061921679527	-0.0042130757917842	-0.00550204604242299	-0.00825740677440301	-0.00567088639853186	-0.00154063739659227	-0.00772101065338004	-0.00396027274384958	-0.0053214367742217	-0.00428115653796035	-0.00353473238900537	-0.00685729061038665	-0.00373238245126084	-0.00330623451933121	-0.00409026758303144	-0.00432299870071495	-0.00671781661027027	-0.00347019895873724	-0.00618117555574349	-0.00548314702121611	-0.00809089332886248	-0.00404286831173928	-0.00341530811580892	-0.00440513644540519	-0.00483036275985171	-0.00349440685406022	-0.00328120500827978	-0.00415779742068201	-0.00359968714700432	-0.00149221580215753	-0.00673478711643161	-0.00389056156618528
-329.766666576975	-0.00695940441092469	-0.00385312929575243	-0.00247243417915122	-0.000493431734948424	-0.00632961133153631	-0.00415136380126668	-0.00423510819879713	-0.00158867415599406	-0.00492037942346646	-0.00508558314322638	-0.00623802785431093	-0.00106167468743756	-0.00573071924738988	-0.00576668885069676	-0.00461624353418288	-0.00462457984445763	-0.00396067386944599	-0.00515233700207263	-0.00430471784779618	-0.00339862030307747	-0.00302243436605942	-0.00339052083231473	0.00130577985536617	-0.00506012288034652	-0.00363878721112154	-0.00368705538160996	-0.00455631690921487	-0.0044842886257791	-0.00388092647527982	-0.00582853701132546	-0.00530938445192541	-0.00418924149361599	-0.0069692873611038	-0.00490655542648466	-0.00431636908183575	-0.00333382089318712	-0.00419696143906589	-0.00685338596386054	0.00042492145697115	-0.00670343976094923	-0.00406179009965002	-0.00259444497030348	-0.00336226207005108	-0.00423687179641086	-0.00282409749860646	-0.00320689775516347	-0.00332405908427891	-0.00225619746298444	-0.00256109194614718
-329.733333243705	-0.00207769268180524	-0.00540797477489741	-0.00337271603991807	-0.00527857279833643	-0.00587147745808458	-0.00340162594777693	-0.000639599511866984	-0.00162585218658207	-0.00194380269192429	-0.00278965458460445	-0.00283984238445822	-0.00529834764473402	-0.00496119685851937	-0.00847855863517044	-0.00435249341255373	-0.000736647130606949	-0.00628121209319277	-0.00322258204334425	-0.00561347212219299	-0.00430432567354921	-0.00559461817250784	-0.00685298593817951	-0.0019689589086046	-0.00464126530072606	-0.0037364519965668	-0.00128685342040813	-0.00175690084913804	-0.00455792059400251	-0.00190755980855783	-0.0026386850458725	-0.00202567980507384	-0.00636999275560202	-0.0046122987519861	-0.00551184324183018	-0.00557959085031934	-0.00605205622932414	-0.00378432906225068	-0.00139521248717545	-0.00334422306938076	-0.00292496970492462	-0.0035709553205614	-0.000826369518703296	-0.00257936084183241	-0.00425587543783035	-0.00349216920688078	-0.00324757635347594	-0.00195058515019786	-0.000984205677253214	-0.00278207002610886
-329.699999910436	-0.00719953249691796	-0.00403898011975679	-0.00282799469278627	-0.00500410123792694	-0.00521612355591716	-0.00401572303260334	-0.00297776579696296	-0.00247557639950591	-0.00285638777316366	-0.00287262961985735	-0.00221987603565477	-0.00372522301239986	-0.00534194521164499	-0.00577294184201727	-0.00419523184931025	-2.18801391717038e-05	-0.00340079932129289	-0.00438247177015183	-0.00170781025441979	-0.00363541146024282	-0.00449819894606529	-0.00565018798064731	-0.00437647031144017	-0.0041015227561968	-0.00188492289044107	-0.00431114945825684	-0.00186622092011579	-0.00623153545765265	-0.00478370801127648	-0.0015630667385288	-0.00106743077673599	-0.00300780131805656	-0.00458271525667675	-0.0022195306228604	-0.00733841740548746	-0.00277097066031484	-4.85621871536557e-05	-0.00187188278261774	-0.0026675865761413	-0.00307998883927862	-0.00305015992800983	-0.00241506410519199	-0.00537853309960878	-0.00719759283345467	-0.00339707508004872	-0.00102101853659076	-0.000835543312371567	-0.00576554688252495	-0.00115524862071181
-329.666666577167	-0.00408376927439491	-0.00544643261267752	-0.000350051060004297	-0.00297813428756366	-0.000790120158357221	-0.00713390131990632	-0.00398073060019899	-0.00114235194089785	-0.0033395426232331	-0.00510767614130747	-0.00446121072773986	-0.00312219912722	-0.00273243320405869	-0.00852824878243252	-0.00147946078382788	-0.00300649355206395	-0.00293407492790398	-0.00436720180050276	-0.00268928017054293	-0.0021406628345052	-0.00387510639868283	-0.00477266447580937	-0.00507973101863834	-0.00569466843372446	-0.00284395817393213	0.000374012264714563	-0.00202341891418389	-0.00485545603643522	-0.0020583577992388	-5.86472914337888e-05	-0.00049593467346476	-0.00634959430260673	-0.000321626868704628	-0.00676259109555732	-0.00429967428059985	-0.00382604704435763	-0.0030703438155868	-0.00293450054754407	-0.0035658214293367	-0.00312566002280179	-0.0023322587176493	-0.00267232048558463	-0.00368793791954891	-0.00204649183388705	-0.00108974895665992	-0.00330269797280969	-0.0024293082507999	-0.00288669690501342	-0.00380145032828638
-329.633333243897	-0.00403952690430309	-0.00522516904143377	-0.00236729284844817	-0.00296689503277858	-0.00402438372822933	-0.00572425406102872	-0.00186993181854411	-0.00408605016134933	-0.00208248512642351	-0.00302141728750227	-0.00583478531828896	-0.0053168768097277	-0.00404056777894868	-0.00517433204172113	-0.0039719203181422	-0.00187303944165074	-0.00369172619384284	-0.00530456823487047	-0.00120539677913833	-0.00549765803392532	-0.000951534890254235	-0.000968322652549425	-0.00692915734908262	-0.00374200979683892	-0.00151739146471319	-0.00460061586299776	-0.0025013436746153	-0.00120868169094956	-0.00421642757530283	-0.00339907405806672	-0.00248931802437036	-0.00438099450870744	-0.00562738720558298	-0.00402664350755466	-0.00371894722442401	-0.00414526241993018	-0.00425593752406928	-0.002694642633844	-0.000552159599636615	-0.00474634368558724	-0.00608612801055153	-0.00334330540692895	-0.000567459042135177	-0.00458742100775367	-0.00333929975812053	-0.00230627641267567	-0.00214203946491653	-0.00289024549351691	-0.00301672805579267
-329.599999910628	-0.00672947565268556	-0.00239342100140483	3.14965620067387e-05	-0.0029706844548798	-0.00568270253454384	-0.00600381357849955	-0.00465844097184764	-0.000325866101692052	-0.0048193027984349	-0.00192209546162614	-0.00191897569351018	-0.00312819329674585	-0.00158473960493033	-0.00160243027177775	-0.00352424520329397	-0.00268616272668432	-0.000992858037598854	-0.00384765964990785	-0.00146865620175063	-0.00253661808688754	-0.00381011771206763	-0.00362336003484387	-0.000241892280817613	-0.00337174145869035	-0.00252915283286681	-0.000615533853617345	-0.00226116134163157	-0.00392253548256916	-0.00560553362776961	-0.00171083211315948	-0.00159062340946714	-0.00356467247069625	-0.00399042460266719	-0.00307061463875014	-0.00454168246069964	-0.00645646367007624	-0.00288241582033277	-0.00250715299162696	-0.00218607811931493	-0.00191120804235889	-0.00484673853322937	-0.0043957354305032	-0.00308465264122926	-0.00312263301590066	0.00017207591926538	-0.00159756285301405	-0.000513304266016368	-0.000866765559927485	-0.000405975703604677
-329.566666577359	-0.00287146420278594	-0.00269165876443789	-0.00223848226045631	-0.00155718937221427	-0.00432477336273118	-0.00678880437859763	-0.000723100251087572	-0.00392058576635357	0.00122190588200166	-0.00421023260435038	-0.00330316579698764	-0.00558078324404832	-0.00378076736783461	-0.0022462682153046	-0.00247052781166013	-0.000994550617030021	-0.00339200570420783	-0.0034640357846486	-0.0047903264226351	-0.000682202610273186	-0.00535462593202296	-0.00241517949605452	-0.00409387983011589	-0.0032124013809437	-0.00316580887465134	0.000885821791484998	-0.00242528577816337	-0.00372067263120934	0.000478619035013672	-0.00375490043685445	-7.25531008842761e-05	-0.00348076619498083	-0.00479698878335821	-0.0027706146309463	-0.00223568095778814	-0.00540890161188867	-0.000766376148450987	-0.00397742953495084	-0.000978244140985574	-0.00215153296094417	-0.00422311146375676	0.000165305216304312	-0.00462168883389702	-0.00212653210435632	-0.00236373945128476	-0.00119874822834132	-0.00245236061949228	-0.00365958919905529	-0.00296306918885614
-329.53333324409	-0.00302949651696938	-0.00370986115157834	-0.00100601537077394	-0.00232293729907573	-0.00425198416903305	-0.00503683096484697	-0.00263095789426748	-0.00173598416289711	-0.00529956065299819	-0.00148993636175843	-0.00434544602471187	-0.00525420469447258	-0.00314242034606826	-0.0051500848370517	-0.000598237875615193	-0.00023975927969655	0.000203357185790565	-0.00290781944414242	-0.000410277078915611	-0.00316525985302474	0.000306352132290466	-0.00465559880806909	-0.00332452066813937	-0.00353210712960983	-0.00325106701946787	-0.00354285977067237	-0.00034877569598013	-0.00690395435448266	-0.00262767532599428	0.000542173265530188	-0.00342607435077324	-0.0037970222325785	-0.00313687348787728	-0.00339102099617028	-0.00336528621252208	-0.00517854018984287	-0.00364752443760263	-0.00063272086698285	-0.0029017550502175	-0.00214502226414426	-0.00471001606584254	-0.00253914598773597	-0.000499139598902798	-0.00180616312303439	-0.00128634994995425	-0.00145429607121417	-0.00330534058517729	-0.00150138680559408	-0.00155614447363939
-329.49999991082	-0.00500625708232649	-0.00118560343016172	-0.000140880383782016	-0.00227228114240363	-0.00297794652609951	-0.0027864776651868	-0.00172555499380445	0.000971241163108538	-0.00277160328042114	-0.00331040004003003	-0.000520282491393687	-0.00407401271318419	-0.00509436960647236	-0.00438137796240046	-0.00220028826266294	0.000735776379194863	-0.00160177891051072	-0.00315520189971219	-0.00401334207764559	-0.00197291864307225	-0.000983982980038212	-0.00328646361816576	-0.00362513170830159	-0.00352397606518751	-0.00475269882052087	-0.000150220525363287	-0.000194757784433675	-0.00135244182096161	-0.00380600232626771	-0.00481076904371436	-0.00449480907473465	-0.0066843564522957	-0.00176606721209815	-0.000759417420102437	-0.00311678908674284	-0.0023582934410854	-0.00346793349440022	-0.0031146236074836	-0.00265496727803449	-0.00318099255294013	-0.000975429646415726	-0.00317235620592349	-0.00339246374541591	-0.000455060615846103	-0.00225337514095403	0.000719166448040154	-0.000531394565101539	-0.00103769515314756	0.000159469949493229
-329.466666577551	-0.0042118960801365	-0.00310852689471575	0.00205224639675561	0.000905941261662324	-0.00323251734216601	-0.00480832367636408	-0.00011730436900359	-0.00196046484129031	-0.00324057177730053	-0.00379165111396818	-0.000857972729666812	-0.000741116900866423	-0.00181240169537367	-0.00311726482811292	-0.00203694511534136	0.00137048074838264	-0.00243335176684878	-0.00140635123177002	-0.000510896361600288	-0.00333126050443178	-0.00435434762583153	-0.00571001780962754	-0.00648255768629835	-0.00457436618419327	-0.0031506941833146	-0.00203601001260223	0.00105277262068437	-0.00335228577688296	-0.00118992619993674	-0.00126457722793671	-0.0021377387945789	-0.00351562222657575	-0.00180783490043113	-0.00203009398730214	-0.00427330802782355	-0.00556338614203344	-0.00531476940362052	-3.86596401528161e-05	-0.0031749338634629	-0.00365747612512335	3.47198950790828e-05	-0.00304677919970542	-0.00161684006303342	-4.53039253701659e-05	-0.00265607456207373	-0.00152983085453262	-0.00284298871012367	0.000243344452164229	-0.00146992382532019
-329.433333244282	-0.00224285897056664	-0.00617393860077731	-0.002410572123272	-0.00189264795242672	-0.00219262677727783	-0.00594155786169326	-0.00150710438511448	-0.00166883675019602	-0.00318208919690299	-0.00012545787787499	-0.00209464521879255	-0.00373224307949749	-0.00346573128076055	-0.00245195503115159	-0.0023945484765272	-0.000568871231588441	-0.00235100203872363	-0.00226614805691261	-0.00158282480790639	-0.00204179274701388	-0.000280727488405352	-0.00221177309528298	-0.00490448831178769	-0.00369252332453851	-0.00407570050195061	-0.00344002069316984	-0.00248382329476826	-0.00342324761821866	-0.00583585182639268	-0.00204718862339126	-0.00301795985235565	-0.000924091064776311	-0.00208222736380703	-0.00184831264330643	-0.00143929251721886	-0.00139035306890567	-0.0022533771515878	4.49657725604125e-05	0.000712975103008162	-0.00323691465428988	-0.00141910354214003	0.00109933562561326	-0.00148682518739762	-0.00079336193575108	-0.003020406939367	-0.00276303923062626	-0.00535004400258721	-0.00342900380119882	-0.0026893049099953
-329.399999911012	-0.00336702430889513	-0.00298682553112195	-0.000933846713285558	-0.00445146552155129	-0.00567602429482972	-0.004323826508838	5.19753583227978e-05	-0.00336134873019212	-0.00352777714035246	-0.00386376119939313	-0.00081610113545183	-0.00379626656708809	-0.0031907298201137	-0.00311080560067256	0.000302876772153127	-6.572296685603e-05	-0.0026452219739812	-0.00487727522041759	0.000578729070396689	-0.0043061180877495	-0.00317004479640914	-0.00428291446061768	-0.00416131741409709	-0.0047176859214052	-0.00137034145246329	-0.00210112024275222	-0.00174845987770411	-0.00345384999690235	-0.000333054048048731	-0.00266664879631551	-0.00104685822310768	-0.00208188646882645	6.95013235691988e-05	-0.00441285648640843	-0.00422140100986257	-0.000209306948089627	-0.00183378011516322	-0.00151902982439667	-7.07003760154201e-05	-0.000717561888941232	-0.00323936151052329	-0.00157977677046717	-0.00185339456091793	-0.00183370928674742	-0.00386026620477165	-0.0025519892801984	0.000626702597047224	-0.00205681117410406	-0.00251996950941302
-329.366666577743	-0.00294463644725551	-0.00290873799369662	-0.00329269727000314	1.58597388163484e-05	-0.00100625477786009	-0.0055588819157335	-0.00493396754184727	-0.00191064407513108	-0.00396349995924306	-0.00300946006649128	0.000724409690054828	-0.00464620861552312	-0.00485715819476251	-0.00286681057104266	-0.00111916533073342	-0.00240779363430565	-0.00389608126243746	-0.00324681635207436	-0.00281855137519116	-0.00384330287116075	-0.00289448297410733	-0.00334467672784367	-0.00373218361318195	-0.00360816865274494	0.000688772273742755	-0.002502820509379	0.00188744738203828	-0.00424578132680242	-0.00153633227831873	-0.00212715845366562	-0.00244064571739355	-0.002151687049328	-0.00392111460954658	-0.0029086712579206	-0.000919032787068619	-0.00469965275853146	-0.00338052316020099	-0.0023865429853448	-0.00171696540848743	-0.00247806118978744	-0.000729149935256967	-0.00179661828660849	-0.000829158428231835	0.00216558772800035	0.000300222568792807	0.000933606459470271	0.000602041531290065	-0.00230033779428207	-0.000394830024459836
-329.333333244474	-0.00318461496088684	-0.00321828853309181	-0.00173158429848219	-0.00305224126213199	-0.00464166100451657	-0.00462510209910993	-0.00186269178473031	-0.00297753243060916	-0.00078053017231039	-0.00254422888353933	-0.000853197859733923	-0.00166828826775045	-0.00390686679793606	-0.00267072021839965	-0.00437268115440881	-0.00406294696768672	-0.0047564582138746	-0.000874455309032296	-0.00271792062510623	-0.00313721351707086	-0.00286918861081109	-0.00402254839787919	-0.002613128648707	-0.00213018480748084	-0.00270097786286938	-0.000641983292018145	-0.00316374105754968	-0.00607506766995136	-0.00421856283785305	-0.0011136952415034	-0.00242641554049361	-0.00315553535959523	-0.00112901166800294	-0.00313417172786412	-0.000283698314532455	-0.00118499697702179	-0.00566298777325791	-9.31067438801891e-05	-0.00163453852334283	-0.00406583871925847	-0.00384580851442518	0.000145060748115933	0.00199455096043355	-0.00062031873961188	0.000178891838461204	-0.00335473644948758	0.000931864515897995	0.000483664470104062	-0.00357687273320872
-329.299999911204	-0.00407353175399205	-0.00361999674195834	-0.00369605500528236	-0.00238780376176029	-0.00244899225487194	-0.0016683460436574	-0.00156626643362412	-0.00273457247277109	-0.00128811516609995	-0.00259555193572825	-0.00243461856261806	0.00045630307754152	-0.00179648090787476	-0.00166888180845615	-0.00258571472776181	-0.00272216187070584	-0.0013493124047721	-0.00132098939359937	-0.00231090154636915	-0.00229292578196949	-0.00446361250817839	-0.00328403550519785	-0.00546619452933594	-0.00136215261135453	-0.00379618704323004	-0.000690091936126236	0.00107595936576776	-0.00567608947810394	-0.00547009242554775	-0.00166414401167936	-0.002905556542385	-0.00154625598489333	-0.00413966407788235	-0.00369707323749791	-0.00349140116870694	-0.00295754867705444	-0.00274983203765866	-0.00256878644287684	-0.00249411942752664	-0.00537007657262123	-0.00180716280838134	-0.0015843869339266	-0.00269323236050978	-6.56861626587846e-05	-0.000920464501123264	-0.00245641556055143	-0.00270254622838551	-0.00187639323526367	0.00130773555416774
-329.266666577935	-0.00284234353157153	-0.00156088450778835	-0.00291423032194749	-0.000854262171835596	-0.00113275583865546	-0.00469484758570582	-0.000593827856611551	-0.0042712893502741	-0.00261239137210534	-0.00125011937463448	0.00168519495254715	0.000665080787080607	-0.00455742098454981	-0.002128451170757	-0.00331322733250217	-0.00189950038108522	-0.00253426096105436	-0.00146434176015942	-0.00190620290125598	-0.00343396922001793	-0.0018268173774032	-0.00337297316049279	-0.00513300391550919	-0.00210234142922383	-0.00326257191596924	-0.00521331363311095	-0.00034794236144764	-0.0032605892228238	-0.00125948143622667	-0.00271766554331165	-0.00186338863660418	-0.00163785697395991	0.000410151390626057	-0.00285627105809971	0.000818627617375611	-0.00228430052364281	-0.00587598235171516	-0.00136950663815449	-0.00177761824191058	-0.00166440747227725	-0.0036710090393649	0.000588762652432462	-0.0021492531509103	0.00121132439458083	-0.00152899684310892	-0.00120167148059924	-0.00275463340986781	-0.00317240196222746	-0.00096208968768452
-329.233333244666	-0.00246026489962126	-0.00331346820367184	-0.00141334030789575	-0.00205446024314293	-7.86221691956301e-05	-0.00332402069490545	-0.000440936646593726	-0.000565650735253498	-0.00219876864866819	-0.00119415639017784	-0.00120093683002886	-0.00355777064691665	-0.00271986298162963	-0.000317590192807082	-0.0015561075300089	0.000515528926866571	-0.00259540391271851	-0.000429859411882449	-0.000800244523477933	-0.00421350601485571	-0.00272119696291129	-0.0032874479597913	-0.00254796480945962	-0.00472720973463103	-0.000817835008619761	-0.00556976601627091	-0.000730827152180202	-0.00299521243500001	-0.00239540739973265	0.000144456895562306	-9.32088644296503e-05	-0.00275872601586136	-0.00491906580005452	-0.00476499142091691	-0.00240277516610288	-0.00316672088202896	-0.0036630930125533	-0.00447891435808112	-0.00352755939915361	-0.00715640379027604	-0.00254223732446146	-0.00469171189299156	-0.0042407741072622	-0.00268642580241829	-0.00136510597067574	-0.000873481409545573	-0.000988835795559861	-0.00314063285154709	-0.00138824936188231
-329.199999911396	-0.00407051535428893	-0.00105983348046668	-0.00379607752840516	-0.00260141919634538	-0.00230730084936293	-0.00285582542744556	-0.00150773602869747	-0.00144516973887554	-0.00436400901429557	0.00165223429219452	-0.00245696233045067	-0.00234663415532077	0.000233700126419323	-0.00302885345268522	-0.00410733061782065	-0.00164140961770187	-0.000505695861274358	-0.00132592339402393	-0.00230679379146093	-0.00224221186432794	-0.00227511519310519	-0.00513464589373402	-0.00359595978028626	-0.00398543284823205	-0.0017037285520376	-7.57620265794401e-05	-0.00157701374689712	-0.00216350476608385	0.000296520093528208	-0.00262349387468619	-0.00230404879688861	-0.00221507414526367	-0.00181571959472571	-0.00310009078192908	-0.0035422511448473	-0.00184553949304866	-0.00226088855265127	-0.00265484721320874	-0.00261381819846307	-0.0038706436762227	-0.00254125730538579	-0.00251575455964836	-0.00198928601809645	-0.000452076335625717	-0.00379578214691079	-0.00179394037136782	-0.00283654204148087	0.000582881584914374	6.61927142785457e-05
-329.166666578127	-0.00320731168505284	-0.00162587059342534	-0.0031229568327712	-0.00307106636814292	-0.00153251608918936	-0.00118276614890878	0.000902786659210952	-0.00220788260732174	-0.00189991987693316	0.000695811574036642	-0.000109343283189678	-0.000447547986479613	-0.00271649355493275	-0.00355836679407084	-0.00217681476498643	-0.00210015947026854	-0.00270707420414185	-0.00289278031256823	-0.00055581413583472	-0.00120727130570164	-0.000620936934992877	-0.00392553967059339	-0.0036250282916197	-0.00584626695625912	0.000822841918349582	-0.00355309545382609	0.0003791062014038	-0.00593238462451828	-0.0035338291198509	-0.00255764472699505	-0.00472497156865703	-0.00263902278470696	-0.00357903973458962	-0.00262602000331214	-0.00155713799246482	-0.000871825012720318	-0.00247867682272285	-0.00295586284144855	-0.00261207059849089	-0.00234051230178223	-0.00162251600357632	-0.00114553640893156	-0.00393480641181698	-0.0036944227767598	-0.000224998406643695	-0.00320532066664114	-0.00379975198797322	0.000878603417882706	-0.000904427917794437
-329.133333244858	-0.00511310422243316	-0.00246223423919056	-0.00307047362306567	0.000318265218705038	-0.00274211891245957	-0.00441268726831057	-0.00144193534362125	-0.00297605386026478	0.000246748274997266	-0.00272539125598537	-0.00404688454117275	-0.00220313370641556	-0.0004843944904529	-0.00133649027309901	-0.00283190480050177	-0.00158409432100615	-0.00256141722738668	-0.00189796918245455	-0.000995603258723166	-0.00386703963249424	-0.00276670435962167	-0.00575357934447041	-0.00208629109146907	-0.00142106618598203	0.000141060878488086	-0.00324065196648282	-0.00284958555311265	-0.00194284301941217	0.00129360838583359	-0.0039089565536895	-0.000819539470141128	-0.00289761306520731	-0.000971438478492015	-0.00476812106166613	-0.00214517098957556	-0.00323240478747333	-0.000822199802988699	-0.00166155089335285	-0.00373445749760448	-0.00342736301194202	-0.00221430695652103	-0.00177312924936568	-0.00223106841331933	-0.00397823908324901	-0.00183229503090565	-0.00380684160249434	0.000494223933187654	0.000955123109751543	-0.00171408064341949
-329.099999911588	-0.00336062878852961	-0.005204955145093	-0.00237549242379864	0.00105730197631637	-0.00119694040150653	-0.00287335734883243	-0.00237217601845829	-0.00320806397333306	-0.00183857368434404	-0.000733797100146649	7.72393500508839e-05	-0.00635275166300486	-0.000998033951717603	-0.00418762596476563	-0.00362741467231886	-0.000789153921679553	-0.00394698198437593	-0.000899139730590637	-0.00177294964968766	-0.00222283976774673	-0.00165182371575501	-0.00371892065095625	-0.00213772784650124	-0.00329706203655511	-0.00360444622627221	-0.00119809747032318	0.0014118733543157	-0.00314252907043688	-0.00263641376230461	-0.0012674029434353	-0.00508711226836045	-0.00155283365236547	-0.00260148065568722	-0.000787284393191534	-0.00435577287932443	-0.00119412463057444	-0.00236023089672588	-0.000961920554955809	-0.00367599594339019	-0.00227067349511945	-0.00681411303286605	-0.00318510445164555	-0.000937872190323485	-0.00215322017122743	0.000184432944592472	-0.00199390444512093	0.00082893354171476	-0.00197747363681644	-0.00249693345795732
-329.066666578319	-0.00435080119244857	-0.00560158611419326	-0.00623459766675993	-0.00294455845737529	-0.000813833332393488	-0.00262945457656383	-0.0031304720874249	-0.00245837734116516	-0.00165301464997769	0.000755900899012008	-0.00468368550467158	-0.00375293748718375	-0.00130370534088542	-0.00335392680584745	-0.00209436812435371	-0.000974267316494637	-0.00175319606256163	-0.000433379857947558	-0.00126853424594919	-0.0030019130723602	-0.00234024691318102	-0.00241383048001464	-0.000223247924750702	-0.00617566101512801	-0.00274842150259291	-0.000272973844958613	-0.00370337475526639	-0.00516975807447329	-0.00357961714887867	-0.00324881186548198	-0.00189278340643917	-0.00171760038784208	-0.00466541485556426	-0.00608474276767268	-0.00341686981099421	-0.00182276728281627	-0.00122687411352496	-0.00170192362029709	-0.00106974317893505	-0.00197682455107417	-0.000573945952219046	0.000600743086350608	-0.00292441810293864	-0.00109326178111058	-0.00106876471421047	-0.00326711134565105	0.000521258944117808	-0.00175677727066248	-0.00248781319995639
-329.03333324505	-0.004528314935758	-0.00340609163742034	-0.00359502889662366	-0.00133144546957131	-0.00103245126562801	-0.00259805301316152	-0.00387619412172813	0.000623649271562776	-0.002385968261153	-0.000815702692836484	-0.00300960801270345	-0.0024879659905922	-0.00168641674762726	-0.00168456108480119	2.43281162062292e-05	-0.00318023071848028	-0.000670986151925623	0.000177426746895915	6.50656382139569e-05	-0.00478582604119537	-0.00215869767159527	-0.0026209264246283	-0.00461304401140294	-0.00318778034454426	-0.00293315546653405	-0.00196656247450855	-0.000550206734738157	-0.00331771136536418	-0.00334018164369543	-0.00315292699293801	-0.00273817782498698	-0.00253523157516178	-0.000330102503790064	-0.00428008061832108	-0.00403346510502622	-0.00379409824711785	-0.000545559300476506	-0.00281550450215029	-0.000821921618789467	-0.00510744018504583	-0.00308159307266298	0.0019092108258959	0.000308207213489897	-0.00198461348667267	-0.00147548376156859	-0.00386968759809858	-0.0013202252895087	-0.00321779874997719	-0.00207789481608978
-328.999999911781	-0.00335692836920642	-0.000833634237709435	-0.00305185724739077	-0.00343851568666764	-0.00120903816458029	-0.00307968952483806	0.000817323750728738	-0.00081606248742494	-0.000101484690452347	-0.000363417733032501	-0.00203287055322565	-0.00313237671767574	-0.00624976161623381	-0.00399218371090737	0.00128919784178416	-0.000811974183276165	-0.00134826558315537	-0.00253669076791629	-0.00238765422517073	-0.00405160159157902	-0.00128894438887817	-0.00389504008940078	-0.00391809848623081	-0.00271115151607171	-0.00551539339878027	-0.000301911422770362	-0.00155796418757537	0.000111172357015077	-0.00307431122265778	-0.00150310879710425	-0.00411281371875172	-0.00423237102886675	-0.00646539168892546	-0.00172072119349997	-0.00592858237597704	-0.00359924042820747	-0.0033855474759642	-0.00344960616025747	-0.000821296970491936	-0.00638992362746382	-0.0031303433032861	0.000703246354516462	-0.00228705529712803	-1.32722706099875e-05	0.000250606026562239	-0.00243660934383416	5.2805315927773e-05	-0.00406047124041731	-0.00316420944634588
-328.966666578511	-0.00430676554031462	-0.00358735402156085	-0.00182129226808037	-0.00133133681694675	0.000861841699813959	-0.00149931585690488	-0.0017422490666622	-0.00231377589534132	-0.000870576955656732	0.000552809255770281	-0.00127146992374649	-0.00252154511719727	-0.00210815891122529	-0.00473456763934488	-0.00173988573234485	-0.000775856881349513	-0.00715274887740969	-0.00324236827581603	-8.09308958101829e-05	-0.0038581696346861	-0.00180880607329803	-0.00199547901893127	-0.00527011190751514	-0.00298372533147373	-0.00394301764068317	-0.00367501717051644	-0.00107725391706459	-0.0043370730529656	-0.00123841646591105	-0.00479473323264601	-0.0039463200756733	-0.00180265959796044	-0.0025480013463075	-0.00381054213118781	-0.00389017135831449	-0.00272753950422744	-0.00292614810641667	-0.000701495828629661	-0.00315612414600475	-0.0031911338363978	-0.00271577869669282	-0.00204894806292266	-0.00464709789256745	-0.0032392533726715	-0.00225117180893197	-0.00274501925327841	-0.00106387890153348	-0.00238795960101312	-0.00280595564646602
-328.933333245242	-0.00397427056163735	-0.00416274347091061	-0.00531868249773837	-0.00549077517457097	-0.00195492597847757	-0.00267877549103901	-0.00141788813540134	0.000385604524683281	-0.00262656232602088	-0.00263034764199022	-0.000870667496134625	-0.00386615245594824	-0.00141989195324799	-0.00342947258238857	-0.00180782864325091	-0.00344374670635295	3.63823324729395e-05	-0.00370630269103012	-0.00143778766390568	-0.00662353507161162	-0.00360065931968478	-0.00314243474739484	-0.00395323964928429	-0.00178590916509858	-0.000595452266242247	-0.00162431744397662	-0.000776617411734848	-0.00152785894141994	-0.00223655918673427	-0.00452942726118355	-0.00525337829371486	-0.0037240905495407	-0.00672729412693107	-0.000930685461601577	-0.00301807508939267	-0.00170187702996183	-0.000960562040983826	-0.00414483548932421	-0.00136035626910536	-0.00285010106412453	-0.00265314242807613	-0.00235559350683323	-0.00226719782307039	-0.00194936971988724	-0.00225602190686958	-0.00303787389576249	-0.00189576654099233	-0.000918269390666082	-0.000145452604254137
-328.899999911973	-0.00769219121588238	-0.00318504994819346	-0.00382761004160503	7.83192105913155e-05	-0.00391301904015751	-0.00359376504471065	0.000433970157171282	-0.00108258331385969	-0.00192405485722014	-0.00367049568541589	-1.1267622594735e-05	-0.00228798156618726	-0.00268812061786028	-0.0026542523893831	-0.00251419184922141	0.000359188663608179	-0.00378582408070516	-0.00298109017086068	-0.00266141362672168	-0.00380905725972247	-0.00178541253834885	-0.00289071116299822	-0.000153794272356622	0.00263633699116672	-0.00371701352512754	-0.00371823259699433	-0.00385942128290939	-0.00509607498993092	-0.00165204148028486	-0.00311921538904236	-0.00578680298663736	-0.000950232577591859	-0.00308617379660547	-0.00371226728442531	-0.00205064225791496	-0.000291486757705961	4.13509347996222e-06	-0.00285336481994447	-0.000623034828721281	-0.00164130652663919	-0.000983932222535122	-0.00221819011960522	0.000195030794960305	-0.00276739544387683	-0.00305236074679927	-0.0018561698502757	-0.000620064878117721	0.00169711240698589	-0.00110147116314685
-328.866666578703	-0.00337113052232074	-0.00526563242161493	-0.00237874995750209	-0.000586746263464666	-0.00441443292410115	-0.00320319064389141	0.00129882422102934	-0.00120791480081228	-0.00170398240209635	-0.00236985363335662	-0.00234706368123849	-0.00199274029117336	-0.00322667827560619	-0.00366090153540732	-0.000616434342479155	-0.00196198786807156	-0.00355653234884823	-0.00403909585031526	-0.00291242654181378	-0.00407827768636393	-0.000891747494204176	-0.00384823889124231	-0.00302022870918572	-0.0017296653048553	-0.00353256140662939	-0.00341142922532967	-0.00173949494967729	-0.00295481870264036	-0.00232827640466027	-0.00321354145930242	-0.00168393326764305	-0.00246286678908569	-0.00269214083486491	-0.00254936728497224	-0.00430171462314322	-0.000195389510245669	-0.00302339881038494	-0.00231977158129149	-0.00370599462868104	-0.00457165261401327	-0.00346612458544815	-0.00416820913898197	0.000173382151654522	-0.00278913349600096	-0.00283018615006803	-0.000822495554966496	-0.00126088085342424	-0.00127472365764369	-0.0028948327305357
-328.833333245434	-0.00460093333528322	-0.0039665352961451	-0.00277269738446895	-0.00278251665406348	-0.00192184684997476	-0.00448068800593338	-0.00266677350767719	-0.00125603070615377	-0.00298879413492914	-0.00332633166659624	-0.00367431482307512	-0.00338239563130704	-0.00379104106848094	-0.00142140144835556	-0.000909830533911027	-0.00269395238595105	-0.00394705420743291	-0.0028276035687882	-0.000939040013079762	-0.00092894158658996	-0.0025815254259145	-0.00348029796309879	-0.00207467506263959	-0.00214381293097055	-0.00313892135532701	-0.00271959349071171	-0.00150529023311763	-0.00539823245814663	-0.00468046398287503	-0.00328304563804571	-0.00460254174644004	-0.0027356225060069	-0.000323283575101252	-0.00227767962709646	-0.000318207544164673	-0.00328352756382788	-0.00166170080192429	-0.00216384847330797	-0.00333628365622074	-0.0037412419960472	-0.0039807346368631	-0.00112216868337245	-0.00290881613857996	-0.00230401991687479	-0.002474910260017	0.00149860996076534	-0.00123234331281896	-0.00251667088292917	-0.00168255520257754
-328.799999912165	-0.000148438307863263	-0.00109589587982517	-0.00239336660713674	-0.00096971990233885	-0.00337736564605762	-0.00432188705807712	-0.000711159165354802	0.000317366885576931	-0.00192504329340082	-0.001881822108318	-0.00221395091951526	-0.00399230248459836	-0.00116771458464637	-0.00554557266381206	-0.000649860367299304	-0.00222320257828768	-0.00287968781022385	-0.00386328820080151	-0.00118053169607824	-0.00418881824737427	-0.000381979306479541	-0.00414927189729963	-0.00367895850660183	-0.00302403719283395	-0.00236205033436476	0.000146303549923621	0.00199868607124931	-0.00433333009521486	-0.000100512240924444	-0.0033352760741151	-0.00319440611747845	-0.00572615201299564	-0.00346883381221574	-0.00195673058237666	-0.00406056674221378	3.6903593766735e-05	-0.00268730216431468	-0.000898841592238075	-0.00256375824488608	-0.00469409443547797	-0.00224739322839473	-0.00331929071274595	-0.0042393678851983	-0.00293044714899227	-0.00209420172538444	-0.00212396684910909	0.000161077527967346	-0.00485397883411776	-0.00281111258928213
-328.766666578895	-0.00205634472442995	-0.0032085927968607	-0.00342874369189372	-3.95155417272086e-05	-0.00177730276837251	-0.00319925307240576	-0.000192030647213293	-0.000711905445963557	-0.00413433641719063	-0.00237172719530421	-0.00169299079654606	-0.00226025176219136	-0.00132648396044555	-0.00471539781030383	-0.00308952938516149	-0.00170084140329807	-0.00192538317650737	-0.00250271721395956	-0.00108743300419722	-0.0042852545824269	-0.00389654501087	-0.00129794724403742	-0.00368376569452056	-0.00601081970240436	-0.0037720963600173	0.000234804095222474	-0.000978049571216388	-0.00624856335846158	-0.00131345703070451	-0.00408830567514318	-0.002554558999875	-0.00248443088041495	-0.00336119341411745	-0.00266211508136704	-0.00152192826350261	-0.00396695549994186	-0.00397709440131	-0.00133855103407965	-0.00177446807544468	-0.00291535485015204	-0.00613509203354756	-0.00290975549624162	-0.00136482218673573	-0.00244991017727358	-0.002178072107895	-0.00397811916573454	0.00244817419814991	-0.00249895176213411	-0.00161206682289794
-328.733333245626	-0.00423102314739077	-0.00555646174266755	-0.00365023322416258	-0.00256782406507683	-0.00300119166009438	-0.00413898398448787	0.000856285827144143	-0.000802835146591518	-0.00145721462321824	-0.00180448217074869	-0.0019148509916872	-0.00470990839198915	-0.00296364391287762	-0.00335550666562578	-0.00144721620311117	-0.00348323725411304	-0.00532425646805257	-0.00435157694043731	-0.00200609448843359	-0.00533143044048412	-0.00256371105915076	-0.00375714798518267	-0.00391609246835267	-0.00621796518824003	0.000174502809100363	-0.00291623961286713	-0.0021050708051874	-0.00375629665977062	-0.00429462306083384	-0.00249851607201201	-0.00617070424948263	-0.00115569161185813	-0.00316245955505579	-0.0023957515794808	-0.00366444783179198	-0.00369971894651222	-0.00212037994292757	-0.00247743262182609	-0.00264553130029466	-0.00560518742050486	-0.00182339629262784	-0.00373215212493805	-0.00353374769378156	-0.00308768784135305	-0.00146389157155069	-0.00533927248524879	-0.00248816939420993	-0.00413565835329477	-0.000727178140326523
-328.699999912357	-0.00476128625496686	-0.00316673279811808	-0.00485515512194656	-0.001844104582577	-0.00125263260283215	-0.00509444230390221	0.00133815380829705	-0.00139548190093064	-0.00170981175862239	-0.00251727513865729	-0.00334788304342659	6.0270214192748e-05	-0.00140386273250215	-0.00352598005952098	-0.00040034785867693	-0.00183068127551023	-0.00470502509480064	-0.0020268539349495	-0.00190595184081899	-0.00421070431974302	-0.00455791967276753	-0.00444859018885824	-0.00286478948457591	-0.00105059517628425	-0.00267050389990642	-0.00175207766837671	-0.00100599644641453	-0.00201048751088573	-0.00300876178198362	-0.00357157815162901	-0.00401259141673138	-0.00357059110180491	-0.00169143193464238	-0.00155570862240162	7.61738507525367e-05	-0.00178538135815653	-0.00553983370975575	-0.00135586323187886	-0.00179483666224511	-0.00136844536382708	-0.00382871577710708	-0.00252707209095404	-0.00126382967424299	-0.00267922715066593	-0.0016978671885266	-0.00243036876666891	-0.00210365164367676	-0.00358478369853499	0.00152727440926603
-328.666666579087	-0.00263223565585391	-0.0015410090149135	-0.00314860668231842	-0.00182990777515113	-0.00393280837442744	-0.00156020796327605	-0.00177890621296861	-0.00201613830424796	-0.00375830200280647	-0.00208645832728793	-0.00312956666131625	-0.00305857488559702	-0.00206927987962602	-0.00250169210695272	-0.00423623844921306	-0.00390174246380914	-0.00312969940469077	-0.00262015964568518	-0.00191614486587388	-0.00509503330221983	-0.00360830134435819	-0.00313125362680655	-0.00155033719177888	-0.00559805569825556	-0.00211290014101329	-0.00122402141942191	0.00128540080355255	-0.00297733142110379	-0.00258834375321293	-0.00129134608390902	6.16933662738184e-05	-0.00197699417885033	-0.0040228599901756	-0.00219551648319516	-0.00302083632523276	-0.00138745549496733	-0.00170589881793604	-0.000917557080466036	-0.000651565682370236	-0.00326025388259821	-0.00352408982534702	-0.00467245209457434	-0.00248647698920346	-0.00376014118722812	-0.00120557622279205	-0.00279367020315258	-0.00164945476512757	-0.00312570944681978	-0.00251930182377824
-328.633333245818	-0.00389721819180167	-0.00274803856598771	-0.0012749635684346	-0.0029019842035567	-0.00120668069110064	-0.00225334388903742	-0.00219031374858447	-0.00287246468132485	-0.00333270028212995	-0.00556100412900762	-0.00343761404337606	-0.00242475856919178	-0.00150263872629519	-0.0039233208195969	-0.0023573272578874	-0.00189894788846967	-0.000508232985327872	-0.00387487229172001	-0.000978484741784413	-0.00428703708131828	-0.00433746779686994	-0.00385301984328001	-0.00693310508785716	-0.00403733905593417	-0.00117193856451359	-0.00200237784348667	-0.00130241310752988	-0.00304988850057797	-0.00436496710959933	-0.00346086097888498	-0.00374042768246219	-0.00271642107864334	-0.00401470555420602	-0.00237952056028123	-0.000476124617277307	-0.00491497630440829	-0.00291077313562316	-0.00286262464396547	-0.00135609095487288	-0.00350346303467353	0.000207382928940403	-0.00333715150540681	-0.00027943382894946	-0.00397268454809363	-0.000951504330638397	-0.000569106020894439	-0.000680059760970742	-0.00202473208621268	-0.00112784363522767
-328.599999912549	-0.00293976728151546	-0.00162729886096014	-0.00476983015813337	0.000318774819508927	-0.0048615853393652	-0.00589752162329038	0.000117944829177485	-0.00299373122405211	-0.00364597061720506	-0.00392799402285637	-0.00299718272157878	-0.00132890721708423	-0.00416568719295496	-0.0064938631563688	-0.00365002489094124	-0.00425437722058764	-0.00387620310729031	-0.00221482362631154	-0.00130746517171898	-0.00515685559297685	-0.00126620072974271	-0.00266353283903298	-0.00336359838633593	-0.00623783092702201	-0.00125250416633149	-0.00314234134763736	-0.00130850755877843	-0.00301043119476507	-0.00103784004551521	-0.00114433855499541	-0.0042510883642819	-0.00326780776442603	-0.00323455175211573	-0.00109238693111158	-0.00452283956907862	-0.00386583709822419	-0.000813277751787411	-0.00105364463547508	-0.0030412291995191	-0.00734136045331057	-0.00157631072524467	-0.00307380160287862	-0.000649977119184908	-0.00303680270658335	-0.00275043147339027	-0.00191254136164443	-0.00132205240321559	-0.00263785297172237	-0.00250068734371001
-328.56666657928	-0.00383379793534488	-0.00180781364456184	-0.00258260847187608	-0.00316052423063762	-0.00213682180820252	-0.00223826824778806	-0.00197364457836757	-0.000884152160367746	-0.00299791916852299	-0.00232142347448216	-0.00191852428147887	-0.000673804004104217	-0.00398597055787275	9.21069660387852e-05	-0.00170445021168308	-0.00234658643896657	-0.00137119437692768	-0.00275840214256806	-0.00183020089715302	-0.00215733581749977	-0.00294596310093331	-0.00124151842941078	-0.000685230316137764	-0.00455098831615675	-0.00249799841672838	-0.0009906135778186	0.00205715624826142	-0.00219210577444362	-0.00254329430018407	-0.00377068566643268	-0.00262382130067995	-0.00396501923823367	-0.00461946302401484	-0.00130324216297728	-0.00421240960250224	-0.00277394769400396	-0.00364811241358032	0.00024746083554894	-0.00430317514762102	-0.00346025623338508	0.000129043860585543	-0.00066244527092385	-0.00185668772469605	-0.0029771942324659	-0.00228810367649956	-0.00116008171194015	-0.00075324683907263	-0.00545547328523011	-0.000747748506248258
-328.53333324601	-0.00357512209183641	-0.00114748407725906	-0.00483007155816173	0.00177201795953918	-0.00369749030109057	-0.00368189537808072	-0.00355658806553105	-0.00521042275947126	-5.44588824271663e-05	-0.0042237911984756	-0.00277836138620258	-0.00232195438295857	-0.00205517565647784	-0.00603940897395816	-0.00358514768410712	-0.00271110364234262	-0.00179921258888471	-0.00226551240123207	0.000753152091784504	-0.00237057202960256	-0.00216826868272224	-0.0039527907362894	-0.00408556093446144	-0.00619444090947119	-0.000279540819061674	-0.00339373055577985	-0.00221254303509455	-0.00385125915123841	-0.00400370185238264	-0.00380502998662835	-0.00110587829666819	-0.00293839869287904	-0.00198951236174538	-0.00526367598818678	-0.00284487500896236	-0.00401271973221817	-0.00253321943433504	0.000437256504976613	-0.00137806702289822	-0.00340811329151891	-0.00135610027676658	-0.00187771782623258	-0.00136698412683522	-0.00337852544675621	5.67478988531267e-05	-0.00440168426555976	-0.00248879163393112	-0.00353968106802127	-0.00321091146045016
-328.499999912741	-0.00544043619409462	-0.00380911875967327	-0.00510292531541778	-0.00100872648627881	-0.0025552652732922	-0.00278814877036671	-0.00210533141096692	-0.000446536223991489	0.000937098464729447	-0.00328383869343996	-0.00329460458408293	-0.00458349164903404	-0.00309409202848554	-0.00374928006375952	-0.00246285383671818	-0.00444530026450318	-0.00341483998801584	-0.00356843844606825	-0.00423921623917634	-0.00184733786154079	-0.00185417709716373	-0.00424761632608439	-0.0035103827733125	-0.00482424084252253	-0.00159892822889551	-0.00250177613588198	-0.00395884721201767	-0.00235512904777679	-0.00315759468196641	-0.00217347644317245	-0.00173932566427426	-0.00413824763866832	-0.00194577687561526	-0.000764029117426568	-0.00448942822243281	-0.005016714950552	-0.00234148183798721	-0.000692616096218956	-0.0017053887969497	-0.00316596031735805	-0.00444808985177358	-0.000131573120950246	-0.000893453586526594	-0.000141286526333162	-0.000772228818734177	-0.00153429292499707	-0.00151340296419233	-0.0011909629184037	-0.00128440480267389
-328.466666579472	-0.00539586481577248	-0.00252009069814463	-0.00468492397787645	0.000239242251452665	-0.00529699548083939	-0.00183065643439129	-0.0023346138011493	-0.00354364250377093	-0.00498046215260839	-0.00238824131077275	-0.00174467239322851	-0.00342602820343951	-0.00532396328199325	-0.00480698301663185	-0.000213714585644342	-0.00354704367332792	-0.00387012114125329	-0.00535391968598231	-0.00236974860178363	-0.00517487786830273	-0.00200195207541143	-0.000358174686586499	-0.00495289747410799	-0.00338966760880044	-0.00207994713861248	-0.00357071903903106	-0.000142124137978539	-0.00316940514689612	-0.000846388444820989	-0.00509996594525397	-0.00400728919875426	-0.00331729573468365	-0.00371854910029057	-0.00292056937266427	-0.00305025399668635	-0.00286617233370801	-0.00261835239810415	5.28099541324822e-05	-0.00372744753123933	-0.0034308937704971	-0.000960015044949802	-0.00261088898580564	-0.00126694135982341	-0.00232114777457892	-0.00260901971813698	-0.00204509821225995	-0.00172061410019786	-0.00282747374903669	-0.00330875941047959
-328.433333246202	-0.00430827819713797	-0.00412956757239924	-0.00303530966277465	-0.00293124326418759	-0.00456660106768103	-0.00486482676645905	-0.00418480143986688	-0.00198404621179749	-0.00397727593655228	-0.00246065687274677	-0.00483712354838961	-0.00349708427389761	-0.00483760569408798	-0.00341710973197662	0.000528397477345677	-0.00333882291019483	-0.00442856082771936	-0.00154929581739627	-0.00334130698710278	-0.00316157531699313	-0.00072869513317142	-0.00173917035431737	-0.00344323193631002	-0.0034614789261721	-0.00382012733174697	-0.00350272695256981	-0.00273539623905528	-0.00337050209463063	-0.00332059352982139	-0.0033508178787296	-0.00393361195482389	-0.00341233970955479	-0.00342541584449896	-0.00340150990322319	-0.0039545004100745	-0.0042562073904443	-0.00466951249285286	-0.00248722123028589	-0.00272826021473094	-0.00389645530520943	-0.00282945100410914	-0.00107798481490706	-0.00248068769330456	-0.00288250567727355	-0.00313379401472702	-0.00385542348835999	-0.003487395223155	-0.00240041650282563	-0.000459144085235286
-328.399999912933	-0.00628405256631481	-0.00468152675271682	-0.00445866961009689	-0.000598146663306265	-0.00253794428008802	-0.00188017023437048	-0.00210719161968331	-0.00231324198073979	-0.00308317249251067	-0.00292818129747119	-0.00321588493334957	-0.00303503943733863	-0.00388854862095156	-0.00648436020094478	-0.00355321987228208	-0.00379267275735384	-0.00509089475926316	-0.00514429279143069	-0.00150015176821638	-0.00132936424154451	-0.00191701509256215	-0.00309565680136281	-0.00558106415904769	-0.00344998471444624	-0.0028713273817943	-0.00175756614099454	-0.0049864207129382	-0.00344686687222884	-0.0013977527370298	-0.00185444059975493	-0.0035227440918788	-0.00182078014521181	-0.00316982354193729	-0.00322789343745611	-0.00392040945767536	-0.00396151902969477	-0.00230854761474208	0.00147129038879512	-0.0018301958703536	-0.00357979952589749	-0.00365830258210342	-0.00235027269967414	-0.000583070463770041	-0.00195096971947561	-0.00274552821190144	-0.00707286810158525	-0.000579804448289867	-0.00185618131700127	-0.00232297839439177
-328.366666579664	-0.00501578322415386	-0.00421952531013237	-0.00137280122929007	-0.00162941597638355	-0.00219228390566939	-0.00256238753545213	-0.00308214272196716	-0.0018264656312863	-0.00151336392015455	-0.00393177688621649	0.000240068889148071	0.000682991747105399	-0.00200203061857596	-0.00332350197465603	-0.00266792049661524	-0.00184206712545387	-0.00804098726058811	-0.00169578992269681	0.000722803586005849	-0.00309986533945128	-0.00308761916583389	0.000691054367707333	-0.00434603087026098	-0.00351657774600256	0.00144283074995144	-0.00218941927912564	-0.00411844003189021	-0.00333470448009499	-0.00341055059746342	-0.00232079639574034	-0.0019478731453868	-0.000570612765067535	-0.00465082793339078	-0.00352660899319812	-0.000806495547944541	-0.00266480530344915	-0.00172199487658264	-0.00168137856251493	-0.00311878588727343	-0.00249171845861895	-0.00334140141823047	-0.0060216705165258	-0.00188777579983745	-0.00605022180963	-0.000299589293866753	-0.00223193621381601	-0.00171817943990804	0.0014333985871442	-0.000989019340698838
-328.333333246394	-0.00383430865022016	-0.00197711291506719	-0.00346095893906795	-0.00196992258758644	-0.00362305066730406	-0.00342138801239	-0.00220450452895982	0.000779719947084589	-0.0010609568904274	-0.0056811147590724	-0.00397576649344666	-0.00173639696817951	-0.00287038067972589	-0.00338173498881722	-0.00222147546346552	-0.00550630524680318	-0.00426392523139874	-0.00390952757447971	-0.0026043775074267	-0.00144101936430374	-0.00341604839703979	-0.00169495171910461	-0.00285206210845845	-0.00468591683158259	-0.00673059332709813	-0.00354494840058817	-0.00316441797123546	-0.00240603108721626	-0.00406406867151021	-0.00233986475463677	-0.00311210541657125	-0.00187356147181683	-0.00294157546721596	-0.002439216561825	-0.00630452705078621	-0.000842893113835452	-0.00251497041512205	-0.00343740282992711	-0.000571106304121272	-0.00526628886757108	-0.00284906934151929	-0.00299984508078233	-0.00321446869336961	0.000282931535237396	-0.00319940650711936	7.10608274523405e-06	-0.000123985114057756	-0.00207467624820135	-0.00152663182274027
-328.299999913125	-0.00479868276881501	-0.0030068428984843	-0.00428736700739496	-0.00361810164381315	-0.00370031460787279	-0.00324229610912119	-0.00171584877961961	-0.0027780576752674	0.00028263242068971	-0.000410674761844976	-0.00332821639453673	-0.00277932430574268	-0.00397907701344069	-0.00183047501817146	-0.00261185497497507	-0.00470953377100847	-0.000531232447886554	-0.00215572744889858	-0.00418206539577093	-0.00379743497793672	-0.00461146669317636	-0.00540119558926322	-0.00265590580064567	-0.0044627492249012	-0.00232849125600632	-0.0054015957060547	0.000798917328530879	-0.000894590504867843	-0.00151685580492433	-0.000656622259809891	-0.00247810032131635	-0.00235119195739875	-0.00380111522774051	-0.00355198537702872	-0.00289586112021978	-0.00381347615594119	-0.00157554208065991	-0.00111250763290405	-0.00136836625506198	-0.00312123029391276	-0.00386131323327499	-0.00268701079347444	-0.00313244634642351	-0.00316918774200536	-0.0031416996765723	-0.00137993238252454	-0.00223972719084486	-0.0035767024021286	0.000638168010893447
-328.266666579856	-0.00339045972637231	-0.00227585308942391	-0.0031050425922603	-0.00434734661895098	-0.00447587580545927	-0.0032807905669463	-0.00477100674232145	-0.00195463123314077	-0.000506228815519094	-0.00170747583131092	-0.0032940640747412	-0.00435788119791691	-0.00239329826365997	-0.00325681646077536	-0.000690934386165076	0.00101425815439349	-0.00332809245546439	0.000728760579425503	-0.00286854502892497	-0.000106725661001561	-0.00271806344922954	-0.00239087697031182	-0.00655936052179129	-0.00296751421519581	-0.00476252263794863	-0.00392775991212291	-0.00166619594409334	0.00194582667992016	-0.00447064346035664	-0.00146844923101486	-0.00108026549331575	-0.00303907897210465	-0.00445325430079957	-0.00407362213035123	-0.00754062458505145	-0.00111772847555236	-0.00348134074571727	0.00057979826546839	-0.000179234333452016	-0.00532535099266418	-0.00405727023360525	-0.00359964574547755	-0.00285148401755686	-0.00239774295906436	-0.00427504368893927	-0.00601266876091899	-0.00330877218502801	-0.000820755020411346	-0.0018151333166242
-328.233333246586	-0.00400625620349238	-0.0033008379254893	-0.0067798299735452	-0.00138152705354155	-0.00586139063818392	-0.00449700948484577	-0.00194227957742699	-0.000658520639628679	-0.00185024692045999	-0.0024354766192336	-0.004204665658605	-0.00164605478944657	-0.002580499379642	-0.00251099984074465	-0.0029476789143007	-0.00341381026404852	-0.0018118943853106	-0.00103432852144814	-0.00375055910824906	-0.00254885499895863	-0.00339209284947983	-0.00441879238106391	-0.00326676005929649	-0.00416642407977807	-0.00239392822157347	-0.00459385960005909	-0.00131215343299285	-0.00515256225069283	-0.0026245616801116	0.00101675520699118	-0.00155672450109157	-0.00106609114806278	-0.00294028531267698	-0.0046022597878137	-0.00414921565521809	-0.00228645239413683	-0.00179192094189284	-0.00288002464586867	-0.00209171514386985	-0.00143629654499433	-0.0029554913333778	-0.00186863123206238	-0.00208904492588879	-0.000556701947208138	-0.00341799136022258	-0.000148488536868441	-0.0012534347772154	-0.00182229183662652	-0.0011757230486058
-328.199999913317	-0.00425129337778096	-0.00320513451253657	-0.00389195114625873	-0.00116202381113772	-0.00496659375770703	-0.00231251095415341	-0.00355068946434833	-0.00169887457190354	-0.00255830064252105	-0.000867663273284802	-0.00201824422151031	-0.00309031020210337	-0.00418600561147631	-0.00131547213565542	-0.00245641735711466	-0.00508113320654835	-0.0024740485866076	-0.00334112525626251	-0.00228759968459036	-0.00163989947977283	-0.00104533120660577	-0.00279588158916722	-0.00378247473986915	-0.00263498161941211	-0.000751466019198399	-0.00565067322213519	-0.000656305641766108	-0.0028193431748974	-0.000747639100726283	-0.00126569508818986	-0.00459184733513029	-0.00454853267129895	-0.00197299786664651	-0.00253205436783177	-0.00518859944109318	-0.00343392240708029	4.23883618466681e-05	-0.00153293050571146	-0.00281823976093654	-0.00402650954984418	-0.00283220249857308	-0.00316422494826052	-0.00340374110111552	-0.00357862977543855	-0.00122263147500923	-0.00334557222624099	-0.00250603914313086	-0.0050090506316941	-0.00402423921809303
-328.166666580048	-0.00340169034695237	-0.00242663511578201	-0.0059855021005083	-0.00429491137263693	-0.00344934262699104	-0.00405993643154157	-0.00334322419584732	2.41199385084823e-05	-0.00310570640234042	-0.00157322062530885	-0.0011331796712617	-0.00266347993728078	-0.00294164501102379	-0.00519705316350749	-0.00291403128858714	-0.00335692097624485	-0.00259457713529621	-0.00549512101830607	-0.00441170916037625	-0.00253186408944128	-0.00320675072811949	-0.00500722301798917	0.0025658375294455	-0.00374425873317064	-0.00228633780878751	-0.00404961726349584	-0.00158154884169814	0.000539803203896572	-0.00192994274991043	-0.000977033601479049	-0.00221153736261248	-0.000401703450464974	-0.00301598321370278	-0.00434641341988207	-0.00454994587787572	-0.00548597614881097	-0.00562912098750601	-0.00301484218953285	-0.00247580528504365	-0.00246051850331896	-0.00149215642301825	-0.00155843949079248	-0.00372290383959217	-0.00465726496239616	-0.0038073079466997	-0.000573317544392937	-0.00201199979809008	-0.00408357142848981	0.00051359283656105
-328.133333246778	-0.00535707136523611	-0.00405700483801963	-0.00300978076972813	-0.000775260017705559	-0.00386107399161928	-0.000960366452207762	-0.00164194651991167	-0.00242014616057828	-0.00117670585361307	-0.00194953797279673	-0.00163326003463804	-0.0032734334057829	0.000491293863266073	-0.00190470461591807	-0.00339077621040451	-0.00440341926611831	-0.00276109123343016	-0.0018920264577249	-0.00303368129032344	-0.000781523926090322	-0.00151549015495511	-0.00145061633830035	-0.0044360326899977	-0.00505530022824086	-0.00299382427607531	-0.0024382441360985	-0.00396012202380425	-0.00193114998567057	-0.00563081430402068	-0.00148441126525056	-0.00360667261164083	-0.00279918123077494	-0.00127419312427968	-0.00492594324272722	-0.00312796395674664	-0.00408412080675113	-0.000560295024868096	-0.00303509393044854	-0.00138810387931043	-0.00467696702958176	-0.00190092269359288	-0.00316019227602404	-0.00169044638523341	-0.00185698166759718	-0.00350737814938717	-0.00519631914601149	0.00182056188698576	-0.00544452155532671	-0.00156393900973928
-328.099999913509	-0.00354378141685918	-0.00191283336195047	-0.00592408006935319	-0.000607467771430947	-0.00245060846097089	-0.00297361897851089	-0.00509094951194544	-0.000595647043705405	-0.00317590930637623	0.00134297293989916	-0.00398510259362572	-0.00109220720469505	-0.00201546261921592	-0.00280058348349976	0.000593896283426987	0.000406125901305621	-0.00154257212576869	-0.000837459986445133	-0.00357365696004652	-0.000641861139707767	-0.0040235512498713	-0.00514011628838407	-0.00451611865922708	-0.00441310102425407	-0.00141997245158942	-0.00376461443566445	-0.0023463944640516	-0.00111667134380966	-0.00391057594285382	-0.00038646850006796	-0.00313714611597438	-0.00296288632237229	-0.0023584501227778	-0.00357825601438244	-0.00409975987940991	-0.00502810089950556	-0.00390177461091434	-0.00180411588669005	-0.00145763343365624	-0.001819138153767	-0.00420851474830819	-0.000288485641904535	-0.00114956434600177	-0.000686146829898093	0.00171877804806697	-0.00387003327127045	0.001084377570996	-0.00330302370133417	-0.00145270705881495
-328.06666658024	-0.00324142366283742	-0.00354649178798883	-0.00798044609298887	-0.00165428551206581	-0.00317032745951029	-0.000541125606610793	-0.00166382641946317	-0.00151281511482915	-0.00379891807054722	-0.00421194838680117	-0.00386194877464963	-0.00434275355017744	-0.000309704129950572	-0.00112738729827611	-0.00335555774184781	-0.00345940870405492	-0.000999219659066797	-0.000626809606655843	-0.00258654984243911	-0.00587466115393653	-0.00329046226624818	-0.0043070323560509	-0.00487762854341567	-0.00467944852235824	-0.00232167879789491	-0.00512139939046319	-0.00348852952087275	-0.00313581068166313	-0.00335250490939842	-0.00352442747548909	0.000205646696672557	-0.00363453014137483	-0.00249235132883219	-0.00196521592891941	-0.00408115588335423	-0.00617392277172146	-0.00116414451873836	-0.000995624066064238	-0.00364263690069622	0.00148837689732972	-0.00110026186029	-0.00538363753983295	-0.000228987847331497	-0.00237260255414984	-0.00216057407100845	-0.00236755836725999	-0.00244102321206952	-0.00254790038335606	-0.00149187027914777
-328.033333246971	-0.00350652134362761	-0.00215657485242871	-0.00328836543254474	-0.0021392906279053	-0.00403078899822074	-0.00574424467546064	-0.00376700331913649	-0.00176663387266518	-0.00427979844588033	-0.00606486536894724	-0.00151469106735846	-0.00390907266431395	-0.00248062595044685	-0.00301257724599002	-0.00423272986882051	-7.01113840312351e-05	-0.00232383649734569	-0.00413825331575912	-0.00141742723381466	-0.00438675513861442	-0.00590314487995058	-0.00345580944360258	-0.00313704519169189	-0.00372852617633157	-0.00356242735111556	-0.00204561487216992	-0.00510434422488981	-0.00217540637945701	-0.00626501658132139	-0.00203973474896613	7.18548049581935e-05	-0.000615989392475091	-0.00329047587214715	-0.00331986441943721	-0.00354525233043401	-0.00298678806393837	-0.0012872260433171	-0.00238770384211018	-0.00411434375585285	-0.00381785998121886	-0.00228815504196012	-0.00368685636971511	-0.000542691107942694	0.00217346302299792	-0.000942743068975682	-0.00150008187855943	-0.00105984289447381	-0.00142235367920673	-0.000409215330197998
-327.999999913701	-0.00362551067310468	-0.00259349351582006	-0.00196763945123923	-0.00283349603646499	-0.00271368478003409	-0.00454313139729878	-0.00413565074497468	-0.000953267248499201	-0.00133033785131598	-0.00378568311197036	0.000650392184442738	-0.00518112290911732	-0.00350776735893055	-0.0031202667164123	-0.00183754309099959	0.00158062439882889	-0.00253456944906005	-0.00389292467730296	-0.00291743947503564	-0.00189227995609209	-0.0028403679384198	-0.00356158845886323	-0.0013153745810448	-0.00769708481223963	-0.00306510168482976	-0.00420349316717528	-0.00224040101659218	-0.0020363564787943	-0.00424674615557663	-0.0027476692395535	-0.00319316319371954	-0.00637902266344093	-0.00151670241749502	-0.0012728590502874	-0.00534678808011035	-0.00228619895282967	-0.00397188509656732	-0.00212693706517852	-0.0023402643275422	-0.00142604074169383	-0.000794865676646439	-0.00184666377233222	-0.00102005603506061	-0.000770106171867235	-0.00199963705252759	-0.00317549396180583	-0.00253893742945499	-0.00208895351237692	-0.0022616687267436
-327.966666580432	-0.00538736269077544	-0.0019091265611807	-0.00338574273309655	-0.00487872366646802	-0.0022479988886821	-0.00184473502258142	-0.0043257509758845	-0.00315814003354153	-0.00346395263900012	-0.00266638636254934	-0.000143871902276715	-0.00186935718828063	-0.00310926949263246	-0.00413593557390957	-0.00333739276049727	-0.00222308130666804	-0.000903647704130983	-0.00290043478593716	-0.00294796389404206	-0.00302302613809746	-0.00376742218691895	-0.00471806581817602	-0.00582450900737197	-0.00362992411663488	-0.0033264420739858	-0.00378902970626027	-0.000774844311284051	-0.00198510707919031	-0.00453259215347335	-0.00303418618315832	-0.00278262836683185	-0.00114770816624876	-0.0025386703518383	-0.000365900254537643	-0.00265671594957395	-0.0024989784613938	-0.00315279372998412	-0.000733490868654707	-0.00113412007293445	-0.00546414692518904	-0.00401800107682571	-0.00145110171464358	0.000933543876928566	-0.00391179347386594	-0.00594152370612588	-0.000793011528744336	-0.00109608248489801	-0.00207623059045914	-0.00210478328375274
-327.933333247163	-0.00287032327795533	-0.00524879682265567	-0.00366763160265882	-0.00232082989989513	0.000384992068272805	-0.00158325497863043	-0.0020279059163526	-0.00273764078384786	-0.00220698886311343	-0.00169924348035932	-0.00178360444739611	-0.00396902809873045	-0.0034824249315808	-0.00557616707658792	-0.00341471452846576	-0.000200083683619123	-0.00145203171289432	-0.00122824616620432	-0.00348445134073383	-0.000901135471048198	-0.00169195066693628	-0.00250877584952003	-0.00504083336626171	-0.00401955878767735	-0.00247030917518676	-0.00400261448364447	-0.0011860935626512	-0.000425111632370134	-0.00503718527704455	-0.0036633767297799	-0.00210873100988562	-0.00270311450611771	0.000707075057020612	-0.00310859427451682	-0.00289423673638656	-0.00333710264715903	-0.000251968284108006	-0.00272481851124873	-0.0030865614834672	-0.00316251479780127	-0.00371362152236643	0.000974205270314998	-0.00401740801391992	-0.00117398693920445	-0.00203263557038658	-0.00240637401908383	0.000871230288575164	-0.00357514734623199	-0.00169430067473253
-327.899999913893	-0.00608629033209873	-0.0057863566862828	-0.00367171157544555	-0.00517868278416345	-0.00514695772146112	-0.00249181525355702	-0.0034108712408204	-0.00317080964187388	-0.00387350743774162	-0.00425694393460163	-0.00122066629495943	-0.00270943202486207	-0.00280527395154295	-0.00167992327623789	0.00239105202628165	-0.00329058799324922	-0.00155119161632011	-0.00473586705575069	-0.00339098516371517	-0.00221663072300737	-0.00362622782169275	-0.0039108680137816	-0.00218590818824893	-0.0024323211451458	-0.000426761978217671	-0.00507202460495637	-0.00578336083623265	-0.000749039336074175	-0.00195406497457096	-0.00131147467713122	-0.00161786180130874	-0.002448206055785	-0.00176069571891446	-0.00179231280961589	-0.00142369209009396	-0.00355042283416462	-0.00271804446403234	-7.99710196079939e-05	-0.00430535168264135	-0.00533333009520631	-0.00157406554242157	-0.000144456388632808	0.00149196561513165	-0.00460408865685014	-0.000491872615964395	-0.00336803495072935	0.000911325457712109	-0.00251760093134945	0.000283285302876468
-327.866666580624	-0.00421764694073534	-0.00114678736688911	-0.000488987150868758	-0.00107862132521663	-0.00493351457891178	-0.00517639932407321	-0.00195173552652328	-0.00279575714349034	-0.00393540410871485	-0.00325484174307322	-0.00301887824495661	-0.00226200124520703	-0.00405648164579009	-0.00517752188802334	-0.00174854977252648	-0.000650244694886393	-0.00218992535670581	-0.00429608074182641	-0.00144603803728316	-0.00117752542686733	-0.00228319216002437	-0.00338458639941996	-0.00480181211067077	-0.00241712299612007	-0.00181465087067978	-0.00427762199438164	-0.00231690082441915	-0.0027322556705186	-0.00244421756422053	-0.00170457759834541	-0.00186957686061562	-0.00107976611028582	-0.00176263240949848	0.000150562305667901	-0.0020890768159334	-0.00477050445803551	-0.00408512863757649	-0.00136464386936652	-0.0011308435566626	-0.00320137412595967	-0.00233543350244347	-0.00291103462509146	0.000654588150658442	-0.00136904171783003	-0.00134987111099638	-0.00359338034579126	-0.00011132086714194	-0.00164293133728488	-0.00200583632522999
-327.833333247355	-0.00237061586967857	-0.00211258966505401	-0.00545708041588677	9.53927126920995e-05	-0.00476487993706076	-0.000308851697286783	-0.00149806261672014	1.84764009734106e-05	-0.00271102546322521	-0.0037957395420799	-0.00314176953197287	-0.0026002506196372	-0.000194575613035264	-0.00355510833250872	-0.000635716030939371	-0.000863154019318135	-0.00227440863205175	-0.00313630149301136	-0.00154699380475964	-0.00191056483533847	-0.00109554817643209	-0.00133088615529819	-0.00243415487823728	-0.00434188872747809	-0.000885266270557294	-0.0053582796273236	-0.00314924094253488	-0.00139056579232177	-0.00143241910989345	-0.000326625686459026	-0.00289640763311794	-0.00438251454776117	-0.000901066603597123	-0.00319678075232677	-0.00444178781640425	-0.00308855783397044	-0.00305079484986381	-0.00260931428114097	-0.00375143616966578	-0.00389523758549437	-0.0031746389516879	-0.000767651877446207	-2.09442318376274e-05	-0.00300247887409533	-0.0027322992354053	-0.00391431759356775	-0.000589383205340188	-0.00434784385383014	-7.93297720892427e-05
-327.799999914085	-0.00496966952137123	-0.00129372701121533	-0.00449757589868682	-0.000846975071052469	-0.00561425083280331	-0.0035610368308695	-0.00275159787993828	-0.00299776434126353	-0.00117984070271893	-0.00247182641772303	-0.00313993854179373	-0.00362462739514136	-0.00430608312594138	-0.00377906408076756	-0.00115652732635185	-0.00342027796077327	0.00201856172942616	-0.0046031484069684	-0.00174706616038489	-0.000689612406785223	-0.000721621847431964	-0.00169485109656775	-0.00394636379885605	-0.00609451169380482	-0.000478346282922759	-0.00280266016099662	-0.000497766847048053	-0.00177335527995837	-0.000420326664101411	0.000424089390592797	-0.00495946233082822	-0.0023134069235542	-0.00313867692459802	-0.000837547595506805	-0.00286257471899287	-0.0010003295479083	0.00136314466963039	-0.000217304292659537	0.000668754466176202	-0.0043758187671028	-0.00391811142546949	-0.00328349788127924	-0.000188274194979243	-0.00134311155324585	-0.00131103239616004	-0.0018359479636133	-0.00437407447155902	-0.00304227517231948	-0.0020463875410287
-327.766666580816	-0.00309896361309214	-0.00357680131411631	-0.00189432282764268	-0.000593741388515867	-0.00578570163125558	-0.00163776149444739	-0.00245570256171024	-0.00068445270747941	-0.00146893900405909	0.000370319096624883	-0.00172139453323139	-0.00226555189337729	-0.00109232974378914	-0.00544579463338102	-0.00316615512230267	-0.00222910574761215	-0.00414045188934709	-0.00379724513369195	-0.0014502013779023	-0.00227803509089486	-0.00182005052708745	-0.00129481053740521	-0.00298176665720018	-0.00385569060006985	-0.00313337706616534	-0.00338671668445911	-0.00323642957367576	-0.000889951761317342	-0.00472142990405378	-0.00414904460193644	-0.00202504664930392	-0.000691942444143057	-0.00260127455155934	-0.0018924824695512	-0.00619794700629683	-0.00129621022947024	-0.00136938200723669	-0.00220038137542711	-0.00129610749145448	-0.0034074679444358	-0.00263941912497845	-0.00335520104773956	-0.00233818992463874	-0.0026921756048498	-0.00425297567462435	-0.00267561521650483	0.000490736013051385	-0.00379055620500202	0.00135688054551675
-327.733333247547	-0.00133729874360355	-0.00371906345424011	-0.00258635018464948	-0.000612224041655507	-0.00514471378554515	-0.00414162045389743	-0.00116408723806216	-0.000913097125168405	-0.000173010105309457	-0.00230388646704016	-0.00169445083512765	-0.00228264243952936	-0.00322164533720015	-0.00250529442765901	-0.000522503759434523	-0.00459075076861193	-0.00208614944761765	-0.00700463289164666	-0.00338230916805182	-0.00196373690037344	-5.31942819412823e-05	-0.00271893518552335	-0.00293764087509563	-0.00012841120531526	-0.00480666536405405	-0.00343310409394137	-0.0010630062284489	-0.00177049180497135	-0.00133934152899096	-0.00290085074485491	-0.00460679621874727	-0.00225673516268676	-0.00125815967350895	-0.00177428849546801	-0.00192279378159854	-0.0051295022878971	-0.00318355158037664	-0.00238075493800916	-0.00298020251720976	-0.00256845995419142	-0.00414653616808647	0.0014769397690888	-0.0022503530244018	-0.000344204817253613	-0.00142704971706842	-0.00350521118559377	-0.00130834968880977	-0.00327307193346726	-0.00255104903755154
-327.699999914277	-0.00308970608100423	-0.00182717438510671	-0.00295568814003222	-0.00140410361345999	-0.00299549474841354	-0.00420710632613319	-0.00302939356521525	-0.00264643125564445	-0.00265599156229424	0.000102126336853026	-0.001972890546317	-0.00358925146274636	-0.00340317840485083	-0.00216131679468246	-0.00403797641479531	-0.000567384049782849	-0.00186728192616603	-0.00170231180115332	-0.006079955362154	-0.00159961230737304	-6.19704258109088e-05	-0.0054202049455484	-0.00415971799734494	-0.00145129508687636	-0.001315829071181	-0.00516990327496203	-0.00360296095358781	-0.00240000738229462	-0.00300864217819152	-0.0011380858861344	-0.00243048328783457	-0.00156016101101597	-0.00205822005446976	-0.000179612711173061	-0.00584729717486687	-0.000945124124993368	-0.000247190211677073	-0.000556826675321975	-0.00187352919647576	-0.00603914010451667	-0.00168130121966137	-0.00298152765311288	-0.00296502938349863	-0.00254505781083836	-0.00396092218622313	-0.00223330380562048	-0.00277287691764005	-0.00290843681250963	-0.00243762576463846
-327.666666581008	-0.000238010606846695	-0.00509070027449032	-0.00397823699426469	-0.00150554222763388	-0.0047371955595038	-0.0031817047480297	-0.000925486199401915	7.31123694144298e-05	0.000986370891204458	-0.00232707899305773	-0.00432420244777176	-0.00462737599615726	-0.00120104718454117	-0.00298840370274511	-0.00281886898764483	-0.000919177895672196	-0.000174339040077687	-0.00203768950761296	-0.00362791597270518	-4.91491756393625e-06	-0.00109905119247755	-0.00521283937293826	-0.0023953979207717	-0.00321057791446966	-0.00335063885573905	-0.00552538499311073	-0.00275083319801961	-0.00165386682590207	-0.00188428919798855	-0.00201804881568279	-0.00347037160052499	0.000675166027137908	-0.00327121188406443	-0.00188472356216862	-0.00310519992527614	-0.00201998087110455	-0.00244943237511641	-0.00351238354905914	-0.00329965773374852	-0.00120980194915687	-0.00270188246524217	0.000194399681111346	-0.00305501665197172	-0.00213370213663489	-0.00198111194101758	-0.00324546433625716	-0.00362853251240447	-0.00234916964044318	0.000820303660049926
-327.633333247739	-0.00261547377973936	-0.00133805992854308	-0.00404931478905324	-0.00253129398114382	-0.00194413981954034	-0.0028206962205759	-0.0028652888548405	-0.000109177734017085	-0.00315566586382132	-0.00485938347881387	-0.00443370622836248	-0.00139382275207378	0.000104030587467219	-0.00320387779165499	-1.81312129822198e-05	0.002427699049529	-0.00272094708759496	-0.00384653185973727	-0.00276047825512393	-0.00261672814292657	-0.00357441070115683	-0.00274192551451868	-0.00193712407280944	-0.00231032166918521	6.1383444234564e-05	-0.00324522090290325	-0.00226905173950509	-0.00387508994643115	-0.00177257248654716	-0.00131011088204813	0.000780475510300915	-0.00103073436357859	-0.00149746850430343	-0.000746325597287933	-0.00457063413587167	-0.00118196631309508	-0.00164912766843317	-0.00316597314552136	-0.00135207905099322	-0.00493706032041641	-0.00201067470988459	-0.00244041483411062	-0.00321810641850606	-0.0015679603642611	-0.001277019785903	-0.0011936795741414	0.000580669369630971	-0.00446662965268008	-0.00261236690362787
-327.59999991447	-0.00239069691639371	-0.00342127811550108	-0.0060857799113051	-0.000297311838357239	-0.00260051639314696	-0.00197976805481559	-0.000569136300490047	-0.0010291910998409	-0.00421959762251178	-0.00445930016659901	-0.00225667388591899	0.00089836489673556	-0.00168199591560658	-0.0031719479137563	-0.00377196330552432	-0.00441012090947901	-0.00301289575686203	-0.00132948616091033	-0.000804186316878952	-0.00113978777668522	-0.00550807447294366	-0.003423618322277	-0.0035651397498121	-0.00320831384059905	-0.00320069753701369	-0.00186990934813924	-0.000337823100794332	-0.00198007752741192	-0.00276321715339889	-0.00249768219839086	-0.000405088686985189	-0.002367638011192	0.000420281318221249	-0.00269786618688572	-0.00451683990157226	-0.000897608962198815	0.00215849373531163	-0.0019388583901494	-0.000281049943804956	-0.00363156862347547	-0.00231440353694667	-0.00147537062363523	-0.0030557843644764	-0.00165575901824744	-0.00042198449471631	-0.00439128816917478	-0.00054722703168808	-0.00304538006381994	-0.000442462279494737
-327.5666665812	-0.00369845594564833	-0.00377285789406079	-0.00118527363219378	-0.00259623174836499	-0.00387262519822862	-0.00200261143300184	-0.000134387620015053	-0.00163203289681768	-0.00020638980825749	-0.00427793368476326	-0.00169122373664521	-0.004062390398472	-0.00174637860431592	-0.0013847325252293	-0.00337846132890884	-0.00510069356298104	-0.00235614618693958	-0.00127136154397012	-0.00326154542282464	0.000431065022452271	-0.000548385310392807	-0.00321548757968704	-0.00342047206251594	-0.0041993138056361	-0.0021024413431121	-0.00326323126165318	-0.00233887058227822	-0.000532430901862391	-0.000941560155556687	-0.00161112467748981	-0.0040349366020308	-0.0013883989191239	-0.00164261948246536	-0.00225208070376925	-0.00216237618071713	-0.00361084912887966	-0.00223787004707687	-0.00105036948040893	-0.00416055840958962	-0.00284426822801265	-0.00275006524502996	-2.17749750812679e-05	0.000201762034545028	-0.000976035568775679	-0.000435401987859074	-0.00181892254293115	-0.00219622801834241	-0.002153449207702	-0.000493919806472176
-327.533333247931	-0.00559441044874287	-0.00156574521239938	-0.00181693184479448	-0.00055566185097855	-0.00281587407736816	-0.00160780223062784	-0.000177527451494575	-0.00240135286680088	-0.00108978591208131	-0.00108297970790872	-0.000461279767682177	-0.00393238016464859	-0.0034205363863421	-0.0036614900468962	0.00102550151685887	-0.000962191629381604	-0.00274716834477762	-0.00298767026002966	-0.000784599455015078	-0.00483852676653906	-0.00171428454465605	-0.00427575314034412	-0.00113658413902962	-0.00206300040141383	0.000443986821189402	-0.00299371469498122	-0.0047387137549697	-0.00360348265701715	-0.00221603062802234	-0.00281975685572322	-0.00421582461602843	-0.00444422342493589	-0.00182641806752193	-0.00500923428731559	-0.00315505953052631	-0.000445471935416886	0.000505721985695207	-0.000138414534323061	-0.00118798267073905	-0.00287293910913933	-0.000518652036162526	0.000740960760361564	-0.00341493328378695	-0.000383012678418004	-0.00153055350876896	0.00216691887732956	-0.000881098530725266	-0.00343127242689101	-0.00256917386425393
-327.499999914662	-0.00415937842795944	-0.00266685864977934	-0.00104865626766282	-0.000262729919695115	-0.00411507415243462	-0.0028488149058975	-0.002466367399798	-0.00249329245412699	0.00081500477633889	-0.00459248208289542	-0.000437052669099547	-0.00503123267842831	-0.00269871741977956	-0.00188983722227098	-0.00356760437216963	-0.00285723840870555	-0.00284129863157223	-0.00160555089355163	-0.000382306206859417	-0.00464098202067798	-0.00103553498505815	-0.00438860786822592	-0.00128426677687621	-0.00026801600516313	-0.00242246975577809	-0.00260705278519202	-0.00205877114289177	-0.00145977027812016	0.00028930861745724	-0.00208168066767389	-0.000795721137522576	-0.00202761231812199	0.000475917520788238	0.000368010078403813	-0.000224212391369161	-0.00271111054776429	-0.000791736065997584	-0.00239147343027868	-0.00154064495389306	-0.00153704890879325	-0.00157966539290055	0.000527699546759131	-0.00164985892298908	0.000503855486253313	-0.00221002603841414	-0.00291058621491969	0.000241102559135453	-0.00250862559327136	-0.000502260882583205
-327.466666581392	-0.00238029411709972	-0.00363650715592412	-0.00400916152645558	-0.00132634854394154	-0.00466501753112536	0.000237379090757495	0.000207259860021125	-0.00203060540681144	-6.46800452381857e-05	-0.00298686368977308	-0.00191674108444717	-0.00186067002409351	-0.00090971942420448	-0.00208631211949495	0.00271663532327959	-0.00032366385401128	-0.00307422299949089	-0.00427159006464073	0.000144059895026305	-0.00343436580714362	-0.00170718421724858	-0.00210208328819494	-0.0010349778747808	-0.00297525911493546	-0.00242812063161724	-0.00249024503265183	-0.000987120738342506	-0.00016560054704795	0.00100149890658496	-0.00266074593449972	-8.29989568135181e-05	-0.00276576760238179	-0.00304138412746802	-0.00621289514755963	-0.00423860864875936	-0.00227946563568437	-0.00243768806092282	-0.00334352136049099	-0.000238106630403578	-0.00164291885752199	-0.00192641086692136	-0.00331819472929484	-0.00257164725582504	-5.46626456207067e-05	-0.00434020930688372	-0.000664472102695823	-0.000823860628457518	0.00339340316993963	-0.00231822504485202
-327.433333248123	-0.00300319784168235	-0.00322950848648662	-0.00564830103349412	-0.000668878410611251	-0.00489716605735901	-0.0037352376865919	-0.00157997001415877	0.000270265448526708	-0.000856997861618525	-0.000754626541189962	0.000291971960738047	-0.00459655838832584	-0.00456155000276459	-0.000391056773018872	-0.00155362976063611	-0.00309079086340247	-0.00220925119568482	-0.00220261526226495	-0.000190006508729135	-0.00155069447049039	-0.00127392732381493	-0.00377018905011017	-0.00114554779591436	-0.000385690575826159	-0.000814455507284317	-0.000321725928689398	-0.00139577508314292	-0.00124235864725297	-0.00156115466881424	-0.0015572969680242	-0.000814249157960689	-0.00367887185653049	-0.00390534525679131	-0.0027582307172509	-0.0022640958835084	-0.0036959026680784	-0.000515949459543807	-0.0046537292674802	0.000199241264119854	-0.00295546624149834	-0.00286196539828376	-0.00092231038443924	-0.000497773659948741	0.00154321519067269	-0.000847935622346863	-0.00155170941537819	0.00135679635745845	-0.00103535857177339	0.00083023261798032
[truncated: 1,422 more rows]
[truncated: 232 more columns]
