# Supplementary material for: Towards autonomous robotic THz-based in vivo skin sensing: the PicoBot
Source: Sci Rep. 2025 Feb 7;15:4568. doi: 10.1038/s41598-025-88718-6 (PMC11803113; doi:10.1038/s41598-025-88718-6)
Supplement: Supplementary file 4 — Supplementary Information 3. [file 41598_2025_88718_MOESM4_ESM.zip › Data/Stability_test/robot2.txt]

-339.999999890653	0.00280101739294569	0.00280101739294569	-0.000356374841779972	-0.000976961541902743	2.0229520384718e-05	-0.00173144416465221	-0.00282694341007894	-0.00238180780390607	-0.000231085938843245	0.000769677090365906	-0.00290896023657528	-0.000342981791878749	-0.000351832144665387	0.000661317754313329	5.78781732918365e-06	-0.00337814894257915	0.00248794347196857	0.00239731417539657	0.00161120381346858	0.000979262849076346	-0.000705579031123338	-0.00310204616693932	0.00225949095567579	0.0004268531744408	-0.000891656536272434	0.000462615194187221	-0.0008868322726866	0.00148055675463443	-0.00169699560045777	0.000697379604585935	0.00156386813302112	-0.000259172975498378	-0.00112089594886589	0.000271744904649873	0.00395491780585189	-0.000522524275357705	0.00306647961650675	0.000222379485289137	-0.00225549597450303	0.000969905172358732	0.00254449641966836	-0.000758715150979694	0.0020891803817763	-0.000186449230640928	-0.00180867033734922	-0.00126455869125441	0.00139721116482183	-0.00107009748708375	-0.000875987620353791
-339.966666557384	-0.00108160456346762	-0.00108160456346762	-0.00232407947853075	0.00196116356283216	0.000423792277737367	-0.00106378223508596	0.000779605780533044	-0.00108420131409315	-0.000100304520944117	0.000347083129902392	4.07755296583101e-05	0.00105570692210055	0.00102374631400592	0.000900939554626889	-0.00120694089049389	-0.000611657234917184	-5.41058360512547e-05	0.000773847016324769	-0.000799509844512603	-0.000269135705917467	-0.00212614025869307	-0.00180083845880286	-0.000744139884271355	-0.00111955295302346	5.19674612770027e-05	0.00117863952904951	-0.0014103803334149	-0.000981032720948405	-0.00103929686298532	-0.000950771085605151	8.1054106132461e-05	-0.0030252145902544	0.00192444509563661	-0.000390056248693593	0.00267282212047326	-0.000598935802418099	-0.000993818636342736	0.000733633372191789	0.00203539401731156	-0.000302221682435655	-0.000172142620263882	-0.001293098979672	0.00311999477691871	-0.0021282631602193	0.00248651922641452	0.000569396169743497	0.0018727846641895	-0.000719205712289894	0.00194540917274844
-339.933333224114	-0.000131739827873067	-0.000131739827873067	0.00128479384754798	-0.000713986008791911	-0.00317432773200566	-0.000554357681085582	0.000144184380534762	-0.00101532785088165	-0.00151469087944878	0.0018144271461904	0.00141720197737072	-0.000606386324462527	0.000615817617915737	0.00289197435287258	0.000726133210769087	-0.00185093387331325	-0.00151831107728639	0.000707448971456803	-7.13212460595747e-05	-0.00278486974298042	-0.00334943977965185	-0.000579712721609504	-0.000785561587807626	-0.00212455978259873	-0.000410524279613744	0.000310253611470634	0.000369032355600596	-0.00469978842416796	0.00262897513636084	0.000294953824436228	0.00156162855104203	0.000450386035238948	0.000517398680277448	-0.000219199478241006	-0.00157957510700824	-0.000981340176819723	0.000506652918860984	-0.000736645382966472	0.00299780531235017	-0.000311769139652363	0.000541017564076873	0.00060072569460945	-0.00225681909772846	0.000901399653332802	-0.00364006019337215	-0.000234247231359785	0.00011804878876398	0.000598314043399828	0.000966328801740968
-339.899999890845	0.00289312666563024	0.00289312666563024	0.00147583848643429	-0.00218255142228474	-0.00113425218027818	-0.00152136507761236	-0.00296816882782447	-0.000606153497608952	-0.000359335648468351	-0.0019934134937204	0.000437261256835519	0.000221855627268619	-0.0038035599602092	6.24183238797649e-05	-0.00065645838206374	0.000511431523880113	-0.000253170639330391	0.000457027296392964	-0.000483446975841573	-0.00170745786945348	0.000687644534007936	0.00211661499418581	-0.000117422937921718	-0.00278376659360591	-0.00218631093557153	-0.00012579342427621	0.000623843335094909	0.000489365999529534	-3.28910751125067e-05	-8.23890456258525e-06	0.000363455256767953	0.00286074553713933	-0.000394363347976268	-0.00114724566588698	0.0027208452902876	-0.00146608188466413	-0.00159745042738424	-0.000326508127274638	-0.00205316530509247	0.000242052876737509	0.00111600520422028	0.000715536757896151	0.00123420855533662	0.00140022497177394	0.000360239753760316	-0.00158733912143028	-0.00445600318098593	0.00142488207440528	0.00196374212801853
-339.866666557576	0.00165798371572323	0.00165798371572323	0.000718992139058905	-0.000149535950512814	0.000556328879579571	-0.00124752956042717	0.0037216371890646	0.00128463187843753	0.000157410223826426	2.42576806498418e-05	0.00128593558476353	-0.000218874817835002	-0.000298617269266388	-0.00245065882081996	0.000361755201494174	-0.000256415330919246	-0.00138510141720449	-0.00131427311661281	-9.95067644660175e-06	-0.0011910507260775	0.00201432922464884	0.00181253471186082	0.0010393061148809	0.00244665667673227	-0.000521341136172304	0.00224761492767256	-0.000972344792768531	-0.00230437169268194	-0.000497172399479662	0.00139344298332034	0.00109249354585461	-0.000744607192981972	0.00147199860230918	0.00178648904411327	0.000800146042079675	0.000761792946898932	-0.00195735676607234	4.33916721084282e-05	-0.000662297461257788	0.00217751632842178	0.00134542855515707	-0.000921668781480256	0.000272219980626209	-0.000315134599693123	-0.00170248064833212	-0.000138745789950323	-0.00224126030459748	0.000972738852720978	0.00163135292987127
-339.833333224306	-0.00126705703154362	-0.00126705703154362	0.00244807317620077	0.000417730736345323	0.00113440913927676	-0.00147613907734501	-0.000563111289764717	-0.000932816135702841	-0.00245425989564552	-1.22762370204921e-05	0.00365995008649467	-0.00107195247355907	-0.00135482007883592	0.000140456695208124	0.00200777179524736	-0.000877019453862204	0.00308870944510853	0.00192412746314996	0.000702149309465994	-5.43945846508409e-05	0.00171593510709678	0.000719375429150571	0.00176715601835242	0.00121524979300558	0.0013889076349265	-0.00130699805649592	0.000219179658997981	-0.00211281850434297	0.000576024442684009	-0.0021667844837111	6.18800502781847e-05	-0.00231318351082754	0.00120890725062395	-0.0026263526610264	0.00123666274273315	-0.00360252049116838	-0.000729795812292711	0.00159277437526173	0.00168730843909359	-0.000927711235579443	0.000208828908730196	0.000456902057079711	-0.00043424292153027	2.69044748061331e-05	-0.00130936044438434	0.000674109658888922	-0.00215942126957169	-0.00291325651479846	-0.000462705983501732
-339.799999891037	-8.27650855197426e-05	-8.27650855197426e-05	0.000380380176690398	-0.00118184679939337	0.00128015967088368	-0.00165357597052063	0.00220919211609494	0.00113451801676356	-0.00127099066861314	-0.000212948133179625	0.00117373280786948	-0.000102695153650689	-0.000139681956671245	0.00105927415004159	0.000541219834601203	-0.00354941159378808	0.00128589842404947	-0.0020084771308948	-0.00255190233877256	0.000663680977944447	-0.000372348042267157	0.00258556501565199	-0.000532532750959769	-0.00070228929302385	-0.000414865983341173	0.00060974921583179	-0.000245090837941109	-8.57272144163534e-05	0.000657338720545741	-8.99552466847586e-05	-0.00287786293361503	-0.00228537929701877	0.00199498025007017	-0.00014610741076293	0.00237876225161238	0.00259787893639885	-0.000383246425714079	0.00107975912968139	-0.00169718964795817	-0.000645106893642944	-0.0024600292037481	-0.00224143230724672	0.00184604218080009	0.000819051612498511	0.000654240182829446	-0.000447739080104204	0.0010484153765401	0.000297791664860436	0.00263336420489024
-339.766666557768	-3.0470961711826e-05	-3.0470961711826e-05	4.39658484033822e-05	0.00258678112964561	-0.00162863971654315	-0.000315817792446604	-0.00160031285853091	0.000400101612916703	-0.00278749925432387	-0.00220146307847846	-0.000978725103563227	-0.00175764990377114	-0.000364514896259993	-0.000283278993651548	-4.90111868302057e-05	-0.000163806108423592	0.00127492553343611	-0.00101890050628373	9.16787229265914e-06	0.00048603085523824	0.00143209168900049	0.000910053666454469	-0.00160432266041322	0.000348406178386607	0.00112015361582096	-0.0020487049747957	-0.000989580920458644	-0.0004131311027743	-0.0015305605370316	0.00112154170518641	-0.00207666562553055	0.0015049422020379	0.00252624317763261	0.000159048551890306	-0.00169602950061065	-0.00159449334055861	-0.00423396585665092	5.56567983676093e-05	0.00130647248048654	-0.00111191406550948	-0.00179854702391613	-0.00365899196064667	-0.000200552503330509	-0.00477443114975706	0.000834622414326858	-0.000774602554336701	0.00235115736006297	-0.0015601343249918	-0.000526126164098084
-339.733333224498	-0.00142399043797958	-0.00142399043797958	-2.48518324668101e-05	0.0012097540577154	-0.00090926376616185	0.00331815734851371	0.000944271523460771	-0.000685105886602533	1.11102838271648e-05	0.000535898910883792	0.000116961996195708	-0.00281847897719822	0.00133057803528602	-0.00177395830029248	-0.00127736533936229	-0.00307152437272784	0.000799428870207897	-0.000544969223119973	-0.00247175950339507	0.00161649259179042	0.00240762710630305	0.00367788989956164	0.00155330432051026	8.57880826310442e-05	-0.00202304357735883	-0.00210294016108614	-0.00267969607025775	-0.00139988428195403	0.000708089526950562	0.00133468627309397	0.0018832754228949	-0.00150255506177976	-0.000947751149888099	-0.00110629444729837	-0.000794239335826008	0.000532172496021888	-0.00132833988796155	0.000699629700658511	-0.000635860024246204	-4.30349780946582e-05	-0.00057224864137928	-0.00106905261316748	-0.0017135311105525	-0.000505353646330309	5.16473396499073e-05	0.000614330022080556	7.31263404857296e-05	0.000591666133908819	-0.000539884906369359
-339.699999891229	0.000539310570595863	0.000539310570595863	0.000750240951644665	-0.00218295422659387	-0.000281666099143485	0.000956806601169813	0.000614761208093673	0.000510001843411323	0.000104865608770099	0.000964362117060857	4.89772062950422e-05	0.0012961267033712	-0.000206782325145372	0.00159492470043321	-0.000166147971962349	-0.00275931311617827	-0.00153214624821396	0.000612992778377452	0.00124037787502296	-0.000308177673654209	0.000301172569319053	0.00227765918239531	-0.000671228908707633	0.00378722084144023	0.000389200013601432	-0.000529135114813117	-0.0016977314429325	-0.000911107823086232	-0.00137261287998369	-0.00162469346567817	-0.00174528782005523	-0.000478495835275705	0.00236300582406734	0.00097664279812304	0.00131126990830777	-0.00223677588380755	-0.000874071670752818	-0.00205577913228783	0.000709425091375393	0.0018711249337251	0.00150522315751955	-0.00062676375736348	0.000638596580627704	-0.000993652374027709	0.00175698491751686	0.00105322567682409	-0.000415458770576471	-0.000510961404591614	0.000728300627759526
-339.66666655796	-9.52424453615208e-06	-9.52424453615208e-06	-0.000532614522351982	-0.00206922140618437	-0.00158670709609676	0.00117092116178741	0.000797654405068626	-0.00137084427882361	-0.000872173924221453	0.00252985593065702	-0.00206426883166089	0.000940399221541766	-0.000244737828850594	0.00249426334467961	-0.00258025884317725	-0.00136922979819831	-0.000511995821647626	0.000798066641901851	-0.00111878811546406	0.000896384818613094	-0.000103434126170088	1.99210641907976e-05	-0.00263605143162093	-0.000686278925791539	0.000943803369905738	0.00172940074512651	0.00210678543841036	0.000362788190076957	0.000468197415448679	0.000995166383543356	-0.000753939190872854	-0.0016784732363494	-0.000974940786385936	0.000890429756888578	-0.000667167106576771	-0.000729233177294897	0.00011154840216332	-0.00173864151997138	-0.000970399425202384	0.00198071057365068	-0.00040452938335811	-0.0020337570404112	-0.000949459982624301	0.00181777494122415	-0.00209383839466093	0.000904385698864418	0.000917494079509584	-0.00314501155332325	-0.000285113652864877
-339.63333322469	0.00128144737429214	0.00128144737429214	0.00136953753787539	0.00191624904020971	0.000984908023940467	0.000962938052771811	-0.00216400300041519	-0.00150477177391528	-0.00117207964791122	-0.00183321648401713	0.00391354445305292	0.000687320948645431	-0.00224946825030514	0.000629691089741313	-0.000597473418299743	-0.000591715941442472	-0.000174487400984691	0.000158432533490571	-0.000744941830310597	-0.000833561801532712	-0.00119879262007039	0.00177321732534741	0.00233876065813654	0.000198195050927219	-0.0015339969229845	-0.00389210946435214	0.00163661147832839	-0.000201426995299125	-0.0011620228555741	-1.50989371582311e-05	-0.00152292836022938	-0.000770632933844162	-0.00280401027116084	-0.000905531890378675	-0.00163579384969492	0.00130557506315487	-0.00214093677339422	-0.000176477196914493	0.00168633624465331	-0.000490026359804441	-0.00040049180604218	-0.00101619803036412	-7.4065426793779e-05	0.00041097998034112	0.000762847618628548	-0.000792160440650558	0.000407916007361231	-0.00172399161973735	-0.000801651821966121
-339.599999891421	-0.000963545355114892	-0.000963545355114892	0.000354366727085442	-0.000776758314788628	0.000496579223066451	-0.000386833146712506	-0.00154212405800025	0.000324193969828523	0.000899334858632694	0.00121766658553313	-0.00151121145158439	-0.000760401274962019	0.000502221072015252	0.000708626546920388	0.00142456220007092	-0.00229510034121327	-0.000637722306372046	-0.000881533558927061	0.00223003786325116	-2.1531452910506e-05	0.000955603905142488	0.000905212595900484	-0.00214284224052763	0.0017794337277135	0.00131540124373464	0.000640453964257048	-0.00289018831135435	0.000897709375998423	-0.00052582861678141	0.000215339275312476	0.00100246033695495	0.00262350515880294	-0.000944894356935344	0.00131238986661486	-0.0013712181029728	0.00220113258780807	-0.000112789487785814	0.00234413392085453	-0.000232792013861838	-0.000164977251893683	0.00199178819459844	-0.0022124560171396	-0.00135850041819507	-0.00166513237383514	0.00243031668789084	-0.000358748764014871	0.0023586697655823	-0.000294597845654554	-0.000703120310365568
-339.566666558152	0.00165737066385563	0.00165737066385563	-0.0017822293608224	-0.000780404065226836	0.000739740047574378	-0.00258588789590508	-0.00235831298853229	0.000890104788931478	-0.000369283993104208	-0.000873754319747122	-0.0020587516154692	-0.000145684183299966	-0.00034065520464166	0.00127793778834961	0.00161343018741811	-0.00143976685081604	7.76700004307962e-05	0.00144474887440738	0.000917874958491049	0.00160991767949259	0.00114007489206347	-0.000206173316094627	0.000751568774491673	0.000144435345440952	0.00215782015204702	-0.000721758394518379	0.00127976116039086	0.00105592021864198	-3.42394318709749e-05	0.0010185781376546	-0.00137467441100658	0.0010851945455137	0.00144087788280423	-0.000385586174022401	-0.00327386138413754	-0.000292249438398673	8.32376770216747e-05	-0.0030428732112785	-0.00061069551744275	0.00137023497173172	-0.000628328130382716	0.000425392231300892	-0.000176497923127905	0.00262831710919487	-0.00161433836397762	0.00037210025308132	0.000681944273783874	0.00452963165065923	-0.00192048838005154
-339.533333224883	0.00069105498115507	0.00069105498115507	-0.00121293393544208	0.000857693914481761	-0.000236768987641134	-0.00201073446682609	0.00172678394285375	0.00109792841737633	0.000402771554917747	-0.00331771615930909	-0.00177088152422611	0.000827154328355451	4.30214479086866e-05	-0.00226704612512219	0.000421964885797599	0.000935848823068519	0.000405821157542507	2.96754634707685e-05	-0.00135197826806754	0.00107509973399067	-0.000147611078357479	0.00354487803637082	0.00017764765560091	-0.000772062776789761	0.000149454203717703	0.000530846800004037	0.000240109056068638	-0.0016987572543824	1.30173106672737e-05	0.000532428715847022	-1.99410781707154e-05	0.000138256256067337	-0.00267036279878452	0.00235104711655831	0.00057520790518284	0.000387505700094937	-0.00289265914838899	-0.000743179111813208	-0.000195354950663695	-0.000641024943509594	-0.000574848328226962	0.00028563665217729	-0.000935222629825927	0.00058997795549709	0.000916621901005832	-0.000591451654177177	0.00218734765764528	0.00167683890839998	0.00153652401376414
-339.499999891613	-0.000334821646506223	-0.000334821646506223	-0.00320210263179432	-0.00138908565242191	-0.00119053147276982	-0.000452464419963161	0.00349474219396784	-0.00339946858066287	-0.000219784270709122	5.2490061072219e-05	0.000491209140194182	0.00158276081337561	0.00197216349842788	-0.00167333204149167	-0.00159693124439841	0.000853784946848624	-7.65148784197534e-05	-0.00115896192759657	-7.01070508642987e-05	-6.40788787719115e-05	-0.000619822527903269	-0.000653871633588543	0.00203987425862873	-0.000384252887876579	0.00248902266652273	0.000466083362981151	0.00392190760027877	0.00049663926954624	-0.00321636117402857	-0.00202654685610437	-0.00200952904323737	-0.000349800510073162	-0.00273123377608298	-0.000517653057619416	-0.000766291560294619	0.00249307244488339	-0.00172531121063857	6.44912337458559e-05	-0.00221552624167343	-0.000544758726808037	-0.00170118723951163	-3.57753007884654e-05	-0.000485714201352239	0.00158190533601332	0.00181192538636188	0.00215663381714071	0.00101862013332255	0.000131210481204347	0.00223762289395202
-339.466666558344	-0.000802399831267175	-0.000802399831267175	-0.00161265861576476	-0.000251011851260752	-0.00108583574635179	-0.000351400214004483	-0.00115812174430752	-0.000549568840510051	0.00134706688723263	0.00221137490236123	0.000206434840976599	0.000542566383644028	0.00124107437291809	-0.00165867674202036	0.000728743176628632	0.00327045826261674	-0.000396680531290605	0.00345920718711412	-0.00136042040588868	0.000821029861932776	0.00114360332983265	-0.00118203638881975	0.00187356769210811	0.000427535088134867	0.00260243933522586	0.000458454238086436	0.000790993590082723	0.00405010240606818	0.00312954145551525	-0.000433013493601031	0.00175447231554149	-0.000560163767020172	0.00140833839962184	-4.94061073137431e-05	-0.00157220520233825	-0.0022097222089551	-0.00229448977279623	0.00118083068840102	0.00114479835566894	-6.82299520861074e-05	-0.000118736008384301	0.00196625626077962	-0.00062946402219588	-0.00125931599957496	0.000718636269668282	0.00033030956860558	0.000457583744504886	0.00083385843471584	-0.000253555485565271
-339.433333225075	0.000355248999709179	0.000355248999709179	0.00317163721909131	0.00183047265036307	0.000744279673213	0.003527903922108	-0.000415675579323649	0.00273639104896473	0.00220599243581632	0.000845202856108895	-5.40403296798164e-05	-0.000417393050527681	-0.00187658469113638	-0.000793751231828677	-0.00048100638678783	0.000788681182034012	-0.000230127414403536	0.00084384072638588	-0.00303399138706306	-0.000377435825164585	0.000484991307167837	-0.00206059417047399	0.0027061316539595	-0.000369241721880909	-0.00265992362846068	0.00182536106973485	0.000874525292630324	0.000459156768699787	0.000446531164545072	0.000642417088063896	-0.000616907427995139	0.00133778940333396	0.000683685446973059	-0.000449452741461576	-0.00156988847989858	0.00190430749285186	-0.000333079059790076	-0.00106892687706817	-0.00146696872266616	-7.58092242417741e-05	0.000302320427403191	0.00132539420684163	-0.000233837478539556	-0.0028022125929883	-0.000372592278695905	-0.00349209384539884	-0.000840720536575801	0.00137725007118872	-0.00160247348501164
-339.399999891805	0.0021490723880363	0.0021490723880363	-0.000358375268027511	-0.00108233607594688	0.00010082932982991	0.000922826636994722	-0.000184088600602372	0.00152937559444244	0.0033592818866548	0.000931950827333439	-0.00170771414179616	-0.000191251172343976	-0.000992643492050083	0.00313973655603239	-0.00119181148020719	0.0018267989007491	0.000646226720340981	0.000964993413865578	-0.0009486528276067	0.000261381098165536	-5.65115464958854e-05	-0.00109763204425251	-0.000602897000563929	-6.37819170840048e-05	0.00112402899876285	-0.000321167705558234	0.000314840056170329	-0.00064213683671932	0.00215338666580678	-0.00322751599404902	0.00193237546220781	-0.000903026746014945	-0.000573924643024748	-0.000770292922456561	0.000430467675316404	0.000506537304382326	0.00156227874770376	-0.00129597233177348	-0.00130853048078095	-0.00038997621855541	0.000955743746657745	0.0027657273897963	-0.000411247174137652	-0.000890564533300942	-5.50614771691604e-05	-0.002106122575256	0.000331518052122948	-0.000224530789397881	-0.00150979492951187
-339.366666558536	-0.00130495370863093	-0.00130495370863093	0.000191335012480254	-0.00204280535365164	0.000348969369369345	-6.39658580521285e-05	0.000298815492909443	0.00163574352096285	0.000948112913092825	0.00293482971887393	0.000146804879284756	0.000908063381254154	-0.00235294474709635	0.000685336379529278	0.00248667103623057	0.00111277304145252	0.000730050276427696	0.000790521105788367	0.00128824678846218	-0.000523448477140476	0.00250495264306494	-0.00165958373776631	-0.000677615157557376	0.000568822981803829	0.00223196114576008	-0.00142964550319569	0.000964861342154788	0.000790520997749122	0.000209240450179671	0.000601299875908623	0.00161546387307965	-0.000176507793138159	-0.00021106527187309	-0.00245191988775306	3.12844232575049e-05	-0.00124567704215406	0.00185722913371944	-9.81725870824457e-05	-0.000722625449236181	-0.000485836280283092	0.00199105634835695	0.000214125072723892	0.000399907824525703	-0.00155089628409777	-0.00102473362310185	0.000404326787988074	0.000738602199056859	-0.000762077073398038	0.000805354712922202
-339.333333225267	-0.00232793761461081	-0.00232793761461081	0.000295000396318246	0.000549861954632913	-0.00131547633369389	-0.000355422124139637	0.000861667369407182	-0.000830171933371537	-7.58210635751766e-05	-0.000479318353012292	0.00117424782779219	0.00244308082561717	-0.000775115360533873	-0.000870900786648865	0.00266917763863794	0.000625535209897832	0.00272947643217791	-0.00176498115608026	0.000740656320585176	0.000738878643292473	-0.00343035314985485	-0.00181680239291315	-0.000163602774981841	-0.000137007204377926	0.00185139673366785	0.00026336796826476	0.000477389118601623	0.000492446395561452	0.000767320417224493	0.000869179961864419	-0.00203645575117495	-0.00306713748700582	0.00151533525092495	-7.13516289655436e-05	0.000117372464624843	0.000595379861761169	0.00018406276927474	-0.000179014772185626	0.0014617945856763	-0.0024782431111674	-0.000681400857115655	0.000186528526387897	-0.000297615648257921	-0.00033129995293546	-0.000588191577888697	-0.00107423960591824	-0.00013042537358976	-0.00114635101109317	0.000664514969854202
-339.299999891997	0.000222515869184536	0.000222515869184536	0.000492248552524388	0.00188637360117538	-0.000839664964798925	0.00100165492316917	-0.00067194813442506	0.00266004454896218	0.0037564211766079	-0.00156402843995829	0.000576219604009554	-0.00189531273751486	0.00106514201304286	0.000510533792835721	-0.00260300229717392	0.000337983122651986	-0.000366060072613639	0.000197078825453278	0.000394600382585431	-0.0002474516880695	0.00185022664365375	-0.00230572021799746	-0.00155358588772037	0.000958607198179862	-0.00119336170743722	0.000845576303647455	0.00108855505299132	-0.000237180537063231	-0.0019266679803922	0.0014257478646158	-0.001256235383152	0.000802607793423116	-0.000882402045342401	0.00186190803536013	-0.000633386218790277	-0.000229274564468418	0.000569380945257381	0.0014579666058484	-0.00243226999821589	-0.0010323888724012	0.00133592575231301	0.000861429988131213	0.000753178564883994	0.000934515757320287	0.0011544455652337	0.00222713601151836	0.00068352990008369	-0.000429816720333154	-0.00191497616375036
-339.266666558728	0.000225266712128858	0.000225266712128858	-0.000995896360519111	0.000146285801648216	0.00114682177151859	0.000838546095437431	0.00202217604590271	-0.00165384566765414	-0.00112815703111435	-0.000245121249114133	-0.00181668235774324	0.000453182993990997	0.00203130192890033	-0.00118869166791513	-0.00150344556639137	-0.00125227815574203	-0.000982715359906239	0.000894456812446043	0.00137948760866868	0.0016289786611261	-0.00346819641485951	-0.000709512190048112	0.000579667637807701	0.000868549805205454	-3.52875839119138e-05	-0.0018136195914974	0.00127637135438352	0.00155824145578054	-0.000945030530313584	-0.00155297788851938	-0.000510278080026905	0.00112709425453728	0.000706583113676995	0.00165874223239959	0.000965170619426581	0.00185944300755669	0.00191887182272477	0.003879732210474	-0.00014102097682489	0.000336496686773935	0.00118571674823353	-8.27783248675829e-05	-0.00115905134111316	0.00211109678613708	-0.000257293372881717	1.37806481995684e-05	0.00188412830686358	-0.00058881048581072	-0.000533797739964426
-339.233333225459	0.00122756583449679	0.00122756583449679	0.000597529846690925	0.00163143078336747	0.00282617399040752	-0.00076686970950568	0.00131920959400778	0.00272202580630843	0.00064364223365565	0.00127407721422579	0.000759414021487381	-0.00079268970056301	0.00209949434011003	0.000395251734406243	0.000982540064718762	0.00107844922709233	-0.000246944011105033	-0.000285707730248053	-0.000288746943764906	0.000666931190550057	0.000713992349489434	0.00058064648994216	-0.000785402042538075	-0.000484515771136618	-0.000854618787181183	0.00221604757490956	0.00103759464552489	0.00292097907352773	0.000787806353797382	-0.000277009278995544	0.00187114492099272	0.00348153542889962	0.00129707674767598	0.000834402893989283	-0.00226355854339588	-0.00231137290272576	0.002050610328448	-0.000972671948888615	-0.000335304718018792	-0.00143782488496569	-0.000577899303512042	0.00229044953862856	0.000186192186465539	0.00339397539125919	-0.000864328662120495	0.00170174540527868	-0.000588439157207521	-0.000347072540590632	-0.00331785157995113
-339.199999892189	-0.000990589254312169	-0.000990589254312169	0.000195924461472208	0.00104550796845782	-9.30093342508265e-05	0.000116419381807065	-4.26827321348133e-05	0.00167783049776715	-0.0010031915727432	0.00099406395056123	-0.00235207608318599	-0.00169691434114982	0.000335643057490675	-0.00264934001136308	-0.000178062066057305	-0.00210130672661024	-0.00353547790736286	-0.000799174620818133	-0.00111350556309531	0.000338565756966891	-0.00175361950629416	-0.00316925384877764	0.00121356295871144	-0.00158004332205774	-0.00119886745013498	0.00221711604637387	-0.000152378945714848	0.00153182447468847	6.63890739192041e-05	-0.00101241740731217	-0.00141323755672562	-0.000105869338704601	0.000172607457398333	0.00156439295121358	0.00188772073010568	0.000932137124040833	0.000678553478785315	0.00104280235457777	-0.000647821628024126	0.000778640181185231	-0.00205415557438438	3.12258055585879e-05	0.000407232127443868	-0.00091927674659531	-0.000291956465301557	-0.00176429198231554	-0.00242110809268925	-0.000676717090012713	-0.00156080288198701
-339.16666655892	-0.000157610854716328	-0.000157610854716328	0.000654862879295393	-0.00138024551546001	0.00189614728399556	-0.000108637545792156	-0.000433471393083029	-0.00175290304285269	-0.000502258673386491	0.000128270000633424	0.00139381481507228	0.00125272599401827	-0.000350684494546671	-0.000691747927975217	0.000510198932459294	0.00175362200832041	-0.00109518198665715	-0.00079891999808801	-7.32162545069581e-05	-0.000709440355685209	0.000816235402122945	0.00106237837778134	-0.00147894429222795	-0.00158590470872011	0.000150906682489627	0.00104558770776297	-0.00017439160942001	-0.000774027547922329	7.25630609362815e-05	-0.00168175440382456	-0.00104435994814323	0.00174077959249685	0.000391397305217978	0.000736119311143923	-0.00117251548989672	0.00117645279003076	0.00283547837009923	-0.000496617063963201	-0.00107234942853551	-0.0002703284640726	0.000674705765320582	4.92355475041339e-05	-0.000461684881374547	0.000267860255591001	-0.000367685431054143	-0.00110334957634473	-0.000364411559710009	-0.000909832226469787	-0.000636185391152178
-339.133333225651	-0.000216807767469684	-0.000216807767469684	-0.00211581607322742	-0.000505168536371392	9.4080354757442e-05	0.0021910802117453	-0.00114635707087585	-0.00206541643316682	8.45785632069829e-05	-0.00079226727475501	0.00246809310031681	-0.000169854511671952	0.00116628599120028	0.00145450170435391	0.000474372674200252	0.00380342020974034	-0.00199224497852968	-0.00361581801971911	0.00203766662616001	-0.0028506168663498	-0.00149466562547174	-0.00233619240695992	-0.00308123738820176	-0.000156124033674598	0.000639824185620586	-0.000352934523322967	-0.000726646197250269	-4.13308490083697e-05	-0.000669527864652686	0.00093011471847626	0.00277402384279068	-0.00091468458876498	-0.000648645956924598	-0.00109496156361044	0.00111064229049163	-0.000481606416232738	0.00196789142672515	0.00102237476258527	0.000333852887716257	-0.000561438713732487	-0.00292733133647249	-0.000514127409942056	-0.000960086605587218	0.00181551082231057	0.00280072092036354	0.00249370988881292	-0.00234696827620229	-0.000903074154751771	-0.000252626367765352
-339.099999892382	-0.00202911418240459	-0.00202911418240459	0.000719587497238883	0.00163880892130519	-0.0022193964603946	-8.44666937624972e-05	-6.18975874776551e-05	-0.0012602169998065	-6.91250260598242e-05	-0.00290382455320726	0.000654329465610948	0.00156475073229423	1.56043206890333e-05	0.000146224375166981	-0.00182868210062248	0.00420579785800157	-0.00104259509050719	-0.000231832077934424	-0.000436715757098916	0.000741087325524248	0.000548049555514907	0.00335702033844643	-0.000677698424191853	8.55930814744887e-05	-0.000899971459657478	0.00204996507751853	-0.000322738433373604	-0.000387712906613102	0.000369331616155044	0.0021635548393184	0.00522599067425211	-0.000459191571994477	-0.0011110242442971	0.000450715602279717	-0.000230614430325571	-0.0025748377037822	0.00087690358714021	-0.00185399742065107	0.00030784098291825	-0.000712306695281995	-0.000676589576334763	0.00278217566496575	0.00025128914490069	0.000220109090549703	0.00149028459405098	-0.000385204232161374	-0.00135270868084225	-0.000212635269456141	0.000223612602543111
-339.066666559112	-0.00127204345005061	-0.00127204345005061	0.00115584812498237	-0.00137219660353127	0.00183064605867556	-0.000324941470885687	-0.000115988458770366	0.00170947850935699	0.00106449345714044	-0.000484433585003274	-0.00370987422477342	-0.0011456314366648	0.000465797451806527	-0.00214450274302724	-0.000236252517983426	0.000712500132325156	0.00243402446710661	-1.46174962184498e-05	0.00338610389402794	-0.00230749450657752	8.2668207230796e-06	-0.000935083233723044	0.000259803065340236	-0.000612212988658545	-0.00256915500291321	-0.00178405256408776	-0.00157827727397064	0.00130798778965957	-0.000632522644527622	0.000125438423495883	-0.00209244354387506	0.00157989566450267	-0.00271627317529977	-0.00199041283716939	-0.00361470133982122	0.00311051380317262	0.00234396766882328	0.000515366400125061	0.0017032903971419	0.00214680089719688	0.000212809190795249	0.000850298347698009	0.00272016384129936	0.000911223074512413	-0.000762500737167437	0.00190721115399417	-0.000524712018859397	0.00371678610994275	-0.000223010205925189
-339.033333225843	-0.00127400535003863	-0.00127400535003863	-0.00178222996030697	0.0013589552021458	0.00107144527592096	0.00204838076922231	-0.000681493507751374	0.000780249985131487	-0.000855040074266511	-0.000661706761890035	0.000968277306976573	0.000358456975578458	0.00179475123849815	-0.000307523451233083	0.00119852103621043	0.00375054339205561	7.14081790911258e-05	-0.00201561272288087	0.000991381676279102	0.00172642411123292	0.000101716628063353	-0.00172791419847385	-0.000304756393993966	0.000220247854786026	-0.0012133624520706	-0.00266827385887958	-0.00249608309416682	-0.00100380447877879	0.00222797764245819	0.000705507771080138	-0.00143284033799862	0.000861364564552103	-0.000891092712065777	-0.000532248342565267	0.00264775338183465	0.000712743749748057	0.000984164042708846	-0.00114944602605116	0.00428134916981104	0.000821445071931937	-0.000162600950019409	0.000657775931990012	-0.00118061277934312	-0.00150884456836586	-0.00147696077024406	0.000692494383652598	-0.000686460593289251	0.00198720539837505	0.00258402601209418
-338.999999892574	-0.00129947651275431	-0.00129947651275431	-2.43087768512229e-05	0.00302163513859521	0.00100357861945732	-0.00156052052100619	-0.00109044876185882	3.95346190883439e-05	0.00122686252199622	-0.000738706629976549	0.00272353860525387	-0.000350008232181453	0.0021561969948577	0.000489415349232858	-0.00191836464769091	0.000427220348931279	-0.0013982571655532	0.000233649754276644	0.00170650628161384	0.00111241696703313	-0.00124143850241099	0.000669346124939296	0.000687983373914847	-0.00289390965980751	-0.00218781528204171	-0.00189211780154386	-0.000105656619162731	0.000606324087490284	-0.00098801647104263	-0.0015122996707877	-0.000849871672627733	0.00207686868518497	0.00128113500757421	-0.00166534101941307	0.000331044292710359	-0.0030863579765894	0.00204535235033054	0.000693942865718777	0.000530565956612383	-0.000724800202422493	0.00012805740044064	-0.00213201926215123	0.00211565196005736	-0.00148402339409714	0.00181369604050574	-0.00118838450439962	-0.000441584428556019	-0.00139144634888277	-0.00111413269647076
-338.966666559304	0.00208975428184932	0.00208975428184932	-0.00109934469594752	0.00100089490462352	-0.000460513669682805	0.00188282414832386	0.00148951748816006	-0.00014114808273058	0.00190618748449289	0.00157732637630592	-0.00105458202773567	5.65534759552344e-05	-0.000810751774188323	0.00141556426556189	-0.00189143473630815	0.00264590040718982	0.00146260526757047	-0.000550458007103405	-0.000153344251498821	-0.000618237798461485	-0.000942224464397734	-0.00146254910154253	0.000911706963751535	-0.000611689111158609	-0.000154248164799586	0.000223933211630611	-0.00169213009766056	0.00186348225530919	-0.000880748918029362	-0.000502901255476584	0.00123378917957506	0.00145951124950627	0.000784035864443866	-0.00283819092226634	0.00147773992717581	0.00202926611944887	-0.000151054253591298	0.000505920658167902	0.00194106961289409	-0.00145325285110676	0.000818546670444675	-0.000452220746551379	0.00190287977160197	-0.000460983546248239	0.0014590674134386	-0.000345395286637462	-0.000765175268405471	0.000144292246838096	0.000794884192995227
-338.933333226035	0.000660906691249852	0.000660906691249852	-0.00145893445367007	0.00260811748542444	-0.000954436491247823	3.91769960428334e-05	0.00246539390988976	-6.96628664785814e-05	-0.000519019531328158	-0.00014733906530795	-0.000748716240327241	-0.00132495238152375	0.00366957734365325	0.00266767537285451	-0.000164629673743977	0.0012111835530334	-0.000468213633453285	-0.0014657878011648	0.00170961416350102	0.000971039427766773	-0.000649428619205805	-0.00275564486856616	-0.00182838366140192	0.000406737433819915	-0.000845597557071476	-0.00126175769944203	-0.00116553839105649	-0.000646426142984935	-0.0011351367181015	-0.00180181721366801	0.00232211949643624	-0.00120687552030685	0.0013208128556137	-0.000327214141906174	-3.3252208006096e-05	-0.00126585752599329	0.000972638678951476	-0.000411676441724795	0.0028775586928711	0.000689731011134231	-0.00138060015504438	-0.00117708691727503	-0.000332923459409495	0.000297119086855036	0.00256003245126535	0.000446780061946983	-0.000270720247801615	-0.0011511150232113	0.000559614922470586
-338.899999892766	-0.000961982050733723	-0.000961982050733723	0.00211242340441609	-0.0027750766183684	-0.000943805682775412	-0.00157686340291885	0.000334208503363187	-0.000626836896201577	0.00352051852824709	-0.000285562025760688	0.00012303491240373	0.000274945116161884	-0.00236356126197823	0.000807721410591045	-0.00144861742915481	0.00170928960974082	0.000417542946344218	0.000875074311669666	0.00123735988964835	0.00137105858160758	0.000451005597016496	-0.000548720821704318	0.00109488746939479	-0.00121720184506868	-0.00248040591695431	0.00118000750389791	-0.000562961988931354	-0.00119089950884732	-0.00114450735707994	-0.00233566184331924	-0.0010747748056581	-0.00242319691485493	-0.00294271620987352	0.0019223387811016	0.000875869710052379	-0.0010406174221701	0.000240506440059907	0.000929979413905491	0.00210659577902339	0.000490744293605849	-3.39359590416644e-05	-0.000204065865591518	0.00199923681928349	-0.0030595395498515	-0.00131894280933309	-0.00223315364787846	-4.11679718136382e-05	-2.15285258466924e-05	0.00152772709388893
-338.866666559496	-0.000310618856148248	-0.000310618856148248	0.000453904644139858	0.00150617852339785	-0.00278676678143863	-0.0017521587082675	0.000778374248523672	0.000344872890864267	0.00129911842722608	0.00246408174311574	-0.0016101825947602	-0.00252617853854287	-0.000623132654502645	-0.00014523292503188	0.00111517030746799	0.00263072342365533	0.00152806148995532	-0.00172616713227747	-0.00174737631506616	0.00202186751234401	-0.00230807869011151	8.32321347636888e-05	0.0011905982639151	-0.00265977351078683	-0.000734210994490003	-0.00191873922794294	-0.000433445082517192	0.00139090359275484	-0.0006439516284934	0.000554434949168736	0.00192611167244938	-0.00124724414960964	-0.00040479706716634	0.00195948028168025	0.00163605730281857	0.000794854327206718	2.45844085275948e-05	0.00137326238870439	-0.000898804027636535	0.000615796134577296	-0.000980668750994451	0.0016918892597555	-0.00173063634585335	-0.00265131634231563	0.00174570861762036	0.00188749747491923	-2.50404007269278e-05	-0.00203891091765129	0.00201246857047421
-338.833333226227	-0.00176095600635506	-0.00176095600635506	-0.000970069898519554	0.000786077550949171	-0.00205665132461264	-0.00146495149147763	0.000664240724619569	-3.33232629642355e-05	0.00073290769496448	-0.0016323343703083	0.00245654307160559	0.00220211257370528	-0.000556134576920386	-0.00121480850068534	-0.00239152588768188	0.00191232804283781	0.000711702638149014	7.84263835560406e-05	0.000200257869461207	0.00249032873844379	0.00128213769232144	-0.000777375837399674	-0.00184622310056415	0.000569251088712197	-0.00176022688851374	0.000642561830417443	-0.00224851837297968	0.0010049358942541	0.0002961320691377	0.000612805071139033	0.000205666220941758	0.000773372884858126	-6.87832665198229e-05	-0.000639783114571357	0.00031512868338901	0.00439337965136	-0.000123297128683197	0.0023867968223007	0.00102646530717698	0.00136327603257103	0.000632434547710892	0.0018841656707137	-0.00209815189053242	0.00048814149644838	7.11453547197483e-05	0.00186122199455485	0.000972276154150631	-0.00271189039145292	0.0012056725346139
-338.799999892958	0.0008231691170133	0.0008231691170133	0.0018236741012928	0.00223684796072543	-0.00461522030473038	0.000638309164611606	0.00148809914085368	0.000655929858699333	-0.000756901817154376	-0.00163138257785511	-0.00144442422176816	1.37631057753884e-05	-0.00179627329484222	0.000576894459750066	-0.00213203738759393	0.00294936093343601	-0.00136012508431116	0.000303854315077956	-0.000988420814397539	0.00137650710870951	0.00185845197845391	-0.00106003797020982	-0.000164535607491745	-0.00401372471003203	-1.09185894203723e-05	0.00091368503806577	-0.000740244938593704	0.00242696350063853	0.000307701326708987	-0.0010901412257347	0.00282372382572249	0.00333837016174998	-0.00191802034056465	0.000914504658189097	3.06045047715475e-05	0.000356274649082611	0.000661903460506319	0.00118577767104266	-0.000657676404550056	-0.000626496241162289	0.00166278956309218	0.00024829853013042	0.000239769245950927	-0.000179511147170408	-0.000435789935150366	0.000920732943713642	-0.000861502803624514	-0.00332521921767337	-0.00119886009649917
-338.766666559688	0.00191576723098164	0.00191576723098164	0.0025169126482868	-0.000296005039000957	-0.00106863655835365	-0.00293503768749592	-0.00202910102929466	-0.00192172532496027	0.00184981536052797	-0.00194012972128921	0.00150083292466185	-0.00148575560661235	-0.000341774573316078	-0.00150224515930963	-0.00175999372790769	0.00166392808135107	1.28467786185693e-05	0.000473356486526022	-0.00234546652990342	3.3933722824675e-05	-0.00240364996200204	-0.00206346277690417	0.000625417307347775	-0.00206311751352817	-0.00154391522390063	0.00156716438464588	-0.00218726293962956	0.00222182978144791	0.0001677166168913	-0.0010591225867842	7.20930085511551e-05	0.000164074205761033	-0.00329882069380427	0.000866016723662821	0.000492877211336062	0.00285214349486773	-0.00015302061521838	0.00246415011544954	0.00110020770372399	0.00056644209355261	-0.000409485050482661	-0.00283852328062095	0.000767033400454364	0.00260156293901415	0.000173237075227428	-0.000861622696069042	-0.00038926399920991	-9.18660170019514e-05	0.0010333467765431
-338.733333226419	-0.0014581909972603	-0.0014581909972603	-0.00062029761709681	0.00133966491935666	-0.00120487254584734	-2.96233642383958e-05	0.0014933474280735	-0.000662682913659896	-5.26345809161999e-05	0.00287906548948857	-0.00185183571127634	-0.00205261916689481	4.63164490900336e-05	0.000421000341352284	-0.00025413356671633	-0.00217632638266163	0.00120587498800373	0.000263782597144657	0.00161338155903445	0.000731996422553949	-0.00126794412953435	-0.00050585181953533	0.000914738746127464	0.000751390607714009	0.00053646268164198	-0.00343185373007016	0.00145348261003997	-0.00015663208728478	-0.00214514260923426	-0.0023415336409206	-0.00106934118688418	-0.00126429849806586	-0.000546551194178346	-0.00245073954190933	0.00299394517657081	-0.000437176051133026	-0.00145860366317874	0.00166866002074306	-0.000946082652296676	-0.00157387175495438	-0.00433558499389908	-0.0014364759806399	-0.0020892240565159	0.000218602277054614	-0.00300794385320979	-0.000370249053824656	0.00259620114291204	-0.0010017465490697	0.000689712598463066
-338.69999989315	0.00143074734028092	0.00143074734028092	0.000868490219484541	-0.00109701783462479	-0.00153682034123204	-0.00140472905923972	0.000425933471027817	0.000789496921334565	-0.000950108146669404	0.00145337640527576	-0.000611415056606113	0.000628285015258578	-0.000125236688412467	-0.00151427962070672	-0.00319409483455935	0.000772680794598246	0.000323681166258361	-0.00218217573139112	0.00208907762886068	0.00151585181924518	-0.00204805556062626	-0.000284390532918732	-0.00127618958990638	-0.000690949489779213	-0.00106597275295373	-0.000109902540115003	-0.00144276218756378	-0.00100429231738397	-0.00323042327554635	-0.00123947396765067	0.00023326315462624	0.0025258312518941	-0.00261732740095821	0.000538847607294946	0.000799318756942058	0.00220466286446774	-0.00244455316291481	0.00231000648569279	-0.00199635711186263	-0.000630707796514418	-0.00168026224371187	-0.0018907493792707	0.00276511829773063	3.98582205511921e-05	-0.00120361384482615	0.000508583191909273	0.000219021258913155	0.00125276056256218	-0.000916104324204747
-338.66666655988	-0.00270733070451545	-0.00270733070451545	0.00109899493548238	-0.000738502810959885	0.00234247821070011	-4.65790853878545e-05	0.000627155758380349	-0.00276465081367872	-0.000509278076961217	-0.000445569852903005	0.00081027809294143	-0.000661038634427458	-0.00137549986250118	0.000743072968104497	-0.000682857448534024	-0.000542752977842675	0.000890940522394912	0.00130130612430657	0.00112974755136974	0.000397961825692961	-0.000148810803342503	0.000200748398237915	0.000612414181846543	0.00106261955713505	-0.000529586932839221	-0.00161422076607243	-0.00169081486256262	-0.000891213141410829	-0.0014257018834869	-0.0015453124856516	0.000694248742086345	0.000608937721454206	-0.00181950152310661	0.00195189795889761	0.00131552394245116	-0.000150440220001657	0.000707232891705822	0.00119790884026028	0.00175491243017112	-0.00321681480335867	0.00148666350809523	-0.000359663836872248	-0.000361376964202353	-0.000228970968960573	0.00166471194168349	-0.00118749482851843	-0.000764416925242206	-0.000641070688798262	-0.00223797176706453
-338.633333226611	0.00237592820070565	0.00237592820070565	-0.000674705121845864	0.000586745251314857	-0.00129170862260242	-0.00170017632991537	-0.000580626824492114	0.000813346062321529	0.00107541688430302	0.00051806984085756	-0.00215131051831752	0.000292828502353792	-0.00073204197280663	-0.0024165515703094	-0.00113414234565934	-0.00216609938966139	-0.000913466707728516	-0.000107925901307038	-0.00180695582801804	0.00299289708508033	-0.00201697467763373	0.00282388635537523	0.00111846146667427	-0.000930688376991617	-0.000247504844740343	0.00159756169426684	-0.00104951225664174	0.000424651074766302	0.00014043084419757	-0.000250970462912226	-0.0013422497517751	0.00158359075912862	-0.000818599277854104	0.00111619360806248	-0.000468838170542774	0.00332403576867601	-0.00060505616326556	0.0024415106049811	0.00127485029103103	-0.00130162231117092	-0.000502984777956184	-0.00152764013211737	0.000887993631216055	0.00342942253442602	-0.00156524929035473	1.87387691653607e-05	-0.000685662027777645	-0.001211345135949	-0.000618975640606534
-338.599999893342	-0.0010080940129521	-0.0010080940129521	0.00111083830628811	0.0024840507543451	-0.000511886292769326	-0.00134329237751263	0.00177534927879164	-0.0018226197128568	-0.00143523457560479	0.00090303019935456	0.00259911876730956	-0.0020561499927958	-0.00394122357262316	0.000256108704775548	0.000887534505853327	7.75401596130321e-05	-0.00212520231363134	6.39832595017431e-05	-0.000770971570541068	0.00145803261581456	-0.00174275560343262	-0.00297369948210158	-0.000157532809852645	0.000439466311807801	-0.000645937186241952	0.00166294545759338	-0.00172121622313037	0.000601041021106474	-0.00169301126593835	-0.000663400694214999	-0.00284535388188645	-0.000162681251459351	-1.09018058729315e-05	-0.00107415440621983	-0.000795322511180419	-0.00231672732180233	0.00044395824048582	-0.00089995763975359	-0.000501573442034275	-0.00102565318748327	-0.00271220939430727	0.000378163083364358	-0.00114708918285444	0.000719247478378704	0.00234294191258	-0.00126468331945473	-0.000600285087108743	-0.00121648293032883	0.00167950278336226
-338.566666560073	-0.00116596248531886	-0.00116596248531886	0.000224882149782224	-0.00168215654400938	-0.000251806467523652	-0.00133854362803432	0.00248922461195855	0.00127141969406053	0.000452828129694272	-0.000647975330395734	0.000583785190005348	0.00243022812928817	-0.000329783696708552	0.00193633664982762	-0.000496947152829663	0.00102771780048061	-0.00272141068668041	0.00105294033347969	0.00171604317589158	0.000342319280027481	0.000180363358975977	-0.00109042988415231	0.00281766551590334	0.000243932288075288	-0.000192087672143515	0.00202411946018921	-0.00185250321735408	0.00148388083434026	-0.00311753088396871	-0.000258581442853956	-0.00153518009890741	6.56904792726287e-05	0.00185318091936548	2.55027862836599e-05	0.00137202576140805	-0.00278729206679607	0.00136082828523343	0.00352872039004526	0.000947579828926681	0.000261981847818338	2.91298632660864e-05	-0.00227292897807319	0.000688990190050198	-0.000524076559679232	0.000252559126701968	0.000181526189340087	-0.000190046896836993	-0.00242074531773151	0.000313660993585541
-338.533333226803	-0.000342689381061079	-0.000342689381061079	-0.000523003603808525	0.000651575542044647	0.00019763966405717	-0.000971052174436604	-0.000830437040720167	0.000278805020287654	0.000396270453251968	0.00155951487669692	-0.0005048295274519	-0.000692872822313451	-0.00330557577867474	-5.99751351060274e-05	0.000525331690710229	-0.000609249255317135	-0.00084661388256313	0.00197411814517157	0.00158213900008108	0.000831414848282086	-0.00258461971331081	-0.00191228492740303	0.000128857742370703	0.00188102566982762	-0.000822341771082091	-0.0017944602525608	-0.000623595606316529	0.000561934704613853	-0.000933180156069247	-0.00163362188650096	0.000505482441849447	-0.000195851191214902	0.00149697092514922	-0.000812125834356081	0.00138851557103026	0.000662965257073878	-0.00012186345449916	-0.000546880833211305	-0.000576334266685241	-0.000540697528855216	-0.00098126897207107	0.00151768581351064	0.00175528304318351	0.000761883480403625	-0.00028508838756347	-0.000805736715678962	0.000642165237471293	0.000233808986350392	-0.00124915136197201
-338.499999893534	0.000556038345849053	0.000556038345849053	0.00012066034991165	0.00118123720653573	-0.00408575603517747	0.00407168652411216	0.00110093176815262	0.00129484413322978	0.00104610243001813	0.000925357050406306	-0.00234437185133951	-0.00233287324370113	-0.000807343672120653	0.00101854030029036	0.000970813483005539	-0.000835910713316346	-0.000123703933810559	0.000183653875516554	0.00282631979335035	0.00167818200721881	-0.00247037382722859	-0.000658459190897243	0.000278637805349646	-0.00197694774560808	0.00111286123793797	-0.000754191846682017	0.00101129935714195	-0.000271326427456309	-0.000818278500546388	-0.00161555892889753	0.000438883357947839	-0.000352734623325635	0.00227728406348893	-0.00249639051897688	0.0012467755156651	0.000611911064053894	0.000740900103035846	0.00041482273631166	0.00108640936136062	-0.00022862799305412	0.000790924520117975	-0.00148338844025486	-0.000178969180620325	-0.00251290249736125	0.00148459558066205	0.00137222454333019	0.00267933322046288	-0.00098501926633654	-0.00242396490277275
-338.466666560265	-0.000906646422175306	-0.000906646422175306	-0.000823512298842921	0.00254175602134055	-0.00226501603480556	-0.00115211276048566	-0.0013654668166877	0.000499839969202664	-0.00215795979793865	0.00106523251164203	0.00246014430797359	-0.000338737039097148	-0.000335990391786556	-0.0022221034211376	-0.00106572413111228	6.11081226735699e-05	0.00167900636178508	-0.000474312875441085	-0.000470274159442452	-0.00104334514530291	-0.000106295721993499	-0.000218083711456929	0.00107678854505044	-0.000739177613274355	-0.000329783849187693	-0.00169726173277807	0.000131490857609884	-0.000204443399429599	-0.00142706392559866	-0.00225880058371697	-0.00115656540973652	6.78489734227128e-05	-0.00168616133595978	0.000177928716804665	0.000536972666719371	0.00324833883484232	0.00219409971843987	0.00317851972366068	0.000706026329775122	-0.000161386662142826	-0.000322688995228249	-0.00117857572704938	0.00193650725013084	-0.00105869672596881	-0.000525340550013187	-0.000817098098044533	0.000574353938740724	0.000967250196156177	-1.27021622911005e-05
-338.433333226995	-1.30916627982813e-05	-1.30916627982813e-05	-0.00251897945642587	0.00269448943290984	0.00082329127132752	0.00211995212703697	0.000372466487142731	-7.58863107468422e-05	0.000968495162932403	-2.38715411200463e-05	-0.00284654202079226	-0.00179254886862978	0.00181175956864288	-0.000242741698196269	-0.001502538222936	6.20548081979866e-05	0.000477358842686959	-0.00231654887304045	0.00259516974201335	-0.000728908125904759	0.00057769910030625	-0.000381872691422314	-0.00200266321617604	0.00201276998476296	0.00133509479450877	-0.00154152101753902	-0.0015140663357105	0.000826760778437574	-0.00141565709846281	-0.00156293080179748	-0.000286023770306731	-0.000979074980871686	-0.000238197571730603	-0.00125001573830053	2.54322522921235e-05	0.00103547944330584	0.00140421708623761	-0.00123651360339128	0.00207548597958207	-0.00158719723000134	0.000905188739009688	0.000117288979032848	-0.000785256787820598	-0.000560544461937651	-0.000496951988394168	-0.00243914794672306	-0.000799310639710504	0.00103167653730685	-0.000335259219856998
-338.399999893726	0.00186016842786285	0.00186016842786285	-3.33299351251704e-06	-0.00115398800048849	0.000938959096765779	-0.00382410267906785	-0.000595689515244358	-0.00170987052529792	0.000588265361477824	0.00444452536245532	-0.000675039734922667	0.00159625211564407	-0.000884657112511289	-0.0033036099067254	-0.000739063779340188	-0.00034346474598812	-0.00064216238831738	0.000996399909784285	0.000355683690090314	0.00210807462767182	0.000260991144235723	-0.000434954981214708	-0.00069966761717366	0.000841145384880559	7.83929926823079e-05	-0.00166658121855634	-0.00184431271131358	-0.00176310822208148	-0.000321114770651443	-0.00128802929661986	-0.00129113435330619	-0.000365428159840642	-0.00254186518694854	0.000613509628763054	0.000830731402651663	0.00256016484913757	-0.000421506912202108	-0.00290055373964015	0.00169587623467737	-0.00099197415565444	0.000649056727619945	-0.00140427818226307	0.00105646058449171	-0.0043618516927002	0.00147785557167679	2.50166269751828e-05	0.00439257495379353	-0.00155184590199542	-0.00230426731531075
-338.366666560457	-0.000563291233218299	-0.000563291233218299	0.00266718095379581	-0.000423198794738844	-0.00212831908246969	-0.000200038475532072	0.000367132090600686	-0.00161649431575051	0.000409833574078977	0.000518921797258876	0.00101608351726046	-0.000522095819342927	-0.00122131863691743	0.00089326387413724	-0.000229924874769472	1.13940430348514e-05	-0.00073838191636344	0.000135003949726653	0.000904428471550034	0.00186225127544304	0.000188753269392827	0.000902268327668265	0.00115659225254194	0.0004251684582538	-1.57978516538426e-05	0.000231374127766748	-0.00264492723253129	-0.000654122183226136	-0.00363480874085498	-0.00243196018575542	0.000531804118800161	-0.00213600783366008	-0.00240823935955781	-1.4737939364462e-05	-0.000487127224708783	0.00293108642451279	-0.00040081656676294	-0.00213521613034739	0.00291348575858918	-0.00376357450412479	-0.00129963114490639	-8.24765594087395e-05	-0.000888510124740449	-0.0022654965391683	-0.000687636041632911	0.00163612804393032	-0.00043321038223576	-0.00153780309340734	0.000826107382862484
-338.333333227187	0.00151813826783054	0.00151813826783054	-0.00185640868059611	-0.00235112709056429	-0.000629668634033687	-0.00306803006813972	0.00254849774822885	0.00227587158995513	0.000585933128275373	0.000334808725797719	-0.000193125143263306	-0.00209011358710254	0.000679368241451428	-0.0031739267139983	-0.000848288895461846	0.00136506684594329	-0.00196314679642129	0.00109278945087921	-0.000561801265414053	0.00169476684592618	-0.00274421678163062	-0.000205020867792949	-0.000693248269533764	-0.000211331788650848	-0.00163092858634406	-0.00090970213342878	-0.000457905793725399	0.00145937009411112	-0.00210233337689558	0.000618291952387939	-0.00154984974000605	0.00140182142706324	-0.0027292545954698	-0.000467018180992373	-0.000778323711594586	0.000508256925563333	0.00154248421449188	-0.00061478146506988	-0.000683956511368544	0.00123266538293965	0.000729108784389254	-4.97969868794579e-05	-0.00306120805774235	0.00142250695806245	-0.000599749395502447	0.00380419786838615	-0.0016584455121218	-9.96946217319827e-05	0.00175726451856539
-338.299999893918	-0.00106147594131256	-0.00106147594131256	-0.00200762570933455	-0.000772784401811277	-0.0018148799713712	0.00167257389903264	0.000254522987686134	0.00041657104318904	0.0029518274351501	0.00369600984338325	-0.00193136627014812	0.00179703187256974	-0.00176871856529892	-0.00171405194971985	0.00239119401349841	-0.000572177365732229	-0.00157232062782631	0.00179250688021304	0.00232597615137131	-0.000595463514839634	0.00120072411066696	0.000831505002643729	9.78094308939914e-05	0.00051139431292635	-0.000652051344640747	0.000133594888307553	-0.000198097302880784	-0.00118710700672564	-7.07379363871219e-05	-0.00220637500504273	0.000569641970354806	-0.000607238369244367	-0.000831642400068056	0.00221884205363609	0.00161628355758603	-0.0011401706962253	0.000484854446293093	0.000866515361112263	-0.000662959364308602	0.00102663371059364	0.0027703272216183	0.000839022434258485	0.00235187192569142	0.00153222962583621	-0.000459487946731785	-0.00311993271228517	3.58612402709957e-05	-0.000608114296424933	-0.00181008729249699
-338.266666560649	0.000419844380675993	0.000419844380675993	-0.000152688881973284	0.000339607195167346	-0.00254004425863397	-0.00248592332412778	-5.50032046355842e-05	-0.00229371448995741	0.0039023937810152	0.00295608076040144	-0.00155688923777142	-0.000331369239801926	-0.000606846295342689	-0.000861008632139115	-0.00186723951994106	0.00118363244459563	0.00137221732902693	0.00393812842461461	0.00160860981450583	0.00411006070010866	-0.000845523485214161	0.000617329095781827	-0.00191937506599993	-0.000248306202237925	0.000719623471494568	-0.000956408207437809	-0.00227598799925932	-0.00227407492352949	-0.00108404843349164	-0.00161071776456245	0.000166871839802352	-0.000830698516106065	0.00136381091387938	0.00177409924555749	-0.00120705259349407	0.00297458945201889	-0.00108709307684085	-0.000817884192391594	0.000792713133739742	-0.000379277813720158	2.11356837954702e-05	0.000362604542932687	-0.00449081022847209	-0.00184520160745505	-0.00158490645419784	0.000968100590120979	-0.000529844708159533	-0.001155818581002	-0.000518369372507932
-338.233333227379	-0.000750196188276986	-0.000750196188276986	0.00166310650275725	0.00200089071237697	-0.00390110459428716	-0.0025763946464249	0.00189530347616496	-0.00111430940264345	0.00205652300268488	0.00183631788794292	-0.00123264718643157	0.00164985496285019	0.00258183794653621	-0.000802294973142992	-0.00146045952281615	0.00111127284090196	-0.00111846366334123	-0.00110930100166717	0.00194174819997328	-0.00104695184816472	0.000182052800485	-0.00277905863442474	-0.00158744582257009	-0.000842066550835963	-0.00224393339855522	-0.000921493723003652	-0.00161809379135358	-0.00237874893709911	-0.00296720974500797	-0.00180269869082095	-0.00297471330495747	-0.000654035019174271	-0.00104144902795877	-0.00260223685196792	-0.000860041300326242	0.00236706816517918	0.000880262278322719	-0.00025137318724211	0.00137651878215916	-0.00296700128468441	-0.000632298058767966	0.000447608120205389	-8.73021372914673e-05	-0.000515519204789872	-0.0019306406605254	0.00218130050545695	5.49292250183742e-05	-0.00136200027349498	0.00304541669449421
-338.19999989411	-0.00060838288441889	-0.00060838288441889	0.00119388608252291	0.00192741101328919	0.000665118017119881	0.00197615083684788	0.00101696080345848	-0.00101177787911133	0.00200058297077721	0.00134303508176803	-0.000586347669611298	0.000376578717859677	0.0012937857129911	-7.30889837190496e-05	-0.00107769882927078	0.00260539150229833	0.00216625145113503	-0.00144727720259008	0.00179630489862947	0.000943886894377188	-0.00190562951805251	-0.000859289809541752	0.0026849413356671	-0.000798517061340043	0.000119961972711913	0.00183069762731103	0.000160218062258077	0.000433361054282155	-0.00194452379545751	-0.00199299133713937	-0.00277647830882022	-0.00161813194071159	0.00145970326636824	0.000104258937720703	-0.00132554236326266	0.00016291805936508	-0.000300714609845265	0.00054061648590209	-0.000224775911699782	0.000177753838066508	-0.00358231110242435	-0.00163992913979083	0.00241455637338883	-0.00131619742205957	-0.00298031841080637	0.00154286180670504	0.00187133778115378	-0.00188633313739439	0.00104631055167637
-338.166666560841	-0.000153611479769999	-0.000153611479769999	-0.00207498586040056	-0.000274195803574018	-0.001101987625033	-0.00254504489022378	0.00189918554012236	-0.00237187745251177	0.00186962587400408	0.000339572873721994	-0.000667294770023474	-0.00154786974842713	-0.000507314674988657	-0.00043287220328736	0.00145165694412552	-0.00281952812886421	-0.00176582888243149	-0.000243904624838587	0.00449491925229084	0.00146773709734815	-0.000224902273015193	-0.0021396671628291	0.000185728823857478	3.2464729914361e-05	-0.000951272929039404	-0.00386292826358436	0.00034311918907648	-4.04332362884396e-05	0.000295139966182023	-0.000211022733685562	-0.00183280104657235	-0.00178084286641567	0.000612660713848245	0.00114781283609444	-0.00117519050738524	0.00220333955998431	0.000792281544270024	-0.000597339408790143	-0.00180418647487135	0.00176485430199824	-0.00190232557223036	-0.00036190609134501	0.000175296196051944	0.00124286846875299	-0.00136134822782674	-0.00268636060531224	-0.000221723666646301	-0.000888145373892812	-7.7343440505695e-05
-338.133333227571	-0.00151033753310503	-0.00151033753310503	-0.0019387090349936	0.000557604148934021	0.000580957258796033	-0.00128310660167741	-0.000908157034115065	-0.0030966460118661	0.00113229439491969	-0.00140205903943325	0.000454718956496292	-6.6542716613216e-05	-0.000662679458021009	-0.000414968995069098	-0.0010301664060347	0.00201908296007225	0.000899931566757939	0.000480809258218584	0.00173887821952246	0.000736266581480849	-0.00222802735000405	-0.000218270460322745	-0.000296594585399212	-0.00105622722156973	-0.000898492299174158	0.00239498389270132	-0.00246419285432697	-0.000842045566736838	-0.00273179248830857	-0.00329945222255923	-0.0008689658708535	-0.00250261830091913	-0.000886057633464832	-0.001812537961837	0.000190001712807364	-0.000336401455647395	-0.00226469573498256	-0.000872832241876842	0.00174722805863181	0.000576911955956438	-0.00201618481866428	-0.00284814184987747	-0.00167481537894232	0.00109719934184849	0.00238421985044346	-0.000839643376654431	0.00102984124366257	-0.000414458585389688	-0.000713888463933166
-338.099999894302	0.00236717564549693	0.00236717564549693	-0.00075567704963142	0.000302566281725758	-0.00158060127087778	-0.00117467745500033	6.24356901608447e-05	-0.00266166179989646	0.00153835535420721	0.000804273529375177	-0.00122685491885688	0.00278176869268842	-0.00196163840182528	0.00241613106404126	0.000960176575984462	-0.000284943997716058	-0.00164189758963862	0.00134992251203225	0.00128081293303084	0.00201854434737114	-0.000945361295852432	-0.00173682954923471	-0.000214726363545026	-0.00123868764373047	-0.000576580483639844	0.00294382589261577	-0.00227679764960231	-4.09467128885677e-05	0.000647417968085651	0.00047417781405712	-0.0042610668415286	-0.00322273439042309	0.000198974027460497	3.3794474787241e-05	-0.000768121124283594	-0.000589184187703595	-0.00113833940883468	0.00134665563082981	-0.000619295310360646	-0.000699229658491007	-0.000701624930311784	-0.00122552647376106	0.000816570342440204	0.00109730099368344	-0.00355174441095996	0.000957159022421217	0.00252426791790261	-0.00012936641206085	0.000486234984457767
-338.066666561033	0.000421422327742893	0.000421422327742893	-0.00147800265214004	0.000544560023952534	-0.000178155085545306	-0.00142943468465351	4.95600319923017e-05	-0.000110632033579194	-0.000567253008439406	0.000557114661356772	0.000294973303387347	-0.000244089745087273	0.00268845598540579	0.000982111890298065	-0.000778270882591081	0.000332810898604707	-0.00456399125754159	-0.00184928742952162	0.000173247042326352	0.00146150244468468	-0.00263105590182733	0.000662982082975883	-0.000184986488644845	-0.00191888120601114	-0.000477302670818691	0.000704479659031199	-0.000586965123493433	-0.00211931602292592	-0.00208908553966825	-0.00155549872413607	-0.00143306704174606	-0.00106815632038371	0.00150425074400229	-0.00165473745421818	0.00139416173484774	-0.000286429333789306	-0.00051022791081512	-0.000687579897965085	0.00310180448401831	-0.000560126459331567	-0.00011435697978146	-0.000759720605847947	0.00144080327199669	-0.000257210677522601	-0.00127973343477417	0.00054864875123195	0.00186598250160508	-0.00187131818080344	-0.000155090857907103
-338.033333227764	0.00203874322629516	0.00203874322629516	-0.00148109684043984	0.000303956209897316	-0.00269120583317939	-0.00163077330780959	-0.00290694367768707	-0.00398880530795331	-0.00228580672854306	-0.00245777614725262	-0.00178006311171308	-0.00224687714994953	-0.000577653518303078	0.00296213719253735	-0.00208796666249589	0.00157875107322902	-0.00270016777408411	-0.000489459936846348	0.00250961719684428	0.00149837023711674	-0.00238776555555087	-0.00238447984313805	-0.00144264797742344	2.31666445471568e-06	-0.00131107067253389	0.000870748668855059	-0.0025535654303348	-0.000404490762392573	-0.00283933578705053	-0.000985958083070559	-0.000457723402542243	0.00230775076411649	-0.00116205025648541	-0.000607031336123387	-5.32783353359711e-05	-0.000764378957448519	0.000667239790154817	-0.000303403777980216	-0.00127646062525866	-0.000488453967362079	-0.0015558985168268	-0.000111886715018938	-0.00127903750628566	-0.00123324104357736	-0.0012722117014059	0.000457505389555579	0.000595404346207196	0.00029411587377004	-0.000218901448837849
-337.999999894494	0.000195772347641343	0.000195772347641343	-0.00116036145666598	0.000638206774822181	-0.000825437153285313	0.00299687974775198	0.000607890425440405	-0.00124522098671931	0.00294454862940929	-0.00271171370914836	-0.00210568333075134	0.000806767302921951	-0.00307706311572398	0.00160522688489917	-6.3157206011577e-05	7.07664360204419e-05	-0.00119513950181216	-0.00096017470384091	0.00345396115063901	0.000423498738750583	-0.000871472190303701	-0.0028663674141155	-0.000571318027270951	-0.000130641468031212	0.000478022867326899	-0.00112844225999198	0.0010479825789993	0.00473714059500241	-0.00378627937466891	-0.000189770108711906	-0.00224549779203242	-0.000964178056619969	-0.000999298185485609	-0.000207180318215872	0.000671477299581946	-0.000441107852850453	0.000106121683617788	0.00271050711795051	0.000689392569754532	0.000973122355606981	-0.0016177464659245	0.00212469414861727	-0.000954517008658673	-0.000828279597040571	-0.00316757543515978	0.00150574182245489	0.000836462074939259	0.00219940391858708	-0.00359024427904264
-337.966666561225	-0.00176878539206493	-0.00176878539206493	-0.000796784689836572	-0.00149422226483908	-0.00128011142057127	-0.0012418434415109	7.22825180100584e-05	0.00114487105644412	-0.000833845960073076	-0.00149089382493117	-0.00213675437631544	0.00102981343383457	-0.000937797619256941	-0.000993997715728834	-0.00394694382015959	0.00214828516933785	-0.00135659938202681	-0.00112885766044446	-0.000765915379441817	0.00104115461871879	-0.000455069656867924	-0.00127207648277194	-0.000214355109241726	7.32054937221394e-05	-0.00173918305099618	0.000548843134818289	-0.000885268810919104	0.00267231766083598	-0.0026846855305952	0.000526775893526898	-0.00331277472795122	0.000456117332399253	0.00160927958393053	-0.0011620430078193	0.00155335283552827	-0.000203739076646059	0.00263444853297101	0.00083931909137247	0.000996107218017128	-0.00233711709154971	-0.00186269129703276	0.000605327210180917	-0.00159480070325524	-0.000770994367910505	-0.000372635589207415	-0.00133247201908815	0.000284728054512962	0.00273353162685996	-0.00116516774337005
-337.933333227956	-0.000370809348220646	-0.000370809348220646	0.000655878409000166	-0.000661182479395617	-0.00203597775378395	0.00212799030725708	-0.000671257131257819	-0.000837778276640333	-0.00137661468950723	-0.0019812817424627	-8.50166226290527e-05	0.00109566976906561	0.000442333814692608	-0.00275565114054821	-0.00380779437972301	-0.000882756104215288	-0.00135233299889148	-0.00119803695964193	-0.000457416469796135	0.00214683314183362	-0.00189883105697097	-0.00100842085920061	-0.00249491221843046	-0.00164811150851174	-0.000336086613409448	0.00233980824916358	-0.00209304431911517	0.00156842307810401	-0.00284583342512901	0.000265219881574907	0.000996190661214591	-0.00121112450960048	-0.00106241535060747	-0.00126522796374562	0.000983115174753912	-3.5472558884031e-05	0.00552697355707055	0.000228418051920753	0.000588749171168468	0.00157105087421472	-0.00306401854514349	0.00203331319375322	-0.000647664954625315	0.000773150091400776	-0.00278958957938091	-0.000348955353736247	0.000335555812396304	-0.00029824736320716	-0.000976316542532163
-337.899999894686	-0.000414731213105535	-0.000414731213105535	3.13340478778068e-05	0.00301795803366744	-0.000375748883409077	-0.0026859128300839	5.82765179764078e-05	-0.00286254584647838	0.00214996233059217	-0.00209150682745951	-0.00195171554677176	-0.000420303163727209	-0.000518180921030287	0.00218249911469948	-0.00239274284458302	-0.000533061789209976	-0.00162121748000621	-0.00124092046586033	0.00329317398522289	0.00344387800673207	-0.00149475192584159	-0.0020288692174093	-0.000315116436399032	-0.000367110620449473	-0.000329315595950841	0.000384150523943916	-0.0015080688803899	0.000870685005775806	-0.00152023307571258	-0.00129545410709686	-0.0014870332487873	0.000328324327830254	-0.00152024355345182	-0.000952286453871909	0.00213521810585027	-0.000681945020518548	-0.00332696370822982	-0.00168505428988286	0.00159121544499508	-0.000578036328176879	-0.000956042962793169	0.00095691898495287	-0.000213210013218612	-0.000207655160394116	-0.00383474261270722	0.000893507817056327	0.000865240812614632	-0.000128946213474701	-0.000111958544939728
-337.866666561417	-0.00112666711082654	-0.00112666711082654	8.00739191127997e-05	-0.00122894105069238	-0.00141761029332954	-0.000178905835925502	-0.000120313627690605	-0.00244355430724574	0.00108799293092821	0.000158592532509383	0.00242963863719037	-0.00025921729114553	-0.00312804469603578	-0.00301243957200636	-0.00268294352473897	0.0020138368172149	-0.000337115579440606	0.000617990232624099	6.55407932993457e-05	0.00320614959801224	-0.00308954575655962	-0.00270205225912179	-0.0033573206245231	-0.0015808132584928	-0.00304047381077244	0.00189444436430042	-0.00292110657557798	-0.00110372719315721	-0.00133129873899052	-0.000116752508418916	0.0016649214170692	-0.00171979726442717	-0.000777663782775995	-0.00300967632561056	-0.000602024004010215	-0.00028885057991046	0.00225621202050708	-0.00116685940196815	0.000313784658553695	-0.000792632374004509	0.00125592915778439	0.000952838694198932	-0.00205056228348122	0.00193373262214935	0.00102880903577396	-0.00038634565404394	-0.000369611662706326	-0.00146200228465476	-0.00223058387719899
-337.833333228148	-0.000817265378036724	-0.000817265378036724	0.00114974059316519	-0.00117828138960452	-0.000733293077089803	-0.00148584839446775	0.00217275117830007	-0.00489436557996259	0.000570202012329601	0.00158096128862373	-0.000502167101247397	-0.0021059104049822	4.80173412491514e-05	-0.00180563335737061	-0.000772060743075564	-0.00193130488357252	-0.00258081998759985	0.00109139606521003	-0.000325380065600567	0.0024641232297965	-0.00324032854324185	-0.00177058332415969	-0.000777399781004662	-0.00204301688527109	0.000630430713385866	-0.000339691574565149	-0.000559614736329817	-0.000764918805606696	0.000860377581397342	-0.00227502915530453	-0.00228377282579717	-0.00343051847843179	-0.00419891512451775	0.00134287895123752	0.00150900221514638	-0.00101054401782119	0.00182326341675332	-2.01838660541798e-05	-0.000994689039952368	0.000214928721128049	-0.00052634658989148	0.00113398066361625	-0.00119088602312944	0.00165134874583128	-0.00226324492208341	0.000928191825275149	0.00100548973161196	0.000689729122744231	0.00040422200573631
-337.799999894878	0.000215236318471534	0.000215236318471534	-0.00186203760808301	0.000624657895273661	-0.000550972408954964	-0.00154487240648815	0.000973111825276041	-0.00129743766754209	0.00048879463518825	-0.0018826183092775	-0.00202467600867196	-0.00440029723003499	-0.000470971463895076	-0.000460474798986477	-0.00103631580670549	-0.000786418415463896	0.00395361903042546	-0.000493335757995594	-0.00134937354086395	0.000489438138132958	-0.00123667586587317	-0.000298805587901185	7.81371248502749e-05	-0.00374588621604932	-0.00070224121266127	0.00200103738009327	-0.00190700238374197	0.000716541552040706	-0.00163323807711846	-0.00162966192006397	-0.00372506656320337	0.0010986210058791	0.00153292301780339	-0.00193435064282665	8.02009181145591e-05	-0.000186201992895652	0.00145652065993873	0.00234250011382153	0.00113519016404329	0.00213978054445929	-0.00173424598351568	-0.00101706527052514	-0.000451841827835087	0.00118543458186204	-0.000824534212166883	-0.00197193379516158	0.00111271347467468	-0.000707055798976897	-0.000791429361130858
-337.766666561609	-0.00380389112952173	-0.00380389112952173	0.00188741507448753	5.32487223314781e-06	-0.000777606165684563	0.00083137961054025	-0.000185506883353281	-0.00294302580152361	0.000240982463248551	0.000792633814392985	-0.000596985778083314	-0.000513857570355714	-0.00106079003177928	-0.00172890138245441	-0.000476450809552498	0.00186358599267278	-0.000982002201015519	-0.000247352706058912	8.5044611856544e-05	0.000807253796423324	0.000656020221148856	-0.00165548473524801	0.0024820566867314	-0.00203970447532076	-0.000662028619485278	-0.00196002851509558	0.0016731674380891	-0.00253499906750032	-0.00225978302849217	-0.00231599614474332	-0.00162118406678491	-8.30600075347743e-05	-0.00100335249880634	-0.00157884926039575	0.000432539224045292	0.00107934793463726	-0.00304647834528149	0.00246210496747257	-0.00152171834560544	-0.00138636705641659	0.00126081242228848	-0.00156700984639147	-0.00345498033356617	-0.00107693891974781	0.000432085061186083	0.00359560368950429	-0.00192161892595366	-0.00163582823157127	0.000862903290971273
-337.73333322834	-0.000470427856676725	-0.000470427856676725	5.57940834633452e-06	0.00316429268164997	0.000546122101953928	-0.00101710225160567	5.71807814979675e-05	-0.000315899436721612	0.0017239304935055	-0.00416734766656301	-0.000582577648265858	0.00278576241177975	0.000212485456942302	-0.00318630896149019	-0.000712298926470734	0.00230635454602635	0.00102851015567773	-0.000484913169273349	-0.000992114264788624	0.0020135956038505	-0.000902942337631552	-0.00221645118998015	-0.0001788514770108	-0.00250628045833168	0.000893833555823953	-0.000441952442139071	-0.000513835206097601	0.000823711682000239	-0.00570962621487769	-0.00295418773437051	-0.00411913245673579	-0.00056812483993518	0.00190692587181318	0.00122607417735687	-0.000210544152457581	-0.000157796851952052	-0.000967906742878388	0.00215047727924678	0.00151693151938681	0.000579260149958905	-0.00216323207355484	-7.64058698278225e-05	-0.00215524694850611	0.00111296801561356	0.000277228291403975	-0.000864748074808519	-0.000425915559414292	-0.000459065819259696	0.00054277227403543
-337.699999895071	0.00169783419273739	0.00169783419273739	0.000851533437146279	0.00305623026598567	0.00164657229256771	0.000261717054926724	0.000103112969576991	-0.000584461503037814	0.00215181149344523	-0.000923998143953608	-0.000767937345638181	0.000947244311947482	-0.00179699133753763	0.00140623778430438	-0.000552184368115771	0.00143952257639723	0.000280998942271515	-0.000455635314809077	-0.00119062081696752	0.00126900454307455	-0.00193561222454985	-0.00217216500906081	0.000614542338329249	0.000187071207877976	0.000292863181268865	0.00190609210172421	-0.000477326754635188	0.000520264702950857	-0.00158545317321646	-0.00277561969414353	-0.00129140225671631	0.00147236166053988	0.00216088256966263	-0.000487210170983299	2.20369778821672e-05	-0.0011498373010993	0.00108611415577975	0.000707716233333544	-0.00105200805346151	-0.0013468116325126	0.00144572542500732	-9.54314912910981e-05	-0.00200743145237614	-0.00101856642422626	-0.00068275016934094	-0.00230524302104462	-0.00197233712452127	0.00229527632829141	-0.00055365239749372
-337.666666561801	0.00385086471999607	0.00385086471999607	0.000695465126287598	0.000143686055532388	-0.00206577289283616	-0.000650133666347474	0.00136027732704824	-0.00136156445244529	0.000483831684469971	0.000176229321931731	-0.00210615812408477	0.000734929190446709	6.7298732527532e-05	0.00115022483608529	-0.000792060436015096	0.000865790380235709	0.000221672131420436	-0.00158942601390943	0.00122926470782025	7.45314880075121e-05	-0.00269821910754353	-0.000833386711430739	-0.00166741277638704	-0.00311453923232818	-0.00082067019717369	0.000456767778680423	0.000129464060967588	-0.00180799176501367	-0.00319064477275244	0.000914521112600375	-0.00300058640375589	-0.00162606687015021	-0.00120753509423299	-0.000560152560876603	0.000632745377804111	-0.000341716019608973	-0.000792933083882841	-0.00161596954767962	0.000536048749534501	-0.000459685499648477	0.00413797451316644	-0.00219850138273103	-0.00101020353526482	-5.33066393616499e-05	-0.00421016214551595	-0.00266074913018	-0.00328105236137921	-0.000368114554853527	7.19384370133636e-05
-337.633333228532	0.00109224633270544	0.00109224633270544	-0.000872643158117747	0.00176041243196667	0.0012653335864562	-2.69870326421451e-05	-0.00300546854734429	-0.00174352320922921	0.0013488038298225	-0.00301933509862751	-0.000826257990268364	0.00249956499548598	-0.00321315884900952	-0.00183013177941271	-0.000314843223106598	0.00119068336072226	0.000731488789112777	-0.000261897841046466	0.00146552466826988	-0.00113005151903367	-0.00126159476395749	-0.000295036783940605	6.9033769953819e-06	-0.00253768908068941	0.000220673359556889	0.00189423571034397	-0.00241593078216218	0.000689581602853595	-0.00168837779259623	-0.00071425105114109	-0.00116889227798456	-0.000524008724379521	0.00160478944401021	-0.00293579037644387	0.00154706431181784	0.00195740197996352	0.000826778681511153	0.000711607103857981	-0.00137220330862875	0.00134555179629237	-0.00232912907710026	0.000629637017503182	-0.00237488038385347	0.00351020518779155	-0.000415137893163053	0.000163594861963268	-0.000117578149072761	-0.000519965046668402	0.0034064925462387
-337.599999895263	0.0020372413792431	0.0020372413792431	-0.00050896531186162	-0.00114822581881591	-0.000406628096232486	0.00233762581790153	0.000216144417703346	-0.00051155609396436	0.00135901944560834	2.81947355285084e-05	-0.00176124997142657	-0.000118116305716898	-0.00243468679311609	0.000782205268386904	-0.000409730354041571	0.000207939805728197	0.00107745726478681	0.00130750769096577	0.000840894301714856	0.00228360248941439	-0.00251228743708953	-0.000972470825727934	-0.00129018906182599	-0.000691305533593867	-0.00311729175599518	-0.00128608588047208	0.000346003185022759	0.000899301961293508	-0.00338317237885577	-0.00241789996595576	-0.00290173192559573	0.000226665967744788	-0.00239074367645942	0.000445333152137795	-0.000136924368662639	3.70286296536015e-05	0.00103042791278796	0.00155809081417868	-0.00184470773586576	-0.000714291982474302	0.000504576977194193	0.00172627462657415	-7.36002230080635e-05	-0.000181701454808336	-0.000625613495937261	-0.000155944884372761	-5.83276730318216e-05	-0.00139340505752672	-0.00152864705181754
-337.566666561993	0.0022407876442061	0.0022407876442061	0.000454314142914969	0.00102528803834478	-0.00158102360138346	0.000667812513712063	-0.000501647353765455	-0.00219917571149486	-0.0015240112455005	0.00168952974846792	-0.000858783900341553	0.00148212760599875	0.000424005214112233	0.000103822808525833	0.000664255630882127	-0.00216483561637915	-0.000593544421728875	-0.000728672121355523	0.00134190915739818	-0.000245874914189148	0.000275713489837459	0.000730858650725419	-0.00062252280269337	-0.00125469740001471	0.001190863698182	-0.00291403563380355	-0.00195343394419756	-0.000363467211565438	-0.00199526405553774	-0.000291548089123461	0.000513956707911323	0.00236720405212199	-0.00171353176100475	-0.000922734415009785	-0.00166597112329692	-0.00026785555082065	-0.00085540560125108	0.00276540949347603	-0.000664304776208047	0.00118381595224748	-0.00062641623395876	0.00107259236831048	-0.0025311373661302	-0.000507990424562732	-0.00277660134401392	-7.43823749081995e-05	-0.00119152808761691	0.000150332093392103	-3.22290756414878e-05
-337.533333228724	0.000831228976080678	0.000831228976080678	0.000292381694366184	-0.00177693027621095	0.00112139877035367	-0.00258724780365627	0.000603565855780697	0.000740606685067258	-0.000324315422806754	-0.00256120480472055	-0.00529701894363466	0.000606072223457099	-0.000478626266082971	0.00126355631756048	0.000728409332179547	-0.00097741199527257	0.00184153490355077	0.00174551297243364	-0.00214814989674539	0.000575983429589977	-0.0011415387730469	-0.00229217968462014	-0.000575514667821797	-0.000612637343831546	-0.000542323805945988	-0.00138570590501774	-0.0014854939437503	0.00448043686500088	0.000632031144971457	-0.000238555179939648	-0.00176841162968466	-0.00177131720424917	0.00254423312168428	-0.00230472656555991	0.000320085166714335	0.000721025860905278	0.00113947927211655	0.00191360220371173	-0.000230632931218722	0.000594327671855632	-0.0018619039980815	-0.0011244914002837	-0.00105335120756178	-0.000299545152845915	-0.00197713483021056	0.00148922238167826	0.000639963888328543	-0.00119477584115746	-0.000411572178084851
-337.499999895455	0.000406785497165996	0.000406785497165996	0.00161674001805912	2.59692334994011e-05	-0.00225099356565184	-0.00309170545247928	-0.00146836271067141	-0.0021306040745882	-0.00106970293308062	-0.000341036617870438	-0.00191327792515261	-0.00273827200431997	-0.00147579232564121	-0.00240521318654852	0.00101144841099987	-1.88521762630733e-05	-0.00258129448847544	0.00175718646390666	0.000987315398329192	-0.000299860924142803	-0.00250480013213283	-0.00305582972283369	0.00243493050434573	-0.00174484912662898	4.07744764416851e-05	0.00221826483018062	-0.000997080222363556	-0.00461839934743424	-0.00157816148381562	-0.00138151283468291	-0.000922710762488288	0.00129567241558237	-0.0017493654799472	0.000739736422256554	0.000185881162454105	-0.00271489819712467	0.000751220952818432	0.0043355618734322	0.000224116203980551	-0.000391352470035189	-0.00102782828248915	-0.0015876587122382	-6.78251211172487e-05	0.000515215198941266	-0.00246955750169719	0.00151152004313226	-0.00220681766982289	0.00303028272297456	-0.000235103134517911
-337.466666562185	0.000164522991933258	0.000164522991933258	0.00118688782101872	0.0029034557169838	-0.00229225359486374	0.000817290388772762	-0.00111822373781423	-0.000932186061374018	-0.000947316490451877	-0.000855527227362929	-0.000904883974574555	-0.000257934454633735	-0.00166577896927367	-0.000859671593714584	-0.00179020249067818	-0.000584688888567997	-0.00133327052415999	-0.001010739915557	0.000886684883983024	0.000573773210207129	0.000501847776049003	-0.00172583868032883	-0.000326121981317651	-0.0023256003487514	-0.00201732077214434	0.000427151484612365	-0.00569175683528444	0.00091917211560022	-0.00203179933014086	0.000462325310811251	-0.0028262183342439	-0.00113850107432145	-0.00160535201857548	-0.0027216913379754	7.27484600001604e-05	-0.000926135122294225	-0.000627173051235386	-0.00284130807381411	-0.000487904102200787	0.000244697686820561	-0.000168783428169395	0.00115709846394563	0.00113006378185676	-0.00107289701335855	-0.00156218659171858	-0.000231102477696421	0.00103251607488331	0.000275250681515238	-0.000713571810224245
-337.433333228916	-0.00159974425687825	-0.00159974425687825	-0.00195921771544449	0.00231558703704848	-0.00392272115164161	0.00120858151682768	-0.0028868359480545	-0.00050700456903674	0.000504575382889172	0.001821244413169	-7.0820521130277e-05	-0.00274129804007661	0.000359331646556327	-0.00421875877977507	-0.000642752486671117	0.00163705468137676	0.00255718610597944	0.00412662518679774	-0.000614606236225779	-0.000865298640422174	0.000796376321318015	-0.0016624068878891	-0.00037030769769486	-0.000762207726159869	0.00126540235877037	0.00152651937829873	-0.00243138602988346	-0.00251716400509916	-0.000312980703734311	-0.0012230342312759	-0.00147760017257825	0.00036519175510441	-0.00178254113382426	-0.00176436709855299	0.00201043623338071	-0.00181204370541943	-0.000692616619093589	0.00283966369651489	-0.000829535305581608	0.000383014365599732	0.00120942114886768	0.000956004045187031	0.000439065263118432	0.000790100202063937	0.00124627464908778	0.00127928544455647	-0.00127844756814832	-0.000905796941389814	-0.000397246731156708
-337.399999895647	0.00265693240131537	0.00265693240131537	0.00046112524017361	-0.00204933786187766	-0.00307127651656758	-0.00205121508398454	0.000593094539699135	-0.00207885784278694	-0.00136933069943201	0.000318739658321077	-0.00219535553975925	0.00313512973789121	0.00107760306143634	0.00271852991067167	0.000294355814683289	0.00229727434000804	0.000274963183635624	0.00112648732420995	0.000620425932834956	0.000923969627497634	-0.00152552847699849	-0.000210358131203514	0.00154995870721542	-0.00291087718623595	-0.00145463965232007	0.00197472694543699	-0.00241550844242666	-0.00125679528090217	-0.00217331105388108	0.00046773175075332	-0.00100827691059302	0.00157008875440046	-0.000388464613341855	-0.000553661160526353	0.000839156932546326	0.000130107576446159	-0.00172703508067351	-0.00127507013822103	-0.0026577740051893	0.00288578389730543	-0.00149731834967959	0.0027589366896219	0.0014760010672179	-0.0010648409973204	-0.00235213814073576	-0.00166527999366328	-0.0023830061145288	-0.00229015300671931	-0.000503743180919169
-337.366666562377	0.000707484449716134	0.000707484449716134	-0.000614429944345463	-0.000385610956141647	-0.00208233441418415	-0.000237088029788279	-0.000762589738598218	-0.00187556017545065	-0.000725181628788207	-0.000322625048932879	-0.000689487729872096	0.00192157012139005	0.00166667373980867	0.000272988364530158	0.00112974250215403	-0.000854855683009803	-0.00287920152971699	-0.00192819364914876	0.00315468909002437	-4.86568968433021e-05	-0.00128218956152171	0.00234298615889228	-0.00388631966139741	-0.00197262147464594	0.0020903227109883	0.00542114298175311	-0.00225467355741027	-0.00245494850233619	0.0011373940776489	-0.00256046243581765	-0.000146102997220288	-0.000486304389139547	-0.000863646304955723	0.000691468252660421	0.00105395944820652	-0.00037519202070091	-0.00286484155842426	-0.000584698631533875	-0.0015493913913901	0.000539932913705243	-0.00179145223658139	-0.000862687650404759	-0.00265467625478244	0.00177449709166633	-0.00385033499514997	0.00159271858449095	-0.000889356761502702	-0.000588804104085239	0.00103127065777375
-337.333333229108	0.00360061655799004	0.00360061655799004	0.00148152978978833	0.00109871944806461	-0.00350233007790179	-0.00317905701729493	-0.00187088242291999	0.00017588582304795	-0.000532796346306319	0.000693986561827731	-0.00184010203711449	0.00259118427243943	-0.00131076613557979	-0.00117222376012871	-0.000359530817071518	8.69721166142368e-05	-0.000759170238958329	-8.37737590019261e-05	-0.000537914476732571	0.000133507847164815	-0.00170956131097111	-0.00198323937400324	-0.000339918140921269	0.00259551535377833	0.000624924670701965	-1.35795944262718e-05	-0.00291512812189509	-0.00155819528028456	0.00215343721312133	-0.00105920442948126	-0.00211662446952743	3.95213334751787e-05	-0.000660966666614526	-0.0033824115236708	0.000266006208580638	-0.001806689403553	-0.000494607299569294	0.00207707458686146	-0.00226408218418706	-0.00198304796964455	-0.00111085764761421	0.000291413412989994	7.11387823570941e-06	-0.00284833921123473	-0.00054769364584728	9.87145138215961e-05	-0.000352727350397708	-0.00191688821209635	-0.00156905818719444
-337.299999895839	-0.000126225974371064	-0.000126225974371064	-0.000717678337551986	0.000865144679896512	0.000435233474295638	0.000382293440572945	0.000814368263581944	-0.00203442939340548	0.000338627490915955	-0.00156429306376205	-0.00280914791208342	-0.000102858782494386	-0.000482370356512773	-0.000688785810687875	-0.0039483734771939	-0.000224203365122189	0.00112422457644623	-0.00184796373734675	-0.000259538287997851	0.00290143017286304	-0.00337625846549461	-0.00146763842200226	0.000735305303032785	-0.00175798725626819	-0.00264625418391462	-0.00198439429993025	-0.00360070309945981	-0.00290058239859337	-0.000821125049529803	0.00329089374678582	-0.00101830281522519	-0.00250304599847428	0.00167973890729667	-0.00117427472085629	0.00174726174912931	-0.00116608674077545	0.00289705415336228	0.00254299690288318	-0.0020920544578753	-0.00258465130148344	-0.000234123861693192	-0.00182122221637815	-0.00262079092994993	-0.000344336613263385	-0.000475734917752657	0.00269776076646122	-0.00123841668736557	-0.00131102825108764	-0.00108880590417781
-337.266666562569	0.00067242642349874	0.00067242642349874	0.00300482790377521	0.000643669804978098	-0.000285655765012494	-0.00108377574888785	-0.000823772701108449	-0.0010869127860772	-0.000685666651294548	-0.00284923968510353	0.00151846254577559	0.00258945754187434	-0.00323539109506055	-0.00216580675057831	-0.00220985520060357	-0.00223022384797178	-0.000967903025362427	1.51303470972142e-05	0.00097350403098706	-0.00032424878205739	0.000656036094359269	0.000950736233986227	0.00218801939942026	0.00186297138650771	-0.000257291239026181	0.00124701556249296	-9.27582148513295e-06	-0.000139127119503701	0.000609821681977207	0.00106938993122296	-0.00122292976600002	8.36954035006165e-05	-8.84967115651891e-05	-0.00134911245293479	-0.000694325861083089	-0.00164079925493654	0.00158144463970333	-0.000171260540812845	-0.00240211068882545	-8.152431602515e-05	-0.00208928087710658	-0.00483494220143299	0.00143850212672836	-0.000922809127222868	-0.00308794890821917	0.0016119859732634	-0.000101738096374482	0.000528962818226342	-0.00116669900375732
-337.2333332293	0.00102530790666588	0.00102530790666588	-0.00095987091956673	-0.000657223378840777	-0.00119613858640566	0.00115361236198908	-0.00107697269103779	-0.000435544235062313	0.00130048944339967	-0.00100260854149892	-0.000279676418683539	0.00166430753361191	-0.000791359865368824	-0.00148216467352102	0.000438783562157541	-0.00296034414387036	-0.00111505207975582	-0.000878965738600357	0.000870813915782365	0.00466803914821845	0.0016612434346075	-0.00346083000157715	0.00363081062340931	-0.0010927240860501	0.000908951686410586	-0.0017853834233561	-0.00354666473064169	-0.00130163354066315	0.00211673943601132	-0.000186983675034336	-0.00435643741578418	-0.00107270039655438	-0.00112081632054328	-0.00133002946853544	0.00306517992830302	-0.000325034348948594	0.000918298784787996	0.00262257921267428	-0.00098982372482026	0.000302330687720453	0.00104192588350116	-0.00080338725589324	0.0003308185755444	-0.00201875383745642	-0.000566243263212418	0.0018461003998218	-0.000518718509130767	0.00126509943343622	-0.00288334093853226
-337.199999896031	0.00214830146283218	0.00214830146283218	-0.00230971325078033	0.00367855695852048	0.00116400877927114	0.000887971559498713	0.00117472658151518	0.00145594339412625	-0.00206111497817618	-0.00246430022404953	0.0014522315757336	0.00115940658335589	-0.00187394526189522	0.00123337505096199	-0.00013473036628231	0.00204849287581998	0.00159027388613964	0.00188959865837857	0.0023168443131949	0.000881080394879774	-0.00138408578764193	-0.00213225388412164	0.000353923443565662	-0.000542705919056363	-0.00144171558044603	0.000787766704107407	-0.00232367309616743	-0.00268028805896814	-0.00158869083292701	-2.82838886987991e-05	-0.0011083558163647	-0.00153583506216826	-6.287987312803e-05	-0.00241617264310523	0.00234999339525888	0.00060481852959704	-0.000992433052900976	0.0015276546726648	-0.00147300751652146	-0.000160771713688002	0.000840229934680359	-0.0011571253210807	-0.000320719923522672	-0.00130780886870396	-0.0020260164830761	8.82735388751943e-05	0.000361724934581864	-0.00179845688270575	-0.00170158135609688
-337.166666562762	0.000564418631466945	0.000564418631466945	-0.00099819586014116	0.000788925747060909	1.14184672104223e-05	0.000598625170851852	0.00144559304892211	-0.00140524385151342	-0.0018966894588992	0.00177611783950005	-0.0050504910348862	-0.00226685503478319	-0.00012192620229734	-1.86041228513734e-05	-0.000469533828794555	0.000287988609092515	0.00170716594106401	0.00015232427551104	2.78529727618659e-05	0.000338490614047671	-0.00269979694913547	0.00186108704200005	0.000735933269956357	-0.000444914498167304	0.00141095541188541	6.98117968235268e-05	-0.0035872942249725	-0.00202953609674417	0.000601036444951797	-0.000106126066396706	-0.00177791063690458	-0.000308401381451384	0.00040009088111026	-0.00237660421233787	0.0035127615955487	0.001097404540503	-0.00217135409830682	-9.57423371217292e-06	-0.00209202015836774	0.00149716048839366	-0.00115822145974198	-0.00144720922273955	0.00146835514018184	-0.00239171370032554	-0.00511293578216732	-0.00173477239208131	-0.000932986122460178	-0.00288827182306295	-0.00102292029842432
-337.133333229492	0.0015197203201206	0.0015197203201206	-0.00252580754425114	0.0014238211601123	-0.000868749447717421	0.00010931918461532	0.00240238093909395	0.000895073199665641	0.00115110915233096	0.000120153272708201	0.000455998841463967	0.000752242552964466	-0.00139565483286941	0.00026272662191007	0.00297667659374723	-0.00434166904013822	-0.000729854916629247	0.000904707210063083	0.00105420737219397	-0.000513140928168787	-0.00278844326792682	-0.00225079913757986	-0.000422554925551433	0.00153620813077548	-8.75682496642716e-05	-0.000851293913700535	-0.00216817969165972	-0.00104931359418725	0.000603009471464966	-0.000279572317751331	-0.00259590120543196	0.000459201865542158	-0.00295389674939772	-0.000669554159909658	-0.000970770200024784	-0.000114532550979041	-5.52910440294596e-05	-0.000338067108357376	-0.00118854384147071	0.000742682562103414	-0.00218047674655375	-0.00338016435426458	0.00299203570730988	-0.00120218332612054	-0.00204709738102593	-0.00118300130315396	-0.000476226040210581	0.000293997750036801	0.0021973161790183
-337.099999896223	0.000180186409852734	0.000180186409852734	-0.00125112571460384	5.68004628974661e-05	-3.9979782103905e-05	0.000120242669628179	-0.00149761000359316	-0.000737972871326487	0.000331691123193756	-0.00283438096313948	-0.00170014394425799	-0.00169807493222063	0.000363222706917687	0.000498841559989471	-0.00212633753629976	-0.000923530396302885	0.000248972375303302	0.000873151459734101	-0.000345223568354536	-0.000307651540817466	-0.00281778191685311	-0.00246485992433898	-0.000871863437283293	0.00017473975780713	0.00269323978712921	-0.00149775518222539	3.79972754552815e-05	3.92249216815133e-05	-0.00302926432320105	0.000141558794348295	-0.00235862265560893	0.00105395279618581	-0.00241555980720642	-0.00237143112732419	0.000512203895487007	-0.00146321509877634	-0.00164848419541508	0.000113978444566842	0.00103350843344197	0.000971028021379383	-0.00113240254582225	0.00238855347956635	0.000468974319563831	0.00203844093389594	-0.00251061139074404	-0.00118375461817766	-0.000438579968171648	-0.00216671707882599	0.000675113188192356
-337.066666562954	0.000234514545725872	0.000234514545725872	-0.00187929602131764	0.00061980354884339	-0.00440458619457917	-1.39990299304893e-05	0.00072855798072069	-0.00144338550395229	-0.000876731348059101	0.00169843556021132	-0.00146130061411298	0.00073233623487623	-0.00170765422141295	-0.00269446034642318	-0.00421251983917892	-0.000177161976566587	-0.00119902674506112	0.0011733298643688	-0.000392983984262574	0.000710470204749569	-0.00109614346190223	-0.00160781956117495	3.58067671977214e-05	-0.000154324623214852	0.00175764896921315	0.00127004292562072	-0.000146044268299006	-0.00154400095470109	-0.00279557430723565	-0.000574264236117394	-0.00076715270558636	0.00140539144529661	-0.00137494311907704	-0.000940968168020362	-0.000961164933680259	-0.00311906828619513	0.00110338269336463	0.000773736013126469	-0.000491808898037127	0.000738838741701553	0.00196858870467986	-0.000158995895391589	0.000627436344645682	-0.00199050356515507	-0.000765447419017073	0.00235280084816436	-0.00132355680610352	-0.00100806686147215	0.000250721736645643
-337.033333229684	-0.00120633296896744	-0.00120633296896744	-0.00083836400627435	-0.000486644138911974	-0.000810321629461597	-0.00117421845653676	0.00036410884607474	-0.00406375862869635	0.00187737078758465	-0.00154867204264275	-0.00266305797236488	-0.000704966356132819	-0.000107770101479998	-0.00152107003416879	0.000536411272691328	0.00228603569805208	0.000133139885745148	-0.000543781830117052	0.000541189583293966	0.0020318877841905	-0.0033628462923917	0.000334679631461277	0.000661265210052053	-0.00116538559282664	0.00197673750113236	0.000215287403933173	-0.0012815567888057	-0.00263538590945078	-0.000489103303467298	0.000151325891169729	0.000552458342220619	-0.00202454523498941	-0.00225615630962384	-0.0038332881840375	0.00211276257290272	-0.000198222489487976	0.00383985306911039	-0.00140999271442732	0.000143471383082905	0.00113322270425886	-0.000358678927549372	-0.001610423400075	-0.00110370372935975	-0.000914137494284151	-0.00195350250512649	-0.00144142689969851	-1.46264168494614e-05	-0.000915885007435335	0.000294426970405048
-336.999999896415	0.0005287469548233	0.0005287469548233	-0.00214736168952723	-0.000420268957761483	-0.00141731703008319	0.00117723515476353	0.000217866997769933	-0.00117432822295749	0.000586572813279673	-0.00274726556835581	-0.000152784701710762	-0.000480730935279561	-0.00184983140513284	-0.00461089325510911	0.00257139716800892	0.00278431428824333	0.000406182725003701	-0.000488883469035417	0.00210236378300732	-0.000962187622303712	-0.00270164241013493	-0.000704230642238457	-0.000224876820035136	-0.0008303224759032	0.000701499691620255	-0.00194019041065552	-1.80687088141562e-05	-0.00132232903156648	-0.00128455316370846	-0.00179704796994229	-0.00123879898718571	-0.000569610201896387	-0.000720638686402819	-0.00372514092353804	-0.000451164523729508	-0.00194508752077593	0.000324198851356816	-0.000965440832334741	-0.000893078441063122	0.000160197599354706	-0.0025143661907443	-0.00414284619736616	-0.00167508821323969	0.000160964722307089	0.00127780092622076	0.000912178500207306	0.000599203431479678	-0.000887182220924543	-0.0011701954006843
-336.966666563146	0.00169589014648941	0.00169589014648941	-0.00210031106832009	-0.00194463819386959	0.000679822864934732	0.000732500509837419	0.00192368367368956	-0.000896671629089352	0.000402466805315638	-0.00164385802123612	0.000159021131750703	0.00071374094938359	-0.00226542223027448	-0.000806915072813608	-0.00334012272991691	0.00211574503432777	7.10084110625564e-05	-0.000648967955757196	0.000407824937782242	-0.000618416972902214	-0.0028920485384909	-2.73297094581793e-05	-0.00161498124906179	-5.30307870715285e-05	0.00143464994251929	-0.000182950115338865	-0.00151524060886687	-0.00350692458714974	6.64347460898052e-05	0.00184619248494344	0.00173474164618292	-0.00208997690795143	-0.00226997631670744	-0.00233217848967282	0.00268954311508962	-0.00140179726094325	0.00137643813392163	-0.00315649643855975	-9.60951535526888e-05	0.000400402179276171	-0.00125365016335155	-0.00444304689396713	-0.00140594575393882	0.000629238051913839	-0.00073724117899765	0.000360830484602892	-0.00145771995561117	0.000345230152538401	-0.00207939508454458
-336.933333229876	0.00222263264433986	0.00222263264433986	-0.00269399601911635	-0.000907230646811308	-0.000902532759653463	0.00106538973529535	-0.00187855118070546	-0.00230243274215536	-0.00337388306585484	-0.00261040547479552	-0.0023525572906189	-0.00178510613412408	-0.00395803206179668	-0.00149883029897102	-0.000781222721982	-0.00183746761800974	-0.00154743809329394	0.00269422156298649	0.00140178081380771	0.00160241349803125	0.00053098808396379	0.000258464096365651	-0.00160819810647139	-0.00231782368368727	-0.00253719835325916	0.000299192815544025	-0.00483588880173447	0.00248789607062194	-0.00164548962858824	-0.000158867899935022	-0.00115276056670199	-0.00153863103087115	-0.00121548569721053	-0.00112880222549061	0.000871968261997202	0.000676945878029578	0.00117490173170431	-0.00142550042319056	-0.00131012800676822	-0.00046764829707624	-0.000100579422701363	-0.000973480840791296	-5.86903751476076e-06	-0.000671278369836714	-0.00125871149129686	-0.00127356860901418	-0.0020417633035551	0.00155906979726228	-0.00111486013369255
-336.899999896607	0.000536539673663405	0.000536539673663405	0.00069768736062259	-0.00230608314005254	-0.000240236533177063	0.000198176670733186	0.000590616175462744	-0.000601639992780068	-0.000459077222252469	-0.000106379202217122	-0.000612434881291146	4.78846072242689e-05	0.00150407324615864	0.000819398526014758	-0.00274496070014008	0.00129768122954232	-0.00143429278201623	0.000131563033197279	0.000721809631842318	0.00177404820028548	0.000350232701102571	0.000501781320875971	-0.000218787369145379	0.00155980139410294	-0.000573482554080074	0.00113179957086507	-0.00739596387723496	0.000561755916492102	-0.00269819306389096	-0.000832921648633467	-0.000251600951951314	-0.003593301014991	-0.00104723010978802	0.000754869017745685	-0.00261265300414326	-0.00296019601304587	-0.000811899031680441	0.00231397112081599	0.000532664099806013	-0.000122318816905165	-0.00128977019992171	-0.000520691019562092	0.00153527927975017	0.00205752157213557	-0.00349228927664491	-0.00102006095348028	0.00097748169253864	-0.000940514027419348	0.00144259409067826
-336.866666563338	0.0043432389202942	0.0043432389202942	-0.000956717869200707	-0.00361941683911571	0.000249889551889204	-0.00180050944556298	-0.000918107919261502	-0.00123968496436255	-0.000232730854449525	0.000434451904148925	-0.00085505035139033	-0.00212879317637726	-0.00177607304261507	0.00038452658261845	0.000946956747603922	0.00125725737833926	-0.0010191306127505	-0.0030337640774869	-0.00190935873276266	0.00183286311813402	-0.0012780884087098	0.000799743927006547	0.000396075104181492	-0.00128214703645801	0.00109431917140856	0.00378550873266459	-0.00170788841553215	-0.00155956792102907	0.00168398875002074	-0.000261998438972122	0.000989714952082998	0.000907017859622661	-0.00150596906237399	-0.000456677965367525	-0.00115712967530235	-0.00189015370406609	0.00185706247678696	-0.000417795259260334	-0.000749665724314452	0.00215673583941889	0.00105060181112793	0.0010131920574411	-0.00307057362776098	-0.00133485596476612	-0.0024855593646016	-0.00074130589529009	0.000269655938785807	-0.000117482433088067	8.24484970073369e-05
-336.833333230068	0.00226960771330365	0.00226960771330365	-0.00192414192745693	-0.00213650551689581	-0.00300947909471549	0.000355880135799569	0.00263420504113943	-0.00026974373817612	0.00131507591970725	-0.000331547164544976	0.0020421703377641	0.0015743212500815	-0.00268837288882828	-0.00150136049362792	-0.00156011533561706	0.000542809207030204	0.00215518230905287	0.00058525368040907	-0.00118412009010249	0.00017789427423176	0.000577225526009806	0.00175597789835424	0.000517228677384685	-0.00142519167789523	0.00293667320377233	-0.000795033564680137	-0.00419739306734268	0.000262190608302126	-0.00108062001250253	0.000658077589085315	-0.00486311726632704	-0.000125126873504411	-0.00145321748475491	-0.00129466049531879	0.000680858483842028	-6.02103988589509e-05	0.000426174068162477	0.00263466136890866	-0.00230483599857301	0.000440578865540719	-0.00217695986701716	-0.000100659423404315	0.000878923625235561	-0.00235005421226575	0.00147293045992281	0.0024164505557821	-3.7054839341355e-06	-0.000356588722955187	0.00167891643321449
-336.799999896799	0.000135359212501851	0.000135359212501851	-0.00175639649812598	-0.00115149156703187	-0.00324458660011917	-0.00177127751866879	0.00037897041542434	0.00114855878153963	0.000434720444950187	-0.000359128127989217	-0.00222980160323516	0.00068293170949052	0.000863198659518671	0.000226629164267078	-0.00257280782352176	0.00085345850336882	-0.0010085260976892	-0.00085775826975576	-0.00122738339138506	0.00121809603856149	-0.0012430864862063	-0.00182054448956481	-0.000846188665807213	-0.00127311748630543	0.000104068249688116	0.000230786175829056	-0.00272920184491487	0.000797044243007194	-0.000718778027175015	0.00177200895114071	-0.000553951357743832	-0.00122213045949437	-0.000475797572714542	-0.00253096772588757	-0.00157320797184357	0.000102003823557739	0.00278267320372627	-0.000248134614096451	-0.00264463941464754	-0.000152045579923987	0.000543032396542298	-0.000843574150197091	0.00296690035023051	-0.00234821517681005	-0.00201451837253885	-0.00110607999763612	-0.0017299020237902	0.00179037151360883	-0.000450848157705908
-336.76666656353	0.00270932055282724	0.00270932055282724	0.00285546805976544	-0.0020941764464032	-0.000675470056924143	-0.00101459113884728	0.000646007946005778	-0.00191426806449257	-0.00226571198928061	0.000371286658432113	0.00101907316375638	0.00113332283588519	-0.00131324528191168	0.00025850849432707	-0.000230441453216268	0.000560871220195214	0.000727506457045113	-0.00143151778437922	0.000561453448638338	-0.000772981234942738	-0.00211026669692427	0.00107645731308026	-0.00149466555774136	0.00123292709169198	0.000731753332542162	-0.000109292156017182	-0.00169722412822682	-0.000202365745668009	-0.003832849956245	-0.000489183220792389	-0.00141797337851968	0.000742002521970875	-0.000126556432256453	-0.00123544307054024	0.00108813225990334	-0.00244123303194899	0.00158368362605932	0.00108066174986177	0.000776839997936207	-0.000906164723017078	-0.00202522074037015	-0.00012130960886092	0.0006045245622609	-0.000681979756911866	-0.00242873410029776	-0.000141471312827601	0.000389727491006409	-0.00241539637186128	0.00121042258313475
-336.73333323026	0.00204187257457478	0.00204187257457478	-0.00161056280310146	-0.000776192806788423	-0.00402555401069105	-0.00158632598170427	0.00119871506698577	-0.000431488081030218	0.00168540446349486	-7.05101897291449e-06	0.000233904921357664	-0.00159543618006364	0.000930478661573919	-0.00113015779674064	-0.00269985745424084	-0.000878531883358957	-0.00184456102528652	0.00155462666755235	-0.000311331089335676	0.00191555209387551	-0.00124106099847821	-0.0020392288475749	0.000260851541967866	-0.000762369086503956	-0.00152765045097925	0.000165663295539131	-0.00137248758452235	-0.000380581301766325	0.0012962305120191	0.000299949336999727	-0.00110895322280191	0.00181817692669439	0.000568690464598842	-0.000713200138166337	-0.000587705057592314	-0.000521682315655081	0.00108168805279374	0.00118301707243329	-0.000926898466967918	-0.00160998438906657	3.75893746527023e-05	-0.000295344962507826	-0.000176548545988475	0.00134015015922095	0.00134713212097359	0.00115156415743245	0.00163752662470451	-7.71064670328503e-05	-0.00386731587914357
-336.699999896991	2.26091795639816e-05	2.26091795639816e-05	0.000437815189123225	-1.17936278054565e-06	-0.00210279253278811	0.00114898097020488	-0.00283976319595702	-0.00140506926281925	-0.000341731265464218	-0.00360856921394814	-0.00235912707393982	-0.00184970588526445	-0.00176241459023441	0.00209984575041933	-0.00206151394441312	0.00235972134460383	-0.000222350555879713	0.000638751393296499	0.000477781707557745	0.000842458767850052	-0.00374407721946168	-0.00154413127995878	-0.00150482365395543	-0.0018559041899584	-0.000166722595104307	0.00107873784165013	-0.00113315629958888	-0.00335919270186869	-0.000701849431492874	-0.00171324842050979	0.000757751915315574	-0.00256232500184372	-0.00183526431161563	-0.00198625190532098	0.000238254311844543	-0.00229070190366654	-0.000456692447440954	0.00237058620871811	-0.00205978480900837	0.000731935820629914	-0.00356516035614152	-0.00198904491208285	-0.000499805875977533	-0.00272929906941821	-0.00105078951139703	-0.000374407128062471	0.000349621014719359	0.00121196153848258	0.00240756998235936
-336.666666563722	0.00216801552226609	0.00216801552226609	0.000522132828536415	-0.00330149490263909	0.000661866020839064	2.18498193614858e-05	-0.00034939891726149	-0.00236794966218867	6.84455226096503e-05	-0.00110832184516552	-0.000720843135275206	-8.19012245109052e-05	-0.00122127885828094	0.00113170051191269	-0.000797993668850583	0.000961432894557523	-0.00165724824480284	-0.000330460449948666	-0.00152720267043005	0.000514438859085975	-0.00285546625908695	-0.000376258298405152	-0.00155624804601628	0.000222768701945819	-0.000528856189185967	0.00176563240445116	-0.00242241195093673	0.0015498627296725	-0.000573732869624144	-0.000301536687313364	-0.00227203647179663	-0.000312340922745125	-0.000473059901011319	-0.00104301690800135	0.00240409457585211	0.000343899665373404	0.00148342875618312	-0.000502736998312825	-0.000895348665159168	-0.0016531745198104	-0.00137793893819371	-0.00161315105687221	0.00027155817892488	0.000560669765845123	-0.00100338778467168	0.00241003294259379	0.00144627425984778	-0.000685598212177729	-0.00274081384777303
-336.633333230453	-0.000380369045140494	-0.000380369045140494	0.000897304449926528	-0.000431392209653048	-0.00242933217746	-0.000919809558800666	-0.000574188932844777	-0.00208873412515265	0.00146403026539077	0.00317757020092213	0.00174571800000589	-0.000206331794282311	-0.00116073187766974	0.00101710475148842	-0.000970978432306313	-0.00109194321576822	-0.000495069525495273	0.000778927072836666	0.000325163873372891	-0.00141520295898501	-0.00182660177512894	-0.00205969430886932	0.000727157024745573	0.000883834060802613	0.00231913773202708	0.000311213922650544	-0.00118866062595147	-0.0025109968492345	-0.000716543402548564	-0.000399589856021287	0.000875700565266868	-0.00102920982217214	-0.00177094115825849	-0.000524780257539437	-0.00221145068623796	-0.000699375504936706	0.000575018830539453	-0.00173445853838072	-0.00434565478613436	-0.000629784240158804	0.000865622799695487	-0.000889312378386742	-0.00167937841912857	-0.000715418705791282	-0.00179376102181605	-0.00111317094529062	0.00192811090248401	0.00285101893336137	0.00128983371522684
-336.599999897183	0.000875131083813541	0.000875131083813541	0.00187030017368706	-0.000260295831502444	-0.000587281564258357	-0.00145407143019682	-0.00206823213329921	-0.000620969926818149	-0.000562347585296608	-0.000244009087988051	-0.000847949785273583	0.00146768642590689	-0.00458753324572347	-0.00239056418871464	0.00149352743744102	-0.00155921556624306	-0.000878780369744536	0.00191792786348599	0.000473539263336042	0.00264626227410403	0.00093850023825548	-0.000601511245570507	-0.000144254028548341	0.000854916265575767	-0.00081626113873301	0.00125332739838779	0.00108962006103774	0.00207499550223744	0.000756856030133868	-0.0023153767868429	-0.00320539707052669	-0.00170895820730221	-0.00360910083466848	-0.000768766363237305	0.00220631804414528	-0.00240576851830976	-0.000347376525133392	-0.00238829921448769	-0.000193459403703522	0.00106767073510206	-0.00122270556347004	-0.00229676078105012	0.00256426621798223	-0.00123536427476278	0.00219086929218482	0.000284585180143626	-0.000164053914151197	-0.00247358598703606	-0.00221330834568079
-336.566666563914	0.000143776616526758	0.000143776616526758	-0.000539235760126822	5.5717231930652e-05	0.000971793965883649	0.00154368170160113	0.000784859800660231	-0.00237808083492697	-0.00131174313965499	0.000765059765060361	-0.00226564781889971	0.00174423841404248	-0.00186518344524689	-0.000307465677051089	-0.00231488160986426	0.00222735344188807	-0.000311504395572371	0.000914518294117039	-0.00192569609145055	0.00198730970563543	-0.00226506879686217	-0.00229668337729005	-0.000884782612056378	-0.00533447053526925	-0.000341692645932978	0.00102556816795274	-0.00179298435932551	-0.000421815326515418	0.000321005609058345	0.000630825861246742	-0.000161477652678044	0.00030232068922964	-0.00208104702870227	0.000839262152878772	0.000895527722716505	-0.000575432214278471	-0.000905837053270742	0.000697250181880715	-0.00170901046166838	0.00185862385641922	-0.00161085159884578	4.32135640167086e-05	-0.00236599178060193	0.00189056970487034	0.000572407290521659	-0.000724713866439464	-0.000214391478270626	-0.000259845355640942	-0.000625438106659049
-336.533333230645	-0.000565235289983868	-0.000565235289983868	-0.000450038579025258	-0.000647622127805114	-0.00104639139583607	-0.00218987362916745	-0.00234612904062104	-0.00389638940572479	0.00154024465564384	-0.000356877722661797	-0.00169480987538484	0.000201564329766257	0.000372514974325999	0.00261719172574693	-9.28035994939291e-05	-0.00132061110740445	-0.00215804735449454	-0.00148557685274686	0.00104675450697655	-0.000893389582473758	0.000374074904510802	2.27159975740854e-05	-0.00211559884062928	0.00177180741168959	-0.000471492769194115	-0.00106327963283126	-0.0021675927831023	0.000916421056699313	-9.44841864959356e-05	-0.00224085229604787	-0.003131071110826	-0.00114757282225941	-0.000992650764840786	-0.000159335282361672	0.00171492579969812	-0.00171602896745116	0.00167830020420967	-0.00169639811693401	-0.00239012633755087	0.00113370745993135	-0.000748640271946543	-0.00276253075627497	0.000265386475030605	-0.00228881057422137	0.000981055990885382	0.00238233918708475	-0.000120033764475336	0.00182130372732126	-0.000418760604225521
-336.499999897375	0.00119982315115486	0.00119982315115486	-0.00111450504146671	0.00145271626343846	-0.000326404588016804	-0.00109369931869174	0.00177076420148359	-0.00107800845279415	-0.00303636194408674	-0.00163114709866363	0.00114013210842612	-0.00170312567980468	-0.00131215978945265	-0.00122841207478364	-0.00166098372367274	0.00136551184402689	-0.000715600806884709	-0.00125439929717441	-0.000711507431323088	0.000396914713745589	-0.000659821437797969	-0.000737984863651953	0.000265449676553176	0.000248764854058892	0.00120542357991371	0.000249277379311574	-0.00280552263386924	0.00115850019567854	-6.01564300817259e-06	-0.00076453608838889	-0.000732082188683258	-0.00117873512552424	0.000726504095597269	0.000285710011259321	0.000604149141118393	-0.00167543343990917	0.000455118846588665	-0.00129738478142805	0.00022102072924135	-0.00144816447634333	-0.0014243786740471	-0.00178795269705312	-0.000343777844435844	-0.00150031071509971	-0.00291378671542009	0.00282237438834088	-0.00052641771905515	0.00027721074384579	0.00180655164701904
-336.466666564106	0.00453069986496912	0.00453069986496912	0.00188299294562777	0.00272213927577458	0.00189425591183079	0.00154983470755055	0.00107918695655651	-0.00135692011527011	0.00107809721844365	-0.000919839692331448	0.00133756212347624	0.000195541954500333	-0.00373120350702505	0.000319221937414405	-0.00207565372067209	0.00180464066538999	-0.000977515361679338	-0.000296645369460058	0.00153567644686281	-0.000362190276041008	-0.00200381851452258	-0.00212770295030473	-0.00199393516638746	0.00141398652971447	-0.00264804438005395	0.00241187363373552	-0.00193309543529818	0.000502972377452227	0.00113661167811596	5.56424515568699e-05	-0.000734553943733895	-0.00428200103464793	-0.00281457188769219	0.00200035103795415	0.00193860483860142	0.00197718503322886	-0.000613473295492994	-0.00144480027074878	0.00079186495158845	-0.00124908797189593	0.000755421577430027	-0.00074593631591191	-0.00445074601917661	-0.00531059807071199	-0.00081334247514997	0.00170231891020034	0.000598212567376688	-0.00154994189657787	0.00119153253095139
-336.433333230837	-0.00130152586860099	-0.00130152586860099	-0.00145137070729962	-0.00176627172255517	-0.00433965169889616	-0.000984201732061596	0.00036192942383384	-0.00131310981249988	0.000472512710713247	-0.00252425168992954	-0.00213627638406821	0.000654808241838278	-0.00236636923694977	-9.9439244282018e-05	-0.00239540955618467	-0.00134814935956817	0.00361315993151101	0.000742496860073882	-0.000575528645846646	-0.00102221507424061	0.000497535306357655	-0.00222764945243137	-0.00179516671140434	-0.00269322142285078	-0.00145154975667028	0.00275812867444358	0.000151481715891966	-0.000580996879769646	0.00193053318432435	0.00045707597093092	-0.00171539355469652	-0.00159494556701656	-0.00199589129508659	-0.00287824853419349	0.00138612008663175	0.0017702996799851	2.12181787530019e-05	-0.000712085600706902	-0.00182170117576474	0.000332476110979418	-0.0021023419470626	0.00054042958583489	-0.000550900101323304	-0.00124796662376303	-0.000925376363090868	-0.00182253467019333	0.000431909171015987	0.00165760261830417	-0.00387587731390859
-336.399999897567	0.00441939027013372	0.00441939027013372	-0.00164189811050275	0.00278296734238215	-0.00171023911169144	-0.00180129866804712	-0.00313684714417484	-6.63386334748273e-05	0.000495867707780429	-0.00144575577653494	-2.56463666448159e-05	-0.000889019305227001	-0.00143173889395265	-0.00214340963295956	-0.00022498453862807	0.000102446696836567	-0.000807547409326981	-0.00221106036013397	4.67908465753286e-05	-0.00166388797591688	-0.00294809621428349	-0.000942292841104031	-0.00061708081688383	-0.00108376262324983	-0.00225234549076458	0.00169977544172517	-0.00265055070107523	0.00213229194554021	0.00179967757143695	0.00109866979529138	-0.00084725845545075	0.000199935999353529	-0.00305817155879817	-0.000428805305855318	-0.00307477016363067	-0.00147811138406506	0.000182439762363318	-0.00465858365415184	-0.000538833234826508	-0.000861268450669028	0.000393927688895679	0.00116815401969772	-0.00274887302085569	-0.00238864900770275	-0.00036528853576745	0.00194973622451022	3.64382134604435e-05	-0.00192669598773876	-0.00153246403996643
-336.366666564298	0.00126699895321303	0.00126699895321303	-0.00252530684414354	0.000344267247926244	-0.00126255117954077	-0.000951207764249506	0.000742843426167483	-0.0017481985718405	0.000895445773094306	-0.000336950546360071	0.000127612859437076	2.82462902555514e-05	-0.00049228943907198	0.000181378324695447	0.000243143135272184	-0.000511719297010771	-0.00118356327128166	-0.00250174122981639	0.00187372844432199	-0.00271579865310112	-0.00310431374314901	-0.000700339838839659	-0.00181697314250873	-0.00108196460853993	0.000659512413340613	0.00340436045176562	-0.00023780627930281	0.000333365713035438	-0.00125574840353693	-0.000117419939701047	-0.00114571403498687	-0.00239305967950987	-0.00170735628308305	-0.000892234955045978	3.07028419739286e-05	0.000195020200122298	0.0017881901711192	0.00040568274816466	-0.000156270169992201	-8.9572979632524e-05	-0.00276878997787	0.000976712508291011	-0.00233006035734729	-0.00223311505332069	-0.00116722237387334	-0.000158386480106354	0.000769057290640363	-0.00237595097306653	-0.00191152196126942
-336.333333231029	-0.00111984496481021	-0.00111984496481021	-0.00113581186758116	0.000916301862804891	-0.000698537084075634	-0.00116981116506887	-9.99475352836399e-06	-0.00194993269682875	0.00141167308783396	0.000368445152467811	0.00129314903754862	-0.000744352361408129	-0.00196242977863748	-0.000858113096051216	-7.26353670602586e-05	-0.00323181311922061	-0.00105438930622181	-1.42595579256666e-05	-0.00103903252780335	0.00322897866568916	-0.00166118428743267	-0.0013360753649786	-0.000729005630122459	-0.00136938355703953	0.0035015242172004	-0.00365180084198413	-0.00235488364471703	0.00137314363756713	-0.00368345462828834	-0.00257606528740861	-0.0021962057410615	-0.00261091060335006	0.000845925429406313	-0.00191027495042395	-0.000628899988220133	-0.00124131343755562	0.00210067248995527	0.00113520654407395	-0.00113160900066023	0.000884733758537704	0.00020326775681534	-0.000649475512666142	-0.00211135036487242	-0.00180409156503203	0.000258337346844217	0.00116739758637252	0.00171812185724929	-0.00152032283613801	-0.00136992611819742
-336.299999897759	-0.000173209463440238	-0.000173209463440238	-0.000928322189611697	0.00171142275305836	-0.000537713916582971	-4.11770225571262e-05	-0.00169701942708211	-0.00311975145314103	-0.00184790202150575	-0.000365953210946124	0.00109026910086785	-0.00276862045182957	-0.000112419891803328	0.00121930992323405	-4.45059092946121e-06	0.000523581070545176	0.00422179833354785	0.00119542565684438	-0.00338130210959076	-0.0015352239995754	-0.000862939093579151	0.000914715893684415	0.000261983349506001	-0.00303032269141434	-0.000824571294788079	0.000234868652524201	-0.00376130319086865	0.00407304012808496	0.00204923639159138	0.0028624987896021	-0.00142681624640006	-0.00241816931083116	-0.00231565882262463	0.000662953197330007	0.00140311772513424	-0.00164396519207111	0.000339597184331186	-0.00193629956536345	-0.000264845338415753	0.000581313556289209	0.000654086379871188	-0.00208330933454026	0.000459857414844111	-0.000934209475763392	0.00187505005714006	0.0031349003006772	0.000989676936630768	0.000488058182530837	-7.03337555948425e-05
-336.26666656449	0.00176154702898845	0.00176154702898845	-0.00171425737519959	-0.000954783181435936	-0.0014278109852246	0.00123435814625161	-0.000661339605489086	-0.00216776796331652	-0.000388065040653252	-0.000918063387042589	-0.000605802842235437	-0.000564848791523298	-0.00202384945731637	-0.00150051038468368	-0.00176576606862511	-0.000636804467038621	-0.00206194653477199	-0.00177112548230896	0.00203653248872393	-5.33338296236918e-05	0.00018349563023301	0.00137711662117512	-0.000782653034326675	-0.000851569432742449	0.000717972790348798	0.00417149924824356	-0.00135941576149601	0.00385585781489595	-0.00105313119497785	-0.000822852061492574	-0.000872954590381059	-0.00166116420695561	-0.000827289688123622	-0.00114435146228364	-0.000361581451951642	-0.00180396570808428	0.000422333864339541	0.000903871082212127	-0.000787416522364359	-0.00102465940711138	-0.00108054826786441	0.000993565020011133	7.64359024041372e-06	0.000757273016137927	0.000684795811748962	0.000971864228963781	2.07469810136196e-05	-0.000230248756179274	-0.00143682253729316
-336.233333231221	-0.00104329437353634	-0.00104329437353634	0.00179527629183041	-0.00293550925899999	0.000247812740725828	-0.000598620671974137	-0.00156131186851205	-0.000476346063776778	-0.00183445298745089	-0.00156598550568865	0.00271463469180566	-0.00182836797803299	-0.00145186058130287	0.0012217667943506	-0.001265129286804	-0.00224602070234969	0.00135989559995686	-0.00152745164708079	-0.000816664413869517	-0.00100955465264396	0.00121354216969494	-0.00054799818804796	9.10897313570747e-05	-0.00151905100838334	0.000951321828837726	-0.00198850661508654	-0.00273924192176545	0.000620620815828699	0.00269495722620572	0.000456300888183825	-0.00364580198579878	-0.000435133887478845	0.00214574592159533	-0.0035458617673737	0.00169630462737203	0.000114426896606679	0.000103988452150983	-0.000473816756110579	-0.00426763537563368	-0.00188635235361712	-0.00114886179580098	-0.00244967330175894	0.00110639262062873	-0.00173688336439082	0.000340681495753836	0.00145675017337954	-0.00188530515205509	-0.00376384775208416	7.05321753163846e-05
-336.199999897952	0.000877340256261405	0.000877340256261405	0.000635972801031781	-0.00408371837120658	-0.000301220876772645	-0.000135967796615954	0.000831022130255099	-0.00321271937156686	0.000512022163403958	-0.00218587816928129	0.00138455028676887	0.000892504155222129	-0.0035213230313258	-0.00214033369715572	-0.000152293992118357	-0.0029875878839255	0.00209325479100009	-0.00208783002383073	0.000671064684641509	0.00120418216707652	-0.00254814741138842	-0.00141842167544493	-0.000914053907067225	-0.00120985467760282	0.000960278067093534	-0.000734907890775349	-0.00561343149861082	-0.00259311983563704	-0.000530521482460911	-0.00177181624224165	-0.000681156946624073	-0.00284101525424274	0.00068768642313044	-0.00519265608852526	0.00116780701093611	0.000928872039520856	0.0022636317650736	-0.00142594879433211	0.000614159313838458	-0.004638571185823	-0.00119368219637439	0.000703990996333337	0.000317924178485307	-0.00129902858249964	0.00153305230840028	-0.000701699094564523	0.000513735399240267	-0.00175786585051385	-0.00128824172115982
-336.166666564682	-0.000874074838203898	-0.000874074838203898	-9.21349936433558e-06	-0.000178742894101136	0.00115153351027075	-0.000627076957037453	7.79462386107932e-05	-0.00300974512956631	0.00184994809549199	-0.000593026142786113	-0.000583380428778257	0.000230315386661406	0.000825350458380503	0.000809203704415062	-0.000959385093217247	-0.000755592026737362	0.0031330839200715	-0.000488274963438506	0.00136531888228353	-0.00278495210676011	0.000730417978262454	0.000578279028630613	-0.00315778399882172	0.00303595474879159	-0.00281841309133024	-0.00233922318945701	-0.00179923094972867	0.00148498271827768	-0.00281936018916329	-0.00171270923856282	-0.000275705609267374	-0.00201186564947864	0.000416741397467946	-0.0018844338181867	-0.000526694814837136	-0.00233834480021744	0.000524959199454833	0.00150817103653877	-0.00261569625234537	-0.00126366714738235	0.00174558176249384	0.00156572624321327	-0.00146666690763708	-0.000894187711835692	-0.00207997004352145	-0.000556097892332796	0.000207723595756826	-0.000879091903282503	-0.00273088156934087
-336.133333231413	-0.00130015423185581	-0.00130015423185581	0.000966602437614372	-0.00121143651503708	0.00120615671266311	0.000452703521650166	-0.00409440070549094	-0.00125198657087711	-0.000380282702955426	-0.00299192742877286	-0.00223185942600668	-3.75750341152781e-05	-0.00114601695478533	-0.00145206639261564	-0.00239923279477361	-0.000949907638881364	0.00183644166392671	-0.000806099857262876	-0.00333324979899452	0.00154347761238149	-0.00197235202365187	0.00131542683254926	-0.00164143912186887	-0.00150401324120031	0.0013922367761805	0.000936407857133004	-0.000678195254363079	4.00576670978037e-05	-0.00216709335379706	-0.00365050378744158	0.000468985270065003	0.000541832457132685	-0.0026227246588657	-0.00210095498300256	0.000671096039635666	-0.00239408196347479	-0.00117787059576491	-0.000502518116790474	-0.00316301481244075	0.00125492966695662	-0.000960910454262498	0.00261346232872339	-0.000919055319894446	0.000532422768880658	-0.00209445288765975	0.0011295271303885	-0.000621916257703692	-0.00197170387757117	0.000807190500766053
-336.099999898144	0.000881660784925686	0.000881660784925686	0.00134242168991994	0.000343434138363463	-0.00244271129905216	0.00207820246605517	-0.000776134431168196	0.00066301624200904	-0.0010429052610087	-0.00109329225689248	-0.00171755293260789	0.00102589323368851	0.00144966464759111	-0.0017522470690583	-0.000632913711807181	-0.00157232820360342	-0.000396700940566541	-0.000555578768235532	-0.00547527435942896	0.000183117064771254	0.000742363775483201	-0.000709323894695468	0.000191338326438029	0.00122103622013592	-0.000721719815049204	0.00152897661467577	-0.00474674327712787	0.00171783349962584	-0.00394700043531082	0.000229513404302439	-4.40506770369442e-05	-0.00128923111343138	-0.0020935911552441	-0.00315826056563051	-0.000779030543367587	-0.000561833690277846	0.000588074690811013	0.000383119278439148	-0.00169252686314092	0.00136210078587606	-0.00205842636033537	-0.000960494888523233	-0.000403052457687458	-0.00194371353327771	-0.000313869105712072	0.000665717111533626	0.00100735163269616	0.00148180417416277	0.00222884713096316
-336.066666564874	-0.00126390611123983	-0.00126390611123983	-0.000412657218008539	0.000291984571308079	-0.00124599735317965	-0.00224251690929356	-5.34947495358651e-05	-0.00170547314943958	0.000457235878013496	-0.000393024249368712	0.0014995738941902	0.00326203769253286	-0.000399533475922143	0.00207447482803547	-0.00308893281141154	0.00125606512999532	0.00136390699313715	-0.00200258212720528	0.000264909630241172	0.00120811493655681	0.000464393556953158	0.00170946226114943	-0.00222553251439295	-0.00125283498686946	-0.0019150483057585	-0.00144744912830308	-0.000225330922507649	-9.9843914237896e-05	-0.00132220026280316	0.00128463102165766	-0.00226798442082021	-0.000935927356081279	-0.00138580499976837	-0.00239186817360204	-0.00101005715622382	-3.07704601740788e-05	0.00307980181315437	-0.00121316187900533	-0.00259344557321817	-0.0011401558203713	0.000653872451445325	-0.00103869190029637	-0.000949546057221085	-0.00105889478959387	-0.000582377455325744	0.00118843084055009	-0.0014255901625202	-0.00267922069838444	0.000223237554286437
-336.033333231605	0.000330804679650631	0.000330804679650631	-0.00428167525591738	-0.00129042792953105	-0.000614679211197511	-0.00174231094955912	-0.00112779236083371	-0.00280698144332781	-9.87084064436594e-05	0.00176589682609141	-0.00151701778031943	0.00315611456694209	-0.00217915479209752	-0.00248474009810684	-0.00311974091778133	0.00168440688135973	-0.000971795274810727	-0.000616634523910364	-0.00118251954537474	0.00121544323097156	-0.00295361103547143	-0.00130059896991475	-0.00199402736394239	-0.00252278167038833	0.000767415660878012	0.000853404444022265	-0.00366734923472256	0.000805850394986374	-0.00134770557743991	-0.000878746399296859	0.000442433666400843	-0.00370518815877585	-0.00254743584553441	0.000106950611248657	-0.00151618304570111	-0.000264095369516548	0.000853648719758682	-0.000563589428699052	-0.00087203994597973	0.000647120025493719	-0.00266373595539104	0.000288729277030164	0.000485132668738064	-0.00321512329879847	-0.00041273331918823	0.00206662950204661	-0.000595788686033272	0.00084505078663899	0.000480384469358386
-335.999999898336	0.000729306353874359	0.000729306353874359	-0.00119439769699325	-0.0004376414443229	-0.0014264538243749	-0.000931978775328579	-0.000206693999562524	-0.00125213750970588	-0.00460928402035921	-0.00254212389591357	-0.00136508406338498	-0.000383416454206476	-0.000633257777593044	0.00159312643619836	-0.00259556615537127	-0.000185324303747181	-0.0013092521980137	7.77339999034066e-05	-0.00173116663380513	0.00186038752365125	-0.000519561198480956	0.000782266639365758	0.00128263152356745	-0.0008518781107687	-0.000315548316046965	0.00110407062094076	-0.00477457364899991	0.000631476276020226	0.00155238809562053	0.00164872808611716	-0.0025814017497956	-0.000200336673426449	-0.000633084293329533	-0.00269090100186087	0.00155183311026119	8.95405084054834e-05	0.00111975396198205	-0.00190834865373823	-0.00212763378081182	-0.00399549731008586	0.000396942765736319	-0.00077210128017402	0.00104061420131873	-0.00146158579309319	0.000421579950143913	0.00202610467711051	0.00133512812611969	-0.00141862578101648	-0.000635914998293741
-335.966666565066	-0.00113902414926192	-0.00113902414926192	-0.00209085977482171	-0.00289928053369382	-0.000528009113690886	-0.00109230557229123	-0.0015240051420643	-0.00224557586508423	-0.000507780193778506	-0.00297151468263768	0.00053528176522688	0.00012639757058841	-0.000422675699406461	-0.000560470495803544	0.0012818142051505	0.000878944929153525	0.0032387666679291	-7.68076715040866e-06	0.000192938308244628	0.000832566819881642	-0.00200135822639158	0.00143711808235847	-0.00211667448022768	-0.00379110744938715	-0.00275784374727084	-0.00185880033648178	0.000952331336877665	0.000154256881097492	-0.00248712431189257	-0.00257321000985	-0.000672429595197088	0.000998762341386406	-0.00192865494168326	-0.00406637521452502	-0.00128704421015191	-0.00155872384958111	-0.000286046517947613	0.000477409026545139	-0.00175669730346384	0.000842748315877273	-0.00253324342196448	0.000407489813361028	0.00123790375154753	-0.000930577820751455	-0.000765123769048914	-0.00200162381254887	0.000745378534400598	-0.00252778725325076	0.000410573030448669
-335.933333231797	-6.16431778318605e-05	-6.16431778318605e-05	0.000118849847093094	-0.0004449785588162	-0.00153510243768051	-0.000247821466984544	0.000614372369583061	0.000587260516280441	0.00457581565388376	0.00104998363693132	-0.00144110379363016	-0.000801452971136096	0.000293419918806603	-0.000221567915703935	-0.00237209678831252	0.000867117853670329	0.00215908205337423	-0.000602816708863085	-0.00285548034243888	-0.000251084420238468	-0.00174904310496649	0.000241016278834105	-0.000914810925025766	-0.00317747740441421	-0.00321833638900537	0.00336155756506118	0.000616369043434761	0.00189212816660589	-0.00131120308576516	-0.00119609419604738	0.000289139614938372	-0.00116763856185897	-0.000718964309030623	-0.00453343991203981	0.000856532771784102	0.000988720864300463	0.00162438487658034	-0.00388428459327805	-0.000968287929328571	0.000168801638393057	-0.001379300983126	0.000409557620372758	-0.00071264920871128	-0.000179381853677163	0.000990963467542016	-0.000476694368603869	-0.000279074085853259	-0.00169215363996422	-0.00147475059551661
-335.899999898528	-8.6189085177768e-05	-8.6189085177768e-05	-0.00119529483106628	-0.000607738913255607	-0.00182289576488837	0.00139383423311568	-0.00226830327065575	-0.00241427984151532	0.00065235730300317	0.000687370529099063	-0.00207474863991586	0.00214013065200658	-0.000113225702384367	-0.000929442336383035	-0.00143356393057437	0.000712545740517823	-0.0010605926305236	-0.00216433190429188	0.0011360116353285	-0.000103963381234196	-0.000962086644724636	-0.000303820669908084	-6.30340263297891e-05	-0.00501624418203139	-0.00134347756118225	-0.00140451612134262	-0.00240433254369687	0.0003443235413223	-0.00132300241242844	-0.000518496735120055	0.000190374215867428	-0.00290012349808277	0.000729123685210054	-0.0026523386630346	0.00169042483384507	3.34703581712503e-05	-0.00123343531460207	-0.000307019608862924	-0.000803122198521966	0.00187451963423924	-0.000662344303105633	-0.00315882220941011	-0.00116551419629363	-0.000991943966070385	-0.00130510472233691	0.000699538460484761	-0.000381880826103576	-0.00162071295081079	-0.00143025086298365
-335.866666565258	-0.000404798182539134	-0.000404798182539134	0.0043939853463435	0.00048017784343668	0.000748432256688192	-0.000594139007948469	-0.00158321478081103	-0.00270942114397121	-0.000624820573146945	0.00155819251058031	0.00138430819830415	-0.00226215737616708	-0.000745468650228509	-0.000421622373404151	-0.00295747625833254	-0.000355368039219983	-0.000886307784170093	-1.53540276215391e-05	-0.00197090708945458	0.00112492431996136	0.000801538143519687	-0.000622961716231885	-0.00197445428642096	-0.00480211674358189	-0.00181658312717303	-0.00117192063368488	-0.00105074491651447	-0.000787999938107409	-0.00151092848907075	-0.000647353370402115	-0.000277699309786605	-0.00214200162375922	-0.00126758875760857	-0.000521481225650655	0.00067433498203795	6.00204935652382e-06	0.000321564685345388	-0.00041676251546241	-0.00271650226805709	-0.000302436775505011	-0.000790762517883126	-0.000720550508096052	0.00155112929255385	-0.00305347810600887	-0.00238238249255462	0.00225391215348036	0.000767054886191221	-0.00156247554947275	-0.00124788754282523
-335.833333231989	0.000297279208373524	0.000297279208373524	-0.00229591998425371	-0.00354599513566878	-0.00200130780878405	0.000709988454732691	0.000935611445290085	-0.00112109132620319	-0.000829872592898906	0.00132363793768808	0.00158716841376938	0.00223114735784424	-0.00100830367617533	0.000612448535384558	-0.00124845964545461	0.000850040655659301	0.00122018275675329	-0.000777146636303461	-0.00106899730020771	-0.00200137705060555	-0.00261369034277725	-0.000176499676448061	-0.00128084045095433	-0.000300485909221271	0.000470635585559265	0.000991285330301017	-0.00353772681756814	0.00269735371657687	-2.11498253229747e-05	-0.000110034948547444	-9.84607468854648e-05	-0.00026736839572028	-0.000107674806410052	-0.00295051256856194	0.00196924428622169	0.000603412545454929	0.0014384169882351	0.000820781669167991	-0.00204732424944665	-0.00151205115958297	-0.00196433048467082	-0.00148258334307383	0.00239799151890463	-0.00227268094705835	0.00228180923290755	0.000770309390535351	-3.89355112663248e-05	-0.00386415241397076	8.27345893313902e-05
-335.79999989872	0.000585746557986044	0.000585746557986044	-0.000621330003390819	0.000642075546687826	-0.00043328168834722	-0.000298614647380346	-0.000160527328803672	-0.000736864463555142	0.00136182775986426	-0.0017812314387351	-0.00179163065545873	0.000463873695419226	-0.000535577291154832	0.00186263017828725	0.000974027833535618	-0.00271382747510929	-0.00117555674291847	-0.000784179099191817	-0.00109126856099306	-0.000825622735026177	0.00075988376878644	-0.00338888798929382	-0.00199962281392352	4.8507091038541e-05	-0.00263034179833033	-0.00236801605576054	-0.00517599855508533	-0.00209746543825395	-0.00226878547876164	-0.00170311614397722	-0.00151558820906517	-0.00155457841900775	-0.000959814975417972	-0.00403016999335126	-0.00164069302787551	-0.00148389647283476	-0.00198277724679341	0.000918174981830222	-0.00166842307651194	-0.00135836612290774	-0.0025860898019231	-0.00173737089579828	-0.0046192357947642	-0.000781194998681012	-0.00182048577786531	0.00153976159998181	0.00267982893174934	-0.00271883918663773	-0.00199096132332499
-335.766666565451	-0.000154388573367914	-0.000154388573367914	-0.000290916052813839	-0.00487526608373845	-0.000520943452523848	-0.0016119169562705	0.00270679599355195	0.000340219875290648	0.00175094064262504	-0.000120180665388658	0.000374123222859124	2.31162626880277e-05	-0.00312277996101118	4.32663798184407e-05	-0.000931050450140969	-0.00289630142149422	-2.09399301961399e-05	0.000551049292689676	-0.00119298558142122	0.000639378293220694	-0.000271391718828617	-0.00144119786996044	-0.00202038946562777	-0.000625800405011256	-0.00347282920345593	0.00170181087691923	-0.00223966818514665	-0.00155166028276754	0.00195037811244181	-0.000587471949017537	0.000335967276476334	-0.00285937924548707	-0.00251783481032641	-0.000696968832366474	-0.00142552435009757	0.000895594732774785	0.0012018379681652	-0.00317889507088931	-0.00123041880382879	-0.00230931503817622	-0.00330530748682534	0.00148983510352929	0.0011109682729209	-0.00298815960257948	0.000477261505749005	0.00104750595149683	0.00173876362203362	-0.00183809813970992	-0.000279039722551278
-335.733333232181	0.000226919412515625	0.000226919412515625	-0.00211652727672029	-0.000211409106356752	-0.00135534364313084	-0.00266399383956772	-0.000270932589178763	-0.00134649863975822	-0.000302451800837433	-0.00227444602335913	-0.00139104049113092	-0.00211870601367858	-0.00257883900683753	-0.00350121799552294	-0.00178018284961112	-0.00151546075028675	-0.00320741453820017	-0.00113894809605286	-0.000552311154768059	0.00128545133610836	-0.00154102323955296	-0.00142613678449022	0.00129440695362482	-0.00103937546779387	0.000379930839086939	-0.000658729691880522	-0.00302261123949343	0.00131915681797912	-0.00062357011491132	-0.00171321191746587	-0.00219996330629058	-0.00700243120047828	-0.00384500706536561	0.00163182800179251	0.000275973292146792	0.000517746516199069	0.000959315305273156	-0.00145686233265607	-0.00387184578695043	-0.00226779568291302	-0.00283905921283856	0.000302566526524939	0.000311724629594501	-0.000370431118992154	0.000817255197288036	0.00234280306556101	0.00205605706511081	-0.000655817145028936	-0.0011641913815652
-335.699999898912	-0.00178741806572247	-0.00178741806572247	-0.000296081739026843	-0.00244478795002268	0.00115952060286351	-0.000131110084507724	-0.000196792741815832	-0.00316160796280629	0.000929569163236832	0.00173565231502715	0.000473092098840278	-0.000761795049891711	-0.000932903764235715	-0.000682044729202858	-0.00367821504155852	0.0019506438787924	-0.000494352599821668	-0.00146179291608395	0.00221740764390477	0.000667171980487269	-7.29770783789441e-05	-0.00165756200962464	-0.000208128227515147	-0.00221730867450876	-0.00275106876502895	0.00071655443048968	-0.00421594102741452	-0.00224394490444013	-0.000669581472117375	-0.00139111319811169	0.00158830105337349	-0.00359068028866849	-0.00188349528536003	-0.00263229462186287	-0.000357432674638503	-0.00245324946642778	0.00173927792958128	-0.000986262266033044	-8.10802377250175e-05	-0.00094467953785804	-0.00361553072140641	0.00110151172878425	-0.000284794763904084	-0.00244624043436537	0.00222068350594351	0.000787238961721726	0.00170509127013174	-0.000890548568616145	-0.00215720641249406
-335.666666565643	0.00132210511305264	0.00132210511305264	-0.000297581135049407	-0.00438024945432114	0.0001881428059195	0.000369056777181132	-9.65686609183392e-05	-0.00323188789940998	0.00430667511029503	0.00104220521326925	-0.00167993084149087	0.00172539683846129	0.000549609504609139	-0.00195918146388618	-0.00195873228904908	-0.000595206722973307	0.00348915324536703	-0.000124826434797831	0.00190431895755194	0.00170452447712843	-0.00182849349575764	-0.00147191196019802	0.00152853297173061	-0.00116580511295794	-0.00247635377891398	0.00246690095885149	-0.00421092549953739	0.00284527154613123	0.000773728507642679	-0.003339170367745	-0.00463119650331223	0.000475131934476014	-0.00109493970266317	-0.000473517045873284	-0.00084446500189872	-0.00339439144867559	0.00226436787131346	0.000124798938766046	-0.00156399286866571	-0.00175901250688215	-0.00203150064216795	0.00276769849238545	-0.00245328512703002	-0.00472690732337788	0.00114928064938813	0.000495670803924653	0.000763625219311281	-0.00350887598671479	-0.00129628194605469
-335.633333232373	-0.00268321225367607	-0.00268321225367607	-0.000189698788470527	-0.00240919658780758	0.00114800360350864	-0.000930606413218849	4.57568027836253e-05	-0.00262720294465257	-1.84866988017784e-05	-0.00213243942908758	-0.0020417428713333	0.000929367083404298	-0.00152336242530626	-0.00276229029575892	-0.00237201291721667	-0.00257617396118903	-0.00060533657356221	-0.000259829830877023	0.00110718314490232	-0.00108964819070301	-0.000731225579863715	0.000166127301928665	0.00168672890787169	-0.00253864191410569	-0.00176833362290607	8.25312639632925e-05	-0.00200698890716022	-0.00264945660949023	-0.00223807955783439	0.000800874848692956	-0.00441902805851568	-0.00241705701586314	-0.000816275880934692	-0.00539797553310106	-0.000163888957112501	-0.00117679530118142	0.00106308923405818	0.000934673972348588	-0.00015586547368307	-0.000743164592522327	-0.00296562162546365	0.00148981668464354	0.00165737478933192	-0.00109040029988761	-0.00155768634804476	0.000998664134417959	0.000580139192754792	-0.00234973323131882	-0.00178171433614283
-335.599999899104	-0.000316270075097935	-0.000316270075097935	0.000619049033326324	-0.00360728723891379	0.00141993792584238	0.000255596850758377	-0.000744263716568883	-0.00326804636516953	0.000364295556863459	-0.00188281667332979	0.00135648976177827	0.00140976551379546	-0.00130497616699354	-0.00414333424448643	-0.00343357812512979	-0.000699116189201709	0.000241472633725315	-0.000485591913848227	-0.00140680382413549	-0.0028688187102921	3.58034191205725e-06	-0.00255577537195539	-0.00083300134827069	-0.00100871499181554	-0.00199157677327189	-0.00339653912215909	-0.0025276563774993	-0.000776923799901574	-0.00274520802144074	-0.000789772985354431	-0.00116095558579088	-0.00415838019485271	-0.0023974230108611	-0.00432372807852255	0.00281557307689428	-0.00258858991517563	-0.0011510789317537	-0.000177044573713592	0.000648012431094913	0.000142154130588712	-0.00370161046712947	0.00049878874864806	0.00042893861004567	-0.00202416591447119	-0.000352507772006572	0.00106522551941213	-0.000136868096008991	0.000451950881923624	-0.0041494339150403
-335.566666565835	-0.000897462075813538	-0.000897462075813538	-0.0013200256952649	-0.00276018900969732	-0.00236811456510055	0.000262489021869872	-0.000325405376113252	-0.00149943598674107	0.00209870167543791	-0.00173272585690698	-0.00264205625288583	-0.000332695347526224	-0.00151822531519741	-0.00240478064533223	-0.00177468109694545	9.19508477983388e-05	-0.000545582060649585	0.000732814796147729	-0.00181721603621188	-0.00156421644899496	0.00138591661303678	-0.0026789004847898	-0.000991512340929535	-0.00178730800697169	0.000328643894636493	0.00151535324671603	-0.00397754512332205	-0.00218144884896954	0.000947937776139662	-0.00324358444613526	-0.00376857192027569	-0.00149387904358211	-0.000405698660972509	-0.00484453719773226	0.00218010892090137	-0.00372262361486253	-0.000539491871894282	0.000625619382111475	-0.00127152773848926	-0.00406541586020137	-0.00262019278981884	-0.00179611657133483	-0.000132311413052477	-0.00306558987498473	-0.000674807987747661	0.000574646485273278	1.07700214685424e-05	-0.000282440645763549	-0.00105885653628579
-335.533333232565	0.000844784061345139	0.000844784061345139	-0.00199705863984956	-0.00155198329197348	-0.000676034469131004	0.00106662210950248	-0.00141412733623925	-0.000878548215425878	0.000306052625053344	-0.000987812989450054	-0.00033461095362719	-0.000513562778709509	-0.00359697721856223	-0.00155123682632741	-0.00206294042594857	-0.00271270161742798	0.00022395038362133	0.00301951230995945	-0.0018928793592552	-0.000304631881360651	-0.0032726302537589	0.000245003627740492	-0.00287588242619041	-0.00211989383889077	-0.000952519925707329	0.00291563550044072	-0.00466541181985891	-0.000658585831865288	-0.00244660367217797	-0.000191523012702755	-0.00332032558978146	-0.00489952476279165	0.0025348090150451	-0.00141323724943987	-0.0022567292058151	-0.00269705624241023	-0.00103246688809477	-0.000510991785770409	-0.000748022838546358	8.5294448428197e-05	-0.00078168735536932	-0.00156211033224651	0.00135850121240511	-0.00165923192902584	0.0015717148311305	0.00019129593642897	0.00146769637788757	-0.00237384222724046	-0.00221550632692291
-335.499999899296	-0.00217391904638697	-0.00217391904638697	0.0014494709779137	-0.00426199829459128	-0.00358387218042044	0.00119045113802418	0.000609857759631405	-0.00253098144946551	-0.000422394717131902	-0.000998069528844181	0.000924954055337435	-7.57764130692173e-05	-0.000147527997891861	-0.00202941439326632	-0.00167174663456382	0.00141871152979034	-0.000235437700536134	-0.00132849107781474	0.000560071524928318	-0.000701182329192251	0.000739434474704148	-0.00183177222262643	-0.00319544094288426	-0.000695971796589756	-0.00201861284016336	-0.00152771703891463	-0.00759521781489481	0.000164684499429746	-0.00155604602945336	-0.00124387286876748	-0.00172036908551576	-0.0019537330386874	-0.0025150645731421	-0.000660435961167272	-0.00192122137899597	-0.00253576146874801	0.000605936861364231	-0.000258395505271958	-0.00273000058911965	-0.00366639041775252	-0.0018650087406018	-0.000970703984259247	-0.000553001984522683	-0.000291924857626191	-0.00127145478299417	0.0034716747498974	-0.00223130896707646	-0.00155527191527394	-0.00111399575456861
-335.466666566027	-0.000242572783533346	-0.000242572783533346	-0.000955738143770368	-0.0010519796877686	-0.00153647939072821	0.000432969101783254	-6.70195288745568e-05	-0.00239051913699451	0.00189848625311229	-0.000333553259208919	0.000988706250442006	0.00069838912559872	-0.000637191663597436	0.00112846275408707	-0.00144516071208467	-0.00101881389267056	0.00059913247478105	-0.00320795141536001	-0.000722811045405947	-0.000306283071295765	-0.00373839256334918	-0.00121522943309627	-0.00074064144339947	-0.00243096295355294	-0.00177459049787221	-0.00287864463290188	-0.00524838315078491	0.00264410745656141	-0.0018444890289816	-0.0026622829514118	-0.00117782346532358	-0.00188693682160013	-0.00246008095312	-0.00157419273847881	-0.000941537654991498	-0.00210184395439728	-0.00247000012358778	-0.00148169388273722	-0.00100144490345144	-0.000659864947819999	-0.00440638789299974	-0.00270213158861521	0.000966097395388887	-0.00178867024208207	0.000352100653170262	0.000179246686315859	-0.00169570725437229	-0.00117605179373492	-0.00208185614740741
-335.433333232757	-0.00262468461429843	-0.00262468461429843	-0.00297790261962105	-0.000247210098025308	-0.00212376665711766	0.00199342364901578	-0.001517329020159	-0.0033489425162273	0.000812470691951783	-0.000671546999801986	-0.00185861362055662	-0.00034852874802449	-0.00322737420947083	-0.00114705608117038	-0.000686617352749441	0.000551330477002732	0.000811348315832849	-0.00248394400213348	9.88952842773116e-06	-0.00125354466846361	-0.000630088401852191	-0.000544508361631668	-0.00383396701233152	-0.00144351157493139	-0.00217380709478299	0.00198052870828258	-0.00225101118095528	-0.00159140036477479	-0.00382428424144843	-0.00112793376483489	-0.00228546516768424	-0.00339868112027553	0.00153002051171991	-0.00148043241374507	-0.00132956563003672	0.000401727863296175	-0.000311560943639266	-0.00272202860483373	0.00104918493160266	-0.000830962682861758	-0.00149074730023346	-0.000962383364730091	-0.00111633941123335	-0.000510584142736303	-0.00219918067717084	-0.000819233076478354	-0.000443251593856053	-0.00349836327335717	-0.000967220435800886
-335.399999899488	1.86531829640124e-05	1.86531829640124e-05	0.0014839988352161	-0.00124505185351886	0.00119518812272346	-0.00109960035712042	0.000869674190274949	-0.00328559088535818	-0.00120010103345691	-0.00168192478201246	-0.00501208911661588	0.000781006099071502	-0.00255520406240306	-0.00286662123801584	-0.000554343627628517	-0.0017576492264878	0.00106282899359522	-0.00104730499377748	-0.0022012049836232	-0.00100023136616201	-0.00166602710528407	-0.000939921376852837	0.000340139567732045	-0.00099743675043662	-0.00195346237656235	0.000887756315272492	-0.00278500276544857	-0.00232438303256477	-0.004994864807503	0.00205477105017793	-0.000718553878354844	-0.00108991440135631	-0.00108089251639476	-0.00321362225309496	0.000238187674499124	0.00100637755008592	-0.00124997630721824	0.000583754016105886	0.00104758131100757	-0.00246466964556102	-0.000812199833102101	0.00319558682555743	-0.000778645747206097	-0.00231739786584617	-2.39024923319731e-05	0.000763967673705013	-6.47683723409287e-05	-0.00325683177068581	-0.00310762470959236
-335.366666566219	-0.00042718191708091	-0.00042718191708091	-0.00165157049410392	-0.00113879108301973	-0.000969577955489132	0.000256902255622249	-0.00257839556798656	-0.00305777581491151	0.00186003942727408	0.000820540690819715	0.000902495126170577	-0.000970961575984974	0.00052159081003833	-0.00264209752822941	-0.00241468993205673	-0.00177436145277377	-0.00034028874428671	-0.000478178496134185	-0.000676429261472489	-0.00135481396589965	8.46775002211198e-05	-0.000745486528416772	-0.001598171805274	-0.00392884078136613	-0.002650373663594	-0.00148719588461244	-0.00312031381481037	-0.00134792725934751	-0.00159696865134606	-5.16368372855958e-05	-0.000919870076805163	-0.00104987314339633	-0.000859507604233589	-0.00301151825095802	-0.00215294723349779	-0.000517190397901768	0.00083443681332307	-0.00110526544412204	-0.000626283126263449	0.00178081659849338	-0.00184890948640359	0.000333391608863254	-0.000525844779388218	-0.00323591418983649	-0.00186566464014548	0.000832636418727217	0.00272159624822288	-0.00287258732252949	-0.0023652188238813
-335.333333232949	-0.00374246356105878	-0.00374246356105878	0.00170556800109856	-6.67069358782912e-05	-0.00093453617391448	0.0020306197948019	-0.00105714671250845	-0.00471916173557341	-0.000361943706011059	0.00277509764817263	-0.000815182501797906	-0.00205047744098696	-0.00152136376965006	-0.00257272260148567	-0.00251943642187258	-0.00159731840178534	-0.000235741372311637	-0.000402426605966233	0.00132495118228526	-0.003282869150948	-0.00207761843505094	-0.00197545622053763	-9.49856700687146e-05	-0.00196213496555575	-0.00174330903929998	-0.00193599887874962	-0.00277869820434684	-0.00309468629196918	0.000472109033861079	-9.07004259889099e-05	-0.00119381166628885	-0.0014400240963035	-0.00112091542517823	-0.00318838544203914	-0.001348921867105	-0.00590005909424329	0.000169551559454861	-0.00370810371405206	-0.000811452527714196	-0.000991228021604118	-0.00323130166622121	-0.000596552859043253	0.0017580878547947	-0.00258565274921974	-0.00182758115084725	-0.000145058901374395	-0.000365271848682736	-0.00436174137149614	-0.000316772604720073
-335.29999989968	-0.00353817641664333	-0.00353817641664333	-7.63501780162157e-05	-0.000141049114606218	-0.0025464984013821	-0.000286916268862125	-0.000264624015737458	-0.00146873109227208	0.000674851542004973	0.000716877469079558	0.000876357131760597	-0.00115318605489401	-0.00427777223443693	-0.00422077540246146	0.000312878774506031	0.000790521283377976	-0.000903458827911541	-0.00106342692129557	0.0018175785513046	-0.000455945945440739	0.000178652571545812	-0.00122188392441491	-0.000343911051848611	-0.00158057637246345	-0.00393214378229512	0.00246420136029102	-0.00441604985567945	-0.000151415844619418	-0.000395660813945264	0.00288224296113626	-0.00267989312172801	-0.000737710636878997	-0.0017844258048022	-0.00109775120601163	-0.00162290784046792	-0.00029326749451164	-0.00267217369376727	-2.54312789360611e-05	-5.17173411251903e-05	-0.00255873988123678	-0.000439357391748385	-0.00102306392155926	-8.55669651816937e-05	-0.00361725706765725	-0.000287582593980429	1.7605699141332e-05	0.00250323232773708	-0.00163084707298977	-0.00191765882318751
-335.266666566411	-0.00149430636283188	-0.00149430636283188	-0.000502001440074284	-0.000413667513902261	-0.00303146208337901	-5.01810487468779e-05	-0.000771863255767835	-0.0022777836654938	0.000405214644435659	-0.00131500895738801	-0.00162631723230022	-0.00305112155062992	-0.00283993058279719	-0.00252300900346969	-0.00129184467991506	-0.00128163137758219	-0.0016770389912717	-0.00365520164079969	-0.0028545146639497	0.000167627679096949	0.00107518184887234	-0.00510807193016138	-0.000152750081768072	-0.0010076780142203	-0.00186609516652669	0.00109870572673443	-0.00105979166798165	-0.00051507718310928	-0.00171181408095999	-0.000445472210741094	-0.00147573540206436	-0.00249451840790471	-0.00277370310243163	0.00157055724228117	-0.00165331487953135	0.000109401745477133	-0.00431061300070035	-0.00148459656756672	-0.00235223662631867	0.00104046865702501	-0.00314696993082164	-0.00179918575805571	-0.00127547065848721	-0.00337507918432922	-0.00271332552351455	-0.00168854790363837	-0.000985865345491166	-0.00195109977997188	0.000106018363720262
-335.233333233142	0.00112458098460766	0.00112458098460766	-0.00138044713406826	-0.000576869626304211	0.00066606495408561	0.0015682886606232	-0.00173374305435192	-0.00443787565354725	0.0017208427255625	0.00105405177681617	0.00108523000253036	-0.00130716630933481	-0.00148677378976136	-0.00101766377770718	-0.000410829340338315	0.00115415318209877	-0.00101685336078616	-0.00016903605335572	-0.000396846052102662	-0.000122479654995566	-0.00215718765702377	-0.00360697531518117	0.0010040306080854	-0.00124288324725286	-0.00191234501378335	-0.00198173517814848	-0.00327108346857607	-0.000780070133197253	-0.00347610184907554	0.000386298868982116	-0.00301524588137236	-0.00258469996711197	0.000389778317296363	-0.00198002916145634	-0.00111501063093045	-0.0024692436166085	-0.00213495742582659	-0.00338158728558613	-0.0017860632018778	-0.000951961291389636	-0.00356486520750676	-0.00148915232326485	-0.0013191498842845	-0.000192823214774096	0.000360977821000308	0.00173665830297842	-0.00259679417282221	-0.000884076766996866	-0.00049104531819022
-335.199999899872	0.000357695757135512	0.000357695757135512	0.000422633937091299	-0.00138863530746103	-0.00217913723147378	-0.00180222292444965	0.000707964635873082	-0.00104206344951308	0.000616385147706344	0.00239039101386818	0.000213920153402936	-0.00023074768274256	-0.00352749748483139	-0.0030291920903992	-0.000906390989059092	-0.000145443751872754	-0.00103508100673788	-0.00273301953567917	-0.00117118553230566	-0.00479655711820026	0.00125776533210409	6.88787806616409e-05	0.000414316527877268	-0.00209053838790185	0.00247929397821278	-0.00120489307457694	-0.00265908365319212	-0.00148227310453697	-0.00545695875257335	-0.00163651260386466	-0.00280915501789147	-4.42161735119129e-05	-0.00179461884353371	-0.0026196042713672	-0.000511137290932884	-0.00152749993838519	-0.00077609230314446	-0.00132136742821842	-0.00166392168329443	0.00152579475365511	-0.00138588748873403	-0.00251256133228994	-0.00232835514386576	-0.00244782473052918	-0.000408889206602869	0.00200617947470227	-0.00250601044309895	-0.00107048155895706	-0.0027441558151402
-335.166666566603	-0.000333256259934744	-0.000333256259934744	-0.00203770365323741	-0.00137276439943879	-0.00182434543646626	0.000352349465583157	-0.00160429491907665	0.000639866110241472	-0.00291786738608379	-0.00184503456172647	0.000631548030275431	-0.00346426784020237	-0.00311873323384038	-0.00358751220226916	-0.004550271771115	-0.00323412992287508	-0.000273686250494398	-8.68608723791908e-05	-0.00209513087656099	0.00149494902888037	-0.0014414749107774	-0.00302160804697182	-0.00153862968524698	-0.00294425792157882	-0.00296643470395308	0.00182836096984007	-0.00233364900097788	-0.000528313390674495	-0.00423915055132007	-0.000805391971154146	-0.00507586802471749	-0.00321952034757911	-0.00150105137313117	-0.00274378058240121	-0.00429144231383694	-0.000561504167063243	-0.00176208325641869	0.00115247613328673	0.000165196309567905	-0.000983557864452145	-0.00395408456983559	-0.00231288010934172	0.000668917821332604	-0.00340509541016087	0.00273411202215734	-0.00558270319440979	-0.00110055441609647	-0.000526803433773315	-0.00293686294505224
-335.133333233334	-0.00144863429925557	-0.00144863429925557	-0.0012062078145485	-0.00180621031156103	-0.00147495084438354	0.00116329306428409	-0.00173611312821487	-0.00147934269611849	-0.00178225543575761	0.000202222277308151	-0.000586972024960275	-0.000745775296753015	-0.0017338311634495	-0.00231228021303942	-0.00328764324513631	0.000580926403934812	0.000569484686299249	-0.00234179827009107	0.000874895614085047	0.000353678031802862	-0.00393559012605604	0.000516920105755436	-0.00125107527421808	-0.00145248049959801	-0.0031454945085061	0.000227312853160466	-0.00287746717349069	0.000606805964542989	-0.00510410635480907	-0.00241566010511174	-0.00230995862195993	-0.00235734749092509	-0.00372082641505311	-0.00414439977004311	-0.000620865983001151	-0.00338127211353989	-0.00150315841817639	-0.00234368861781054	-0.0031223035386988	-0.00223182348385598	0.000141890475051198	-0.000687713422126923	-0.00190232326469419	-0.00160388497734687	-0.00356766307397516	0.00187985146286607	-0.00175577834226648	-0.00186817076709622	-0.000627263463622074
-335.099999900064	-0.00173047159517536	-0.00173047159517536	-0.000411294430677556	0.00107704636094075	-0.00280910318774119	-0.000163198231678763	-0.000505188166506243	-0.00321093706082709	-0.00120497217363846	-0.0015963533597757	-5.65408960208069e-05	-0.00292557339155464	-0.000400883950209985	-0.00389843704527393	-0.0028722616831397	-0.00169025867137429	0.000152316246999629	0.000233751815568506	0.000186664297571526	-0.00324276737630402	-0.00345235581500714	-0.000801791662336293	8.63848318169991e-05	-0.000473390628050185	-0.00244530148200461	0.00156560708762687	-0.00366466096133689	-0.00106354904090911	-0.00662627542292427	0.000542718916722751	-0.00359444025245381	-0.00115132558329734	0.000463041939898989	-0.00152743806137501	-0.00175471952976869	-0.00259435962276744	-0.00143061776626485	0.000798978584487298	-0.00432443066800181	-0.00148179444127639	-0.00399314250165772	-0.000689577187487966	-0.00238465923944431	-0.00247745476365069	-0.00114909866772916	-8.93188514017318e-05	-0.00261787970355176	-0.00266994132325626	-0.00202519876947316
-335.066666566795	0.000850764190068576	0.000850764190068576	0.00195638826723199	0.000188747881536222	-0.000151486223569308	-0.00166157395214062	-0.000975330374935912	-0.00242721846150673	-0.00258425214820068	-0.00293287901925898	-0.00178805830892548	-0.0012241501871032	-0.00103522884840879	-0.00312783640917136	-0.00377146143275375	-0.000284721811758204	-0.0016771373882376	-0.00077161711031537	-0.00110760325271964	0.000810439916176353	-0.00248182949278031	-0.000187403009432319	-0.00185459094809726	0.000361807809627135	-0.000581031871049853	-0.00179294191509349	-0.00270388736638194	0.00115496024990547	-0.00308897649409534	-0.00108515467813441	-0.0038811191375816	0.000197701379779369	-0.000671622300710939	-0.00213290193206861	-0.000927255884955347	-0.00286976572100217	-0.001509668859075	-7.15111823501591e-06	-0.00396922751563866	0.00137230550296397	-0.00235234517349336	-0.00145111888257021	-0.00208086094143822	-0.0025323607835479	-0.00155109468084502	0.000623495479119884	-0.00189599693398534	-0.00428590397327433	-0.0024720663617529
-335.033333233526	-0.000326322272649504	-0.000326322272649504	-0.00150788431551863	-0.000829697356420356	-0.00347444758110282	0.000184775622713462	-0.00145923836633144	0.000239266425468787	-0.00382153015328868	2.191704384924e-05	-0.000950151848435721	-0.00278598853390599	-0.00434850331289283	-0.0012797837313121	-0.00225766901566882	-0.00298424047513512	-0.000538996292059113	-0.00288795149547383	-0.00100981361803776	0.00124916473075087	-0.00382160876961146	0.000799621076052137	-0.00268997598407983	-0.00269681104968222	-0.00172892489781462	-0.00112064937999312	-0.00586933941803924	-0.000631011165673767	-0.00156222107557802	-0.00318458050606307	-0.0042873089770461	-0.00163546398510306	-0.000155243648058523	-0.000856792242633575	-0.00240845639664189	-0.0015791720178967	-0.000246260835144341	0.00236947600311055	-0.000224609941594012	-0.00176480952273428	-0.000477225740790344	-0.00385906329600905	-0.00110015080585601	0.0012938818033853	-0.000926775956254677	0.000333663901624814	-0.00288564344170683	-0.000754854479326217	-7.71979783398269e-06
-334.999999900256	-0.00161499443749169	-0.00161499443749169	0.000357925009361604	-0.000256868390030141	-0.000778786669506926	0.000878706060431278	-0.00423370204666329	-0.00379623614220814	-0.00177745301515142	-0.00408359872070407	-0.00168771006643198	0.000688788606878044	-0.0018946956308763	-0.00121112382024935	-0.00145405658615172	0.000431970678354987	-0.00279404724703225	-0.0030532099894911	-0.00152654200193669	-0.00212423714057808	-0.00301292887538518	-0.000547356952563249	0.000686551830842319	-1.96958234673916e-05	-0.0032593305018852	-8.54150511575558e-06	-0.00405020822646107	-0.0001696651217864	-0.00439961641351438	-0.00259427255434608	-0.00378832755136693	0.00110146748612594	-0.00141102950426431	-0.00242429964379198	0.000321559561670126	-0.00455695237099518	-0.000766677544937866	-0.00028898326387472	-0.00114673005078791	-0.00215869230187604	-0.0038562617024761	-0.00332215447295015	-0.000770763775478245	-0.000934158028487619	-0.00141535098030232	-0.00016714001807494	-0.000360110855322948	-0.00201838487409667	-0.00236965468148309
-334.966666566987	-0.000309149830057143	-0.000309149830057143	-0.00237486262772879	-0.00310697025938467	-0.00107080596143916	-0.000535624495044962	-0.000123873091008808	-0.00444741918624603	-0.00311807887100568	-0.000952355845005304	-0.00356360364577568	-0.000478169951026453	-0.00360529735810189	-0.00276663935458477	-0.00270362072372132	-0.00119272037755647	-0.00248164724330535	-0.00297384982401672	-0.000318841398208036	-0.00329989996488078	-0.00266073787124832	-8.90014048313681e-05	7.048368522522e-05	-0.00241143337186345	-0.00302210012532611	-0.00129380248756772	-0.00449204248969381	-0.00351741046677612	-0.00645894365438793	0.000257157283909848	-0.00228008252653777	-0.00219808528191745	0.00118971197029183	-0.0030248723676114	-0.000658563251966227	-0.00324439303185842	-0.00103281237220099	-0.00227601023380408	-0.00166962312521746	-0.0029998721566068	-0.00134427721246289	0.000141856917881711	-0.00306643440075083	-0.00297026068439421	-0.000529263535820834	-0.00174347659592311	-0.00127179918740972	-0.00183517851719195	-0.00341688442601407
-334.933333233718	-0.000404918994552528	-0.000404918994552528	-0.00275129001227681	-0.0044742810007582	-0.00227777652365579	0.000993495434557179	-0.000126681323260547	-0.00278843733701117	-0.00312407049889063	0.00209244831835087	0.000291147966912875	-0.00236654638635159	-0.00369231699129657	-0.00262699137851763	-0.00204337717344671	-0.000653680822894409	-0.000560956428158343	-0.00180902420359441	-0.00185050553972377	0.00122261169180926	-0.000519422797612523	-0.00500021126893213	-0.00481606067134432	-0.00186656119537942	0.000456863711253086	-0.00189812083025964	-0.00387300227905529	-0.00282127600765347	-0.0032373793252598	-0.000263729966108461	-0.00328966759787919	-0.0020257902030566	-0.00036069473816569	-0.00350966771649852	-0.00167840492334947	-0.00214234332068375	-0.00186248375824849	-0.000821924493923709	-0.00249598882715185	-0.00376107592382002	-0.00247896568297878	-0.00119122348955369	-0.0022930014619702	-0.000846291241938357	-0.00101801001727952	-0.000650131207265425	0.00139679676431814	-0.00515507499116064	-0.00164243393747154
-334.899999900448	-8.17907008006102e-05	-8.17907008006102e-05	-0.00189380704087094	-0.000645171940950262	-0.00268796621745859	-0.00037036326248252	-0.000482141365071076	-0.00398583328961399	-0.000503021494250633	-0.000994742541525095	-0.00344049383098921	0.00117063437563436	-0.0014665608015435	-0.00391079603837297	-0.000908560518541379	-0.00153750370288219	-0.00145132508934231	-0.00150850429969474	-0.000790497720941641	-0.00300448504789008	-3.56827372376411e-05	-0.00135261561342481	-0.00577924363864146	1.48671940382039e-05	-0.00311568694435771	-2.51487204377954e-05	-0.00513360622128756	-0.00164222173140516	-0.00256251062128576	0.000365088291270466	-0.000550680693161776	-0.00303309017568387	-0.000334103486029136	-0.00179284560995263	-0.000128155788694073	-0.000213689182286148	-0.000138545795110079	-0.00132421684986883	-0.000794898588342918	0.000496788714142715	-0.00177569644326137	-0.00461217192052732	-0.00168988569476425	-0.00070498517898343	-0.000997377395245302	-0.000123036770126372	-0.00184561536327754	-0.00194261809935647	-0.00120347145932254
-334.866666567179	-0.000142942474811059	-0.000142942474811059	0.000466452852238008	-0.00224680999699245	-0.00202582268729667	-0.00141665029564064	-0.00123476423742463	-0.0019289996772679	0.000243580791778553	0.0018190484492161	-0.00245523661335068	-0.00278470773016537	-0.00258800301131501	-0.00210746117103067	-0.00264331967770959	4.1622681841158e-06	-0.000756001476668211	-0.00323867651553611	-0.00140929405120593	-0.000987860756227699	-0.00182653294172219	-0.00135803489599573	-0.0019110957017584	0.00178567051662426	-0.00248362706197058	-0.00148127903564599	-0.00332758927027221	-0.00251236013666478	-0.00162515987134704	-0.00107549429312304	-0.00182751508587631	0.00104029225129809	-0.00108391260421559	-0.000693519450151725	-0.00229435584473148	-0.00127583000328935	-0.000705027710244166	-0.0015393898349324	-0.00433243455252197	-0.00147807566002367	-0.00249634607574833	-0.00138538573379565	-0.0046424594557648	-0.00219472827963318	-0.00197878447239963	-0.00142251688086881	-0.0025021096004979	-0.00315236866910029	-0.00259125937774085
-334.83333323391	0.000238291679556579	0.000238291679556579	-0.003963815954379	0.000139087234271029	-0.00552674553062338	0.00219435050542338	0.00211511653913266	-0.00137179827901868	-0.00109608732979638	0.000283402182390757	-0.000585784958261448	-0.000509507099529682	-0.00331802007593152	-0.000217787106787215	-0.00218725024546984	0.000217874920205752	0.000165227823346714	-0.00430798637418983	8.63158909755191e-05	-0.00110140219668142	-0.00416519590959208	-0.00384330769345864	-0.00296736318661772	-0.00151789385152701	-0.00263296547516234	-0.00147495459539027	-0.00356829129422631	-0.000420131558156123	-0.0014466001878165	0.000457591855247408	-0.00249562160839867	-0.00489868621491207	-0.00408382762428816	-0.00156300328075942	-0.00473718573557258	-0.00272657997152825	0.000610257917356138	-0.00170470557101599	-0.00149272343353934	-0.000399652710721399	-0.00425028662427218	-0.00358924006718897	-0.00132884179356141	-0.000425284721681352	-0.00111853370493942	-0.000114688159163157	0.000856671002916976	-0.00388043813343064	-0.00210023566459905
-334.799999900641	-0.00109447815635888	-0.00109447815635888	-0.000587868218996923	-0.00212534505964057	-0.000504855099807688	-0.00195142474084398	-0.00374644827506265	-0.00262622625868048	-0.00255541786000635	-0.00331226376889149	-0.0019655790251365	0.00182450668665546	-0.00275172996423356	-0.00194491091927085	-0.00097124127353676	-0.00225107155521531	-0.000588674412093093	-0.00537193449301065	-0.00132936787585936	-0.000424950579643979	-0.00243712092745041	-0.00043087262649244	-0.00139143896050486	-0.00236654436294459	0.000232614020548971	-0.000176765455082495	-0.00537172803661112	0.000178186596690666	-0.00037320923270967	-0.00175140033925048	0.000223314631538796	-0.00374350074298624	-0.00144685140982115	-0.00137401563359241	-0.000189578309410909	-0.00174766972001139	0.00160177499160141	-0.00173709008084277	-0.00284924599551939	-0.00161609366641513	-0.00333235368788454	-0.00124488614676732	-0.000413076473997021	-0.000398977827673397	0.00107978390604513	-0.000780617605471989	-1.97421590159008e-05	-0.00230545035114038	-0.00137454669908021
-334.766666567371	0.000116902554149867	0.000116902554149867	-0.00372606056539648	-0.00060814634197226	-0.0030947567227585	-0.00213417922791703	-0.00267421898907882	-0.00364198600461862	0.00138531845361411	-0.000263267570044912	-0.00108578865140241	5.90990978769357e-05	-0.00314899866584906	-0.00374590674385378	-0.000395407714969043	-0.00150832710091808	-0.000962093154824872	-0.00499864071143319	-0.00220373929520568	-0.00325263453081792	-0.00111332697117505	-0.00117592926461529	-0.000672033239091818	-0.00323948620236914	-0.00133722999707164	-0.00154802301919776	-0.00370099854716888	-0.00330720321887723	-0.000142212003039321	-0.00258199627648537	-0.00390804413631152	0.00013062196985425	-0.00177135905969994	-0.000624909394848605	-0.00304189743967009	0.000934488613200002	-0.00264531177073157	-0.000272996965424599	-0.00297282034678337	-0.00144670396948487	-0.000716407927733864	-0.00118009779550576	-0.000768819794375486	-0.00226982514768292	-0.00177194923898605	-0.000417181907009456	-0.000336576276740108	0.000225624051045092	-0.00334481300932465
-334.733333234102	0.00206555138579989	0.00206555138579989	0.000325740254555673	0.00158242042319978	-0.00154860604373386	-0.00101716408284314	-0.00202945025782819	-0.00204386623120179	-0.000976777896247283	-0.00183860996389085	-0.00106780766674841	-0.00102463970467115	-0.00299510675689763	-0.00203048524465788	-0.00265111266560591	-0.00079200955793246	-0.000889213891654195	-0.00201251086631793	-0.00295330441099984	-0.00400997774003042	-0.00210328317218011	-0.00221663061540744	-0.00427275390361181	-0.00244142153581217	-0.00187715344519701	-0.00182474707108027	-0.00482757645476861	-0.00249030147427542	-0.00401387401733233	-0.00498732922708123	-0.00201981184900746	-0.000981036320209738	-0.000196882740647664	-0.00462063168616034	-0.00228024813975591	-0.00406200001174817	-0.00263637926165383	0.00115613596953612	-0.0025255716595034	0.000577883549167879	-0.00321461617140995	9.51293734345882e-05	0.00252585571911645	-0.000827877133798727	-0.000628248940324427	5.87518118025931e-05	-0.00401116848813388	-0.00232625325913105	-0.00185323911916646
-334.699999900833	-0.00108666224142551	-0.00108666224142551	-0.00171965313389788	-0.00523173089088613	-0.000325113321180681	-0.00148435219678589	-0.000876813129793264	-0.00438587375021871	-0.000302611882774029	-0.00299144942312801	-0.00162728052880245	-0.0021326636793364	-0.00411446156045603	-0.00128381201591732	-0.00343525055144744	0.00182991254360787	-0.00267876322309335	-0.000340049473801285	-0.00203653674999771	-0.00114372457983136	-7.19892303671088e-05	-0.00213612395006513	-0.0015407645414246	-0.00118840001125375	-0.000977216879661569	-0.0030641191394235	-0.00207723679124228	-0.000679140460740246	-0.00121695327814619	0.000859766052643818	-0.00238851822174158	0.000670116807886201	-0.000244629855457146	-0.00427902494120447	0.00099053298307672	0.00146739460822376	-0.00212690636251522	0.00274319356745856	-0.00155728998421412	-0.00201492727040176	-0.000868398825908834	-3.84449792412145e-05	-0.00411520755554484	-0.000924854045507462	0.000686099485999514	0.0015333177415856	8.03600272315519e-05	-0.0025138952090985	-0.00325505391130265
-334.666666567563	-0.0028057473072769	-0.0028057473072769	-0.00245064595698852	4.18491324770676e-05	-0.00284394661923093	-0.00100256576850499	-0.00102835308408677	-0.00145868352762168	-0.000597649123446842	-0.00243617598821277	-0.00378324998999402	-0.00305828295116595	-0.00561132996954594	-0.00229216335666527	-0.00372170190127652	-0.000502355742737493	-0.00203080681969281	-0.00293665961724521	-0.0047763655486146	-0.00134305259689671	-0.00235758102682593	-0.00235400087265492	-0.000970902478606206	-0.00127103455490285	-0.00320381448704832	-0.000774105009021753	-0.0024426488889302	-0.00195950105068354	-0.00375460731904953	-0.0048230487183849	-4.73396355751277e-05	-0.00038371136077342	-0.000508679338592333	-0.00196073396537144	-0.00154474768090562	-0.00311106116487569	-0.00112954188877878	-0.00222949451243626	-0.000660669136462122	-0.000972109254824161	-0.00140931817680479	-0.000498092096967606	-0.000300537617706764	0.00179980596038409	-0.00305319280704686	0.000414857058490758	-0.0010762017313789	-0.00380183736864403	-0.00594682974045624
-334.633333234294	-0.00124862077829679	-0.00124862077829679	-0.00287025688872478	-0.00112914797449448	-0.000147094026296757	0.000919746031959434	-0.00299865582863867	-0.000338923381408174	-0.00434485907677307	-0.00276722895532067	-0.00282691520483302	2.02679654977e-05	-0.00122185502899896	-0.00271643291400603	-0.00102460377581925	-0.000981753792465123	-0.000140871727738023	-0.000137177395178378	-0.00279213342138018	-0.000816766449344586	-0.00475372338585356	-0.00358269333527617	-0.00229180530836171	-0.00234875363318199	-0.00273202181973042	0.000541789459232556	-0.00250851122740636	-0.00316500479373238	-0.0024597907524877	-0.00188319595661135	-0.00409915651975534	-0.00160728589897885	0.000998573080723708	-0.00356985237964513	2.98188743984573e-05	-0.00380863319500913	-0.00270886292283867	-0.0011050458343359	-0.00261422532534095	-0.00032700402580399	-0.00408188622209771	-0.00342940304424733	-0.000177589095333386	-0.00297741473930835	-0.0028959782353013	-0.00219895607909926	-0.000620203835580702	-0.00377643161482188	-0.0021875140784664
-334.599999901025	0.00170951806261266	0.00170951806261266	-0.000543420072002809	-0.00109384728204143	-0.00261900481321653	-0.000519479672609013	-0.00347209550021865	-0.0027815253343918	0.000247877637796656	-0.00187877536618897	-0.00407663207127318	-0.00363562016096586	-0.000891019194109277	-0.00375352019198683	-0.00040783755035334	-0.00147322312073739	0.000636234822858794	-0.00482121110596934	-0.00241943032962399	-0.00314538387268737	-0.00418860726377301	-0.00261592078185868	-0.000871380113389164	-0.000566345225629372	-0.000415141059959101	-0.0023505817710896	-0.00104588064878064	-0.00268518820207331	-0.00153052531746067	-0.00335598262273806	-0.00227135890520613	0.0011003006284459	-0.00192173956098618	-0.00162339852695881	0.000285813188862227	-0.00190948354020526	-0.000291589328128339	-0.000327028032091947	-0.00349618744135671	-0.000166246128304182	-0.0029848564633298	0.000350142822233002	-0.00288061034995724	0.000305028726211187	-0.00477611877081663	0.00286994315453937	-0.00242987982128218	0.000358890593359917	-0.00360230604006517
-334.566666567755	-0.00144453615064222	-0.00144453615064222	-0.00160313420324121	0.0020428965093231	-0.00225992072715975	-0.00168236765012442	-0.00135358376861272	-0.00320042267757714	-0.00183045693246031	-0.00338159791652171	-0.00426467708403055	5.032089644319e-05	-0.00311725157409137	-0.00136626669579021	0.00129492186540503	-0.00372249801941227	-0.00278708871877087	-0.00223012143865231	-0.00252572538970652	-0.00294297537124399	-0.00246504374986067	-0.00275811649108282	-0.00117471493192745	-0.00125504781857511	-0.00512644708282028	-0.00025861607558153	-0.000244881264878871	-0.00384042549466057	-0.00141931443904297	-0.00468816380976367	-0.00267720484039213	-5.29496715678812e-05	0.000617696139796009	-0.00557591209927588	-0.00448747204964184	-0.00133317176696013	-0.000429221158644189	-0.000175090223699881	-4.13296013745956e-07	-0.00324254557567194	-0.00277053439302122	-0.00284819742740128	-0.00375741792136008	-0.00287072607985717	-0.00268090211354544	5.03931168879257e-05	0.000354671007649521	-0.00478051772672405	-0.00169762833788956
-334.533333234486	0.00112702273204424	0.00112702273204424	-0.0022011486176795	-0.00407359719259359	-0.00569035116261996	-0.00241592504415522	-0.00434646986973575	-0.00365947401604882	-0.00260374255524509	-0.00169421196155772	-0.00432351396621011	-0.0014067555564603	-0.00331863447992931	-0.00542568728867987	-0.000618850005142613	-0.00201088961794105	5.48195421790076e-06	-0.00224240689988131	-7.11670799038444e-05	-0.00238169624844509	-0.00263361540371876	-0.00136222634634164	0.00176972404262166	-0.000677593082915373	-0.00317178685445907	-0.00228022564797603	-0.00447117814226161	-0.00436458456065236	-0.00342096554719351	-0.00370758397192561	-0.00185618222419426	-0.00442391492016481	0.000161932480660543	-0.0011879864032156	0.00201293864796737	-0.00387145252857723	-0.00241816976279019	-0.000336883218823525	-0.00191665503961147	-0.00205681210332564	-0.00462427608778915	-0.00209201452340679	-0.0028106097652193	-0.00442477345652725	-0.00347401042028017	-0.00252071056826053	0.00011407037664124	-0.0025172777211544	-0.00171300549438969
-334.499999901217	-0.00244177629775821	-0.00244177629775821	-0.00130943399232319	-0.00326493078810808	-0.00208835011599429	-0.0030375307771765	-0.000100440291634363	-0.00132031664968946	-0.000737287193178227	-0.00395621256664569	-0.00110422888133199	-0.000803299307828742	-0.000744502733559416	-0.00127672162483594	-0.00382952447686447	-0.00041414711657195	-0.00313272176453949	-0.00371430328453026	-0.00242185260717109	-0.00312186610379572	-0.00261154892116933	-0.00149993766930034	0.00116801912380171	-2.96525277172499e-05	-0.00223021530720291	-0.000462259924455477	-0.00231346391929976	-0.00382688656060859	-0.00377142266412966	0.000128676249127602	-0.000101327373786653	-0.00075681817448725	-0.00211865359471564	-0.00167237750979776	-0.00249750270242266	-0.00634279555383821	-0.00177385198912883	1.93282938245609e-05	-0.00179893457366376	-0.00142499166501597	-0.0033231208702631	-0.00176919747786053	-0.000647250189942605	-0.0035895125082881	-0.00217361323723098	-0.00261037359531691	-0.00256054322669086	-0.00194923668772873	-0.00241058711925535
-334.466666567947	-0.0028280258218798	-0.0028280258218798	-0.000686796798567646	-0.00145333072525022	-0.00478327234414666	0.000588509988969754	-0.00109683846304443	-0.00535576651318537	-0.000558171534056462	-0.00212549080474833	-0.00154934818057972	-0.00249732026316429	-0.00289596214462662	-0.00291287221938608	-0.00224016632117685	-0.00287717366334728	-0.000973766788954222	0.000284967993084639	-0.00271764383957118	-0.00432164133135549	-0.00326703513284177	-0.00235269125231719	-0.00166478524671065	0.00063104726046892	-0.00432794703703754	0.000279983574699272	-0.00658588351793354	-0.00170508988037399	-0.000724505396693331	-0.000192259888229906	-0.000220593059649832	-0.000281375156054753	-0.00392520989079392	-0.00129778248638723	0.000749003744530352	-0.0020579470641654	0.00042386181881926	-0.00105752470344178	-0.00145599554727094	-0.00246411758038512	-0.00127178205148348	0.000471919127811971	-0.00143443447186375	-0.000741010130171471	-0.00508640169076835	-6.66959740408535e-05	-0.00282531090787708	-0.00359145691162854	-0.000224706638054739
-334.433333234678	0.000512300961640566	0.000512300961640566	-0.00129641667787339	-0.00249802215826134	-0.00190211808460783	-0.00285874268792696	-0.000671737761485658	-0.00409320081517728	-0.00201936645850997	-0.00410250551751068	-0.00580131700225683	-0.000977711890422284	-0.00115727296918899	-0.00325933885284446	-0.00351922180700381	-0.00308853124621122	-0.00331869796767859	-0.00596274464633162	-0.00525949613574783	-0.00141800223881705	-0.00246653727824009	-0.00440754993381121	-6.73424406268941e-05	-0.00269777832921048	-0.00139643754781693	-0.0028971032778381	-0.00300102472177532	-0.000933593227814389	-0.00539041122212736	-0.00206599604262625	-0.00225814671355606	0.000425722951118312	-0.00259588450367998	-0.00113627938721583	-0.00245670491331751	-0.00269487032379712	-0.000771943354692883	-2.770371687566e-05	-0.00163357321397506	-0.00086707574221434	-0.0057927638051356	0.000453854550220401	-0.00154542984549388	-0.00183430789514893	-0.00289799033847937	-0.000593747332371608	-0.00112204250082382	-0.00025262264245951	-0.00203131791670019
-334.399999901409	0.0001623769705692	0.0001623769705692	-0.00284357094498522	-0.0018629942459748	-0.00536535285518691	0.00057521796503246	-0.00140835847879106	-0.00286531721330985	-0.00252007904505225	0.00168407751648214	-0.00440614673380268	-0.00101275701820813	-0.00332599812104495	-0.00359287092680005	-0.00179571436252413	0.000493648610608299	-0.00121324104416087	-0.00283168134273959	-0.00354610738815131	-0.0026395384965221	-0.0016614810440293	-0.00148597837759301	-0.0024905149718526	-0.000152930785052408	-0.00243646638954098	-0.00153240203228755	-0.00234656056413829	-0.00288520454132757	-0.00186107673209879	-0.00235667470826806	-0.00308137768269756	-0.00226169355909012	-0.00195874309655031	-0.00276653948802796	-0.0041239703850563	-0.00259377809217443	-0.00017437989446667	-0.000657944564129043	-0.00342190235409923	-0.00273485835704246	-0.004242142854883	-0.00316694733125678	-0.00366214130625042	-0.00274437354043888	-0.00298521733509194	0.002671175494802	-0.00013174048503195	-0.00391934288410944	-0.00381846049617462
-334.366666568139	-0.00173414931092064	-0.00173414931092064	-0.00210076331566256	-0.0029505494561024	-0.00346820183024454	-0.00148690386779193	-0.00313907890909126	-0.00103412825281479	-0.00254313956057661	-0.00184915812418507	-0.00110698927385722	-0.00232005619180609	-0.00314260775146313	-0.00124422091160648	-0.00193019709882258	0.00102728776896754	-0.00248317969916512	-0.00177978019837621	-0.00117176209822767	0.000833102235808791	-0.00255745981786493	-0.00061794191243425	-0.000130099320328703	0.000649399556266972	-0.00289796629582484	-0.00250259355596816	-0.0041729344916307	-0.00566730440224095	-0.00228895329149337	-0.00198266981645212	-0.00499871549807307	0.000146498239637971	-0.0028968394677148	-0.0022058645485159	-0.00304335836972103	-0.00479962482343266	-0.00396758645291673	-0.00125093118329589	-0.00341244693618348	-0.00265908385394209	-0.0049961277162901	-0.000807511618080903	-0.00205633579103937	-0.00248723457472821	-0.00414699673465713	-0.000752742767532899	0.000420913607208195	-0.00171500527904545	-0.000954699616347532
-334.33333323487	-0.00168931261306837	-0.00168931261306837	-0.00318811133156671	0.000110968636388709	-0.00381039536585848	-0.0037746003378164	-0.00103428435714459	-0.00197089038925713	0.000338999089581127	0.000941882708499819	-0.00253987139001077	-0.00230360889097869	-0.00231051678256677	-0.00188429774268672	-0.00243864201169863	0.000161913169834382	-0.00321195443761224	7.19000991860064e-05	0.000641492858359571	-0.00363794401769213	-0.00457106084482672	-0.00160905358208219	0.00140644449740468	-0.000621352365901662	-0.00305843826725594	-0.00017531712873986	-0.00305223521936593	-0.00252283825114064	-0.00310494686242246	5.73190433140747e-05	-0.00280120028632547	-0.00241391119810619	-0.000728643138524498	-0.00116265069082155	-0.00215211104473545	-0.00141331847700876	-0.000851138817010488	-0.00285653490074989	-0.00181880124657718	-0.000313442155534305	-0.0040605365712244	-0.00243186722221223	-0.00458896816030607	-0.00340181786434268	-0.00217101738848513	-0.0016680281007867	-0.000963253676906639	-0.00318522663404175	-0.00368164832765727
-334.299999901601	-0.000867369701193943	-0.000867369701193943	-0.000139996889981009	-0.00176637937920709	-0.00271525658063987	-0.00339038382216728	-0.000481459500792036	-0.00237895916098396	-0.0053695343363116	-0.0001152148944773	-0.00363088902460218	-0.000979031244999207	0.000303512999330624	-0.00339004937517973	-0.00471967978239318	-0.00346751399384237	-0.00321382631210776	-0.00204655519559771	-0.00217949471198609	-0.00292724795906807	-0.00225071290771839	-0.00328339269862143	-0.00150071427954312	-0.0026140969042705	-0.00399063510614417	0.00261593292112383	-0.00488182072373011	-0.00443482689249863	-0.00387202640624518	-0.00195612751245433	-0.00326722167040649	-0.00182988129197381	-1.22455556166301e-05	0.00120408759829083	-0.00110496785597713	-0.00325306687918925	5.59656471963432e-05	0.000570945144061974	-0.000416665465617583	-0.00216068922868684	-0.00452732165301795	-0.00206305060902423	-8.65825647006213e-05	-0.000982358542792827	-0.00212922894440903	-0.00174659042567238	0.00151029642921197	-0.00378435174352953	-0.00140195973133084
-334.266666568332	4.92668752143377e-05	4.92668752143377e-05	-0.00169535391387821	-0.00348919336262909	-0.00406147338966678	-0.000381896501330914	-0.00146841343666437	-0.00224204952664575	-0.00078246066845844	-0.00352513599661486	-0.00233396501164684	-0.00411823916995713	-0.0027413429000307	-0.00187058075944369	-0.00301234316347143	0.000444875379072229	-0.00066816874913167	-0.000982569066228511	-0.00430360972300303	-0.00228831447895939	-0.00310575192291074	-0.00259048940378637	-0.00215266746613618	-0.000772508210023504	-0.00174274055213797	0.00050197314602074	-0.00215842595452809	-0.00121116788426179	-0.00281815214342074	-0.0011436948712894	-0.00308916250963043	0.00260527945943967	-0.00156935707862949	-0.00437498855481333	-0.0046365890940202	-0.000915052242586034	-0.00276971734043396	-0.000352990411135568	-0.00460429697942111	-6.99699577993984e-05	-0.0061926646366226	-0.00163799981249702	-0.00217083869383239	-0.0011592742429557	-0.0064417564543352	-0.00198156403674754	-0.00247799369812751	-0.00311423665176402	-0.00212884994028206
-334.233333235062	-0.00232454582740937	-0.00232454582740937	-0.00284222327039385	-0.000579355665868753	-0.00362196744867882	-0.00150524132587937	0.000471987881109692	-0.00321670967442955	-0.0027613562341291	-0.00183696727056837	-0.002063204447464	-0.00213392527519696	-0.00169917427352917	-0.0043104530713769	-0.00320443050515107	0.00258212714050621	-0.00181237545086033	0.000619230131108539	0.000140034940775191	-0.00166030962341379	-0.00205722138326614	-0.00204652073871436	-0.00306329695375196	-8.02171442393362e-06	-0.00286962359930443	-0.00178108034310109	-0.00339320159391177	-0.00350691098523437	-0.00401850765792755	-0.00205099790923724	-0.00301337583927419	-0.00323525104349476	-0.00245115148592323	-0.00232884774312769	-0.00210691072726732	0.000262922894691098	-0.00044352673895609	-0.00217647738970261	-0.00202726574247691	1.51458869103172e-05	-0.00371664602749955	-0.0022038788389579	-0.0015197870368594	-0.00110940628148926	-0.0020020581188297	-0.00117658088921668	-0.000698034813175652	-0.0022749570677173	-0.0027923198322537
-334.199999901793	-0.00228459240785517	-0.00228459240785517	0.000292539137284775	0.000583671387130558	-0.00671427784482326	-0.00117312045988405	-0.000412793396853406	-0.00125968644974939	-0.00261865060189415	0.000234252808551494	-0.00149912088302284	-0.00398950085156335	-0.00188402920621467	-0.00134438165511008	-0.00374254000055407	-0.00158598018679335	-0.00121181858740083	0.000245455064922573	-0.00135634070148694	-0.00207695095623095	-0.00107433990663119	-0.0030959858291294	-0.00229139626113228	-0.00254730438869932	-0.00264135413075695	-0.00120815848987355	-0.00428642838498539	-0.00269645790527773	-0.00260243473879362	-0.000641865976837797	-0.00289911964688216	-0.000919989042851177	-0.0026748829834583	-0.00268955423537753	-0.00185735070819482	-0.00237242210476185	-0.000394260700323446	-0.00161955735116492	-0.00168799413017751	0.000403801756289845	-0.00209707423691552	-0.00155675867806704	-0.00200220958139641	-0.000911739796561783	-0.00604790938304856	-0.000605020231957409	-0.00267829483114101	-0.00235969345167919	-0.00257660488568889
-334.166666568524	-0.0011268164561794	-0.0011268164561794	0.000437251104966174	-0.00352802074844472	-0.00302852648813956	-0.00285229593543834	-0.00241083535472131	-0.00220597463665873	-0.00132460285725466	-0.0018055198085879	-0.00284417309412155	-0.00236479934107514	-0.00386125171445106	-0.00269941245906635	-0.00155582288180856	-0.00449764460185131	-0.00142954601187884	-0.000969323961686142	-0.00133204354236804	-0.00171494869461652	-0.000371383041540829	-0.00350609823579195	0.000388071608761753	0.00307063930663209	-0.00433073327404243	-0.000896761851308714	-0.00750487859101434	-0.00317266660924642	-0.00410096703667007	-0.00269160415664171	-0.00508513702731139	-0.00210188716682358	-0.000571365216232134	-0.00278199183276073	-0.00229501191082382	-0.00285939431664972	0.00161282163739729	-0.00235129857716398	-0.0034493195225449	0.000329179670667812	-0.00185373244896814	0.000423227222136946	-0.00449019736596024	-0.00244911595752018	-0.00327884576428505	-0.00172416150317711	-0.00171780889885209	-0.00139161015874045	-0.00122491518793422
-334.133333235254	-0.00144500678599602	-0.00144500678599602	-0.000610758126690092	-0.00225858646480781	-0.00470821035283608	-0.000913942825703895	-0.000827503504818305	-0.00451218700671718	-0.00462656501572489	0.00181244300635441	-0.00210557983397708	-0.00123169890767549	-0.00193250780788379	-0.000879657561086877	-0.003476497993816	-0.00186757884918509	-0.00352333514946013	-0.00289591165003356	-0.00118177969460764	-0.0048667410096136	-0.00383792779282854	-0.00592056956529086	-0.00382147768653485	-0.00015337581679109	-0.00318491672239196	-0.001443788836062	-0.00753611754512995	-0.00172459253307478	-0.00523863797197643	-0.000924764132267719	-0.00308055158584419	6.47918718907903e-05	-0.000966059143861164	-0.00369534033873842	-0.0013384180948729	-0.00228292870307778	0.000251254251512845	-0.00189422798654948	-0.00186681971776781	-0.000245280313594942	-0.001641192916368	-0.00258071968496443	-0.00245073737013568	5.92437110615851e-05	-0.00425808010105233	0.00162450429941319	-0.00159946271274691	-0.0026702861768797	-7.1028006020657e-05
-334.099999901985	-0.000399036254346008	-0.000399036254346008	-0.0018945801005027	-0.00274400542633713	-0.00350768263853873	-0.00159618741293011	-0.00287012491622152	0.000497275181758794	-0.00318260776712254	-0.00159309457480472	-0.00314724784657316	-0.00082426679876324	-0.00308253472770847	-0.00376089177157102	-0.00448505011271993	-0.000529965697983914	-0.00229164977353136	-0.00111766488667142	-0.00457051346288784	-0.00243169800183973	-0.00373896233722915	-0.00490054509956905	-0.000467804908099834	-0.00102014969298003	0.000191066553310693	-0.00250141700592321	-0.00319392104363669	-0.0038008247110819	-0.00377975381814488	-0.00200508075999428	-0.00427025002866177	-0.00196961377522398	-0.000505758162059555	-0.000931482124981287	-0.000267759843261439	-0.00292549050949376	-0.00335036433675984	-0.000407328704532084	-0.00265230244407089	-0.000330328423722603	-0.00370055185054807	-0.00371977142744229	-0.00132027179756899	-0.00240135029506061	-0.00456093498372945	-0.00205270971637561	-0.00294585418803828	-0.000867388079613729	-0.00321158839311397
-334.066666568716	-0.00174378861903246	-0.00174378861903246	-0.00218166631568228	-0.00281310027730008	-0.0051783037798715	-0.00176743684132519	-0.00252227479272027	-0.00413963722311894	-0.00109911521204697	-0.00168202309928267	-0.00258934557305746	-0.000419231444866108	-0.00177560037187618	-0.00125389563610445	-0.00191768201824161	-0.00328008474045594	-0.00151043292330655	0.00126160520467911	-0.00269053040380529	-0.000423984163891444	-0.00450098301762691	-0.00370421721679903	-0.0028865305810245	-0.000943543043340322	-0.000316170233738977	0.00102755006659372	-0.00401593226897301	-0.00157102531679121	-0.00481111438833048	-0.00273969944586128	-0.000793119238315709	-0.00167411394700279	0.00178401657538141	-0.00337010735557675	-0.00349509149176008	-0.00211503611951236	-0.000777094357799823	-0.00177506019891449	-0.00193428880972002	0.00248372012143949	-0.00520429194691019	-0.00364253706086581	-0.000431860831742292	-0.00178624173191066	-0.00237221395654641	0.000338011881070743	0.00149744525735651	-0.000331799159285051	-0.00144782457025483
-334.033333235446	-0.00331009251202619	-0.00331009251202619	-0.00058007555266526	-0.00167705330358947	-0.00200466994815618	0.000726494244367326	-0.00162658211905264	-0.00292646900992799	-0.00120971884779719	-0.000495564496353018	-0.00380311692618862	-9.85266182081945e-05	-0.00427185644401995	-0.00199642071887673	-0.0039998395202735	-0.00411689039745877	-0.000991266303689065	-0.00151038065745701	-0.000548470709280324	0.00178420037749805	-0.00185177627161137	-0.00338804528409009	-0.00217789734851115	0.000158340805244128	-0.00160042929131954	-0.000307238260721099	-0.00287706487843353	-0.00404372596331537	-0.00313534747314925	-0.00291315555432214	-0.00154322634469195	-0.00105615552622407	-0.00284438252306141	-0.00205157636535658	-0.000368295185312895	-0.0021573703238239	-0.000242941452043954	-0.00307639257265824	-0.00169587275753347	-0.000866593328774146	-0.0010727253908005	-0.00311104318468813	-0.00327726495741165	-0.00299227007186798	-0.00324995011506657	0.00130334636828966	2.40763596451865e-05	0.000581150709208389	0.00210338160888757
-333.999999902177	-0.000857470599420429	-0.000857470599420429	-0.00186622679767667	-0.00108247382837501	-0.0013572276441457	-0.00261042087892738	-0.00146529074122448	-0.000614088232656629	-0.00174161031973774	-0.00050751161078133	-0.00335362965504327	-0.000723044495521186	-0.00141508493254294	-0.00288500566495464	-0.00164015748077717	0.000311591345551698	0.000518922255807741	-0.00251875618061248	-0.00181794841994554	0.00227096193782572	-0.00238914909562871	-0.00469968412432042	-0.000390949814676023	0.00162945687401173	-0.000639712142940119	-0.00349184016460258	-0.00354466991898461	-0.00119180590723378	-0.00358913660507754	0.000621410719243487	-0.00340493314238033	-0.000684681028979117	-0.00161626169355411	-0.00357477428697739	-0.0025294526013564	-0.00562264089975584	-0.00347538756535715	-0.00193322501087956	-0.00219424214061248	-0.00111641587686551	-0.00194816729250946	-0.000999567594712758	-0.00200739064416078	-0.000913363976023374	-0.00148976292428726	0.00118288811715561	-0.00201143810550075	0.000955272837339094	-0.000428154916453205
-333.966666568908	-0.00477965089786025	-0.00477965089786025	-0.00514506466029785	-0.0042379139589459	-0.00218691006667382	0.000521414864040892	-0.00178714262179613	-0.00191825021280745	-0.00128026207032594	-0.00110827231828659	-0.00201699985959591	-0.00296085536612589	-0.00186831457500458	-0.00150014962496858	-0.001912203663195	-0.000209205109097166	-0.000233110932266078	-0.00121266455829727	-0.00112978834782806	-0.0027270941798776	-0.00110781991697662	-0.00285864492771093	-0.00208998222260015	-0.000125527461208974	-0.00208046340418111	0.00124022869226859	-0.00344195736682951	-0.00191236594101496	0.000790806148363576	-0.000364182605835484	-0.00216717549336787	0.000366170431148727	-0.000758860738312772	-0.00173853690078118	0.000450655738092443	-0.00533718067860989	0.000554725732040406	-0.00315207155956088	-0.00303607827165431	0.000850686845487725	-0.00423296239282722	-0.00299857548660953	-0.00192709807730151	-0.00122744315666856	-0.00418135885511317	-0.00310311165433019	0.000375070499413321	-0.000989001493757802	-0.00271667218680982
-333.933333235638	-0.00188503431258258	-0.00188503431258258	-0.00143948411142802	-0.0038875666541851	-0.00171800511889053	-0.00210477230269179	-0.00230835813712349	-0.00456666396995498	-0.00360916397307964	-0.0034489859865261	-0.00340603935709238	-0.00154241168626335	-0.00651180194622036	-0.00309169312475055	0.00085291380616892	-0.00217967693820131	-0.00249783760702393	-0.0018536195604093	-0.000390949040689925	-0.0003558429154501	-0.00198707942576903	-0.000684455121374716	-0.00127475609149907	-0.00101451114790563	-0.0014452864924337	-0.000728564810933863	-0.00352574726923272	4.17675825455932e-05	-0.00470677894918914	-0.00297672591843812	-0.00249587106497551	-0.00217683478495156	-0.00302988637369261	-0.00363255550568431	-0.00337384750693492	-0.00163022164897797	5.84218495182087e-05	-0.000507190422674997	-0.00153614183768014	-0.00308561961366061	-0.00489749173290688	-0.00323906418215214	0.000245744888759503	-0.00210814324250441	-0.00459907278801031	-0.00193116786294223	-0.00336735604738203	-0.00347742253220129	-0.00154631287438123
-333.899999902369	-0.00366634689582701	-0.00366634689582701	-0.00296005260000332	-0.000732828334359281	0.000521191746171601	0.000867597659383268	-0.000375038672141947	-0.00310430207174239	-0.00272882540037733	0.000424025121889882	-0.00391769623458704	-0.000879696618747983	0.000399170793948023	-0.00326029791571736	-0.00103198537404192	-1.78966446002793e-05	-0.0025871955242126	-0.000956682433019274	-0.000870810722079174	-0.00169767374956875	-0.000621114871679929	-0.00412122414611282	3.00679600244713e-05	0.000425285307697365	-0.00304375115000943	-0.000978783045998743	-0.00230963198242096	-0.00265413563682648	-0.00503079639427495	-2.37653920958092e-05	-0.00280316128522462	4.38223138252702e-05	-0.00177637545876497	-0.00318488124706662	-0.00184916366472843	-0.00418336056795332	-0.000190152183812797	-0.0014582977839378	-0.00325178673971971	-0.00113738398502394	-0.0055370106398247	-0.00235396644760399	-0.00207557767961175	-0.0010654629815452	-0.00387190811812277	0.000132327602809124	-0.00168920666390338	-0.00109111455278099	-0.00181192641756611
-333.8666665691	-0.00226021712110147	-0.00226021712110147	-0.00336299630361558	-0.00233412917950448	-0.00109189553584743	0.00033623060903698	-0.00423427986231351	0.00229136142583852	-0.00172707773941549	0.000765861683460933	-0.00421729702222395	-5.25470995764721e-05	-0.000923004546956707	-0.00438489929958796	-0.000682280670192714	0.000790013460947647	-1.68276740066808e-05	-0.00289055061243382	-0.00103240434040708	-0.00289628994734215	-0.000717478973173535	-0.00398484369701679	-0.00143413689302307	-0.00166338113359665	-0.00249706973520869	-0.00225968864494874	-0.00565620805166556	-0.00285467243366888	0.000216295374087183	-0.00300499198613069	-0.00368591034238852	-0.00140956634920575	-0.00136341657060546	-0.00149005228826338	-0.00169207215898459	-0.00272701243827456	-0.00134116591785938	-0.00113754917439413	-0.00314644094308736	-0.000233799334491414	-0.00478269476466897	-0.00221218053536854	-0.00295062046929007	-0.00122822405526501	-0.00229236392096377	0.000460083684132195	0.000583250576205119	-0.000908971398340674	-0.000733107410283318
-333.833333235831	-0.00218647550177464	-0.00218647550177464	0.00197909076188263	-0.000174031562959476	-0.00342508912932404	0.000197170711718764	-0.00358733804209688	-0.000860835355933509	-0.000789961071026912	0.000527842252553312	-0.00048793438069461	-0.000119958692768263	3.60097374680901e-05	-0.00245548623028236	-0.000929046868838546	0.00207700217498374	-0.00146596295120593	-1.55222909301589e-05	-0.00134947909953698	-0.00512422774968291	-0.00319834815285414	-0.000216671271288771	-0.00369882995354431	-0.00141472921493246	-0.00257788641913992	-0.000250815588166531	-0.00395508076471474	-0.00113823791157952	-0.000663560090092608	-0.00111346227085818	-0.00236973728847467	-0.00155709263900139	-0.000960676060641763	-0.00333514623448683	-0.00466593513372027	-0.000402305138844983	-0.00098758819394329	-0.00114365692924612	-0.00340167532334401	0.000328995861979986	-0.000593554436418398	-0.00331715738455463	-0.000804858047511292	-0.000906284642813726	-0.000764307448550827	-0.00212110548131728	0.000845065616633112	-0.000908751714284062	-0.00279103580696005
-333.799999902561	0.000869263693228928	0.000869263693228928	-0.000826682336376172	-0.00250941831604268	-0.00155240456647354	0.000349209096468628	0.000610348326841148	-0.00447467921109412	0.000535909622168762	-0.00248168608296262	-0.00384167515495992	-0.00204306159638112	-0.00344085469660016	-0.00166784557455346	-0.00187901514229716	0.00172343813916742	-0.00328768880149655	0.000716530660259784	-0.00023424081093415	-0.00137837481762138	-0.00245269300063344	-0.00320796625408093	-0.000164229486542822	-0.00181213490821763	-0.00176768629409207	-0.000585918157921861	-0.00391468800689443	-0.000727201909815123	-0.0021810307693485	-0.00066078415648696	-0.00490043776966587	-0.00120743908771082	-0.00289035551403494	-0.00285416136369809	-0.00488847933991743	-0.00385706084429327	-0.00390715912338924	-0.00210383449868823	-0.000394600241583776	-0.00112148194882444	-0.00278698112846476	-0.00203591929695035	-0.00577868966028738	-0.000667029251742557	-0.00540159500787973	-0.00225567389445525	-0.00123188919329542	-0.00259448729647882	-0.00306271919820844
-333.766666569292	-0.000238966123464968	-0.000238966123464968	-0.00588984077206745	-0.00169496853074913	-0.000943865932087062	-0.00316594977360674	-0.00454676813959365	-0.0029169815130583	-0.00112730164833652	-0.00369550125506801	-0.00129593681347262	-0.00069018221228645	-0.0036907873305595	-0.00383011262267352	-0.00271989345376411	-0.00075345052867748	-0.00167635776175756	-6.1154450445855e-06	-0.00264676996575519	-0.00102290488431644	-0.0016720067249365	-0.00274243142873176	0.000875043361231453	-0.00126738484897526	-0.00393146557240076	-0.00138198911505716	-0.0027794217363184	-0.00208906384258711	-0.00143601589088849	-0.000689513212503545	-0.00176574065979329	-0.00165012919026108	-0.00335371797212736	-0.00413527954902226	-0.00151982222161462	-0.00259037894724856	0.000226514840434344	-0.00111629023240756	0.00051538538782514	-0.00230713452035702	-0.003332106181683	-0.0025049038012962	-0.00389148616951018	-0.000825902683777691	-0.00293908740892201	-0.000299812283330203	-0.00181985068305168	-0.00290604280986362	-0.00182824508361634
-333.733333236023	-0.000242548729291081	-0.000242548729291081	-0.000523721901794394	-0.000571657588187224	-0.0023146851618262	-0.00243538544725463	-0.00151555624517474	-0.00139361695885554	0.00045307678867712	-0.00471676495918627	-0.00258120713958021	-0.00405198537290885	-0.0016760476485852	-0.00342096824261473	-0.00216642088920849	-0.00073916009482522	-0.00335331854157928	0.000318600218613962	-0.00400515364242549	-0.000929535305785656	-0.00271156463433742	-0.000230477832277143	-2.6729598129438e-05	-0.00358327724418805	-0.00258402067275509	-0.00146063072272729	-0.00301196088639866	-0.00220977525452881	0.000157687133260476	-0.00268020594902252	-0.00425603177443346	-0.00315490854460909	-0.0019335987862098	-0.00210111211539399	-0.000860271654787192	-0.00188555896291664	0.000681709576295653	0.00118334756926208	-0.00105571670771842	-0.00112925850173584	-0.00204832227783802	-0.000926910789554092	-0.00215873526938593	-0.00107100986420938	-0.000321275961456924	-0.00237937062604432	0.000819839177599424	-0.00075257239780846	-0.00261482751477726
-333.699999902753	-0.000165276121070201	-0.000165276121070201	-0.000494207081197073	-0.00272907875474049	-0.00486721081135244	-0.00510496580565001	-0.0003103422843026	7.29329329929307e-07	-0.00274765123536702	-0.00302579581255835	-0.00343718184236985	0.00125920669032531	-0.000282338173656305	-0.00286009209714089	-0.00224318569487381	-0.000571265985039759	-0.00216059482046738	-0.00376129589924346	-0.00551574460713833	-0.00349457622899019	-0.00222549651688442	-0.00371866405326127	-0.00124559170747562	-0.00146978566420686	-0.00295479930156062	-0.001781474446645	-0.00372162480736937	-0.00199691986350148	-0.000945728279934666	-0.00171416841912664	-0.00312193514897197	-0.00212221569708948	-0.00480490666422762	-0.000224175387692926	-0.00120652929190912	-0.00527230385847488	-0.00149508777213569	-0.00066933766909183	-0.00171632798980559	-0.00414283572095742	-0.00611582663030108	-0.00265988411941698	-0.00311543469236708	0.000500156464545487	-0.00266357313231369	-0.00278965984784862	0.000683049884887876	-0.00290907642299354	-0.00226528332777765
-333.666666569484	-0.00160428205472019	-0.00160428205472019	-0.00342621333985549	-0.0011911631255811	-0.00177292023141729	-0.00163099165691649	0.000989104963477705	-0.00309934557836467	-0.000268857925598831	-0.00529877647883781	-0.00149740071371041	0.00161601300230452	-0.00134706021735742	-0.00110167523886673	-0.00132747833392866	0.00301817882587252	-0.00328042564038367	-0.00275002305662164	-0.00294566985597522	-0.00194266983471936	-0.00262995500568319	-0.00298747317003589	-0.000325423617206555	0.00018708257999811	-0.00396096051512185	-0.00186003148235281	-0.00434651382807216	-0.000945718145819119	-0.00426125643410269	-0.00147104122103114	-0.000166434945944149	-0.00480088864105133	-0.00117293713655842	-0.0040746294074343	-0.000282953889151005	-0.00263849386190429	-0.00170558560091749	0.000647839305848774	-0.000240837515707693	0.00106880901620521	-0.00175846599589458	0.000643994381677948	-0.00175222701821376	0.00186014214186825	-0.00067281907154948	0.00214287497192667	0.00105812039267694	0.000855074491596608	-0.00261985109444751
-333.633333236215	0.000405338956050771	0.000405338956050771	-0.000639867337394295	0.000708669668929462	-0.00170129555181397	-0.00355861304608585	-0.00210289999532509	0.000105773453118796	-0.000523910701581976	-0.00116311110312672	-0.00259874702611174	-0.00174406481704681	-0.00367318674601236	-0.00197626964995345	0.000122677563358153	-0.00107882229658396	-0.00117514912617478	0.000217053277519308	-0.00103205047973931	0.000435422707576461	-0.00214080173645748	-0.00116868095654443	0.00255320241212909	-0.000455108604327625	-0.00173645489813279	-0.00130202181947259	-0.00421712125458118	-0.000992268445401567	-0.00192623219086185	-0.00145312854236745	-0.00137251866295574	-0.000236009113853242	-0.000979595052578719	-0.00331554857925653	-0.000782378767507308	-0.000488553266815739	-0.0045242603617377	0.00229084072675756	0.00101344620910504	-0.000717730828886154	-0.00379734841141477	-0.000489405708969159	-0.0032057668361487	-0.00237565305417087	-0.00228203182157483	0.000829611995883384	0.00142237525362832	-0.00170786596429351	-0.0040469456992509
-333.599999902945	0.00199977871313828	0.00199977871313828	-0.0023836398515944	-0.00119935729790344	-0.00255403364346651	-0.00404687196600795	-0.000286076014626269	-0.00278951357552193	-0.00127761303045215	-0.0023927477724166	-0.00266883657104366	-0.000245104831832821	-0.00482270020842579	-0.00213906629629312	0.000649065884579914	0.00103967625590029	-0.000677611442729598	-6.26333237393473e-05	-0.00191264662447632	-0.00283944000650616	-0.00166957905772458	-0.000689678441984642	-0.001868273210479	-0.000296723691320611	-0.00441279410997952	0.000136735879638805	-0.00684230723430279	0.000352687201861768	-0.00354706130570914	-0.000261349226094998	-0.00217611562138942	-0.00193437737525926	-0.00319509879802649	-0.00100324282574193	-0.00174330375328713	-0.00349155418348079	0.00414608851271769	-0.00202788693050238	-0.00401923264862936	0.000973330458723054	-0.00117409503249355	-0.00373039891349491	-0.00480116420286969	-0.00200240237674565	-0.00305573325036912	0.00311765711015644	-2.1863458922633e-05	-0.00339676211183371	-0.00131840875018863
-333.566666569676	0.000162009718958522	0.000162009718958522	-0.00155239737754287	-0.00196562423977253	0.00129671953078547	-0.00106674595215139	0.000727598435442234	-0.0022245876291197	-0.00110827882223952	-0.0032527309147472	-0.00128199662330264	-9.64871498689845e-05	-0.00241690048098631	-0.00269567570486051	-0.000158571956429099	7.75408892111917e-05	-0.00288926581324334	-0.00228828046339569	-0.00103626112652822	-0.0011667662696131	-0.00230872237092083	-0.000147270202414562	-0.000677749102412362	-0.00157578902964317	-0.00138032154977741	0.000528577563365218	-0.00506951608429951	0.00126466143848203	-0.00233556991007455	-0.00106782665648686	-0.00135401158623361	-0.00258609299439261	0.00112257105554525	-0.000449234657329933	-0.00269278791961125	-0.000812190794386547	0.000264557020517975	-0.00121943865467089	-0.0031807771718031	-0.000471115318321114	-0.00243732054616763	-0.00243532833362237	-0.000182458621679649	-0.00116082699915709	-0.000825986140718049	-0.00160833970866014	6.32051252588139e-05	-0.00124579571673866	-0.00100099550669741
-333.533333236407	-0.00097272850841712	-0.00097272850841712	-0.0014865804500066	0.00114019649541586	-0.00328985572973972	-0.00246950453109107	-0.000635584128126809	-0.000768793343615459	-0.00119595846459064	-0.00451482077686838	-0.0044010103747012	-0.00114983093878829	-0.00260296373190938	-0.00269930282000674	-0.00218585607169741	0.00262688234763542	-0.0012127725285237	-0.00298916265582205	-0.00158005549276397	-0.000226381903967843	-0.000215433940873755	-0.00294150536252624	-0.00196249870048881	-0.000371029206225781	-0.000855400589458433	0.000847890365276105	-0.00274695606417819	-0.00298365303081027	-0.00253978643358643	-0.00106779926406964	-0.00604867999121883	-0.00248673324488069	-0.00167456693460655	-0.00108495953402243	-0.00268977232984835	-0.00215683501312514	0.000476655155896344	-0.00257900923914578	-0.00256407899610434	-0.00143651276006385	-0.000938752095359652	-0.00276109863875795	0.0014661457071089	-0.00106461506681621	-0.00183689819491184	0.000183827227708711	-0.00145324256491308	-0.00124881073165506	0.00160423544733546
-333.499999903137	0.00112976682571808	0.00112976682571808	-0.000241474152446908	-0.00130258846322584	-0.00320484833043422	-0.00189866539759476	-0.00116693921057065	-0.00382301559742237	-0.000680847157726761	-0.00236152144338841	-0.00369994262429285	0.00180294722568941	-0.00339455992177651	-0.00284553170518398	-0.00104752143893971	-0.000657743530605104	-0.00374064350171865	-0.00228988926531792	-0.00227031879746842	-0.00432671690367692	-0.00375100754441426	-0.000639755128875819	-0.00100020794766398	-0.00221824485092093	0.000483142500194766	-0.00315323835432868	-0.00665413111129631	-0.00306124129374363	0.00134967615998716	-0.000571036990326679	-0.00270211309973245	-0.00178733581228252	-0.000647343238321385	-0.00212872532601049	-0.00502619006848382	-0.00404417979395499	0.000169949271285108	-0.00131197257977345	-0.00177562413876609	-0.000237128148406041	-0.000928154824065719	-0.00267654728449962	-0.00137324951523032	-0.000210189832934304	-0.00340828837004081	-0.00109031846071872	-0.000682467210880167	-0.00242937530038778	-0.000876221088613516
-333.466666569868	-0.00237320128426821	-0.00237320128426821	-0.00197844747996334	-0.00312366426867472	-0.00232786991385592	-1.97746904041507e-05	-0.00161761346570877	-0.00104112548744162	0.000471479740053571	-0.00176216615763092	-0.00359008445654252	-0.00165343491699443	-0.00195602932829131	-0.00239196719097001	0.00030351569245568	0.00101324133462788	-0.00265333127234124	-0.00271017748002544	-0.00158619031477758	-0.0027518028893242	0.000432650455927219	-0.000331736421722462	-0.0010914099111109	8.06127024888248e-06	-0.00105670108186895	0.000323890338155941	-0.0022766369295748	3.77108817000149e-05	-0.00294405765586281	-0.00234067513047742	-0.0029609872219154	-0.00434817496692697	-0.00135994022005337	-0.00203681442747439	-0.00104913929712325	-0.00212295367090332	0.000647377302587571	-0.00175066408003266	-0.00193261971374659	-0.00146089590008602	-0.00314363010343022	-0.00356750495831937	-0.00163223297287374	0.00123252377864125	-0.00196817186289167	-0.00282686324957027	0.00162824211760759	-0.00164733917834559	0.00112017158865563
-333.433333236599	-0.000859440562551383	-0.000859440562551383	0.000588501214583648	-0.000493902615030795	-0.0062254240885653	-0.00311265983770304	-0.000525428913480064	-0.0031990878257705	-0.00280184457690258	-0.00506160627885555	-0.000339548308011528	0.000376095974998547	-0.00266871861101492	-0.00276452030742325	-0.00171455550300847	0.00287063393426279	-0.00190778855825957	0.00210825769280498	0.000784615316734349	-0.00319160880893044	-0.000788150815808075	-0.00419934996808746	-0.000524728692997134	-0.00167000262703376	-0.00261981054667204	-0.000999923782257217	-0.00425298655401696	-0.00154974706063382	-0.00489634814924633	-0.000936844916341606	-0.00505569414468132	-0.00147006346332446	-0.000627685619960738	-0.00332930864346126	-0.00232014510563539	-0.00428217613944559	0.000518428999765952	-0.00320818470476114	0.000461481921705698	-0.00263412171307364	-0.00138987851717909	-0.0020678574612174	0.00236564100628855	-0.00146744009432809	-0.004336475987615	0.00306726475708574	-0.00102348423544885	-0.00221281337502999	-0.00143740588797958
-333.39999990333	-0.000376097833073796	-0.000376097833073796	-0.000204804205737097	-0.0037590933797077	-0.00246588147232418	0.000420622714523478	0.000287635692213795	-0.00344526609855411	-0.00120600855978181	-0.00260695586896009	-0.00226846080726217	0.000778684950474284	-0.0027381398141435	-0.000840681628259787	0.000888480739223874	0.00123084915761151	-0.00434908121894462	-0.00120150099556326	-0.00350291485731846	-0.00168824485532704	-0.00159693630366586	-0.0019016540780068	-0.00279088415346929	-0.00192571359717963	-0.000882392032536594	0.000982671520774914	-0.0063970124495375	-0.00101586838984613	-0.00249206122969048	-0.00226412189426084	-0.00388289641671058	-0.00340081639307332	-0.00230099421797192	-0.00202028313034497	-0.00228745455074686	-0.00282903085809127	0.000335965540963601	-0.00233335674944357	-0.000632532458085366	0.00128573106574004	-0.00151516389783068	-0.00218597411704968	-0.0030646896553147	0.00140463766538523	-0.00422821231017678	0.00170258136124202	-0.000687448518566169	-0.00396052634584576	-0.00369965405503025
-333.36666657006	-0.00169213067741536	-0.00169213067741536	-0.000808924134843569	-0.00145305127957163	-0.00215942845058592	-0.00329621005574099	-0.000334455835858893	-0.00308128248353501	0.00168039981474244	-0.00216198707431858	-0.0030592413019308	0.00253682430203228	-0.00373986176573038	-0.00110060496797337	-0.00084616651124958	0.000202573907619019	-0.00423967361986433	-0.000470722860437478	-0.00274137488833404	-0.00248454125288655	-0.00179526582774414	-0.00133044133458027	-0.00087429104496084	0.00159324494209168	-0.00193523215983782	-0.00341986044357723	-0.00607344190135151	-0.00166939961432444	-0.000257253536631086	-0.00393131598127838	-0.000957813668957419	-0.000286803397012148	-0.00187624920292262	-0.00174130030737529	9.61769860805539e-05	-0.00504607521063294	-0.000743990152590635	-0.000718970829962085	-0.00171248599716456	-0.00214766941080247	-0.00290188828238735	-0.00229184133146665	-0.00413123974903984	-0.0013692146915989	-8.79785905846253e-05	0.00136380617876142	0.000724476173293409	-0.00377810214655372	-0.00180401859834767
-333.333333236791	-0.00269802569870092	-0.00269802569870092	-0.00381739743852805	-0.00131534342154294	-0.00322059170752953	-0.00156993586308807	0.00110229844216159	-0.00218227940413773	0.000605357328698153	-0.00316312736450441	-0.00359489684142622	-6.27415733223113e-05	-0.00222508097982499	-0.00213060561269662	-0.0020926092794249	0.00160706140180222	-0.000177379492517615	-0.0014578390982376	-0.00528904273990893	-0.00591472155342099	-0.00275449409560247	-0.00103745587084891	-0.00044455792578646	-0.000267277188888415	-0.00146858804314698	-0.00217890978067425	-0.00530033508207794	-0.00276020056454174	-0.00229021994938372	0.000355639158428955	-0.00446117658200584	-0.00221896828862878	-0.00380197910679958	-0.00180227516978781	-0.000523142548200739	-0.000976042112050379	-0.00342941870319269	-0.00140488172448061	-0.00408519298716636	-0.00094283883086177	-0.00172029366771254	-0.00233373708233053	-0.00238677802212628	-0.00301209129156288	-0.00468966344187072	0.002487318469795	0.00195114119676709	-0.000753476871948489	-0.00246002828192582
-333.299999903522	1.93234953448362e-05	1.93234953448362e-05	-0.00292729642345024	-0.00182442888620082	-0.00117980210223989	-0.00253638269116307	-0.00310990700028124	-0.000920839077145907	0.000367561692344753	-0.00266551174528307	-0.000316696027696461	-0.00337546845743464	-0.00415585591056333	-0.00166150311644697	-0.00101654969493536	0.0012802235581667	-0.00191319373040177	-0.00265057156122372	-0.00283801999553113	-0.00300223981215386	0.000257028122637615	-0.00224960322874779	-0.00137035898750471	-0.000374865166099081	-0.000542158988802277	-0.00307075227402143	-0.00260765110676409	-0.00186854636977496	-0.00729106231773891	-0.00498926472187	-0.00171508657435138	-0.0018090680037941	-0.00231870900747655	-0.00149196862701806	-0.00211962432234558	-0.00243742678685621	-0.00177196593857964	-0.000940496904185961	-0.00124898801537221	-0.00198856371238643	-0.00118309663366312	-0.00258217552955253	-0.000890593345028501	-0.000797003100715288	-0.00163857759908104	0.000261604905851476	-0.00246417290775158	-0.00299151763738925	-0.000174435695570185
-333.266666570252	0.00197264580846968	0.00197264580846968	-0.000732207307819421	-0.00287706977694191	-0.00222327700454827	-0.00062452673751312	-0.00217151587527897	-0.000783796209886112	0.000932348880425149	-0.00234993363638081	-0.00115403304937312	0.000365455051278496	-0.000934725286195204	0.000735962233215259	-0.00256832083950587	0.00352743516812593	-0.00325110678162488	-0.00176933821521486	-0.00255538529640453	-0.00158759249803597	-0.0018835515638026	-0.00261986979602968	0.00026837839603866	-0.00069312428339674	-0.00257666473570817	-0.000395106657407385	-0.00241570181109663	-0.000945929849186178	-0.00349890495871685	0.000335266456281791	-0.0018480407458159	-0.00402460243606761	0.000399639698777543	-0.00108569310142737	-0.000858679913879778	-0.00307057762917351	0.00233459361648236	0.00183785864374686	-0.00100051214239483	-7.33050724360806e-05	-0.00138979498184721	-0.00692670147492502	0.000226799322335824	-0.00156061465570811	-0.00207910632714392	-0.00124681820160732	-0.000549345124443046	-0.00090368692179843	0.00104699751084714
-333.233333236983	-0.00225018368597307	-0.00225018368597307	0.000691801777473855	0.000934789536317981	0.000588141720324731	-0.000855449803816355	3.22508543830757e-05	-0.0025288047587847	-0.00274532135191285	-0.00170592302682526	0.000324870195247851	-0.0037403249674095	-0.00239665732660965	-0.000500211255858196	-0.000743694169515252	0.00205230087881514	-0.000633675564863379	-0.00192121080655339	-0.00240537067638569	-0.00101344587512597	-0.00158001391335272	-0.00278221290913028	-0.00131187020883805	-0.000432850677345997	-0.000889777356548938	-0.000159919071508141	-0.00329164023768702	0.00252162859049676	-0.00140180744361706	-0.00334620463728152	-0.00319202509765082	-0.00226237313330224	-0.00247075161670707	0.000780356752155043	-0.0035791573234244	-0.00204465026536838	-0.000277022309577601	0.00232936988785304	-0.00230345467828974	-0.00129491815832716	-0.0053855493932945	-0.00123408457042995	0.00012309770275476	-0.000580981986503137	-0.00252497247403149	0.00145892569806583	-0.000183642248141158	-0.00380838336499933	-6.53277778490668e-05
-333.199999903714	-0.00233828929507585	-0.00233828929507585	-0.00116704297055759	-0.000499516025769586	-0.00280073304914963	-0.000449413562557344	0.00207807442186936	-0.00203041977534824	-0.000942685626462825	-0.00285452157747945	-0.000615678884315685	-0.000885942545899798	-0.0049151866610313	0.00217270964890848	-0.000325397189174681	0.00174738265451413	0.000322496494546742	0.000508237077188167	-0.00127549134376459	-0.00272074862265059	-0.00209624255904806	-0.00351883780383699	-0.0017534525523657	-0.00263867195959389	-0.00189266254459597	0.000699547799559497	-0.0032286068243037	-0.00111512979618877	-0.0032129832142449	-0.00201050347388865	-0.00202391920803968	-0.0039384457923175	-0.00355761334830262	-0.00322848730644831	-0.000315080818623525	-0.00254534344217716	0.000293871620601127	-0.00116944201797831	-0.00441904537869242	-0.000165939263138126	-0.00163537413123327	-0.00136261376830604	-0.0013080599252403	0.000774776658384102	-0.00164901712298882	-0.00153856251269813	0.00107432404037355	5.65415154426541e-05	-0.00282889212877391
-333.166666570444	-0.000883704947971076	-0.000883704947971076	-0.00205069151187487	0.000695475833355386	-0.000555002029308915	-0.00143895930451876	0.00096155804455722	-0.00097721867844891	-0.00167905991938433	-0.0011901117783264	-0.00314543428180347	-0.000517274922095967	-0.00277762778748514	-0.00197540592250567	-0.00177841479920016	-0.000258907178885326	-0.000943913354401138	-0.000930906120099828	-0.00205512601115487	-0.00363347081431031	-0.00120410771499724	-0.00208529365675658	-0.00134036789693637	0.00065320630558463	0.00175557379798985	0.000186543713614262	-0.0064220971324136	-0.00116227510858624	-0.00389618496541855	-0.00371884864611727	-0.00508148205789005	-0.00142941467569868	-0.00105952479801363	-7.45663056295198e-05	-0.00208205628726632	0.000377835244193658	0.0021970341268408	-0.00146374750288425	-0.00204635651106444	-0.00167872255579982	-0.00274821558530591	-0.00127693522908545	-0.00126660630037889	-0.00081200645659496	-0.00235943840527875	-0.000736708005761644	-0.000919635102290983	0.00122201443148029	-0.00372840146221931
-333.133333237175	0.00186757387181014	0.00186757387181014	-0.00268134363560657	-0.00459387558981128	-0.000556783899213986	-0.003010017653159	0.000215807777995014	-0.00349222134747995	0.000426153309455501	-0.00414683112622427	-0.00145403429219093	0.00226221388552406	0.00163648494977464	0.00113013328320788	0.00102019647321128	0.00181505361630929	-0.00267552103688118	-0.0014464969121275	-0.0019270437561818	-0.00187868557512871	-0.00287114278661671	-0.00582672218984703	0.00255955761094484	-0.000154554640881543	-0.00116390569442681	0.0016165426103526	-0.00323121586606612	0.0010162537326236	-0.00297132745466155	-0.00301013130504224	-0.00188761272435367	0.000124401879816327	-0.00266794297076434	-0.00188716869170691	0.0010931987614049	-0.000599426194767827	-0.00111393362969858	-0.00331080020477748	0.000168564304277918	-0.00334180064570699	-0.0043453858628999	-0.00284754208568305	0.000743457968699013	-0.00230290759807839	-0.00199204288101662	0.0019279610752323	-0.00196790532742208	-0.000309333103114318	-0.00197797565877966
-333.099999903906	-0.00082241884227674	-0.00082241884227674	-0.000704256545773774	-0.000339267111791552	-0.00232737259058047	0.00157071414862342	-0.000169338009528675	-0.00446040932586533	-0.00207237606149935	-0.00234228609909382	0.000737068031083421	0.000420451899538543	-0.00230524061372839	-0.00177059536615887	-0.00374234200369195	-0.000363381788193395	0.000841184152732599	-0.00190828942842247	-0.00246149898268933	-0.00239028133942987	8.30280669750216e-06	-0.00233820020749664	0.000146274657697232	2.41755654123432e-05	-0.00168457980879488	-0.00330601213382942	-0.0050023767841928	-0.000941360743504704	-0.00305554220271809	-0.00157546428354416	-0.00314768427387979	-0.00204122143341623	-0.00224718219791387	-0.00333094851715865	-0.00175458610109158	-0.00273513190679353	0.000381242255590664	0.00160185680751523	-0.00222694777794175	-0.00111523246359135	-0.000670809054130417	-0.0020388260970422	-0.00276103208715972	-0.000108381211049058	-0.00145543291714811	-0.000460445634607898	-0.0012851815349042	-0.00235432301703487	-0.00299683870222078
-333.066666570636	0.00146090876382399	0.00146090876382399	-0.00346851980368879	-0.00318645124405037	0.000533217949402864	0.00314286625592353	-0.00140429653920815	-0.00269893426098744	0.00120375080440249	-0.00330745121866394	-0.000173289338234905	-0.00188165221179781	-0.00456682190706825	0.000161507456355126	-0.000496198663912373	-0.00139122114940327	-0.000675633082056426	-0.00368806765803997	-0.00126643703184681	-0.00238138765863549	-0.00225677955893078	-0.00422462476190366	-0.00222747357100117	-0.00178986152339144	0.000388805562852257	-0.000336818128502614	-0.00649805446562268	0.000685269764809426	-0.00140006113747182	-0.00184409977945466	-0.00166058084258491	-0.000992012276836318	-0.00352325349497007	-0.00146452980310741	-0.000637094445405273	-4.28201055476807e-05	0.00263019763322825	-0.000651026820839506	-0.000785221417064275	-0.00142610108230201	-0.00164014932025336	-0.00382894384336929	-0.00273239857182861	-0.00202882710937913	-0.00043687516356794	-0.00230444807027874	-0.000513008149987004	-0.00286668714690463	0.000967088252835313
-333.033333237367	0.000719135018145578	0.000719135018145578	-0.00210061039664833	-0.000900468296764267	-0.00196427940363553	-0.00249863278588536	0.000317098924051962	-0.00414274202902798	0.00104195403955665	-0.00256563105007146	-0.0016338306599375	0.00255938427750046	-0.00107698115621246	-0.00383520272896998	-0.00119798595658482	-0.00128196245816636	-0.00432000560290546	-0.00228740898377811	-0.00322189275900819	-0.00267718711426723	-0.000619106209163056	-0.00158840473725952	-0.000751407701342188	-0.002164057154312	-0.00181060582482839	-0.0012406852161333	-0.0045929068646412	0.00141853744194598	-0.00035404722515775	-0.00321958062090055	-0.00224024412541413	-0.000265879566384464	-0.00310155246832688	-0.00246645241352228	0.000477601395482363	-0.00245762538847238	-0.00105468234675232	0.000960780428499231	-0.00120489908917865	-0.000928985606047816	-0.0032110870224763	-0.0031984455822428	-0.000706269312609087	-3.27978519100158e-05	-0.000765702591688733	6.31718188868202e-05	-0.00161611137526729	-0.000215042278090216	-0.00300583631187001
-332.999999904098	0.00137342299636212	0.00137342299636212	0.00127667460852277	-0.00130287735497059	-0.00294174121645763	0.00112773276119371	-0.00118313169978368	-0.00226834142657406	-0.000296501574051589	-0.00128828763385191	-0.00130677942723523	-6.03494010202876e-05	-0.00344676008799449	-0.00245165949997705	-0.00168380302152915	0.00109313833100233	-0.00108751589273415	-0.00164350164378835	-0.000204305399420512	0.00095670156730876	-0.00182873382819659	-0.00229742161117785	-0.000871306813388428	-0.00328432388045963	-0.00194133807803065	-0.00153740937834079	-0.00291538484344689	-0.00113151041684523	-0.00177453517265291	-0.00108092540124682	-0.00332620155898855	-0.00437240224213742	-0.00415881608334989	-0.00118308784301735	-0.00184086693327645	0.000884302652344848	-0.00133335725850381	-0.00171947883097345	0.000307042682928138	-0.000609189282785971	-0.00366967486064507	-8.87802747873145e-05	-0.00117121088519578	-0.00207758337250608	-0.00119791139399505	0.000247543278426465	-0.00421674808915029	-0.00232778794696387	-0.000781016397950363
-332.966666570828	-3.14792201481229e-05	-3.14792201481229e-05	-0.00230629791565184	-0.00166162045241625	-0.00389286325654326	-0.000279896486228948	-0.000979693338523768	-0.00222134476951197	-0.000345303070043546	-0.00156754342356369	-0.00224777556388156	-0.00202954964981117	-0.00100527173127007	0.000211675937966116	-0.00108818677811773	0.000212547456218015	-0.000702620941159804	5.65886851155994e-06	-0.00258082942026228	0.000834299564046903	-0.000193816664447399	-0.00171671123026573	-0.00143650543638463	-0.00317658112883801	-0.000396524503483486	-0.00181305071985505	-0.00440493714170276	-0.00403509381698053	-0.00256527230460979	-0.00123809584486312	-0.000631729980158369	-0.00374988733838921	-1.29778241195755e-05	-0.00349736234728293	-0.00043069611552915	-0.00230810136806003	-0.00189545112252931	0.000811898759331631	-0.0022196006159001	-0.000238073392068383	-0.00423461125655	-0.00146535163250106	-0.00252454036325067	-0.00154890658073847	0.000188502055920248	-1.7402936597688e-05	-0.000131367707987495	-0.00483477616572481	-0.00337984178741391
-332.933333237559	0.00191362040047116	0.00191362040047116	-0.000117288889089462	-0.00444585170418876	-0.00386567472460186	0.00033672862648304	0.00132469805186919	-0.000663922452927013	-0.000653464417990191	-0.0026656492279391	-0.00251860290108041	0.000502588057288422	0.000930091449056425	-0.00314452509142182	-0.0010063943108356	-0.00168250295892414	-0.0011716991119689	-0.0045993726742265	-0.00199137236606162	-0.00126225613238173	-0.00321862731551714	-0.00347160683812564	-0.000350527676796109	-0.000906666589780669	-0.00293306994132614	-0.00038229527192124	-0.00148179647304469	-0.00188340962175271	-0.00145344783452506	-0.00110892544943064	-0.000853177907487179	-0.00295871408230741	8.10914926042683e-05	-0.00264503235073799	-0.000205884954377233	-0.00299773912450796	-0.00240844833452647	-0.000550870050562979	-0.00375376341240341	-0.00315566864588646	-0.00226054703760692	-0.00470763881538461	-0.00305570692223534	-0.00235437959307749	-0.00380570816112769	-0.00118254835904419	-0.00080067049653576	-0.00260502557088382	-0.00145016074693205
-332.89999990429	-0.00113399203739872	-0.00113399203739872	-0.00277252874641021	-0.000586082848801683	-0.00109113064851696	-0.00156644934819927	-0.000160263226462121	-0.000973008522680452	-0.00479771509118154	-0.00277790397980049	-0.00174420289897836	-0.000992816558787357	-0.000807926279228544	-0.00269995200276218	-0.00184015071454424	-0.00233776018614895	-0.00376252958571044	0.00143897791066616	-0.00363052673594078	0.000872519635287228	-0.00184673725348883	8.71335226685366e-05	-0.00247444607038283	-0.000590607736351778	-0.00401408906931355	-0.00225951105985833	-0.00296680026815355	-0.00410146373612907	-0.00176507356911892	-0.00259712930622158	-0.00252678345900892	-0.00472645389065651	-0.000503062948436606	-0.00237989195583233	-0.000304590127761739	-0.00166388604692991	-0.00011600326569805	-0.00212104661821011	0.00230554573812325	-0.00300813175149384	-0.00347730963629977	-0.00427511350875687	-0.00357018098478401	-0.000197003091813253	-0.00348812786989505	-0.000520621346977723	-0.00285945267057874	-0.00070819162176794	-0.00145448226673006
-332.866666571021	-0.00191814664141443	-0.00191814664141443	0.00105836443209328	-0.000612118584217947	-0.000962391440365251	-0.00502651181382929	-0.0011115039885301	-0.0046885084343371	-0.000655642326843675	-0.00175894536308452	-2.42699746559882e-05	-0.000106973229746621	-0.00306576293629701	-0.00319818480503864	-0.00196676067428703	-0.000270219509307723	-0.0029727925820322	-0.00224710621206503	-6.00096388768678e-05	-3.56573424591389e-05	-0.00514027949406826	-0.00239460519548063	0.000123551235565844	-0.00286221727950375	-0.00226518265961262	4.47639471194972e-05	-0.00479627762793333	-0.00329766514111818	-0.0026767795073559	-0.0024251639604943	-0.00547034099930066	0.00119853918656343	-0.00333789609899149	-0.00370965226855524	0.000106467650608622	-0.000504033911751689	0.000717720088575402	0.0023236174797282	-0.00351074252230121	-0.00205544063606722	-0.00488352064992981	-0.00188298148122146	-0.00219007370747271	0.000765742251449986	-0.00224650730846543	-0.00310066000947407	-0.000716516759645569	0.000216661819767094	-0.00248705539222849
-332.833333237751	-0.00211711227407219	-0.00211711227407219	-0.00154486985286872	-0.00414486857195007	0.000127302384800521	-0.00176041284176975	0.000135113943206422	8.03615823546933e-05	0.00121213386813146	-0.00147309193794265	-0.00126812393062636	-2.36853916246726e-05	-0.00112135327523355	-0.00140472502851341	0.000929505005650255	0.000810313236819127	-0.00300147037832488	-0.0048886973552319	-0.00226131065152757	-0.00181592611017933	0.000419491057191745	-0.00259553888821606	0.000325525629705559	-0.00226578974916514	-0.00187204056315249	-0.00160816573653166	-0.00309848732152995	-0.00458110013234803	-0.00348496224342443	0.00149938810901351	-0.00351823997657819	-0.00465753178322148	-0.00288529388388803	-0.000465283992667209	-0.000450636040153829	0.000494021331118977	-0.00173929383390981	-0.00173086342190032	-0.00240326809347124	-0.0015932721230334	-0.00256182189803611	-0.00380128855907214	-0.0015720859439432	-2.55272248460559e-05	-0.00147432017374327	-0.000476232252905162	0.000142164509395859	-0.00120561996089752	0.000155837832181205
-332.799999904482	-0.000464443754623844	-0.000464443754623844	-0.00350501507069234	-0.00290063331097601	-0.00295772864603205	-0.00276741779381084	-0.00312051675121827	-0.00357625032075148	0.000385565734613458	-0.00322842876553209	-0.00229465135610052	-0.000788511859779906	0.00100741702094487	-0.00377728276421374	-0.00100529051863818	0.000954863535113537	-0.00125676834899058	-0.00308504592904102	-0.00276085505238066	-0.000623707534126217	-0.00348727258163295	-0.00237694977758907	0.00182143693113201	-0.00545452282657366	-0.0010981572592641	-0.00346984050948573	-0.0069456578666327	-0.00135139055573763	-0.00105918881004896	-0.00306727713881982	-0.000681195074742069	-0.00341474610645087	-0.00423435733073674	-0.000368761356142167	0.000226521118783851	-0.00189049480741676	0.000411329704813501	-0.00195308047369802	0.000317817054554692	-0.00146559017013015	-0.00128419106806155	-0.00155071189517486	-0.00161476503099134	-0.000898987991052036	-0.00322744634217298	-0.00086852829716022	-0.00223962006900735	-0.00284102329787328	-0.00406160497441976
-332.766666571213	-0.00143838474144431	-0.00143838474144431	-0.00482568907807335	-0.00434759575454968	-0.00231223058477059	0.000773671789781272	-0.00109734920682392	-0.00248264240970753	-0.000941412460733204	-0.00182989058472438	-0.00250460932964813	-0.0035233411028871	-0.00104070840190351	-0.00207329258423705	-0.00232119455408386	0.000612216138186295	-0.00150378080765756	0.000326577944010142	-0.00305484839577252	-0.00275891785486659	-0.0029681783054688	-0.00175172998676076	-0.00101876947001123	-0.0023927414852648	-0.00425491732109629	-0.00235397712378649	-0.00447054425222038	-0.00461286824368512	-0.00406674938945173	-0.00470548325052733	-0.00243958199851579	0.00161389440884574	-0.00411457660413983	-0.00159037639172399	0.00129242820782161	-0.00253789314202701	-0.000315874559832285	-0.00128534447662076	-0.000651576469787973	-0.00013953415716661	-0.00295650815540338	-0.00165047051783995	-0.00314866179700268	-0.00370112416247292	0.000336240892941486	-0.00188955708138316	0.0012376026348756	0.000786103576510322	-0.0010493586432706
-332.733333237943	-0.00267906437223264	-0.00267906437223264	-0.00216429745607583	-0.00212626444478481	-0.00339794844927677	-0.000472915262576867	-0.00276394649298728	-0.000191351000325302	-0.00170111300404596	-0.00195474452670141	-0.00172556072686059	0.00139612734738637	-0.000515009066372252	-0.000837365145983981	-0.000999995741633564	-0.00136925172067015	-0.00310172181245338	-0.0018337249113396	-0.000652686221610743	-0.00222244428661111	-0.00246564698371809	-0.00157737173910233	-0.00142314284305189	-0.000834569896729365	-0.00343280023999504	-0.00156629444788103	-0.00412955857488573	-0.000719454244704543	-0.00300659438108464	-0.000989919983725773	-0.000139070755241666	-0.00122999421365211	-0.00263980152805565	-0.00173276024476998	-0.00119446291508662	-0.00150803184858428	-0.0010036412683756	0.000102371792800149	0.0012356934540676	-0.00103772270548463	-0.00289431126901396	-0.00241587481371031	0.000579086694235786	-0.000187814015596421	-0.00176492121471161	0.00125715568166374	-0.0027028695090725	-0.00115943442973576	-0.00289952111930503
-332.699999904674	0.00027263872994121	0.00027263872994121	-0.00121842670984484	-0.00290486117930611	-0.00309632035584317	-0.000512261202299302	-0.00219372079369773	-0.00407463013091192	-0.00261298975095359	-0.00275412563162214	-0.000277449521492557	-0.00183971532780902	0.000937593366343248	-0.0053024836388601	-0.000888632912062648	0.000491713880404254	-0.00461608155017135	-0.00328960712621551	-0.00499734620017223	-0.00260866008325289	-0.00272506876919998	-0.00334360855426385	-0.000284030022441817	-0.00324822592411012	-0.00152692815171129	-0.00319361723361389	-0.00114156474855065	-0.00131283771623814	-0.000590432110890937	-0.00188374426749971	-0.000167092408326019	-0.00184280083987765	-0.000400670314985363	-0.0022212288761374	-0.00313001047927564	-0.00135047058764592	-0.00266909852025765	-0.00369040902236495	0.00019586728208032	-0.00217029212147057	-0.00207981534987101	-0.00381873130958366	-0.000159112817842644	0.000646909600759527	-0.00283391944758216	-0.00296547971953298	0.00237283969773916	-0.00458888107299948	-0.00234501837632151
-332.666666571405	0.00184533276305132	0.00184533276305132	-0.000517703242257417	-0.00243513481911484	-0.000208410159945771	-0.0019572690740971	-0.00215556664297101	-0.00184282647078327	-0.000794016734550373	-0.00174289899632984	3.14752412275965e-05	-0.0016133475228205	-0.000147166027618884	-0.00254949675882254	-0.00143394883243064	0.00122746419248654	-0.0016955898417722	-0.00566479989489821	-0.00362691920063918	0.000218843179476291	-0.00304935512702398	-0.00158986749573864	0.00131440302794505	-0.00275886387858781	0.000631238341954554	0.000129372456371235	-0.00241269687571899	-0.000588594166483047	-9.83915365986299e-05	-0.00111356300655796	-0.0030648042987037	-0.00312619102064149	-0.00278041858153011	-0.00105031910727416	-0.000168572768216912	-0.00403226199527085	0.00113536073688791	-0.00168815697301838	-0.00312815858323634	-0.00472796099295614	-0.00444037874676317	0.000315378659930365	0.000266573761829481	-0.00122636286252731	-0.00173110250243735	0.000485950112376732	-0.000210993836002316	-0.00101466340991885	-0.00188558720516174
-332.633333238135	0.00184991187788275	0.00184991187788275	-0.000482412391933473	-0.00279947262033342	-0.00271192597718051	0.000107814388268346	-0.000669080889457385	0.000743503151673708	-0.00298331632038806	-0.000509852561669688	-0.00161949408383688	-0.00186410534678971	-0.00273062171633487	-0.00247314567367507	-0.0016488743393962	-0.00271175227858711	-0.00136254680858539	-0.00137497752316307	-0.00262403925482091	-0.000416795086214949	-0.00106090093045597	-0.00153772308073552	-0.00240240360776467	-0.00129832644606975	-0.00163616049332693	-0.000194615802452724	-0.00454333182124589	-0.00204713907337462	-0.00445744382086699	0.000678167419052356	-0.00264981364246442	-0.00185804009100765	-0.00105912431729283	-0.00110071135033651	-0.00215100018910996	-0.00274528720834877	-0.00228865761307329	-0.00168525255955687	-2.23470741700371e-06	-0.00270223116335966	-0.00490604679131745	-0.00113113212574711	-0.0023508180102737	-0.00347077870888313	-0.00206895915916172	0.00281984209102137	-0.0016472054401222	-0.00354171923769697	-0.00305031473438555
-332.599999904866	0.00122149289253304	0.00122149289253304	-0.00198171157214788	-0.00449471288380499	0.000548198105269515	-0.000913835538305707	-0.00195555808557391	-0.00171436175477357	-0.00411050191472706	-0.00204636230488553	-0.00143580290758738	-0.000976379536891225	-0.00238106026690033	-0.00125074451458906	-0.00179643158496023	-0.000783528052643701	-0.000541030710185075	-0.00381675836056194	-0.00189139648800685	-0.00505119839257151	-0.00315993236153067	-0.0034533046560804	-0.00143316970425644	0.000129701602976651	-0.00510664762991608	0.00117598966961385	-0.00212459054058034	-0.00126039643999143	-0.0024738143611901	-0.00186698963492482	-0.00411912679643323	-0.000315245569806444	-0.000554956780345894	-0.0012143770615165	-0.00265045505834505	-0.00260035833966155	-0.000822980569077147	0.000919667878115815	-0.00347914224186485	-0.00276482116775822	-0.00120099592978562	-0.00175413226562504	-0.000759929079662047	-0.000913907506519318	-0.000922279488820066	-0.000407864632849364	-0.00180262842474865	-0.00242591725129238	-0.000501081177855189
-332.566666571597	0.000283303673381363	0.000283303673381363	-0.00273114199419522	-0.00331544296305386	-0.00105018866188988	-0.00171147425901852	0.000519305504280254	-0.00382319255581698	-0.000645788271281367	-0.00225680706681508	-0.00207171502781212	-3.55248548150611e-05	-0.00518117762394055	-0.00275112533832655	0.000802187331909732	-0.000511863033846649	-0.00100817676028209	-0.00131246997504719	-0.00370565336170203	-0.00261114043684441	0.000990312042610908	-0.00551505631632809	-0.00252998893368572	-0.00367066482988587	-0.00146000212683683	-0.000887467021079225	-0.00694460240896888	-0.00191028907050739	-0.00194520074564264	-0.000327979039956294	-0.00159290862495942	0.000415804662390329	0.000372394716044333	0.000870452691054568	-0.000554828387220763	-0.00173099316299896	-0.00184791106554949	0.0001428173487934	0.00167642953165048	-0.00314555694879648	-0.00537007488018748	-0.00484536352777998	1.45138402688483e-05	0.000741057322088068	-0.00149336860928717	0.000694732703049539	-0.00301303290004551	-0.0027460566594758	-0.00244883565763343
-332.533333238327	-0.00179411559020748	-0.00179411559020748	-0.000266428926667284	-0.000654699444773255	-0.00270092477778872	0.00108555498688556	-0.000440197192378311	-0.00248677769189132	-0.00227050271255846	-0.00137752066078911	0.00095264934969852	-0.00199873137225393	-0.00144432354358492	-0.00397643374637802	-0.00137590310861724	-0.00176290666037271	-0.00354122426436243	-0.00127784219329485	-0.00248130668897217	-0.00103505843810503	-0.00372587266603863	-0.00247824020139087	-0.000784539406660678	-0.00250517025614261	-0.0027160571565541	-0.000100905660162631	-0.00510867461127373	-0.00244976883259251	-0.00283516179449472	-0.0015380791760975	-0.00174526687537779	-0.00194519691425554	-0.00277427625394933	-0.00319165320993564	-0.000291032342122133	-0.00241346129622699	-0.00236830097118501	-0.00442485827659078	0.00132281481059171	-0.000629071369350753	-0.00383957885535691	-0.00202090926365361	-0.000548114233892449	-0.00269555275067801	-8.37677412878213e-05	0.00196031539740649	7.79675966267046e-06	-0.00132723335419305	-0.00439928488720798
-332.499999905058	0.00172602602082139	0.00172602602082139	-0.00238976597753793	-0.00230262684290683	-0.00258396604938338	-0.00267855252561233	-0.000580599138609195	-0.00279057561069362	-0.000777097950222405	-0.00342781490023381	-0.00279612375456495	-0.00235054422326741	-0.0043596028151246	-0.000769306910581635	-0.0025721348322314	0.000864756592221627	-0.00373909081454393	-0.00208039149867512	-0.000317685554941161	-0.00214984699141463	-0.000622325006260693	-0.00383719991435771	-0.00271006103190274	-0.00177725594435596	-0.00418482329033953	-0.00171111835801663	-0.00538752023863653	-0.00152429275155619	-0.00314966990849508	-1.24713498680373e-05	-0.00251296468083662	-0.000706637259895837	-0.00248527076050487	-0.00282019540287093	-0.00080814415161945	-0.00348860480262669	-0.00312658094212415	-0.000932568467227668	-0.000404065909185181	-0.000140762391617977	-0.00240458376248098	-0.00184677422286705	-0.000159236441310773	-0.000542732473464924	-0.00145592090560998	0.0010443768344246	0.000179980999210905	-0.000507957846263785	-0.00117251327315604
-332.466666571789	-0.00173204688744188	-0.00173204688744188	-0.00255650788629236	-0.00261571462312626	-0.00141492105060426	-0.00249416141405856	-0.00098077043092426	-0.00238776362021309	7.74666047714812e-05	-0.00236357968513057	-0.000177148375158698	-0.00250292966517807	-0.00176864994934023	-0.0023446989460626	-0.00395557525904566	-0.000741282769405549	-0.000298720338631542	-0.00386339556243387	0.000176071809557143	-0.00186063871381981	-0.0031296957790854	-0.00273006022482603	-0.000525602480667908	2.27106136974076e-05	-0.00424833343108255	-0.00208933661316146	-0.00697409143017225	-0.00100264191890398	-0.000648582499972683	-0.00246944510710201	-0.00332015445473555	-0.0057983065075109	-0.00485900400068739	0.00159451236114516	-0.00230779935844305	-0.00366814698972739	0.000233152233149236	-0.00265088592988494	-0.00352219905448714	-0.000914383135455332	-0.00706851055731827	-0.00387389604171662	-0.00194582286319522	-0.00394555291015208	-0.0045355722310455	-0.001532539306623	0.000169880176077331	-0.00231984306010191	0.000460946411433683
-332.433333238519	-0.00400329424854662	-0.00400329424854662	-0.00138207954377056	-0.00509587146057933	-0.00104201449204566	0.001022492893621	-0.000909994443258788	-0.00205374950478576	-0.000812110871277305	-0.00195041248609584	-0.000602162218169999	-0.00127824104816965	-0.000553957270241212	-0.00151510749534955	-0.00107350918825366	0.00293537217961171	-0.000871561498501983	-0.00311363658755126	-0.000106847102376073	-0.00103747790387021	-0.00281115161562906	-0.0019693913124732	-0.00189372372162611	-0.00012342862249326	-0.00352940265285051	-0.0027490980460384	-0.00487376050840838	-0.00164279945861445	-0.0029315503590488	-0.00146886864078566	-0.00251275644688231	-0.00294294563064712	-0.00312130467017879	-0.000191019714634866	-0.00204924638550108	-0.00249541218910965	0.0019233579299639	-0.00266111916047485	-0.00159786570844123	-0.00262841194559471	-0.0027086915440927	-0.00322204185417407	-0.00278863600916801	-0.00123310441515678	-0.00225668537617107	0.00140175409881327	0.000687174893089892	-0.00186195921161025	-0.00273171483216084
-332.39999990525	0.00130865199133279	0.00130865199133279	-0.00298772844379769	-0.000396144396584641	-0.00319265889661147	-0.00481258324492528	-0.00236186977926744	-0.00189943270796866	-0.00455616895620969	-0.00203784535153373	0.000584890688183348	-0.000194919836950302	-0.00429643779415056	2.3378816044195e-05	-0.00244946839042659	-0.000152640488651601	-0.00288406692849652	-0.000632079193050528	-0.00202716449627938	-0.00268816839128116	-0.00497029000822824	-0.00262812808137569	-0.00117933088837185	0.0020998464227463	0.000304722231856291	-0.00141797198065174	-0.00255372200138171	-0.0026749938798788	-0.00376508021327071	-0.00200532381316132	-0.00242786947592799	-0.00408023594674112	-0.00144382790436259	0.000127450208545654	-0.00238586020395037	-0.00247205165331288	-0.0024851212266469	-0.00242608973379665	0.00167784729359777	-0.00159524771787911	-0.0012326839323169	-0.00291380799797092	-0.00191918065023133	-0.000345306876047724	-0.00292670272486173	-0.000299288672306774	-0.00413119476287593	-0.00203424004224362	-0.00381951465346464
-332.366666571981	0.000643848474353281	0.000643848474353281	-0.000468716294530047	0.000478311981018331	-0.00277414133715903	-0.00127544439644955	-0.000262356076637604	-0.00151618568363709	-0.00129891340043575	-0.00231198300352553	-0.00295343527151615	-0.00138203190178954	-0.00500843696720021	-0.00194834288325552	-0.00383869922939217	-0.00270359794596753	-0.00110079239082239	-0.00232252907315833	0.000969984654918932	-0.00271187900960046	-0.00162978517528312	-0.00558377723817849	-0.00182633275521271	-0.00314752923124884	-0.00522985755844574	0.00119923569135039	-0.00612121982450087	-0.000337381722981589	-0.00184690330341275	-0.00203096140499814	-0.00252516895767152	-0.00114131250359484	-0.00137720756787529	0.000586992696838151	0.000595755603245429	-0.00604117296012896	-0.00182957313931809	0.000210889878407894	0.000822481356740457	-0.00127971543027472	-0.00181793003693076	-0.000548857110538425	-0.00165216865790474	-0.000258097135349189	0.000309973923474538	0.00136619266994054	9.56356895693844e-05	-0.00153558561025058	1.74207701031381e-06
-332.333333238712	0.000246695821740639	0.000246695821740639	-0.00062103377574263	-0.000728686339637741	-0.00374235152867319	-0.00243164892297065	-0.00135561305539822	-0.00117864234198228	-0.00158972164548177	-0.00040885854066941	-0.00171093074983408	-0.000169573388096977	-0.00445964368869045	-0.00359303694511004	-0.00311654581355836	-0.00267292068697123	-0.00311905229894371	-0.0025942132452651	-0.00177996580970474	-0.000536928809664161	-0.00390574469148897	-0.00603934695767838	-0.00020324103785152	-0.0019411292875795	-0.00272782653750792	-0.00249882806805124	-0.00512358229331755	-0.000302140020909336	-0.00192731499127508	-0.00278977651875068	-0.0011505917513579	-0.00364597090328567	-0.000889208448406564	-0.000983823320576449	-0.0020550971589216	-0.00354300725769485	0.000564126557927813	-0.00242617038914772	-0.000152759439452477	-0.0034423252058664	0.000648686321017888	-0.00243931324020552	-0.00206305231096127	-0.00057785848853753	-0.0015535855913924	-0.000791980664836545	-0.000644312708932726	-0.00243300990160833	-0.00237011098148443
-332.299999905442	-7.90583668678346e-05	-7.90583668678346e-05	-0.00122022461402216	-0.00299218858127437	-0.00205078156020966	-0.00165977569102116	-0.00163889190476862	-0.00156248227382605	0.00167512917977741	-0.00125222401183189	0.000288262337101663	-0.000183474792358251	-0.00164166806551813	-0.00452343484674655	-0.00236151000427365	-0.000259271865221122	-0.00137737300259011	-0.00225430560379469	3.86243283533316e-05	-0.000212736657842272	-0.00129428818181032	-0.00417428686783561	-0.00122833633479513	-0.00127634692772938	-0.00561809008181358	0.00116661125353956	-0.00251934208840232	-0.00152794086177188	-0.00193956147347452	-0.000322301698757133	-0.00346419483440941	0.000366386007652375	-0.00222298190132053	-0.000942430944163797	-0.00148729357204935	0.000427016546469705	-0.000888016403274405	0.000669876708189632	-0.002649871173526	-0.00057654225116921	-0.0012491927774928	-0.00532877015568745	-0.000712549697690301	-0.000173902358967082	-0.00276634305499135	-0.00105100098803479	-0.000769730636154597	-0.00203505302667595	-0.00230206054161497
-332.266666572173	0.00107496472206758	0.00107496472206758	-0.00247469628410324	-0.00046431448147044	-0.00133662153122049	-0.00317068534791853	-1.98807857143546e-05	-0.00167752350138139	0.0029392323417663	-0.00313922500566177	0.000794879207347443	-0.00130532561298824	-0.00194791520510185	-0.00248363595914369	0.00018196579595442	-0.000406721961962564	-0.00410496723998088	-0.00267289227200107	-0.000240544998749925	-0.000405918016320395	-0.0029364640871028	-0.00342693801812355	-0.0046270732700775	-0.000388125639260384	-0.00290957220188026	-0.00308061572703233	-0.00590334239217116	-0.00230940852190187	-0.00241054349702874	-0.00215418398777834	-0.00229714196976261	-0.000910178761817093	-0.00222969512636884	-0.00242010484882815	0.0014884897877363	-0.00259996415413954	-0.00131451840703201	-0.00144583894663597	-0.00104977969553233	0.00074638590615983	-0.00383199095148212	-0.00294271236492294	-0.00121908924433978	-0.00109794416142428	-0.00295259594331354	-0.000220368433442863	-0.00095579978292748	-0.00242165141035278	-0.0013226997062401
-332.233333238904	0.00171024935093744	0.00171024935093744	-0.0031753678966987	-0.0020534627553298	-0.00112314847031414	-0.00139555155962612	-0.0022645669204312	-0.000344773417197408	2.18859950872341e-05	-0.00108229983229868	0.000373518423941288	-6.58478050485911e-06	-0.0024625145187841	-0.000965770713828751	-0.000515548591840886	0.00214426050538341	-0.00249037810568276	-0.00111635567477109	-0.00299089866899105	-0.00273576245780149	-0.00289241139265495	-0.0038225031489828	-0.000692608365436165	-0.00128106508085768	-0.00626107029292233	-0.000287045807414787	-0.00693242142071626	0.000430433656810614	-0.00307220994025337	-0.00538475310748043	0.00079131094438134	-0.00233352519000152	-0.00208216079905454	-0.00187360813109771	-0.00221965977419702	-0.00187001150068633	0.000443499843284956	-0.00201469406447896	-0.000739424608729999	-0.00157363962365475	-0.00324082146577487	-0.0043186615904568	0.00223239304593204	0.00149286579048269	-0.00357178534818758	-0.000766444386354759	-0.00132356083464713	-0.00109024809296976	-0.00348182216489867
-332.199999905634	-0.00125927603734755	-0.00125927603734755	-0.00169229650684466	-0.00228757145275349	-0.00326632148873218	-0.00230267177959709	-0.000182018124071592	-0.00548067730405888	0.00153006515583609	-0.00202895869972308	-0.00258151900104309	0.00029181111023513	-0.000671942852667584	-0.00456153295084438	-0.000857661655097708	-0.00100346731945133	-0.000588642125439964	-0.00177412380647624	-0.0021907510658673	-0.00309003311469092	-0.00222161889837347	-0.00358345865200738	-0.00282465487452743	0.00123110822483208	-0.00176920146684778	-0.00176289408686159	-0.00356150156789903	-0.00169496856070728	-0.00314071533361171	-0.0015683479448424	-0.000439035219265804	0.00199537191735344	-0.00236290019420538	-0.00165349339549703	-0.001901728887856	-0.00492786942808165	-0.00373212309115223	-0.00250243310277054	-0.00141245636039489	-0.00302066841345738	-0.00174668102591347	-0.0067398256149257	0.000616857123104331	-0.000687113289815744	-0.003113820877787	-0.00127998031525789	-0.00113246302210301	-0.00126755314555882	-0.00395010782574201
-332.166666572365	-0.000538821575078563	-0.000538821575078563	-0.00077679061673408	-0.000916920613080241	-0.00319318545474856	-0.00341118092500625	-0.00257434348122354	-0.00152483983780582	-0.000689563104555813	-0.000904353358546994	-0.00218729047595856	-0.0019356643544739	-0.00217725642299293	-0.00207586601942589	-0.000430184111003262	9.65419500786879e-07	-0.00304750159926481	-0.000939680159701473	-0.000980649684852786	-0.0018623542746008	-0.00416497021419449	-0.0042298468896369	0.00189111981255752	-0.00123531227338769	-0.00272989577894023	0.00223551324202287	-0.000797847055295176	-0.00317022913549503	-0.00390388786567686	0.00178803886350209	-0.00110213856328856	-0.00220788634305946	-0.0029575951304317	-0.00131651396254207	-0.00161409516408639	-0.00239824030356151	-0.000881802721188651	-0.00259634883118953	0.000390330611157563	-0.0029126680168261	-0.00475019732907056	0.00042547448564878	-0.00111289461569164	-0.00202805406393824	-0.00234534835170186	-0.000974000713741985	-0.0050955885071432	-0.00179912224113843	-0.00274297729246409
-332.133333239096	0.0016782770823921	0.0016782770823921	-0.00116410561038893	-0.0048254542983156	-0.00398341223089982	-0.0018214151196414	-0.00356098031162333	-0.000634980426602927	-0.000231734177570386	-0.00274909280723457	-0.00218830494795841	0.00068762093108421	-0.00387195468711721	-0.00426004632885746	-0.00339395959040079	-0.000885965641569841	-0.000288414301715556	-0.00392340796099344	-0.00271214894936611	-0.000553697677441067	-0.00287109361412086	-0.0052775250413698	-0.00194403296221801	-0.000693773406867604	-0.00166440672364865	0.00187377234913289	-0.00774300577015208	-0.000680810032920309	-0.00381326540644067	0.002063745555274	-0.000282064347752797	-0.00192835693569682	-0.0013811361039846	-0.00147422124400898	-0.00107410466164271	-0.00372649177410356	-0.00269219360555395	-0.00347864852457369	-0.00224681645385894	-0.00166684394086192	0.000221734212970448	-0.00284046822662032	-0.00133890732138719	-0.00148031675853988	-0.00132843418597384	0.00111401845766346	-0.00103042200647563	-0.000521536821445179	-0.00540858660820465
-332.099999905826	0.000511090622727695	0.000511090622727695	-0.00308133042796876	-0.000972686427267999	-0.0026362429636243	-0.00163757473099746	-0.00426252363838941	-0.0038198502224368	-0.00119089328492095	-0.00130095704814215	0.000376182420938398	-0.00214916346196992	-0.00186490903813152	-0.00400110814415078	-0.00204502260545325	-7.46680177252657e-05	-0.00236800243760749	-0.00203671410497153	-0.00109906907330282	-0.00227929318394071	-0.00378596674305398	-0.00385813173383531	-0.00130234757853498	-0.00181122567324754	-0.0027295686759119	-0.00184221201534829	-0.00302591359175164	-0.00211610047167532	-0.000754979790019261	0.00130190523199436	-0.00425963064332846	-0.000894937073095514	-0.00183645910027119	-0.00279136421585813	-0.00415132524546269	-0.0020541582778949	-0.00235927803529468	-0.00364947660884474	-0.00423131502769991	-0.00218554280866401	-0.00329068504249019	-0.00493168036055458	0.0014613216504954	-0.00203414731074114	-0.00196805133394762	-0.00102601086732801	0.000180101094030771	-0.00403846741849234	-0.00552790609715703
-332.066666572557	0.00103918441548245	0.00103918441548245	-0.000105622681070172	-0.00162335822713544	-0.000371835307939827	-0.00458753274867352	-0.00072221897056679	-0.00184435232655555	-0.000587443115577235	-0.00435894309426776	-0.00194690705142941	-0.00297880504921466	-0.00371414432289363	-0.00361864013684454	-0.000874592010350672	0.000301756349256666	-0.00164996361625369	0.000314657020907161	-0.00212567641985661	-0.00237225984408262	-0.00335895646060469	-0.00102281589817754	-0.00214583497604182	-0.00070345188374954	-0.00340372385105059	-0.000534624585790455	-0.00478908812751955	-0.00550528928535199	-0.00300101885689963	-5.12409777353451e-05	-0.00300064923808874	-0.00166680248539519	-0.0005625381868819	-0.00180028664538878	-0.00109991538368603	-0.00413266025276071	-0.00117797314276913	0.000314544243128045	-0.000213464358859716	0.00256384577657165	-0.00422830160623433	-0.00140917631629411	0.00303171552125925	-0.000274743386701859	-0.000490320860225602	0.00131236592412842	0.000828930990946941	-0.00422417139336917	-0.00362215519211584
-332.033333239288	0.000423263089589732	0.000423263089589732	-0.00347588158528067	-0.00113096601025475	-0.00239108712929115	-0.000584846937769279	-0.00146301976654295	-0.00204740645194679	-0.00215585009713626	-0.000711029263148921	-0.00218838134614485	-0.00397010847830692	-0.001155603180929	-0.00409778605677513	-0.00150191800043253	0.000252568938905795	-0.00016647056622654	-0.00159516065515253	-0.00423190380017713	-0.00150026295144912	-0.00299708162810819	-0.00278527907175352	-0.000296528468934909	-0.000130590470377889	-0.00273074423357866	-0.00221877508235835	-0.00485211297567012	-0.000529673084829985	-0.00567368467935725	0.0028077118368991	-0.00161787524245105	-0.00441761309898114	-0.0017702817934242	-0.0040486279488039	-0.00367949111490051	-0.00400861050204837	0.000160681243783989	-0.00213913044364	-0.00112788694846788	-0.00156182229243018	-0.00291494351111399	-0.00227511480242215	-0.00216425551560462	-0.00219215287707863	0.000753872968361158	-0.00198645573252254	-0.000386014346705266	-0.0031331862532159	-0.00161323331955654
-331.999999906018	-0.000242542610735419	-0.000242542610735419	-0.000570536540546285	-0.00378583417260303	-0.00169174880781531	-0.00195823881780599	-9.87885925384235e-05	-0.00329553889733003	-0.00046203658966526	-0.001750755556581	-0.00333396531692776	-0.00501344751568056	-0.0017114564659233	-0.00102714897162481	-0.00115732898162024	-0.00192358621941602	-0.000322750397366844	0.00047519419354014	-0.00194680647269929	-0.00160499496678324	-0.00494221148131757	-0.000840580414570247	0.000272945025039495	-0.000366974650046648	-0.00483059689269105	-0.00260787126365025	-0.0035796070068902	-0.00308416083818053	-0.00629518528371975	-0.00269279198292349	-0.0038017396761475	-0.00130845446152328	-0.000880002610031627	-0.00111358702199749	-0.00352370843395533	-0.00260671164768922	-0.00117853195358286	-0.00122285812401657	-0.0031779277140529	-0.00199337158846025	-0.00147159577049127	-0.00181322559448038	-0.0011436259571509	-0.00285095647894984	-0.00315591795720882	-0.000810332238490252	-0.00313453103248229	-0.000364915907439034	-0.00126295786865405
-331.966666572749	0.000442959401445675	0.000442959401445675	-0.00452151365879616	-0.00256807174156215	-0.00511382423669249	-0.00397626414486962	-0.00141553302495845	-0.00314110863878025	-0.00183063900134806	-0.0037674105074027	-0.00106216705288931	-0.00281626164368309	-0.000567353163014594	-0.00419451208177857	-0.000546573884711021	-0.00184381788459076	-0.0011322460669817	-0.00170701742776325	-0.00107012168918619	0.00189320971186779	-0.00396514487531541	-0.00185435556638058	-0.00211903064405694	-0.000337864097781138	-0.00492825314573975	-4.14001702281341e-05	-0.00702409128795567	-0.00190069961177419	-0.00309385775000537	-0.00152327729210266	-0.00187750132301279	-0.00290683485365162	-0.000987507428309886	-0.00122329815152422	-0.000612146150302806	-0.00600684602909207	0.000529327731029872	-0.00283640329739798	-0.00469168127677821	-0.00280201819180603	-0.0023545574686743	-0.00269550403818197	-0.00271755568695509	-0.00275992607374087	-0.000870738536242865	-0.000552274499655336	0.000735753675696005	-0.00300214368037621	-0.0028669907356943
-331.93333323948	0.000638675904282904	0.000638675904282904	-0.000634321018134543	-0.00218105139949087	-0.00311630767664983	0.000417400481909636	-0.00170044833571759	-0.00203851572000036	-0.000892092180777682	0.000725702130443207	-0.00309399344320527	-0.00269503678181426	-0.00267877650261128	-0.00266671657326745	-0.00514355552970236	-0.00147080151176671	-0.00385700420627333	-0.00152662635161072	-0.00308941646288297	0.000471744462879453	-0.00376910113012219	-0.0044280799419627	-0.00137141667137886	-0.00230174463089561	-0.0010726382370233	-0.00219184162826591	-0.00533945820085713	-0.00244426077433113	0.000255919378796987	2.19391191569329e-06	-0.00217908567986924	-0.00225051057060821	-0.00328984078386363	-0.00275192174196537	0.000276402497854988	-0.000362829432457801	2.33231778979937e-05	-0.00123498551347612	-0.000649536606730061	-0.00216168272781125	-0.000688282415392871	3.18799493541633e-05	0.00299712158584264	-0.000312222365122183	-0.00253525945992528	-0.00464282264617188	0.00216804438165563	-0.000970257979612144	-0.000657817212216916
-331.899999906211	-0.000577035746159305	-0.000577035746159305	-0.00411999963285636	-0.00224275099497673	-0.00364162170686844	-0.000492647110487798	-0.00187007911547243	-0.00582531211515902	-0.00280275206671532	-0.00149105005039574	0.00138643153321494	-0.00194440638536808	-0.00159966338636519	-0.00233702357196086	-0.00170953240466831	0.000438750170415836	-0.00298301476715424	-0.00333281251885442	-0.00224015595960092	-0.00377003901278106	-0.00186365471692873	-0.00124421051150436	-0.000181264192344543	-0.000968014527982008	-0.00230197414646127	-0.005402766721743	-0.00589369328278444	-0.00386188512996555	-0.00121068340879393	-0.00202134020115741	-0.00408334662686005	-0.00193173838097305	-0.00143883477431916	-0.00319633636740968	-0.000640969317731943	-0.00635165130037818	-0.000262696042154342	-0.00480218678994115	0.00101283398485918	-0.00248299183826795	-0.00375583398126345	-0.000253730557726595	0.000123454069935636	-0.00137162931196388	-0.00548633462659998	0.00217719215281531	-0.00167560571467384	0.000682100310429035	-0.00104466229738565
-331.866666572941	-0.00154012930613434	-0.00154012930613434	-0.00360307716433683	-0.00548213538527043	-0.00476669858796641	-0.00402898601586577	-0.00427220624752733	-0.0017191242100667	-0.000117215134796567	-0.00164217350617601	-0.00105488897166317	-0.0042680217951987	-0.0025825017536516	-0.00103157858124447	0.00112791511195964	0.00170737082365602	-0.00263464808104963	-0.00119827064901856	-0.000176841059974175	-0.00193849924307865	-0.000736229949797718	-0.00179085911212062	-0.00283272495938924	-0.00231771280902182	-0.00307349520473454	-0.000945592484798308	-0.00696462421714228	0.000894472710546101	-0.00178212719639448	4.55283194985556e-05	-0.00140264591919137	-0.00321732114412288	-0.00289104510694194	-0.00108455414255415	-0.00185658968355285	-0.00408831366447249	0.000507212499977316	-0.00257618809215365	-0.000986435422250298	-0.00181813851849788	-0.00274737540003722	-0.00421041204773109	-0.0017213517480954	-0.000593016138623059	-0.00274314128345687	0.000145010609170271	-0.000114354785431425	-0.00228152721948871	-0.00336410812887722
-331.833333239672	0.00167792912661879	0.00167792912661879	-0.000607433365634069	-0.00516282899431453	-0.00304766227805631	-0.00244705631016473	-0.00271173015194315	-0.000718161997416034	-0.000643642277742273	-0.00501282663368419	-0.00155221149872631	-0.00118067934721588	-0.0041176901178972	-0.0037050522884774	-0.000373899352968277	0.00316761150742439	-0.00166409936640954	-0.00460772601884518	-0.00409468377753319	-0.00131944646231374	-0.00367971340940643	-0.00406353602611531	-0.00255684208502738	-0.00409938036177404	-0.00378307062019989	9.70661890441482e-05	-0.0039201812683457	0.000164996647145643	-0.0029877875814287	-0.00146935047080943	-0.00414707483632171	-0.000149519856066038	-0.00152115342520343	-0.0031576147255078	-0.00177809118408945	-0.00445164181918534	-0.00151337703197885	-0.0036407538732427	-0.00164358729726355	0.000417621360615072	-0.00401125868932151	-0.00133450651418576	0.000382685629849222	0.00107551636121728	-0.00303238106509562	-0.00311671108418521	-0.00282293142787293	-0.00178961143616674	-0.00156607345342608
-331.799999906403	-0.00186147935208192	-0.00186147935208192	-0.00303213147934678	-0.00095252450461436	-0.00358466440716276	-0.00246619570640161	-0.000832856171968377	0.0019454547527632	-0.0024768882458025	-0.00495646462508303	-0.00211944735939928	-0.00067175573346212	0.000653754909496373	-0.00183663034784609	-0.00204374576177868	-0.0022729157307092	-0.00248454664733277	-0.000426482130339689	-0.00247924447280501	-0.0052813812370629	-0.00473468514875031	-0.00360476696087664	-0.00197116801659813	-0.00134982755030222	-0.0028062661436008	-0.000499763132161712	-0.00319463858502866	-0.000608336348206451	0.000526407931048634	3.95105834747334e-05	-0.0034405724506188	-0.00102321579111564	-0.003633896973949	-0.00104414598668134	0.00124976764025442	-0.00510181080722927	-0.00210491727664042	-0.00331240948261058	0.00186374057033678	-0.000377092781665644	-0.000662863353544818	-0.00211590387315319	0.00040816518278719	-0.00258808922459441	-0.0032252177862323	0.000310623629403817	4.34844819604541e-05	-0.0019484526992618	-0.0038453490674496
-331.766666573133	-0.00133985404464532	-0.00133985404464532	-0.00386463621780209	-0.0035127741605171	-0.00230465901639199	-0.00215710744954312	-0.0011590836052483	-0.0016082884548021	-0.00350508083366219	-0.00218812316848338	-0.00300034357150536	-0.00505006201203861	-0.00177323709872212	-0.00223907895307218	-0.00381191331382036	9.31858292377852e-05	-0.00149540353019773	-0.00435017480301769	-0.00447570008059683	-0.00323416395442555	-0.00405618857116852	-0.00190174282804567	-0.00229092702587586	-0.00140971904050158	-0.00211689972264983	0.000501173003415234	-0.00667834668400114	-0.00376919983478707	-0.00216801136428924	-0.000984693322572339	-0.00291179837876898	-0.00314851804105354	-0.00449388259728989	-0.00164382972591837	-0.00165002290682426	-0.000835662646955226	0.000987808256558531	-0.00260863205884831	-0.00209986096320469	0.000248548862224252	-0.00481485004178583	-0.00392829175697429	0.000601856380512911	0.00105250895617737	-0.000836065457212376	-0.000858834866492519	-0.00119942032822618	-0.00218125250306722	-0.000526338936683968
-331.733333239864	0.00276362601691249	0.00276362601691249	-0.00294408512316402	-0.00532120144626891	-0.001168725320433	-0.00181754337599249	-0.00408353136882278	-0.00289918642892684	7.19489527378769e-05	-0.00460350557721201	-0.00172291563309324	-0.00342965357038749	-0.00232803112147406	-0.00504284537507238	-0.00151207888088178	-0.000648099547959968	-0.00486535619802075	-0.00362524633045491	-0.00171052304085262	-0.0014170409826747	-0.00430312569937885	-0.00278008921834183	-0.000485763912887016	-0.00274399033145589	-9.1788907800594e-05	-0.000328788877808517	-0.00489494984990435	-0.00154674627148821	-0.000591489685345725	0.000217880914141322	-0.00243017683375479	-0.00210028956555797	-0.00210067364806443	0.000700047470001741	-0.000603499490840931	-0.00421238870230922	-0.00171629757012282	-0.00432025205194841	0.000219562344606961	-0.00130559185294543	-0.00135814799870182	-0.00333553415021015	-0.000970374178076105	-0.00107264663652962	-0.00106458151894728	-0.000350658533763371	-0.00331054911685069	-0.00383051969085035	-0.00139288086031675
-331.699999906595	-0.000271566103279164	-0.000271566103279164	-0.00343200377605946	-0.00136658512986265	-0.00246740390257949	-0.003573559798975	-0.00214018775094771	-0.00157501251908865	-0.00220613642994782	-0.0045962635040836	-0.00160830226009578	-0.00239520764416146	-0.00211406151099536	-0.00221357448696657	-0.00425043963538507	-3.07921299821379e-05	-0.00210857697788969	0.00022649181840495	-0.000992178442908553	-0.00459039266902439	-0.00374141416952889	-0.00129385836483009	-0.00246556173704437	0.00033719940110799	-0.00433292723023804	-0.00476236333680302	-0.00640276208863721	6.2338109416693e-06	-0.00374265815024688	-0.00174387780648821	-0.0042071203701024	-0.00339103710092992	-0.00244960686827267	-0.000197609190205394	-0.00476262834039387	-0.00454775175700362	-0.00149251449534482	-0.0033367724677642	-0.0034327139653636	-0.00352628863615356	0.000256369690133096	-9.60290782592299e-05	-0.00109580269874787	-0.00314903948066314	-0.00451953036789421	-0.00443378993440124	-0.00125599603757687	-0.000998637323467388	-0.00334785558315021
-331.666666573325	-0.000546205617130702	-0.000546205617130702	5.53806533852841e-05	-0.00241908982991712	-0.00181467003682867	-0.00177058315847545	-0.00114758810401139	-0.00278687899795871	-0.00195565611968429	-0.00106223618801904	-0.00411584790393893	-0.00154660737640089	-0.00172018712377842	-0.00423636902387403	-0.00359592601564884	0.00322342946283416	-0.00133388060937534	-0.00384702885450661	-0.00310592566454637	-0.00263652327765929	-0.00438832427145275	-0.00102766895739104	-0.000152664006609515	-0.00358294800333281	-0.0018950967858995	-0.00241345493914402	-0.00335630551329558	-0.00255227635321797	-0.00348097439347173	-0.00239864928933331	-0.00185083111064677	-0.00242587168427277	-0.00383911374574364	-0.00318717030924986	-0.00110561299000311	-0.00318060626155403	-0.000701928561982146	-0.00126347764821444	-0.00201003166512104	-0.00099366851293381	-0.00240174795593739	-0.00157049530938669	8.99775311550277e-05	-0.00227185013149023	-0.00291235716335347	-0.00244656544358945	-0.00142362548986752	-0.0034466254777975	-0.00422004135624943
-331.633333240056	0.00232606258237156	0.00232606258237156	-0.00254582261336078	-0.00279175873563076	-0.00268681668596649	-0.00181154597054634	-0.00162808160997185	-0.00649751818156519	0.000970822142831951	-0.00435391061580148	-0.00129912259902687	-0.00366890727868563	7.12902377095759e-05	-0.00447019912407909	-0.000371335795600336	0.00119095721863272	-0.00408059346674294	-0.00178332184020513	-0.000630278731639233	-0.00406275061874883	-0.00353161390242851	-0.00112676795125111	-0.00017325804481827	-0.00127041003688111	-0.0022113552585824	-0.00305827466425801	-0.00424829183247577	0.000278630937076363	-0.00611353474059428	-0.000930199259763009	-0.00291484611464499	-0.00322206256752988	-0.00235733430353824	0.00151835546030288	-0.00132509077749055	-0.00421177242735515	0.000907787754538147	-0.00401552284211126	-0.000259563216189695	-0.00130228614335026	-0.00170799773094399	-0.00228093401802043	-0.00212003046029163	-0.00307927217559467	-0.00129742585211912	5.35802669607843e-05	-0.00163638404657973	-0.00306929951478674	-0.00259706489938405
-331.599999906787	-0.000317248454110408	-0.000317248454110408	-0.00213564043245851	-0.00186114122332937	-0.0026064107415853	-0.00195220134674245	-0.00286462070657945	-0.00147148849727707	-0.00138044622910627	-0.00439708114516757	0.000392853972168483	-0.00135081485148048	-0.00310890543540032	-0.00387008980921255	-0.00442797885462076	-0.000655652885345082	-0.00110123212511937	-0.0016690572869088	-0.0012712119732835	-0.00156387889004361	-0.00480172945047963	-0.000376028429159292	-0.00256921202776172	-0.00136522815881079	-0.00294445313068847	-0.00238820089976199	-0.00370561104171307	-0.00289237280978571	-0.00480464606336273	-0.00306323773749984	-0.00187965778181354	-0.00299895467505473	-0.00305244756373579	-0.00130604511420251	-0.00357446458534061	-0.00212602052656963	-0.00140301763224637	-0.00397776075819134	-0.00106467883046235	-0.0036714178869488	-0.00539835875130668	-0.00231732587379951	-0.00138025103114481	-0.00195210362886011	-0.00366086028149926	-0.000841009318610308	-0.00229292518736723	-0.000497816413710384	-0.00191085903027233
-331.566666573517	0.00181761977722228	0.00181761977722228	-0.00195343086542688	-0.00233884758384906	-0.00156260839845102	-0.00453612809288073	-0.00261148654555476	-0.00365795709778283	-0.000223163858228848	-0.000764279415228941	0.00174864161344057	-0.00631359372480567	-0.0027481152775245	-0.00213061280794824	-0.00205722715761958	9.77741527741216e-08	-0.00126026393351097	-0.000250489959653932	-0.000883152599044146	-0.00230180540727232	-0.0033675148606902	-0.00160788516954591	-0.00424961289758263	-0.00463983878106389	-0.00184786863341058	-0.0017196821256823	-0.00549760243459185	-0.00160539900990064	-0.00214199413471428	-0.00299722025321836	-0.00265509883765846	-0.00619852074951355	-0.00506701512555474	-0.00148725999198407	-0.00145967159075633	-0.00583543099587047	-0.0023738058274515	-0.00565588130455008	-0.00125921729521161	-0.00482476878368077	-0.00348734267322237	-0.00178192390249843	-0.00137279348603203	-0.00106997418903576	-0.0021047882825227	-0.00257948417624332	-0.00288953827855531	-0.000201356963154931	-0.000346299322949717
-331.533333240248	-0.00313660196128718	-0.00313660196128718	-0.00383319512777958	-0.00134915471145225	-0.00315326661278925	-0.00183687827065115	-0.00146644648236793	-0.000714492338903194	-0.00207574642752928	-0.00375341069893576	-0.00354843458957832	-0.00306266570496716	-0.00210360938966103	-0.00389843979056537	-0.00319382092016873	-0.000978727181659811	-0.000872117778526027	-0.00153691113670762	-0.00126925080428919	-0.00237077497255989	-0.00629803843749743	0.00241359143725695	-0.00426019488786411	-0.000511187627559861	-0.00552366397049664	-0.000485570584096595	-0.00520659496924436	-0.00212137496053921	-0.00158245486601982	-0.00251463246145345	-0.000819436156968889	-0.00121733211888331	-0.00422123446118761	-0.000205002917785913	-0.00151511778171454	-0.0045935223004463	-0.00246050657120145	-0.00216351900177458	-0.000482988703111809	-0.00302358787008827	-0.00475716209235333	-0.00315620870052857	-0.00220194032800469	-0.00464763242720057	-0.00189466839608765	-0.00353628532562444	-0.0031119823295771	-0.00422163448433277	7.30635195284046e-05
-331.499999906979	0.000897682483639306	0.000897682483639306	-0.00473667945344014	-0.0016425067976823	-0.00309194314590555	-0.0014192160907448	-0.00293044884078075	-0.00303385477344997	-0.000697112653178289	-0.00385453455214102	0.000804190078761091	-0.000719299449372879	-0.00330966616094641	-0.00299666180398672	-0.00254230319855697	0.000310603304000678	-0.00170475959908845	-0.00199225570461736	-0.00153146448030983	-0.00265482799450134	-0.00361210653457611	-0.00621434025503464	-0.00216086200217103	-0.000279303589050151	-0.00134884413711567	0.00144503300287702	-0.00463254782642919	-0.00214769829673889	-0.00487312997194245	0.00109945494120844	-0.00438908853728381	0.000244472572268895	-0.00127331185208734	-0.00216153869167668	-0.0034088641365464	-0.0036559842755165	-0.00191145496448586	-0.00239665509018594	-0.00166230180714655	-0.00111424037168073	-0.00489033407271633	-0.00210246429367233	0.000382105326491855	-0.000245812457424055	-0.000811875425660746	-0.00142608119777798	-0.000814194271471891	-0.00406625825186713	-0.00475216771333187
-331.46666657371	0.00121841374474307	0.00121841374474307	-0.00163813466604701	-0.00408040098215601	-0.0021786821679084	-0.00211946271834496	-0.00426321373242966	-0.00156987210662707	-0.00288030589938315	-0.00370747971966034	-0.0035026946873109	-0.00506483081265141	-0.00163174639068153	-0.00304335761963226	-0.0033133188125104	-0.00104637793928808	-0.00496207164785145	-0.0033079207930613	-0.00350245440779584	-0.00462981644178861	-0.00440908956279196	-0.00301231480147868	-0.00476139645746521	-0.00156926655780198	-0.00338047136808106	-0.000941231894787564	-0.00418074108059086	-0.00264408335184829	-0.000774954924265603	-0.00305784169846235	-0.00435285909500971	-0.00615004627575144	-0.00322073892389241	-0.00172747793963124	-0.00175222035543998	-0.00480830918811548	-0.000439539034622904	-0.00321615865685354	0.00059081541722994	-0.00260434868432979	-0.00664249126578809	-0.00390632237170085	0.000323321239179331	-0.00131016784010185	-0.00354934739459489	-0.000819705836572537	-0.00110613684662464	-0.00131003551958908	-0.00293985564453703
-331.43333324044	-0.000118703828553834	-0.000118703828553834	-0.00465833767139401	-0.00466041112909421	-0.00420409236261932	-0.00386885697037631	-0.00357209350807575	-0.00361288528828574	-0.0045365836382818	-0.00477096793562448	-0.0016811650394507	-0.000949416147970283	-0.00194447891198124	-0.00374529392917333	-0.00415912613689806	-0.000594802496949431	-0.00573016585047315	-0.000965140594906488	-0.00129293483846182	-0.00380070454005077	-0.00367329216274126	0.000134296828467995	-0.00288094698924901	-0.00134044438185676	-0.0030498670838125	-0.00538269202013053	-0.00434973421461005	0.000358344325790849	-0.00299399503728626	-0.00704652073328804	-0.00432483400618333	-0.00387846478162068	-0.00344752557391881	-0.00285497365732423	-0.00396893763086303	-0.00201375120645442	-0.00246491195262422	-0.00180493926193059	-0.00177505009665047	-0.00193834468686027	-0.00456666510476444	0.000376276356139904	-0.00371877160712353	-0.000508723352401486	-0.00236886922754198	-0.0025134222089741	-0.00487298075966125	-0.0021664702465215	-0.000464114663795367
-331.399999907171	-0.00102587805398779	-0.00102587805398779	-0.00327501178256584	-0.00437745290545233	-0.00428215111494767	-0.0031695200340538	-0.00110257463271424	-0.00342241798314247	-0.00162819984231055	-0.00183983631502616	-0.0019730034992862	-0.00439997308801077	-0.00383309091525075	-0.00516274566574237	-0.00271455412173494	0.00107980136979002	-0.00241355400703014	-0.00338690725825563	-0.00276922792019263	-0.00390547461969404	-0.00238630767914016	-0.00483149037142427	-0.00206166298340671	-0.00185418202549581	-0.00370563381061806	-0.000735884433318401	-0.00603242427592188	-0.00215313666748096	-0.00329304461973678	-0.00203723474861195	-0.00284884938603458	-0.00347423490832299	-0.00397359983120937	-0.00231464895608513	-0.00236911583152011	-0.0022200960838441	-0.000892599008287309	0.00186525453262998	0.00217485758211677	-0.00123003544290246	-0.00436603507524813	-0.00309828384350863	-0.0022334376300468	-0.00447886868071867	-0.00406929983701154	-0.00278696821220104	0.000493857025942512	-0.00436145782005981	-0.00256669708661306
-331.366666573902	0.00135701605930694	0.00135701605930694	-0.0020974630801136	-0.003777482034101	-0.00755275021344726	-0.000227185045385547	-0.00193597774505117	-0.00198200846786478	-0.00317348007440865	-0.00310184281823489	-0.00140807982286217	-0.00390743642117908	-0.00362305905773497	-0.00356898993938237	-0.00204007647554993	-0.00160058117262996	-0.00240029695508548	-0.00265581034513684	-0.00542141607837476	-0.0034255845367448	-0.00335508059170031	-0.00273292845692563	-0.00295744943277587	-0.000216313066618401	-0.00249351825423405	0.00113584991432525	-0.00491447880644658	-0.00076607446753596	-0.00224790556998933	-0.00237291074287105	-0.00645326655006229	-0.00475114460966808	-0.00554730688007699	-0.00160829726130329	-0.00420259799630818	-0.004549220067395	-0.00126008450092685	-0.00276224961863714	0.00098178554689099	-0.00340585080390443	-0.0016872952953082	-0.00179217060219994	-0.00533325756499592	-0.00240939327677003	-0.00373967158952715	-0.00322334747668873	0.00112740369812769	-0.00328486077365364	-0.00231993665150287
-331.333333240632	-0.000861499210068284	-0.000861499210068284	-0.00428356780638661	-0.00489380773066961	-0.00162103988523732	-0.00045810239237376	-0.00285867395680095	-0.00364616670465523	-0.00245173994296488	-0.00364004696041076	-0.000668612215450226	-0.00248296535750658	-0.00218900096268693	-0.00542332880155449	-0.00688159888661299	-0.000970905907360597	-0.00159984305113814	-0.00313144357056994	-0.00535894549178917	-0.00240369605568702	-0.00274318345043678	-0.00301152443651354	-0.00591139311284283	-0.00208882090476492	-0.00303848060864653	-0.0020547492529901	-0.00474311854469944	-0.00133677522181197	-0.00320533966741043	-0.00248019156918144	-0.00371839676588914	-0.00288424918180419	-0.00320435420001541	-0.00470843286195299	-0.00390336879620967	-0.00650538755229757	-0.00137808498886682	-0.00205750959276807	-0.00250019515081834	-0.000798667104314754	-0.00549555775698363	-0.00493112792837136	-0.0051265286643829	-0.00229214153688573	-0.00372248887863869	-0.00132314882180817	2.04532574515914e-05	-0.00387242590101711	-0.00528647009167038
-331.299999907363	-0.000435213969383619	-0.000435213969383619	-0.00390842087090826	-0.00545000970355025	-0.00361078552638505	-0.004194761204104	-0.00334159544040735	-0.00441443000643604	-0.00249169726457221	-0.00353737400997411	-0.00130454434275062	-0.00200315956499098	-0.00502734804472038	-0.00286950164461053	-0.00310657235344514	-0.0034172687338988	-0.00257676870613732	-0.0022154421109668	-0.00491818200885452	-0.00126434179479895	-0.00308292148308509	-0.00485591146442654	-0.00399686986313896	-0.00250268890486427	-0.00190582302890718	-0.00336443512524198	-0.00554073103559438	-0.00460119527075431	-0.00203219933108711	-0.00377052852697379	-0.00683952994554504	-0.00396391123902085	-0.00466250157259462	-0.00448251838475755	-0.00376726565749785	-0.00610996529208629	-0.00499004430404959	-0.000310012886825084	-0.00032732769932986	-0.00274137349853787	-0.00457363925241772	-0.00165868822909865	-0.00308845177155737	-0.00254450358461511	-0.00338984622206706	-0.00342902283724189	-0.00284612274885054	-0.00293665288444456	-0.00230652659260555
-331.266666574094	0.00184848275134719	0.00184848275134719	-0.00190241575289252	-0.00166602773352054	-0.00294014447060609	-0.0023690167559437	0.000743733097834154	-0.00222005907849954	-0.00560137752379852	-0.00661479561587175	-0.0015685844339437	-0.00354890910090033	-0.00330647385116023	-0.00503526457289205	-0.00230895849596313	-0.00260916829068758	-0.000902358594225605	-0.00252939231345828	-0.0020488358719325	-0.00446847084758084	-0.00647672708898506	-0.00649216801782759	-0.00146282353925664	0.000491311784974524	-0.00354197566162462	-0.00493686753027422	-0.00391435750970393	-0.000681109059115781	-0.00674317049391671	-0.00354189039384389	-0.00315944268538315	-0.00442391522070285	-0.000508689208356783	-0.000624028275632793	-0.00363947521082508	-0.00448381731106862	-0.00227594213673321	-0.00313893554446987	-0.000170461813854828	-0.00252771174833533	-0.00386051881089067	-0.00196808709691199	-0.0013556929788	-0.00154572974739908	-0.00680898385615147	-7.23135961195887e-05	-0.000591362131894368	-0.00223937524629381	-0.00309395919256572
-331.233333240824	-0.00215474172694641	-0.00215474172694641	-0.0036963623086016	-0.004312892364849	-0.0046272764336257	-0.00276049388765387	-0.00103688601317165	-0.00420447285080017	-0.00170360769314637	-0.00263968265885028	-0.00467015380444724	-0.00229188376827694	0.000869936944530414	-0.00173819855179358	0.000705500091794375	-0.00026043649520735	-0.00135751855304644	-0.00522347576292947	-0.00475516515204433	-0.00148634293197158	-0.00292695171471136	-0.00400684032933751	-0.00422614816826072	-0.00199892375014699	-0.000707523051218906	-0.00120167351856626	-0.0018524811825773	-0.00142245049000334	-0.00231577660058291	-0.00264733090958202	-0.00189934795413282	-0.00358244919965212	-0.00142441603143917	-0.0034110398646463	-0.00595058934473069	-0.00307473314505635	-0.00174262592885532	-0.00486546084586625	-0.0039436243663642	-0.00151955375726831	-0.000339880801118131	-0.0005302990171967	-0.00239606310809193	-0.00393874195171773	-0.00536928198564257	-0.00114863074118821	-0.00369197837261426	-0.00362938920937073	-0.000956634771702825
-331.199999907555	-0.00185698118923339	-0.00185698118923339	-0.00223663536511454	-0.00364776997216476	-0.00317197039442629	-0.00150263735634726	-0.00459135245766207	-0.00460720430933781	-0.0012829385767944	-0.0027088946124243	-0.00271451360995945	-0.00223636867816568	-0.0035933514197708	-0.00418094732543894	-0.00116121328633922	-0.00114860619713708	-0.00180497319520501	-0.00438611191666483	-0.00238420229433578	-0.00392949229629813	-0.00461515377831301	-0.00310187688383012	-0.0010617342909971	-0.00381165127396255	-0.0019872813736127	-0.00150945823711324	-0.00458878519293338	-0.00234864543592295	-0.00561468848266444	-0.00290020227628807	-0.00550098250914388	-0.00180580694237298	-0.002616467800725	-0.00293922778135802	-0.00499679605120462	-0.0027219841273961	-0.0022796031669432	-0.000286236496254033	-0.00294682274199132	-0.000764891012332902	-0.00346786316665193	-0.00417343590281072	-0.00133767904967919	-0.000612602916251981	-0.00176895115062925	-0.00700837832611967	-0.0058116449522494	-0.00264833093665973	-0.00303955326317695
-331.166666574286	-0.00159612047100555	-0.00159612047100555	-0.00651879291972812	-0.00257987641147928	-0.00436048341030837	-0.00300772646523317	-0.00470196201072903	-0.00430771687424225	-0.00591684834422856	-0.00489380829985242	-0.00572262685241465	-0.00483105506115189	-0.0025278734269587	-0.00593342259529595	-0.00409405197913471	-0.00161770222011759	-0.00386121640728765	-0.00494788076452912	-0.00468994183002669	-0.0045931120155932	-0.0023651708800756	-0.00401523710473617	-0.00587267711900796	-0.00271047754111631	-0.00155543648508016	-0.00269228057408932	-0.00488759844128694	-0.00430976123416116	-0.0064356204244902	-0.00388443001166461	-0.0054850555378726	-0.00654246790356183	-0.0051618931160724	-0.000842484292156054	-0.00282498742277371	-0.00621752830739153	-0.00397310676638007	-0.0049670865661211	-0.00329661154709393	-0.000428846510222791	-0.00501294637720173	-0.00538656668201876	-0.00322617996052543	-0.00140765642169027	-0.00591935838827984	-0.00331851753468337	-0.00405913995603324	-0.00320710949186576	-0.0017336782404056
-331.133333241016	-0.00182111329861046	-0.00182111329861046	-0.00327026101893491	-0.00364906523579089	-0.00359484475497296	-0.00212537253932199	-0.00339732627085787	-0.00463232430435467	-0.00239413612500661	-0.00457728845150307	0.000898601443920843	-0.00183975104217915	-0.00168810207085268	-0.00377278082096721	-0.00273704422054477	-0.00369796589704696	-0.00332960878889266	-0.00442534437993691	-0.00598048220880887	-0.00646999972603324	-0.0059050205068103	-0.00584995907074215	-0.0026335877944017	-0.00333447495091621	-0.00185639548033656	-0.00339337718063348	-0.00280380166320759	-0.0046422127967044	-0.00514113707848884	-0.00202313001140764	-0.00467799221009713	-0.00426710730991897	-0.00224204543611617	-0.00267252741770097	-0.00331634498910482	-0.00423368338955432	-0.00333963378036117	-0.000981138012689176	-0.00250086384938553	-0.00328698728387811	-0.00545454022550007	-0.00478662976390187	-0.00591687689549658	-0.00395351881272088	-0.0042153836929073	-0.00251667385696042	-0.00259481024657127	-0.00534815069268824	-0.00281905581657238
-331.099999907747	0.000507091039775309	0.000507091039775309	-0.00162849422805356	-0.00372907622936725	-0.00399431708576525	-0.00463265298854054	-0.00252007927595255	-0.00538919833498641	-0.00397909590498791	-0.00299044268251158	-0.00290099478690131	-0.00147217440603487	-0.000263909419344288	-0.00287433948270399	-0.00351893604646936	-0.00201453246002736	-0.00568192385821731	-0.00234179324104322	-0.00177727701175501	-0.00397230265423765	-0.00438123993270134	-0.00261271146804209	-0.0048672675667577	-0.00285302148960387	-0.0047847912139658	-0.00103993392492197	-0.00513982797047141	-0.00331638386935518	-0.00157933908914043	-0.00377764858959784	-0.00522731797485421	-0.00448395746709251	-0.00521574737793673	-0.00211903624670173	-0.00302064539264935	-0.00466088587524471	-0.00419216776874198	-0.00364912557950792	-0.00299913505599525	-0.000880693769893637	-0.00570609678752687	-0.00025570198954783	-0.00327517675215716	-0.00316546961840691	-0.00598967973456332	-0.00420837347831959	-0.00380020158609995	-0.0023595430967287	-0.00359634446007739
-331.066666574478	-0.00162197873245062	-0.00162197873245062	-0.00155505709052317	-0.0030752198355678	-0.00294237473090653	-0.00428347107824756	-0.00479750271471013	-0.00264324566633567	-0.00103091514372922	-0.00450849848397417	-0.00500479482812033	-0.00400600720626343	-0.00490734964064743	-0.00515234123078934	-0.00231407894083357	-0.00344560878802658	-0.00316828572048844	-0.00440353761013679	-0.000373569618929759	-0.00274888833275744	-0.00466279070839781	-0.00266213639070023	-0.00184942800712895	-0.00247756770747742	-0.00412341946552119	-0.00245940026496316	-0.00387346303505776	-0.00490958880262748	-0.00339109981139984	-0.00448896778216723	-0.00560602953877487	-0.0024955811158035	-0.00389805283621236	-0.00192811490961564	-0.0027776623056861	-0.00460772325988368	-0.00233537030111086	-0.0014317407537382	-0.00365786310596583	-0.00475193019454956	-0.00521495338298461	-0.00287793140828763	-0.00259095258202557	-0.00518236705826003	-0.00435396867840532	-0.00313313593212461	-0.00258589176988866	-0.00621405569194577	-0.00468866804830081
-331.033333241208	-0.00624712466876587	-0.00624712466876587	-0.00268902933201154	-0.00646782959620684	-0.00553791158696637	-0.00489649312901563	-0.00674312414096823	-0.0028031992069163	-0.00473256171755221	-0.00261153783482115	-0.00147468842380927	-0.000657064279896868	-0.00468418222406097	-0.00707023115153438	-0.00306651002548419	-0.00441928565208705	-0.00379069923143271	-0.00284159504796733	-0.00510328316536746	-0.00637676487271532	-0.00102213773277371	-0.00359500718857153	-0.00452158816397941	-0.000688236461502179	-0.00307629355065719	-0.00419869676724449	-0.00543842888674562	-0.00492753445786087	-0.00561434742430866	-0.00252378335074654	-0.00330736179763835	-0.00493053795075504	-0.00443478014267984	-0.00345890474785404	-0.00339006549585152	-0.0050918779330017	-0.00687358952337647	-0.00294980706199344	-0.00224929382010397	-0.00204016812706809	-0.00525307231167238	-0.00347452929057013	-0.00166288542909221	-0.0044592524721786	-0.00414415718726613	-0.00256381260023986	-0.00147648318509219	-0.00272836441638824	-0.00742258292909248
-330.999999907939	-0.00365724608379214	-0.00365724608379214	-0.00652738317192336	-0.0061820063115442	-0.00543965744484687	-0.00560819929507383	-0.00619018449849906	-0.00615064954944866	-0.00479430426061089	-0.00557527639463973	-0.0019954314270374	-0.0045160568222985	-0.00350903298985961	-0.00431891147087227	-0.00340495367373328	-0.00141735104950136	-0.00199356969221209	-0.00672909868475435	-0.00353391178623974	-0.00317830062768842	-0.00764804945054554	-0.00330431736793546	-0.0027082513546649	-0.00312675709316546	-0.00673782401929546	-0.00219226943929696	-0.00114427961407793	-0.00494510059900721	-0.00498042272558219	-0.00394955557502819	-0.00603612607609372	-0.00419990748951504	-0.00233234412343664	-0.00348935787623117	-0.00397556627498852	-0.00508522050182925	-0.00182895287930551	-0.00338553320046164	-0.00377452181982174	-0.00404973954425758	-0.00640615674826828	-0.00443590830308482	-0.00467542306257773	-0.00427650095285204	-0.00677443174467018	-0.00515242939979021	-0.00517577779943468	-0.00473849772671942	-0.00373992716534366
-330.96666657467	-0.001770362515367	-0.001770362515367	-0.00333402258043358	-0.00518791296962895	-0.002822313378255	-0.00633964064215187	-0.00623604121334564	-0.00435961519754891	-0.00513579944104925	-0.00220267724426204	-0.00323030433816962	-0.0028603222094935	-0.00314244551721543	-0.00617903592332714	-0.00503339100670797	-0.00225551472729524	-0.00475494013529132	-0.00329381523704753	-0.00527101622630766	-0.00198446605740388	-0.00454013149125232	-0.00566510884174298	-0.00523076036463566	-0.00502276477806862	-0.00233611317424098	-0.0024497128908173	-0.00395532446233948	-0.00249899377571805	-0.00535943884702295	-0.00561008804888663	-0.00299651037570869	-0.00317125558634646	-0.00329649040199154	-0.00364785055702432	-0.00587310076646663	-0.00350190764215697	-0.0042539694379683	-0.0060642240017561	-0.0032271580661577	-0.00423148920069172	-0.00615546101150044	-0.00525005358630204	-0.00427558044028775	-0.00656167036101007	-0.00441666536430374	-0.00310836757559685	-0.00186020602688408	-0.00377549438263025	-0.0054397983617045
-330.933333241401	-0.00286808519976955	-0.00286808519976955	-0.00508225828050168	-0.00284422674553331	-0.0036319678555693	-0.00206859491338751	-0.00268512290276668	-0.0023650778915344	-0.00487099717661388	-0.00537961233962236	-0.00472020728488454	-0.00618198603124398	-0.00449353814253328	-0.00720619677570156	-0.00474262104347833	-0.00420500612303476	-0.00511874614009356	-0.00240483765666355	-0.00407680420227796	-0.0027147022012165	-0.00667485584141836	-0.00325729889614568	-0.00593254865986947	-0.00450787280283915	-0.00286529317851225	-0.00385323384533975	-0.00380437879794504	-0.00200612958466018	-0.00448238137093737	-0.00324773078540763	-0.00661871031116612	-0.00540607924449388	-0.00284408249706058	-0.00170866627524935	-0.00357324335989229	-0.00368075567541992	-0.00325544167766767	-0.00613114426282702	-0.00438883645021804	-0.00388378411197188	-0.00634797308210122	-0.00514971372004314	-0.00134012664409366	-0.00715407057714001	-0.00446405125593008	-0.00241935983612662	-0.00380845753183745	-0.00399039705646298	-0.00581005398981249
-330.899999908131	-0.00343660524380507	-0.00343660524380507	-0.00307790674163611	-0.0031884786564188	-0.00329714852055873	-0.00297244345659231	-0.00388237155992976	-0.00747955022416691	-0.00288515403941403	-0.00571410134182027	-0.00685014406735007	-0.00336227356766849	-0.0014967735641962	-0.00460432566881619	-0.00335727128686847	-0.00439307534474798	-0.00285439134077037	-0.00507130476844664	-0.00577431472067391	-0.00424908179353733	-0.0027481944780039	-0.00519100834921382	-0.00633503682382719	-0.00357309112771598	-0.00362525873656339	-0.00323279768828355	-0.00403909981041284	-0.00330984296428827	-0.00650813018960439	-0.00492385748710789	-0.00557959708603595	-0.00216560422553713	-0.00260871086223413	-0.00360881659482659	-0.00322752758502387	-0.00532717057541432	-0.00494699667353438	-0.00685852494187444	-0.00227329331339843	-0.00344119740086957	-0.00690254497754816	-0.00477462626251546	-0.00406425070594407	-0.00678147156145559	-0.00479321030658386	-0.00534918211418789	-0.00293649757656345	-0.0045990618274544	-0.00321625178119811
-330.866666574862	-0.00531517116043356	-0.00531517116043356	-0.00561275698869967	-0.0053728188650638	-0.00230697575872219	-0.00783940301346098	-0.00449795330241931	-0.00431679216323955	-0.00422477834148838	-0.005623354440217	-0.00546274301434402	-0.00747165404577943	-0.00608943672192808	-0.00681847654129553	-0.00402091360268486	-0.00283873364080967	-0.00395912160006695	-0.00514188321599429	-0.00480144506783764	-0.0033216242397307	-0.00771909118752967	-0.00298330106154743	-0.00501888734200506	-0.00354482910714737	-0.00657307161431708	-0.00701364331669474	-0.00917531074295996	-0.00427568484154761	-0.00466321370755673	-0.00820395271865715	-0.00460510194522068	-0.00732246992083718	-0.00477628194362389	-0.0069667839205606	-0.00185763203191125	-0.00360847372306106	-0.00533049541059838	-0.00490250187180785	-0.0041501432037383	-0.0058446960665125	-0.00662162139509803	-0.00414730660941831	-0.00238258223463161	-0.00556234568871217	-0.00693052695872287	-0.00387592335252251	-0.00506360633319647	-0.00465308008888032	-0.0038401607901416
-330.833333241593	-0.00613854642846345	-0.00613854642846345	-0.0051744110438362	-0.0041105766342977	-0.00222566538308189	-0.00544534581513922	-0.00546974031407998	-0.00631391545969007	-0.00455076551235001	-0.00510014066177955	-0.0043824894640383	-0.00299731074741671	-0.00693208952205893	-0.00663546296362805	-0.00437334448337201	-0.00102827972392439	-0.00660781961558066	-0.00440538396941614	-0.00546571502270365	-0.00791209904261025	-0.00431218397629085	-0.00404360756076683	-0.00719040267823612	-0.00166112684860775	-0.00521286261628207	-0.00674280833558139	-0.00575597025607599	-0.00224543700941904	-0.00726556245142418	-0.00530911051354976	-0.00518433575745458	-0.00508787691183377	-0.00714232846967089	-0.00313556772093848	-0.00509054751972271	-0.00277643590562915	-0.00580225789553002	-0.007247322872173	-0.00505655947217776	-0.00327604616043442	-0.00738655595968962	-0.00243809186525812	-0.00361554799269725	-0.0054921941212136	-0.00507567411438381	-0.00259544441220771	-0.00399136878859563	-0.00667510805896221	-0.00521851032790954
-330.799999908323	-0.00408958328409792	-0.00408958328409792	-0.00362894927402369	-0.00575357898232132	-0.00127370078923261	-0.00625147166071971	-0.00561860899819988	-0.00469509406965662	-0.00371944195562146	-0.00662426599548971	-0.00330769657327101	-0.0040002628932394	-0.00714956430860525	-0.00453055794664636	-0.00413969237798995	-0.00466111961913152	-0.00385828508896879	-0.00409192139792203	-0.00382430466882488	-0.00350037417653626	-0.00807648922896786	-0.00438358975865838	-0.00659337731631993	-0.00301819619407728	-0.00713374154871671	-0.00415650150241154	-0.00529091305688933	-0.00270698186808316	-0.0058554485768999	-0.0075403268152584	-0.00498838926535683	-0.00443028144224911	-0.0055197754844305	-0.0034934362747735	-0.0045740073542303	-0.00700194912942442	-0.0021232178377355	-0.00655683938761664	-0.00466370951376571	-0.0054913228344573	-0.0042710084987253	-0.00335641441396517	-0.00608335970357932	-0.0060906355355993	-0.00412813419600622	-0.000806463070333052	-0.00265039472375428	-0.00412186727845387	-0.00352375758557399
-330.766666575054	-0.00343924708008381	-0.00343924708008381	-0.00517799990401935	-0.00722440715988559	-0.00483438663416003	-0.00549125339193546	-0.00456935086595456	-0.00621802436304075	-0.00273205207451788	-0.00723622792507517	-0.00516966146023312	-0.00350077216954447	-0.00787014266950392	-0.00524434313289868	-0.00704936301862547	-0.00449871477866715	-0.00643504693829489	-0.00453173938051898	-0.00639737130420448	-0.00536708620560988	-0.00428289092182976	-0.00623401093186471	-0.00497830178705072	-0.00303447264271806	-0.00790052470896119	-0.00491877752996173	-0.00681391040652923	-0.0035478985631896	-0.00591026766790959	-0.00334187890967275	-0.00407378242429945	-0.0054180496102938	-0.00213882171409097	-0.00242420626977102	-0.00357380121557471	-0.00562731520609849	-0.00514260548713086	-0.00623462942173192	-0.00542866912725681	-0.00647830374336389	-0.0074468816767066	-0.00548827206154501	-0.00426768452567783	-0.00169237339304662	-0.00435027529136522	-0.00660771645887559	-0.00684276737263989	-0.00325477393283291	-0.00664106003442821
-330.733333241785	-0.00353142579400822	-0.00353142579400822	-0.00582763245777651	-0.00657828405633454	-0.00630543686902507	-0.00472675356399443	-0.00473318247035126	-0.00507283599630448	-0.00351896450880007	-0.00700869948497751	-0.00647023475725428	-0.000812451288753291	-0.00545638346881816	-0.00650751113558601	-0.00440320477501543	-0.00558310813834639	-0.00680631566740897	-0.00571556169851084	-0.00516535208391966	-0.00632792515953007	-0.00637643779230357	-0.00428368981908422	-0.0072892983635654	-0.00438460960808751	-0.00630626602002859	-0.00684241064470714	-0.00541218823354295	-0.00411357250803723	-0.00762400284213427	-0.00353079851145321	-0.00653581994697416	-0.00671894173908494	-0.0081931744337318	-0.00175151466084089	-0.00463482997650544	-0.00453357829934919	-0.00489896507795962	-0.00437955744908924	-0.00546772384059646	-0.00445427772956619	-0.00867970359508796	-0.00827953638304713	-0.00471934177468258	-0.00743245627374467	-0.00454234496136285	-0.00358553068689826	-0.00709612596005149	-0.00318423526942868	-0.00338076150788436
-330.699999908515	-0.00207725997251385	-0.00207725997251385	-0.00670660460975059	-0.00659354314128335	-0.00544799929277817	-0.0066298962553385	-0.00632584638014033	-0.0076629811343637	-0.00506527428611614	-0.00612277344772683	-0.00301320427267904	-0.00442546646316289	-0.0056325425087459	-0.00727044465596471	-0.00664224942901237	-0.00520044870332881	-0.00511561667232874	-0.0065238655727643	-0.00450674384681526	-0.00490000079575037	-0.00336021618052396	-0.00264499924485084	-0.00566842468985695	-0.0032246099847989	-0.00561491010688797	-0.00587473861546661	-0.00533321746624982	-0.00476681602027818	-0.006944783808428	-0.00564412242558665	-0.0034813396362795	-0.00491871633359486	-0.0052037753343267	-0.00417854122448102	-0.00515090910131988	-0.00355885984162707	-0.00446221897176524	-0.00519699501543347	-0.00476273862131404	-0.00488926176458304	-0.00969477533985486	-0.00119241820205129	-0.00441585684582169	-0.00920750338448939	-0.00412966873543064	-0.00866072646340199	-0.00215069770228893	-0.005768535211507	-0.00485544494227308
-330.666666575246	-0.0026633380507205	-0.0026633380507205	-0.00412819301790868	-0.00662926182528689	-0.00446322419746892	-0.00502885723246627	-0.00354781039656493	-0.00449184970526684	-0.00168497084339791	-0.00773417621903538	-0.00454985104579075	-0.00521218694795855	-0.00222978748874758	-0.00778447825239847	-0.00398546890270524	-0.00520066047217427	-0.00559533636004272	-0.00256147731796319	-0.00576264339069976	-0.00358884430165007	-0.00872126648584737	-0.00662396634907336	-0.0033956692318331	-0.00408361302404459	-0.00642146018130296	-0.00734656135460665	-0.00684383096311536	-0.00488978559846698	-0.00874499743910906	-0.00705116652180959	-0.00665195245438688	-0.00616800274940188	-0.00437434609804588	-0.00694171257240694	-0.00461229952194864	-0.00376484538921595	-0.00519847722240163	-0.00941024612801544	-0.00321770355544992	-0.00493887235819723	-0.00763994365524323	-0.00606795804621774	-0.00609852089865104	-0.00402546743408194	-0.00484991488731223	-0.00543364661814161	-0.00583774219863986	-0.00643828949320546	-0.00378584609282351
-330.633333241977	-0.00292651414647604	-0.00292651414647604	-0.007645615878344	-0.00434406350477701	-0.00487804654983703	-0.00526910426880689	-0.00587120958250775	-0.00399486401307581	-0.0031398019662443	-0.00617579805247959	-0.00527001128559323	-0.00462752996978955	-0.00484499297778307	-0.0051078639987947	-0.00613787172363511	-0.00551152091288165	-0.0049047984725602	-0.00284538894018194	-0.00408485997074248	-0.00497976812694456	-0.00414989857151471	-0.00539681122027258	-0.00655112389403223	-0.00556039199395275	-0.00662357423139803	-0.00922948685735603	-0.00809415904586508	-0.00848804216170007	-0.0044798187882561	-0.00977707390004912	-0.00543837473670705	-0.0057871577350338	-0.00759389487159945	-0.00366506130869071	-0.00738559826259999	-0.00586917494153694	-0.00780016638886161	-0.00819258691695601	-0.00457401362284526	-0.00191110440375009	-0.007503317429845	-0.00523836758072227	-0.00215986443864724	-0.00494750550666545	-0.00517048685155119	-0.00644367091640474	-0.00151351207459749	-0.0073157680333602	-0.00431109578587674
-330.599999908707	-0.0032672758578447	-0.0032672758578447	-0.00338394306014189	-0.00337206074576024	-0.00369928020528321	-0.003252234050239	-0.00334924220374366	-0.0077214722500426	-0.00550167025916792	-0.00393205264649199	-0.00439384601836101	-0.00671199493628261	-0.00563360260315326	-0.00711828294903949	-0.00515537199299254	-0.00737545517325489	-0.00596614605967349	-0.00398689913443206	-0.00314845678960374	-2.93436618213905e-05	-0.00413562942695012	-0.00358113899745915	-0.00333598756567965	-0.00574402719520406	-0.00364022024018873	-0.00671353758389814	-0.00730270599186134	-0.00574995366114639	-0.0049002483947147	-0.00476034822711535	-0.00254798094957986	-0.00594256948540151	-0.00658990671085002	-0.00604778481429991	-0.00577995948634935	-0.00604578258538824	-0.00750409636434557	-0.00570189390471965	-0.00269667144452923	-0.00275600257151987	-0.00813260925358661	-0.00664347619272321	-0.00666994761628126	-0.00632025143503756	-0.00467690475102422	-0.00578438279243965	-0.00826483938184852	-0.00642484813773803	-0.00463985902548858
-330.566666575438	-0.00102670895120982	-0.00102670895120982	-0.00313485555054815	-0.00464028343253542	-0.00378777306919009	-0.0061425247200172	-0.00333072101525422	-0.00918570670196739	-0.00336232800061409	-0.0057485636723964	-0.00739569057417655	-0.00568026932725541	-0.00555878213873562	-0.00602352163345921	-0.00295851939943126	-0.00311847927786302	-0.00361517823765034	-0.00395240228607707	-0.00655437680523496	-0.00346771048017025	-0.00662585876866439	-0.00575422181040641	-0.00415109831391691	-0.00534201580375826	-0.00360673342740381	-0.00534837562143664	-0.00656772152796703	-0.0027621112281494	-0.00349822708079173	-0.00646878892501968	-0.005366042383396	-0.00398984247905332	-0.00504081733276107	-0.00460767188588396	-0.00525163785202343	-0.00368054140913276	-0.00311543946546267	-0.00502770789667073	-0.00298022107104901	-0.00482421769603003	-0.00645734198324999	-0.00636306704479372	-0.00582894955729041	-0.00765541917973578	-0.00464529733139374	-0.00443643659320148	-0.0031592521423206	-0.00647793327740198	-0.0053577093647017
-330.533333242169	-0.00432783914709389	-0.00432783914709389	-0.00531325418725137	-0.00683214545429889	-0.00572272326195689	-0.00619985588179672	-0.00458978899848028	-0.00756318403945544	-0.0057102213138468	-0.00481972249492602	-0.00335660754872136	-0.00544661821919157	-0.00332200999669285	-0.00445343760454497	-0.0048219587356324	-0.00512661160136763	-0.00526909579369217	-0.00917899674963529	-0.00511997669748943	-0.00348251885755846	-0.00337758700864188	-0.0041741844135168	-0.00285619776306989	-0.00658033648867795	-0.00296228332485371	-0.00436514316504821	-0.00548821155208257	-0.00465316188566278	-0.00325540989467354	-0.006464518571486	-0.00463149316243272	-0.00402011143347747	-0.00693838353784815	-0.00458675362930883	-0.00539732290182626	-0.00369713784809633	-0.00478951280705731	-0.00633668247525454	-0.00227410916549342	-0.00435892919339631	-0.00626216356989862	-0.00378600524616635	-0.00377338641320568	-0.00568242117113671	-0.00672203015126083	-0.00198398167657843	-0.00293952083737004	-0.0045862206879258	-0.00439498018321682
-330.499999908899	-0.00181138387404645	-0.00181138387404645	-0.00579860302421331	-0.00584095978744559	-0.00575691070637141	-0.00406155646442996	-0.00741993643262684	-0.00518528945228169	-0.00377388007738833	-0.00705669015225441	-0.00288896004117645	-0.00635528981200217	-0.00604966385932759	-0.00526404586313611	-0.00559919178260893	-0.00148639764680913	-0.00408419090776568	-0.0054624308176866	-0.00794909995162152	-0.00583904698122339	-0.00418944679055988	-0.00439804204398464	-0.00449311331976598	-0.00740259082232075	-0.00503223834733957	-0.00584357593056573	-0.00897407905520053	-0.00420655637422429	-0.00792458364345683	-0.00229360331336259	-0.00889756093229277	-0.00681729974899314	-0.00807961360106768	-0.00268637282709971	-0.00317504481371522	-0.00516945809862901	-0.00246496706861998	-0.00555206097812899	-0.00293419801060191	-0.00301223625189984	-0.00618874583174922	-0.00438191495492257	-0.00271436990168361	-0.001286119182215	-0.00882315232257069	-0.00544146434575965	-0.00251343302695672	-0.00378476099806768	-0.00496667820595653
-330.46666657563	-0.00412434572998177	-0.00412434572998177	-0.0068456729230385	-0.00778435910995801	-0.0049542976753999	-0.00663003351390135	-0.00436907764400862	-0.00710566586491646	-0.00355009006702112	-0.00566254532387478	-0.00596053609247449	-0.00466374874675379	-0.0046580561465136	-0.00587752837262023	-0.00552382622059122	-0.00344532021995536	-0.00578085953990004	-0.00519374552533047	-0.00616292879001967	-0.00656437573968227	-0.00709828384387579	-0.00721938548753531	-0.00644445559038276	-0.00378868252609066	-0.00747940265538072	-0.00485996169836633	-0.0058439645477032	-0.00508626032136195	-0.00590538905708671	-0.0077652391960904	-0.00638645124731574	-0.0052054855390693	-0.00453595236386795	-0.00655348370014786	-0.0090105859119336	-0.00356013710960723	-0.00516595192886449	-0.00538386185657191	-0.00458385410688844	-0.000316036231857608	-0.00562935666051989	-0.00631759983400904	-0.00232230349283391	-0.00651120221800749	-0.00443550652062707	-0.00247047191621508	-0.0029476204324359	-0.004510656777162	-0.00423194465050847
-330.433333242361	-0.00311956510210754	-0.00311956510210754	-0.00548247061460505	-0.00534104119383194	-0.00477803037692193	-0.00491714095602869	-0.00665558301783054	-0.00713256156408948	-0.00546954812391731	-0.00420050045315268	-0.00377254281133577	-0.00492514986800752	-0.00599148695701079	-0.00426694864792165	-0.00495926129103508	-0.0070399283672572	-0.007730698086438	-0.00577129136981669	-0.0028688898687188	-0.00519512940187516	-0.00704258773119637	-0.00661761749515777	-0.0074789358441596	-0.00469519718815048	-0.00426596503650234	-0.00464793192024548	-0.00754530421535471	-0.00412766529228137	-0.00281988196438687	-0.0035735386996637	-0.00445135793524587	-0.00758249726180238	-0.00555011486850832	-0.00610108129241005	-0.00513642511553392	-0.00382425529572517	-0.00470108723609175	-0.00385463885411796	-0.00217141009373523	-0.00651225587755389	-0.00632425401782688	-0.00649156884130864	-0.00313249936330207	-0.00747619533945454	-0.00364755496775038	-0.00628511894993722	-0.000573430096374228	-0.00395222361051306	-0.00502335817996669
-330.399999909092	-0.00406709777577208	-0.00406709777577208	-0.0072445263040275	-0.00528693005072867	-0.00642601110811736	-0.00592099294677606	-0.00390425268796535	-0.00645385379427132	-0.00675730047784262	-0.00813509232964893	-0.00519198428475554	-0.00580373673437395	-0.00490314606490516	-0.00577660419533588	-0.00570887840469281	-0.00510974092749417	-0.00354876891759048	-0.00353069590649346	-0.00504333680625557	-0.00527502441185923	-0.0047347878757964	-0.00740431831691679	-0.00478543616468008	-0.00591870661605187	-0.00578280019434951	-0.00410869038881811	-0.00521310604745173	-0.00453135718868036	-0.00490156534740993	-0.00555321905755712	-0.00718897626267978	-0.00453077548941483	-0.00513387467659243	-0.00576340081551296	-0.00394062437710496	-0.00521177932161399	-0.00413084767775163	-0.00486978413723815	-0.00378991802127826	-0.00417077588725523	-0.00395923116456465	-0.00203989138858307	-0.00382919521828318	-0.00747208429353274	-0.0070328299059591	-0.00426885666323629	-0.00497721065507484	-0.00423824166644138	-0.00412238237450069
-330.366666575822	-0.00292442827900663	-0.00292442827900663	-0.0046804818403916	-0.00712888890302577	-0.00607189667933639	-0.00664645022363985	-0.00138547096847641	-0.00684982632453057	-0.00297715377146845	-0.006253328811611	-0.00288701347541243	-0.00520813673737541	-0.00373683344638764	-0.00746559985444917	-0.0073454287449316	-0.00242679515211275	-0.00502304349029314	-0.00572412212192597	-0.00435570856740097	-0.00612350893801927	-0.00206849912437002	-0.00439955916293089	-0.00656573163064911	-0.0024613571612796	-0.00584862167645084	-0.0045784051201212	-0.00622248257659863	-0.00518334300438372	-0.00579657489125629	-0.00618539238243188	-0.00564323705690772	-0.00310132213992453	-0.00629241483346987	-0.00323937109554695	-0.00551445945793982	-0.0061011229170429	-0.00352954559480301	-0.0054888227112132	-0.0030798222411107	-0.00488342312178058	-0.00701405520447229	-0.00781580375570368	-0.00576171703243322	-0.00538711429102456	-0.00576044156106903	-0.00610255886655753	-0.0053217351043412	-0.00753730418711607	-0.00576391950543442
-330.333333242553	-0.00493078851347339	-0.00493078851347339	-0.00612492477183468	-0.00882712101117156	-0.00438525704295833	-0.00772023242728437	-0.00283985105660889	-0.00628900283904488	-0.00375223017057691	-0.00719723033510078	-0.00571263816594392	-0.00334679576915897	-0.00340714185363611	-0.00441507026593113	-0.00492137671550752	-0.00266453363850128	-0.00561531389555403	-0.00569597143490808	-0.00405458868140929	-0.00281969861237685	-0.00493752808104631	-0.00613718526268769	-0.0032874867630992	-0.00531037980625704	-0.00469526611652971	-0.00675708781547735	-0.00685400090030963	-0.00578504005655356	-0.00732025359180977	-0.00519862277474481	-0.00365658658207701	-0.00672137827913522	-0.00669108930371365	-0.0059542108451669	-0.00661634238721076	-0.00468045189099919	-0.00638025645396267	-0.00446836300380071	-0.00476692551940605	-0.00576387481782481	-0.00491982362066468	-0.00277961770883484	-0.00369441278861926	-0.00584510232465352	-0.00467879097616875	-0.00530991020372928	-0.00111132071893005	-0.003457506274396	-0.00409201769379086
-330.299999909284	-0.00082007829078401	-0.00082007829078401	-0.00548176941444456	-0.00714446957749693	-0.00614871831389308	-0.00579370729583373	-0.00377145154833347	-0.00277835727105069	-0.00447418243908726	-0.00754623772349594	-0.00291092654173319	-0.00660589185312255	-0.00352181163297149	-0.00556434239496906	-0.00608387875513361	-0.0058660380438863	-0.00655102542589669	-0.00835557980636359	-0.00520157075864802	-0.00337976911497284	-0.00814677120911933	-0.00733884193853307	-0.00462613245827515	-0.00345012510618214	-0.00314303604815569	-0.00689542366333562	-0.00859963279692622	-0.00394216734375596	-0.00696943111121706	-0.00378222217782176	-0.00599917505413161	-0.00619312389223159	-0.00787091965959197	-0.00400251467000157	-0.00576224526068847	-0.00579433398607188	-0.00654514853841726	-0.00815291318608047	-0.00233422182712817	-0.00565605759670706	-0.00527984181235774	-0.00494180920374798	-0.00242106622768634	-0.0034714951869953	-0.00553334697802466	-0.00515917517057018	-0.00204168050753373	-0.00379365728958747	-0.00534725435745498
-330.266666576014	-0.00468317806858154	-0.00468317806858154	-0.00420045408113212	-0.00642253321522701	-0.00670487010259291	-0.0062996289158177	-0.00238035743747622	-0.00582091352396352	-0.00483498041934161	-0.00640233167998272	-0.0069474739651213	-0.0073378122658353	-0.00564194119991568	-0.00629843400171604	-0.00710809575230498	-0.0035842862930886	-0.00417434592849075	-0.00839982335979261	-0.00359700851025868	-0.00450059360206922	-0.00602154491148443	-0.0050086642543431	-0.00582466027415252	-0.00332650791556988	-0.00567136222288223	-0.00582277432058775	-0.00552532964407249	-0.00472482899895887	-0.006345364006623	-0.00514713188984195	-0.00716582158125267	-0.00554970355058737	-0.00459540356002364	-0.00278458406138038	-0.00469990840218271	-0.00392169251219565	-0.00409849278449637	-0.00299569587335158	-0.00289517749943158	-0.00429801677411223	-0.00665912730186524	-0.0060042700289773	-0.00221334973285225	-0.00557757707706985	-0.00609908927160907	-0.00718902052035564	-0.00413720979462173	-0.00310200667180394	-0.00457213815532842
-330.233333242745	-0.0055363055948543	-0.0055363055948543	-0.00620352182990247	-0.00505540906943747	-0.00342179097071693	-0.0061689912335926	-0.00671903199151958	-0.0048487654086844	-0.00740329616671831	-0.00474815894216118	-0.00740608516478591	-0.00584065773106213	-0.00316420995748712	-0.00806206353115602	-0.00473142818904315	-0.00390736557284266	-0.00817224713727049	-0.00578388184707923	-0.00391035017565333	-0.00607731858968363	-0.00414443578092849	-0.0058445919905068	-0.00407656510280763	-0.00501286555921143	-0.00837227250369388	-0.00456570587561822	-0.0095368528083426	-0.00542116786788127	-0.00442473050624448	-0.00702507380092432	-0.0067774265502597	-0.00378514384643047	-0.00384336798687579	-0.00116946355350322	-0.00548570019835248	-0.00473898251895344	-0.00528977639560935	-0.00529181713760529	-0.00260831166323239	-0.00521090979165539	-0.00760782173342889	-0.0043821258242267	-0.00389710315401504	-0.00496257622249496	-0.00678652353960696	-0.00535115253156038	-0.0038533499788922	-0.00649425004464133	-0.00135405817251899
-330.199999909476	-0.00352616211178569	-0.00352616211178569	-0.004838693777243	-0.00338177905671533	-0.0043861527893776	-0.00934862782070045	-0.00445802545788898	-0.0120706697979013	-0.00254176484304702	-0.00569322968687225	-0.00531284637371188	-0.00434564745181376	-0.00515551040969653	-0.00822968658585699	-0.00447140641652544	-0.00576395361342918	-0.00357459148678807	-0.00502638495423247	-0.0029756887722443	-0.000633064447165155	-0.00703333132660244	-0.00583601380225862	-0.00484293220401621	-0.00630156317711772	-0.00699488491567846	-0.00635941873676271	-0.00568507049262379	-0.00607012190624912	-0.0066862803798321	-0.0063127338294916	-0.00677088515009416	-0.00642916480226285	-0.00528722254601854	-0.00535272254259178	-0.00821925165016546	-0.00380511347399826	-0.00519767576668118	-0.00760649329491381	-0.00646630347080679	-0.00731404367487754	-0.0054642134512578	-0.00509688895580762	-0.00470818452429067	-0.00788824631245499	-0.00545213761504715	-0.0052123602639168	-0.0020800703178534	-0.00705790710524989	-0.00330408672993188
-330.166666576206	-0.00489650277115039	-0.00489650277115039	-0.00742329954644305	-0.00570595513150385	-0.00462495005734653	-0.00871264374310676	-0.0049359726187137	-0.00910250177273708	-0.00462876863015627	-0.00403601201790904	-0.00644433757974139	-0.00623899734194089	-0.00867014728250359	-0.0045371119039338	-0.00470739040354651	-0.0032495839312161	-0.00636764840507176	-0.00582699972538347	-0.0074785506645314	-0.00608963700643494	-0.00495487923726801	-0.00654264885611644	-0.00654557444280301	-0.00589992947843021	-0.00408665711216438	-0.00731224078605464	-0.00804549877482996	-0.00276497423245414	-0.0088083640858011	-0.00413907651578782	-0.00622609676166919	-0.00384274199172141	-0.00490499548310686	-0.00580260837548707	-0.00803909677914583	-0.00208439026646012	-0.00506786263567649	-0.00765003553808863	-0.00532316684699774	-0.00649482166634385	-0.00715115726060234	-0.00406715025541993	-0.00544545592277901	-0.00263251161771694	-0.00475914691353729	-0.00895551626327973	-0.00627419609974755	-0.00348517245403024	-0.00572473228224146
-330.133333242937	-0.00438976303170047	-0.00438976303170047	-0.00550493943760266	-0.00522207890638449	-0.00654394326316865	-0.00659147349375222	-0.00480414509982907	-0.0071012869185525	-0.00446630592831199	-0.00776034599108455	-0.00931645022486016	-0.00724764048297599	-0.00201676290648567	-0.00471315691634888	-0.00618673739001907	-0.00364534100283975	-0.00675695379938857	-0.00382444835275775	-0.00584378976611	-0.00613082213179239	-0.00880885666375675	-0.00526601903483381	-0.00534714981458395	-0.00581553668846257	-0.00610033516899955	-0.00495283519360945	-0.0101862278461176	-0.004039987402218	-0.00656059576352486	-0.00576468950583398	-0.00625343450389215	-0.00397627411858414	-0.00714103025824198	-0.00536123750892314	-0.00196974986197418	-0.00705504094782572	-0.00477265523563031	-0.0049054538654717	-0.00289664563520675	-0.00602091046567477	-0.00641521367213838	-0.00606088631794943	-0.00368106303529825	-0.00564253981546015	-0.00446580113108896	-0.00527498954418038	-0.00526435197105102	-0.00570163780740374	-0.00740884121091157
-330.099999909668	-0.00328941716786213	-0.00328941716786213	-0.00497668691667374	-0.00441733482623585	-0.00686518477172327	-0.00575433038638795	-0.00357034786477295	-0.0058299392602309	-0.00488977280586567	-0.00542416999030548	-0.00714444002665737	-0.00354707619329164	-0.00567428333812237	-0.00460391416560113	-0.00510137292400326	-0.00395485566356779	-0.00448762357443866	-0.00308467235811238	-0.00329693672000042	-0.00492024748502373	-0.006601817542358	-0.00449155275455904	-0.0067693855477684	-0.00485988682173477	-0.00578250507394473	-0.00609991943908117	-0.00950786620623512	-0.00352800476593784	-0.0056123660445716	-0.00944018679290826	-0.00858700670615531	-0.0072198604714746	-0.00555993412105471	-0.00731694478137523	-0.00664475770011008	-0.00581437268431739	-0.00577065151464173	-0.00650592084122537	-0.00337113639730158	-0.00685656429850312	-0.00959981473591454	-0.00583255636063373	-0.00686851104742914	-0.00563573793985561	-0.00372318243699732	-0.00483820712828331	-0.00334481607450743	-0.00635599537603104	-0.00310256552541455
-330.066666576398	-0.0042553434352065	-0.0042553434352065	-0.00763645548703484	-0.00705424731675164	-0.00774468197583711	-0.00301090220202493	-0.002794610839707	-0.00767151225054763	-0.00406401296734671	-0.00701384171331387	-0.00803806022539333	-0.00691341218174224	-0.00645647061345389	-0.00256056375095037	-0.00409624615204784	-0.0044242553306767	-0.00582690295928545	-0.00751978861392788	-0.00626781423138634	-0.0076474655846559	-0.00519287952994341	-0.005213484531014	-0.0070314247914014	-0.00607856267215479	-0.00640855590817324	-0.00434322423194278	-0.00785565785671472	-0.00305114986387156	-0.00742964067756269	-0.00755648093913996	-0.00753046853830064	-0.00376673135812122	-0.0056122174724621	-0.00393159962398404	-0.00500221310178861	-0.00717486122822875	-0.00365630123369931	-0.00450233373207187	-0.00114156469368731	-0.00630771427153076	-0.00456081787010176	-0.0050943842809148	-0.00152271841797724	-0.005912977138256	-0.00596151724241933	-0.0062913675105023	-0.0022947165547873	-0.00563901158768876	-0.00208275866991126
-330.033333243129	-0.00384346926803081	-0.00384346926803081	-0.00553817676092405	-0.00628700524427517	-0.00728358012182895	-0.00537194722543866	-0.00503550938852815	-0.00744231021489228	-0.00428389886597746	-0.00606750057773142	-0.00673612983512073	-0.00635207581259944	-0.00843378404349737	-0.00640851456696712	-0.00478618993552249	-0.00457949372604827	-0.00616558767016184	-0.00538522274905884	-0.00561851677463565	-0.0065793958499144	-0.00550189371083509	-0.00402732423804741	-0.00622383442865293	-0.00636460766957647	-0.00617444718450044	-0.00384002887671697	-0.00949523752502779	-0.00534433135527046	-0.00876507869954501	-0.00686487611876219	-0.00452355491685963	-0.00556136784305783	-0.00592780576150465	-0.00531946981683384	-0.00622843659611227	-0.0046220492483432	-0.00690683530053426	-0.00659778560313495	-0.00509196484311025	-0.00361875175612958	-0.00740807571816471	-0.00537715189510668	-0.00820064423390043	-0.0033352252529768	-0.00597972114211731	-0.00488753288073573	-0.00450145449184758	-0.00733245134687088	-0.00401153533610621
-329.99999990986	-0.00356554776854379	-0.00356554776854379	-0.00451312309794005	-0.00474332769663455	-0.0060423174162415	-0.00558785308095056	-0.00439431473596741	-0.010469467885528	-0.00340124733023262	-0.00430190140418052	-0.00609397265347011	-0.00811071470974389	-0.00485899822555247	-0.00493310910694111	-0.00698208548284585	-0.0059280167631024	-0.00561010049530497	-0.00521064562148266	-0.00777075979874597	-0.00464053806434517	-0.0039778875729426	-0.00690990200593034	-0.00224655137384755	-0.00468632947425862	-0.00703266745230313	-0.00446824137012258	-0.00888491224981047	-0.00593411880783001	-0.00426053566112883	-0.00572299065444548	-0.0069135674779176	-0.00473828347680694	-0.00332845794211678	-0.00721289898289978	-0.00548781361111328	-0.0060216582234448	-0.00689282152091908	-0.00817576138445719	-0.00446051790075364	-0.00491713996516385	-0.00678534625587179	-0.00737912600311197	-0.00449293911022741	-0.00433763688323185	-0.0028500089037512	-0.0067911322291595	-0.00410414028277839	-0.00763068118290744	-0.00672235851005631
-329.966666576591	-0.0016457503101448	-0.0016457503101448	-0.00594156433158888	-0.00553666893169036	-0.00362370129023915	-0.00605435530655873	-0.00420914364209835	-0.00685241345517329	-0.00525079543824569	-0.00653349119371027	-0.00462024635518332	-0.0045656279789289	-0.00386798180776515	-0.00659515839299962	-0.00467660379469015	-0.0024398392217988	-0.00472435410694305	-0.00601297730871675	-0.00527438038253047	-0.00484754162276502	-0.00439750232991631	-0.00472358566772912	-0.00245783642705422	-0.00461608012265069	-0.00709559712026886	-0.00249253043584396	-0.00442772148047477	-0.00365904922209537	-0.00843248492785509	-0.00689436906950491	-0.00668150152021463	-0.00594960436764636	-0.00496325179345725	-0.00801827238392572	-0.0064226285253558	-0.00712175911800328	-0.00357870801965043	-0.00418366144210314	-0.0028689182125744	-0.00599855158690488	-0.00981082404204681	-0.00728316535313689	-0.00333127273175626	-0.003864994118982	-0.00614281255473292	-0.0048953244229677	-0.00398618131478912	-0.00624948188258279	-0.00722443520808769
-329.933333243321	-0.00407990942574887	-0.00407990942574887	-0.00809726398496946	-0.00461964085182098	-0.00472727544912677	-0.00237400950943234	-0.00354922343972508	-0.00670347153059059	-0.00432225966924604	-0.00424942332992406	-0.00566067644357671	-0.0025910392959243	-0.00732532729061786	-0.00724468732197758	-0.00576708891837829	-0.00493610960722601	-0.00449284030568997	-0.00729166891160504	-0.00408481956741658	-0.00656707408882229	-0.0050422571679134	-0.00301915722861246	-0.00523036152758394	-0.00351431837473382	-0.00546570139435654	-0.00558561593047535	-0.00748379315849523	-0.00461797359974825	-0.00753334137767481	-0.00861124916944089	-0.0078180418353162	-0.00614606417286456	-0.00481269752471214	-0.0044999874525341	-0.00771092409078189	-0.0026086879866648	-0.00694525984607242	-0.00771222596020393	-0.00609307015971072	-0.00559920407462633	-0.00505300011463372	-0.00397842535037629	-0.00610768323613398	-0.0052172290021667	-0.00612258033610646	-0.00658486633157307	-0.00355868370009094	-0.00377225848661455	-0.00540628284184552
-329.899999910052	-0.00389948594593159	-0.00389948594593159	-0.00482592137976245	-0.00491560018565829	-0.0077195850769457	-0.00622253144110563	-0.00450054123901555	-0.00502564889688184	-0.00479523643048729	-0.00780739878516234	-0.00583764197167747	-0.00442678412129216	-0.00499213823092171	-0.00567126636503545	-0.00471696213374984	-0.00342032596449182	-0.00388882619081921	-0.00376757923904725	-0.00671425275731174	-0.0030269911032117	-0.00591579596219549	-0.00880657899262349	-0.00502963849924631	-0.00532609465551526	-0.00647919191608315	-0.00711221763927206	-0.00453239494461788	-0.00248943788252665	-0.00731071933818739	-0.00655617607885417	-0.004319382705948	-0.00348564687589803	-0.00333675177776138	-0.00311339142675116	-0.00369140238374543	-0.00626499892719812	-0.00422027592256069	-0.00497637486077707	-0.00172771955561746	-0.00593064760260409	-0.00616554526440027	-0.00376152296481769	-0.00590256290544233	-0.00447261403163068	-0.00308090801374294	-0.00619414101690974	-0.00385417526718235	-0.00404990928354421	-0.0068070863801335
-329.866666576783	-0.00713870450695198	-0.00713870450695198	-0.00490351684550516	-0.00732683568150472	-0.00612277399467831	-0.00477529203587468	-0.00502381430960674	-0.00766579893548414	-0.00274695234525102	-0.00617471901214084	-0.00481153249977562	-0.00290888048666516	-0.00750300526070491	-0.0072770339511834	-0.00760173785794804	-0.00499156050137051	-0.00648285283922856	-0.00610011864564708	-0.00473713972329914	-0.00604527896496065	-0.00517297549245299	-0.00390328787132022	-0.00608281482707518	-0.00218010158803328	-0.00610999928933376	-0.00571049698155912	-0.00646091162205165	-0.00304381057039538	-0.00778018115721202	-0.00456834591267796	-0.00355734237804783	-0.00747547849234098	-0.00490414504622494	-0.00447973613329633	-0.00350797887450882	-0.00445309495301516	-0.00534433068536955	-0.00610790001150352	-0.00236150569853399	-0.00537278123184526	-0.00914400338520038	-0.0011391185067755	-0.00512178400456642	-0.00405429945897251	-0.00358250844728047	-0.00790898759317815	-0.00251926085475251	-0.00526216372446231	-0.00283264698677532
-329.833333243513	-0.00401444537364126	-0.00401444537364126	-0.00347209732696163	-0.00378488906409202	-0.00447700427701414	-0.00670041321534443	-0.00426487243038021	-0.00799877733784404	-0.00547339634370103	-0.00445280088036948	-0.00956869002918903	-0.00603031101502882	-0.00624585967273927	-0.00613141936054573	-0.00426818219071279	-0.00442047315987137	-0.00244234503336749	-0.00697333998821947	-0.00856049080099552	-0.00378925602761371	-0.00424134129222331	-0.00352293595507835	-0.00582473282354867	-0.00415230503316799	-0.0051603478664447	-0.00539333471104386	-0.0062979603412211	-0.00436723747418211	-0.00697723154810814	-0.00182325699529551	-0.00381066027612131	-0.00357825615554264	-0.0019592749768641	-0.00384351832386032	-0.00446794825869656	-0.0049810151826245	-0.00365772858185254	-0.00441502520490256	-0.00305451162082238	-0.00379218108238288	-0.00312327895113251	-0.00662568477060466	-0.00476231034609853	-0.00519154111264253	-0.00549766342979541	-0.00547171930262746	-0.00340386314906693	-0.00693036918289436	-0.0054602081339542
-329.799999910244	-0.00344442448611615	-0.00344442448611615	-0.00353536967943791	-0.00539178736417989	-0.00524207268778465	-0.00369637730586037	-0.00684083914589895	-0.00567356967303789	-0.00376336237882768	-0.00553509378358397	-0.0058214294812351	-0.00419040351268507	-0.00356074584719313	-0.00580110676111223	-0.00387664857298387	-0.00234343724458463	-0.00357484461282287	-0.00585202756920822	-0.00852643446908741	-0.00268121063440829	-0.00721422345282319	-0.00711153594573166	-0.00252758733117098	-0.00771830454472722	-0.00475227845421744	-0.00462753720722375	-0.00515057574754885	-0.00371073363270213	-0.00663499754159669	-0.00575802794463709	-0.00360609237915233	-0.00348578048186254	-0.00355527280096146	-0.0032052792580608	-0.00533898167178559	-0.00558347363964906	-0.00454777771481607	-0.00209460220498514	-0.00298498736048336	-0.00251933596648979	-0.00693046153660892	-0.00696317265850621	-0.00159548636020279	-0.00197235284508812	-0.00492660060475991	-0.00417528054784544	-0.00214218155908552	-0.006079340891751	-0.00492830521203313
-329.766666576975	-0.00244519375982133	-0.00244519375982133	-0.000995890304137603	-0.00566394198807263	-0.00286700915607396	-0.00322661189826523	-0.0040549683456369	-0.00669027260148225	-0.0033586222950589	-0.00382069559011244	-0.00611355544335646	-0.00498917872263671	-0.00579601398315677	-0.00431869474280233	-0.00378906913296295	-0.0031002266844592	-0.00274409374959372	-0.00393382643306661	-0.00699498279746746	-0.00485765079457889	-0.00806921700703811	-0.00407976688412737	-0.00297403218655146	-0.00312660856981684	-0.00442152201859691	-0.00351025223156998	-0.00646677430996878	-0.00466085740634914	-0.00481383346932085	-0.0063556446167361	-0.00659616483891712	-0.00531239431782726	-0.00271439694646913	-0.00592418216755131	-0.0052587098155098	-0.00468932987162141	-0.0041352932842551	-0.000579908419255704	-0.00385551203565848	-0.00604634328526266	-0.00507823776655925	-0.00455070248536127	-0.00466673143005814	-0.00398453293374423	-0.00453618866342553	-0.0044953407494368	-0.00113158741354069	-0.00338016173114386	-0.0036245114985014
-329.733333243705	-0.00146335942775988	-0.00146335942775988	-0.0054333647360526	-0.00450135224007764	-0.00661420993177386	-0.00158061065732518	-0.00323174386516845	-0.00566792947833494	-0.00305720655392072	-0.00782387865748302	-0.00431273109605901	-0.00347557923737962	-0.00291442170167278	-0.00681323373590592	-0.00240253423887959	-0.000579258072372801	-0.0035284564745639	-0.0024090943857269	-0.00542806678717511	-0.00300726645247673	-0.00638974488505362	-0.00613368584657137	-0.00363774913338821	-0.0040033053537929	-0.00445864287295494	-0.00318923429454943	-0.00279559572065613	-0.0023928491397972	-0.00544454994092691	-0.00339569050938837	-0.00469669410256279	-0.00465384428172477	-0.00144394805156622	-0.0045836236246426	-0.0050858433523342	-0.00497500381762361	-0.00277432968717162	-0.00434091293131256	-0.00256379124589212	-0.00473944390606862	-0.00504365905867121	-0.00368449784073543	-0.00388974684320242	-0.00370982228227157	-0.00532915899731035	-0.00659372478806275	-0.000792335203996131	-0.00395682781373052	-0.00495259410925386
-329.699999910436	-0.00313452597313157	-0.00313452597313157	-0.004622626927692	-0.00468307852659844	-0.00452408491894618	-0.00599046062203479	-0.00366746585550359	-0.00297585539635514	-0.00279612027820986	-0.00569449145545697	-0.00298244941013037	-0.00493772919617252	-0.00675392897109284	-0.00596105868735231	-0.00393051339446504	-0.00238120493855865	-0.00518148669456131	-0.00312811374569277	-0.00558482387626935	-0.00217843690865294	-0.00639260123339125	-0.00401629322279706	-0.00217281946207382	-0.00356459310544799	-0.00403429957519907	-0.00176933354079678	-0.00507117938083534	-0.00197577311404806	-0.00330953947176793	-0.000146657635927694	-0.00621033284001005	-0.00361986295538141	-0.00234885659123651	-0.00451340664154209	-0.00253344953816126	-0.00191352496595076	-0.00189721423281075	-0.00418600630734622	-0.00184884410997155	-0.00566753572811896	-0.00376041952933392	-0.00163926747249998	-0.00266103644938942	-0.00452736240388019	-0.00172940678194333	-0.0035415137315169	-0.00294046724084607	-0.00273295294859244	-0.00337996858138556
-329.666666577167	-0.00109139298909777	-0.00109139298909777	-0.00203791150032806	-0.00145115548736674	-0.00297193377159266	-0.00570550339659637	-0.00570544278568119	-0.00654300073071046	-0.00287601492126144	-0.00259435313689516	-0.0021767105229723	-0.00641909440545174	-0.00335344812316207	-0.00459628418661973	-0.00332945240711302	0.00144348643663972	-0.00492707727313213	-0.00156518551648177	-0.0037290392703051	-0.00495232434994064	-0.00567669616516631	-0.00463745993898812	-0.00548181939513226	-0.00238333669538526	-0.00751783229572633	-0.00342758648768693	-0.00553739363256489	-0.003169688695699	-0.00330445922397837	-0.000516196609364195	-0.00378742138326071	-0.0033819161099643	-0.00256125567757837	-0.00308235838260218	-0.00453658433844784	-0.00250504598572099	-0.00149869125155744	-0.0038616761643151	-0.00137900503880461	-0.00521686003012378	-0.00505806871004966	-0.00337760591080538	-0.005984930984683	-0.00245219022839915	-0.00340616871850774	-0.00410365916682165	-0.00526229682787271	-0.000985108710792382	-0.004221752642529
-329.633333243897	-0.00147692409585731	-0.00147692409585731	-0.00431055306223405	-0.0031339184380319	-0.00297496515219331	-0.00597771479052334	-0.00246621668622682	-0.00282284814669931	-0.00270267484423548	-0.00299234694972172	-0.00237211512976154	-0.00219291781954467	-0.00318628306877955	-0.00261986592996821	-0.00339758072949947	-0.00183493040590921	-0.00588522520843471	0.000350215842148671	-0.00286294635155793	-0.00470942397192275	-0.00454124494241592	-0.00251176283206156	-0.00509598094273822	-0.00382406128727453	-0.00371260260006856	-0.00233170119926929	-0.00633089797924757	-0.00270013520201451	-0.00129239026897032	-0.00414953320076072	-0.00448088008424952	-0.00378438383036728	-0.00156148829607206	-0.00381961723735635	-0.00150188432440068	-0.00847476508749978	-0.00125920468581753	-0.00303098317524997	-0.00289901552015581	-0.00704558811255396	-0.00228953075723348	-0.00193159597315407	0.00146612922653122	-0.00164179215359161	-0.00191097361285886	-0.00371588582890447	-0.0018334623972579	-0.0014750125106856	-0.00102787196700016
-329.599999910628	-0.00425303296919965	-0.00425303296919965	-0.00504773994423269	-0.00278581783684051	-0.00601456498575126	-0.00532751132833131	-0.00413231714785312	-0.00405403596677267	-0.00128805614367666	-0.00252513751517358	-0.00499683636760917	-0.00550225402791693	-0.00582345501284953	-0.00333876804080069	-0.00657790380588263	-0.00426815845662998	-0.0025978086964582	-0.00335429969014844	-0.00166721957967997	-0.00201402427000263	-0.00740597477712401	-0.00316029040751376	-0.00522323637626898	-0.00235809915735019	-0.00514086059053009	-0.00191064302551547	-0.0031340247619106	-0.00388554361254234	-0.00307905549712506	-0.0028657497710689	-0.0039241681930211	-0.00587062879068267	-0.00491720051252076	-0.00266718046012548	-0.0022974288694535	-0.00428980850187288	-0.000147178546835436	-0.000487159588315578	-0.00241533158124929	-0.00259254763190842	-0.00115209164674313	-0.0017120334344124	0.000647102498454011	-0.00246788303762413	-0.000973988758367517	-0.00319474587408053	-0.00186782891349335	-0.00211186645473593	-0.000609733948123359
-329.566666577359	-0.00288350648281288	-0.00288350648281288	-0.00267238642565015	-0.00246342593606808	-0.00506134244288292	-0.0044551482582561	-0.00271319443945239	-0.0045348200801556	0.0018638064954366	-0.00233310433104061	-0.00298208350632612	-0.000362862455338897	-0.00218992137626794	-0.00214539051189555	-0.00470460688149854	-0.00256473205121155	-0.00166772355898082	-0.0010601281813053	-0.00231780810526427	-0.00234585090505979	-0.00586867825421533	-0.00464290154393487	-0.00225456105124477	-0.00101807443354252	-0.00304105663457754	-0.00286840252907727	-0.00486677300681515	-0.00342262358658096	-0.00216484616946466	-0.00154312477702845	-0.00410215270562064	-0.00305816274758408	-7.15397633520576e-05	-0.00133677125040443	-0.00037432991145292	-0.0066621005082983	0.00154816144555603	-0.00438754002408548	-0.00217356321083417	-0.00274587239923973	-0.0034684128920689	-0.00318961695048381	-0.000954036164604433	-0.00254564064445628	-0.00505686628845914	-0.0039154417921119	0.000200005668267167	-0.0007468322554256	-0.00293957631618746
-329.53333324409	-0.00240925154374438	-0.00240925154374438	-0.0032903704199998	-0.000486618333505384	0.000539595090835121	-0.00152608029398826	-0.00227760762829399	-0.00414409977131669	-0.00024278116644938	-0.00371336027140257	-0.00146025918413539	-0.00230362165830256	-0.00244949034017927	-0.00486789234584561	-0.00016493117654226	-0.00050243923727511	-0.00568955789654035	-0.00324725642071211	-0.00487292368194692	-0.00117789017400738	-0.00354100313237293	-0.000837567579094145	-0.00158609038145607	-0.00333947401555323	-0.00428241533254847	-0.000944719944219852	-0.00610861967821319	-0.00508390563249939	-0.00326275816390864	-0.00194645076876965	-0.00569516175839135	-0.00679801390997159	-0.00252698723666234	-0.00397372171092714	-0.00196988688088517	-0.00510894209780088	-0.000740598672188342	-0.00335798036422308	-0.0031302630071357	-0.00260867416919419	-0.00362795439099328	-0.000651264354344261	-8.76700869079095e-06	-0.000828242655133149	-0.00310636156920729	-0.00332779485445922	-0.00157403193943373	-0.00320763413787784	0.00073351432425206
-329.49999991082	-0.00120837922916417	-0.00120837922916417	-0.00512271031177292	-0.00218412073330054	-0.00175756592839849	-0.00148614304081152	-0.00355083940435763	-0.00366184104207357	-0.00295708859388211	-0.00262654345535418	-0.00434748759532089	-0.00104657528653751	-0.00383532332355885	-0.00213012062308804	-0.00106624873426486	-0.00243320222578058	-0.00311592075190781	-0.00285753623206264	-0.00353969388452458	-0.004273700273004	-0.00307275222965275	-0.00199857699709904	-0.00158521172489701	-0.000702013396365553	-0.00383639626189369	-0.00207196027596968	-0.00344512675253517	0.000495419151222531	-0.00322082783319888	-0.00241528084930465	-0.00243072350828566	-0.0048090032409962	-0.00468476194239753	-0.000569202587032858	-3.16054535244303e-05	-0.00379696414893216	-0.00151653106070881	-0.00158035655131694	-0.00299431316191812	-0.00126898507494411	-0.00297022458546692	0.000305206467222874	0.00143404387111645	-0.00243892384776845	-0.000844407420461879	-0.00214469974100828	-0.00156772657466919	-0.00371802236939822	-0.00182993653456631
-329.466666577551	-0.00138208913391324	-0.00138208913391324	-0.00385144896616629	-0.000635903311341557	-0.00182422387010894	-0.00495717897550985	-0.000136007783476666	-0.00125660455804499	-0.000575377326358373	-0.00311717791643307	-0.00189781700357394	-0.00382874069034522	-0.00353298782768674	-0.0062249990746468	-0.00524221497005017	-0.00128231819380942	-0.00447763421475755	-0.00404055907360579	-0.00284871156202471	-0.00283635493469281	-0.00466078682649607	-0.00358067156372444	-0.000882758313630716	-0.00199725862291289	-0.00338405039744938	-0.00317396166283768	-0.00195786708743317	-0.00150425335058524	0.00128416318972424	-0.00432988246608079	-0.00356270076644138	-0.00378273409905538	-0.000520982271680848	0.000982361963493328	-0.00135127326104012	-0.00251635549683049	-0.000174006992585518	-0.00510352874467845	-0.000860294961054775	-0.00231544246324866	-0.00465539773371992	-0.00301641942687902	-0.000170994238218092	-0.00178939336876316	-0.0020378302369386	-0.00230500229245356	-0.00172021937743716	-0.00363270023033091	-0.0021046896300283
-329.433333244282	0.000226409519571646	0.000226409519571646	-0.00227547233146819	-0.00303437923232441	-0.00251612630483911	-0.00442145409265582	-0.00023206913019036	-0.00319727717020246	-0.00103188105452856	-0.00341741443355592	-0.00309046678688152	-6.91721252179534e-05	-0.0022609504462745	-0.00151270859876707	-0.00421511060567181	0.00110303783322496	-0.0023684840581405	0.000470898658622598	-0.00470074299275658	-0.00298858537433566	-0.00222184506380241	-0.00224902066830446	0.00152404940782769	0.000480467470012624	-0.00513841976767038	-0.00408347817394994	-0.00484235318467319	-0.00282805112181372	-0.00208883983748953	-0.00360948812659601	-0.00131836355205861	-0.00386414612895847	-0.00113892561260265	0.000438015965936955	-0.00475945532026179	-0.000355757585220884	0.000689001010206414	-0.00308330190366579	3.33675063141081e-05	-0.00289485275993051	-0.00291232431113198	-0.000902018804778582	-0.00623953134686761	-0.00153128677425762	-0.00124389173637462	-0.000543681949435326	-0.00190235421662566	-0.00327985440649936	-0.000652812347212484
-329.399999911012	-0.000996610319109026	-0.000996610319109026	-0.00534243272278012	-0.00145184926451114	-0.003202562595361	-0.00419251988021185	-0.00148617913975058	-0.000532416526076385	0.000356500223740674	-0.00228476928391264	-0.00346173031393304	-0.00404107137943654	-0.00170950172427509	-0.00200818278211634	-0.0032387692517335	0.000561134326046875	-0.00177410756369722	-0.00175055289059811	-0.00306682638711153	-0.000463706687110266	-0.00463646462138723	-0.00157304558794169	-6.0577864894773e-05	-0.00486196981836018	-0.00304829939707207	-0.00257762336705214	-0.00381242406661242	-0.00247964585501981	-0.00321161699357508	-0.00200500607400278	-0.00393760055197623	-0.00397184561871755	-0.00256301900600586	-0.00290816287879025	-0.00427779711462117	-0.00284100296472301	0.00175289420184499	-0.00187379365085094	-0.00254958273087702	0.000308817121268956	-0.00100254202597483	-0.000513694833168321	-0.0006018131821377	-0.00301193909713704	-0.0023901263200411	-0.00267441926986767	-0.000566196561503474	-0.00133574272758019	-0.00527960291254936
-329.366666577743	-0.00111962936123966	-0.00111962936123966	-0.00498465350123478	-0.000466115080936413	-0.00173776626068889	-0.00236749563511562	-0.00312599722470552	-0.00356833159915748	-0.000395423094778025	-0.00152500678405754	-0.00118002200379497	0.000494896653046029	-0.00213462152737731	0.000991164832006675	-0.00296949657995604	-0.000525366790989135	-0.00381713791209903	-0.000785188445530882	-0.000795374424258366	-0.00287599408735495	-0.00150388917352684	-0.000606287779876702	-0.00173599738515151	-0.00183026089363236	-0.00562067443786118	-0.00369932268105477	-0.0041627696643266	0.000890967923720565	-0.00225408866241483	-0.00365185920586641	-0.0024774578264033	-0.00413597875078597	-0.00255637080623472	-0.000375796799156558	-0.00246172917370124	-0.00127878870677756	-0.00073678679808109	-0.0015132445413667	-0.000285285586517414	-0.00152768897988931	-0.00204959181599373	-0.0028273637552938	-0.00109029312917819	-0.00102823610278635	-0.00233298365977863	-0.00321215313441048	-0.000914402085975596	-0.000382544815925145	-0.000858867484125447
-329.333333244474	-0.000568818035770469	-0.000568818035770469	-0.000586683148747325	-0.00311976848070961	-0.00148128759365229	-0.00197714263335247	-0.00284026812109173	-0.00249168750015383	-0.00244876614558198	-0.00477004841691464	-0.00108317623541365	-1.78669914406848e-05	-0.00356018601095143	-0.000660475048908093	-0.005181412836892	-0.00264148799852348	-0.00060276294378292	-0.0013746676442401	-0.00131098289844578	-0.00150392039509617	-0.00293708612047516	0.000104724343675144	-0.000230684558008676	-0.0025347502310995	-0.00240915077985671	-0.00324922235085567	-0.00268157357743948	-0.0010012664764939	-0.00313213089816822	-0.00274238013140726	-0.0029303964228764	-0.00233644506460595	-0.00394736910523952	0.000562769487149839	-0.00355687419662754	-0.00528495828674347	-0.00238483391545186	-0.00132832627662904	0.00134669846997304	-0.00272839777065603	-0.00385835481133279	-0.00299164430430199	-0.00314644647468498	-0.00489047436767109	-0.00369727732772007	-0.00197706739863168	-0.00349073115107834	-0.0021401780985193	-0.00181625700996468
-329.299999911204	0.00109388580532455	0.00109388580532455	-0.00206381585327264	-0.00207617678702987	-0.00358657723870925	-0.00155922432793276	-0.0012232395866828	-0.0050391520463734	0.00252150236912141	-0.00283471476270158	0.000482948320690735	-0.00329305897253684	-0.00395131367135571	-0.00305335132821982	-0.00209567578901937	-0.00192043266899833	-0.00344608390054912	-0.000964082560382606	-0.00448647593540752	-0.00270849519789218	-0.00416359948848533	-0.00332503444292742	-0.000211706306249004	-0.00305202282174999	-0.00308256755612457	-0.00125220837303897	-0.00268844778228838	-0.0023291476822348	-0.00666379778090442	-0.0027705163023275	-0.00254935153828073	-0.00387568368144786	0.000594201058068844	-0.00140286019596847	-0.00141086196261297	-0.0032732306685338	-0.00105556422561792	-0.00173613993986543	-0.00116199534134431	-0.0035011884033177	-0.00257856457769989	-0.00421919999831599	-0.00294380697341434	-0.00323593137023226	-0.0013439119678248	-0.00221109301728128	-0.00178855519126075	-0.00210956379385741	-0.00220615682553993
-329.266666577935	-0.000705611645114845	-0.000705611645114845	-0.000737523282348551	-0.00230976699588969	-0.00198300775185123	-0.00275961481114306	-0.00226943053972195	-0.00374910744511003	-0.00173843926729189	-0.00203406071581924	-0.00463433238219879	-0.00199399885722129	-0.0048264587474226	-0.0025189588233554	-0.00192690460556211	-0.000339545040639599	-0.00382905933466426	-0.00169210955735188	-0.00212477857245696	0.00094746098017795	-0.00430564234033137	-0.00224686917804096	-0.00157844660150863	-0.000691589725865138	-0.00317318721011994	-0.000502041221994265	-0.00633350852034431	-0.00396212583806588	-0.00326907144100896	-0.000116615985654711	-0.00448359314043789	-0.00434371624994712	-0.000953422042294538	-0.00316581001683625	-0.00301493084531057	-0.00172736706809073	0.000336124591647224	0.000949600582066057	0.00254535704815351	-2.92166029610685e-05	-0.00378655138145756	-0.00197559718503637	-0.00190633242473215	-0.000516970549091167	-0.00436832176827162	-8.88891599135633e-05	-0.00373023525462224	-0.00203377012715888	-0.00423391812924734
-329.233333244666	0.0017609011561911	0.0017609011561911	-0.0018663858223561	-0.00106746271904445	-0.00291725880817617	-0.00323103631762245	-0.00162509236315278	-0.00535028556477768	-0.00335867434443071	-0.00101482754665849	-0.00499879560207683	-0.00204981336289645	-0.00394890511495904	-0.000699568720333943	-0.00207928092032228	0.00118825462291627	-0.0039254980420218	-0.00328153794015995	-0.00159286998698926	-0.000212889604968791	-0.0026408958816373	-0.00151306448466859	-0.000301009562736154	-0.00308483736036935	-0.00248083891143469	0.000454829606879037	-0.0030064531613162	-0.00156468388239084	-0.003642407646963	-0.00362742621102485	-0.00410522917609013	-0.00457668590706939	-0.00230890771440939	-0.00108811581324564	-0.000628865311693705	-0.00288063825241203	-0.00236880578033682	-0.000897284095014217	-0.00228754914022444	-0.000756187965801458	-0.00346384233674624	-0.000869221365525252	-0.000235565265901183	-0.00184684991068529	0.000964052132943927	-0.00330578378748692	-0.00172461443017979	-0.00146113544762516	-0.00182711262084467
-329.199999911396	-0.00382800420170293	-0.00382800420170293	-0.00355114858694072	-0.00370297007814513	-0.00357229371049395	-0.000998895363928942	-0.00167385880428683	-0.00106520186785541	0.000332615510378553	0.00110278031817557	-0.00302633137582442	-0.00544085703555885	-0.00161491772476829	-0.00236722062042327	-0.0013179323399356	-0.00422015969867195	-0.00489204698764734	-0.00384165962742944	-0.00149379964925667	-0.00303106904318529	-0.00208636347897739	0.00098762670398278	-0.000856889178852072	-0.00401769346100833	-0.00232290936421697	-0.00535681018884571	-0.00445705128641827	-0.000198456245109058	-0.00448371747508047	-0.00107429030909845	-0.00299351958555849	-0.00418647771406921	-0.000357427097911978	-0.00146181831726477	-0.00164657570137572	-0.00388718533977039	-0.00208886744778214	-0.0011242923218836	-0.00074823223226006	-0.00126680213048014	-0.00408955013958201	-5.85041129732566e-05	-0.00133340970070572	0.000939188243528455	0.000749241141017709	-0.000712131622033652	-0.00285766354703187	-0.00342901079516156	-0.00239762370802665
-329.166666578127	0.000600540197071786	0.000600540197071786	0.000753370336454173	-0.000780589471851445	-0.0031528255708595	-0.000284831272997721	0.00212410745874947	-0.00281118138056524	-0.00278817018800259	-0.00402121328700855	-0.00201862386845508	-0.00254022227069028	-0.00308608254872522	-0.00174325619951132	-0.00458664570886669	-0.00290029810454639	-0.0022797700560635	-0.00352406363229163	-0.00348901875077134	-0.0015922260187724	-0.00196430462799657	-0.00160928923926529	0.00137782464914715	-0.00228018515156592	-0.00176302449539123	-0.00197152284687585	-0.00649816058301933	-0.0014399865481487	-0.00232393570167788	-0.00320929756373445	-0.00163486578258709	-0.00148196664446076	-0.00392854982510293	-0.00401961450462718	-0.000515285990549175	-0.000499213011084465	-0.000942178194814347	-0.00383779789554495	0.00136950754827869	-0.000888226978994044	-0.00361509158719608	-0.0016495559169416	-0.00133940508137487	-0.00477877499898682	-0.00316263687212448	-0.00033469300736011	0.000813707499006777	-0.00354926023872149	-0.00151188668868485
-329.133333244858	4.44127743394196e-05	4.44127743394196e-05	-0.0026236986578424	-0.00195515318072359	-0.00120414282936487	-0.00586191310109319	-0.000957018530039266	-0.00479490049148745	0.000587541362863209	-0.00309896193227355	-0.00261349439324388	-0.000428034431454671	-0.00265269286801728	-0.00282859917388112	0.000176934927481498	-0.00140320866019994	-0.00238698511496171	-0.000573823111523764	-0.00261539471949668	-0.0051508250949297	-0.00513755299675733	-0.00242637850623351	-0.000836391714597151	-0.00688282978127064	-0.00272332170851541	-0.00153503348133899	-0.0033537615096163	-0.00215313138554274	-0.00427257879480447	-0.00148226128545681	-0.00375606456534272	-0.00216457067467712	-0.00379174803997284	-0.00340224639184583	-0.001953690451166	-0.0047204560080718	-0.00121389136417493	-0.00548068709451799	-0.00119863560876432	-0.00314312509616366	-0.00154761100693723	-0.000278453755204189	-0.00244205450690371	-0.00275814033556088	-0.000996497654093931	-0.000703959915855812	-0.0015760863708163	-0.00421993438405077	-0.00315492708173892
-329.099999911588	-0.00160279373865035	-0.00160279373865035	4.49271313063271e-05	-0.000718027209820171	-0.00398452090514079	0.000565278388693025	-0.000420376339449136	-0.00154254308281088	-0.00130626810423051	-0.00217602722571464	-0.00181312871813455	-0.00138347595506016	-0.00195090044507218	-0.00201645548558316	-0.00152824407800223	-0.000362609284010218	-0.00208100785901799	-0.00185612965771742	-0.00189090244659096	-0.00240806918263314	-0.00230133066942961	-0.0049699466726959	-0.00105651578262056	-0.00128996737962772	-0.00390808321943981	-0.00305115254387911	-0.00545358082357905	-0.00107928669010071	-0.00194625413741656	-0.00254064542095667	-0.00350684228114295	-0.00515013242568918	-0.00211146918882632	-0.002013211153441	0.000371803720293995	0.000404320298927452	1.93692108143573e-05	-0.00196881032506058	0.00127700435275946	-0.00544759207284062	-0.00133474394123834	-0.0028941843985838	-0.00253376595501686	-0.00282389512926873	-0.00311055646350922	-0.00131193467996871	-0.00149601425928059	-0.0042614091737464	-0.00300377965386778
-329.066666578319	-0.000459303191227556	-0.000459303191227556	-0.00292263719281938	-0.00578507334070455	-0.00107777451535451	-0.00242857377442518	-0.00212862142666248	-0.00336597012460982	9.38021423965152e-05	-0.000906787008135179	-0.00354601592124471	-0.000297431436010354	-0.00201678471261957	-0.000694809325456625	-0.00439969810217167	-0.0029113405350184	-0.00264425233891197	0.00151860130206505	-0.00151769828346993	-0.00198168523864917	-0.00111385712107936	-0.00534432821417952	-0.0026862938079627	-0.00125833964825173	-0.0036599712914539	-0.0024288864081381	-0.00273084887533781	-0.00188738349720374	-0.0018047626076888	-0.000374124959023114	-0.000802449722831167	-0.00438094372491815	-0.000485547906121653	-0.00163819509761387	-0.00134380312290361	-0.00404500768730487	-0.00144144112828681	-0.00279529231979325	0.00128712908027784	3.64339903545785e-05	-0.00273972654803456	-0.00120336098396168	-0.00135371460565481	-0.00353158517327545	0.000592123481743534	-0.00180291464517324	-0.00289162052747693	-0.00314685935561276	-0.00191762672003326
-329.03333324505	8.23320144863748e-05	8.23320144863748e-05	-0.00313759115312351	-0.00316254540858407	-0.00163553618236889	-0.0038060519819062	-0.00203431904560292	-0.00271409593701899	-0.00143580010959266	-0.00262215579950009	-0.00116040555166652	-0.00259233128003455	-0.00370706191018966	-0.00153940086382764	-0.0018220744850902	-0.00085898321824085	-0.00264988655275356	-0.00188827001198566	-0.00231510000739754	-0.00539080320208929	-0.00294271378890076	-0.00515227551626007	0.0013229874283498	-6.76617172434835e-05	-0.00256046168714641	-0.00171073661686238	-0.00394403672314647	-0.000823916608437392	-0.00281227147777707	-0.0038085812336226	-0.00181359769573963	-0.000643051616894375	-0.00224232338586139	-0.00100199498986553	-0.00315436200031693	-0.00143047602216995	-0.00076768711196129	0.00022814341253552	-0.00268147605113567	-0.00280489192910627	-0.00137559102383744	0.000592803619512416	-0.00205996441210754	-0.00199351412148907	-0.00387669822920222	-0.00273868364741325	-0.00223064273042328	-0.0016503902341537	-0.000167110202094256
-328.999999911781	0.000117546022392112	0.000117546022392112	-0.00174646240067666	-0.00454430349771018	-0.00345184557656664	-0.00441595179029741	-0.00162929287593216	-0.00163368601355895	-9.19055442535344e-05	-0.000123597391391561	-0.00303870000693962	-0.00297051192849729	-0.0024885211539768	-0.00461999968103866	-0.000531397550679658	-0.00127553854076601	-0.00383909793633941	-0.00104361132084296	-0.00279170355108027	-0.00406562724559745	-0.00206801369370835	-0.00162122504407824	-0.00193329914803608	-0.000191717358841603	-0.00306564932138331	-0.00186837516535732	-0.00632982879812782	-0.000916749383900295	-0.000506384224935874	-0.00210588055670158	-0.00157473232960792	-0.00116722802400748	-0.000418158202306396	-0.00179246568591007	-0.00398494389292525	-0.00172934296179794	-0.000509888368541933	-0.00128353501693024	-0.000801918866358053	-0.00170225582350847	-0.00393487961370387	-0.00506317405292211	-0.00284478282655065	-0.000905879957851741	-0.00356535955101145	-0.0032596030552714	0.00100922425383132	-0.001255555645715	-0.00207978371804796
-328.966666578511	-0.00366914176017097	-0.00366914176017097	-0.00412001002588369	-0.00246183877656492	-0.00350371569972419	-0.0012378723794948	-0.0048451665696112	-0.00301084318561295	0.000343852692588742	-0.0046570731980986	-0.00499610241527104	-0.00213335082315613	-0.00305736428775338	-0.00147516359999411	-0.00300980033772458	-2.21181576419704e-05	-0.00328044751514778	-0.00112189925520212	-0.00265086490932009	-0.000211144624363335	-0.00312413656872479	-0.00353896273180299	-0.00251711639407726	-0.00118504619242332	-0.00280733641881759	-0.00193911845411598	-0.0051233494167231	-0.00301581575335974	-0.00117343868582831	-0.00306031865538303	-0.00419372721072075	-0.000985398959953754	-0.00131894449339265	-0.00555458148307897	-0.00278020559650471	-0.00197563621435148	-0.00391439932042092	-0.00177352308464029	-0.00153110801727763	-0.00153023643178685	-0.00433589983106042	-0.0020003355655781	-0.00248893326643773	-0.00082884670150396	-0.00242847171434857	-0.00244927583442933	0.00125048985180021	-0.00330100434503711	-0.000955100576553014
-328.933333245242	-0.000282482710672105	-0.000282482710672105	-0.00289321892630368	-0.00528554419552862	-0.00303420200149052	-2.9964394999582e-05	0.000965374991555579	-0.000833014049412495	-0.000758632688602767	-0.0017589184764395	-0.00427615891491584	-0.00460315378971088	-0.00442901689056574	0.000571598712691412	-0.00150345685597753	-0.00423482139326981	-0.00334607602975201	-0.000909020386884785	-0.00243759402642874	-0.00109081739698969	-0.00211963919110192	-0.00377264279128586	0.00120762609444014	-0.00259382709976352	-0.00202089198344479	-0.00170126486235567	-0.00609249581293525	-0.000418202355886854	-0.00293768782715409	-0.00183663564162473	-0.00471701009340453	-0.0021030547872154	-0.000676487328615027	-0.00320339990880936	-0.00249475305741065	-0.00136522350558188	-0.00201797626074829	-0.0045965564683077	-0.000758211226344785	-0.00369940736835184	-0.00216032806817401	-0.00130609253496239	0.00182454212942318	-0.00131611502799722	-0.0057925977050215	-0.00182579199650024	-0.000547692916842091	-0.00119846018969927	-0.00335270627790951
-328.899999911973	0.00178345321542051	0.00178345321542051	-0.00495259910160106	3.80999651099501e-05	-0.0032624878458648	-0.0054733487211468	-0.00159128373694872	-0.00510512314115419	-0.00246853760660748	-0.00178308508111058	-0.00523140004229461	-0.00438055197765397	-0.00228774745976656	-0.00221935828277131	-0.00183862101485666	-0.00189291149847304	-0.00101019224755949	0.000433481221371768	-0.00344581165672397	-0.00398792833725292	-0.00253090916472543	-0.00170506274313686	-0.0010791648974714	-0.000372534517456447	-0.00150134035899951	-0.000476486667052467	-0.00513053525925389	-0.00161422954891588	-0.00322543688139709	-0.00170305297394679	-0.00307000863487739	-0.00236987947625411	-0.00146467647543036	-0.00294862975670107	-0.00411081003845182	-0.00285183421819035	-0.00126667541686398	-0.00166543166491118	-0.000406923670364989	0.000482853502652536	-0.00269258495593394	-0.00372279579005297	0.00039518770553626	-0.00366209673237072	-0.0064125087241631	-0.00242508463011726	-0.00161229161409027	-0.00271499895054461	-0.00525663273971133
-328.866666578703	0.00159135198549898	0.00159135198549898	-0.000589387269640529	-0.00327798828590853	-0.00478152117742292	-0.00307874279433695	-0.0035660801448959	-0.00081946199949734	-0.000949107736604948	-0.00247269906581626	-0.003885642257764	-0.0021837570213552	-0.00290347013170467	-0.00512997702038231	-0.00239748209738788	-0.000415914561587627	-0.00344919708838065	0.00167544247260198	-0.00271996592537493	-0.00327490815961762	-0.00461386510742789	-0.00277033743833122	-0.00308785458352256	-0.00171888417544908	-0.0035033674430518	0.0012914181366821	-0.00627220145880025	-0.00228753728843412	-0.00340033841022624	-0.00356927838096899	-0.00525934614810764	-0.00122284469434819	-0.00441016388009008	-0.00491400112146401	-0.00114198233782659	8.77959129983452e-05	-0.00203900568315896	-0.00242230045433978	-0.000644773127718157	-0.00425333092629754	-0.000934231982838485	-0.00521051920692217	-0.00184140407650746	-0.000324306166308519	-0.00273228081952093	-0.00393324410107776	3.97837121157707e-05	-0.00363819783349495	-0.00375349415810822
-328.833333245434	-0.000696469184067072	-0.000696469184067072	-0.00509967260371269	-0.0019256901141117	-0.00287791237630131	-0.00163288300344444	-0.00189605209743582	-0.00342968616137529	-0.00128982440220704	-0.00354502185088168	-0.00450998877702768	-0.00391146069254622	-0.00207731357138907	-0.00197390980943801	-0.00239040631464515	-0.00320103216487677	-0.00127381457278886	-0.00291876695732352	-0.00126011351503497	-0.00346743182146902	-0.00431788955591461	-0.00359699568788874	-0.00131860859835464	-0.00132852142468654	-0.00244781639686475	-0.00409425276293562	-0.00374329418734332	-0.00212590728910611	-0.00393406539044938	-0.00215401833455142	-0.00493455372799367	-0.00572277180894276	-0.00275763287696895	-0.00855660828644322	0.000132519106925133	-0.00455669462034514	0.000266620109140803	-0.00144732529086278	-0.00108183865791078	-0.00440265197668066	-0.00077526877859635	-0.00303563997382472	4.53622303026036e-05	-0.000213219996868297	-0.00142321708381554	-0.00167332739740333	-0.00141944062991306	-0.00199294137138006	8.08865421612071e-05
-328.799999912165	-0.000868848006176703	-0.000868848006176703	-0.00418233654463906	-0.00130934123517101	-0.00265048160648529	-0.00389430127747692	-0.00496482603021764	-0.00336518351680148	-0.000368722472163907	-0.0026829155461956	-0.00522649461990321	-0.00261315087596603	-0.00246332601540977	-0.00384595740643412	-0.00286737323969544	-0.00288004273500597	-0.0030525093897823	-0.00272231017657387	-0.00256706043059929	-0.000847428366707814	-0.0036808556651331	-0.00659578499164259	-0.00536971632271321	-0.00190246515159087	-0.00267773652859571	-0.00299315734834393	-0.00441407138907723	-0.00168767794858293	-0.00251010396821194	-0.000810765922975909	-0.00212168218183018	-0.00695510771367713	-0.00155779727772398	-0.00266118672316695	-0.00389396145036125	-0.00357301950109579	-0.00158845410255748	-0.0035638084870796	-0.00233689428479555	-0.00148011488056177	-0.00354919515565089	-0.00324675514389794	-0.000302850427502888	-0.00242270428615565	-0.00371786023405096	-0.00143460121311378	-0.00164342736104073	-0.0011907849690449	-0.00351561886509033
-328.766666578895	-8.15674671758027e-05	-8.15674671758027e-05	-0.00247024189296852	-0.00257669753019496	-0.00276884529640942	-0.0013792588285495	-0.00100702954904575	-0.00198337996811304	-0.00383206097842581	-0.00411513070868552	-0.00415740058336	-0.000744328705194142	-0.00395664460717249	-0.0047610351638897	-0.00150796607408998	-0.00107727712303485	-0.00303721688038205	-0.00443223158819961	-0.00325204979168747	0.00166903403715113	-0.00371358355686491	-0.00521948150649565	-0.00337098365807487	-0.00166242950055751	-0.00409427400987616	-0.00170315053894365	-0.0067313936209229	-0.0040469439874663	-0.00187871888308688	-0.0029148333225415	-0.00454376217733476	-0.00395532121707187	-0.00147424558036857	-0.00169552747350177	-0.00448574801789292	-0.00424905266409437	0.000865783046282265	-0.00209127219728744	-0.000658690312026033	0.000199624788061126	-0.0040085337605642	-0.00316692532954577	0.000139036806916293	-0.00128671196186481	-0.00356348281128116	-0.00175639555842144	-0.00401706723131112	-0.000681548649415165	-0.00314484307166873
-328.733333245626	0.00166644178442965	0.00166644178442965	-0.00523429594371994	-0.00157230566620437	-0.00173432847189792	-0.00171274067257987	-0.00234795355880424	-0.00349200896241564	-0.000694936315762118	-0.00335735016139627	-0.00314818097608094	-0.00149297276842097	-0.00320499791005802	-0.00113259119913389	0.000168017882882565	0.000994344670367964	-0.00166075841613122	-0.00179160259973088	-0.00231766907868414	-0.00263454137749641	-0.00222160114597469	-0.00445478756263851	-0.00289176492544818	-0.00317315243908911	-0.00316071262911899	-0.00343692750405689	-0.00382042079330058	-0.000869891726457128	-0.00122184069440412	-0.000624305696325433	-0.000501024443465781	-0.00339789181215921	-0.00308519205019131	-0.00227879531170505	-0.00149487859080333	-0.00142968349462946	-0.00398820793633015	-0.00338898181010994	-0.00205830346981928	-0.00415735152893193	-0.00235669338336264	-0.00234808926349062	-0.00263573408719042	9.39235820913709e-05	-0.00399604607694615	-0.000811105167698556	0.00121054834439227	-0.00284863252867884	-0.00316238525863677
-328.699999912357	-0.00110870807400265	-0.00110870807400265	-0.00333290761785399	-0.0025091622230683	-0.00106767392975493	-0.00612272611879361	-0.00335475347590042	-0.00276615783193457	-0.00192058987689003	-0.00510383106305057	-0.00517293505058714	-0.00294165922281908	-0.00498524765761987	-0.00113846028985787	-0.00172703313482347	-0.00361759247535332	-0.00524495367766331	-0.00324431067297259	-0.00351610884511078	-0.00330300909377546	-0.00598843990436992	-0.00272542828396072	-0.00193010558514672	-0.00434008707573719	-0.00317981145321233	-0.00381019963691975	-0.00365990923985759	0.000507001332208046	-0.00299541868477304	-0.00592338718322172	-0.00263790934174335	-0.00295567674291819	-0.00408858984629157	-0.00101233862210715	-0.00256468517017172	-0.00253671815087775	0.000902014043007715	-0.00210546956467683	-0.00196388558599225	-0.00269476771590704	-0.00265217676866769	-0.000582689211162335	2.42918176819318e-05	2.78620226865645e-05	-0.00162369475023549	-0.00390831058685692	-0.000295486610465967	-0.00566672969592008	-0.00330986208789741
-328.666666579087	-0.000349831581870408	-0.000349831581870408	-0.00268101741366134	-0.00522284919713178	-0.00351010183318423	-0.00560721115248952	-0.000217998113448692	-0.00353714316523035	0.000872933443823998	-0.00161745276499115	-0.00576087645738266	-0.000792751072118847	-0.00248113587706633	-0.00524416799181748	-0.0039513360505069	-0.00467355702716732	-0.00472884829350995	-0.00297980662351149	-0.00209733304469484	-0.0002621632818266	-0.00233386778812383	-0.0014396628434985	-0.00342858829520354	-0.00220461800160476	-0.00386977552441314	-0.0028296949036426	-0.00691610132105758	-0.00599810892617869	-0.0055384529626068	-0.00273168148663927	-0.00189713808479841	-0.00539113961029358	-0.0019368705205749	-0.00157081245591195	-0.00307592326870199	-0.00140994704697317	-0.00150859759093402	-0.00178150340476113	-0.00272399433121284	-0.00225598239139946	-0.00489187912711597	-0.00207852142109211	-0.00124687542357771	-0.00211710826930467	-0.00220633312010632	-0.00273681843787366	0.00171859420235276	-0.000935477585233047	-0.00135210478589765
-328.633333245818	-0.000642909255162749	-0.000642909255162749	-0.00252238044450426	-0.00379720163440134	-0.00338647316046015	-0.0022794886963815	-0.00256092696647103	-0.00350319969038926	-0.00211851022597132	-0.00377470738423114	-0.00181753528707684	-0.00201163262994053	-0.00290464063461693	-0.00322992756100704	-0.00137828983745392	-0.0014945086392526	-0.0030259309551357	-0.00169806861015942	-0.00303653796827796	0.00118747017488585	-0.00396638359514834	-0.00140731546263995	-0.00191166434430856	-0.00603829332515926	-0.00337399768088442	-0.00294368310061122	-0.00838857229856227	-0.00214084309107399	-0.00231295498713924	-0.0042197156343049	-0.00509248994972444	-0.0051449909486716	-0.00310628642867394	-0.000578739238807691	-0.00156868231634544	-0.0013623033406901	-0.00125307335585245	-0.00175251092107342	0.00116838241731987	-0.00304798443146737	-0.00219276657874257	-0.00371668113084656	-0.0027458663406974	-0.00408771525773732	-0.0024140078835887	-0.000471563102064532	-0.00112087665372373	-0.00176125539091698	-0.002235402396774
-328.599999912549	-0.000591789682972466	-0.000591789682972466	-0.00239397593712565	-0.00479492224387579	-0.00260388150255131	-0.00245702658878244	-0.00297892219322193	-0.00315649577188548	-0.00319798933274107	-0.00298035623626958	-0.00340257521432041	-0.00252676375221939	-0.00349571866200415	-0.00366308264248261	-0.00337136394120563	-0.00232921496998872	-0.00137723031888171	-0.00536668000323259	-0.00342425759918619	-0.000394884154085284	-0.00334730093187197	-0.00218851666380326	-0.00295182686967743	0.000444667142718846	-0.00201837386668591	-0.000818605757944124	-0.00541822029742611	-0.000123273441090754	-0.00183450867227275	-0.00436309211032182	-0.00151223537360368	-0.00219005368098391	-0.00207313800177189	-0.000701739842957738	-0.00388342922115859	-0.00229281773026524	-0.000616153232332217	-0.00311449539023301	-0.00226070725088701	-0.00104398507520342	-0.00271394024053939	-0.00357604288739277	0.000411933406870069	0.000826605944326486	-0.00404035612159792	-0.000961656306141201	-0.00188751412614219	-0.00699733550307391	-0.00142513840121494
-328.56666657928	-0.00296375215848543	-0.00296375215848543	-0.00389288202905091	-0.00393407652159417	-0.0052433873803942	-0.00283544233456512	-0.001948334831959	-0.00109482926417948	-0.0028922124042603	-0.00120199766817075	-0.00257352829701152	-0.00137107302730466	-0.00277382036956364	-0.00327431839588821	-0.00145375898669842	-0.00105671187651035	-0.00342479327276446	-0.00189111994903246	-0.00279446579034215	-0.000531235694027465	-0.00422110014473587	-0.00382499192258279	-0.0036123474459212	-0.00323400462444234	-0.00626012831838785	-0.00289011322923882	-0.00498674081715855	-0.00131845876807868	-0.0052349474438439	-3.37756391514121e-05	-0.00440678969411124	-0.00446369060744922	-0.00296368621174325	-0.00155992207033917	-0.00627870919242313	0.000202363254429461	-0.0010127904103876	-0.00442429684736123	-0.00398979773995711	-0.00485739473702707	-0.0034300134881613	-0.00339975190420605	-0.00362603735235911	-0.000613625262552153	-0.00317658438034674	-0.00226507709087886	-0.00186771837045818	-0.00239778103706645	-0.0024637863102297
-328.53333324601	-0.00199788190600236	-0.00199788190600236	-0.00308263658599672	-0.00421532367134647	-0.00545958399446367	-0.00561201578724413	-0.00185650639778157	-0.0031332088474475	-0.0019382219220071	0.000261206795127089	2.51728637146176e-05	-0.00355504483041391	-0.00236532179511673	-0.00306208664200458	-0.00191361677641344	-0.000821609116774424	-0.000479889086540397	-0.00333306346614137	-0.00351281766062117	-0.00333862610313063	-9.47381715652451e-05	-0.000515453453568071	0.000174378969333477	-0.00030460528368248	-0.00280228592399734	-0.0017409495849432	-0.0063051107957719	-0.00376979726277127	-0.00477978014448688	-0.00354821257120586	-0.00308181221809734	-0.00428744224181477	-0.00240470619883026	-0.00218506845860011	-0.00332492270222762	-0.00193870097856552	-0.00150783635201435	-0.00223110872353072	0.00127685256017196	-0.000695928055680639	-0.00258800288797223	-0.00273117564410486	-0.00370089257633355	0.000534069056370767	-0.00475356616397438	-0.000891877660488594	-0.00189752279158262	-0.00210375651759431	-0.000956905141622943
-328.499999912741	-0.00504182405356079	-0.00504182405356079	-0.00362872857890439	-0.00358488945696878	-0.00248105785922947	-0.00251111007206639	5.12798245867474e-05	-0.00336210057210706	-0.00574144264488186	-0.0057230309583638	-0.00288285009663203	-0.000861536217074299	0.0021585554029141	-0.0020614050740283	-0.00355995956880273	-0.00105871776965738	-0.00258074599397173	-0.00367163579843588	-0.00340717880360397	-0.00217400258542433	-0.0022461233365263	-0.00109742511582289	-0.00349043014888772	-0.00310523956998943	-0.0057758837814551	-0.00477888625316769	-0.00473467729434562	-0.00310287145190935	-0.00155845973389601	0.000113862609228299	-0.00594830452822936	-0.00217714453523421	-0.00315974441338729	-0.00159182209598441	-0.00176369877102189	-0.00214347552991212	-0.000514657022566811	-0.0018659319814196	-0.00108591933945967	-0.00420792667626624	-0.00386092657878134	-0.00138417022539861	-0.00544781696819674	-0.00108337827354943	-0.00405910096569428	-0.00374867898838627	-0.0044710713425965	-0.00207618143024935	-0.00330299928472721
-328.466666579472	-0.00347201054881885	-0.00347201054881885	-0.0053133536411919	-0.00170223390523272	-0.00344729535121713	-0.00476598728205979	-0.0013037937894026	-0.0019308531190787	-0.00140061295059579	-0.00029620354335691	-0.00242903193542798	0.000409983301323025	-0.00461423095543856	-0.00270343245056581	-0.000940561329159428	-0.000846024238376208	-0.00220426430552012	-0.00128362246419944	-0.000532484877346362	-0.00337585326427314	-0.00211930153489359	-0.00319621035435991	-0.00242139633480376	-0.00341514923541353	-0.00311260882485231	-0.00418829019049205	-0.00687287282740556	-0.000454685857911086	-0.00235319037839488	-0.00336237984967369	-0.00580689447868221	-0.00516659096364203	-0.00380320385009869	-0.0032680853887681	-0.0049372724853104	-0.00421299908516992	-0.00343966532121875	-0.000593130119974417	-0.000692864495389411	-0.00249040094517605	-0.00409717045023372	-0.00403835474595904	-0.00359248535083256	-0.00247778858896208	-0.00416470093159227	-0.000740703498262718	-0.000981999608225093	-0.00423058765355144	-0.0037204920239996
-328.433333246202	-0.000486419706068109	-0.000486419706068109	-0.00348844450511709	-0.00379441509003509	-0.00257481151451144	-0.00357605235576486	0.000999853419696994	-0.00179800587726986	-0.0022015314704722	-0.00372819992544715	-0.00197125327684944	-0.00280663870987707	-0.000109194912746857	-0.001321165113086	-0.00265239506403825	0.00125215812473389	-0.00249005735783936	-0.000330462522852737	-0.00259831880017269	-0.00328749078719925	-0.00547707565145683	-0.00630954904606962	-0.00304697106364515	-0.00148566551802798	-0.00384044593176458	-0.00382252932158844	-0.00194093989921351	-0.00300625266068788	-0.00601728635671284	-0.00409495602737353	-0.000657727585897439	-0.00346058551256567	-0.00544587592250112	-0.0031287113351659	-0.00222264879444156	-0.00204930691469896	-0.00225468544913832	0.00200659795387625	-0.000816889717443203	1.32952720388602e-07	-0.00441970561714777	-0.00140556182995544	-2.66500385792678e-05	-0.002484634209723	-0.00253446274732061	-0.00288826876262283	-0.00182486622153222	0.00214900046309263	-0.00295690034415375
-328.399999912933	-0.00234917612666197	-0.00234917612666197	-0.00486535162910628	-0.00249728591880416	0.000476960202797194	-0.00278280263131825	-0.00140993130487832	-0.00108835874363999	-0.00195892446025536	-0.00452425503272291	-0.00188549838810603	-0.000980889876573632	-0.0034188441881009	-0.000567261729960578	-0.00572210119470029	-0.000924182920333805	-0.00291669554135376	-0.00223458091242656	-0.00445803194233463	-0.00129453112786782	-0.00347842804010623	-0.00184422242500049	-0.00220726040174746	-0.000124225051806204	-0.0045112119734998	-0.0015241198512842	-0.00466631673486984	0.000546379139756858	-0.00228404911226954	-0.00324350112859506	-0.00124989984710244	-0.000994712982988255	-0.0042073620056875	-0.000532984533758385	-0.00462054774464682	-0.00175604013564667	-0.0011064058156901	-0.00375799687608935	-0.000175598813026534	-0.00382731271565562	-0.00394220443944215	-0.00229803892837943	-0.00189104125667516	0.000132237112645317	-0.0057626199636025	-0.00250516036582094	-0.00141190184498241	-0.00172399838122239	-0.00242948421386069
-328.366666579664	-0.00177372902503725	-0.00177372902503725	-0.00369331431620568	-0.00122851113427236	-0.000811733057515029	-0.00349165676596896	-0.00390416489301892	-0.00468524116095115	0.00111414704797896	-0.0030508853765423	-0.0047364504035361	-0.00320558035609697	-0.00296925109168777	-0.00241376740200372	-0.00432721674814951	-0.00265353379684408	-0.000470789084448753	-0.00143483196513383	-0.00154085601295406	-0.00418433268787355	-0.0047885906151921	-0.00251812271095953	-0.0015717204254958	-0.00360682506335963	-0.00545281862045444	-0.0029309551670812	-0.00241723252981763	-3.2392301162143e-05	-0.001998542874461	-0.00161378712225613	-0.00348305109023284	-0.00424537252532864	-0.00360174258794899	-0.0014570514518244	-0.00181464639279438	-0.00329630736111342	-0.00171755683722719	-0.00388677992715769	0.000512031604889884	0.000654097142487653	-0.00336377389530351	-0.00381083152162087	-0.00168254571622395	-0.00265866098260992	-0.00461179457216487	0.000235025584398474	-0.00183074898935309	-0.000669067120080857	0.00101591994742867
-328.333333246394	-0.00104146317834053	-0.00104146317834053	-0.000867781866122463	-0.00423363789360509	-0.00173916891755388	-0.00324329018297231	-0.00180450405782606	-0.00342796101827259	-0.000761352390592163	-0.00211868113754421	-0.000669914905462421	-0.000571930566226841	-0.000551963442947168	-0.00337399002260352	-0.00367148601882705	0.000155268401586417	-0.00282097775780066	-0.00340424388497818	-0.00447185890231128	-0.000136182652051176	-0.00338655735819748	-0.00445735562327143	-0.00287335653566978	-0.00374768391382585	-0.00510476214945788	-0.00225112894896939	-0.00428853151314446	-0.00428636480124123	-0.0036042027800679	-0.00351719531012129	-0.00371941279155208	-0.00183524562807991	-0.00410596393130447	-0.00534250670108449	-0.00294031745475598	-0.00340831663324415	-0.00270164713808263	-0.00210056571781192	-0.00136523561692647	-0.00439205961453959	-4.96416812192368e-05	-0.00232014342764075	0.000332867624927236	-0.00387100929096584	-0.00260023638763074	0.000723343661481524	-0.00292277733019286	-0.00317516039872445	-0.00179764995540266
-328.299999913125	-0.000571906777885101	-0.000571906777885101	-0.0022852757797629	-0.00233583388558833	-0.000981385398070689	-0.00355569038093018	-0.00223534317344831	0.000264128859797874	-0.00410182779821755	-0.0032442454726741	-0.000674242961985261	-0.00128819601920116	0.000161758370450849	-0.000853515768960644	-0.00504403037401557	-0.00261083706768106	-0.00185069299047269	-0.00371931183141383	-0.00470389080692013	-0.00105325221714991	-0.0012722892666861	-0.00217641798429435	-0.00157328960716285	-0.00401905127148283	-0.00375492375595843	-0.00388581936833654	-0.00388548965380509	-0.00109031162826878	-0.0029588891707184	-0.00323530772320535	-0.00401720787187398	-0.00148793350481602	-0.00458587761583162	-0.000473546655171408	-0.000714183250253853	-0.0051768697520127	-0.00181334689362966	-0.00244197269868784	0.00167469469189585	-0.00151179761451503	-0.000350265335827826	-0.00233784168636098	-0.00193333091555403	-0.00266077934272868	-0.0032349717664869	-0.00199481593803597	-0.00188725137694334	-0.00352055331749113	-0.00431812519685948
-328.266666579856	-0.000863851542853511	-0.000863851542853511	-0.00451302583550905	-0.00233833094143154	-0.00317390075716395	-0.00228239998809732	-0.00225287237925453	-0.00417590272293922	-0.00254341256605994	-0.00487312350303326	-0.00370512349402696	-0.00336610138473059	-0.0033661907192899	-0.00179467001218536	-0.00236753045600002	-0.000225915745658001	-0.00262890876112498	-0.00109262149404843	-0.00170371233591204	-0.00189427342029291	-0.00527344024245191	-0.0018690400849436	-0.00358073978012874	-0.00377291317211237	-0.00418045208443396	-0.00298179659936149	-0.0065723018662972	-0.00362743108104835	-0.00289387331981883	-0.00122303922792921	-0.00444724722582546	-0.00312488703819536	-0.00233769215462776	-0.00454743885712949	-0.00125623582332901	-0.000268322075867355	-0.00263611309317757	0.000301087549960721	-0.000834071164214745	-0.00536629559119839	-0.000978891375306823	-0.000890526883123743	-0.00222028362149651	-0.000721032386858722	-0.00460332930372154	-0.00270079721359184	-0.00229317488679415	-0.00239515965596804	-0.00404813442391305
-328.233333246586	-0.00233391024716634	-0.00233391024716634	-0.00364633795139868	-0.0040730959797709	-0.0043096555138411	-0.00408201605595304	-0.00202153760255608	-0.00128775781548207	-0.00296323626442208	-0.00231325058635379	-0.001386784005456	-0.000164518717730822	-0.00304430819814727	-0.0049330326041056	-0.00432245109726681	-0.000566676279166511	-0.00293751516570229	-0.000915873541697532	-0.00326981798968728	-0.00366550339607308	-0.00209287708575223	-0.00236070687106782	-0.00580712765708991	-0.00141683500717482	-0.00433036398369424	-0.00386966446776393	-0.0052654269412169	0.000365608797285311	-0.00240010724812034	-0.00186054960617055	0.00027955524309764	-0.00360944009171882	-0.00406168991067646	-0.00308202881528929	-0.00117022328970218	-0.0013210244392825	-0.00286748042606344	-0.00235310094708807	0.000951311928417686	-0.00255487411598365	-0.00242281913753462	-0.00340740071093726	0.000317602997515376	-0.00579929513987676	-0.00649589254307581	-0.000921250464590129	-0.000755267302014029	-0.00113687990522948	-0.00224949433210353
-328.199999913317	-0.00208179812416165	-0.00208179812416165	-0.00267850682471116	-0.00163305935610225	-0.00293999427148728	-0.00276202242140133	-0.00297984790744066	-0.0055102231791051	0.000554633869299659	-0.00651702682602617	-0.00384845736510186	-0.00418721932366595	-0.00207738445671635	-0.00314261145485473	-0.00457789017210442	-0.00025987347770895	-0.00136364650600829	-0.0026366622387497	-0.00640468683644091	-0.00230405408430345	-0.0046529695572417	-0.00117569225104919	-0.00216243899375645	-0.00321986958534726	-0.00425318156380472	-0.00220830625585311	-0.00507069891920442	-0.00172244995962312	-0.00324981735878282	-0.0041077159464733	-0.00455007302251664	-0.00118414948836498	-0.00127917539039746	-0.00195214752470896	-0.00287935871725153	-0.00150231590848682	-0.00440265610430024	-0.00238894644308008	-4.22956726159329e-05	-0.00104358916861946	-0.00314200753282456	-0.00339388337773583	-0.00161332066343289	-0.00252351535290074	-0.00185158002393349	0.000260785948794529	0.000592671633522501	-0.00310012101954948	-0.00103457734863066
-328.166666580048	-0.00282053871782584	-0.00282053871782584	-0.00311734096059646	-0.00159655416701754	-0.00139483351736047	-0.00224385043457465	-0.00242150352332582	-0.00289404391691173	-0.00255499068189469	-0.00136527847050993	-0.00215315564441121	-0.00175658307675464	-0.00130997071787375	-0.00315501117580208	-0.00162913841322643	-0.000573657913932046	-0.00238597030069554	-0.00398673907145042	-0.0042137036430957	-0.00405059498201898	-0.00404778207786927	-0.00302056083920121	-0.00351284066792334	-0.00280085067859226	-0.00240859800278437	-0.00323574493733669	-0.00472789958408615	-0.0022813196896172	0.000663487938027618	-0.00259463041687835	-0.00173654648681665	-0.00216391205569999	-0.00285747336485442	0.000240947263149383	-0.00620821336179223	-0.00141832640522099	-0.00181227772473624	-0.00376937196820892	-0.00353754309423637	-0.00246415360749952	-0.00219458004882234	-0.00348446102379696	-0.00231730047164758	-0.00522898987841847	-0.00192920808501507	-0.00248658815261837	-0.00102772554951058	-0.000574673155427807	-0.00184726155338855
-328.133333246778	-0.00154057052675893	-0.00154057052675893	-0.00306050733432972	-0.00426730045193946	-0.00054681544692825	-0.00127449816407521	-0.00181306816134785	-0.00474174799928428	-0.00232531942844649	-0.00315721547207393	-0.00215822772022201	-0.00213635267081536	-0.00283050691093012	-0.00614718558294791	-0.00560579109377723	0.000213184368865416	-0.00270827621256597	-0.00393514301158937	-0.00535975404274514	-0.0029018800596522	-0.00310649186583212	-0.00326139165756067	-0.0025885552090168	-0.00449174572836486	-0.00391783707314908	-0.0027518429626584	-0.00205496532941285	-0.00260375364398113	-0.000964264673493198	-0.0008858278184809	-0.00364233111005785	-0.00417801083288161	-0.00247742923525385	-0.00270938686346178	-0.00287530275447712	-0.00219985436441428	-0.000753170895457567	0.000149316246437214	-0.00077009017886287	-0.00358988445087716	-0.00120717271428383	-0.00240300116518588	-0.00224394530741356	-0.00123337687094249	-0.00679393758573621	-0.00161762138395272	0.00106991050781013	-0.00242974439737276	-0.00410041831846841
-328.099999913509	-6.46658585748972e-05	-6.46658585748972e-05	-0.0016657726880881	-0.00371455764116824	-0.00445158297932391	-0.00293228786665733	0.0015992026280699	-0.00321097101994083	-0.00169622119874313	-0.00490989744149073	-0.00394660300698813	-0.00357220828547977	-0.00144716009179613	-0.00329999675474912	-0.00394110294459926	0.000446882405034432	-0.00207493381399915	-0.00264867980488759	-0.00273749882366148	9.71646608278753e-05	-0.00346081042825674	-0.00502234072480257	-0.00177995375260764	0.000290040000919922	-0.00414702788274512	-0.00259998791461868	-0.00289525301618676	-0.00291714347810723	-0.000863470759149831	-0.00146496251476147	-0.00318112372567225	-0.00282649899708454	-0.00521279981758982	-0.00160528802542803	-0.00496166998912051	-0.00257063594712992	0.00180094109053219	-0.0029347266588643	-0.00271370593117359	-0.00288551803733716	-0.00461493720043238	-0.00202144382624192	-0.00163049261465031	-0.00262833809231933	-0.00161118012594452	-0.00148817855327998	-0.00213981592805768	-0.000832618415942399	-0.00319812512737672
-328.06666658024	-0.00359764420261721	-0.00359764420261721	-0.00124080360265422	-0.00262636902965319	-0.00174127912451749	-0.00177983566807016	-0.00198906061444981	-0.00365238526900724	-0.00291948627183025	-0.0021562393472716	-0.00172495478828716	-0.00193584230167543	-0.00218937940442254	-0.0031848896022223	-0.00290364179360747	-0.00148231014358369	-0.00292732058082013	-0.00344703738413721	-0.00258384728436911	-0.00269662984689534	-0.00255524038626387	-0.00444868880701565	-0.00199645218659306	-0.000870040316374499	-0.00530932781605531	-0.00235052213257936	-0.00441131417983953	-0.00300401210501156	-0.00276916633682434	-0.00254727400448473	-0.00101555517439467	-0.00359559724968073	-0.00241068379334675	-0.00164897133080177	-0.00272619710055955	-0.00298313356075663	-0.00154487084524402	-0.00220445881506826	-0.00209490872820461	-0.00230834416168579	-0.00454102793814515	-0.00236039628360663	-0.00127496848606823	-0.00393027959685865	0.000105821057708511	-0.00268951618597457	-0.00294419364285847	-0.00316147147246781	-0.00378659111392932
-328.033333246971	-0.00120890251143957	-0.00120890251143957	-0.00233602373722508	-0.00502596910763331	-0.00460752486437499	-0.00406503464107744	-0.00114868929965595	-0.00290903688017452	-0.000219146608314902	-0.00322599939187163	0.000625392344982711	-0.00165127435524048	-0.00277651136163592	-0.00337966765883246	-0.00496495094930804	-0.00177242729004423	-0.00296162463224392	-0.00199754910120875	-0.00299046105673861	-0.00282339062217374	-0.00496883022682315	-0.00557100873830385	-0.00534997076611921	-0.000977045188870651	-0.00460405902619343	-0.00335232070781188	-0.00409756555865881	-0.00253714264559635	-0.00257725554445587	-0.00348821521343001	-0.00309113474924527	-0.00611140127536991	-0.0012292800722572	-0.00359644334150966	-0.000631180081845595	-0.00184528912995008	-0.00126809388712246	-0.00305914799930052	-0.00221254935834791	-0.00294819048484074	9.60173916952911e-05	-0.00249980933260474	-0.00158434286396592	-0.00204670016472763	-0.00250582195170845	-0.000342655651658141	-0.00261875731500461	-0.00308082117554687	-0.0019132968369947
-327.999999913701	-0.00384977041036894	-0.00384977041036894	-0.00466462759930175	-0.00380254983668993	-0.000587944769148252	-0.00272877817247963	-0.00207027423746253	-0.00302170820628833	-0.00310062315477255	-0.00355562399795428	-0.00218384741513	-0.00146819117658903	-0.00476646679697557	-0.00621868768298728	-0.00162953110806385	-0.00254974911680317	-0.00426151430758348	-0.000811799756458953	0.000238877782160918	0.000874098897789	-0.00582617126037155	-0.002795050015031	-0.00633369710474763	-0.00335542916058573	-0.00289342357211853	-0.00182605336394182	-0.00557052872608121	-0.000149782517958164	-0.00377477726774167	-0.00323342126893389	-3.89328947155709e-05	-0.00508460408069278	-0.00474311127607896	-0.00427063602900268	-0.00120600658695347	-0.00547530455076262	-0.00328589038579175	-0.00102898755152825	-0.000870364350059161	-3.07323843841134e-05	-0.00379297557858616	-0.00355601931747684	-0.00237770064393716	-0.00221574767556865	-0.00356108312583259	-0.00388600209699885	-0.00284858932191134	-0.00226253468993198	-0.00417711076174621
-327.966666580432	-0.000201693114488033	-0.000201693114488033	-0.00292306524863439	-0.00123364521965563	-0.00260319148874755	-0.00267628528191466	-0.000267807318601321	-0.00486676921599305	-0.000153944235288139	-0.00176067030391169	-0.00296345241825213	-0.00418736601686964	-0.00235386068125709	-0.00332081658773808	-0.00317176234373373	-0.00272140516928332	-0.0058511697255863	-0.00322240848024147	-0.000884496406732382	-0.00114753685449287	-0.00227727929169486	-0.0012231193978276	-0.00390666927738414	-0.00157007334876058	-0.00176631588027953	-0.00177851819294061	-0.00179081210589815	0.00183233377674574	-0.00247335687271355	-0.00178177215832653	-0.00418680866367782	-0.000424881283154654	-0.00347873954182687	-0.00138888972933382	-0.00324482166836959	-0.00274483013445714	9.49748310820064e-05	-0.000318534114957414	-0.000655853399845419	-0.000912494468357838	-0.00533318582861164	-0.00251865334749646	-0.00335382396527861	-0.00218324587861352	-0.00436485700030476	1.56939931279521e-05	-0.00133251116586686	-0.000918148423848297	-0.00393058273568936
-327.933333247163	-0.00267864365875892	-0.00267864365875892	-0.00538234688775896	-0.000681767500831709	-0.00410682280115793	-0.00111277521271713	-0.00303023603546304	-0.00546363659917004	-0.00423653945173297	-0.00422543129270525	-0.0010324271740374	-0.000928896494168052	0.00108677406993307	-0.00330441897320366	7.9345326056246e-05	-0.000376637651758771	-0.00214431563155237	-0.00344117909680886	-0.000949777370621185	-0.0016479573719318	-0.00100618719221579	-0.00296923040444397	-0.00429614399480471	-0.00169882774972208	-0.00124405711887565	-0.000786911046089633	-0.00433455856418263	-0.00290898958161567	-0.00241122167756358	-0.00256694342113595	-0.0038309651113384	0.000377701552937815	-0.00291981157222299	-0.00317370257341576	-0.000467835947371764	-6.61605365737117e-05	-0.00126135045939235	-0.000420909907050016	0.000883848464537595	-0.00297626940650786	-0.00152547637291967	-0.00327701905649147	-0.00230205025458086	-0.00148486748797216	-0.00288428108142313	-0.00270509698434673	-0.00220242724247421	-0.00212769842680138	-0.000705543472575787
-327.899999913893	-0.00128346485147846	-0.00128346485147846	-0.0031117799198731	-0.00575116420350252	-0.00152427709354075	-0.00133427968642574	-0.00150391405097128	-0.00249814154713324	-0.00351902433540241	-0.00323882254022412	-0.00467012679694645	-0.0013339009111063	-0.00205198881903224	-0.000625621341081906	-0.00274690372456732	0.000281777214423018	-0.00223398079784021	-0.000317007772064226	-0.00198274929709918	-6.35458205462403e-05	-0.0029750441107671	-0.00301537472067992	-0.00381364921822758	-0.00290306066163648	-0.000365546310026388	-0.00310602838572827	-0.00712283592853369	-8.22574285463951e-07	-0.000580125154966749	-0.000969238993151711	0.000713281144273936	-0.0026652490932062	-0.00135202631514886	-0.00142074160538563	-0.00214834342449011	-0.00378651813586262	-0.00122098205411136	-0.00266830496935333	-0.000823556776662904	-0.00198298318016643	-0.00393824736317572	-0.0013991642980995	-0.00393983004316456	-0.00149720098658557	-0.00231151103961968	0.000352144595082704	-0.000773288136854289	0.000363003082604729	-0.00312363223999534
-327.866666580624	-0.00348016894714265	-0.00348016894714265	-0.00304660656476219	-0.00194054453636683	-0.00191011486615722	-0.0032531265508402	-0.00177850575817096	-0.00135022338722302	-0.0027936921745414	-0.00424311818016798	-0.00362663054325252	-0.0044296869911874	-0.002782916117127	-0.00375798413186712	-0.00222601505347508	0.00151066187988713	-0.00213441412794935	-0.000129857072176054	-0.00351455175808857	-0.00440857690835328	-0.00399205204253106	-0.00415307805329135	-0.00304179478740851	-0.0040561172990502	-0.0022528485763329	-0.00274843872492192	-0.00383108188787229	-0.00286039342376931	-0.00233973166180612	-0.00390218772873197	-0.0020430776776561	-0.00337453465779591	-0.00185753951456336	-0.000637832822300455	-0.000770858438160493	-0.00294106803176986	-0.000552857454913513	-0.000552115255078478	0.000309572234619804	-0.00228807558473754	-0.00131620600516458	-0.00358966513710868	-0.00217195217820187	-0.00282542695204513	-0.00677807329159463	-0.00290663728718632	-0.00104884781701653	-0.000355019428940229	-0.00213281557054246
-327.833333247355	-0.00273095894394848	-0.00273095894394848	-0.00424608093464374	-0.0021083625490127	-0.00503144147553802	-0.00184391618153934	-0.00185946449536967	-0.00014405653081806	-0.00310070047527577	-0.00346972594527117	-0.00450968954024777	-0.00118975985250236	-0.00190700064135652	-0.00316897136355132	-0.00193590261292398	-0.00244958152702579	-0.0044084728002739	-0.00194806294280925	-0.00224184719456488	-0.00071167978311526	-0.000438874712180182	-0.00299020760777535	-0.000258744903387842	-0.0039708271165797	-0.00158253229277505	-0.0023119345843905	-0.00393772439263251	-0.00183549492197199	-0.00315647165052513	-0.00136643363030498	-0.00111362057882325	-0.00283725062168827	-0.00452244897486964	-0.00205268380500201	-0.00286685729633007	-0.00313663473812331	-0.00188816095841615	-0.00122527180801457	-0.00190422991077377	-0.0036943328129645	-0.00293287406681952	-0.00312437807188048	0.000218250719990709	-0.00306727911644367	-0.00454546616913243	-0.0020320164989901	0.000350242046808336	-0.00254703247716059	-0.00139129762010459
-327.799999914085	-0.00357031546092623	-0.00357031546092623	-0.0035906655048904	-0.00425518377353751	-0.00494981934069871	-0.00262069239418927	-0.00243469362839954	-0.00321692249150474	0.000166946783567323	-0.00204921213388221	-0.00301121452039721	-0.00134845815171114	-0.00217995357036072	-0.00260211320958326	-0.000307804263765754	-0.00287793446158036	-0.00117434582436604	-0.00425697962608118	-0.00113228742368043	-0.00210517927362919	-0.00417530258497911	-0.00410543332348579	-0.0016986441648702	-0.0039483431014502	-0.00354903622571612	-0.00181043707160711	-0.00312565142353294	0.000606584641322905	-0.00385902972640206	-0.000675397093227281	-0.00209228163422537	-8.54426182139711e-05	-0.00464731931785856	-0.00118211388996559	-0.00206506149980001	-0.00283513870671093	-0.00175443626752592	0.000374206231758101	-0.00215046579991218	-0.00447852760864087	-0.00447269426191677	-0.000358018965786799	-0.00048618399519007	-0.000129412923948191	-0.00380708605250391	-0.000618241425934141	-0.00178839427306943	-0.00495950911737242	-0.00111069444107392
-327.766666580816	0.000302040585356766	0.000302040585356766	-0.00139635129414462	-0.00250705122491723	-0.00209235960068666	-0.00361386121002827	-0.00305628280707615	-0.0043448535455527	0.000700899005376621	-0.00265596997479844	-0.00321646534782194	-0.00321900731188041	-0.00203992644441953	-0.00504490151203352	0.000892901249025302	-0.00203518003808034	-0.00330437624052604	-0.00101397313080365	-0.00279226499250063	-0.00291248381053533	-0.00152373306652964	-0.000424045769455095	-0.00183940170111374	-0.00228270349619686	-0.0015030987107022	-0.00556166830360028	-0.00517920831794183	-0.00228245202244781	-0.00300784106625729	-0.0030974627654321	-0.00340278055837173	-0.00384442239934202	-0.00320901207538404	-0.00357289916976056	-3.43378346874257e-05	-0.00172564994620783	-0.00091443346825415	-0.00138706639846475	-0.000488222415744088	-0.000313614408986251	0.00150370422238022	-0.00203342494288883	-0.000918350430464732	-0.00012775516556951	-0.00320177809741395	-0.00160675317939352	-0.000246493186896624	-0.000713635102055465	-0.00219147639567896
-327.733333247547	-0.000963310524057848	-0.000963310524057848	-0.000662593590015859	-0.00284782237153403	2.90074413841213e-05	-0.00653319442718292	-0.00128457680426342	-0.00176220188438947	-0.00227633124855042	-0.00411572748702393	-0.00427277655019842	-0.00267293961293991	-0.000500255689129037	-0.000364475679409004	-0.00172589252380129	-0.000767022685022045	-0.00243225382734724	-0.00237771809340015	-0.00232439940947426	-0.00191286590312567	-0.00432478914516599	-0.00309677834385247	-0.0020856448191745	-0.00439394635076551	-0.00042745449605619	-0.00417226245145996	-0.00415882559401837	0.000526066774402589	-0.00209312595749467	-0.00310935190625172	-0.00220101340460233	-0.00442452538593707	-0.002893661950925	-0.000971709709343793	-0.0025804693567848	-0.00314172654070943	0.00233138336183092	-0.000747553881871199	-0.00177456244305496	-0.00420446982241685	-0.000580965158329394	0.00192736724588927	-0.00255021331819605	-0.00340435165294817	-0.00235511575371083	-0.00457900823530011	-0.000519810879530125	-0.000828178753509268	-0.00174514361134293
-327.699999914277	0.000746563465004235	0.000746563465004235	-0.00274004049770715	-0.000576001829253103	-0.00230536485071409	-0.00339886061814132	0.000346589311658319	-0.00302218510137087	0.00105329053437098	-0.00273563238037655	-0.00102727860400964	-0.00314396014287788	-0.0047924563465056	-0.00514993863257995	-0.00256324614208703	-0.000497449154584606	0.000475671297000213	-0.0040170449708995	-0.00584443220164044	-0.00609492764380692	-0.00607127856254941	-0.00259276651376261	-0.00374213709375115	-0.00261384389285679	-0.00337772404679215	-0.000652896063556008	-0.00440640441371887	-0.00128014256849507	-0.00184192938473016	-0.00324150617533991	-0.000330779138815851	-0.00427012576071673	-0.00298951251917867	-0.00193818218820685	-0.00100489780423363	-0.00374465017026382	0.000352317507036903	0.000331551911891048	-0.000178303927430123	-0.0028915243089398	-0.00346869320295895	8.87751196888553e-05	-0.00111507867864835	-0.000494361682388145	-0.00472445498996787	-0.000624524898196199	-0.000542583821962817	-0.0040502761903064	-0.0016115333264286
-327.666666581008	-0.00236581852525941	-0.00236581852525941	-0.00299736682573681	-0.00166167539949513	-0.000909942907534322	-0.00322690848070029	-0.00473416480566269	-0.00366954966947153	-0.00126509434875421	-0.00163201668372037	-0.00026405233978688	-0.00120499004911523	-0.00539144592952934	-0.00369736417488253	-0.00170943383832389	-0.000968670568733843	-0.00267651861290696	-0.00206111865357672	-0.00283611145452312	0.00040746314305018	-0.00426265858548591	-0.00453081669527733	0.000218473468566849	-0.00333871284300569	-0.00169545808765226	-0.00375087353857073	-0.00479803655219391	-0.0029876745574805	-0.00169930534661755	0.000217247616979721	0.00146291340841498	-0.000501487208916074	-0.00202872353575678	-0.00286595643127385	0.000406952968600049	-0.00189821840174365	-0.000850832724417327	-0.00327859583672518	-0.000784985950440742	-0.00249056489772237	-0.00395373023143397	-0.000644044778815966	-0.00174816918979159	-0.00026799791526777	-0.00356985138160215	-0.00423564989767533	-0.00116654197581567	-0.00304569406967414	-0.00461406779467421
-327.633333247739	-0.00176789954151502	-0.00176789954151502	-0.0034779368831831	-0.00112976289089395	-0.00391382960481512	-0.00376243598165671	0.00112729284214941	-0.00235385021841072	0.00123331988027364	-0.00195175944672799	-9.21117797478832e-05	-0.00330845139764657	-0.00227583788159746	-0.00169445898254061	0.00135836396448752	-0.000895958566560884	-0.00247002481945291	-0.000880442714314422	0.00105618794083651	-0.000223159795854633	-0.00290397031603284	-0.00689092881322506	-0.0050060836252751	-0.00212159817961965	-0.0032881241409608	-0.000173111970061979	-0.00690048005166566	-0.00300406314808799	0.00149855384495323	-0.00221529129688525	-0.0026030914830012	0.000741544456661303	-0.00600920083683987	-0.00109403926153484	0.00188468631840499	-0.00422475623700869	-0.00126481014679514	-0.00164617781476695	-0.00121891985658629	0.00152997801376653	-0.00135037927124304	0.000444246181503516	0.000388883180830302	-0.00261901737938364	-0.0049141275342115	-0.00237361945480374	-0.000645758385304895	-0.0019378450029629	-0.0040328988214976
-327.59999991447	-0.00281786313287358	-0.00281786313287358	-0.00331233444542145	-0.00186307257494089	-0.000822448793576958	-0.000419044618112485	0.00025402901534799	-0.00431062198145982	-0.000606879914876846	-0.00223197185561197	-0.000329598530743103	-0.000861462823833703	-0.000534534371269713	-0.00459784194069512	-0.00408906878118431	-0.00074317490247322	-0.000716799376559329	-0.00331948443319507	-0.00132710808558434	-0.00105539331941418	-0.00568088141751677	7.05504045586114e-05	-0.00245918875147155	-0.00268887069061918	-0.000830458049008165	-0.00401432238172783	-0.00417106531115841	-0.0025448862091112	-0.000195287422064094	0.00125665128883001	-0.00150130244664393	-0.00227676137331367	-0.00330227442699582	-0.0010871324331283	-0.00400373225908701	-0.00378087243246517	-0.000931729144049598	-0.00170139567254746	-0.00168351936329525	-0.0020390546522383	-0.00381679745156793	-1.23528460804767e-06	-0.00380163558581725	-0.00250577897670812	-0.00360061158219771	-0.00370682164073033	-0.000821681174933753	-0.00195130989024284	-0.00209616662898304
-327.5666665812	-0.00090457166053981	-0.00090457166053981	-0.0046870723480954	-0.00420629063666	-0.00166976274002928	-0.00267957342956582	-0.00151028894224436	-0.00261221506445253	-6.05077018502875e-05	-0.003910863298069	-0.00239756939269464	-0.0021672094682651	-0.0039876059626075	-0.00364139290186394	0.00266758415240631	0.000807965435961289	-0.00217811490055009	-0.00136511281809448	-0.000737789928678567	-0.00406447918559683	-0.00268284769131044	-0.00155292122164574	-0.00183309662100728	-0.00238421485475504	-0.00159503870576461	-0.00357464475434832	-0.0048926743042621	-0.000119323070097765	-0.00152068936663574	-0.00349192250879182	-0.000664975070921558	-0.00353369263463221	-0.00259195711250459	-0.00372131983771007	-0.00102361211244606	-0.00246015319401383	-0.000441213439744681	0.000265328374941975	-0.00146585547888722	0.00049808829754161	-0.00543681170773846	-0.000906237710001867	-0.000676355956375274	-0.0029071337060308	-0.00244998058581036	-0.00291652695017053	-0.00138003102001005	-0.00151181483782714	-0.00111848640209833
-327.533333247931	0.00107824364731546	0.00107824364731546	-0.00270685746405475	-0.00287310278944075	-0.00309691687824254	-0.00344788273583385	0.000192702847759185	-0.000151769887251851	-0.00174160505142074	-0.0001773483819838	-0.0010563213175	-0.00301350876108908	-0.00205414021988948	-0.0011025018841756	-0.000387156949132827	0.000268049525913638	-0.00415169618771605	-0.000770382934393132	-0.00167313515184131	-0.00189149126472921	-0.00425128522724527	-0.0018377931131468	-0.00110842635655461	-0.00340082918018747	-0.00129940032797926	-0.0024531173966007	-0.00427891520415746	-0.000203103847113861	0.000236626914103533	-0.00366742514052609	-0.00416213273511179	-0.00377492913897359	0.000634393574508896	-0.00187162583988076	-0.00142513224514595	-0.00307826856391691	-0.00147314981360003	-0.000340830216846388	-0.000252422298881894	-0.00374008063381492	-0.00227618501697668	-0.00179756906769346	-0.00117990187356454	-0.000747460127873856	-0.00260249757218756	-0.0010773450953131	0.00249836427766925	-0.000915765831655757	-0.000683169756666491
-327.499999914662	-0.00239707425056712	-0.00239707425056712	-0.00222837037286561	-0.00196817893677137	-0.00337681655338906	-0.0050128117932321	-0.0014869421792586	-0.00319451954041383	-0.00168990482527387	-0.00148221821378569	-0.000782856010164701	-0.000744296239306497	-0.000656592119889998	-0.00608145546355343	-0.0012853221703224	-0.00416387930257822	-0.00213877309369637	0.000862152918458259	-0.00177669337906594	-0.00313267020824481	-0.000443776263368112	-0.00181819483839196	-0.00161745733411456	-0.00543224357272765	-0.0042481941358733	-0.00101931949474143	-0.00607146143354353	-0.000119403544136198	-0.0025070703393808	0.000286232013253951	-0.00508547965411643	6.5879581070849e-05	-0.00257561340406198	-0.00258729076756881	0.000992586078549573	-0.0029975379495506	-0.00109567508108532	-0.000497873868511522	-0.00186488672271545	-0.00388781640749347	-0.00205996581997825	-0.0024660361730805	6.90105378733374e-05	-0.000823658517095427	-0.00131788352413553	-0.00489846053790877	0.000765669418334003	-0.00193499537731512	-0.000318160928395428
-327.466666581392	0.00152105132710656	0.00152105132710656	-0.0054078445750706	-0.00361090650353968	-0.00446108493469033	-0.00409978538459688	-0.00571122084207865	-0.00247081388778303	-0.000793292904811782	-0.00543366843811433	-0.00291328368405264	-0.00297492774433883	-0.0018706510386145	-0.00492035505336919	-0.000482244263320331	-0.00599223473633226	-0.00394745987776313	-0.0018009245742483	-0.000372748571489501	0.000220233272476	-0.00303374078187768	-0.0011239318211439	-0.00182579745318179	-0.00252140243749344	-0.00303893054571625	-0.00562250388848051	-0.00277814832855838	-0.00028178957441316	-0.00361711879915882	-0.00171248113603928	-0.00132764535296293	-0.00245217431752753	-0.00182100149477171	-0.00314329003739144	-0.0014053724789147	-0.00220368994079623	-0.00162848381469338	-0.00403360361970206	-0.00227380525262277	-0.00337682588513188	-0.00305697026408869	-0.00420744407682949	0.000199480720199929	0.00276756559091496	-0.00366617315655604	-0.00126158303730495	-0.000739353359942352	-0.00223163809939619	-0.00133229100678756
-327.433333248123	-0.002771945882305	-0.002771945882305	-0.00159117067408598	-0.00164054965253158	-0.00459316856948266	-5.11928582844767e-05	-0.00193498141973147	0.000916969519153432	-0.00157724972671047	-0.000842314496878327	-0.00133999610290336	-0.00257754237653529	-0.00419168400141634	-0.00451943204813321	-0.00266797226163129	-0.000444005117499091	-0.00240945995662556	-0.00262038152729172	-0.000336421825907984	-0.00142078719377414	0.000176018609113426	-0.00163573136629502	-0.00159237533059564	0.00201884082762693	-0.00353730695800136	-0.00230098932117151	-0.00565853322780241	-0.000342138138020198	-0.00296930610389168	-0.00129893117618007	-0.000842578103669056	-0.00287180492510475	0.00100574981628943	-0.00463205615723206	0.000690792394203221	0.000695841391852969	0.000262241049683642	-0.00124163661578314	0.0014480110206937	-0.000742651851442511	0.000616053037659992	0.00411130866739129	-0.00204769792074133	-0.00170172201796104	-0.00149075856291492	-0.000632194219387761	-0.00419028742909766	-0.00355826681600901	-0.00117639868868757
[truncated: 1,422 more rows]
[truncated: 233 more columns]
