# Supplementary material for: Towards autonomous robotic THz-based in vivo skin sensing: the PicoBot
Source: Sci Rep. 2025 Feb 7;15:4568. doi: 10.1038/s41598-025-88718-6 (PMC11803113; doi:10.1038/s41598-025-88718-6)
Supplement: Supplementary file 4 — Supplementary Information 3. [file 41598_2025_88718_MOESM4_ESM.zip › Data/Stability_test/robot3.txt]

-339.999999890653	-0.00240708601631623	-0.00240708601631623	-0.00235470032938134	-0.000374799429140871	-0.000482400317843967	-0.00149871812718294	0.000619650818932782	-0.00133606207900283	-0.00036350414435482	0.00144125576541532	0.000611369323272659	-0.00235037360939983	0.000873972744912965	0.000472789928450124	-0.00260287424191785	-0.000161552873111037	0.000851977862542652	-0.00105316260144084	0.00108444636763327	0.00229608003753212	-0.000599505615087814	0.00152834385160683	-0.000456570829144409	-0.00261892258910701	0.00097918478137915	-0.000623834753408214	-0.000545222978994064	0.000559681667788081	-0.000586150472822511	-0.000908571922553225	0.000584312669046017	-0.00224370263867635	-0.000489464789227623	-0.000557148673544616	-0.00240113142073228	-0.000776542195465524	0.000340758782307438	0.000978038756917599	-0.00244822693533064	-0.00093328641692747	-0.00244701118059054	0.000399335615619556	-0.00116451746350477	-0.00292137109444202	-0.00130120843724668	-0.00129797988060187	0.000619584512647764	-0.00153444769505229	0.00104720306819772
-339.966666557384	-0.00131738358892142	-0.00131738358892142	-0.000748735618444796	-0.00121172626535182	-0.00175500506813853	0.00169538382090306	0.000160498584563462	-0.000478357307212685	0.00201702852176722	-0.000128924445920275	-0.00127896512679493	-0.00162031338350432	-0.00277759508539754	0.000813241853563573	-0.000470162081014913	0.00114478079141345	-0.00259258359294745	-0.000541342122799549	0.00175605805070167	0.00117174179138302	-0.0045756234579738	-0.000233511193454827	0.000698023775337786	-3.94336839717457e-05	-0.000890658042217662	-0.000542084922933839	-0.000331514200413996	-0.00138066380653212	-0.000522667681678524	-0.000733464114928584	-0.0016849772453188	0.0010913120658631	2.42160396805025e-05	-0.00113975584049142	0.00149034923632152	0.000396583731643085	-0.000737634729653935	-0.000499193997714142	-0.000205452470601997	-0.00063637726124055	-0.00063319222092828	0.00129470493599115	0.00033844144278361	-0.000409400629626022	0.00258185822389967	-0.000808986829837322	-0.000195782309678871	-0.000849821247137839	8.58269338782636e-05
-339.933333224114	-0.000242547370318036	-0.000242547370318036	-0.000472471989648948	2.37513635591435e-05	-0.00158243784127288	0.00025845512362288	-0.00244274886479734	-0.00190519464711891	-0.00310743414870751	0.00126976765320708	0.00104871630863779	-0.000740977430447431	-0.000235887107273625	-1.50715781537247e-05	-0.000361987741119507	-0.00249619888619479	0.000948061990012627	0.00136331037845039	0.00123741893369911	0.00217969334176493	0.00121060586243704	-0.00218231403294311	-0.000949763674781279	-0.000694519630558554	0.00169284587277507	1.96487510645271e-05	-0.00158497803397561	-0.00290058415710026	-0.00145510371110358	-0.00195922863665798	0.0021114506971841	-0.000881857345628956	-0.000324049839409812	0.000955267966302187	0.00216851166253273	0.00134612640406828	0.000690911270682992	0.00175138309273692	-0.000329124448816831	4.01545152425298e-05	-0.000418507767960374	0.00170191520843954	-0.00075337731895353	0.000846141486183671	-0.00154723628334885	-0.000737082800515099	-0.00227572137258503	6.71588305568571e-05	-0.000147872682807804
-339.899999890845	-0.0013017684558031	-0.0013017684558031	0.000880805540870999	-0.000858226614731339	-0.00288532936171793	-0.00213809617430472	0.00213012104647092	0.00161065064493626	-0.000619603926884316	-0.00135727159367682	-0.000171207763838055	0.00162392403059175	7.00587736367497e-05	0.000221070934940948	-0.000839160519003124	-0.000271680785482009	-0.00105921970657974	0.00181786321294974	0.00363820068794307	-0.0024360273487789	0.0012562242469103	4.9895909806863e-05	-0.000619564417436602	0.000779095888882364	-0.00219608090452095	0.000412217935719328	-0.000541517010130277	2.59047177427751e-05	-0.00118802435213949	0.000908468063724244	-0.000518059921951086	-7.63061046401559e-05	0.00152227645994596	8.31300410936153e-05	-0.000503600826001871	-0.000787584069091851	2.38902021221232e-06	0.00146868425469771	0.000760508505991742	-0.000534205751061112	-0.00252273487762078	-0.00243051733074107	0.00219179418640236	0.000208066983278687	0.000688673759236758	-0.000472777224473919	-0.00155740088523215	-0.000218868557185781	-0.00127055903057438
-339.866666557576	-0.00179567655696666	-0.00179567655696666	0.000688679002388448	-2.20223261627739e-05	-0.00167914090696775	0.000287529946101595	0.00436301472195844	0.000921030850778659	-0.00132066506372364	6.18962685949853e-05	-0.001020979177774	0.00117405812623894	0.000554128427526002	0.000108532120863036	-0.000121640245607901	0.000234703680537462	-0.000968556128844167	-0.000567946237936878	0.000406422227763215	0.000822399016383812	0.00038886144027428	0.00105467613553212	0.00275079912252141	0.000345523078447485	-0.00221667681573845	-0.00262728740967322	-0.00150562662265663	-0.000234615370416802	0.001612767349922	0.00116309066632891	0.000247480098625186	-0.000493296479753047	-7.49763862117891e-06	0.000219671401336941	0.00391919681875563	-0.000601632530773499	-0.00112798004857528	0.00221789299752129	-0.000934953215041556	0.000206759945942103	0.000216094832804714	0.000693670447405426	-0.000205105806012407	-0.000261768585188338	0.00294436361864903	-0.0002953732056028	-0.000280351100191534	-0.00130655784128852	0.000371622342513755
-339.833333224306	0.000309646196389957	0.000309646196389957	0.000504349058417231	0.000184670322693981	-0.00234819491338689	0.0023511263428353	-0.00132720911125195	0.00186713635559277	0.000353394885740266	-0.00310701423420445	0.00133095226246449	-0.000135991274814229	0.000172057524626568	-0.0028792302394498	0.000457104327794222	-0.000537306404638227	-0.00266988606486995	0.00171905234012648	-0.000859487824257377	-0.00114171258854356	-0.00285991930851026	0.000298469849059235	0.000546170495837495	0.000220852276312189	-0.000238859659251633	0.000503206455708005	0.000307572921953603	0.000324866950313529	-0.00233220971779768	-0.00170950829512706	-0.000849336565495795	0.0018610635548727	0.00026221599776155	-0.00217787946867742	-0.000544505617749325	0.00279481180805863	-0.00334506887002906	-0.00270997136545381	0.000354110871803037	-0.00109346742641636	0.00146494389420349	-0.000930403518368483	0.00132178517697279	-0.000598563577036804	8.34893753710597e-05	-0.00280710622323532	0.00213853767461591	0.00100273796838179	0.001372137435388
-339.799999891037	-0.000731359210368265	-0.000731359210368265	-0.00186110195871647	-0.000163036199756439	-0.000266620837873321	-0.000832148925603349	0.000449914819799391	0.000691968378271346	-0.000625659368757248	-0.00269165838981422	-0.00108893222496809	-0.00122053536230804	0.000301558562410542	-0.00152074283437931	-0.000431318251854163	-0.0028291691876835	-0.00180961134461843	-0.00257230828326538	-0.00247592064445223	0.000544414362375067	0.00178611192558242	-0.00245331718471375	0.00106905268905799	0.00177014301526057	0.00154474506942448	-0.000538321836969113	-0.000617748436929522	-0.0020365149528635	9.99649465285302e-05	0.00106464935851858	0.000285887662679229	0.000992539470314191	0.00141641869330311	-0.00218492520939872	-0.000593528692028777	-0.00276712064659301	-0.00147883319652209	-0.000547947559666584	-0.000525890765127435	4.61046031813295e-05	0.00167586612399973	-0.00276364710504984	0.00103621913732888	0.000139941132876187	-0.001906504171304	0.00130061034278361	0.000926682329527528	-0.000913916678481841	0.00159621481246075
-339.766666557768	0.000817400084389686	0.000817400084389686	0.000679040011187459	-0.00301616574192709	-0.000639311488704886	-0.00280405291796981	-0.00232116871814003	0.000997119891294251	-0.000932031302325886	-0.00172634814415595	-0.0018318233140513	-0.00188365720806982	0.00101883765621114	-0.00197197479055278	-0.000194803453410275	-0.000340851237227158	0.00130066622135239	5.36401410922149e-06	4.16520707773316e-05	-0.00107028577427393	0.00268169872103097	0.00100536197668455	-0.00154342226308835	0.000531839901152797	-0.00142437383599592	0.00122813586013937	-0.000475527150100796	-0.000555976790440282	0.00188819919733774	0.00106198053846818	0.00243114284056989	0.000494040520115147	0.00199077289827443	-0.000317873803913349	0.00216533620729542	-0.000906468161422258	0.000505910363370554	-0.00245657871685878	-2.82185506190746e-05	-0.00173388349101145	-0.00165450307282844	0.00212419891878368	-0.00140774696620483	0.00117243280224522	0.0034516256657332	-0.00127338871932403	0.00284831993187495	-0.000128825356712436	-0.00144032212494549
-339.733333224498	-0.000411365633655958	-0.000411365633655958	-0.00161700117048558	0.000287816970021115	-6.22800043531546e-05	0.000697077450692252	-0.00136835291180104	-0.000623517675764185	0.000807694795869951	0.00137118462770092	0.00386522872171302	-0.0019635925524617	-0.00126497981063356	0.000793258020060916	0.000653643942711835	-0.00169219695056178	0.00314606657807082	-0.00141246650836169	-0.0019605064370265	-0.00182804414268589	0.00286899649368832	-0.00117757813697872	-0.00124888385856603	-0.00328808176358775	0.001210112086654	0.000160724152182046	-0.00173117576543791	0.000634895823842574	0.00135194154865326	-0.000260234300093698	-6.7316814888474e-05	-0.00161192114212316	0.00143256602676511	0.000594337599351569	-0.00073278670673671	-0.00118966199925041	-0.000461149272711014	-0.00519743677006834	-0.0028551820273518	0.000725399789325398	0.00416227618711507	0.000670728551659949	-0.000195218574089884	-0.000937703257868128	0.000979386772317459	0.00103957328777238	0.000747023543060443	0.00229773385691845	-0.00224994663486611
-339.699999891229	-0.00106612421024599	-0.00106612421024599	-0.000837871582262562	0.00186582184475048	0.00249548280642775	0.000434797988076552	-0.000721674004057871	0.000330360379882544	0.00191569418058657	0.000129614601916406	0.00227587679063213	0.000449966661624113	-0.00136745258868864	-0.00284561237230296	0.00166752287051908	-0.000220835508022765	0.000300714021376325	0.00352562679708424	-0.000211079589841678	0.0010123718408992	-0.000701634381308214	-0.000222048533025876	0.000829837196250516	0.00183201154078816	-0.00103189630956846	-0.00284916619183362	0.000618881049380016	0.00112543848662228	0.000935699442255689	0.000535036913640652	-0.00175058975200804	-0.0011944476467326	0.00198890068314983	0.00294222052381476	-0.00120805496296728	-0.000327225214626803	0.00137146136983157	-0.000497929522303764	0.000463042548764281	0.00111869629658667	0.000839853931404178	-0.00154718758046368	-0.00116470342837172	0.000744576463469926	-0.000339340817724687	0.0025927146781608	-0.00162915566059796	-0.001486809360846	0.0017780124717538
-339.66666655796	0.00184128699161346	0.00184128699161346	-0.0012473684115033	-0.00075149241611594	0.00123852442501515	-0.0010914626576376	0.000354902653724398	0.000971309315658919	-0.000685533139931804	0.000788933705275108	0.00173506027589998	0.00170293426674217	-0.00233489076717863	-0.00339613776728331	-0.0011620362053002	0.00191741111230392	0.00229177854697504	-0.000166856501091606	-0.00207579851138129	-0.000366407563691884	-0.0017705190948919	0.000619590680789761	-0.00200300184501045	-0.000389512208653242	0.000647052694571326	-0.00150702933678204	0.00105397079560821	0.00195514606418001	0.000762335935594716	0.0024671746870234	-0.0011056394323764	-0.00134567696602195	0.000705443245505588	-0.000712775590668069	0.00307166990488583	0.000583157404751566	-0.00109501641767107	-0.00215451582234161	0.00283954229196626	-0.000615845077857169	0.00084536477663999	-0.00304287756391719	0.000724332372733283	0.00309137106919244	-0.000669980523941183	0.000123458042068703	0.000799275265351285	8.13620918165281e-05	-0.000330323857725912
-339.63333322469	0.0024626210463442	0.0024626210463442	0.00108656650686967	-0.00277874337236927	0.000714288170328703	-0.000444047855779228	0.000546840839313334	-0.000934026635727059	0.000685799482273652	0.000232913911346833	-0.000159541119274409	0.00437007680559542	-0.00286457328386491	0.00246588868410935	-0.000147519471272672	0.000141118994200662	0.000440128647299698	-0.00188171597331799	0.00108565922604564	-0.000332764925093487	-0.000650693803338376	0.00246018867135522	-0.00150379025322167	0.000247933295577374	0.000807349273405089	-0.000352971117422385	-0.000307406235995011	-0.00312224879949774	-0.000518173743825567	0.000998655670582993	0.000339797114471629	-3.2165158906472e-05	-0.00224611254189933	-0.000653217134948925	0.000299601572271602	9.94604627706508e-05	0.00110655818120386	0.000822758238149923	0.000970532184320971	0.00162431830918308	-0.000361783788368708	-0.00246642642892281	0.00180065474457691	0.000600366814489273	-0.00226087755793791	0.00134961328534933	0.00349648317063411	-0.00175317179855061	0.00112271026198996
-339.599999891421	0.000769072177597252	0.000769072177597252	-0.00106467262264831	-0.000990074159865295	0.00127790667799721	0.00126719067708481	-0.000423262897491172	0.00194823732251004	-0.00052250602937276	-0.000847176717689968	-0.00281843399605142	0.00312390090204206	-0.000423990952900244	-0.000136733179607718	0.00274076547281576	-0.00167813647692072	0.00238747137936723	-8.20332475237606e-06	-0.000374542799496336	3.73437075759098e-05	-0.00338591744106775	-0.000508564131124434	0.0013603757846028	0.00228200083421304	-0.00110602372665602	0.00234265973617565	0.000235679688552648	-0.00357307930439332	0.000264026920419713	-0.00220123339665679	-0.000635854692787263	0.000954572116992791	0.000620145572155062	-0.00199407083669523	0.000548340914670042	-2.27440814423163e-05	-0.000837997668317825	-0.00135372530519628	-0.000108734421703893	-0.00141166472973264	-0.00192698384064249	-0.00133950346018097	-0.000692300595916739	0.00173491016212224	-0.000912162118494875	-0.000572119021702178	-0.000261034622075496	2.39771736723071e-05	-0.000937303598198436
-339.566666558152	0.000418391367509985	0.000418391367509985	-0.00163732001321926	0.00103803130396951	0.00216771189405918	0.00203995669308654	-0.000592883731301286	-0.000401594571475927	0.000678155729306407	0.00256671787562734	-0.000222095680212808	-0.00132104367682007	7.5113438818275e-05	-0.00153994783027178	0.00227283540963796	0.000102176668858922	0.00344904580512884	-0.000314624479506587	0.000493036441916894	0.000605476834610985	-0.00103452834374507	-0.00118770517934419	9.31039989754412e-05	0.000583779461345912	-0.000264384882333824	0.00266156947291252	-0.00133210424963537	0.00190011877399376	0.000866307230763752	1.10535887209995e-06	-0.00241819224045881	0.00135850603109033	0.000401685144197805	-0.000738793429193585	0.00048779088857609	0.00231309569213978	-0.00120711988845312	0.00134081099383054	0.00092888210098796	-0.000960122280868725	0.000446291211800842	0.000148315190230952	-0.000172326671541989	-0.00236183661934763	-0.00177982741743588	0.000794459566017536	-0.000917799254450902	0.00239479924466102	0.000157719346606355
-339.533333224883	3.4168404165591e-05	3.4168404165591e-05	0.000602749763018662	0.00139690762702027	-0.00261347377300147	0.00122332020578875	-0.00141270193592913	0.00188064754631934	-0.000851047299115448	0.00129310978056674	-0.000221357312055304	-0.00125809415604072	0.000300860508522738	-0.000468756759768763	-0.000420344958861563	0.000491639471842054	0.000402161209389407	0.000193989000794703	-0.000228430320022732	0.000617556407136344	0.000682181614563682	-0.00191837756440105	-0.00222885592041022	0.00171979119684351	-7.35751734954881e-05	-0.00139755817577503	-0.000704191417722155	-0.000558890095081255	5.56890858889325e-05	0.000193000452932357	-0.000714917046852115	0.00175974552196489	0.000410602185789144	-0.000871426790965302	3.12600151497477e-06	-0.000896033853838185	0.00116979223151392	0.000655955910003447	-0.000893302265351004	0.000409522601394152	-0.00236225420164138	-0.000791632852787827	-0.0019818162456563	0.00246855799246293	-0.000663693089352657	0.00179022386358552	0.000245335208901243	-0.000575040710494745	-7.81995831194982e-05
-339.499999891613	0.00206547721770167	0.00206547721770167	0.000384570309251653	0.000742568156296919	0.000118689261985994	0.0018694580206573	-1.25391329011126e-05	-0.00461500533975334	0.000230330965110936	-0.000720827104862209	0.00301768957481086	-0.00111399552191638	0.00133564736634706	0.00156092875766389	-0.000664997998155448	-0.000705639590994678	-0.00123106465610789	0.000795088459776605	-0.00148263036169716	-0.000169414826512448	-0.00211680180274199	0.000975801116282149	0.000497840235992753	-0.00214112767623731	0.000424615478970769	-0.000309502818037766	-0.00158786912594988	0.00239848144910393	0.00108348592700347	0.00143033911053558	-0.00251396367632961	6.94070551149339e-05	-0.0012114318388966	-0.000420040405945343	8.16362569281415e-05	0.000837216162277166	0.00264552658871364	-0.00121032603300253	0.000369852206810739	0.00274823392919699	0.000269268007625501	-0.00256466366484254	-0.00114714056866694	0.00189128045452969	-0.000820030060016852	0.00119211794690832	0.00294679576820966	0.0022546155287918	0.0016885707937051
-339.466666558344	-8.21055657379555e-05	-8.21055657379555e-05	-0.00117928374956633	0.00170940531326869	-0.00156584785468505	0.000425743071731155	-0.00108440940789589	0.00161623177992676	0.00113224134572598	0.00223954720808728	-0.0015612181281438	0.000129866731156003	0.00231759351780603	0.00185056811070983	-0.00228983645999847	-0.00240354337189574	-0.000410045892901834	0.000304221961890838	-0.000206182154710688	-0.00194803335279281	0.00150706404238166	0.00168958502093619	0.000181274219688277	0.00111612111071979	-0.00117527195051215	0.000182874414650369	-0.000305858194690978	0.000234916666306817	0.0006340480300282	-0.000959650788065369	0.00153007407674377	-0.000802058060546673	-8.5052324421242e-05	0.000643612851297548	0.000722918378768922	-0.00220075443262202	-0.000198838155384795	-0.000931133588715993	0.00428854282137492	-0.000501466245894089	-0.000604355501425902	-0.000674024464833334	-0.00142275333958608	-0.00316751818695327	-9.0629864515801e-05	-0.00278083284692598	-0.000669757263975335	0.00259207154949015	0.000642495765093898
-339.433333225075	-0.00210068127815843	-0.00210068127815843	0.00169632325834101	0.000425826393216755	-0.000823211125670298	0.000744226560326799	-0.000812802798961676	-0.000435738291616583	0.00176883751961443	0.000397037040648418	0.00104364657560041	-0.000589488170406938	0.00104737504390762	6.84792919203314e-06	0.00308643890340399	-0.00150661238078309	0.00051245481034301	0.00183226812844905	-0.000434101089288319	-0.000358081817256273	0.00093499289712462	0.00127125186857502	0.00322792381257331	0.00243339288452338	-0.00205267840806189	0.00249933783242595	-0.00102749318791384	-0.00031780801314707	-0.00275495048632968	0.000349571405010352	-0.000524671090271656	-0.000888576046292333	-0.00304849560613307	7.84309504003877e-05	-0.000158948135074333	-0.000519726520264219	-0.000743700693750626	0.00254592607765991	-0.00067451012502473	-0.00166472053376565	0.000196481806890247	0.0014785308972447	-0.00153800031205864	0.00075622321916835	-0.000535762901951342	-0.00194703762973147	-0.00162915093539939	-0.0024240493580201	0.000725648653965405
-339.399999891805	-1.63296921418254e-06	-1.63296921418254e-06	-0.0035616761786067	0.00146997968139362	-0.00137712052089567	0.000262988604566416	-0.00126263065122056	0.000107772444156384	-0.00131954680696411	0.00296430221570465	0.00132100273031721	0.00100577180161343	-3.70941487859433e-07	-0.00120488244580996	0.000110011819193123	0.000535521596203958	-0.00106837360909673	0.00100042048953863	-0.000997866712418083	0.000924744817184853	0.00283056755450461	-0.000872864191349132	-0.000135308814438906	-0.00352412692637616	0.000758438318703814	0.000321178138929623	-0.00061993217010281	0.00072123585382966	0.00205448176369716	0.00169323283631961	0.00088427104379607	-0.00183946776706567	-0.0023368402837779	0.000882044043706842	-0.00208034011102765	0.00075787334203048	0.00125700879691582	0.00124171727180356	-4.55252968527553e-05	-0.00117483044444988	-4.44339867755605e-05	0.00172601089072366	0.000198731160458987	0.00182029385014837	-0.00202023243143457	-0.00290168316592687	-0.00175013380495825	0.000397947866812243	-0.000162383375056585
-339.366666558536	0.000115407470179241	0.000115407470179241	0.00250830123299461	-0.00211772897921347	-0.000605937143468127	0.000259622401794446	0.000424991743104952	-0.00196182767623243	0.000833480140165821	-0.000479092702816319	0.000760330437162837	0.00165453142301408	0.000259936907437974	-0.000583373061541437	-0.00115902812488733	-0.0030189962388798	0.000119684643843043	-0.00133929982025194	-0.000838187262140133	0.00103253678370707	-5.56561415988588e-05	0.000724772905995263	0.00154532989705136	0.000763208255701975	-0.000508195155842439	0.00140346120985124	0.000337045543749581	-8.43736349266377e-05	-0.00185628538982119	-0.000865812850096459	-0.000729981368941979	0.000797512905957976	-2.19151508514814e-05	-0.000534951869867961	-0.00103984528011591	0.000116019484736274	0.000334276036597636	0.000514501717856719	-0.00116926063796718	0.00291674061020319	0.00155345046323385	0.000109905475966121	-0.00133794508239626	-0.00215904773866393	-0.000715564116413714	0.0014385764126319	0.00152455263106321	-0.00129693899436911	-6.19334510675307e-05
-339.333333225267	-0.000946854639354733	-0.000946854639354733	0.000529186522294944	-0.0034358478133143	0.000641082997346332	-0.00109793339098974	-0.00185725846824913	-0.00182874371836028	-0.000684483681861026	0.00175688925609452	-0.000213065285850855	0.000213732904561059	0.00200399544882846	0.00382735657122313	4.07969731121005e-05	0.00430309005321872	-0.00226591400957088	0.00319092063151571	-0.000518069640594532	-0.00114371887732412	0.00174413618422986	-0.00151585171520952	-0.000609643203674848	0.00171248822023717	-0.00140753122841475	0.00143171115165897	0.00033845244038766	-0.000884374817208489	0.000675949913932494	5.06211844203408e-05	0.00245842552079445	9.88295438808517e-05	0.00221627064725805	-0.00126868947313585	-0.00315194342264891	0.0010581899265415	-0.00239731924137354	-0.0019058666543762	0.00194762737524412	0.00467078610618976	0.00117006617265691	-0.000321837580439244	-0.000350770146142043	-0.00089318466403554	-0.000332880965821736	0.00056868489964168	0.000186743166807002	0.000228066374706848	0.00160498412593024
-339.299999891997	-0.000257651072035014	-0.000257651072035014	-0.00203415587751998	-0.000325463912516977	0.000396741203484208	0.000184415275048311	0.000952789463268711	-0.000416053821565288	0.000840021048515438	0.000570021479921246	-0.00109594254744805	0.00197486772587818	-0.000718600384880697	0.00139546588684381	-0.000929883616496152	0.00349562808023007	-0.00170566901705471	-0.00217472944998487	-0.000908464790141839	0.000504877641959611	0.000419219690828254	0.000324285195572815	0.000741059466196403	0.00214633498518091	-9.27113107922484e-05	-0.00037042154945266	0.00169724647944247	0.00166400766865193	-0.00072467516377106	-0.000878379946743113	-0.00289065127771648	-0.00130563555672503	0.00227524804360657	5.06203209699185e-05	-0.00395691346395344	-0.000809473404865146	0.000731914562622449	0.000904565438314964	0.0007036555730775	-1.0835379256835e-05	0.000504028575657789	-0.000174148240170147	0.00228358930618666	-0.000629651311828794	0.00196018454417113	-0.000285639809091132	0.000219839466852556	-0.00184082497712956	-0.000714238826306834
-339.266666558728	0.00160830019159452	0.00160830019159452	0.000469269445256715	-0.000218552022518859	0.00115061295526608	-0.0013404863807317	0.000255991288008239	0.00200562486237155	-0.00260439021542613	8.9646732032822e-05	-0.000692328348872673	-0.0001050693866399	-0.00133320834019568	-0.00076629396305361	0.00265646541018327	0.0024018239141238	0.00244634745967931	-0.00242789159650225	-0.0016665447366796	7.55275691388668e-06	-0.000835812057883079	-0.00141534286771017	-0.000397750197905	0.000537821804572292	-0.00106563262992254	0.000828675323458983	0.00145793034391128	0.00209346264956944	-0.000183777122482631	0.00184021408694224	0.00078181069471861	0.00156057621792549	-0.00105151709119922	0.00136456735866364	0.0021407431667666	-0.00124781026848231	0.00092508272777847	0.000565136453561932	-0.00194080229078586	-0.000959803898012757	0.00164028002887839	0.000528578599179208	-0.000826729242554891	0.0024190379511404	0.000644998275800224	-0.001409952135774	0.00158404058835571	-0.00190237471908483	9.16265009499595e-05
-339.233333225459	0.000632621373037323	0.000632621373037323	0.00308140695800896	0.00050237518781171	-0.00160334400678208	0.000647431192849268	0.000625355126390503	0.00062333395065306	-0.000369949330922714	-0.00111493275775298	-0.0030670461373139	-1.76395155228048e-05	0.00274528447598876	0.00327498226763956	0.00138800458141097	0.0020781283021537	-0.00163046885837037	0.00139777894487136	0.0019356168182858	5.67648821103717e-06	-4.09490576045446e-05	-0.00114737979286839	0.00187977927881211	0.000305860190500606	-0.00172562942094223	0.000575636265883972	0.000931860345656066	0.00114188130456339	-0.00105619886996611	0.00100956034021404	0.00137021075020705	-0.000557968305124446	-0.00218630802138353	0.00134918262800876	-0.00150752314678837	0.000660276540742966	-0.00238056836797118	-0.000528142481239002	-0.00223896417302849	-0.000578424412916112	0.000325581729584079	0.000773713696021416	0.000588885489483548	-0.00158152571853187	0.00175421814135412	0.000655944279585374	0.000274353273776118	0.00220022467683534	-0.00207107203709711
-339.199999892189	-0.000336246486951408	-0.000336246486951408	0.000899633790249821	5.3484941260562e-05	0.00148857376236711	-0.000972645049971188	0.000298382165407673	-0.00174929729114293	-0.000928426180724529	-0.000636621811046401	0.000529128322797057	-0.00226939789684277	0.000863207843439961	-0.000229172822456936	-0.0011569852885871	-5.119880613913e-07	-0.00283246925161151	0.00341840828608286	9.26218959206304e-05	0.00109001247967311	-0.00132185568504584	0.000560638030663196	-0.000331905000739208	-0.00261006121632867	0.00379267839252106	-0.000139386781184525	-0.00171795747517789	0.000534021723123668	-0.000294253906316322	-8.77565884633835e-05	0.00137605290097165	-0.00365813875643439	-0.00155914832273474	0.0021083605090223	-0.000295977940386161	0.000680905752240668	0.00121865642282937	0.00305696531920086	-0.000658788955419598	-0.00135400666930363	0.000776966986716809	-0.00058271443982949	-0.00120933914765986	0.00160009043980691	0.00109678057371487	0.000122652565104242	-0.00106574504321222	-0.000217015775819562	-0.000553572540002323
-339.16666655892	0.00157434294788406	0.00157434294788406	0.000929814843547705	0.00254424347397231	0.0017659085822046	-0.00211267920822755	0.000698966517124089	-0.000514301053135213	0.00136535261732651	-0.00121442869001731	-0.00105084189580151	-0.00020890721484712	0.00166664266865491	0.00170150813404923	-0.00117695977568844	0.0015109506788209	0.000360486926755943	-0.00287847585693002	-0.000651343158515116	-0.000344110913704232	0.000125235052010009	0.0016936361619625	-0.00117913943806158	0.000825445745800457	-0.000326312907691251	-0.00333057134199122	0.00177484121454163	-8.33669110092972e-05	-0.00282802466705123	-0.0010449847806121	-6.56995033765373e-06	0.000641922537453876	0.000949745166032301	0.00010632483670947	0.000884503440357731	-0.000717599417882075	0.00148523189443872	-0.00166978692243758	0.000284634731504418	0.00138851965934694	0.000521425805559028	0.0028327018918175	-0.000412400066758689	-0.000731726752177031	0.00182010269978061	-0.000493465538279114	-0.00146148426976911	-0.00152222701402238	-0.00232963593038082
-339.133333225651	0.000388445590004061	0.000388445590004061	0.000272483104390098	0.00275003804602836	0.00111306154172552	6.53624617270587e-05	0.000775771854365281	0.00100051519814393	0.00121052287435175	-0.00120955337224193	-0.00116076529542786	-0.00106004696627915	0.000737626199244668	0.000212597105912038	0.00116177054682753	0.000280025080507285	-0.00217881029331002	-0.00181815674104635	0.000783675615741553	0.000491182035308735	-0.00163729811995827	0.00111768056880912	-0.00233854283667778	-0.00268986269264093	0.000738713957291082	-0.0021209081572503	0.0019495715579898	7.7342270713876e-05	0.00087944042472976	0.00181455105308881	-0.00125768007336269	-0.00046870488780526	-0.00270967596127403	0.00296777175265561	-4.96040808951603e-05	-0.00153522173164267	0.000240115609621672	0.000401395139606464	0.000190938837064336	-0.00161514521594819	-0.00378579461668649	0.00109928108375701	0.00107856629747705	-0.00203330030756121	0.00226429881630597	0.00205620789149774	-0.00267969938624013	0.00032540757063293	-0.000611288407082355
-339.099999892382	-0.00151337208193791	-0.00151337208193791	0.0016515288567519	-0.000494129590319137	0.00144950585169656	0.00122532697499844	0.00128072830550607	0.00360227964341242	-0.000521122995729484	-0.00234041391529882	-0.000977836282929245	0.000977073488864	-0.00194755375353561	0.000149869875617159	-0.00139683909112653	-0.000586055989099776	0.00206471243778139	-0.000147398802587739	0.00124559353774356	0.00128073092818393	0.00023998888852117	-6.8783070231726e-05	0.00159701183428052	0.000459572251974572	-0.00104474648497199	2.29082486504772e-05	0.00247375628488522	-9.34585146511457e-05	0.00172316695395325	-0.00115742221064641	0.00160233635228912	0.00121072896849006	-0.000369738021470334	-0.000894024389603176	-0.000476633255628189	0.00156128749041573	0.002395803384314	0.00285704880155147	-0.000448318203216558	-0.00156889457746612	-0.00123170142687512	0.0012632908937692	0.00187228052606137	-0.000280347577186091	-0.0015834287633979	0.000786886617826554	0.000673110270855815	0.0022270643597736	-0.000633461805981672
-339.066666559112	0.00344965165986344	0.00344965165986344	0.0003703886415235	-4.55499775205981e-05	0.00199366850668148	0.000299218675777202	0.00124390035355593	-0.00365762217064936	0.000938118927438891	-0.00242448894898284	9.97437090310971e-05	0.000756285144747015	-0.000721462837318887	-0.0012905705053684	-0.00185125463446512	-0.000867816293549817	0.000620613897644562	-0.000434402332596395	0.00164762862559054	-0.00197098472807999	0.000385823822417253	-0.00210805283235205	-0.000818795883966827	-0.000785589112515472	0.00394972248738701	0.00178844191096506	-0.000545279993748982	0.00107643008132685	-0.000404021581371206	-0.00105468139395248	0.00102709672348966	0.00264795451585786	0.000875261974196295	-0.000203385509526033	2.5139704812327e-06	0.00140829164884682	0.00141631067712744	-0.00100874550782037	-0.00104516901624363	2.45430682366266e-06	5.20766006385509e-05	-0.00064202899733079	0.00169295308462458	-0.000277920747293936	-3.37301619415253e-05	0.000725997055200045	-5.73304672218944e-05	0.00107539121555567	0.000638433067357225
-339.033333225843	-0.00197497758229004	-0.00197497758229004	0.00138126265663741	0.00180863819556298	0.00227789652817711	-0.00190636079927486	0.000457822332503355	0.000683123714851019	0.00067923060100672	0.00282591470634275	0.000993634604466886	-0.00129786668634679	-0.000353331254967171	-6.4060308336833e-06	0.00114227190115346	0.000680105738693704	0.000780299988325295	-0.000825332013271285	0.000441125532898212	-0.00151480441206675	0.00252500587424764	0.00163751248207877	-0.00065264337005666	-0.0018319784380576	0.00229578043384771	0.00032665753233696	0.0023045935835152	-0.000641876984407319	0.00181701219577046	-0.00276032250202851	0.000638052003511302	0.00186121183658439	0.00055547865367811	0.00032341564324001	0.000715098642609435	0.000692302676996936	-0.0018264813696699	0.00134851978378447	0.00244855374957365	0.00144928913951137	0.00133293934693124	0.00342673093127255	0.00085395805098365	-0.000248424053378327	-0.00275689078405539	0.00154570429688816	-0.00280013042694416	0.000802331775594411	0.000668908305420435
-338.999999892574	0.000476956352492119	0.000476956352492119	0.00157723398017873	0.00179130781789505	0.000715900333217556	0.000802435261688661	0.000467657151933976	-0.00254158186819442	0.00194732478051263	0.00144177754548824	-0.00312395735940785	-0.000839444364435948	0.00182455568009487	-0.00128852010712843	-0.00152819041057106	0.00167796389011121	-0.000938271438508442	-0.000889881793802449	-0.00105862305761228	0.00174554318698761	-0.000375259618652257	-0.000496252717778201	0.00307512637840779	0.00106180055248051	0.00120910686535791	-0.00221753950209935	0.000868442237007327	0.0032026522597336	-0.00217385619750565	-0.000666636661484254	-0.000697865641593465	-0.000633091346576076	-0.000234935186659735	0.00192195416123064	-0.000374800203248205	0.00258356663765491	0.000470078605639968	7.93792225184387e-05	-0.00121080882544289	-0.00234912051412517	-0.00120882679651491	0.000783612953635049	0.00115491814939783	-0.00151068170551294	-0.000291097598674295	-0.0013773819625269	0.0011160323126741	0.00199260491183439	0.00272475282672069
-338.966666559304	-0.00191267837508124	-0.00191267837508124	0.0022441183413191	-7.11580375856169e-06	0.000791212841176892	0.00226759814788791	-0.000341940133975149	0.00117955727038266	0.00262736850181144	0.000950975223098061	-0.0031257085657348	0.00259878060533858	-0.000266527912424208	-8.84499265444427e-05	-0.00286410180815344	0.000611392193139104	-0.000879542067991457	-0.00327317389161907	0.00163956023857914	0.000840285032096655	-9.12684378706619e-05	0.000306940929316157	-0.000321102392279338	0.000851122986731623	2.51096900852898e-05	-0.00076967664002936	0.00170411074300358	0.000878243227500852	0.00106420128751439	-0.00112952200018679	0.00033567890035624	-0.00158917234920808	-0.000754990325654292	0.000712533538748561	-0.00290460698449357	0.000280812838915456	-0.00417552962450829	0.00191839237397962	0.000673823389994221	0.000929426539661216	-4.00029156987225e-05	0.00105835238951779	0.000294776693903209	-0.000301273346068776	0.00218445501205999	0.00105273641248349	0.00019280048208048	0.000807607453697123	0.000492977756610502
-338.933333226035	0.00140044964255071	0.00140044964255071	0.000213996361142166	-0.00331127455386082	0.000966087242288194	0.00100074403788941	-0.000115358642202468	0.000662290082680705	0.000542953001009927	-0.000630950736053126	-0.00118248333702986	-0.00108314775180829	-0.00136603622930476	-0.00162996672798887	-0.00034773749568151	-0.00142534981928211	0.000452729484336389	-0.00184621581638311	0.0010651865113771	-0.00133482666990026	0.00299847955923371	0.000514658153932701	0.00171266707971029	0.000439823433363684	0.0014454323993861	-5.86446335669732e-05	0.00156402601338956	0.000530946392794163	-0.000345173756767236	0.000547796726448779	0.000123406436438378	0.00016824781213165	-0.0019347012287263	0.0015041600528638	0.00247973836491544	0.00114873447364472	0.000306628060981251	-0.00158660711146719	0.00164862678612887	0.000925075178922485	-0.000671153032735683	0.000882585086308563	-0.00172449893806781	-0.00305117553465317	-0.000572943237766355	-0.000747399382968861	-0.0015794866119937	0.00172424495989554	0.00212958032653043
-338.899999892766	0.00265364799152368	0.00265364799152368	0.00296931443124859	0.00206069417830768	0.00137606337229235	0.000346169611941005	-0.00233266635013341	0.00186764363044112	0.000450514684249614	-0.000333447502304796	0.000130800747452975	0.000430698242513072	-0.00154902987049654	0.00104999166138187	-0.00262278947431949	0.00135448508401192	-9.95924302655826e-05	0.000556440931508195	-0.000600617767422817	-0.00125898710896888	-0.00103259137788814	-0.00119711868462524	0.0044357234996053	0.0011454147090274	0.00515776639389176	-0.000125071971466606	0.000155272877712442	0.00327573551736282	0.00111389056626621	0.000143272719798304	0.0020467823110033	-0.00159683827752832	-0.000140774878692018	0.00137649290584563	-7.76418604948592e-05	2.47051932581455e-05	0.00376255984174478	0.00110896675033356	0.000476279934678026	4.67496174491044e-05	0.000264490902233572	0.00105371061800719	0.000160218112857824	0.00221208720423571	0.00190372445807041	0.000460894502110398	0.00268058776098068	-0.00215633149942362	0.00119505859066071
-338.866666559496	0.000582423333991278	0.000582423333991278	0.00194217117557149	0.00166054713314834	-0.000726226606133862	0.000898884187917615	-0.00067099857669306	6.38941319848207e-05	0.00212115785059319	-0.000811144330904456	-0.000132343455015116	-5.6041699344922e-05	-0.00233356437386778	-0.00128769171982668	-0.00339058956038063	-3.12598305026723e-05	0.000423574111770963	0.000253230574940311	0.00059366168581565	-0.00270591635373618	0.000458990646123536	-0.000540457742240874	0.00158162405981122	0.000728131838068302	-0.00133983877207589	-0.0013206583689982	-0.000459705339698968	0.00201863283601056	0.0012180305074585	4.78749953721769e-05	0.00247949063816377	0.000400743439729845	-0.000500701767132128	-0.00144169611305922	0.000477009531544947	0.000810105706377184	0.000785850272257527	-0.000133114431624892	-0.00108286454319617	-0.00221860833865029	-0.000857403994480199	-0.00104123097953046	0.00170531451207423	0.000159946152233359	-0.0028719996543467	-0.00102804024348835	-0.00249905108375192	9.80205968282855e-05	0.00092469031234732
-338.833333226227	-0.00291498169436855	-0.00291498169436855	8.68108074382201e-05	0.00090958191461965	0.000695874444245237	0.00107439418691324	0.000619790251657926	-0.00030000412226161	0.00047120128430389	-0.00171700868915159	0.00124748088487525	-0.000760699633909456	-0.000758841138248867	-0.000723382800205896	-0.00403651896101753	0.000466851352872166	0.00197681209264999	-0.00012433623218	0.000380052219446037	0.00210334020394909	0.00276416618024855	-0.001825918841033	-0.00229937495244814	0.00219838609077005	0.00334212666830924	0.000578475130445399	-0.0027434613335815	0.000876932462529401	-0.0017829153517358	-0.000806287769384961	-0.00129515983526873	-0.00221843791521181	-0.00121000336082189	0.00114932456802841	0.00144232965077007	-0.000373890449577141	-0.000433396335352443	0.000386185632621161	-0.00148436452369205	-0.00151780169760352	0.00199852176456539	0.000989308506828879	-0.00233357731609762	0.000203613420107551	-0.00320316206270399	-0.000893721552887472	0.00252642525759295	-0.00127699870919218	0.00203518124943658
-338.799999892958	-0.000380203494415254	-0.000380203494415254	-0.000112087189307442	5.50478279633948e-05	0.000558409417951267	0.00162490751907041	-0.000660438377454886	-0.00139125485789549	-0.000788979006924539	-0.00157833375788885	-0.000267308801701671	-0.00258793944805935	7.23407649808605e-05	0.000774337582574391	-0.00215698679498777	-0.00105027839527938	0.000748552361898525	0.00207074604953716	-0.00131878011318487	-0.00056290581503271	0.00185772942638307	0.000237416829494186	2.3343953071242e-05	0.00146946191433805	0.000934593247687077	-0.000326659155790221	-0.00181862264431043	0.000269168976516965	0.000917731568945257	-0.00178335822560782	0.000260018555979014	-0.00147136714525264	0.00144910823803568	-0.000236862290674433	0.000484348539457113	0.00115296648829455	-0.00241019344460169	0.00292143862901395	0.00100195311894158	-0.000927875578945248	0.00147396078782902	0.000257268378958786	0.000126775621964503	-0.000760013701394113	-0.001740813537358	0.000533129864849435	0.00090183030063562	-0.000933852805498847	-0.00178605869772341
-338.766666559688	0.00037523822091623	0.00037523822091623	-0.000442983358473037	0.00138694492611802	-0.000930018100001262	0.0017952228206457	-0.00258704209263028	-0.00235893822201316	-0.0035420615962467	-0.000172099105891999	0.000765416733220614	-0.000509949200545701	0.000916201314642318	-0.00237506674004939	-5.62189372708133e-05	0.00124811362536426	-0.000295774547392491	-0.000195629921640905	-0.000495219794356516	-7.98441913067993e-05	0.000761057113709884	-0.00130183657914129	-0.00168754118517433	0.00214924759053137	0.000741081198148863	0.00252867892541064	-0.000850038153178745	0.00223919136173056	0.000756766757843308	-0.000376033045797253	0.000223711809099192	-2.13720667016082e-05	-0.000117230212196229	0.00110960893500545	0.00200405733909059	-0.000618202152312453	-0.00284842803694574	-0.00214256558502168	-5.83466998778093e-05	-0.000619912942927403	0.00279333838430584	-0.000999951240885366	-0.000124194554978474	0.000616037457014884	0.0011819011445765	0.000228648533281195	-0.000690946763786782	0.000147619403461308	0.00394180298475622
-338.733333226419	-0.00160590757237367	-0.00160590757237367	0.00012780243350885	-0.000672995563458567	-0.00251372587112664	0.00138400464561672	-0.00193172662115637	0.000470468890240161	0.00252387124109221	0.00131026517827404	-0.0005959247876407	0.00179928537184915	-0.00120852069099431	-0.00174783710577431	-0.000142981407482035	0.00015830817121365	0.00461483265053242	0.000656527183494404	-0.00252696867457425	0.00175191015248966	0.00175516318424696	-0.000270217247028803	0.00146058506812441	0.00226832229539198	-7.27732647788359e-05	0.00293100935657187	0.00145094795170309	-0.000153060973997921	-0.0029943606706172	4.32780794341614e-05	0.00169998960752848	-0.00186237863311467	-0.00186827256323441	-0.00214089984434351	0.0027655997596886	0.00052900868455108	-0.00423831979467182	0.0002915642574296	0.00150489208540305	-0.000145262543084668	-0.00196331769384939	0.00120821681834382	0.000996846065956403	0.00070218599806271	-0.00144724856361167	0.0003816849078917	0.000980768022322942	-0.000758967126242349	-0.00065349564078776
-338.69999989315	-0.000330309771230164	-0.000330309771230164	-0.00141829712187203	0.000584830195028641	0.00196596874218036	0.00173627759930217	6.01689094870128e-05	0.000942436289174009	0.00108030804313763	0.00416401710498859	-0.00128476033322245	0.00254632021415047	0.000478342610221061	-0.00130385804012889	0.00277183972804795	0.00199940263943787	0.000205374819433723	0.00167942232667007	-0.00127638190334922	-0.00115867906757472	0.00192338134638181	-0.000179070311329799	0.000107288221860125	0.00119555909122004	0.00113998600817167	0.00127700370593808	-0.000864351548074738	0.00120307723875857	0.000695547743299496	-0.000308612383536522	-0.00176558527868897	0.000879436246231657	-0.00172071213120673	0.000589485806097745	0.0012862034771195	-0.00245417392343161	0.00038703708291421	0.00183307443218605	-0.00199345245578197	0.000175809357923828	0.00161641639726973	0.000411897902111713	-0.000644403357177747	-0.00063313426507916	-0.000630567000573068	-0.00379496609342522	-0.00283995066533682	-0.000826621282838613	0.00100271939155783
-338.66666655988	-0.00215354859557026	-0.00215354859557026	-0.00332001149335681	-0.000742021802003889	0.00153868075898744	0.00291451777587481	0.00100637708304796	-0.00110488030340872	0.00367011960840158	0.000895403739825662	-0.00160904046008326	0.00316708244779429	0.00136073964161221	-0.000503926770338725	0.000388923992334367	-0.000484466587172827	0.00140895967353216	-0.00267109778794372	-0.000996135568251399	0.000998356693095559	-0.00229961864293915	-0.00238411295010543	0.00210312480341113	0.000666236906914031	-1.11110313493201e-05	-2.46279492233104e-05	0.00212687995825445	-0.00275365312845066	0.00125575382599807	0.00165465425645772	-0.000451492404775378	-0.00224119647185461	0.000508270317227333	0.000669764926507166	0.00200133314077311	-0.00239250086919351	0.000545174565630635	0.00246053496949417	0.00350344863727325	0.000708843162641859	-0.00240675701991921	0.000842117578944146	-0.00389714472442215	-0.00249521451571955	0.00214543389515875	-0.00104610597837607	0.00285125514942608	0.00023757222987375	0.000934036047905873
-338.633333226611	-0.000796865446416106	-0.000796865446416106	0.00166810230761993	-0.00102539978952343	-0.00040456983689241	0.00429023489938385	0.00302041630583494	0.000162542332980853	0.00125521753620905	-0.00114050768890106	0.00153916367850082	0.00376639842488002	-0.000441800240388424	-0.00291781810424008	0.00100744915872686	-0.00119867160004705	0.000373222319089761	-0.000131954182763683	-7.64730564611904e-05	-0.00134007560127558	0.00245794151974144	0.000476745139775803	7.71183608655468e-05	-0.0002176982060621	-0.000865620975823989	-0.000219939333319541	0.00242787807616818	0.000434004752640216	0.00146596611026362	-0.000320774070333707	-0.000712894792257446	-0.000665623219133771	0.00157003216938023	-0.000244009227881259	6.95135088070176e-05	-0.000148485404757204	-0.000528197008132336	-0.000527873977982929	-0.00156508897856067	-0.00226482861849353	-0.000396033812692931	0.00363261247812308	-0.00107661862501873	-0.00316304988157701	-0.000469063751284082	0.000137376044851534	-0.000621414537628984	-7.60878602455994e-05	0.000320294573354141
-338.599999893342	-0.000394633995644211	-0.000394633995644211	0.000136204591365097	0.000212411588551675	0.00071491847278049	0.00243039272865109	0.00171791605342642	-0.0038572138133699	0.000188640424008346	0.00260958923287269	-0.00259232913977969	0.000946372069499324	-0.000420341293310478	-0.00366304253519645	-0.000116544536321705	-1.40859571038376e-05	0.00126455455173791	-0.000817900187940146	-0.000346844862784468	-0.00270700697271353	0.000532239015919256	0.000410193357060162	0.000117677734771671	0.000187457828080606	-0.00111818830940869	0.000556408623435756	0.000735905810656079	0.000880465911518136	-0.000484755833699446	-0.000592664399944987	-0.000537224607006448	0.000868634805483381	-0.000888317232375813	0.000378498292887164	-0.00127476353290967	-0.000700083536862017	-0.000195852305230115	0.000530929051912765	-0.000629127787804995	-0.00161927775337944	0.00145510251929293	-0.00118363288432966	-0.00302295720189316	-0.00222654298327507	0.000817735598368952	-0.00237018321560778	-0.00127321318514595	-0.000331531869886104	-0.00139158968039588
-338.566666560073	-0.000488492536823815	-0.000488492536823815	-0.000973756120237868	0.000752045932067791	-0.00157494203509934	0.0030170166634631	0.00144182387393421	-0.000557136848930218	-0.000119503572298951	0.00200053950159806	0.00163495360127675	0.00217025214682554	-7.60928561072127e-06	-0.000374955515212827	-0.00076494090643231	0.00277173586326751	-0.00182979861914068	-1.10696448419878e-05	-0.00189316309823651	-0.000907902646137826	-0.00149521942516195	-0.00273350682735474	-0.00181630256015242	-0.000780272653255532	-0.00158666263142138	2.84195994801895e-05	-0.00026752699310606	0.000899589979324822	-0.000547456771327171	-0.000832255439926932	-0.00025406218725188	-0.000484341893225326	0.0019079749037525	-0.00114269588220406	0.000972031330788936	-0.00020705823561451	0.00134680830534106	0.000192271007286582	0.00138665222423018	-0.000110549741173749	0.00173000215317487	-0.0024267286953249	-0.000470482420555363	-0.000117596933950193	0.0029420943223315	-0.00178530484363804	-0.000115021468643173	0.000505330346872501	-0.00128227095776523
-338.533333226803	-0.00184306739675966	-0.00184306739675966	0.000692174497668785	-0.00220409767659102	-0.00140169600946871	0.00286343195932537	-0.00026727728043574	0.000262797991704145	-0.000185997300084395	0.00229246455964272	-0.000665575853181277	0.00171592395699049	-0.000251128912765797	-8.87574464828456e-05	0.00110146142659917	-0.00162326815772895	-0.000619581386111179	-0.00153944441205545	0.00191622565560001	-0.00218550609370938	0.000492004906672894	-0.000874731602319101	-0.00230445954135294	0.000319745698712515	-0.00161778620344954	-0.00232507328342624	-0.00363078594565536	-0.000424380977241845	0.00215133837174464	-0.00129783933414951	0.00131488802209112	-0.000142406453734312	-0.0015748337878595	0.004491128027029	-0.0011550764327799	-0.000844156473668201	-0.000701154553367944	-0.000691963116314587	-0.00180760157120008	-0.000533903893373266	-0.000101370636367393	-0.00135851990877822	0.000346510008153222	-0.00155122884915715	0.000479569255974921	-0.00117650266425984	0.000220302379407511	0.00172556397206081	-0.000615754814124458
-338.499999893534	0.000835396348924822	0.000835396348924822	-0.00102834467642476	-0.00187296183886088	-0.000101432616669173	0.000246673224070015	-9.07936629779282e-05	5.14142691901975e-05	0.000980368093827066	-0.00230306538368841	0.00125733605343104	-0.00156533478164766	-0.000231995837245647	-0.000640008577146634	-0.000283035725304304	-0.00281373022586617	-0.000436458467604539	-0.0022681739132292	-0.00357049072564064	0.000211162051617753	-0.00339248177470541	-0.00266149901733748	0.00130073741277958	0.000574957364890549	-6.78868211813066e-05	-0.00159073704186619	0.00292606245757943	0.00371117395486886	-0.000157722245281877	-0.000807464075387676	-0.000541349205255948	-0.0028679744610175	0.000339190564447867	-0.000646842742292653	-0.00192143852184101	-0.00108243618107906	0.00115411139512145	0.00102629165524581	0.00181039884452761	-0.000241675796862073	0.00269115554785027	-0.00103368331770015	-0.00109564047783983	-2.93380663496379e-05	-0.00234485754630054	0.000751559036264116	2.39807459179175e-06	0.00312082158846883	0.000997993704645372
-338.466666560265	-0.000480591955641985	-0.000480591955641985	-0.00116457316056828	-0.000460147052719795	0.000959438165250348	-0.000295275874773515	-0.000596078940329203	-0.000385476814206642	0.000492355082010176	0.00056060729996088	-0.00180845349202952	-0.00130166866307768	-0.00144388105715021	-0.000719726382590102	-0.00252242418262649	-0.00376391898156381	0.000170937201621757	-0.00108675118323409	-0.00124131177104803	0.000470699315567424	0.000420853781266106	-0.00193164389911826	-0.00125577454650705	-0.000252634163125154	-4.03884493596074e-05	-0.00198381831591865	-0.000779408333388965	0.00234190599460815	9.35291582997433e-05	-0.00219087819123009	0.000308468384669025	0.0020095548599588	0.00271172877504111	0.00297587661318643	-0.00278701386118163	0.00163327025144588	-0.00087855992871344	0.0011811031329112	-0.0011539373296332	-3.80238798847188e-05	-0.000432961911539853	-0.00120742381112426	-0.0022063506500124	-0.000193021212314459	-0.00234781974113951	-0.00257865629724496	-0.000422871253248913	0.00221767486692415	0.00122127968008612
-338.433333226995	0.00096181719363797	0.00096181719363797	-0.000512411755394515	-0.0032874832678067	0.000620066564745447	0.000448782078949717	0.00110194070387482	0.00144852862645228	-0.00230809497506801	-0.00289404851931618	-0.000831993912585594	0.000206064394146277	-0.000283064798266452	-0.00120682164537655	-0.000880186978644115	-0.00219193686038244	0.00373484700314886	0.000877696808717077	-0.00213432502278332	-0.00050731080208366	-0.000143323448905219	-0.00170433277856596	0.000501867127577382	0.00162123626130073	-0.00276366225380631	0.000317832142311625	0.0018213290443071	0.000914725528126437	0.00289406921029545	-0.000324551496662329	-0.00137759730200315	0.001202390250861	0.00115597825497382	0.00186938806493409	-0.00149914699584386	0.00328249486244181	0.0017879552733624	-0.00120997723421534	-0.00268643710053262	-0.00158623776983635	0.00197381414929931	0.000362294844303723	-0.00148453455161335	-0.00189219111546168	8.3881801627439e-05	0.00151532775228391	0.0014394974848132	-0.00305165839453014	-0.000315044951957444
-338.399999893726	-0.00160959515714298	-0.00160959515714298	-0.0012427609359561	0.00114705089259226	-0.00063784628195751	0.0037899733553326	-0.000727907074106415	-0.00133777352293707	-0.00197749989558282	0.000245382220461332	0.000906402195568923	-2.46679082287482e-05	-0.00251803449915589	-0.000672676514842596	-4.51606990338194e-05	-2.94124590183298e-06	0.000152376127228626	8.52665593015223e-05	0.000202395159109137	-0.00012349994774552	2.46137393207224e-05	0.00128642580235783	-0.00130805475164764	0.000171635850223284	-0.00107957510889689	0.00033336347488544	0.000727376295120763	-0.000560236391200508	-0.0011882694619828	-0.000652769133900666	0.00412729337609474	-0.00160047809565989	0.00039446796683007	-0.00278737810192597	-0.00298231750476929	-0.000293902013254188	-0.00222589559386399	0.0015386100547421	-0.000981312782446619	-0.00140276234708048	0.0012073238557132	0.00290929527599126	-0.00156575022318517	0.000698129387672553	-0.00257928382874439	0.00252765338036354	0.00108272750409433	0.00078142355420141	0.000373650112878599
-338.366666560457	-0.000850399577719818	-0.000850399577719818	-0.000265598761925667	-0.00336670709898712	0.00138319789424646	0.0018405839779877	-0.00101739351877894	0.0012165983726653	-0.000735234135372131	-7.14909401932085e-05	-0.00178835785145559	0.000691588768794271	0.00117758204202711	-0.00246722009164035	-0.000192818317920285	-0.00109748438811419	-0.000993959843588521	-0.00106896649167287	-0.00229372438006636	-0.00121589886375228	0.000580311244881893	-0.00170834800636155	0.0019201675508056	8.94255434975566e-05	0.00147543757153512	-0.0023899820933645	-9.1793959260178e-05	0.000663313805632781	0.00045168628674308	-0.00207697247150584	0.00193330659421087	-0.000143590440434438	-0.000588628899995336	-8.70650436464171e-05	0.000558416555560437	0.00227314362452291	-0.00187675661811348	-0.00113939931082419	-0.000997503816270617	0.00231269677972856	0.000244209706274034	0.00131295583531299	-0.00114081487336948	-3.61040440759464e-05	0.00138144960893105	-0.00109898800588115	0.00278198100046567	-0.00193966522949462	-0.00197024210660934
-338.333333227187	0.000294186708450606	0.000294186708450606	0.00445859440465135	-2.8157516298033e-05	0.00274327494263449	0.00249511910009348	-1.42928381141605e-05	-0.00125250795494325	0.00162323958262856	0.000719116388965046	-0.000933442878092938	0.000149739382861003	-0.00139648886608423	-0.00161806027192857	-0.000600079201550918	0.00133320929735103	-0.000687414000490216	0.000149305217686413	-0.000860305072649892	0.000432779582067555	-0.00340295890638109	0.000548198904897435	0.00074536462261654	-0.00115124953533485	5.44886575613024e-05	0.000924290678095074	-0.00145339027168667	0.00113894878269472	-0.000328852086871501	0.00114493737585264	0.000762492362994416	0.000843037050035078	-0.00166342941208775	1.86311488358237e-05	-0.000337262960218521	-0.000435755014960959	-0.000535435106069682	0.000383343459910646	-0.000367638049698638	0.00115594038042421	-0.00259564332925988	-0.000326447526178275	5.23322336196674e-05	0.000248783091754134	-6.84940247241972e-05	-0.00185885976010225	0.00196823105641364	0.00072682064895635	-0.00119861711359903
-338.299999893918	-0.00139834223218827	-0.00139834223218827	0.000861657700371499	0.00111409451079614	0.000855107535334465	0.00183477750905536	-0.00340521297401475	-0.000413344585609488	0.00212335222199678	0.000457200159878046	0.0005325713668628	0.00125291260090821	-0.00375834189207125	-0.000578939845869431	-0.000964509463167729	0.000560678831406758	0.000531688565023614	-0.0013412776528019	-0.000423855582829979	0.000453040645538305	0.000570525767931152	0.00243237611266178	0.0015302013707974	-0.00031713853028037	-0.000943122464389545	-0.000631941127225533	-0.000493186137324408	-0.00160029362728975	0.00211626706643964	-9.58640905737163e-05	0.00161830087763237	0.00194118583702818	0.00069512243538139	0.00366822132714051	-0.000803422417380739	-0.000699430984604121	0.00104446964646865	0.000257201950441988	-0.000686761417733273	0.000329418788769686	-0.000684132835739648	1.73058200804155e-05	0.00142624914680545	-0.00356339448815668	0.00191504119316954	-0.00261857176242586	0.00249755651532602	-0.00159865313309215	-0.00104589035868718
-338.266666560649	-0.000525866107471185	-0.000525866107471185	0.00180923712033443	0.00220818557947922	0.0031463362844345	0.00458881585017479	-0.00162713796123626	0.00163012247511762	0.00123785053818504	-0.000362500540616595	0.000490384974602631	0.00118300769252189	-0.00183314440202276	-0.0023704960292501	-0.00323368786465961	-0.00017417486066551	-1.02441625853267e-05	0.00179063849690608	-0.00228430748980557	0.000521810082990237	0.000606448163180229	-0.000356765618078625	-0.00130635349023644	0.00314146336826604	-0.0017415402234553	-0.00221529190704206	0.000978675708040888	0.00122703833267324	-0.00105525482005631	-0.000424917623601417	0.00073511674422222	-0.00183021633617098	0.000265313950069346	-0.00218260328827746	-0.00139720209274785	-0.000370250821738471	-0.00330310358454067	0.000478600851386179	-0.000794192172132724	-0.00127345703625847	0.0012497162525783	2.29292722575547e-05	-0.00100835579421832	-4.53512802907063e-05	-0.00267696728890399	-0.0034642859554902	0.00247717538821079	-0.0012876516261322	-0.00149571958737282
-338.233333227379	0.000238451220598956	0.000238451220598956	-0.000216729468484278	-0.00041732786273474	-0.00133034960407996	0.000711510627173895	-0.000357192225423408	-0.000726008383033938	-0.00119052659580765	0.00174648653272391	0.00326335967445857	0.00164835854132728	-0.00296618867309562	-0.00270996064832807	1.03671885077761e-05	-0.000539064761759689	0.00178824965728697	-0.00240951793329069	0.000169106568099875	-0.00116045427470579	0.00150439616370046	-0.00111752565532452	-0.000730458145409618	-0.000267029338245184	-0.000601156081751375	-0.00129583454485116	-0.00134845992318189	0.00104943941284008	0.00208564380238918	0.00073196479389126	-0.00185692381490365	-0.00296809649546959	4.23305266572527e-05	-0.00200562977952079	-0.00136705188998898	0.0021451923718987	-0.00191223339003765	-0.000442692885813223	-0.00220700744530256	-0.000784922520568165	0.0014698110439979	-0.000805878137922655	0.00147907655604873	4.71857026336231e-05	0.00068591654552197	3.29838649246739e-05	0.000609189575251246	-0.00211111823123566	-0.000537318823906729
-338.19999989411	-0.000470155793957039	-0.000470155793957039	0.00040169215772623	-0.000553445798676555	0.000222772219238387	0.00133108793682846	-0.000405568863083738	-0.00274649874347499	-0.00104500957827192	0.000186839453408583	0.0034285711161669	-0.00075736801788584	-0.00140666298764991	-0.003993949767083	0.00120032598306752	0.00134235352098777	0.00057036918782194	0.00233224853278347	0.00124587248791974	0.00233555786061146	-0.000197942135053975	0.00121532961240622	-0.00106182976213376	0.0025481741828034	3.04985387363788e-05	0.000657745671139298	-0.000429498839108922	0.00104305584341335	0.000655769166970188	0.000861399879406144	0.00169280422101303	-0.00218205430845164	0.00200089365831502	-0.00107249804610321	0.00176601086173744	-0.00307942337271683	0.00122860849754303	0.00188460885267361	-0.000574708055349205	-0.000784552970652386	0.00151342965184531	7.48909826641109e-05	-0.00189191745073092	-0.00149958223223157	-0.000342867176791661	-0.001448971391113	-0.000757357201979225	0.000144359191865617	-0.00206785694582889
-338.166666560841	-0.00081217710656889	-0.00081217710656889	0.00113346507352385	0.0023485088227041	-0.000712183386302634	-0.00143784428718419	-0.00052742079032353	0.00144637985289187	-8.13232930632068e-05	-0.000479132192901077	0.00239737026655285	0.00187920706000444	-0.000750667429528895	-0.00362570680108043	-0.00226787701090703	0.000267065007055756	-0.000667872298546812	0.00159958095060408	-4.10461657975869e-05	-0.000157220121219104	0.0020142870157609	-0.000194531130910947	-0.00213812062208685	0.000460140143440202	-0.000934251766270711	-0.000792450568306569	-0.000251909696036834	0.000479807733071991	-0.000903570166347789	0.000720787410649626	0.00190752936666205	-0.000326748976870572	-0.00136529621394466	-0.000851581170930316	-0.00154606554116754	-0.000860358448413145	-0.000171307466115267	-0.00166570726108461	0.000280262073692361	0.000344622649109949	0.000247773516474425	-0.00136143554222812	-0.000742358418179156	-9.67242295146775e-05	0.00158620950062238	6.00854076934221e-05	-0.000622661245878176	-0.000572433183187893	-0.000809828580636163
-338.133333227571	0.000148326098654894	0.000148326098654894	0.00133900164477596	0.000831309474771058	-0.000945926201953551	-0.00122322316843726	0.00205888655780151	-0.000683193539597782	0.000734393622358054	-0.00128618897160493	-0.000590741796787086	-0.000253879151869252	0.0012302260739363	-0.00112361779378034	-0.00139899201907201	1.09541851672779e-05	-0.000508597586025838	-0.000901788920108837	3.26117931886971e-05	0.00096729101518378	0.00229228157628147	-0.00141954342375283	-0.00119178938974285	0.0017166334790818	-0.00110114739947409	-0.000816006673385994	-0.00151037938760346	0.00184462175367195	-0.000110670727195061	-0.00193635337944731	-0.00185668743145984	-0.000480552368519294	0.00328951288898771	-0.00262715361301236	-0.00133391126294635	-0.00189809049204481	-0.00035903787328162	0.0026819307521746	-0.000524691174229153	0.000108046547968477	0.00102342954207157	0.000544952882347904	0.00187787429564601	-0.00347963444702537	-0.00167776825411048	-0.000269117460807267	0.00052207208873567	0.0028733385915688	-0.000478954305234036
-338.099999894302	0.000465129450931134	0.000465129450931134	-0.00158721251533778	0.00329801718156109	-0.00280415824525637	0.00188532962025212	-0.000894653786571276	-0.00117560621757662	3.0531487499208e-05	-0.000601777277197568	-0.00131385806838447	-0.000424665305834959	0.00121598271313017	-0.00015301173415383	-0.000204006054272288	-0.00096697224520137	-0.000759954257440465	-0.00122153435515127	-0.000819503846036129	0.00010531906455935	0.000282841037723691	0.000460181241243918	-0.000234747041010452	-0.000113469610046879	-0.00109360309152184	-0.00330301881424389	-4.05792557238716e-05	0.00111108912379965	0.00101501299422624	-0.000251201040502358	-0.00199998157008041	-0.000801677716468774	0.000120981737007586	-0.000447796847920623	-0.00054701142444713	-0.000129330249265536	0.000891656014097908	-0.000208162038069615	-0.00101495258424356	9.35393710966848e-05	0.00295806606876214	0.0003044136667395	-0.000131143003770373	-0.00123776370464967	-0.00218093464607649	-0.00110398518733168	0.000993730515985836	-0.000197102451326647	0.000246479456127102
-338.066666561033	0.00113554303071484	0.00113554303071484	0.000112596379527208	-0.00143038410969842	-0.00121810757249297	0.00323373988633435	-0.00330364271552552	-0.00101374446537128	0.00139861699492771	0.000982147071609818	-0.00112307965047287	0.000450169470150641	-0.00167188410031172	0.00144690471347053	-0.00173715782721318	0.00071938504733482	-0.00209561157116356	-0.00141758034848438	0.00136327726954699	-0.00132838355353426	-0.000760481876733943	0.000983822203563189	0.000998997270112101	1.29460829294548e-05	0.00161544282334969	-0.00186789791658359	0.00162653337970198	0.000386548902243988	-0.00210796984098216	-0.00484523351513044	-0.000891919257546614	-0.000482184542067721	0.00212557793034729	-0.00123748379751776	-0.00207828798629306	-0.000452856431299553	0.0019013178317705	0.000279179668939533	-0.00241622042722234	-0.00123377969501592	0.00294885564538072	-0.00229407290805561	0.00100786034696254	-0.00324443808602481	-0.000403724603171174	0.00205144914254496	0.00270395851191274	0.000487977318044952	-0.00224259084306844
-338.033333227764	-0.000940562395526534	-0.000940562395526534	0.00156342883448113	0.000503753507285376	-0.00155144546495434	0.00156636916257369	0.00070164189007893	-0.000371127515368275	-0.00134444094919761	-0.00338806661085045	0.000767534592866936	0.000158076144898378	-0.00146735810475784	0.000245927566167592	-0.00137442980021041	-0.0018592522948736	-0.00366118882309674	0.000802619258605142	0.000178040544364433	-0.00311219172676813	-0.000354802531256637	-0.000430144270829103	-0.00199743747895165	0.0013863549207821	-0.00119951957501041	0.000729941808627732	0.00228222366085706	-0.000475629520968024	0.00109585368930754	-5.4213665922398e-05	0.00047710198718498	-0.00176364958797603	0.00133205455746732	-0.0011645617641648	-0.000657035514058935	0.00091196052409559	-0.000353893035486386	-0.000741320471030371	0.00292593458572621	0.00132184168790417	-0.000330666503658761	-0.00201848896625278	0.00123525315962003	-0.00131139092013155	0.00127138860921017	-0.00104659822208131	0.000861136436360099	0.000863136431636047	-0.00198844122317665
-337.999999894494	-0.000205061633530512	-0.000205061633530512	-4.02876109741879e-05	-0.00328093039570565	-4.46660150481559e-05	-0.000439526065059814	-0.000661080769248423	-5.25077682081987e-05	-0.00269305324584579	9.72056294399337e-05	-0.00100876514649473	0.00211148061126865	0.000629817543885469	-0.00191211642786437	0.00029860984386243	-0.0028814825891309	-3.04467254881313e-05	-0.000959792310100571	-0.00261945387488072	0.00017700688096034	0.00108574443321974	-0.00334141776760954	-0.000638921027981687	0.00114867850621869	0.000269518911095723	0.00137180460296138	0.00034651048825618	0.000722029011650971	0.000377947698259828	0.000805351341578109	-0.00124545752331973	0.000945565664969505	-0.00283893750372322	-0.00041614138282442	-0.00108274678900833	9.15900167417494e-05	0.000488350118216019	-0.00151691047015379	-0.0015347295211191	-0.00100235099993928	-0.00106381174955095	-0.00112043857421862	-0.000201901242456781	-0.00184065374732822	0.000841074748319959	0.00265502749647517	0.00109798910733072	0.000382512158663695	1.01977485926774e-05
-337.966666561225	-0.000525853064405113	-0.000525853064405113	-0.000353503373741959	-0.00203626846294291	-0.0022257622626467	-0.00135782143156071	-0.000180727320987062	0.000348516777240238	-0.00220650923976795	0.000323798842980061	-0.000331207003759326	-0.000740028808369209	-0.00101601070101109	0.00065694497443658	0.000160529323701919	-0.00133264141790979	-0.001432756758738	-0.0014146522172005	-0.000219591705108546	0.000688196179093992	0.000841334575180874	-0.00150019659651934	-0.000429089145324246	0.0036194472115687	-0.000716633941652667	0.00168529860877709	0.00106137383454741	-0.00080240342261928	0.000692755305466197	-0.00127053196609928	-0.000322311114083318	0.00264333432840247	-0.000345502624006233	-0.00184854196697604	-0.00343035693339211	-0.00134927030885801	-0.00043163897916032	0.000165878348107884	-0.000416776362735738	-0.00165838685109654	-0.00198977158346669	-0.00280706224604677	-0.000818097156870423	0.0020826689798723	-0.000538111607316982	0.000255068241908574	-1.7177801916235e-05	-0.00069645875866009	-0.000235758912983886
-337.933333227956	-0.00109004632332688	-0.00109004632332688	-0.000113801362345956	0.00162772472992156	0.00146069388612025	0.00327467027449846	-0.00199820899020298	0.000585840156595019	0.000269786765047964	0.00126330830395815	-0.00124037533137478	0.00292354824405905	-0.0020251206357832	-0.000588452640600257	-0.000366001384281334	0.000713348601729225	-0.00338430725299199	-0.000209827924610995	-0.00244942995102149	-0.000623689708125319	-0.00147532534642558	-0.000738703695560616	-0.00245195867930514	-0.00254681984898919	0.0013419201945859	0.00136829850575004	-0.000374662879657706	-0.00232529050573616	0.000456986836120388	-0.000543484710127107	0.000370865782845731	0.00153831974792262	0.000758717551872845	-0.000393128789184072	-0.00212091707470186	-0.00278052478745949	-0.00093942442003403	0.00065766562758518	-0.000553427535464168	0.000668707601667595	0.000610171787369218	-0.00272325060592382	-0.00344359410694073	-0.000895018766815192	-0.000499168873018929	0.0022973925362384	0.00232167897098068	-0.00376846845374823	-0.00198935946978562
-337.899999894686	0.00117101867365788	0.00117101867365788	3.30014086159514e-05	-0.00148581195922048	-0.00137719824987825	0.00364022928042884	-0.00285793286816416	2.69015997930167e-05	-0.00204823173704327	0.000713547131634629	0.00242282264376104	-0.00215744029617559	-0.00071460615339114	-0.000581362375700833	-0.00110904661731992	-0.000709429326603228	-0.00147714409448996	0.000256243633394604	-0.0019573168095669	0.00198921089173354	-0.00101827711502778	0.00154678587629953	-0.000683660246688755	0.000106546190246526	0.00117718591934779	-0.000939980722610256	0.00041350289107045	-0.00192709271809177	0.000319040344949895	-0.000995260077867877	-0.00206014723435932	0.000460932315353824	-0.000634601872838703	-0.0015972857351878	-0.000754653241445857	-0.00166117236797436	-0.000498558291067486	0.000170397340303108	-0.00261495632039366	0.00100135466279327	0.00124389900072963	-0.00288499547160048	0.00165872405359424	-0.000651723828212214	-0.00123993458224525	-0.000730272173866897	0.00228138093650054	-0.00070559972277362	-0.00289605895237832
-337.866666561417	0.00165840023487729	0.00165840023487729	0.0005251771677659	-0.000303629001070505	-0.000748440118478189	0.00232260114057303	-0.000599699705690182	0.000413380130016461	-0.000626605538423752	0.00103320204351687	0.000877118060430782	-7.91559440745937e-05	-0.00159824283177734	-0.0013498160633546	-0.00193277644025547	0.00191699162780368	0.00215181715803714	0.00101364599880172	-0.00274951032540904	-0.000318538117058176	-0.000236242610480053	-0.00290335743253378	0.00105838255922286	-0.00173684911920047	-0.00112885144688357	0.000407742541095546	0.000360983438507878	-0.00120717482776811	-0.000627963905783457	-0.00122959609565765	9.11081126762081e-05	-0.00210024189347191	0.00161965716361145	-0.00135700317057719	0.00165304996599513	0.000110026890252635	8.32222586549802e-05	-0.00044670965185889	-0.00139624325364318	0.00127595034068051	0.000703541377206185	-0.00264306827398542	-0.00168573462914789	0.000128312216571835	-0.00290919532883993	-0.000866479259321817	-0.000195550454108684	0.00150946130993834	0.000530521933304162
-337.833333228148	-0.00184204367710072	-0.00184204367710072	0.000721866997004161	-0.00147910079241109	0.00127303560376657	-0.000747478191589268	-0.00368906658619061	0.00131572622679732	-0.00388660410188524	-0.00028081727746232	5.78218993683155e-05	-0.000423537426382237	-0.000682956499058029	0.000222925432950771	0.00204370143809474	-0.00153173775271176	-0.000616833482177115	0.000256758208041497	-0.000297717487646953	-0.00106736798810769	-0.0037977576258672	-0.000299352871880432	0.00173316284147385	0.00322107144998607	-0.0010969587265901	-0.0016072019798743	0.00360781299285395	-0.000826693737598694	0.00128011029928243	-0.00170843084169114	-0.00105181326926707	0.000263586985423947	0.000849119499502726	-0.0019987277647382	-0.00208593287979797	-0.00173886074946372	-0.00308831809538135	0.0023475015417288	-0.000444364926086904	-0.0013434392039382	-0.000861037516103447	-0.00191203008989105	-0.00324630763116074	0.000622701756150534	-0.00226019611221462	-0.000870620736051597	-0.000175769281272387	0.000801523249994052	-0.00018164656547881
-337.799999894878	0.000892905134977529	0.000892905134977529	0.00325126904271555	-0.000721678959193728	-0.000236164795973437	0.000855802602168665	-0.00383451470214125	-0.000321410587406201	-0.000592924525856242	-0.00102619571506646	0.000193922127121104	0.000525567303189756	0.00050956671542024	-0.00291726100684353	-0.00139156571535803	-0.000482602775403129	-0.00176951443032725	0.00222319229032075	0.00189138507273368	-0.000339796506926504	-0.000106768824305936	-0.00248673165207858	-0.000623686823006731	0.000747451538265165	-2.26831500720337e-05	-0.000104233345238125	0.000379699024882441	-0.000409760767165368	-0.000155750187098791	-0.000872723604180448	0.00161364968433808	0.000642647134894703	0.000565950328296427	-0.0011710735774817	-0.00220417446832022	-0.000417892387484464	6.12452690703646e-05	-0.000525302764977198	-0.00212988292434491	-0.000699800680791451	0.000236071004912186	0.000640843205075958	0.00207242650678474	0.00163638937487909	-0.000581448333620171	-0.00391828989849996	0.000379192131026995	-0.000489546486008297	-0.00127549662220383
-337.766666561609	0.00118102957957267	0.00118102957957267	0.0010045233014504	-0.00112303859845586	-0.00085866598443296	0.00163858126858984	-0.00221999637376791	-0.000290788696715616	-0.00212575880408017	0.000564995390902157	-0.00155237634945138	-0.00258771216031328	0.00225149363311516	-0.00385412850115652	0.000164085742559772	-0.00143867316471502	0.000262108951141315	-0.000923420258264862	0.00140477576695985	0.00110663547583967	0.000707618583603242	-0.00136037112232335	0.00173053347898156	-0.000610788627452008	0.00240736064328684	0.000492952482829656	-0.00151309592283089	-0.00356928935406842	-0.00064534704845487	0.000310234123184427	-0.00171990268540867	-0.0035306511906561	0.00287875157612838	-0.000951063866608259	0.000322171516648817	-0.00359140693034532	0.00176624108723622	-0.00267382613030143	7.8927181188071e-05	-0.00317629491084992	0.000817313610364523	-0.0004743826653959	0.00181095265763653	-0.000700371235541342	-0.00169111498481211	0.00230848816256901	-0.000180105671416131	0.000176132781496974	-0.00053230319309916
-337.73333322834	0.000190364970845458	0.000190364970845458	-0.00061965189875568	-0.00239946650850764	0.00167249451735352	-0.00134187155163434	0.0001391786233923	0.00167801107023324	0.000663093983672813	7.95190750226826e-05	-0.000430369247187534	-0.00102291990161851	0.00153116264815878	-0.00209821132267018	0.000931548955467987	-0.000582306717731629	0.00231232572300488	-0.00145172674240324	0.00187427278729657	-0.00186453600004854	-0.000399196846454952	-0.000883103198770274	0.00283446333226145	-0.00077741706753931	-0.00110332970066784	-0.000383469869923325	3.98269650599969e-05	-0.00254322313459387	0.00181755350784962	-0.00219450046968905	-0.000414015224407649	5.72873096221782e-05	-0.000875147377253693	-0.000476844623984674	-0.00151580147493757	4.37346935043825e-05	0.000261281280273695	0.00188089128582469	-0.000515421817813388	5.89522510784368e-05	-0.00277246801480524	-0.00143243654575387	0.00048264211091309	-0.00187804898512822	-0.00156642147802377	8.33753060824893e-05	-0.000737958995704946	-0.000570275046541169	-6.65349722603903e-05
-337.699999895071	-0.0029624913178885	-0.0029624913178885	0.00282214288254601	-0.00358410050196356	0.000234510697638912	0.00106528067434131	-0.00145123955232651	-0.00166296204753558	0.000940885605946962	0.000420990282002709	-0.00216060829309228	0.00131106484110843	-0.00327829164264881	-0.00205546290834302	0.000517760899372388	-8.56749462413431e-05	0.00147810715194474	7.19974741555385e-05	0.00200870312592838	0.000374610393379826	0.00292483724497017	-0.00146918455866207	-5.37842160440727e-05	-0.000983404361680207	0.0022561700382816	-0.000636519138005331	0.00315566687995883	-0.00200267671619903	-0.000187043598217196	0.000116361554726829	0.000346792324764422	0.00115633435992002	0.00110979614484463	-0.0013965160027446	0.000874337109712853	0.000494825776052199	0.00177857346337207	0.000127213685267136	-0.00420458789133149	0.000634750650940208	0.00121386284012248	-0.00238520269359266	-0.000805763626581579	-0.000122766174462052	0.000202229512444418	0.000693124648920906	-0.000529504309219053	-0.0030476456348193	0.000246160827385711
-337.666666561801	-0.00224325314722962	-0.00224325314722962	0.00226391179061014	-0.000919191827056021	-0.000603052961595907	0.000276624089447508	-0.00067695803827339	-0.000293059420406139	-9.78989396438479e-07	-0.00210557045757065	-0.002724420442903	0.000619915722363751	0.000276731161336641	0.000339340855819326	0.000580341939256157	-7.17613212493085e-05	-0.00362957909264316	-0.00153158287800781	-0.000541329719342287	-0.00231842261186188	-0.000727820126114609	-0.00520096929645508	-0.0024703430700137	-0.00191873602492243	-4.8393018765025e-05	0.00102423593328649	-0.0021709322828356	-0.0011867977407809	0.00154526748782091	-0.00073650686129112	0.000663827255557026	-0.00151902173851193	-0.00100166497248688	-0.00329834352806591	0.00239190738501538	-0.00134220535342755	0.000682961204761412	0.000819629553254431	-0.00323136268006874	-0.00092991145412169	-0.00117099866199633	-0.00230182622026609	0.00149578676066808	-0.000581461620652424	0.00291602204715813	-0.00109219664910509	0.00119544374570302	-0.00216559261592031	-0.000852525364694157
-337.633333228532	-0.0026541265271014	-0.0026541265271014	-0.00236921813031332	-0.00114794265506302	0.00144199810628831	0.000574544393244225	-0.00123391899199154	-0.00192970677797999	0.00243502349100799	0.00169715664892478	-0.000132334542886747	-0.00181459153186114	-0.000221033274333315	-0.00293769167243607	0.000126151371400041	-0.000492942380084571	0.000760699313372526	0.000263215230610903	-1.05778453192151e-05	0.000227452647566295	-0.000871046082945304	0.00141766941770749	-0.000846648636318226	-0.000271329946526899	0.00167026827880157	0.000656299480562339	-4.81879514135919e-05	-0.00318470239697222	-0.0017013834122519	-0.000483343974825412	0.000754254140393762	-0.00189643671668505	0.00258434879063796	-0.00117535141698988	0.00132415790379559	0.000988531101962953	0.000384252262568885	0.000188669282154441	4.38889856535507e-05	0.000357079623725554	0.00145557567445143	0.00058553037996012	-1.96206091096496e-06	-0.00140914372110745	0.00140462793318885	-0.00368587826419697	-0.000570028974505865	0.00157166955120691	-0.00175251759008577
-337.599999895263	0.00192689717964234	0.00192689717964234	0.00221039957571945	-0.00477111537555674	-0.000812619882874399	0.000168336263336455	-0.000241016109298497	0.000984198183622165	0.00111322577358897	-0.000307462826915295	-0.00156873045312633	-0.000559712875247698	-0.00217189849445842	-0.000948930872947562	0.00374359083607956	-0.000802177774260171	0.000984140507408027	-0.00011968239714466	-0.000123300503607093	-0.00058033512225264	-0.000640818862455039	-0.00134418642926781	-0.00197879042729265	2.48111439211662e-05	0.000835693076700394	-0.00160051137305128	0.000610557964191627	-0.00154355377706039	0.00125526094230355	0.000256137841409099	-0.0002512500085744	0.00121534930922129	0.000549057945848364	-0.00128239140073838	-0.00198797447390231	-0.0017191126713777	-0.000694462912112614	-0.00280221866191488	-0.00124568736169361	-0.00045425554316636	-0.0026892434029171	0.00155238679972403	-0.0027461600067803	-0.000148109107249939	-0.00354635356639221	-0.00120066548003273	0.00177981789563586	0.000530151296965875	-0.00125724869664645
-337.566666561993	0.000846551791536587	0.000846551791536587	0.00401143334914711	-1.72470342330033e-05	0.00211038282554588	0.000594552327565778	0.00181557317665004	-0.00280229416001399	0.0048569857180305	-0.000964652368970476	-0.000260304552674895	0.000215218529492911	-0.00145733854958652	0.00261533867562447	0.000383575541504699	-0.000792900727043966	-0.00300829947285131	7.44759549942131e-06	-0.00196903633577938	-0.00059341713669081	-0.00255144293710152	-0.0018533436277901	-0.000816040068987611	-0.000299532810950631	0.000397991855817126	2.66799645005644e-05	0.00152288065229578	-0.000888725741383101	-0.00276772591852192	0.00149443102807278	-0.000512401255454709	0.00480207416310163	0.00150391846219566	-0.00035459283606365	-0.00167691411985171	-0.000590003333545752	0.000583049663344548	-0.00517982826388119	0.000396461282405225	-0.000279206702283985	5.30852771123413e-05	-0.00296120578502768	0.000413506262287311	-0.000300415570659962	-0.000365417006168767	-0.0018588913181391	0.000586382904100291	0.00238077672448334	-0.00128284440298632
-337.533333228724	-0.000531443870819825	-0.000531443870819825	-0.000126133770650849	0.00111068583077734	-0.000181538896396605	0.0026613128010351	0.00136853093245193	-0.00210495235598362	0.00223891538690535	-0.00214529902584604	0.00015251082227441	-0.000990542878890444	0.00263876398540996	0.000944616461902581	0.000618099203284372	-0.000784453119809347	0.000983119650371345	0.00103201603318281	0.000702151403160767	-0.00100674768987286	-0.00276676607503068	-0.0016025893364997	0.000187572918669554	-7.46391049809558e-05	0.000223444317156152	0.00187847444740885	-0.00310607139649588	-0.00287795427767712	0.00243785516146588	-0.00145342226843581	-0.00143188818573092	-0.00265469008376384	0.000247630893195461	-0.00258356863511855	-0.00154315679316841	-0.000263727851229856	-0.000434816018665352	0.00087523429173153	0.0006834511633661	-0.00181079554843744	-0.00388441752021718	0.000218102497305583	0.000770546413434769	-0.00156870038137458	-0.00193647140787545	-0.000885283494459599	-0.000504857408500925	-0.000249777404745521	-0.00178986564642547
-337.499999895455	-0.00136797301373304	-0.00136797301373304	-3.0435605122503e-05	-0.000595679100389823	-0.00364968367298979	0.00179815120613958	0.00235669658027515	0.000445306183528116	-0.000953466090527155	-0.00348607487432351	-0.00126987217690444	0.000778769050274297	-5.43046558942883e-06	-0.00235138882235986	-9.81447429645455e-05	0.00234700914080921	0.000461780001354994	9.26206147842112e-05	0.000565640985191407	-0.00155412142694566	-0.00108517104651995	-0.00133804335871834	-5.45073182498523e-05	-0.00119168480626597	-0.00254420408658873	-0.000972182197729432	0.00184450234973299	-0.0013821769142629	-0.000757461812536553	-0.000477100313353018	-0.00126425641479977	0.00172801958499702	-0.000239281516275835	-0.00153921061894402	0.00120417649380022	-0.00380068619068796	-0.00133162505809059	0.00171270607650487	-0.00116961615477507	-0.000776333493320402	0.000624846836581483	0.00176041465822752	-0.000302643796166402	-0.00123880482757033	-0.00232428446720556	-0.00187629641191089	-0.00121798764127856	0.000982294560172958	0.00158844251034307
-337.466666562185	0.00143050255217136	0.00143050255217136	3.28328147103374e-06	-0.00317318614394035	-0.00184803767805652	0.00264372896214526	-0.00169257179350479	4.95211043373134e-05	-0.00171266844651163	-0.000703794405762626	0.00128201643038262	0.00138750854001723	0.00228125313015803	-0.000657503434464801	-0.002242532799555	0.000725774884579033	-0.00140320911720571	0.00338028230671372	-0.00100681301330596	-0.000160974429263772	-0.00169397253624926	0.000101494911047162	0.000729250732792952	-0.00165224628681704	-0.000136874588710034	-0.000131104424588302	0.00212864756840103	-0.000962725349019533	0.00138453946399164	-0.00355268938326037	0.000352199029155398	0.000987972981609797	0.000322953657734604	-0.000718734185466974	-0.00129735137071918	-0.00285524175159557	-0.00117516193682465	-0.000536215583963551	-0.000693170895458728	-0.00165786337459839	-0.00162695030680804	-0.002038247137368	0.0017893703462053	-0.00125043603609498	0.00233517670453232	0.00176482063982386	-0.00151723110686319	-0.00135685662584994	0.000555438599306068
-337.433333228916	-0.00082369733363219	-0.00082369733363219	-0.00115630478401563	-0.00227312557402715	0.00252748808786385	-0.000214411692832206	-0.00523449121648134	0.00228055198242694	-0.000944845128037053	-0.000118597953084887	0.000531178190872561	-0.00122012029350926	-0.0037733517966706	0.00104173920111095	0.00116201157556839	-0.000487890178051398	0.00056530099407992	-0.00202587156580214	0.00199397735023865	-0.000658404321366102	0.000470114466594285	-0.00301011742416701	0.000581723365691289	-0.00223427820278066	0.00263997667124394	-0.000940643473263503	0.000176088172637368	-0.000577339165923063	7.2178165192005e-05	0.00172714508102501	-0.00090585876827165	-9.44095818918855e-05	-0.00129369685676584	-0.00424766410491484	0.00260236673215708	-0.00335710672335243	-0.000315710958251891	0.00225125504211654	-0.00388238127149887	0.00178877848312664	-0.000406690736533655	-0.00131337702929868	-0.000912107820190133	0.000374265605378232	0.00240109511034958	-0.000148753320509676	-0.00208731566916553	0.00237521787076622	0.00128389348846747
-337.399999895647	-0.000230206518768927	-0.000230206518768927	-8.0727708536843e-05	-0.0014595979890426	0.00311328847876413	0.00158474692221633	-0.00145237220350103	-0.00149249643354721	-0.000860017004572278	-0.00449558963793795	0.000402930210556374	-0.000640158507976274	-0.00169723239869057	-0.000526334313855847	0.000942692324433225	0.000159362847524491	0.000298518225933742	0.000757642946719761	0.000718743811739309	0.000194945682628123	-0.00058940163945076	-0.00301871213429017	-0.000695970001706958	-0.00108505511491563	0.00309371422520044	-0.000507013782894306	0.00121782933850278	0.00020440571003344	-0.000347422992936663	0.000352163163211627	0.00219960070572744	-0.0019284861378529	0.000651863385205176	-0.00335615138476697	0.00113596936485705	-0.000117265598665317	0.00162069888008309	0.00129961574358273	-0.00138365228217741	0.00199871045179811	-0.0014277328061858	0.00103163579379439	0.00100605494414074	0.000451649069894033	0.000857014737485229	-0.00112798767548838	0.000391438739283045	0.00110728405090266	0.000527781147594775
-337.366666562377	-0.00164840929963794	-0.00164840929963794	0.00108769850923673	-0.00283950309985703	0.00112321201911736	-0.00191098337563678	0.0022198237604375	-0.000115264706035401	0.000421643849619402	0.000261159632837349	-0.0021892561188851	-0.00233939238837733	-0.00215884193955096	-0.000650895776466043	-0.000457151859226235	0.000235575330628013	0.00167597461245628	0.000186857507439409	-0.00129510843608316	0.000582630125789962	-0.00050025371564355	-0.00121243851277686	0.00230403808376878	-0.00156991675991858	-0.00141154774851726	5.81402118375873e-05	9.30103930099069e-05	-0.00168593626130298	0.00103367019064249	0.00179416561069534	0.000595295788502037	-0.000918520672308576	0.00102898609574942	-0.000618814163563797	0.00132515706547431	-0.000858643181287588	-0.000173381854279508	0.00249207520714045	-0.0021215682340513	0.000201742254024251	-0.00178011206072459	-0.000168699051082744	0.00067734712332479	-0.00300211703279984	-0.00150324749644837	-0.000872376552624732	0.000851240186945157	0.000555464875042544	-0.000831681857541677
-337.333333229108	0.00229141571099145	0.00229141571099145	0.000437898360993727	-0.00280686962916976	0.000722449691979432	0.00115148341697369	0.000649509060040132	-2.68688604669887e-05	-8.34706826429166e-05	-0.00121315569835645	-0.00274863463424391	-2.6174277717006e-05	-0.000482506706953822	0.00023333329134434	-0.000932973377323121	0.0023585826422351	-0.00108008555587347	-0.00194389547636953	-0.002942226620118	-0.000827539383213116	-0.00364307099335615	-0.00223894550700943	0.00148900852187994	-0.00143334192535582	0.00060316484026457	-0.00207158631396964	0.000352452182820318	-0.000184258949951999	0.00146028659792996	0.00189010562608938	-0.00268911930696403	1.10606849714756e-05	0.00186991608684028	-0.00158564725560162	-0.00031493671809657	0.000411489724935321	-0.00086000139496667	5.90435804082023e-05	0.000562044054600253	-0.00141965394929155	0.00131599856592968	0.000867232593510514	0.000855641074264613	0.000925205132071727	-0.00228283952429864	0.000551485052453393	0.00121663094074376	0.000963803224032334	-0.00319231670247844
-337.299999895839	0.000668625197985273	0.000668625197985273	0.00140625175198783	-0.000856758127209423	0.00156486139733591	0.00207636082025198	0.00119059685683875	-0.00136062630950318	0.00334193923424764	-0.000494617298090527	-0.00103714644856812	-0.00164606769342468	-0.00149533161234416	-0.000411300047650998	-0.00244325666260259	-0.00115441206828071	0.00125726012419769	-5.23942713708259e-05	-0.000193447359251531	-0.000318149538774848	-0.000667949294771986	-0.00424683513291235	-0.00114094804546516	0.000431997252029248	-0.00127405541933678	0.000591398776931484	-0.00288307380526887	-0.000828350525016397	-0.00284518407356715	0.00150020156857833	0.000105321835983108	0.000394198017207525	0.00161321692968786	-0.00151174456365111	0.0023776728799505	-0.000397634576855821	-0.00103892358226998	-0.000402622526666563	0.000810693444024402	-0.000196741664114541	-0.000533842835905296	0.000515943750896364	0.000207158645347483	-0.000378680216688632	0.000302465204557012	-0.00150504712827371	-0.000993693571778476	-0.000781994041837875	-0.00179766520023794
-337.266666562569	-0.00240597917531682	-0.00240597917531682	-0.000389884151547615	-0.00134306449330179	0.00143209442999859	0.000983272341191221	0.000888135353641961	-0.00158084848595308	-0.00217535099501076	-0.000536783194009738	-0.00380043664392182	0.0031002725631204	-0.00202102314744457	7.0788133397115e-05	0.00305959136054945	0.000685521387078558	0.000400862706675609	0.00339267118703668	-0.00203737059921127	-0.000187292251176974	-0.00206024396687043	-0.00062812196199924	0.00393802114251285	0.000397166669358184	0.000386662618953815	-0.00208935504185614	-0.000288876278698225	-0.00143712041083588	0.0013563198869081	-0.000996953762404607	-0.000975325050861842	0.000270725493251911	-0.00236106856803708	-0.00152061637123757	0.000286578442619811	-0.00162187791202595	-0.00101380373546256	0.00217468463034698	-0.000286004103965176	-0.00039342926546071	0.00398082388895216	-0.00032065349393362	0.00147887444121897	-0.00197347780670021	-0.00162023368187458	-0.00097271792566167	-0.000373658453481474	-0.000995699991726218	-0.00294952813903715
-337.2333332293	-9.02745897769508e-05	-9.02745897769508e-05	-0.000670232862506448	-0.00220086783861539	-0.000656152481163907	0.00186040649697461	-0.000602611320786983	-0.00135549123195478	-0.000172316770643888	0.0009595116190797	-0.000934725985121121	-0.00118552927100879	-0.00306620712839911	-0.000954057409503939	0.00161573344060784	0.000533365998891089	0.00221423605631021	0.000900246796870285	-0.000191446352743596	-0.000112125714447187	-0.00316238593489793	-0.00168319755450042	0.00183746152740261	0.00209571915411921	-9.06380029286336e-06	-0.00138947217753438	-0.000945029883504755	-0.0021962276262889	-0.00197534342678896	-0.00138920181346702	-0.000287361392150798	-0.00159997723771965	0.0001569131375323	-0.00102457765799457	-0.00109907680439081	-0.00440563455865872	0.000100584224959843	-2.38740664819659e-05	0.000463294040807027	-0.00310239145564439	0.0019470343894159	0.000843752883715965	-0.0019825143960267	0.00272970477326895	0.0010386846353202	-0.00135130008548345	0.000534412552126051	0.00134457848851666	-0.0043042602362825
-337.199999896031	0.000795415048999715	0.000795415048999715	-0.00137920193715135	0.00189840932080398	0.00350965849419549	0.000258660653493226	-0.00120099983890054	-0.00213854034913552	0.00173572036932279	-0.000920724272934215	-0.000334156763279969	-0.00120956894795976	-0.00148150804553759	-0.00201238984621366	0.000352703906849272	-0.00248494855177239	-0.00101859883691602	-0.00308965447268061	-0.00203238245320847	0.000220660446866972	-0.00159194198345258	-0.00249020743215134	-0.00117619570933947	-0.000204830443996662	-0.00374669555038531	0.000112056539253835	6.55273979355275e-06	-0.0026460632172074	0.000133338117499604	-0.00108107152857351	-0.000611285848926335	-0.000236915400476212	-0.000545291505186118	-0.00118484286625953	-0.00243068474532993	0.000175703811014061	-0.00220640545207818	-6.39826853493508e-05	0.000269668149835534	-0.000427517258916099	-0.000706967828662641	0.00144694058114925	-0.000497525938388255	-0.00230108792073858	-6.73045538489569e-05	-0.00175478499197879	-2.21067255207208e-05	-0.000651495952227799	-0.00182590332100907
-337.166666562762	0.000804336261327254	0.000804336261327254	0.0035409670008999	0.000810655739742261	0.00232399077055345	-0.000755054216481144	-0.00274458784275833	-0.00110761878709698	-0.000344349477838901	-0.00320647344751634	0.001652935543345	-7.08581045157919e-05	0.00128051122092188	0.000294467842360979	0.00073920925176596	0.000510442847350467	-0.00381814290574156	-0.00317630428760085	-1.75341950449104e-05	0.00106336502265014	0.00214974939019486	-0.0020812595967612	-0.00270922309441546	8.62988426486577e-05	-0.00159734102567566	-0.000213239612084193	-0.00143061019116697	-0.00182883673761058	0.00272756013145814	0.000452944300642688	2.25776669726674e-06	0.000884237647370667	0.00015975131281365	-0.0030330443230987	-0.00299525587085514	-0.00188880200469999	0.00134847100188207	-0.00067727798800199	-0.000185696847557093	0.000563283032628981	-0.00115935145614265	0.000788423745983313	0.000286777411881323	0.000895557425258153	-0.0012233020452892	-2.42577616306194e-05	0.000285946072462462	0.00106265936040439	0.000553240331248595
-337.133333229492	0.000564800569123114	0.000564800569123114	0.000892908308674611	-0.000193094785587933	0.00349227033581134	-0.00068873837964667	0.000143177409271056	-0.00173621588830186	-0.000530618428384422	-0.00285601525858226	-0.000922690653637037	0.00198127403472215	-0.00172308117798115	-0.000317175323002794	0.00195551953483286	-0.000397412002051456	0.00133109885699145	-0.00250735198312668	0.00140659328982451	0.00123787242796036	0.00135472028359762	-0.00292806240252297	-0.000527693440314558	-0.0020609399575382	0.0024281279981534	-0.00112995953697992	0.00114732406786933	-0.00216697319079584	-0.000950326014710123	-0.00218242115960054	0.00186519378744854	-0.00025067372673071	0.000490555401989501	-0.00468791068624375	-0.00028038806400621	-0.00102634405925173	-0.000451027320842234	-0.000265600364155349	-0.00178873546442615	-0.00252891951228551	0.000105041520147786	-0.00172044077939582	0.00176894243676784	-0.00242842827393053	-0.000229524430314432	-0.000667548009673169	-0.00185326318427326	-0.000163963793943345	-0.00247400988770696
-337.099999896223	-1.28006067198205e-05	-1.28006067198205e-05	0.000688691971555633	-0.000450760748514467	-0.00113515599544012	0.00128300792523239	-0.00283096045214737	-0.000922390473278578	-0.000548445080835513	0.00120340797707785	-0.000991374537579359	0.000781530513757178	-0.00228967481607745	0.00267652002636465	8.59437479849845e-07	0.00238912010076642	0.00089609622390785	-0.000845995168414437	0.00050911844435042	-0.00106218209175046	-0.00168830016442512	0.000254374413298342	-0.00130594635137027	0.00164399886386246	0.000823173076358041	-0.00151681637788181	0.00141565207804339	0.000859143225654613	-0.000562823318723593	-0.00188227281158826	0.000201202781030307	0.00249901824988663	-4.69934800428895e-06	-0.000527382804806686	-0.000377677959988665	0.000597076399028396	-0.00205690688227222	0.00187527208740434	-0.000465798071408341	0.000504391595766096	-0.000444893215462483	0.00332145067872547	-0.00100059604493363	-0.00329089467863497	0.000294562431208067	-0.000619655477950176	0.00164865013880211	-0.00144196758463178	0.00239012802269012
-337.066666562954	-0.00151554938628362	-0.00151554938628362	0.00152261995049263	0.000744342924281272	0.000930055445928279	0.00058337626934668	-2.90375698985823e-05	-0.00178980398542516	-0.00202929833180376	0.000155705817396323	-0.00274673266252046	0.00210192171920487	0.00167439733961461	-0.00146519054869698	-0.00132632342692285	0.000533930739128552	0.00117388995416678	-0.000727558796586703	0.000297709267722435	0.000213575256451715	-0.000987933469749347	-0.000315409845616288	-0.00169318094064552	0.000188859572923583	0.00300650859858531	9.03904456375226e-05	-0.00176736963229096	-0.00247951658332191	0.00253390354760874	0.000110801802961635	0.000256700998860548	-0.00243587665544331	0.00176278896640514	-0.00139066015092137	-0.000959774935762936	0.000262164665968179	-0.0018942319923656	-0.000972773647067493	0.000924403198682144	0.00188283665308953	0.00048347471406085	0.000129430013841025	0.00154831824415458	0.00102317304266608	0.000584531868967786	-0.00523931839270908	-0.000534054800329087	0.000289488083087264	0.00200932594236281
-337.033333229684	-0.00334224801150962	-0.00334224801150962	-0.00117958880884339	-0.000215084771915452	0.000385657116164784	0.0013996871769717	-0.00235799487996713	-0.00309783612667014	-0.00219597276996275	0.000967888382723214	-0.0010710327202752	0.00190172660450905	-0.000414946155624984	0.000388296756502204	-0.000631503637937958	-0.00196790658802293	7.01878915588816e-05	-0.00220679764757181	-0.00157302402236903	-0.00204764195629215	-0.000850043335272166	-0.00167631002934288	0.00173467538771532	-0.00227952192837222	0.00203032034895834	-0.00204117756205802	0.000136646979186583	0.000335156560362204	-0.000777573601453918	0.00171546119027743	0.00184395854369612	0.000931306787751995	0.00215106673649079	-0.00335507105417943	-0.00123681304637802	0.000980810861368475	-0.00151590747506025	0.000496507136250712	-0.000336828953212409	-0.000169307565125787	0.000918099408093398	-0.00288534211877933	0.00176926886603657	-0.00162577532656583	-0.00152528724854695	-0.00172254782896397	-8.58274253986435e-05	0.000897770243155849	0.00176597569850168
-336.999999896415	-0.00414171956320708	-0.00414171956320708	0.00460441954496427	0.000832358582862014	0.00240511409678978	0.000906171612197748	3.61505641511828e-05	-0.00229804120457233	0.00131346037289715	-0.00191938131456282	-0.00269427604512129	-0.00342531861883832	0.000912553684288664	-0.000182811412770434	0.000612106863667305	-0.00103134231136293	-0.00227186991847339	-0.00193874211319123	-0.000383301717073015	2.11517179594667e-05	-0.00067661727908519	-0.000701455452894129	0.00105512438364097	9.90993396439155e-05	-0.000788757074932533	-0.00238067019867261	0.000239550494857355	0.00127397385990924	0.000774783939247348	0.00180582625489467	-0.000212155341988374	-0.00130024944744467	-2.40657670215194e-05	-0.00206424739064059	-0.00337204776293398	-0.000122598064229429	-0.00121372973404377	-0.000593424225410755	-0.00209580146435573	-0.00346487331375367	7.36857345875475e-05	-0.00101327476108359	-0.000687620209018247	-0.000366118471834431	-0.00108250778611585	-0.00256381651533633	0.00264901385268934	-0.00122435969227475	-0.00181805461715734
-336.966666563146	-0.00112861535198983	-0.00112861535198983	-0.00151605853887216	-0.000271566099952825	0.0010912057632485	0.00185119396428757	0.000536079374638398	-0.00204777322097871	-0.000433898251480769	0.00102245204518259	-0.001179299321868	-0.00121421209458072	-0.00371115670023092	-0.00377417686955628	0.000546045417327834	0.00135087628488118	0.0018614098711851	-0.000577204458846015	-0.000789764275767935	0.000872467332123428	0.000486538428146388	-0.000810286379033465	0.000566970237981801	-0.00108984304974313	0.000165221818443584	-0.00208456570002458	-0.000920286112031543	0.00115376731905525	-0.00158401786386475	0.00100227805198372	0.000676464592596071	-2.77786891738074e-05	0.000720617299683202	0.000711740331525545	-0.00248135746129663	2.51716296437721e-05	-0.00245967667539948	0.00129650415712168	-2.34512344841065e-05	-0.00151973668736882	-0.000317053103656595	-1.15439479075885e-05	-0.00174079664226112	-0.00244074909739889	0.00108666611949082	-0.000122152701091727	0.00272421129342282	0.000779184748882722	-0.000664821770901547
-336.933333229876	-0.00174431717188595	-0.00174431717188595	0.00104346139862133	-0.000209910209938657	0.0018825469703091	0.00431968336805655	0.000138496178884839	0.00206481702139594	0.00286952269768315	-0.000326837079398068	0.000405028489129489	-0.00171921949717968	-0.000629593812270679	-0.00121334048705624	-0.000361486861655824	-0.000638384951884174	-0.000809152495049426	0.00150341965597323	-0.00293788182492272	0.0023679403335547	0.000770599492095125	-8.61029392982271e-05	0.00166604840043116	-0.00268637792446969	-0.00158685793627844	-0.00101671375448309	-0.00190750409886609	-0.00248514638691888	-0.00054713955441954	0.00062966039417478	-0.000438325369199855	-0.000630741410470814	-0.00215458178540306	-0.00320076821832882	-0.00128035170306151	-0.00130633019968496	0.00177870369452193	-0.00105927142296303	-0.00333639348499637	0.000459832825662088	0.00161671198578761	0.00111733790794821	-0.00131054438731604	-0.000516566945402586	0.000105466001599552	-0.00180911808558171	0.00172695265029865	-0.00251363699587781	0.000474285755440951
-336.899999896607	-0.00273095186563554	-0.00273095186563554	0.000834503151639798	-9.27234019787448e-06	0.001931461507793	0.00310201532714049	0.000456693372836048	0.00011713016936199	0.00215305396182142	0.00169906999903913	0.00142991317376062	-0.00236222949659792	-0.000301288794481436	-0.00235377100606082	0.000975784238634203	0.000615004381506745	-0.000577389869586775	-0.000407069088332435	-0.000448844547095373	0.000797246840919641	-0.0008288830400206	-0.00311331386894997	-0.00393018052137528	-0.00236695828592315	2.1058494658388e-05	-0.0011476824003448	-0.00182422191654619	-0.00271898600402476	0.0010305889661989	-0.00120771288849508	-8.45606028015977e-05	-0.00112693948406628	-0.00125914957833972	0.000375311481491059	-0.00162263311709743	-0.00374462607269643	-0.00240005513029484	0.00242164454628035	-0.000477444929554038	-0.00228026278829219	-0.00186336427612532	-0.000524230045079399	0.00107870380889752	-0.00148820180508058	-0.000784083831186777	-0.00166629299370158	0.00127150807138621	-0.00145707622943214	-9.22798708379302e-05
-336.866666563338	-0.00272242516198906	-0.00272242516198906	0.00274182121842037	-0.00103008240523439	-0.000226605373862765	-0.000778178691236198	0.000545475046780819	0.00154740944462595	-0.000798024135468811	0.000881555212159268	-0.000112967475944026	0.000293994604944059	-0.00135711968996188	0.00203667245737971	-0.00215362632669525	0.000126535499864411	-0.00033011606242761	-0.00406278595881227	-0.0011089459263337	-0.00074694268256148	-0.000902643303289485	-0.00250687120572435	-0.00165805699707888	0.000478654753859886	0.00212295275785868	-0.00159615249199807	0.00223123193349095	-0.000568786022540624	0.00389891616053406	0.00193261931641786	0.00307448481458761	0.00107761316711441	0.000485806144424283	-0.000934634906613163	-0.000790320044344095	-0.000933955781077467	0.00256293902793625	-0.000789478165821755	-0.00196698175578658	0.00227009897514152	0.00105938119441207	-0.000552118408389313	-0.00127709975788504	0.0028441038097089	0.00158463348414273	-0.000419489100627501	0.00390289294162249	-0.000844019161796994	-0.00248344089271524
-336.833333230068	-0.00260381266030207	-0.00260381266030207	0.00221283702946262	-0.000226176670107936	0.00204756351116475	0.00239596045318402	0.000156881013865351	-0.00103952715286293	-4.89444996391031e-05	-0.00340523113630187	3.18528868503698e-05	-0.00162008620863796	0.000641886005844139	-0.000504827366862304	-0.00162914980149609	0.00231456591309209	-0.00164096867153396	-0.0024862262744807	-0.000999612239229397	-0.000124367933279079	0.00220189909750546	-0.00143417474186602	0.00297957856793707	-0.00126236973978389	-0.00191969091109301	0.000351122725415709	-0.000252902451063797	1.10447992041074e-05	0.000539838635779666	0.000663656124118672	-0.000947455052065727	0.00056909813140682	0.000801076322972549	0.000243093811449047	-0.000792088352083109	-0.00363452849637402	-0.00121138478576877	0.000415022144169441	0.000727511053961738	-0.00394110086598087	0.000737454184065456	-0.00224547608349723	-0.000871112239357208	-0.00295805016877626	0.000506495452437306	-0.00158752384873007	0.00131406083956964	0.00186652075639515	-0.000333123052486006
-336.799999896799	-0.000269581226918447	-0.000269581226918447	0.00131264854000801	-0.00378777012192288	-0.00157049894769357	0.00110527293803775	-0.00351790090766246	-0.00191511452680659	0.00115234628975713	-0.00156470156993949	-0.0017566621596623	0.00138501131015378	-0.00117150496290885	-0.00110503880513257	-0.00060126007860084	-0.000813539599698654	-0.00173070346175208	-0.000802782829127713	0.00140877725038369	-0.00107558338913349	0.00223283036514921	-0.00131322591636973	0.000154053866083026	-0.00181928134720466	0.000951165698450218	-0.00133017892896525	-0.00173908620555518	-0.00121095777690106	-0.00154450278996454	-0.00338917936006122	-0.00275195031703757	0.000239805581655816	-0.00121766287005398	-0.00124178021983845	0.00367024430710605	-0.00181901683834873	0.000536843796232755	-0.000637184633013876	-0.000494212047153608	0.000605198260097306	0.000741465126395169	-0.000447012854157713	-0.00049194681623399	-0.00127538300916163	8.56184494699708e-05	0.00132168312398262	0.000406853191790346	0.00118574154171813	-0.0018702545761029
-336.76666656353	0.000622613177863274	0.000622613177863274	-1.51482512956713e-05	0.000837453627762219	1.96390892881482e-07	-0.000342258182496336	-0.00278148882156082	-0.000693901285455878	-0.000168047709271701	-0.00136103333686344	-0.00274716195400071	-0.000564173780950528	-0.000499556127844025	-0.00344824478846761	-0.00100803413803074	0.0016768831653976	-9.9467908956874e-05	-0.00113848318179488	-0.000840355810932669	0.000951576490835326	-0.000516041033010839	-0.000342257864945461	-0.00042927198077547	0.00100984379506519	-0.00134786593454683	-0.00303197744014339	-0.000575110773279541	-0.00171449381362099	0.000186645688780129	5.52584103894471e-05	-0.00125629718035902	0.000862702627374534	0.0010410245527317	-0.00179654289681253	-0.00238202973655544	-0.0023572086779553	-0.00108498551191272	0.000251495163942073	-0.000587965697084858	-0.0012547675983583	0.000765407735993429	-0.00016203834058881	-0.00181101211824941	-0.00140165783124635	-0.00220229846761999	0.000363877913654109	0.00341925035339596	-0.00064951423130688	-0.00224472953946919
-336.73333323026	-0.00212180391398564	-0.00212180391398564	-0.000287870381338151	-0.00232964342156616	-0.00338970682190654	0.00176334521145061	8.62578701734673e-05	-0.00213407598179893	-0.000364422381756269	-0.000730744039524334	-0.0014184067141132	0.000261674739764794	0.000533277432545609	-0.00128161378879676	0.000202262302522738	-0.000723927733077612	-0.00211854054322669	-0.000331871519165694	0.00055665334829258	0.00160833015506257	-0.00117995342868005	-0.00351583997667726	0.000637973512455536	-0.00301819915502166	-0.000576901932441087	-0.00118589167875682	-0.000635922275572409	0.000516542760092942	0.000320075975617451	-0.00154119590855717	-0.00221735189053973	0.00221712789703765	2.08995977275528e-05	-0.000941581297133287	-0.00346287827237424	-0.000174412851560612	-0.0003723739107242	-0.000136745332684596	0.000725873325045034	0.00229556007825515	-0.000293639434397641	-4.50016911830442e-05	0.000430584852325389	-0.000745680979369667	-0.00158104675702986	-2.59217173950166e-05	0.000328078314162039	0.00135971695149417	0.0023454449126955
-336.699999896991	-0.00175729002193648	-0.00175729002193648	0.00349381718580866	-0.00398396848520854	-0.00303564526113342	0.00154580873627219	-0.00103315085950084	-0.0035034807107287	0.000615057679006603	-0.00121909100408812	-0.00129096563483333	0.00324511987874765	-0.00142267488777814	-0.00088603686915012	0.000585759769534566	0.0016400854317451	-0.000430544888305406	-0.000565702272334989	-0.00222661973130545	0.0020396153001061	0.000909650468791767	-0.000512484694142001	0.00098890484645564	-0.00165979973669561	-6.55942004913479e-05	-0.00306859522879022	-0.00386162866279416	-0.000951520910169923	-0.00106361281979794	-0.0031630679625867	-0.000139863725723832	0.000402574170990766	0.0023078362602249	-0.00231381371830008	-0.00111350775241614	-0.00148357014572176	-0.000201668562999191	0.000999107927608156	-0.00162085023112224	-0.000405962992852227	-0.00059760338299264	-0.00342183683991581	-0.00195581336955486	-0.00215614540305265	0.00149176666556716	-0.000951230029462846	0.00157823049083172	0.00160867302202317	-0.00288262187167665
-336.666666563722	-0.0026895166323927	-0.0026895166323927	-0.000264608740456751	-0.00359398913337405	0.00197369799998015	0.00215203216805893	-0.00121866853175634	0.000570152586531147	0.00134168571065052	0.000799738058946176	-0.00234538178655486	0.000105131546231485	0.00184766137418435	-0.000489628310138768	-0.000776893385169286	0.000311039105563515	0.000833041490713726	0.000436778885802624	0.00195968371297484	-0.00208579725695657	-0.00249564584081596	-4.93268247359069e-07	0.000506996047047181	0.000301518126785361	-0.000222282670274576	-0.00168912611630534	-0.00228975344542304	-0.00168030935493479	-0.00144043213552947	0.00121344917912225	-0.00170457467363205	0.00082459461011275	-0.000439756719170403	0.00065473432483798	-0.0012944780200459	-0.00164897383400464	0.00102732564948305	0.000893194933468844	-0.00156604292149076	-0.000768778955020921	-0.000356658101975271	-0.00356057680722643	0.00204506356858392	-0.00425286858111051	-0.000357065226116449	-0.00241976301711622	-2.46760141920932e-05	-0.000645172569639585	-0.0021565730831532
-336.633333230453	-0.00283742734855053	-0.00283742734855053	7.2863500154785e-05	-0.000128565681868476	0.00224460522635261	-0.00115465518248148	-0.00228497405067007	-0.00190663616010789	0.002538352235953	-0.000491378963863864	-0.000382139286261851	0.000376632370285179	0.000757479120501725	-0.00180608540405502	-0.00203039462272325	-0.00102773576997628	0.000850276542441408	-5.40860080481265e-05	-0.000288589620909496	-0.00274327648174566	-0.000704148205269206	8.77333109953193e-05	0.000884147057853779	-0.00196773858794963	-0.000271344794343764	-9.68469826955198e-05	-0.00104373433817362	-0.000728046385189418	0.00093117721691216	0.000677863125837064	0.00201081181232388	0.00121117677718652	-0.00198256370779604	-0.00163970189019547	0.00206296456270572	-0.000538663522927751	0.00146534344445337	0.00255798868908852	-0.00155788856583605	-0.00164093666873277	-0.00137979072505812	0.00130060477845784	0.00243904760059521	0.000222921017434929	-0.000213752180645566	-0.00133098819719724	0.00150112835766159	0.00140842349977155	-0.00314619782127301
-336.599999897183	-1.5443002226001e-05	-1.5443002226001e-05	-0.00163789469089204	-0.00096405226273566	-0.000597595450581467	-0.000990796093991997	0.00154666891793231	-0.00193903818224395	0.000117833692465319	-0.000411299331707027	-0.00137937500785146	0.00207369016677883	-0.00151790681473463	-0.00505998019893661	-0.00164285381609974	-0.00208807694142932	-0.000639175456887298	-0.00257680947874972	0.00121747440338627	-0.00208066688654995	0.000621771719309439	-0.000762223915608318	-0.00152674619990134	-0.000455651041257221	-0.000137821656145509	0.00127608620729092	0.000318353424772377	0.00094421391251831	0.0012813000648737	-0.000883029719835893	0.00034203875959149	-0.00113745757216055	0.0017276020581074	-0.000247375400370564	-0.000286638764403491	0.000530392624433662	-9.16467747321681e-05	0.000904399940695022	0.000570911875786506	-0.00065708096839534	-0.00236437481464113	-0.00121812193302706	-0.000988280481932446	-0.00262533665975551	0.00168390710152255	-0.00139993971309493	0.00130834006253089	-0.00188144140813995	0.00210844462785909
-336.566666563914	0.000470772841613787	0.000470772841613787	0.000940028628835243	-0.0013614792848855	-0.000123278114194769	0.0013731990784589	0.00207528805786572	-0.00360550357839762	0.00272285616334422	-0.00101418638798112	-0.000512888728507965	0.00141405569086461	-0.00335270116224551	-0.00415969236908487	4.99390983782488e-05	-0.00188615076541965	0.0021356906805905	-0.00102189475376346	-0.00181240741553856	-0.00094745034354804	-0.00076311273051155	-0.00287698857196461	-0.00158206345464085	-0.00101013914459647	0.00370115648754965	0.000773295125466755	-0.00301298647308479	0.000560322566386273	-0.000251581756543939	0.00188977115642508	0.00149100831665949	0.00151368433864829	-0.000327064516974396	-0.00129236333289362	-0.000234658819760591	-0.00155890717697327	-0.000901813909101934	-0.000234583725442716	-0.000746899372428778	0.000473146241219746	-0.000357615623780894	-0.00154804657060315	0.00019474584454604	-0.00251106090542597	-0.00158788027375012	-0.000176010359588252	-9.6598191425934e-05	-0.000365591270654497	-0.000208480494541141
-336.533333230645	-0.000651075163029868	-0.000651075163029868	0.00268189984928235	0.000822199237974774	0.00216553344635229	0.00178563440353163	-0.00160125110791931	-0.00301334828692423	0.00154508982850654	-0.00176524933987332	-0.00172444876590183	-0.000342288284440828	0.000258263390367275	-0.00357508672967644	-0.000187864027595519	0.000115381400056735	-0.00139203344146144	-0.000810158834191999	0.000430395476367917	-4.94077126138581e-05	0.000565294303522479	-0.00256476676133277	0.00225676957699417	0.000624749768889599	0.000822370377028925	0.000337840997192029	-0.00127714677601332	0.000635221154995258	-0.000897768984151281	0.000333380898918878	-0.0018816645017431	-0.000564239647438236	0.00143054120730635	0.00128244662293653	-0.00232420298451452	-0.0010912549734885	0.00059324678774253	0.00295196153273503	-0.000725963842780009	0.00137382767596139	-0.0014006217996072	-0.00080686212857628	-0.00069257481969387	-0.000982575949628028	-0.00215453000336607	-0.00178375373590633	-0.000192084650103674	6.40774788355225e-05	-0.00191771764430171
-336.499999897375	2.43545059626094e-05	2.43545059626094e-05	0.000924683150576477	-0.000626382313168361	-0.00111384411416282	0.00177539187214348	0.000281091234722086	-0.00388677736211451	-8.85737359975769e-05	-0.000241347937197767	-0.00276156270207362	0.000374215512701892	-0.00120753581246547	-7.77576492199117e-05	0.000127698757339867	-0.000452066639685	-0.00243458706795863	-0.000205320568572365	-0.00219972570215943	-0.00015958039108388	-0.00450359849878246	-0.00375270859521093	2.48223346027698e-05	-7.48978758735586e-05	-0.000796228955615264	0.000661786055696667	0.00187043334097736	-0.00153947920635233	0.000690908152623626	-0.0012248393582448	0.00245107126928379	0.000563824019859549	-0.00217156269857677	-0.000398447600390428	-0.000612055814858792	0.000187925268748557	-0.00187609455736104	0.00388645556844081	0.00347426055605538	0.00139663937549939	0.000428308938865363	-0.00105031145304935	-0.00150026195564035	-0.00163099878451256	0.00143990650215042	-0.00217083624318837	-0.000814508375652112	-0.00195262284708886	-0.00142156886219968
-336.466666564106	0.000183580070428291	0.000183580070428291	-0.00101288891982509	-0.00203668356125519	-0.00216360708968155	0.000784604997815297	5.8599197587994e-05	-0.00288771215662864	-0.00108772049160988	-0.00117710087106526	-0.00185250286346583	-0.000748938637733287	0.00055906559328045	-0.00320011905636952	-0.00197866645300426	-0.000579038825296418	-0.000627426060737846	0.000309605142660097	0.000315315511039027	-0.00306933561983469	0.00160283559474561	-0.00192504783193781	0.000588332801428337	-0.000969740226475557	-0.000550899976147323	0.000449488715854374	-0.00192018953990136	-0.00112786557199673	-0.00119203013679647	-0.00130911486539043	0.00154629055977851	-0.000566799147676655	0.00245337359530939	0.0016278262414291	-0.000973909184200483	0.000409199659531123	-0.00286476952997694	0.00237369788119346	-0.000300512936299402	0.000513779252126145	-0.000738801034843251	-0.00250504688775732	-0.00210770923887793	-0.0023745014147305	-0.000724437004717027	-0.00178353275983323	0.0041200265986171	-0.00159476785534363	-0.00218299068305761
-336.433333230837	-0.00159680056188627	-0.00159680056188627	-0.00238971877865801	0.000748222092063378	-0.000237147250644387	-0.000352858163118586	-0.000421121289525428	-0.000614255784784246	0.000768128297558568	0.00143753228717824	0.000900323431146988	0.00133205862366781	-0.00126860203207257	-0.000180034192431733	0.000670016293118914	0.000716594626478662	0.00160221953012929	-0.000333012566963942	0.000362516948382963	0.000796121553302331	0.000533320483549926	-0.00157183361844226	-0.000484054065498452	0.00138974063085096	9.52601938010167e-05	-0.00208420213799332	-0.001569651894198	-0.00209305240420843	-0.00141835771644305	-0.00155112500422405	-0.000621745756630543	0.00095166559810711	0.00218877776966564	0.000997054875267467	0.000489605177232844	0.00200475754857865	-0.00250957849073186	0.00370531893042991	0.00141841750051785	0.00237771446836343	-0.0038466300425003	-0.00237408788139726	-5.28468038083485e-05	-0.000757693999064002	0.000396389426231769	-0.00125741801585089	0.00136911163956166	-0.00100405479602939	-0.00474492339974475
-336.399999897567	-7.29723652421743e-05	-7.29723652421743e-05	0.000142078129512058	-0.00219685626429489	0.00128540736393579	-0.000297603003721614	-0.000264650305649039	-0.00342989489286782	0.000875012944296372	0.000711557471341107	-0.000308003525961609	0.00322448860759428	0.000422290003891601	-0.00074055315826338	-0.000444154677217923	-1.03399798638826e-05	-0.00205575527808899	-0.000807753658068622	0.000853639110849791	-0.000279093951825349	0.00307480288281248	-0.00224089146897322	-0.000916212258929572	-0.00190135734855912	0.00129227990616632	0.000586395101556447	-0.00188593831924011	-0.00137206297661097	-0.00184575668670328	-0.00179693664413028	0.000364288949626035	0.000362203733161759	-0.00308393002117779	-0.00137612319262115	0.00347783481738972	-0.00184226991127256	-0.000310884221994323	-0.000618727625157023	0.00150048472631803	0.00207675675912422	0.00306743493894324	-0.00190269245999819	0.000712150085345642	-0.00154294480726569	0.00213109362157893	0.00167210396730277	0.00173509044308051	0.00022215789341562	-0.000408350260588275
-336.366666564298	-0.00185075082302233	-0.00185075082302233	0.000666422552667356	-0.00223465477232054	0.00247907820297666	0.00253068594682027	-0.00140092862657082	-0.00231965034762871	0.00265332883777702	-0.000368327982151029	-0.00100078976353657	0.000380035273012225	0.00152527157544913	-0.00167850570114159	0.00232461717359489	-0.00114302770216712	0.000874303445131397	0.000107061268438735	0.000770250318742005	0.000618528661523121	0.000559505977716479	-0.000824994435044246	0.000244579112023136	0.00147919761797921	-0.000620852108238257	0.00287668490849624	-0.0016181049503603	-0.00183690827730032	0.00161559193337135	-0.00189128462900101	-0.000107013813966716	-0.00375806553412938	-0.00048184043716637	-0.00140463316791872	-0.000655667418360872	0.00204028828386071	0.000431186121745419	-0.00202183194267969	-0.00165406193717565	0.000752176421457862	0.00133223121166215	-0.00333331917912949	-0.000792984297068755	0.000848813522949299	0.000953181418385962	-0.00164235141236502	0.00125177416545175	-0.000260875598870891	-0.00111857313706498
-336.333333231029	0.000586979131747545	0.000586979131747545	0.00158984843639276	-0.000389900706987412	-0.000799302405197877	-0.00163645655265388	-0.00277121792571278	-0.00111810798978884	-0.00106222922097565	0.003435726936313	-0.000501735395595393	-4.01675082720709e-05	-0.000315815832015898	-0.000513977928716547	-0.00142883483602096	-0.000243671373593823	0.000138623556747985	-0.000249094964859586	0.00277249520495881	-0.00119998418024447	0.00114785282917307	0.000255758389318794	-0.000484160283590662	0.000879524028592482	-9.03073131748311e-05	-0.00172647608858034	-0.000414739564115862	-0.00160455282298766	0.00103128751325487	0.00014475199264119	-0.00126419689527835	-0.000669679270786538	0.00102555029744056	-0.00411802518498972	-0.000647018494534524	-0.00277074374469288	-0.000133519587679598	0.0012614528520134	-0.00143484947891104	-0.000721966248366734	-0.000921667854508645	-0.00292536206475968	0.000880386889269058	0.00019390132723307	-0.00249552786855023	-0.00218858199795402	0.00103609354222967	0.000864803572538486	-0.00394008110310307
-336.299999897759	0.000295800903109766	0.000295800903109766	-0.000377518452953307	-0.000376463362735002	0.000134130403193988	0.000962359265964108	0.000838822403292361	-0.00266819186512834	-0.000668368707641531	0.000565915478353829	-0.00331292179343801	0.000960029878761315	-0.000649755527008744	-0.00289906375150917	-0.000846285220111542	-0.000501285404936658	0.00116936909512511	-0.00223510287927509	-0.00371542066546116	-0.000886646987221296	0.00109004394562062	-0.00263792882999836	-0.00119312093303581	0.000676173241195288	0.00245697646833343	0.000572336449532029	0.000262234868824596	-0.00137046817322395	0.000543431352414747	-0.000838687090827017	-0.00322024849715619	-0.0014394825591435	0.0011177560957355	-0.000753700956933723	-0.00142900729021789	0.002163226644325	0.000858710062329071	9.64961136538101e-05	-0.000107597931836012	0.00145844435586528	0.000535663705973688	0.000398009230227037	-0.00272140719589375	-0.00148692122742333	0.00153677755804349	-0.000577904222375358	0.00215227425511766	-0.000473194788100928	0.0006340146795204
-336.26666656449	0.00134829995303754	0.00134829995303754	0.000783434695265983	-0.00306361786008702	0.00392229958433887	0.00194760757622892	3.98174588357447e-05	0.000611953568102952	0.00155712575651079	0.000484961133359052	-0.000254709626607452	0.00361915485433062	-0.000646691030651958	-0.000841340116964018	-0.00286193540497648	0.00197079565248781	0.000529817532024079	-0.00243553283008979	0.00209164569621223	0.00195147858329681	-0.000197509019887132	-0.00182411425720164	-0.00112342950607824	-0.00136449396700522	0.000325042922618035	-0.000786767381500741	-0.00172864478865409	0.000319131191697242	-0.000743462813167395	-0.000524673854472302	0.00145814740104999	7.58474471131976e-05	-0.000168782998578365	-0.00225409995782111	-0.00192415567468307	0.000273025446744346	0.00275824560494353	0.0019349036755355	-0.000492159919156854	-0.00111661178060407	4.72829442821343e-06	-0.00241058013265127	-0.00214876746166937	0.000274738827758969	-0.000238280437873661	0.000620598551367535	0.00127887355253575	-0.00130068548876028	-0.000395371099345287
-336.233333231221	-0.00235742860738675	-0.00235742860738675	0.0034002962846752	0.00149971818173111	0.000387365425679853	0.000264670483656859	0.000798757172552955	-0.00104037840899751	0.000471021219409118	0.000626208051485166	-0.00174894281781746	0.00198932274855057	-0.00265033987133867	-0.00157542831686974	-0.00220653580133578	-0.00116694870516165	0.00181096117036272	-0.00157273689524962	-0.000971516875431289	-0.000841880553637875	-0.000118547425928539	-0.000135787974116952	0.000106368921860556	0.00143579621848944	-0.00198712196508311	-0.000389006366896427	-0.00455058039917156	-0.000160484916403414	0.000206572196986943	-0.00282592840518281	-0.00230213223065445	0.000717710303374863	7.21962047365299e-05	-0.000513482176014324	0.000804222174558888	0.000264162285394942	-0.000301620977518624	0.000411306654409249	-0.00266371136428956	-0.00396206366754959	-0.00111346947685997	-0.00288083140999584	-0.00216564614420933	-0.000278550783084919	-0.000561985337879989	-0.0010718056525032	1.09202104477957e-05	6.78383397776372e-05	0.00168676275823587
-336.199999897952	-0.00118897657339512	-0.00118897657339512	-0.00188470840177257	0.0019016983788237	-0.00050528822988205	0.00283421396976891	-0.000171713041857813	-0.000199536478653672	-0.00244628920890599	-0.00162649483162525	-0.00362817292052064	0.00204978476236695	-0.000328802057416921	-0.00248740746816789	-0.00306455314443876	0.00061694097642917	-0.00101437140945093	-0.000454784499853145	2.42693351614198e-05	0.00172241988778277	0.000202490599031213	-0.000204203848607865	0.000834972944540158	-0.000421689594239827	-0.00062149029139591	-0.00123964704285195	-0.0027747823136377	0.000555811590680078	0.00157787956689637	-0.00407457553574464	-0.00154465555294114	-0.00105109317239094	0.000155511522348273	-0.00066342477945458	-0.00129292612544085	0.000825026185487965	0.00290396365464507	0.000342139073764236	-0.00369421166979211	-0.00258065274655794	-0.00200193169139107	-0.00231147942186205	-0.0010191905460043	-3.38546473974688e-05	0.000550969680505831	-0.001308086585041	-0.000355871717664935	-0.00121132293408566	-0.00159619078907758
-336.166666564682	-0.00304753042664452	-0.00304753042664452	-0.000724146280035476	-0.000280756546254479	0.000662071758056104	0.00249976832474885	-0.00270801248608044	-0.000880695937206966	0.000838715126521783	-0.00224876521303086	-0.00151245655092558	0.001983773325408	-0.000566261973457105	-0.004165052073834	-0.00105110075042014	0.000449035600477266	-0.00111639123404894	-0.00128585830212757	0.000144481853010636	0.00121462638712511	0.000279547866293584	-0.00390113600419706	-0.00172133879301506	-0.000331681398075045	-0.00190270266448911	0.00227477343029725	-0.00142587955864737	-0.000883889561005824	-1.59607135828965e-05	-0.00152099844449816	0.00332645802179643	-0.00159818872275097	0.000788090631454019	-0.00144473931914291	-0.00255106943660666	-5.57118097953557e-05	-0.00110920977152573	0.000417974195329629	0.00117792858807597	0.00136438734211608	-0.00151652315844564	-0.000941338245573187	-0.00477008412687396	-0.000130833248750517	0.000772209950821945	-0.00183626158287153	0.000385096130436247	-0.000103109758219255	0.00128764484537158
-336.133333231413	-0.00312804858168059	-0.00312804858168059	-0.000302656250500632	-0.0021638573249062	0.000331805169065502	0.000977290744320847	-0.00324571495452952	-0.00211226163228473	0.00251355478499793	-0.00162992610415391	-0.000172604528763776	5.37150635130379e-05	-0.000485295114619255	-0.00235439953326344	-0.00127720947636356	0.00172737741154527	0.000732441703712006	-0.00377931022742883	-0.00156986912880042	0.000772081522912527	-0.00156387213983122	0.000941730634722471	-0.00177804167878559	0.0010715669106518	0.00130317706801775	6.37301817156821e-05	-0.00157697854744299	0.000491252895857497	-0.00166787295070181	-0.00228171771481434	0.0011810007699975	-0.000640656858925115	0.000411056208002192	-0.00144335301899956	0.000891979582835156	0.000664872585749987	-0.000289387141148234	0.000410744316994838	-0.00288980778026371	0.00124253128076546	0.00246288928055682	9.53717809581978e-06	-0.00231441042269886	-0.000989966166284773	0.00244758465883033	-0.000610783480874511	-0.000895830080190785	-0.000238475640052971	-0.00191645512855176
-336.099999898144	-0.00119269299440361	-0.00119269299440361	0.00359208245178622	-0.00245236274560434	0.000539202472191636	0.000347219824931577	0.00205772991432651	-0.00429727982519523	-0.000773672861182462	0.00132994546705523	-0.000400859007533727	0.00148727338246324	-0.00128247428474537	6.42520618882036e-05	0.000397374201647094	-0.00158124894235967	-0.00347501526769711	-0.00121097070941567	0.00135123728175368	0.000656678859673132	-0.00252645229217241	-0.00105516202122513	-0.00314891138653761	-0.00112060565452821	-0.000789833046473953	0.000405935836001348	-0.000225333575957776	0.000805080499962196	-0.00601467337984785	-0.00191979525035058	0.000279268931162702	-0.00169295373400058	0.00295102995274998	-0.00125860315391146	-8.48683087670832e-05	0.000504296495038914	0.00258243154357762	0.000377149392063125	-0.000492013807224967	0.000669973823552383	-0.00148024296850136	-0.000406718137563877	0.000982791632344271	0.000686755455895804	-0.00172689361457168	-0.00326956901722963	-0.000346219998913821	-0.000981544503387832	-7.66282105989502e-05
-336.066666564874	-0.000788971274706007	-0.000788971274706007	0.0010915835546661	-0.00201745312421142	0.00047096903963606	0.00394487520075759	-0.00256754646662638	-0.0019619118144939	-0.000445042144246344	-0.00177884071925816	-0.00338820459083655	0.000478580029337095	-0.00105647914639373	-0.00191062582837376	-0.00107970678717961	0.0004685992305693	0.00218491633238072	-0.00119660928194221	0.000870430497818098	-0.000270868004120794	0.00163596253734222	-0.00307029715340512	0.000572536497836507	-0.00150776015377607	0.000750597023072452	0.00105368688336172	-0.00142993408334702	0.00176601458269221	-0.00278462657206802	-0.00262261850326839	0.00112894877906833	-0.0024003485541062	0.000385136519343021	0.000463681069044597	-0.00111969650306598	0.000830952205363111	-0.00101745641755924	0.00172977662797824	0.000356678377332109	0.00090104605340946	0.000622322697837574	-0.00221338847915564	-0.000974016795798227	0.000422847408634741	-0.00199007211952973	0.000391532106939652	0.000695897837469373	0.000426798262041617	-0.00237175175846205
-336.033333231605	0.000558185305049697	0.000558185305049697	0.00124705966264993	0.000531749976387719	-0.000720692273581847	0.00189222507381148	-0.000325903058516652	0.000196130296058583	-0.00091121550866391	-0.00067399744100527	-0.000998063950100492	-0.00107523891077344	-0.000747317524775637	-0.00320729421583288	-0.00375186674850492	-0.00159392924219703	2.2713876986491e-05	-0.0037693263566474	-0.00173524192647978	0.000383299713987317	-0.000656872290513255	0.000798375819003438	0.00142271106632641	0.00399951384547836	-0.000329372326919875	0.000748203267338265	-0.000293422527977594	0.000702169256687646	0.000366340278889377	0.000383666603129273	-0.000449156621055269	-0.000961725783815814	0.00232329972628464	-0.00344213590116127	-0.000722147166756448	-0.000222334482551712	-0.00143080377353222	0.00173926782263467	0.000123035309040342	0.000849540963494877	-0.00164151673585	0.000948560221552874	-0.00130944372263564	-0.000366522986428919	-0.00128526437596521	-0.00257354976116908	0.00174246786526167	0.000731026178579453	-0.0036780613795917
-335.999999898336	0.000150678946169713	0.000150678946169713	0.00038734197501511	4.36595180086652e-06	-0.00193255967812489	-1.64875268326981e-07	-0.00231469520204519	0.000103248462768102	0.00260523767233711	-0.00472422861640409	-0.00412237790270675	0.000886512669580952	9.86428446470011e-06	0.000403542110027466	-0.0025423912169471	0.000442105401018966	0.000606334882034321	0.000676465598737797	0.00296902953674316	4.24649569528146e-05	-0.000137649296427345	-0.00345786840785833	-0.000837526178241288	-0.000223215646183439	-0.00335467252803745	0.00210070667455176	0.000586979530435405	-0.00143899879530296	-0.00174987492903145	-0.00147528997488244	0.00146985615943784	-0.000810274021461499	0.00102151829382002	-0.00111289531241776	0.000156905064500834	0.00153782236196731	-0.00020339969938421	0.000530950600116209	-0.000376892096456971	-0.00102423616838831	-0.00193880940514513	-0.00264820121338938	-0.000264117665065733	-0.000605300143495913	-0.00113801425343218	-0.00270351705891614	-0.00154150459293978	-0.000574929734506346	-0.00328575152942079
-335.966666565066	0.00220310813448288	0.00220310813448288	0.000742489661782253	-0.00125456620523323	-0.000818497376247285	0.00335915885536919	0.000928176988896912	-0.00132252081179807	0.000916432173068915	0.000105438458239515	-0.00211148693804086	0.00216333646466316	-0.000532387132957668	-0.000999754168939382	-0.000387458185262202	-7.68771471645335e-05	-0.00148499648799438	-0.00240777903895251	-0.00251072161876376	0.00105314565849413	0.000402261321558739	-0.00093869080130371	-0.00230221597743552	-0.00190864868641849	-0.00197041430317568	0.000331130565616511	0.00136919186188234	0.00256482711186201	-0.000787095781190073	-2.78230875462304e-05	-0.000898115841533542	0.00169537372164208	0.000149936062616152	-0.00481659673024792	-0.000441033009056735	0.00138015835645688	-0.00301796769887208	0.000310848253464502	0.00162650480277082	-0.0023136394865847	-0.000423028534636938	0.000485540430119946	0.0010783853344144	-0.000998722578959721	-0.00103970144259835	-0.000629731147241186	-2.76888929962027e-05	4.85258148094081e-05	-0.00306080984338086
-335.933333231797	0.00114191561061783	0.00114191561061783	0.00182624379653507	-0.00021494773612174	-0.00181097647387396	0.00138822189131593	-0.00282915204473733	-0.00202234732907425	0.000685576425987322	0.000159480766646958	-0.0040333204579297	0.00301222441099047	-0.00169145916611568	-0.00299892450798556	-0.00460741803137776	0.00286346980129915	-0.000494354845210543	-0.00126166099964831	7.57703276160759e-05	0.00461712738192055	0.00177101872061991	-0.00143668359202498	-0.00173487769006553	0.000777097306037033	0.000420696136510301	-0.00102996114732057	-0.00166732293417193	-0.00253293747815708	-0.000657692320806369	-0.000186535267075461	-0.00163656760014952	-0.00253840907334268	-0.000170070571710812	0.000228563251454372	-0.00265275753009053	0.00201327554341357	-0.00116498761733219	0.00105847763905498	0.000138502952357844	-0.000536742269759527	0.00027678737722725	-0.00200600369932002	-0.000172442117118643	-0.00125788659767456	-0.000251061710407785	-0.000435898431287884	0.000867012232167452	-0.00154679605782426	-0.00186249785771897
-335.899999898528	-0.00315600481268619	-0.00315600481268619	0.00172774169445389	-0.00116722556379034	0.000918060530448739	-0.000571273400245098	0.00102086714104832	0.00132358437200764	-0.00370862882269452	-0.000466664787490134	-0.00091631191917696	0.000124468124610977	-0.000393835627655936	-0.0032289732880586	-0.00124618419146261	-0.000256624881349587	0.00109159438820139	-0.00126793277536497	-0.00123987678338955	-0.00167399942681079	-0.000220916796278003	-0.00112016508500068	-0.00157986121875853	0.00141439793497866	0.000184709667448102	0.000903198450566078	0.000830069122112587	-0.00121240177483894	0.000232118178115748	0.000121105932004095	0.000741456484309677	0.000286952171063448	0.000783747487614672	-0.00391567192312336	-0.000434657878774836	0.000238615321462077	-0.00232658738827451	0.000674707704547695	-0.00190078155514084	-8.06490635407719e-06	-0.000200706022931318	-0.000481471556788682	-0.00195484875769358	-0.00340808040524521	0.000265399739407535	-0.00185134330289349	-0.00112915221416443	9.66715536154794e-05	-0.00154811863447157
-335.866666565258	-0.000352937797990727	-0.000352937797990727	0.00117453218055985	-0.00117536891766101	0.000158186998161058	-0.00216208434705656	0.000624912385183141	-0.00168210457464879	-0.00201632084631553	-0.00249056513288004	-0.00281042412717891	0.00129138683710739	0.000256874464632517	-0.00383907325586874	-0.00345742378763436	0.00200468190680636	-0.000828543449849728	0.0006431512170888	0.000283119692039202	-0.000547240069572963	0.00102627198816929	-0.000247130341140434	-0.000710014239382106	-0.000644151100217871	-0.00174468506348224	-0.00215721373380184	-0.00429766148291388	-0.00266846624527517	0.000776957154651203	-0.000724867075296398	-0.00205965974663869	0.000649235998088749	0.000431523067761175	-0.000445698335186484	-0.000812407610070287	-0.00182549948005983	0.00083618978723321	0.00189643024761665	0.000846505777328699	-0.00157343688436706	-0.00107838273007521	-0.00325422651945995	-3.46774209115663e-05	-0.00227823977186203	0.00204557619309687	0.000944772078094513	-0.000430992289676912	0.00207351874754014	-0.00254176872417211
-335.833333231989	0.000477066616531352	0.000477066616531352	-0.0002947129294808	-0.00185294031025174	-0.00220024155434739	0.00202012606305757	0.00111819428749438	-0.000612340420476531	-6.69850272916328e-05	-0.000189188143660424	-0.00231053030832495	-0.002676841961609	-0.00344288691007577	-0.00126695932481513	-0.00251268624732781	-0.000120165573198827	0.000683417420956789	-0.000290420534088787	-0.00241349511504085	-0.00079078305839908	0.000717032553555819	-0.000485087134294404	6.0852927980859e-05	-0.000242030535113957	0.000530835318976908	-0.00275223134419167	0.000854890266239638	0.000509538396104792	-0.000171198528999938	-0.00146419680722487	-0.000707165403613152	-0.00213241007362286	-0.00179046723993792	-0.000948294393080973	0.00241415313906335	-0.00225323444097747	-0.000519568995770769	0.00211399098608678	0.000856695188963918	-4.65097203468101e-05	-0.000280281608538879	-0.00287427195028689	0.000212488766827112	-0.00123418474514936	-0.00090813810393664	-0.00145552405204852	-0.000427399205994439	-0.00125306251522128	-0.000633291894132193
-335.79999989872	-8.73025658563176e-05	-8.73025658563176e-05	0.00233076128593324	-0.00244213863379461	0.00202129506014681	0.00273889335001753	-0.000297772575988287	0.00241191834826959	0.000633480588100865	-0.00161597224244636	-0.000775315659737874	0.000840838548564204	-0.000408708468944696	0.000240677149859647	8.15542375122158e-05	0.00264161624622594	-0.000559149060423647	-0.00128999806997965	-0.00258365384419756	-0.00124078784389092	0.000206566520774443	-0.0034568175277091	0.00111775193297181	-0.000210006738998625	0.00187388524685606	-0.0017859392163051	0.00153146151386996	-0.00035581655816852	-0.00284372394967924	-0.00287397360423758	0.000390390094996307	-0.0004317620137686	0.000424749622612186	-0.000859737524530946	0.000177249662868584	-0.000753073939921189	-0.00110962551493587	0.000887450591935512	-0.00267962010960499	-0.000524721649386994	0.00296536492902644	0.000313555788851283	-0.00156528586972005	-0.00299125657311461	0.000857870098120994	0.000626219491188018	6.74402301104049e-05	-0.0011782918506178	-0.00121196548829561
-335.766666565451	0.000621262482329632	0.000621262482329632	0.000986456274963521	-0.000104857917772927	0.000315179621349748	0.00107999692961247	0.00188199167292358	-0.00164902829197699	0.00116336034993869	-0.0013927347745033	-0.000768626725836219	0.000278719783637249	-0.0014819256862495	-0.00265395756986864	-0.00102588081927635	-0.000399043553130918	-0.00052677000054846	-0.00154447908012134	0.000312589131808982	-0.000568429525794056	-0.00187358492890166	-0.000253716700971518	-0.0011980222230884	0.000827598300282117	0.000247856833538118	-0.0034111783850983	-0.00041337221447646	0.00279510560822005	0.000197807900380598	-0.000354900856953444	0.00261812680521534	0.000158774301946774	-0.00256606616005539	0.00120032835728323	-0.00264165750349987	0.00162563258831883	-0.0017413639936138	-0.00188787528509249	-0.00146279681503991	-0.000347127479636944	0.00335888294230968	-0.00245383022359891	0.000741365720048903	-0.00139889591664566	0.000638244527263687	-0.00258016584746934	-0.00109979303687102	-0.000386800087352035	0.00124514569341316
-335.733333232181	-4.25188836689072e-05	-4.25188836689072e-05	0.0018886735361251	-0.000213074750283426	0.00304199331968447	-0.00130229138418303	-0.00107591904271465	0.000998251177850573	-0.00208048754055634	0.000503356802011412	-0.00098465394115288	-0.00236625742353547	-0.0013681138660937	0.000571569277840966	-0.00341022557819848	0.00261660730992108	0.000180102003081828	-4.67964499184514e-06	-0.00287241022657725	-0.000351257601137189	-0.000913397393059401	-0.00213452173427364	0.000355336678138141	-0.000465520542211939	-0.000483110050523039	-0.000338645383302971	-0.000587516945829258	-0.00111794782369645	-0.00133307115207126	-0.00456137942168933	-0.00127305169041991	-0.0005499271155609	0.000474557644121631	-0.00121370330336001	-0.00122039272468788	4.31381416016174e-05	-0.000714219957785533	0.00153052495004891	0.00180880642174941	0.00242452417259087	0.00065936815947909	-0.00343761670071852	0.00260221196926713	0.000734149452416011	-0.00108905625185551	-0.00253513945468153	-0.000737700626675442	-0.00154472959965213	-0.00275189246595364
-335.699999898912	-0.00136612089373989	-0.00136612089373989	0.00217662136898888	-0.000997803850086187	0.00175523961398349	-0.00111604674020505	0.000619336969198137	0.000700801803009798	-0.00132135413535772	0.00120100151783686	-0.00117925949757824	0.00099531978241818	-0.00169111632048935	-0.000404163169446803	-0.00154985112918338	-8.08332078143792e-05	-0.00128546710921262	0.000954468745945958	-0.000654322725064382	-0.000782122751283532	-0.00117907194297273	-0.0029507943452064	0.00137952945291098	0.000951779234559913	0.00105037337088265	0.00105820681261015	-0.00213051148408627	0.000907387721382102	0.00291707751617887	-0.00411037382243951	0.000354663567939895	-0.00249228788449418	-0.00241439929259812	-0.0054505545829	-0.00118541389603588	0.000591659546496093	-5.68163018479506e-05	0.00168505119847551	0.000119505656164698	-0.00029974906608643	-0.000845496973075788	-0.00228834744398176	0.00052472887822097	-0.0027607997223692	-0.00209790570399748	-0.00218086413848018	0.00193535112535104	-0.000404276034476347	0.000376048883199642
-335.666666565643	-0.000282660313352556	-0.000282660313352556	-0.000502087396891504	-0.00140363370599061	-0.000604093628307933	0.00173832274116481	-0.00196576190932918	-0.0013868243361701	-0.00118176394174119	0.000283256687646727	-0.00242582699009686	-0.00182629153056768	-0.00139917696219094	-0.0011389657167904	-0.000897104294367956	-0.000312440947204173	0.00143877744680454	-0.0025419272626902	-0.00163917781428136	0.00201343810668109	0.00165256104774147	-0.000238397342807506	0.00143929397763431	-0.00250366380461498	0.00239463812521012	0.000141725011071236	0.000175663319249786	0.000934035417167189	0.000900502048193585	-0.00209908192105546	0.000812692035278006	-0.000886755252048621	0.00113722301397323	0.000655708433240032	-0.00172120369174023	-0.00101293412504966	0.000450228127419905	0.000142805695386383	-0.00123064009909124	0.00154220224754187	-0.000100661156200221	-0.000160417786501554	-0.00178518457431898	-0.00115183536209162	0.00131830141492328	-0.00225653750531629	0.00140698376557469	0.00103512437022091	-0.00163235593737887
-335.633333232373	0.00017022873390915	0.00017022873390915	-0.000584390158030801	-0.00102398735086096	-0.000477163586761753	0.00163998079084182	-0.0028895397770351	0.000746374461415233	0.00261719973807872	-0.00150800166872422	-0.000102332910092207	-0.000342252023828982	-0.00171361881848331	-0.00161768026108	-0.00338558459638849	0.00231417639211151	0.00117331691714695	-0.00184624624491458	-0.000358904011160455	-0.000893210642803233	-0.00011390886388396	-0.00251177196556729	0.000644473965859538	-0.00119364651425102	-0.00102243093806853	-0.002922408901739	-0.00331096854148372	-0.00173114929491336	-0.00201505657392387	-0.00316455850132402	0.000338676483908729	-0.00256743079591615	0.00201793830312791	0.000804533147078179	-0.00337890956293807	-0.00228250498993066	0.00253366494720175	-0.00278856405128114	-0.00125606547492363	0.00354995101838507	-0.000463294793477842	-0.000249280475475566	0.000198896589723607	0.0014946391633015	0.000453904843532915	-0.00226281305637754	0.000462100103472585	-0.000550988367142402	-0.00256270357836585
-335.599999899104	-0.00217264655784033	-0.00217264655784033	0.000835292145547895	-0.0016665263650707	-0.000518653675761982	0.00402876612993042	-0.00225056348053032	-0.00382012829331912	0.00113201582773104	-0.000433568012704	-0.00409364318100325	0.000223038935032949	0.00127654187742909	-0.00256391758099694	-0.00120746505185798	-0.000558445631255178	0.0023021306249813	-0.000644008852339506	-0.00126886339541565	0.00213345372082607	0.000289274429982722	-0.0028949132204078	0.000837312938494095	-0.00333292523542084	0.00101199860135004	-0.00143160500920037	-0.00295680686722444	-0.00118281793547947	-0.00168205917756348	-0.00197752571466059	0.000422805796353343	-0.00112188090501264	-0.00268481273983534	0.0017086736349583	-0.00368792167676202	0.00129022747253049	-0.00215628093063691	0.00130152512217452	0.000879251030957318	-0.000241076135047646	-0.000268568438123395	0.000875089803633045	-0.00368255048486987	0.00116566085305159	0.00101811381512629	-0.00306279007386634	-0.00073871481325738	-0.000310246609720899	-0.000381921784817441
-335.566666565835	-0.000666787703187066	-0.000666787703187066	0.000680383762623249	0.000468740155824876	-0.00286280693249075	0.000574777729389186	-0.00184392897112629	0.000127109322281105	0.000531686818557975	-0.00255688137388022	-0.00515344458653921	-0.000717009313778383	-0.000546989966761613	-0.00398885494187307	0.000928314516903228	-0.000226630282447848	9.21745796514939e-05	-0.00214862063834931	0.00147092933172799	-0.00230115311106749	-0.000576694955315427	-0.00287928754241895	0.00187135954803486	0.00079381193535677	0.00263384934021615	-0.000233687016311546	-0.00294577985572997	0.000963986269430839	-7.95317900410542e-05	0.000753338632643263	0.00137854455357422	-0.00180097177452943	-0.00196197933588793	-0.00110300418297182	-0.00304637504268723	-0.00113959314184242	-0.000575579085794642	-0.0029938850577188	0.000382198684862889	8.27507461821364e-05	0.00100085571714692	-0.000537030198925037	-0.00189919472057121	0.00125167506864843	-0.000358530446251781	-0.0021760896341414	0.000897078474477286	0.000158285731811758	0.00108524313555047
-335.533333232565	-0.000371309693395161	-0.000371309693395161	0.000607991853001866	-0.000315594450005063	-0.00168387386795921	-0.00136697867243174	-0.000245935295825617	-0.00487796396753704	-0.00341233936140928	0.00078026285703503	-0.00444773122895226	-0.00133040207029733	0.000305183413461418	-0.00391516162318351	0.000445307828140118	-0.00152180833917015	0.000933745823852417	-0.00106755504290079	0.000341487926455497	-0.00250164750000204	0.00155321433473798	-0.00258085160292632	0.000231166697035934	-5.78992933071287e-05	0.00152797147080885	0.000897427868690071	0.00139286588310406	-0.00151671958567423	-0.001708189119903	-0.00368329634386921	0.000788003230796863	0.00173667285936074	0.00173618512193952	-0.00103616198454093	-0.00310276285164646	-0.00153054030417121	0.000626459354554521	0.000335686358751364	-0.00111545146209691	0.00130417279731831	-0.000288000543120059	-0.00176800465136073	-0.00204922088296944	0.000247421110042056	0.00218283925850371	-0.00349231743064482	0.00329446558108226	-0.000699480883518677	-0.000472537195352118
-335.499999899296	0.00111846994499798	0.00111846994499798	-0.00214525411229061	-0.00115846785272056	-0.0018375623274921	0.00252580518929812	0.00203948426920308	-0.000742380589060065	-0.000888482382579436	-0.000893503565873255	-0.000349848106809159	-0.00170596448549154	-0.00164616753831737	-0.00171839042828503	0.000813783030273685	0.00260927599422178	0.000900462288128012	-2.2749242163389e-05	-0.00133099468464659	-0.000459284148095152	-0.00186036863014671	-0.000865080687894704	-6.05239058983909e-05	-0.00256643164579895	-0.0032658956526731	-0.000302840080969147	-0.00180015031997371	-0.00189149571122615	-0.000498286404629344	-0.00219147205476145	-0.000146509752922408	-0.00090942305994246	0.000589333081038812	-0.00137121678195617	-0.00111100734736791	0.00186658755404323	0.0011866940939016	-0.00183941624127804	0.00176873836623703	-0.00350036392279207	0.000909552999044494	-0.00113528781079475	-0.00134850974854117	-0.000106849874543569	-0.00227180590652432	-0.00302126333065944	0.000305664711794496	-0.00228174126029401	0.00151937463237317
-335.466666566027	-0.000445358977966825	-0.000445358977966825	-0.00100379748083235	-0.00249604132128589	0.00326373649277001	0.00251020534916724	-0.000439417905850004	-0.00186567224308143	-0.000627939982460468	-0.00111328474561811	-0.00187549566054845	0.000101618003314874	-0.00277559776221847	-0.000487458496355675	0.000799895604002843	0.00104276335272857	-0.00123667477993183	-0.00256507370079606	0.000187400988193698	0.00101715639281297	-0.00120334448989456	-0.00265823343233718	-5.41023725909584e-05	-0.00453418040413023	0.000894407717821011	0.000460058968275057	-0.0026637452316981	-0.000882822648434534	-0.00333753484064925	-0.00513191795169854	-0.000388364574157252	-0.000390540362847469	-0.00269175440090685	0.000109637077203351	0.000449647511657325	-0.000496779138326242	-0.00021161795057123	-0.00244516744428147	-0.00439661827252646	0.000498060256084676	-0.000523126493235049	0.000171951980311058	-0.000694684405274537	0.000684950421822372	-0.000875729490970478	-0.0012175479381128	0.00357915455157887	-0.00134300017645117	-4.90393526353383e-06
-335.433333232757	-0.000967541935464999	-0.000967541935464999	-0.00284217026596134	0.00172453822565322	-0.00375402109994338	-0.00221358679731731	-0.000398929560427086	-0.000922188033845139	-0.000934828494122075	-0.00104054258959208	-0.00403562141858516	-0.000656510580786751	0.000167588088032522	-0.00153616907922349	-0.000681868542935837	0.000334546256632984	0.000632927720868204	-0.0011813769363842	-0.00256893126253122	0.00259117145856591	-0.00125615266202783	-0.00145431638946425	0.00101272209359549	-0.00215292715671378	-0.000104345683617502	-0.00166653431696506	-0.00146253087185844	-0.00184184760944717	-0.0030961560661098	-0.00212624579510445	-0.00196927978197259	-0.00316379797802979	-0.000715585053728818	-0.000399377924647837	-0.00274101200033017	0.000723922089215012	0.00241388234235873	0.000162230889524939	-0.00291598060276532	0.000822771259398558	0.00153697104910877	-0.00111107889437323	-0.00165071601280764	-0.00104626862699142	-0.000563929055320989	-0.00181992662826891	0.000964776721137484	0.000692824786117097	-0.00337671191134103
-335.399999899488	-0.00143784827368465	-0.00143784827368465	-0.000308663666171216	-0.000913973355394671	-0.0027458847645162	0.000230485270133918	-0.00297161653928646	-0.00098928693124456	-0.00211896172699833	-0.000713874747603205	-0.0013198182778893	-0.00394296390237747	-0.00491446224027259	0.000124172755632479	0.00128146365680293	0.000223009521290729	-0.00252783909280441	-0.00202390721183976	-0.00434254590181027	0.00213602563465909	-0.00156216172204537	-0.000214267739805818	-0.00145954646174495	-0.00141007402644988	-0.0010202407704184	1.78817887637184e-05	-0.000869476815240966	-0.0011279050572558	-0.0046789769682849	0.000131781067939429	-0.00138539516190961	-0.00165903146470103	0.00304242320666048	-0.000305121274956965	-0.000960733241328282	-0.0021412577730795	-0.000233190826978258	0.00025938198953257	-0.00102986693239204	-0.00359507977621421	-8.28655743270179e-05	-0.00231798043361886	-0.00122866162593416	-0.00597045929551676	-0.00222498099487278	-0.00332168800881538	0.00208756352630923	2.09311481977892e-05	0.00168729910912646
-335.366666566219	-0.00204161623626709	-0.00204161623626709	-0.00155136809108147	-0.000318394159852242	-0.0015417085765026	0.00282545631567421	-0.000412066200490613	-0.00213757975992523	-0.00323993206049622	-0.000998834369545842	0.00167610058307055	-0.000373387546720005	-0.00316449147405506	0.000553793497007127	-0.00274835009408059	0.00256051812262637	5.92569958306477e-05	-0.00113985848623144	-0.00524911766327085	-0.00100410596881395	-0.00136051971941942	-0.00223698201449907	-0.000693843234892078	-0.00129896323672229	-0.00277571176206348	-0.00221538813264843	-0.00242950068988312	-0.00175382597386586	-0.00057321706274327	-0.00181411604280346	-0.00106167093996457	-0.00148221754780464	-0.000343553419399401	-0.00181941138200148	-0.00424582827130027	-0.00110364616611958	-0.00222328942718097	-0.00338839991002737	-0.000541193732981893	-0.000582763717734913	-0.00221019498498132	-0.00087011559467598	0.000547684575059049	0.000254685992227555	-0.00156567764229543	-0.00213958244343226	-0.00253945581811366	-0.00241123729909054	-0.00254152996206092
-335.333333232949	-0.000974003936672241	-0.000974003936672241	-0.00113123975366902	-0.00336546020220174	-4.39621629986231e-05	0.00151745761837074	-0.00318523835438567	-0.000857156936550973	-0.000230561304729759	0.000723565208654686	-0.00307210685131998	-0.00169102108808838	-0.00402931472129375	0.000120627022146436	-0.00101191066430195	-0.000336675488357141	-0.000658180742632242	-0.000552492328204424	-0.00191298197783552	-0.00174119919815308	-0.00218472499940991	-0.00040221183160527	-0.00102133740998556	-0.000874642031779671	-0.000624340954634484	7.77210195319622e-05	-0.00498578335641031	-5.31548210891408e-07	-0.0022152265230535	-0.00259716777337859	-0.00326039176070614	8.06680224987311e-05	0.000162671159237848	-0.00304820135394568	-0.00434396329110187	0.000139266640417635	-0.000949415827409261	-0.00122157582131444	-0.000583059389540064	0.00115267272641695	-0.000428349373174708	-0.00289871978712652	-0.00292726761743556	-0.00227089496963528	0.000936571656943719	-1.61416699462347e-05	-0.00244908772207264	-0.000648273039765557	-0.00129851709976481
-335.29999989968	-0.00385140574028375	-0.00385140574028375	-0.000687697597136272	-0.0042882495978942	0.000165513376890081	0.00163264333856317	-0.0040244447691562	-0.000121980528401733	-0.00114930061144636	-0.00137697058026365	-0.00086389132735587	0.000231505608758842	-0.00242937737480109	-0.00244924970295812	0.000496879834974928	-0.000981441359100388	-0.000378209237186011	-0.00200022712145931	-0.00161868440722646	0.000980134729688942	-0.000210742951378684	-0.00189618832042204	0.000449291927730466	-0.00476487840313089	-0.00221043788617237	-0.000464072205360599	-0.00415449065217455	-0.00111218603523899	-0.0013962786423003	-0.00236054105738337	-0.00102762019323666	0.000798411617778383	0.0010003429014509	-0.000711005151689426	-0.0020855828177383	-0.00254124440178582	-0.00116083996932936	-0.000699871076638159	0.00155760494371249	-0.0014772224861529	0.00224260429733891	-0.00103813081081816	0.00137386017885666	-0.000483777881416958	-9.00574467100901e-05	-0.0013739811233221	-0.00140709199034994	-0.00296095093359094	-7.68254661431822e-06
-335.266666566411	-0.000273347460692297	-0.000273347460692297	-0.00286894842499141	-0.000816655333800154	-0.000704557036712794	-0.000645792700864956	-0.00127697570454788	-0.00152970573999101	-0.00207571576014276	-0.00336119665058399	-0.000355636849591501	-7.44400902422671e-05	-9.71218957023234e-05	-0.00136854290068789	-0.00239177198342699	-0.000722242747955737	-0.00194476504821695	-0.00233899391292458	-0.00264832033960827	0.00253757556791567	-0.000698749604139848	-0.00361310652195379	0.00218573301965042	-0.00174053904379479	-0.00421919659964487	-0.00238020866216104	-0.00119604396544359	0.00200457864495374	-0.00117382167838964	-0.0012712073865162	0.000208698351641501	-0.000129929644399396	-0.00196895470351532	-0.00169739988269213	-0.00210812647313741	0.000501236383075199	-0.00406510555719819	-0.00186417053791466	-0.000339253276856466	0.002022668961423	0.000668727121295065	-0.00175498896199289	0.00219450085610096	-0.00135037370578117	-0.00183970968975078	-0.000769949062659925	-0.00156157757519471	-0.000802881584136994	0.00088348819580808
-335.233333233142	-7.15412329164167e-05	-7.15412329164167e-05	0.000637120618638742	-0.00300140118693648	-0.000250178461876582	-0.000848469226573445	-0.000961109232966884	-0.00326961174369689	-9.09873628038849e-05	-0.000560879361211519	-0.000114069030200281	-0.0012421100979646	-0.00137372484988163	-0.0020545535078117	-0.00142588599555815	0.00100687192219173	0.00090117659501876	-0.000742656437491163	6.37765415936187e-05	-0.000896544977493363	-0.000805360041730818	-0.00340119613861267	0.000882026643983513	-0.00061175940673952	0.00116208407326079	-0.00098207809973716	0.000332708283000582	-0.00112187582036372	-0.000596629197235687	-0.00323569792697576	-0.00197908545927461	-0.000384294899547721	-0.00113037720051257	-0.00452878732947237	-0.00361271403986207	-0.00247235128251699	0.000476545761738723	-0.00225851200209315	0.000922925618260684	-0.00103323266119781	-0.00192319367412153	-0.000460496463639215	0.00117716104466392	-0.00163894128983277	0.000613795888881885	-0.00409587244891207	-0.00259467177148742	-0.00220101112037041	-0.00241295228520177
-335.199999899872	-0.00362350282397439	-0.00362350282397439	2.62958477211805e-05	-0.00175092107935215	-0.000569826076813218	-0.000467642439929694	-0.00195688915163728	-0.0011288321024181	3.26069312656108e-05	-0.0033292107826699	-0.00308409312141134	-0.000911340484379575	-0.00105824617114503	-0.00174349151161901	-3.84209625953202e-05	0.00313286054604855	3.14323515033799e-05	-0.00303393464363311	0.00123110854360575	0.0019738214524514	0.002071186147237	-0.00155973846122914	-0.000372911421946731	0.00108714795296794	-0.000517890137451071	-0.000146853896458965	-0.000579653700093052	-0.00193908947212196	-0.00235420794882601	-0.00197683246446245	0.00130182462985728	0.000487127360180417	-0.0025399659541383	-0.0014114459351029	-0.00359070766414704	0.000442069700067327	-0.000500750911877512	-0.000221004784916934	-0.000340344844340867	-0.000606455948039875	-0.00178925544187791	0.000375831516835623	-6.4924416522949e-05	-0.00249550443599766	-0.000262284738077767	-0.000918701358053942	4.18516532176838e-05	-0.00209702768921394	-0.00154133794530942
-335.166666566603	-0.00209437636328202	-0.00209437636328202	0.000350654965711628	-0.00173362361786344	-0.00367583541977445	0.000447639560189783	-0.00186284554348437	-0.00167412485138074	0.00162613673469281	-0.00181856344174947	-0.00128774483389216	-0.000312391871028717	-0.00103911234422449	-0.00110794125435854	0.00228520619951456	-0.00324905988414548	0.00085319601148437	-0.00371588509577059	0.00121636515490231	-0.00143833969594565	-0.001930167412452	-0.00384020468642032	0.000808233969677108	0.00171424980242818	-1.68772765536396e-05	0.000632423820154826	-0.00103569379892932	-0.0024962358965277	-0.00066236234643835	-0.00286720631922144	-0.00202669284819323	-0.00108542286053159	-0.00174007780018826	-0.00191781782765854	-0.00421467747364856	0.000796087433307835	-0.0024021628635883	-0.00170965555027702	0.000142641800325971	-0.000923901889687273	-0.00116248106129269	-0.00358383699729714	-0.000711748885595775	-0.00180583697765369	0.000446550341886343	-0.000183756403676627	0.00205935617301234	0.00103260097112956	8.91280174641906e-06
-335.133333233334	-0.00310939721004788	-0.00310939721004788	-0.00126205494997078	-0.00289021457344885	-0.00238404930866998	0.000188263933414645	-0.00254952952240917	-0.00467271645396228	-0.00015771165958367	-0.00247878441207694	-0.000981554630009707	0.000447847113039912	-0.000405231160067854	-0.00330713604085164	0.00127161870668202	-0.000582722635067645	0.000490790863526658	-0.00134463599784163	-0.000348694930022986	0.000197055918545019	0.000739590392734302	-3.37175073583662e-06	-0.000716122190470569	-0.00181352861659245	-0.00214475427012706	3.91777725056164e-05	0.000481981208755977	-0.00128578104902888	-0.00249347675468881	-0.00382143304006677	-0.00110339255693315	-0.000892247922123834	-0.000947920176284978	-0.000789307801800754	-0.00201271031172767	-5.17684847823885e-05	-0.00304673054212934	-0.00124219760407041	0.0024378170234286	-0.000852650502945584	-0.00216913124745588	-0.00185052439414624	0.000749273627901781	0.000540889988210669	-0.00192856522721141	-0.00209735175191172	0.000263384627085528	-0.00227396386161016	-0.000862489355523133
-335.099999900064	-6.63301961052465e-05	-6.63301961052465e-05	0.00166942565805417	-0.00085533501534274	-0.00236421368997886	-0.0010129246090177	-0.00306242867586493	-0.000270033581617146	-0.0024964409198297	-0.00138724692861192	-0.00457597933234477	-0.00178987399249209	-0.00290147783671568	-0.00193043947657445	-0.00035005100149843	-0.00279702828487316	4.68645432842862e-05	-0.00184300393482195	-0.000300154628479543	0.000296048723601228	0.000492998063833072	-0.00427000900376473	-0.00315811630342533	0.000593566499928588	-0.000305384861019053	-0.00432886865389293	-0.00218611697806625	-0.00505022997434357	-0.00229029293092653	-0.00231202886941362	-0.00234941123102828	0.000495292303226091	-0.00202817784957254	-0.00144076515094649	-0.002626680824385	4.11929864106986e-05	-0.00113850259685988	0.0014588738370257	0.000163260926176467	-0.000703645666543573	-0.00294449126302088	-0.00401292602944825	-0.0014522825538551	-0.00357500792007948	-0.000296150542160811	-0.00468942704439534	-0.000168216433690804	-0.00225647470433177	-0.00113780855002998
-335.066666566795	-0.00131199295646234	-0.00131199295646234	-0.000173001223720881	-0.00324904431729123	-0.000374798396279297	-5.6806517519048e-05	-0.00233330979481505	0.000174858775954578	-0.00234754251858671	-8.83560119002702e-06	-0.00476651820405816	-0.00322000530627609	-0.0016552709283647	-0.00413153731669769	0.00124631894404104	-0.00379232927319595	-0.000104306352844752	0.000178141195697701	-0.00100122404563086	0.000273817497196793	-0.00347753657785199	-0.00281147638924295	0.00365224075069803	0.00058500836393105	-0.00225322422854812	-0.000216573238200013	-0.00369966072299432	-0.00275850194075777	-0.00339548854003136	-0.00533061083995112	-0.00180655296033083	-0.000881777438698217	0.000879240398915626	-0.000731172261010937	-0.00312275266230111	-0.000534523694308509	-0.00108726807470583	-0.000302595618891233	-0.000195851732337604	0.000638783036028823	-0.00123939991570154	3.29792237926396e-05	-0.000270814951927489	-0.000187379012676403	-2.43591354238681e-05	-0.00381374562907344	0.000690081033778545	-0.00187847290123655	-0.00238731111978874
-335.033333233526	-0.00175815302439375	-0.00175815302439375	-0.00203960786430391	-0.0033317930265665	-0.00506492820858118	-0.000222738884267049	-0.00337863452598386	-0.00010841717761978	-0.00180240971502577	0.000197633319871215	-0.00210260139141472	-0.00141488238632259	-0.0015317765830738	-0.00607042121620938	-0.00164580211028853	-0.00181715628382384	-0.000998511936707858	-0.00389970461291245	0.000236594462256212	0.000613194287250596	0.00112237256613579	-0.00370622248225028	0.00149591983650355	0.000639957272640546	-0.00126792694120104	-0.00359245349589421	-0.00139446266665078	-0.00350341765325191	-0.00116278962843996	-0.000546194172838521	-0.000568241346248333	-0.00276680579019606	-0.00325611032114181	-0.00299218972988347	-0.000511910973800767	-0.00298930508430095	-0.0018091736491086	0.000998500682415582	0.000806472200195252	0.000189800126395023	-0.00290348112111816	-0.000645499083220091	0.00284994481736878	-0.0025101102312205	0.000460198341834306	-0.00155798551117203	0.00121848863239693	0.00016797382735656	-0.00243932663057522
-334.999999900256	6.93640460276423e-05	6.93640460276423e-05	-0.00183915105105803	-0.000982323237576521	0.000918030985184948	0.00323504784273887	-0.00221777518955268	-0.00173657508666103	-0.00237646126758928	-0.00288364585208523	-0.00155960491269025	-0.00111763587856173	-0.00225606775635556	0.000147964468862782	-0.00342352364963883	0.00106200569344728	-0.00219189951047394	-0.00386948897281936	-0.00404225217376031	0.000119204621068292	-0.00181061722947462	-4.64512624576141e-06	0.00166438012659464	-0.00207993876007351	-0.00144850682940589	0.000972105511463206	-0.00238432542950884	0.0010224507108364	-0.00251008671121522	-0.00113457709914211	-0.00292682957715018	-0.00023810815333225	7.54694762330477e-05	-0.00338471332777834	-0.00192676783203793	0.000185642936091912	-5.49580387868565e-05	-0.00294072879861584	0.00112213335253208	-0.000402605018630875	-0.00271349107127972	-0.00109742416610625	-0.000596664977082995	0.000173639501417799	-0.0018614371483805	-0.00081355732948718	5.9586872851014e-05	8.34352924382609e-05	-0.000967984388254739
-334.966666566987	-0.0038793458052081	-0.0038793458052081	-0.000362552099670066	0.000907497724435213	-0.000287686036814838	0.00190330089516677	-0.0023469254756282	0.000207045334851608	-0.00183232409039558	-0.00031309934529955	-0.00395863520427242	0.000327825682242433	-0.00417121574332469	-0.00310907147952499	-0.000990226196646571	-0.0018626358797712	-0.00140501501093826	-0.00331306566497358	0.000466531487773425	-0.000124438716091579	0.000814008520874876	-0.00233311684151394	0.000704005258413631	-0.00157187019230054	-5.62897076236135e-05	-0.00383634212485706	-0.001523751392978	0.000395473587383344	-0.000245030031315929	-1.44757604666479e-05	-5.67335920568235e-05	-0.00202587666451237	-0.0010842991174228	-0.00116402013330941	-0.00198058880574581	-0.00277674648007242	-0.00191688155356051	-0.000939703939235481	-0.00038057062360819	-0.00117332442033102	-0.000544504181746341	-0.00208606355247987	-0.00140250175486811	-0.000591713530395999	0.000923352563463986	-0.00171232161172075	0.0011779106840154	-0.0020949407520926	0.0008219508530386
-334.933333233718	-0.00153820884865807	-0.00153820884865807	0.0003214431303038	-0.00218586178216751	-0.00344983159596846	0.00161432617143242	-0.0019613330622974	0.000565670797754381	-0.000182051792922189	-0.00112030978383559	-0.00273437055968695	-0.00232519652167607	-0.00326873871319178	-0.00430534266954119	-0.0029133411321548	-0.000843890719252616	-0.00137961255170105	-0.000662860448969571	-0.000372266693241308	-0.00363358363613697	-0.00092022046874618	-0.00062625867361199	-0.00138236721761087	-0.00174471248289376	-0.000957739225367349	-0.0007218950107033	-0.00326725712743658	-0.00330205984320875	-0.00194522496110405	-0.000950694951843412	-0.00236322504400566	-0.00223836437089819	-0.000250169851173432	-0.00465113064030453	-0.00135313326615938	-0.00189875404528728	0.00225784948223351	-0.00335225181625431	0.00171092185340815	0.00030682650917635	-0.00120219510359909	-0.00111180398085275	-0.00147051454730851	-0.000240679327955351	-0.00187187750658724	-0.00169468610104395	-0.000602779598364189	0.000472017257769908	-0.000384143652417235
-334.899999900448	-0.00272783275503596	-0.00272783275503596	-0.00172408515594602	-0.00335036449676795	-0.00059039434398267	-0.0022128226153979	-0.00138172947279003	-0.00199548390190718	-0.000436407584061826	-0.00236151101829363	-0.00412798027598738	0.00118675821374681	-0.00398861254189142	-0.00298794500009514	-0.00174695008344583	-0.00203017972009367	0.000346907107941719	-0.00174358328716417	-0.00317172455750803	0.00133835950678196	0.000662834450864347	-0.00299404355483912	0.00124060589702024	0.00303808050085208	-0.00139277265951976	-0.00192927577395818	-0.00119887563882348	-0.000339588484468467	-0.00106598605139785	-0.00138728710311187	0.00120835581546519	-0.00121421612455608	-0.00181525076951083	-0.00230368440557438	0.0011424757122821	-0.00272630109455252	-0.00101781569701731	-0.00107918011292529	-0.000521673451757576	-0.0022938674998656	-0.00214663296476225	0.000326512847489746	-0.000430849059140592	-0.00306695260840395	-0.00181455033346878	-0.00255569090369956	-0.000731997014548513	-0.000313660697686236	-0.00161610364191955
-334.866666567179	-0.00127023415467442	-0.00127023415467442	0.000618835326269607	-0.000853102191291311	-0.000879099187097054	-0.000299054439641844	-0.00378820316678119	-0.00189918797361599	0.000161315769223291	-0.000561173048266528	-0.00436866514557355	-0.00370030033056257	-0.00454882728153494	-0.00541222066221214	-0.00139291111187612	-0.00222890233712414	5.22508308311576e-05	-0.00155136122779287	-0.00107757109985795	-0.00143333961356096	-0.00365213690615251	0.000729597374950153	-0.00173180979179433	0.000167043215579255	0.00028326902309983	-0.00252348744502051	-0.00153511155832842	-0.000813881133020167	-0.00203066700795584	-0.000426630614668855	-0.00125565016023732	-0.00384566907668027	-0.00185671989034908	-0.00552659215835261	0.00216296401502558	0.00186651838593888	-0.00176204835710769	-0.00212555314055918	0.00143981106524571	7.50369191807598e-05	-0.00101260866289188	0.000574249597708354	-0.00197084186648633	-0.00251017348486637	-0.00146207602807069	-0.00129431910182387	0.00132753463283986	-0.00301738829732734	-0.00136434074673575
-334.83333323391	-0.00304330720836199	-0.00304330720836199	-0.00154686462689202	0.00114600340319049	-8.048947049899e-05	8.17161231375652e-05	-0.00140397327631314	-0.00128356465321411	0.0017302450489709	-0.00210081720637856	-0.00395171490226254	-0.00273586176600216	-0.00174927036025341	-0.00192505417668809	-0.00264422514797336	0.000404418650179927	0.000305101851406864	-0.000125110780453408	-0.00246773735501493	0.00100759233544834	-0.00130934732682852	-0.00378658482322747	0.00131201979755491	-0.00210034601734366	-0.00178432537733941	-0.000798859518193806	-0.0054031522728557	-0.00299476456150649	-0.00119671987246972	-0.000154649173315646	-0.00142326357380052	-0.000672509034521207	-0.00356948524320377	-0.00212070572731482	-0.00451003049647913	-0.000716138896959984	0.00114582069624125	-0.00448122426522246	-9.64481631848813e-05	0.00100132763046246	-0.00250196624758803	-0.000103391642415573	-0.00127015148147758	-0.000362171717843252	-0.00204359342755955	-0.00351903787209418	-0.00167240389920109	-0.00145324239886591	-0.00116317582151026
-334.799999900641	0.000188906479135054	0.000188906479135054	-0.00325632139539134	-0.00022748078539081	-0.00111521775806112	-0.00238980735608774	-0.00137918049823194	-3.55002547824945e-06	-0.000819075357792687	-0.00135720859278565	-0.003159684095973	-0.000958322019940838	-0.000566509424287709	-0.00419331605492934	-0.00363217453245923	-0.00155800229773329	-0.000807354821677153	-0.00325622083269883	-0.00124780949102266	-8.49828782031326e-05	-0.00171690384515977	-0.00253350313711109	-0.00215547291452645	-0.00366401076315659	0.00240330162800628	-0.00355470440769645	-0.00324570088940324	0.00141743843036002	-0.00402617844062036	-0.00485296296165505	-0.00190127431584708	0.000554767472934259	-0.00329400976355188	-0.00350250017274845	-0.00256471263115143	-0.000857033591966205	-0.00170181334276021	-0.00151206314371166	-0.00264851507231112	-0.00170258706276449	-4.87938619398998e-05	-0.00335936413090754	-0.000214587791271592	-0.00112970004411272	-0.0024201591840477	-0.00277168507845216	0.000158088830930825	0.00121728821079081	-0.0030426965159519
-334.766666567371	-0.00243319835228195	-0.00243319835228195	9.5412873442613e-05	-0.000712600383807049	-0.00253625689052095	0.00136614888211106	-0.000510938247993864	-0.00317835508175268	-0.00288739682141648	-0.00387471929496752	-0.00218952727212729	0.00137777679444817	-0.00341643940684266	-0.00506344353662203	-0.00337787546950985	-0.00119915755520783	0.00183237953498949	-0.00359812125757986	-0.000897198030762159	-0.00045053059217437	-0.00182782639397838	-0.000602206471869149	-0.00107020927910761	-0.0021908028712756	-0.000858944340684897	0.000255862873398294	0.001528510450168	-0.00227747999308614	-0.00149255827933947	-0.00160386990993722	-0.00400871743514308	0.000507955587261466	-0.00372530395669346	-0.00538972713556096	-0.0051563019602241	-0.00195816739707522	-0.000999885156780289	-7.73823173589872e-05	-0.00245326292539305	-0.000876421724854137	-0.000981622119963332	-0.000558014289923747	-5.56114274408159e-07	-0.00107258549264355	-0.0029318458133073	-0.000656733381078634	-0.000886046416075925	-0.00400441925331385	-0.00120583035102029
-334.733333234102	-0.00272025720509805	-0.00272025720509805	-0.000219364949150092	-0.000752337603997733	-0.0032860500794033	0.000107539969818826	-0.000903761787549362	-0.000875929367119666	-0.00266187325587408	-0.00449435265084563	-0.00442188651493747	-0.00162770929110245	-0.000467371617443924	-0.00246106454160477	-0.00102512225087259	-0.00116726956819846	-0.0020635879564086	-0.00181091554428581	-0.00161532625939531	0.000920297987156316	-0.00353416880358737	-0.00367025604057358	-0.00102219743377385	-0.000688946827357984	-2.26231187874237e-05	-0.00452283127339859	-0.00374181021260911	-0.0030817758678845	-0.00232425174723161	-0.00316022865839405	-0.00568309656493393	-0.00227221878895634	-9.25202238966083e-05	-0.0016528065083169	-0.00255554844898664	-0.00272220123241096	0.00331711819827663	0.000157404643004289	-0.00204734500511661	0.000554499568511835	-0.00226146683399697	-0.00129111334694543	-0.00229128431873926	-0.00229546697582528	-0.00201810409072578	-0.00245846018706097	-0.00217066732833182	0.00063084463860219	-0.00301602464441986
-334.699999900833	-0.00223849480253713	-0.00223849480253713	-0.00338564781047901	-0.00303708938222502	-0.00252037665192517	0.00254433352454719	-0.00067063101617304	-0.0042036279797194	-0.000255891108355666	-0.00357357844656903	-0.00260827101006167	0.000564855246793949	-0.00498331318958845	0.000236955620921298	-0.00261550094073792	0.000957105950754378	-0.0023764813619489	-0.00521608703581133	-0.00242906885424976	-0.00120168811242549	-0.00306023427694679	-0.000940377980578888	-0.000702188168991369	-0.000934010020972709	0.000744832401269324	-0.00191857918686933	-0.00406194701533502	-0.00256914594581803	-0.00203002681662079	-0.002391523972335	-0.00113909729891892	-0.00263789604154574	-0.00217085814385309	-0.0030585780114406	-0.00217060460862106	-0.001589239184007	-0.00129587669683062	-0.00116852327196804	-0.00105216244734718	0.00203477591664714	-0.00193480283008374	-0.00446854198789104	-4.47714728410986e-05	-0.00241094033203415	-0.00245437255105752	-0.00290044175427862	0.00146406670768118	-0.00184934678997661	-0.00143288191644564
-334.666666567563	-0.00194310837388156	-0.00194310837388156	-0.00185527452198153	-0.00250738346840373	-0.00107743052837006	0.00259641146526524	-0.00215857707694911	-0.00139936928742501	-0.00244971982934494	-0.00174494565967354	-0.0034056185596868	-0.00141581830967119	-0.00311397465444074	-0.00211500309946122	-0.00383800555444247	0.000798211256158976	-0.00259237364002285	-0.00158809131755433	-0.00113821612330656	-0.000908418248848131	-0.00196202772127263	-0.00175758944848103	-0.00433425783865482	-0.00037017744626433	0.000176649989174771	-0.000362013966462627	-0.0018744674822978	-0.0034737512732671	-0.00281462318634729	0.000301620289855586	-0.00278486265268141	-0.00168989046942969	0.000304583061408459	-0.00419374839723441	-0.00258188153000005	-0.00393250121595301	-0.00103571489933241	-0.00153135670847637	-0.00380777567568458	-0.000588068140643494	0.00135624096686227	-0.00410858689143856	-0.00117434830694241	-0.00521032195048154	0.000919548641660772	-0.00324384565802716	-0.000734941412970369	-0.00365123073013129	-0.00135031716549749
-334.633333234294	-0.00128897630183022	-0.00128897630183022	-0.00177107241184848	-0.00253783280164677	-0.00103327248614815	0.000348351438527295	-0.00312949889658376	-0.0017648113287746	0.00202177090779732	-0.000319107177157107	-0.00313724380623781	-0.00218242974073724	-0.00430874310391616	-0.00209675115111974	-0.00104292738356582	-0.00213009961095367	-0.00251873530523639	-0.00305140040903573	-0.00187886278763283	-0.00363415192241123	-0.0047681881171272	-0.000630649098238623	0.000109754823775399	0.00027159637730978	-0.00270997197056844	2.00807366381728e-05	-0.00517236224465178	-0.000740160711470983	-0.000931964910481531	-0.00278367075313635	-0.00108433350681103	-0.000786878688778136	-0.00262694590672385	-0.00231381917447071	-0.00132444243431817	-0.00254748467366317	-0.00038385920267503	-0.00280742837812631	-0.000459487217154941	-0.00445530849378273	-0.00228560529667465	-0.00239678228904971	-0.000286314362667017	-0.00434624856938892	-0.00188295607932443	-0.00282529781027319	-0.000514718059159813	-0.000551071340666787	-0.000643100129872121
-334.599999901025	-0.00233396953762133	-0.00233396953762133	-0.000525538175934703	-0.00238287913239954	-0.0019056094949349	-0.00204364760363429	0.0016241246790315	-0.00284921653066006	-0.00352092633394041	-0.000834249567419731	-0.00355230418972552	-0.00092717480628457	-0.000567878723164883	-0.00150506852261145	0.000216243195226062	-0.00221120719957879	-0.000193572478653259	-0.00284251441994454	-0.00111064587806498	-0.000353474407173371	-0.00202375323271831	-0.00241496725491752	-0.0040284169916438	0.000183060981300942	-0.00058461286967304	-0.000724007718589492	-0.00338657373064222	-0.000863719344281089	-0.000812367940130065	-0.00354611595473697	-0.0020633768906112	-0.00314157648978208	-0.00398546759962881	-0.00408242748184018	-0.00413569013577764	-0.00387831988196596	-0.00014599733566012	-0.000356910540560862	-0.000446007558583816	-0.00112035889155182	0.00125310639950837	-0.00335469824384016	-0.00180069445026854	-0.000198901365201287	-0.00273440441241501	-0.000819801966645661	-0.00163033023828429	-0.00137749234293438	-0.0011274347007495
-334.566666567755	-0.00183303546483049	-0.00183303546483049	-0.00164288877796193	-0.0026653484751612	-1.31237284550778e-05	-0.000280603283432934	-0.00482799956700442	-0.00630158935756586	-0.00251614172867942	-0.000674283095981831	-0.000497244447297818	-0.000186955164548697	-0.00516503773228505	-0.00473366195234171	-0.000674612680212183	-0.000150588796371198	-0.00104594883719689	-0.00138072436062275	-4.21723604134838e-05	0.00109746901580343	-0.00303202471500186	-0.00202708872989132	-0.0034351555171489	0.000238792733829429	0.00089123265177582	-0.00134452776899729	-0.00286021402521242	0.000137514292591567	-0.00402717551039311	-0.00347317503043265	0.000748754352659531	-0.00251251671585506	-0.00410050926284389	-0.00210911673450631	0.000938547182299576	-0.00546690661789251	-0.0011095713549425	-0.00127456375458879	-0.00105294670125455	0.000340093551661536	-0.000364761664981672	-0.000416832508647103	-0.00203636444915556	-0.00347819521642823	-2.26883214138329e-05	-0.00286152045891852	-0.000688852957994812	-0.00241808364397922	-0.00245822958385111
-334.533333234486	-0.00367890944544413	-0.00367890944544413	-0.00344414333691079	-0.00157619955684729	-0.00266088694540945	-0.00212207040820367	-0.00284179786022876	-0.00161131635928435	-0.00295219765033172	0.00153022108458911	-0.00198537188790282	-0.000675250728319643	-0.00161280100618189	-0.00217272042982164	-0.00550195750220384	-0.000401592489057134	0.00127416436843431	-0.00201918207370289	-0.000522871451467899	0.000871248872500785	-0.000126619541926054	-0.00407343150253148	-0.00407378034622474	-0.00205232878969408	0.00103027793734778	-0.00118503553816673	-0.00278748984595578	-0.00375475550476378	-0.0009148923488983	-0.00289424483576306	-0.00179892672747906	-0.00338121634310529	-0.000628278255447312	-0.00303539760426108	-0.00305322024221222	-0.00326920494975413	-0.00190143833206668	-0.00350257511192886	-0.00245241786249639	-0.00124551396423078	0.00112233428164477	-0.0010393168030387	-0.00179830286323424	-0.0023646152825294	-0.00119728335657476	-0.00314348894509164	-0.00268724948679844	-0.00126995747389602	-0.00290524676712101
-334.499999901217	-0.00361689727848269	-0.00361689727848269	-0.000126165243942045	-0.00258949523334351	-0.00210929880056032	0.00191831065598058	-0.00204662170394909	-0.000761450398536367	0.00268876725512568	-5.77326740931472e-05	0.00149514671049999	-0.00109776052460164	-0.00249815488108152	-0.00489042977092746	0.000167838746729876	-0.00324227756305373	-0.00243170454778829	-0.00206268504363638	-0.0011015077138522	-0.0014450883455901	-0.0022475476341266	-0.00441952950634983	-0.0039521260620583	-0.00454619834694414	-0.000303457957513964	-0.00157048900807188	-0.00386507949167914	-0.00184126667806439	-0.000665004296628746	-0.00179965440091279	-0.00020741158896298	0.000882146008546303	0.000741560982191691	-0.00520289330566603	-0.00286459262317762	-0.00356183059926118	-0.000363148193403329	-0.000161582084307388	-0.000504779041124004	-0.00357656337373691	-0.003737542420852	-0.000409105727740222	-0.0020495407445198	-0.0036837328489332	0.00171105013006978	-0.00407473837018246	0.00349470752106862	1.87024618418796e-05	-0.00136967732869375
-334.466666567947	0.00112300085010764	0.00112300085010764	-0.000932800831984326	-0.00214449757388713	0.00057295139429947	-0.00413628698340907	-0.000582984774054718	-0.00303083155444339	-0.000954674945250145	-0.00174179433367538	-0.00234030138744701	-0.00250527829193736	0.000324072502365214	-0.00221050781997989	-0.00239167275350483	-0.00216996026274152	-0.00235777808756366	-0.00282764538433267	-0.00212628726337571	-0.00122906496097375	-0.00234056136132799	-0.00270657678621489	-0.0028622739795785	-0.00294091180450973	0.000820931473179076	0.000332297934192094	-0.00354816111144307	0.000252498369765153	0.000782962597572046	-0.00426571980746049	-0.000822561311730419	-0.000241427191257193	-0.00129224321877519	-0.00434291151130173	-0.00136659482193457	-0.00434303529018909	-0.00249468829870336	-0.00069421881308207	0.000390409962067517	-0.00105200778730941	-0.00222574885664362	-0.00239807711115336	-0.00148676262184366	-0.00256444606062256	-0.00287915434748443	-0.0035658866561159	0.000519656156602322	-0.000429633862994327	-0.00400522665024172
-334.433333234678	-0.00164557485008776	-0.00164557485008776	-0.00306741038246572	-0.00249985420733045	0.000220360841262757	-0.00235240904219913	-0.00148267467870355	-0.000373779493596849	0.00032595878794428	-0.0031444482274684	-0.00354840281039615	-0.00153179674923309	-0.000651805530000216	-0.00123618099892064	-0.00144997717163597	-0.0027963193014835	-0.00145075589241883	-0.000959825558071725	-0.000833091820587994	-0.00351542996913989	-0.00108053056154456	-0.00471265678327326	-0.00325633146943294	-0.000158506896585808	-0.000463411530966851	-0.00127676562043644	-0.00279686974656779	-0.00142941575564537	-0.00473008503257799	-0.00211017215741871	0.000618516268179659	-0.000872330425732204	-0.00196304940145731	-0.00591105283132187	-0.00170953415043895	-0.00176991052170683	-0.00230156941612225	-0.000349642211402323	-0.000796561009535734	0.00185900391938465	-0.00145942882408268	-0.00328297094231511	-0.00194714010055597	-0.00204017418889513	-0.00087208909299219	-0.00283084886587137	-0.00337663907639885	-0.00442090129694794	-0.00154172244396844
-334.399999901409	-0.00330458593331373	-0.00330458593331373	0.00101830828125671	-0.000213939320419243	-0.000873657479019796	-0.000108065053493034	-0.00117315543416452	-0.00359133379923271	0.000183945910816163	-0.0033520081715035	-0.0046952940709778	-0.00181480573548631	-0.000186031807872133	-0.0021639438045632	-0.00671452547906892	1.99369735565114e-05	-0.001794319627764	-0.002017517340826	-0.000975330679846231	-0.00320106729100511	-0.0028044356216459	-0.00303552563480702	-0.0015878135121975	-0.0008749468204301	-0.00167735744088882	-0.00129001918432048	-0.00515311739794699	-0.00136248078320189	-0.00273955669404469	-0.00310484473402106	-0.00357456009356916	-0.00184661038067413	-0.0024063904656394	-0.00152464431201171	-0.000467087405173428	-0.000872872343215425	-0.00139152487405703	0.000212610674864888	0.00163269060546034	-0.000673665969896597	-0.00136955472710643	-0.00345170378998938	-0.000404604051062574	-0.0015499696192719	-0.00191484038921208	-0.00379263561980181	-0.000411634146172291	-0.0012950617876365	-0.00345299739093174
-334.366666568139	1.41820554606653e-05	1.41820554606653e-05	-0.00235434520710021	-0.00322044161154333	-0.00422730960931417	9.66615729607323e-05	-0.00110977453917505	-0.00374270813222188	-0.000841516784121477	-0.000412540928647953	-0.00603661531503452	-0.00363466409656699	-0.00336217475485823	-0.0023863623465008	-0.00314187491650009	-0.00182311964308968	-0.00233143972543759	-0.00321425261323138	0.000280408548433808	-0.0020378751929121	-0.00401653068603691	-0.000539941877915839	-0.000381114553045792	-0.00252124596741443	0.000196800658182061	-0.00292043587418533	-0.00168295955166686	-0.00122020206246765	-0.00030730476605445	-0.00327734641468536	0.000735543369662528	-0.000808794333560736	0.00102924668619897	-0.00526905408865952	-0.00379212147786778	-0.00255679180702073	-0.0015547891498825	-0.00174844893617443	-0.00198468306572097	-0.00328959934034234	-0.00356825180003517	-0.0024738427023856	-0.000588820083567754	-0.00133658524946034	-0.00147766701891894	-0.000816643387851812	0.00245901717048058	-0.00160244662290288	-0.00484937723209122
-334.33333323487	-0.000517939604977702	-0.000517939604977702	-0.000876567396579708	-0.00248003293066679	-0.00257026100200497	-0.000354910553446941	-0.00453166441892361	-0.00218310267146316	-0.00206165630704713	-0.00160037561756887	-0.00191997091483043	0.00141421343709358	-0.0007183472411183	-0.00207019576410217	-0.00171098167571015	-0.000482240735600103	-0.000789547468246998	-0.00331322533768175	-0.000834484066391528	-0.00195283948175007	0.000251517564064718	-0.00458840908403135	-0.00163282023079903	-0.00372526965985809	-0.000622662768274718	-0.00226967888062746	-0.00470989401289945	0.000537341106504829	-0.00289065166699687	-0.00288892843943889	-0.00241069955327777	0.000875592337895914	-0.00245192407295158	-0.0021146110957857	-0.00364437586888477	-0.0014084859709439	-0.00649614818116773	-0.00113212339232271	-0.00264926605705995	0.00134975282001104	-0.00180917363443356	0.00161120633782486	-0.0023545613252397	-0.00154843915363356	-0.000322756974781124	-0.00491788355927769	0.000643083778713027	-0.0010536477846913	-0.00246288317980614
-334.299999901601	-0.00168278602678129	-0.00168278602678129	-0.00176114432032837	-0.00235736857870739	-0.00174536242925116	-0.00351592330301875	-0.0048170097661866	-0.00310305104345554	0.00087299377241179	0.000447359487381949	-0.00259193233537058	-0.00404096604505566	-0.000614685172251828	-0.00616311598064534	-0.002928406395451	-0.000729610226449573	-3.14193049744116e-05	-0.00492884581252895	-0.000508771461554258	-0.000315988258233091	-0.00219533159383878	-0.00415588006628098	-0.00339103317534806	-0.00390057440428437	-0.003853846847922	0.001151248140149	-0.0039284810837058	-0.00112347365176468	-0.00211004522248548	-0.00395475294280356	-0.00170376119634175	-0.00132278768008587	-0.00587419188309635	-0.000757123988597064	-0.00313627873080202	-0.00125013814661867	-0.00720420124796084	-0.00324471762880407	-0.0046113266221135	-0.000238194793540036	-0.00374236046123455	-0.00273685516830524	-0.000285822301921423	-0.00477907298054492	0.000631514311713377	-0.00725293860710674	0.00149910795262709	-0.00152598783924185	-0.0021511747612073
-334.266666568332	-0.00315027762449605	-0.00315027762449605	-0.00371746985828536	-0.00317732213876376	-6.03678686122988e-05	-0.00243603486035637	-0.00148128485164956	0.000488569902289182	0.00224725235070389	-0.00368476290501207	-0.000463447585066556	-0.00323774341578742	-0.00271062522542931	-0.00318888361150449	-0.00395524097091504	-0.00034086753958229	-0.000360791693173379	-0.00127651032769138	-0.000431160444620549	0.00418333782668379	-0.00152786418706063	-0.00389202632344676	0.000798874904835878	-0.00345706255226119	-6.20854602845222e-05	-0.00145386141596682	-0.0018911436348038	0.00039219507249677	-0.0044489885733674	-0.00162324350600518	0.000783587587765533	-0.00435311113405012	-0.00343626439529765	-0.00236536125542175	-0.00398597090000297	-0.00261572640994678	-0.000931734047671884	-0.00220269214535851	-0.00215980791931825	-0.00214064789475088	-0.00206785867157	-0.00192830303342095	-0.00292956508229492	-0.00233236739104914	-0.000438972669736581	-0.00281225681395558	-0.000236092188015125	0.000701613302538262	-0.00297521107916454
-334.233333235062	-0.00159601631135664	-0.00159601631135664	-0.00311757640483423	-0.00228035040961261	-0.000615172273376263	-0.001864014718992	-0.00337500107026167	-0.00499206376850547	-4.0721346496686e-05	-0.00173389038033844	-0.00123187774412703	-0.000775520452350853	-0.00213707427103438	-0.00306825110324616	-0.00214660543760148	-0.000163854580109701	-0.00540876721996197	-0.00169246157379666	-0.000640468995237953	-0.00446461796618169	-0.000458982134514563	-0.00212012477098944	-0.00162271381274393	-0.00218211543298175	-0.00441349363158261	-0.000803973188702622	-0.000870315428760482	-0.00238155170152787	-0.00260099506066447	-0.00329467627167013	-0.00223195281145316	-0.00493210836743962	-0.00128878221435158	0.000521006409218816	-0.00416080077842118	-0.00141078137082407	-0.00253422745308751	-0.000498236238735794	-0.00177345689155239	-0.00252532707180941	-0.003462679203175	-0.000240869884470807	-0.00301361008962908	-0.0012349990993088	-0.00317036635348511	-0.00114146008657234	-0.00240391950357932	0.00154474758348733	-0.00447431334645443
-334.199999901793	-0.00399947036564163	-0.00399947036564163	-0.00187058844767196	-0.00112806605323168	-0.000134774443397934	0.00233765287751586	-0.00169693015534134	-0.00322890089757166	-0.00109642802926335	-0.00113234237029447	-0.00337991064058252	-0.000676028846125054	-0.00425280698618224	-0.00411350307518643	-0.000967124680372522	-0.0004069705982509	-0.00243079889483089	-0.00321431437618613	-0.00196393184887589	-0.00145577242624251	-0.00123167348494291	-0.00245785526059361	-0.00262687587827148	-0.00429633872176149	-0.00283604758017508	7.25657938394075e-05	-0.00111093838297549	-0.00167158278967938	-0.00202243174478522	-0.00116519411721649	-0.00135790421997373	0.000418299579546311	-0.00173236891783368	-0.00160579974231034	-0.0022914927727079	-0.00291785101780884	-0.00100169881893908	-0.000916650255450402	-0.00244025364534461	0.000635837780703863	-0.00445020291677778	-0.00111871894234783	-0.00245047405468535	-0.00140042371297788	-0.00365199969839303	-0.00237644237462531	-0.00126761492170446	-0.000136187304327962	-0.00310683193174088
-334.166666568524	-0.00272223165924845	-0.00272223165924845	-0.00180337954434862	-0.00275159633483024	0.00128208466220536	-0.000535346836815331	-0.00254860009766822	-0.00267527295664849	0.0010616188186926	-0.00345343797752196	-0.00321019575508352	-0.000119270786066328	-0.00201172658075766	-0.00462182880850881	-0.00340145955376869	-0.00168058748413968	-0.000595466913185461	-0.00693931990269503	0.000213011766052484	-0.0041466482962923	-0.00471724701142284	-0.00326536788271747	-0.00261514884533354	-0.0012182987488697	-0.00286567093179901	-0.0016954704979123	-0.00256071187524953	-0.000409051126544879	-0.00179493942400655	-0.000342964602742857	-0.000271009683244228	-0.00242570146767096	-0.000600994075061534	-0.00416527888368312	-0.00178301344552834	-0.00198847813629854	-0.00470563954265402	-0.00150313079998921	-0.00244798484693287	-0.00107555591294173	-0.00513433351089931	-0.000481414451710793	0.00019884090423361	-8.8150424448763e-05	-0.00375378685159122	-0.00591267795289008	-0.00042206877547657	-0.00104648239337413	-0.00222061833987242
-334.133333235254	-0.00241167955897104	-0.00241167955897104	0.000738432046813231	-0.000399757568861792	-0.00130904625123096	0.00163458830360941	-0.00325807451130999	-0.00320061559159968	-0.00224745679201421	-0.00168293656267249	-0.00171820300950865	-0.00266511242679668	-0.00331103052260728	-0.000406016349898008	-0.000272915393092266	-0.000357779871965391	-0.00217733499844086	-0.00472151565462953	-0.000490362235443964	-0.00173865633007497	-0.00500849175256235	-0.00454664107946878	-0.00413506084851278	0.00148727315807751	-0.00198032824196448	-0.00162885663639045	-0.00557371196824341	-0.000641445233347415	-0.000917641577523387	-0.000500872992814538	-0.00477576942195068	-0.00240175087178485	-0.00196405050191228	-0.00118208641524342	-0.00195741634524282	-0.0019770953979652	-0.00114698596187623	-0.000309715232924113	-0.0031115311746549	0.000177034791656649	-0.00109664667654741	-0.00147070957954942	-0.00192129042194356	3.1671962333446e-05	0.00179792007127955	-0.000514842754548495	-0.000579465677088775	-0.00226309502392574	-0.00255309613465393
-334.099999901985	-0.00247588242555907	-0.00247588242555907	-0.00127425531325753	-0.00156484957695369	-0.00544579479067131	-0.000165126365551438	-0.00162504383145168	-0.00310396791159628	-0.00035188892913196	-0.00128400686868846	-0.00342598203784006	-0.000873747194636953	-0.00298892476511026	-0.00366574792977015	-0.0036045599007215	-0.000546342399371347	-0.000350675508873577	-0.00361636949287192	0.00184926382473671	-0.00061140329234155	-0.00219469699805708	-0.00214791664237057	-0.00193433144071631	-0.0022404078682019	-0.0022667738257004	-0.00359087981854467	-0.00487922360910054	-0.000873465649620986	-0.00179628232392537	-0.00218887054550987	-0.000470292787246973	-0.00401257794392262	0.00151019709111289	-0.000902003915379868	-0.00379665210128333	-0.000370949867007031	-0.00212868633493268	-0.00197745551899742	-0.00365895959565221	0.000263261766015765	-0.00208380848181255	-0.00127826777430895	-0.00126828298601522	-0.00374272344730653	-0.00217039707839306	0.00122296901200958	7.78105279259922e-05	-0.00298950932997188	-0.00360995566923361
-334.066666568716	-0.00166198873244783	-0.00166198873244783	-0.0036702925624944	-0.000931991946512722	-0.00311495849903076	0.000720243196294934	-0.00259225603311886	-0.00277731652225466	-0.00044096995526155	-0.00104181769250511	-0.00263802579807415	-0.00396446384004345	-0.0014588430776632	-0.00256543755676408	-0.00310211244475866	-0.000413163468033884	-0.00218294463053614	-0.00344064383328146	0.000113024910295523	0.000217001729214128	-0.00262079027894824	-0.00449972461383308	-0.00196653918302914	0.000492362139323133	-0.000784620192703867	-0.000610207399333484	-0.00470631068143113	-0.000253628317971044	0.00171041871382815	-0.00457364504921376	-0.00102825044470967	-0.0031053959196965	-0.00051726815778419	-0.00240975094237106	-0.000159033523539742	-0.00134913153657912	0.00202868925986088	-0.00237999919681198	-0.000825630292060064	-0.000306218893289301	-0.00335896608770681	0.00102027986362929	-0.00179573849198633	-0.00423468202347044	-0.00272332076280324	-0.00242659432276804	-0.000443377822790136	-0.00354842348823514	-0.00320318612485948
-334.033333235446	-0.00163765109471703	-0.00163765109471703	2.56993048469711e-05	-0.000219564822461327	-0.00168082629744326	-0.0013547442082702	-0.00122593123301551	-0.00365398786679005	-0.000123405258384279	-0.000697134022375812	0.000287415760212739	-0.000491949389638813	-0.00483796014580085	-0.0015950135791214	-0.00090404734177163	0.00137094916705116	-0.000276193245973833	-0.00276421177256603	-0.00171332172973349	-0.00105352093207522	0.0010016802112206	-0.00411698800184279	-0.00221543098031207	-0.00253257388315964	-0.00277534035125493	-0.0023318262492712	-0.00212162792135595	-0.000564015726867928	-0.00259785841180693	-0.000308453619626836	0.000735454373573363	-0.00275235724965872	-0.000668567932630926	-0.00227284450192211	-0.0033837410544808	-0.000951989236586792	-0.00273406102307627	-0.00286667414606934	-0.00222563218530525	-0.00106271026171945	-0.00176843580916231	-0.000910888214744832	-0.00100537089023267	-0.00203976796385552	-0.000880533062115663	-0.0027231732928914	-0.00280925024401002	-0.00278581968433467	3.28130265434545e-05
-333.999999902177	-0.00227024069688342	-0.00227024069688342	-0.00224830387417518	-0.000416900040735468	-0.00168430434769939	-0.00526830402169765	-0.00486016492418873	-0.00230322886211631	-0.000851564662746607	0.000590752872928868	-0.00286238273708328	5.41764550876511e-05	-0.000502220306932477	-0.00214962463062884	-0.00435791693052612	0.00159721430831494	0.000369155832246504	-0.00447263565826428	-0.000344084698712499	0.000903912179550437	-0.00329990043820905	-0.00049145697594255	-0.00345692405834475	-0.00307298313291982	-0.00396189917266243	-0.00148550221867172	-0.00235256582429932	0.00105361540462212	-0.000864628487562302	-0.0022652653268137	-0.00329328767811854	-0.000263226674112937	-0.00178352971710904	-0.00367477843588537	-0.00136389090038391	-0.00248028554639201	-0.0017364682925467	-0.0022922081062603	0.000196502547530675	-0.00184394538570321	-0.00259438793477396	-0.0041689333941799	-5.38911756712279e-05	-0.00290656193606487	0.00115887678490723	-0.00198384119133554	-0.00124824392986123	-0.000417060832219929	-0.0025081936741399
-333.966666568908	-0.00112776597195052	-0.00112776597195052	-0.00427631590305599	0.000867561939183581	-0.00128396941225528	-0.00154694861545812	-0.00338755661855517	-0.0032152940489858	0.000597245486978371	-0.00224611352220205	-0.00163027787009518	-0.00036117332073482	-0.00407023528611916	-0.00415651000489781	-0.00443715772529651	0.000977693207984798	0.000142858354569286	-0.00371089451362916	0.00344868315824531	-0.00295464091614472	-0.00412932214164285	-0.00261962869725463	-0.00154460119598154	-0.0018190461797436	-0.00130057562998465	-0.00392535765661484	-0.000903749614686866	-0.00375744567894309	0.000290514044909984	-0.0030796579133674	-0.00128940688764789	0.000466148903844665	-0.000489263806982221	-0.00189523386864243	-0.000977062938701034	-0.00274100526819565	-0.000312174189081027	-0.00255640863982698	-0.00286458259252398	-0.00074724634274359	-0.0024467401169852	-0.00352646290079495	-0.000269329285944364	-0.000900484936190216	-0.00222178469868828	-0.00165690707858934	-0.00131456870929081	-0.00185224496610237	-0.00408351916298388
-333.933333235638	-0.00259424157552313	-0.00259424157552313	-0.00322823828204843	-0.00350203194968657	-0.00049088004697917	-0.000934625787450849	-0.00202668111645965	0.00097967197601756	0.00369066061013823	0.000674593633345766	-0.00289620018477232	-0.00288867594471842	-0.000988051779696297	-0.00410160895238121	-0.00257654815312058	-0.00153528832342509	-8.79303947951549e-05	-0.00369957630911055	0.0010218870336991	-0.00232634749541016	-0.00102117249257316	-0.00303789791904518	-0.00574762687993524	-0.00388713622021919	-0.00248072682287925	-0.00409153714915111	-0.00471729948445865	-0.000163927055995883	0.00179130535125127	-0.00256992932654621	-0.00293934053266831	-0.00294715010643454	-0.00207557299270622	-0.00197204979940757	-0.00421847527826025	-0.000702134735459436	-0.00222665684966195	-0.00333700724176478	-0.0016985265067192	-0.00309614332820762	-0.00292577511651881	-0.00192076132045271	-0.00108970261023966	-0.00343403055271985	-0.000837252483222195	-0.00322057622857541	-0.00397164187971522	-0.000108720055339684	-0.00283193782930979
-333.899999902369	-0.00299970310005604	-0.00299970310005604	-0.00106979426517273	-0.000774396628482998	-0.00185423575372312	-0.00156818294557737	-0.00243806392081547	-0.0040937775280484	-0.00233795178124063	-0.00062082561552923	0.000830371089556081	-0.0015734518352134	-0.00374534447692465	0.000147351995103739	-0.00289802536142747	-0.00179698524433292	-0.000993346723744293	-0.00256865771375503	-0.000476867060968167	-0.00161874973635068	-0.00250377341571295	-0.00334980454972367	0.000520739247735102	-8.50553450428837e-05	0.000169368055740082	-0.00206518467179639	-0.00512339892482838	-0.00465386586135041	-0.00254701246214817	-0.00202966305866847	-0.00116385053173984	-0.00105788307598975	-0.0013753869063643	-0.00318082666064079	-0.0021263871709658	-0.00298870960923503	-0.00268249755082295	-6.39899319392345e-05	-0.00227761583592045	-0.000932891409836212	-0.00252885164508532	-0.0022750951110837	0.00163889886361035	-0.00223161576530351	-0.000980813952756954	-0.00186208536058197	0.00125035826506426	-0.0011988088548055	-0.00159496235751033
-333.8666665691	-0.000587649320537342	-0.000587649320537342	-0.00195912013304245	-6.3899617505192e-05	-0.00144119709691803	0.000758844765487821	-0.00243817461661888	-0.00280308108409555	0.00042317535562264	-0.00104225102396438	-0.00254358106008001	0.00178620395362716	-0.00345989798124491	-0.00316968792487637	-0.00400601046584581	-0.00143504658798255	-0.00233627668773773	-0.0019842576169018	-0.00296218143960303	-0.00266674174107928	-0.00204476979099855	-0.00239238773600103	-0.00297554011993684	-0.00292283233744806	-0.000351888151843727	-0.00344543831947097	-0.0044752321681738	-0.00299024353619937	-0.000341059737373528	-0.00417087902671276	-0.00421558632281771	-0.000802491350596957	-0.00146150773143006	-0.00421482273207063	-0.0017772938061088	-0.00470498987216317	-0.00343011611032551	-0.00350418270013297	-0.000999084781779791	-0.00319744402264599	-0.00212730631612512	-2.84460934314446e-05	0.000463255992694367	-0.00314960984294566	-0.000919802809079107	-0.00314381898109362	-0.0037883110515553	-0.00153674465811449	-0.00223772941122435
-333.833333235831	0.000996580064961061	0.000996580064961061	-0.00122036703389761	-0.00469799019494233	-0.00159248023699687	-0.00076056766125332	-0.00319971686720666	-0.000320223223262417	-0.0023530700433595	-0.00218414205853812	-0.00269464202464431	-0.0014414816430135	-0.00248963602834096	-0.000383627008700427	-0.00212996484292538	-0.00256428383068519	-0.00251444263531309	-0.000493412947726202	0.0020272509492385	-0.00201951508277765	-0.00252052511700518	-0.0028286480262989	-0.000878684085016235	-0.00117932487890604	-0.00278633497908187	-0.00323202095361086	-0.00679804451592325	-0.000337028750703405	-0.000219016759861912	-0.00159210392456133	-0.00132126216526807	-0.000163900933165539	-0.00372279923961572	5.18102418514133e-05	-0.00055780155456242	0.000272042281232787	0.0013362216929047	-0.00308484018267519	-0.00182384030056493	-0.00257348590924678	-0.00390374082950939	-0.000632015473136183	0.00448660856755023	-0.0029229439703371	-0.0028049653085408	-0.00338082563007247	-5.53111908895287e-05	0.00158544902692614	-0.000953092304137315
-333.799999902561	-0.00222044951690792	-0.00222044951690792	-0.000668192526279254	-0.000885458436310937	-0.000734586687547778	-0.00152302221390566	-0.00402459762794527	-0.00267734957597054	-0.000603965774876203	-0.00268694994677021	-0.000832392645521041	0.000463818756546663	-0.00313005785604403	-0.0016510872824177	-0.00332917863347881	-0.00191673708060847	-0.00204256996881647	-0.00190532048632519	-0.00156201110771326	-0.000344455102156305	-0.00244186519088996	-0.00149121641882377	-0.00123709152147222	-0.00238208901943493	-0.000987431195477506	-0.00188500391447766	-0.00464962441752004	-0.00328121784131408	-0.000837126475930927	-0.00301029809347253	-0.000482017395394774	-0.0023462657415283	-0.00346978605250337	-0.00126367047607301	-0.00238271182796801	-0.00207449850085217	-0.00135254926656081	-0.0014618055875748	8.62653036698413e-05	-0.00125668685050484	-0.00546910831319081	-0.000309475912253387	-0.00264385786504817	-0.00235098112671273	-0.000418720368970171	-0.0034526519771495	0.000151605935440613	-0.00284653837048221	-0.00176775732276191
-333.766666569292	-0.00100222693439933	-0.00100222693439933	-0.00110133959617575	-0.00158552903828391	-0.00273770020010045	0.000689184427139389	-0.00300518590450427	-0.000528772243601816	-0.00100789012669533	-9.43208415619123e-05	-0.00450129011241029	-0.00322838951460469	-0.000804501608569375	-0.00194069849618539	-0.00129497275198431	-0.00201849831551892	-0.003280182998878	-0.00215668095618293	-0.000789983536165662	-0.00174850642490432	-0.00267947344963537	-0.00190473192201057	-0.00255450056980888	-0.00132981255183984	-0.000609548787053549	-0.00197698792399936	-0.00340237559254053	-0.0039489986273139	-0.000178955791455437	-0.00283810522386951	-0.00247686903333688	-0.0036027752767539	-0.00112791016644276	-0.000714528858752561	-0.00280852352480176	-0.00140728374935217	-0.00153612686221427	-0.00102560419063025	-0.000887181108878865	-0.00196569310941008	-0.000192109904244231	-0.00228532982871621	0.00135928666717444	-0.000986968069984107	-0.00270017647807019	-0.00263090779359854	0.000301969991258644	-0.002883858812881	-0.00322426804473841
-333.733333236023	-0.00177131709590694	-0.00177131709590694	-0.00300003114588676	0.00146539347079577	-0.00166246480037002	-0.000439846589450954	-0.00122301797699187	-0.00013575512281272	-0.000682686538862387	0.00011095584645382	0.00112817414378674	-0.0030381547808539	-0.00105166898733988	-0.00112958144343489	-0.000505150864138937	-0.00246865596991208	-0.000259544385449839	-0.00334375432526479	-0.000747986590186156	-0.0024969462100789	-0.0009077081162292	-0.00111187697792536	-0.00193632473871308	-0.00259065602111053	-0.00378667097839147	-0.00186440787843856	-0.00277370452216086	-0.00430916856127894	-0.00142476132780711	-0.00149877148841304	-0.00207580710263899	-0.00120783099644639	-0.00257787947663768	-0.00184271617955079	1.6958364787989e-06	-0.00191258487685886	0.000665277174844103	-0.00375109941787799	-0.00253879449098182	-0.000796592649229155	-0.00286064155597343	-0.00345567093606702	-0.0012039897090963	-0.00177453367383118	-0.00120616908357685	-0.0019119538645247	-0.00106162060938686	-0.00265755163654224	-0.00412158483082559
-333.699999902753	-0.000419284584271318	-0.000419284584271318	-0.00163852903004413	-0.00149186590968453	1.57122693907885e-05	0.000697707148544668	-0.00186370880291709	0.000733221585395349	-0.00121234433728323	-0.000884770036933658	-0.00232560427688489	-0.000815398733955197	-0.0037717782349711	-0.00311481742971043	-0.0017998863914489	-0.00145046731882326	-0.00291242690712967	-0.00371225235277606	-0.00131428948552459	-0.0016378536100855	0.000200472734374846	-0.0019184207786479	-0.00127899696622102	-0.00386688085815268	-0.00193410280442585	-0.00380002194361018	-0.00299612426030804	-0.00216947621379127	-0.00268754802829241	-0.00216207312619332	-0.00368966225174727	0.00282209677524115	-0.00135975461541082	-0.000239885050964173	-0.00272863480735985	-0.00272281530858298	-0.00205632043171422	-0.0016034172334346	-0.0006013143207515	-0.00160089309112177	-0.0010677504926897	-0.00136585158269886	0.000258011674289738	-0.00279138036017446	-0.00156344170345424	-0.0021592471154579	-0.00191684989398955	-0.00177077490470801	-0.000621553701091737
-333.666666569484	-0.00119330708630061	-0.00119330708630061	-0.00113127219646114	-0.00101582624569985	0.000951165094123518	0.000707694050783192	-2.22439436240451e-05	0.000778894534953278	-0.000190233808549878	-0.00264106109695539	-0.00262341846056535	-0.00308411036890732	-0.00433983443096775	-0.00159890831369347	-0.00194718179555631	-0.00243182599304992	-0.00254435990585178	-0.00249385343040642	-0.00195498448493159	-0.0021150420670224	-0.00011180352852791	-0.00103137111303653	-5.36235161054943e-05	-0.00453465669907382	-0.000854425611337972	-0.00351383876524392	-0.00389249584859075	-0.00347004534092155	0.000759004625496384	-0.00397609446474256	-0.00316710796283248	-0.00154982339696874	-0.00225132188627009	-0.00159151071220021	-0.00215787943395562	-0.0031765000204691	-0.00190169972850696	-0.00310034489444366	-0.00461224669951621	-0.00193604286962568	-0.00117961296086166	-0.00232421690269202	-0.000262847757452778	0.000480205985382343	-0.00272110986238416	-0.00423214717267872	-0.000457471611285065	0.000591843585995067	-0.00309944427917574
-333.633333236215	-0.000578352644046043	-0.000578352644046043	0.00101670680895838	0.000906839674292281	-0.00112771144222257	-0.000191439858807652	-0.00251205810017385	-0.00500727480489249	0.00343540871262371	-0.00109263478093824	-0.00121468369396993	0.00220236285085895	-0.000579154322727704	-0.00275429310216668	-0.00548651892391294	-0.00205738781318454	-0.00521439726857831	-0.00417509168713903	-0.00276037797611028	-0.0012897604443125	0.00107662126090335	-0.00325477822535236	0.00182586963277553	-0.00507298340704576	-0.00142168820758726	-0.00359179637669571	-0.00350199245798666	-0.000667170620133328	0.00038067614705517	-0.0008255072560861	-0.00169208188994929	0.000728948631725013	0.00231834175311707	-0.000565922882407754	-0.00247764138732676	-0.0023603573642903	-0.002305045780017	-0.00105878471802168	-0.00171674852682424	-0.000321917893983503	-0.00333443192647542	-0.00183990838477421	-0.000822169844326592	-0.00166599086566477	-0.0018879362426516	-0.000996193690075198	-0.00458261644854485	-0.00377364826552551	0.000641648118587135
-333.599999902945	-0.000421831444280096	-0.000421831444280096	-0.000284225134292382	-5.34396265703396e-05	-0.000964716333697102	0.0042873330487081	-0.00218592189098843	0.0010279631994401	0.00146333307696267	-0.000294876144055434	-0.00138934003035585	0.000779114267348779	-0.00182863123622234	-0.00263776933158133	-0.00203773293491971	-0.000281605313551037	-0.00330903838115071	-0.00457201973795707	-0.00123391830881903	-0.00110095777405594	-0.00149252962147728	-0.00527970612992568	-0.00172932068577503	0.000156891259347369	-0.00121523395532819	-0.00294552280725813	-0.00276242824085993	-0.00212684187478251	-0.00234948097405308	-0.00553726156259859	-0.00147219271591914	-0.00178753683483213	0.000554562242506274	-0.00132234692203992	-0.0013599943973811	-0.00140327757279912	-0.00172680792497204	-0.00062464334981982	-0.00172718467766042	-0.00112579245445676	-0.00292392696907062	-0.00193564200417651	0.000954515989345373	-0.00205397417401165	0.00192106141871728	-0.00228827360066663	6.42426388816064e-05	0.00106893431754562	-0.00312710918404757
-333.566666569676	0.000651546465566422	0.000651546465566422	-0.000104904079404777	-0.000374351452213317	-0.00216867817111521	0.00385918730141666	-0.00371387920474631	-0.000957125482094145	-0.000266166883060248	-5.16204864886571e-06	-0.0011671098238879	0.000379055346026336	-0.00202567843039159	-0.00267258208102927	-0.00284669565811113	-0.00254925715242915	-0.00241444419884562	-0.00305096851922104	-0.000519697612071712	-0.000181862398862753	-0.00131529603364577	-0.00383454497405122	-0.00119563565482839	-0.00305404506447982	-0.00144607724882273	-0.00358792035138189	-0.00501794318124615	-0.00142308116588274	-0.00186256721075806	-0.000543617874721569	-0.00123976617648236	-0.00145604450062498	-0.00212741437219943	-0.00120139104021444	-0.00215735842186537	-0.000939278293193291	0.0017014902410506	-0.000303481366019986	-0.00174651274130733	-0.00234562811217021	-0.00220636171181376	-0.00383717479392065	0.00147244857841711	-0.00245760510845805	0.00254741244925405	0.00024995444822562	-0.00116222770411689	-0.000603406671817908	1.59485841508822e-05
-333.533333236407	-0.00174307499966875	-0.00174307499966875	0.00109293238244956	-0.00147615657994726	0.00049279967696525	0.000114915784705349	-0.00362508476440526	-0.00218620625018784	-0.00189520147946853	0.000232521944891873	-0.00208506904656081	-0.00226592002752712	-0.00106201057112687	-0.00337318598403069	-0.00203624996208318	-0.00112470134413145	-0.00325058870392358	-0.00412016894601241	-0.000422847754710687	-0.00292516760635675	-0.000519556565614199	-0.00239150108319364	-0.00193500892865828	-0.00104932698477578	0.0011334520990316	-0.00230546735270987	-0.00345799725913498	-0.00404757641210085	0.000618565879427879	-0.00340491668527598	-0.00261296726288107	-0.00286306364981814	-0.00359932616967729	-0.00126562017784515	-0.000393583301125378	-0.00158829387153381	-0.0015916092666991	-0.00102369821356407	-0.00484681124805109	-0.000361972996950843	-0.00356264082967772	-0.00169817259475635	0.000235075969653997	-0.00133353427339322	8.34965019838041e-05	-0.00307230950057136	-0.00321168742086997	-0.00128840282898746	-0.00290119207660045
-333.499999903137	0.000699607629650156	0.000699607629650156	-0.00219006601536775	-0.00382914860808004	-0.00493644255208459	0.00140904515548423	-0.00361751484220585	-0.000966571401825433	-0.00184887937168121	0.000333162977061763	-0.00220749529549458	-0.00185267837113501	-0.00183536766726489	-0.00306315728727791	-0.00179999655785978	-0.00295335800988927	-5.66882286863191e-05	-0.00445984043724756	0.00203305636102769	-0.000513561677174978	-0.00100103840282562	-0.00248985413064073	-0.00345893647376849	-0.00194172674915283	1.90664102904803e-05	-0.00326805839346933	-0.00214333023417002	-0.00335798798978637	-0.000510043303586061	-0.000737509561355765	-0.0021359870581652	0.00073290281513072	-0.00332106939865517	-0.00171131837867289	-0.00168906096163024	-0.00289454564353575	-0.00045244774856712	-0.00158209072089288	-0.00090469399384363	-0.000248678518891432	-0.00342161731136581	-0.00519414246381156	-0.00197279336216116	-0.00153625895409548	-0.00141258137529321	0.000499050393642619	-0.00187627547787417	-0.000166932517858154	-0.000329933663572035
-333.466666569868	-0.00258032926568319	-0.00258032926568319	3.62809184278889e-05	-0.000274992647737116	-0.00222747179380289	-0.00174445367179843	-0.00201877676783391	-0.00473729881268636	0.00199265889329781	-0.00116892072008457	-0.00210346375557124	-0.00507744468877314	-0.00363926914162616	-0.00398255026015693	-0.000990439734225523	-0.00175247632491038	0.000383286960381479	-0.00111522562854516	-0.00325270945830691	-0.00147543662593119	-0.000587714598089262	-0.0041508482339786	-0.00200025162618311	-0.000407595757575319	0.00129922231002777	-0.00156492642989825	-0.00318808285851391	-0.0012231521745083	-0.00402918041875211	-0.00324994831617553	-0.00364512248002069	-0.00113192204425627	-0.0016281214339916	-0.00410485414334893	-0.00336255548087538	-0.0048433919987082	0.000339188211148977	0.000588451315003624	-0.000438952405360515	-0.00275295672825504	-0.00213664012064119	0.00042231757446809	-0.00124418032213314	-0.00104760528157821	0.000240368474113684	-0.00162230159747234	-0.00423677540465239	-0.000816214522196934	0.00055471517229444
-333.433333236599	0.000144325374418997	0.000144325374418997	-0.00169429628911788	0.000438558257549571	-0.00168969092104654	0.00183205882973536	-0.00299422389809445	-0.00411682383293976	0.00213562552310664	-0.00239396241418655	0.000129177038901029	-0.0015793059427881	0.000323995877021921	-0.00379905481175724	4.24736260757896e-05	-3.76507269221893e-05	-0.00211287660693571	-0.00220116769285783	-0.00115119515798157	-0.00323319711117087	-0.00322112055054768	-0.00101060781503814	0.000787295922974551	-0.00412237147516104	0.000495571195124667	-0.000237774249101208	-0.00152804925988592	-0.000911955775145468	-0.00203954555653207	-0.00226400175458663	-0.00313208900404738	-0.000890604634012027	-0.00176871383533839	-0.00143914430608749	-0.000559567070571254	-0.000586080245918774	-0.00150070630987442	0.000641892599830274	0.000908852055875764	-0.00138132556831916	-0.00258305308951701	-0.0016087963980389	-0.00220765968629411	-0.00211273073138518	-0.00254833967026336	-0.00228027922213658	-0.00444931334032372	-0.00498015252058825	-0.000222156217066005
-333.39999990333	-0.00150317227691665	-0.00150317227691665	-0.000961436351427758	-9.80684021231193e-05	-0.000951820575827989	-0.00122716797814026	-0.00450690888454519	-0.00221676788416625	-0.000511032805069367	-0.00240216058145404	-0.00197664391329344	-0.00269976769310776	0.00172138093838914	-0.0036641398365499	-0.000444873151486891	-0.000743805422670607	0.00117283244714028	-0.000921582991886272	-0.00139906256321864	-5.09687359824262e-05	-0.00284842763453685	-0.000725194519934247	-0.00276071660638388	-0.000783044871982219	-0.00255751855284192	-0.00294605568560247	-6.10479820299936e-05	0.000579833339487412	-0.00201529395713373	-0.00171025487932031	0.00192466021112236	-0.00304208702424325	-0.000935644064265828	-0.00309983562897931	-0.00326444331328413	-0.00103781888572974	-0.000621668156013055	-0.00166688566382733	-0.0029311814946984	-0.00165222771010154	-0.00302337549645926	-0.000254584852433348	-0.00116759289555823	0.00153487851209255	-0.00254265905443685	-0.00212694341178932	-0.00363387877167931	-0.00169383337055551	-8.52034348208797e-05
-333.36666657006	-0.00450700984227392	-0.00450700984227392	-0.00232334511275378	-0.00157480908422014	-0.00136368747239213	-0.00174501549652062	-0.003149793993526	-0.00301935844176515	-0.000954763580983453	-0.00344267745378368	-0.00179443634843124	0.000206003581338821	-0.00308842147758581	-0.00377592156514694	-0.00116864880653245	-0.00445597783921214	-0.000753721584605072	-0.00449252119347532	-0.00171802485686112	-0.0012054796175659	-0.00347434903601618	-0.0030613297070653	0.000842965105925186	-0.00157082944284292	-0.00590369749261821	-0.000784928950496311	-0.00280093684836125	-0.00138019576505688	-0.00297963589154571	-0.00147059592088739	0.000926784675471137	0.000955763611328431	0.00021295938714061	-0.0039054278692523	-0.00181487932522661	-0.00382008352222496	-0.00141981289285398	-0.00071347487275486	-0.0016509604079239	-0.000109141082178188	-0.00311580580395787	-0.00408639766827545	0.000430251633247614	-0.00415084105381136	0.000112361465140487	-0.00411080028169408	-0.000486341719216354	-0.00376307214623073	-0.00136425482396219
-333.333333236791	-0.00065910216490539	-0.00065910216490539	0.00146046591244797	-0.00244453016522261	0.00153704440011593	-0.000715826207037029	-0.00146909723043598	-0.00173526639380639	-0.000164434773065048	-0.00480001287192033	-0.00302069311813413	-0.00324324787294783	-0.000112342566793155	-0.00151898608093226	-0.00236207004290034	0.000284745829190913	-0.00379365488879557	-0.000804153064553836	-0.00219708226819837	-0.0038535814735543	-0.00278994999728865	-0.00575843437338364	0.000428377172306371	-0.00357121220742829	0.000420521908359395	-0.00376040240871056	-0.00632451012623481	0.00076555632166897	-0.00255146400682704	-0.00124656706720705	-0.000683712854352758	-0.00110270788300793	-0.0014723919130526	-0.00144215484345389	0.000715635915792268	-0.00181888545371689	-0.00097636448154359	-0.00351647661778598	-0.0017251452839534	0.00211468892103917	-0.00545064534525252	-0.00063958539561626	0.000747375813701767	-0.000101257731933813	-0.000901626413259637	-0.00262404646296666	-0.00219083290653388	0.00331499880661268	-0.000868130733924666
-333.299999903522	-0.000526921248608203	-0.000526921248608203	-0.00286506371977391	-0.0020025821843952	-0.00144271426947573	-0.00155263137589357	-0.00176524392947619	-0.00294659149759091	-0.00181770456121744	-0.000475597535288697	-0.00306607473892873	-0.00174398766011163	0.00135156543425197	-0.00317257391833248	-0.00124141411882694	-0.00136226394974326	-0.000832053678638589	-0.00305420982169036	-0.00258412329174695	-0.00618043431553328	-0.00282657349045723	-0.00311824646837511	-0.000700977621798549	-0.00378416818601401	-0.00197388000121268	-0.0035058044715548	-0.00227722480629977	-0.00294717951779733	-0.0006379618591702	-0.000493152901967275	-0.00141620640476914	-0.00091647780811166	-0.00255220244386267	-0.00135572982725474	-0.00190611231757964	-0.00286199501549467	-0.0017634618293475	-0.00213728883857212	-0.00164364627905711	0.000561349013831203	-0.00175697883234516	-0.00352448416638229	0.00104019127088228	-0.00116957885908719	-0.00196183924712789	-0.00294119833724527	-5.91727833860745e-05	-0.0038460796044868	-0.000554687532967724
-333.266666570252	-0.000626030752289397	-0.000626030752289397	-0.000262611885431863	-0.00399666413674105	-0.00287012003587583	0.00087310148189057	-0.00313097757128833	-0.00102768447434276	0.000260803972951917	-0.00306699499937035	-0.00084280175454432	-0.0032293943561168	-0.00205069015121184	-0.00239866167668179	-0.00180027764162549	-0.00170198925606058	-0.0029803057113954	0.000547247824359887	-0.003726391382738	-0.00209822027299067	-0.00414009310766139	-0.00353261840882002	-0.000206628348207727	-0.00266622693394125	-0.00439376032001282	-0.00374774068126071	-0.00309178719567305	-0.00208328764924504	-0.000645321284717615	-0.0016284088500127	-0.00103037153137697	0.00105184153120874	-0.00219282526354803	-0.00220507571613804	-0.00562758836599675	-0.000942915328853711	0.000473336401558	-0.00198142724836525	-0.00258423775648731	0.000515257935295499	-0.00220495118977293	-0.00106342251728897	-0.00102459536492705	-0.00191342536736472	0.0014231282546977	-0.00101702595739639	-4.23976970179707e-05	-0.00307489085346324	-0.000317471064908981
-333.233333236983	-0.000254751587358215	-0.000254751587358215	-0.00227416854945717	-0.00381835867500668	0.00221331623551446	0.000480376626849521	-0.00320918238786805	-0.00202556801941878	-0.000266518769652668	-0.00584203215253343	-0.000948387867409806	-0.00389809508289607	-0.00319430335166937	-0.00296717434555427	-0.00140438674546717	-0.00256185105920592	-0.0036276966135711	-0.00103059582914733	-0.00208077742546631	-0.00130349640419603	-0.00156522619320643	0.000546454875250957	-0.000301977183840174	-0.00250192020362461	-0.00121945401424639	-0.00263163601614236	-0.00192076710023403	0.000305945030540378	-0.00098218617844692	-0.00102453155851112	-0.0012967328890392	-0.00141356218337874	0.000334844881564655	-0.00628647762592127	-0.00212404725081683	-0.00199480400681551	-0.000719047773836579	-0.00118809672379938	-0.00224776750434219	0.000588315709085463	-0.00124210025141991	0.000808187643719704	0.000330892083162837	-0.00309697498458461	-0.00106144890922744	-0.00128895207621238	-0.00171146657929433	-0.00220007070058137	-0.000127976693877097
-333.199999903714	-0.00216136556683344	-0.00216136556683344	0.000406187836844096	-0.00499696332864052	0.000727172915151897	0.000688993251487746	-0.00384002709951481	0.000372774543116461	-0.000855530726198928	-0.00126251874665873	-0.00252071953164512	-0.000101606708399427	0.000726388862696603	-0.00217099727847836	-0.00171285029508683	-0.000488383129594872	-0.00405611723817811	-0.00219285813091974	-0.00137929096501777	-0.00149759677172212	-0.00396203679005669	-0.0020746672050872	-0.000541101724420345	-0.00276936939153716	1.58800793569336e-05	-0.00284614825272578	-0.0018975974266523	-0.00143741916035511	0.00162008596485008	-0.00307664209406999	-0.00300066778869568	-0.00226841738445471	0.00195722811298127	-0.00334577677746073	-0.00201384502609558	0.000550022143684603	-0.00171111073597774	-0.00406696005178075	0.00122836842200624	-0.000853707891733224	-0.00318763060005023	-0.00117801925359295	-0.00378669495267747	-0.00258750424438525	0.00134211869189971	-0.00197861424796419	-0.00106335738656216	0.000129704453111001	-0.00325121996082867
-333.166666570444	-0.00347125049192387	-0.00347125049192387	0.000662730981821458	-0.00659425019077842	-0.00150306761926911	0.00298738313996871	-0.00231741008962905	-0.00124393264478606	0.00218979347511172	-0.0013353109715547	-0.00394550039407271	-0.00266363245570378	-0.000844975512087176	-0.00329787487500666	-0.00196043127300882	0.00199094723799942	-0.00188643023507029	-0.000416783576778657	-0.00232827911146793	0.00139482633257171	-0.000612366876504566	-0.00307325436207861	0.000152745095716722	-0.00043598155965463	-0.000872284108149657	-0.00418030120285318	-0.00142133664713084	0.000939304689066889	-0.0031653348006988	-0.00138335425008984	-0.000490550759824626	-0.00412258460353765	-0.00171113089120978	-0.00154837005366371	-0.00177650302032961	-0.00101647866136478	-0.00241632738433473	-0.00176330760014676	-0.00155162284165722	0.000343525204671624	0.000600508950859835	-0.000460094797234967	0.0013803940570295	-0.00292114997401771	-0.00199783085858019	-0.0075097212426315	0.00126849888440494	-9.43438790158568e-05	-0.00195815277614531
-333.133333237175	-0.00137954248008887	-0.00137954248008887	-0.00092198119946485	-0.00246975279953321	-5.60695120759291e-05	-0.0011454563513883	-0.00217464933436395	-0.00286708230374355	-0.0015854048100501	0.000725773715491651	0.000513770808277192	-0.00175187164607937	-0.00110766835125631	-0.00311699776500707	-0.00139104043182192	-0.00208467745885021	-0.00327093731398043	-0.00240506704054122	-0.00227001642496227	-0.000793182304467011	-0.00221136781032061	-0.00122240801182194	-0.00386095766814265	-0.0059339650801401	-0.00365230849464471	7.51949047562706e-05	-0.000409765340443791	-0.00017445124937665	-0.00163204821131147	-0.00209807561058717	6.21591053094894e-05	-0.003500689180295	-0.00144389026327718	-0.000708002947338637	-0.00216481754645192	-0.00160492342555918	-0.00293907782196579	-0.00116909512724173	-0.000872704701059046	-0.00147666083176701	-0.000589781071227202	0.000269589270228354	-0.00084419756881815	-0.00388407066985963	-0.00251119813660139	-0.00310525002988771	-0.00176209246877246	-0.00329606273852967	-0.00222744617164217
-333.099999903906	-0.00274059733842313	-0.00274059733842313	0.000288498774738799	-0.0054590934355836	0.0018119436456181	-0.000659115034180813	-0.00145975804719456	-0.00452594153846153	0.00101264028876469	-0.00121447774020556	-0.000553166590643639	-0.000298808753467439	-7.52739609144459e-06	-0.00168860522850811	0.000267068170592744	-0.000884008367603606	-0.00247565091544688	-0.0031594010684789	-0.00228721643789331	-0.00258461604865245	-0.000263479668390576	-0.000799243961013163	0.000554019660942151	-0.00168114071523773	-0.00257470575320273	0.000870351347568854	-0.00249147545949802	-0.000967321372471908	-0.00245963986358499	-0.0023604142387238	-0.00298782752004134	-0.00203888812353548	0.000171865023008033	-0.00321657180766766	-0.00226421174995672	-0.00236231064142955	-0.00147135389236475	-0.0021649883406778	-0.00088423030810425	-0.0029788033194923	-0.00031963256230183	-0.0044652402185984	0.000434278976616964	-0.00308661390022791	-0.00161489115824875	-0.00321731792365132	-6.10607718982692e-05	-0.000114934275781908	-0.00149088493376037
-333.066666570636	-0.00193315280901796	-0.00193315280901796	-0.00074812267598634	-0.00210089490230025	-0.00192073787791192	-2.18933696072288e-05	-0.00226313276503542	-0.00504834368374907	0.000122055650414454	-0.000801515579044287	-0.00371399217283841	-0.00327688716575858	-0.00124897618011777	-0.00293574572023125	-0.00221058878575298	-0.0026407258346155	-0.000412732092390122	-0.000993942994204966	-0.00276155879291262	-0.00108134169512319	-0.00488270508377942	-0.00407196936328191	-0.00477099010613269	-0.00214915538799398	-0.00516993175799718	-0.0013984676210127	-0.00197936615186856	8.71651906227955e-05	0.000457789596805647	-0.00193889502426303	-0.00194037657667656	0.00136146484809196	-0.00352478373299014	-0.00410203880947346	3.28019677524605e-05	-0.000857376175220748	0.000743434388765341	0.000210468677655062	-0.00360938176858516	-0.000712849520300041	0.000994364421896154	-0.00402387770591484	-0.00177689400831393	-0.00212768045066292	0.000760867749171168	-0.00354779848766917	-0.00101292369539863	-0.000477633103338815	-0.00144494248500293
-333.033333237367	-0.00353104265640536	-0.00353104265640536	0.000928709677682216	-0.00102750757968684	0.000845501110636859	-0.00180393484556929	-0.00292636626475395	-0.00505370023378127	-0.000924698615616171	-0.0019151297776876	-0.00202774764795077	-0.000908894750756395	-0.00397030367072215	-0.00619751055748796	-0.00356166665760238	-0.000820626135674685	-0.00132791229559603	-0.000582526728693522	-0.00291499664387018	-0.000967049416946142	-0.00423350748169771	-0.00111472315325967	-0.000921739204952754	-0.00301574689926998	-0.00398957445630599	-0.00298751595695701	-0.00103069785498466	-0.001136747003602	-0.00273412661084493	-0.00177600864444283	-0.00118152150469852	-0.00135315706139727	-0.000641066393547329	-0.00155689162963357	-0.00306383086099171	-0.0027668405898964	-0.00178389982823479	-0.00107959513749656	-0.00509680852260996	-0.000378440118606882	-0.00147491029119307	-0.00314337253716501	-0.00308980417743709	-0.00204507293403522	-0.000638563752371368	-0.00276471746004558	-0.00226471554342067	0.000863336091646683	-0.0031764259667183
-332.999999904098	-0.00184009580200251	-0.00184009580200251	-0.000733392403855171	-0.00205740792297227	-0.00114078647359261	-0.00275920564527177	-0.00119803641023675	-0.00296921832309671	-0.000223732877235649	-0.00168506270179858	-0.00420106857783065	0.000295475723388949	-0.00327062614836227	-0.00165788452040549	-0.00179537865009238	-0.0033759745536156	-0.000650590967540499	-0.00154277014744064	-0.00408998038470165	-0.0036310573817715	-0.00268322944050403	-0.00414736548830374	-0.000794961562974428	-0.00501478498614816	-0.00149190435522928	0.000236435622248843	-0.00122901894566407	0.000120649029416109	-0.00157998552156902	-7.97246150264774e-05	-0.00174069905390861	0.00115230498673857	-0.00266456487227051	-0.00103758551254174	-0.000876953527118585	-0.00161650410456771	-0.00139171142301997	-0.00434299817202688	-0.000803219461257942	-0.000775775662152256	-9.68662630962402e-05	-0.00440420326085877	-0.00355057618301802	-0.00180295391848062	0.00435177312569479	-0.00218239621591154	-0.0014919542679579	0.00186066583384448	-0.00422176693886811
-332.966666570828	-0.00387334113463267	-0.00387334113463267	0.000313820549101673	-0.002510236336001	-0.001178587284275	-0.00191453186384072	-0.0032030169124172	-0.00205717260895311	0.000397218897509655	-0.00286811089008088	-0.00109373535390245	-0.000194670487580928	-0.00377608400310026	-0.00177200329787908	0.000847064337920922	-0.00480292715774078	-0.000103252097447548	-0.00210498613221266	-0.00436603631249233	-0.00162917143929198	-0.00468821214418735	-0.00116381163577894	-0.00197744357497875	-0.00407555711199303	-0.00198481245021687	0.000564036995501338	-0.00226459342365182	-0.00241556047235802	-0.00139588551480729	0.00185540755978408	-0.000696265278212538	-0.000196942525045762	-0.0034148254120353	-0.0010396289437733	-0.003295277548374	-0.00185634543316504	-0.00115058348529962	-0.000777060975156507	-0.00235591463257911	-0.00179851086298355	-0.00223531571767643	-0.000929124495058997	0.00180058012811701	-0.00194826792606961	0.00114235397138662	-0.00260676266434567	-0.00145317431927883	-0.00363766273218225	-0.000995694495131705
-332.933333237559	-0.00280811378800394	-0.00280811378800394	-0.000870715726130955	-0.00432526939319677	-0.000402048821473655	-0.00276684950165751	-0.000136811348357524	-0.00350631940003343	0.000720353921047856	-0.0045688359060575	-0.00155081121602441	-0.00138384197525421	-0.0040602535001163	-0.00297465355323556	-0.00102334896865319	-6.70088590770668e-05	-0.00368357119782825	0.000571329131646925	-0.00267911871001569	-0.00345623659797278	-0.00203875486669891	-0.00248403343770465	-0.00165710202488534	-0.00353857571021432	-0.00157951437209169	-0.00315539414385313	0.000889170358130076	-0.000719134930618259	-0.00172034420484157	-0.00445455064952704	-0.000942606128916723	6.90579800588509e-05	-0.00144726718932098	-0.000683703228815613	-0.00168877812080581	-0.00194746619124486	-0.00261879774857343	-0.00121865439952951	-0.00309390357307837	-0.00204399034953273	-0.00379015501904223	-0.000189963500636936	-0.00249034395547221	-0.000724326385651897	-0.000805452764122805	-0.00313826653318006	-0.00130703433073864	-0.0004252574240734	-0.00291013508310178
-332.89999990429	-0.00371568964475399	-0.00371568964475399	-0.00258991525656371	-0.00156889662988813	-0.0011943087147932	0.0017578685753884	-0.00123386925793634	-0.000849725127412326	-0.00057912432872409	-0.000886725904058472	-0.00248836362890492	-0.00137320454254897	-0.000926225319353713	-0.0029312818165369	0.00145659238155205	-0.00223882750580084	-0.00205915083650188	0.000950948858374545	-0.00402103464770087	-0.00274931597324046	-0.00235662705934181	-0.00456977236212142	-0.00206717089267328	0.000533314186567213	-0.00314322407975909	-0.00395413455153049	-0.00223712493233441	-0.00238158782265507	0.000668851360523304	-0.00300308049242015	0.00204199977940744	-0.00120529717923934	-0.00256450386457274	-9.61369237668652e-05	-0.00227387733866669	-0.000215657295651428	-0.00142042468971981	-0.00179681957909872	-0.000916629474693065	0.00142003080636643	0.00024988111313784	-0.00261713332891844	6.78558962815545e-05	0.000844373086245187	-0.00410081229990078	-0.00234078325221321	-0.00380999765132872	-0.00147458512618659	-0.00255837875840448
-332.866666571021	-0.000261678351882177	-0.000261678351882177	-0.00283648811618198	-0.00246989141220122	-0.00122879694595024	0.00105253738828481	-0.00232778742417705	0.000116643304986619	0.00078235945295313	-0.00186277452161487	-0.00234732589485764	-0.00116332025601151	-0.0024237759589224	-0.00419278213895125	-0.00367262732232787	-0.0013247830015829	-0.000726445923749153	-0.00211700615599997	-0.00308063469293796	-0.00366586734546992	-0.00349713482608549	-0.0046409326640221	-0.0010681024918916	-0.002207950087177	-0.00341911905063608	-0.00169033004890895	-0.000378209222256842	-0.00257115350911574	-0.000295097789502097	-0.000101014078861539	-0.00314905985987479	0.000480889967751086	-0.00203042134780917	-0.00246358405406122	-0.00338857757554001	-0.00166090360408755	-0.00302490462808447	0.00113903102970747	-0.00326139789720059	-0.000700992222227192	-0.00141451826851235	-0.0030091036754285	0.00125354451342974	-8.57530804794226e-05	-0.00201490649478708	-0.00154405615529796	0.000889890869226195	-0.00216938929471711	-0.00240130958825968
-332.833333237751	-0.000735777927319159	-0.000735777927319159	-0.00283066607843796	-0.00117769473111096	-0.00230344253179948	-0.000497277887002823	-0.00382468832702598	-0.00413780864219171	0.0032266720781402	-0.00337918210707377	-0.00186516936971493	0.00175372226609105	-0.0023919258032713	-0.000674703406742916	-0.00355663319385746	-0.00408900331712569	-0.00407424252094191	-0.00287396864005784	-0.0034428224907842	-0.0011698472326408	-0.0040455581561134	-0.00427975474879783	-0.000604448480547637	-0.00302047698117236	-0.00106642965143555	-0.00263217325268328	-0.00235977482378968	-0.00318761375154508	-0.000429190597887152	-0.00113465726193718	-0.000371100705620742	-0.00131934637344133	-0.00220406503332149	-0.00308089001540279	-0.00215795808858454	-0.000129535707590778	-0.0012136779976627	-0.00160146277569118	-0.00357257062791738	-0.00197378856620145	-0.000959548349017902	-0.00128263007023799	0.000997940451845203	-0.00267631173847338	-0.00389762721443687	-0.00238363418703669	-0.00118456836479419	-0.000509476800731434	-0.00207210897562204
-332.799999904482	-0.000787100524701767	-0.000787100524701767	-0.00167040692014409	-0.000433251193912021	0.000223116966966086	0.00184024374703562	-0.00416591584944992	-0.00349616080205661	0.00278312180128704	-0.000483349709108127	-0.00265123265450684	-0.00339555701790062	-0.00645617001548593	-0.00393710502924471	-0.000529156663274022	0.000803034704476846	-0.00266387532937051	-0.00169428181070763	-0.000179139024590769	-0.00132147527227466	-0.00278281992631457	-0.00323301237432894	0.000342507674714221	-0.00322555070281572	-0.00149578615472479	-0.000916490123170077	-0.00319632456435182	-0.00355284956239987	-0.000256805686522976	-0.000858355096603702	-0.000987404762336497	0.000206811223611658	-0.00247184526618105	-0.00140655134458134	-0.00320167762764934	-0.00132749232874796	-0.00182791480366684	-0.00105641250479405	-0.00344804079533667	-0.00141766165860524	-0.000447924732406513	-0.00161683511524258	0.00043816717795353	-0.00383064084007745	0.000903341263694624	-0.00415379606981181	0.000385749156291304	-0.00193804599452996	-0.00164045226214948
-332.766666571213	-0.00280943628350494	-0.00280943628350494	0.000467877749719792	-0.00230456527721179	-0.00132300109290429	0.000446790620613147	-0.00270165820351598	-0.00449357910509152	-0.000551326997978663	-0.000763168666817138	-0.00100052146497831	0.000657706750058829	-0.00302035925332522	-0.000692342750850172	-0.00461684294560349	-0.00124544621057499	-0.000617542056155496	-0.0034403136823542	-0.00342896247102609	-0.00211476498257701	-0.00045775420704175	-0.0061378108303991	-0.000485621028084915	-0.00253581283006499	-0.000627303528102585	-0.000443428850078198	-0.00323401722513839	1.80550947026514e-06	0.000520575974294113	-0.000963382445496097	-0.00125051664124043	0.000887388081982965	-0.00104773392374458	-0.00207934745409177	-0.00270624202367031	0.000993363443689388	-0.00158517113049195	-0.0027019351965184	-0.0022542536346607	-0.00120754943624546	-0.00267473674410212	0.00115825624334553	-0.00171304215952151	-0.00126992380831337	-0.000779976855292186	-0.00127091836926585	-0.000979292929831677	0.0019235531137175	-0.00142197169588942
-332.733333237943	-0.000688050391811301	-0.000688050391811301	-0.00293085741661481	-0.00351870202223881	-0.000171045838677886	-0.00271530621746385	-0.000742472898178859	-0.00181051078297279	0.00126701413473096	-0.00352399166706152	-0.000779024180905141	-0.00232938873354593	-0.00233311612577414	-0.00274340754564384	-0.00315134307505927	-0.00144455939561905	-0.000275932317514216	-0.00225942800121548	-0.00336681005397332	-0.00143009906118441	-0.000955416855543678	-0.0068177144970335	-0.00182535366654546	-0.00346106893452891	-0.00246536411122023	-0.00407657423514085	-0.00472104604092816	-0.00351837734930938	-0.00517705871607455	-0.00331212402481174	0.000473872514374252	-0.00124305410090197	-0.000217555793715518	-0.00355387919433736	-0.00363676817351033	0.00116432454689097	-0.0033348065718477	-0.000514359064585301	-0.00196760144886099	0.000188049752064545	-0.00081737830924733	-0.00359002173362466	0.000121552575728545	-0.00124568848974882	-0.00398832433475671	-0.00143750421878186	0.000701785217984252	-0.00241906296292305	-0.00676801445411057
-332.699999904674	-0.000948497918855096	-0.000948497918855096	0.000723459669070503	-0.00374591667976687	0.00152322900948632	0.00199050896731778	-0.00266575758461796	-0.00402741375583671	0.000266497975537239	-0.000248081997163641	-0.00219236311816806	-0.00389722371649082	-0.00259135878897621	-0.00274369890513049	-0.00492865054941383	-0.00155917288178797	-0.00237385452199512	-0.00160056110214146	-0.000596990501721573	-0.00429365262510584	-0.00389456292169177	-0.00262421038615601	-0.000256920892319878	-0.004681254520289	-0.000640006272888516	-0.00329228881433863	-0.00304156895604535	0.000192670455112287	-0.00129685849453931	-0.0014581968256363	-0.00107367568036532	0.00200340071002159	0.00192455350862597	-0.00134713423778254	-0.00169108949500263	0.000146759908000282	-0.00197283103152834	-6.37806519351303e-05	-0.00196734523191855	0.000989993797927191	0.000100414166855578	-0.00495954854063829	0.00139547820418862	-0.0026739628125283	7.09956897310127e-05	-0.00299322436470206	-0.00210508945896737	-0.000313135572877932	-0.000205712430274785
-332.666666571405	-0.00236010508153905	-0.00236010508153905	-0.00203450036730879	-0.0021373101077411	-0.00120156298470353	-0.000917268110487868	-0.00408960804518788	-0.00434492792886609	0.000432758086896801	0.00156739070688572	-0.00120265855282942	-0.00163229123739617	-0.00162962828190638	-0.00297622525453978	-0.0030688430460698	-0.0040567041333136	-0.00121578435137049	-0.0036801751372626	-0.00295139593142257	-0.00448283900361668	-0.000647722771861758	-0.00370783237316796	0.00187065161175914	-0.00645848570024987	-0.000979814691561942	-0.000452935337552085	0.000102442713074025	-0.00125851186963011	0.000432154460750955	-0.00318690212902106	0.00292875819594962	-0.00147625819734887	-0.00314387442172159	-0.00248112208679563	-0.0042424305225699	-0.000895363759853995	-0.00159444127350461	0.000267794220617734	-0.00276370110403168	0.000670887584147351	-0.00172361402464571	-0.00106746871337215	-0.000708330848586791	-0.00249164612020558	-0.00108095972851929	-0.00126667702628835	-0.00276804481123227	-0.00165025753506343	-0.00438356221634328
-332.633333238135	-0.00159907646524859	-0.00159907646524859	-0.000892516717965308	-0.00347782759675086	-0.00196547224151333	0.00131467119142059	-0.00175483401517929	-0.00523886066092616	8.98458928246804e-05	-0.0018450951333403	-0.00413868042599164	-0.00396913031272716	-0.00375516716537416	-0.00420865345383847	-0.00108553974085979	-0.00213175488830597	-0.000749948228377817	0.000594415163999829	-0.00241675259616692	-0.00188936288921326	-0.00332446147154353	-0.00500113964311688	-0.000374200213133835	-0.00173098793565429	0.000589868064266419	-0.00213479076992473	-0.00351369425876291	-0.00272607152904325	-0.00354722723762058	-3.02008707599999e-05	-0.00381415097776328	-0.000490179314974859	-0.00297273166404577	-0.000349086842329815	-0.00213831999441383	-0.00269551281351954	-0.00182347837269559	-0.00112585320306136	-0.00458683055282361	0.000961448604842818	0.000105809949509372	-0.0039524417813801	-0.00141481114201025	-0.00387970631086043	3.34046150722855e-05	-0.0013636652190675	-0.00242121511252857	-0.00237662766937163	-0.00435110791583559
-332.599999904866	0.00030675854721296	0.00030675854721296	0.000597423210871195	-0.00261847460990661	-0.00257048537610938	0.000526663643893532	0.000553805267439422	-0.00208913835636892	-0.00125530907833082	-0.00120484602447046	-0.00245744267223591	0.000545677706404124	-0.004426498197871	0.00047241632721251	-0.00162609227214205	0.000162684573730809	-0.000465142641113081	-0.000154284678080541	-0.00396192893856351	-0.00128685729531586	-0.00405551948972016	-0.00232942535087399	-0.00103411586818247	-0.00239651187388445	-0.00126042969970219	-0.00257470472015864	-0.00491510179728039	-0.00132538858384601	0.000321451771504777	-0.00371468280498133	-0.00200282650975836	-0.000751771657593991	-0.00373368581823574	-0.00418898643583865	-0.00479424010615914	-0.00214891052046273	-0.000395364630633832	-0.00142436013077785	-0.000276027675250701	0.000135160621567376	0.000176263104350149	-0.00556687742029838	0.00042998255789517	-0.00178087216774847	0.00202725298320472	0.000637223549076138	-0.00297717621503935	0.0012114696463259	-0.00168212734247697
-332.566666571597	-0.000643845373198948	-0.000643845373198948	0.00229060629889466	-0.00331055280741099	-0.000920456730764463	-0.000774072812843141	-0.00298591735178189	-0.00190632636759347	0.001973770678669	-0.00217087235114233	-0.00187088765348309	0.000975347765156065	-0.00360563417432691	-0.00436632780652624	-0.000668146507104117	0.000657618137595906	0.000980849491369229	-0.00291571186546591	-0.00214360174706318	-0.001595709284541	-0.00283337655563931	-0.00331486175485551	-0.0030016675054011	-0.00699948425614472	5.0725416376407e-05	-0.00212663445609995	-0.00182270881058433	-7.78254737279216e-05	1.38190977275743e-05	0.000725527600042186	-0.000551820813616599	0.000531664285184474	-0.000248688930875374	-0.00138007514457616	-0.00175776263377514	0.000121770019637979	-0.000958149154469567	-0.000149724219804415	-0.00335052204801978	-0.00413560272097391	-0.00109133571078346	-0.000925631241094571	-0.00353818690396512	-0.000241445300438681	-0.00138587191961026	-0.00243342638566302	-0.00465863115600518	-0.000381900096528387	-0.000719032569958422
-332.533333238327	-0.00201626447189163	-0.00201626447189163	5.84050300257433e-05	-0.000425427472064532	-0.00262747643656303	-0.000664698135704578	-0.00371008779749415	-0.00182476102139018	-0.00107021935214724	0.000133845862697046	-0.00290185828609624	-0.00218404254135141	-0.00343613706247348	-0.00226983368234579	-0.00372278989315511	-0.000970320195300856	0.0008308230888463	-0.00382848385101009	-0.00349879929875774	0.000135178683011827	-0.00331551201459157	-0.00322655288597762	-0.00420755836286324	-0.00156208827927007	0.000662555413079913	-0.0039749255534357	-0.00440104193461266	0.00191715379487079	-0.000666130221907091	-0.00124505768576733	-0.00359151598526519	-0.00248667380735834	-0.0020708798173108	-0.00243663868341759	-0.00516792072877947	-0.00349911940886072	-0.00143754056829459	-0.0015545797198071	-0.0034488296994255	0.000945155936688757	-0.000419322383059528	-0.000724691630050622	-0.00566264973027075	-0.00339164727007935	-0.00211013655439563	-0.00159137784258712	-0.00268393068050687	-0.00137125312524777	-0.00190692942646709
-332.499999905058	-0.00210491705296934	-0.00210491705296934	-0.00142553977821647	-0.00222803057942678	-0.00494366289933823	-0.0031808675368713	-0.00386847374316379	-0.00307508123653033	-0.00201435617526802	-0.00466094045237897	-0.00239528015152279	-0.000498049497934527	-0.00121217242353022	-0.00238189344584039	-0.00132482386845079	-0.00107421488652126	-0.00172851926361051	0.000282944641207927	-0.00369174818863804	-0.000573102833721695	-0.00220663852164815	-0.00471975921473633	0.00143100672150642	-0.00186520633258702	0.000239001048835674	-0.000880836239339655	-0.0022292056925296	-0.00113000919007722	-0.000658870033016123	-0.00435280644158476	-0.000494182938899135	-0.00198068994433687	-0.00410107673325422	-0.00342596669496043	-0.00227450777322691	0.000373429338004883	-0.00358051633653877	-0.000178239885263221	-0.00308551495489806	-0.00220029721416615	-0.00358062873324128	-0.00537973947188208	-0.00219706716904244	-0.00234002406183187	-0.00304777811137935	-0.00184757221756127	-0.000272954416137061	-0.00305123066506741	-0.00367248042168777
-332.466666571789	-0.00181159625992811	-0.00181159625992811	0.00132943360995352	-0.0024429947683845	-0.000111515902715742	-0.00209910036216066	-0.00275882683490336	-0.00338018569457144	0.000608043659033664	-0.00286927159926997	-0.00170469809443474	-0.00293477706871326	-0.00292458500078141	-0.00456986592677067	-0.00356241232129562	0.00249308841403695	0.00125694494708306	-0.00133218850778183	0.000340658008328942	0.000106555204576142	-0.0022235198167283	-0.00296238933654136	0.00131758798383852	-0.00206554927907532	-0.00179662330268082	-0.00320861632662361	-0.00439148157223213	-0.00296729190721556	-0.000717115488024445	-0.00168080191346964	-0.00255577724213985	-1.72189063015749e-05	-0.00169512502732139	-0.00242761082289777	-0.00280432371046224	-0.000971708839745733	-0.00192808874385886	-0.00340501273385785	-0.00308351687606734	-0.000207348190628398	-0.00309407157311425	-0.00161343067905018	-0.00260496939702981	-0.00220330258739909	0.00202872979333568	-0.00321728304213176	-0.00291294143269194	-0.000623669784482694	-0.00252828138808348
-332.433333238519	-0.00345104812416841	-0.00345104812416841	0.000610707487535334	-0.00250823910611397	-0.00280274146111736	-0.00155609074460872	-0.00279894793767665	-0.0013941057983865	0.00114605611357854	-0.00120665995854385	-0.00101056390935306	-0.0033658796989593	-0.0024100593219234	-0.00367523212513832	-0.000464818741663486	-0.00127516021529028	-0.00274953899467556	-0.00192639810160899	-0.00607280331681737	0.000850133292531363	-0.000438083688030444	-0.00414190065682707	-0.0037680881326525	-0.00196814242414711	-0.00286222672821579	-0.00471501890754966	-0.000802102351123546	-0.00174087932218991	-2.92321985713162e-05	-0.000657051104125506	-0.00126064672116954	0.000959744962942488	-0.00121145574494141	-0.00557398423949207	-0.00089517219014823	-0.000136001882273584	-0.00214621831751849	-0.00270421934843645	-0.00298562167304994	-0.00026143805810408	-0.000501499535160432	-0.00132195493028575	-0.000506392036899617	-0.00144359841506236	0.000663755791093457	-0.0029362727229425	0.000388701264905089	-0.000104651584765914	-0.00302244723805456
-332.39999990525	-0.0015095293609898	-0.0015095293609898	0.00130522015567647	0.000416018552402253	9.85805633331172e-05	-0.000535586917051689	-0.00130421482075527	0.000133611946399159	2.83186127096879e-05	-0.00215534909366766	-0.000337183390040408	-0.000345228924751972	-0.00321517231259205	-0.00233017604346297	-0.00312572236013153	0.000400571938772742	-0.00340304027431881	-0.00145336921438677	-0.00227248433173743	-0.000872015710761898	-0.00201583800533267	-0.00255918621418161	-0.00396559286696296	-0.00208798949309974	-0.00152501734660448	-0.00455051662386641	-0.000391403887247455	0.000113899847369758	-0.00159042002953569	-0.00367472645500799	-0.00252765729894999	0.000321051093400193	-0.000581366233967873	-0.000886192467843494	-0.00234161743269434	-0.00177570672618388	-0.00168152314198911	-0.00282460031666953	0.000268596436519442	-0.000155106660541748	-0.000776534070669244	-0.00164664306090534	0.00211524797877949	-0.0015813565449736	-0.000276287436459022	-0.0052209533642813	-0.00101617284127908	-0.000252419659483638	-0.00481587195702105
-332.366666571981	-0.0026885358483224	-0.0026885358483224	-0.000525092124591175	-0.00519312915177572	0.00256726836816579	-0.000446247020881696	-0.00217035700282331	-0.00322040988923722	0.00168440435577422	-0.00336017637883546	-0.00434756552485316	0.000294958446861004	-0.00207707413472391	-0.00193447693503923	-0.00378043508237524	-0.00206364038252849	-0.00218281570387313	-0.00113602373161925	0.000387653988432213	-0.00134031061450257	-0.00152715168647199	-0.00557801336488906	-0.000694905479468155	-0.00651850942519927	0.000337850838368792	-0.00440328389110722	-0.00438322803576019	0.00147886111735773	0.00158466095761167	0.000236732932167527	-0.000976438781111977	0.000943537203477063	7.23828528892412e-05	-0.00210430118784866	-0.00129924232554235	-0.00165909566148548	-0.000675997163370412	0.000100617900964606	0.000453352436803445	0.00234403817331463	0.000531005086636394	0.000317698026860103	0.000400216189950342	-0.00189282382825007	0.000831605342114239	-0.00321000346132383	-0.00224368548805964	0.000287710852866718	-0.00268871251441893
-332.333333238712	0.0021388555388685	0.0021388555388685	0.00201466271676842	-0.002254691225553	-0.00125407764969487	-0.00143555499479397	-0.000846815435112003	-0.00511729217727819	0.000822121644920015	-0.00155116191263027	-0.00445663852739531	-0.000429505126810281	-0.00323612826519259	-0.00422973602438959	-0.00212591423747077	-0.00146735846165225	-0.00143304681905976	-0.00160815934540781	-0.00124006412146271	-0.00234970855098116	-0.00163759983972989	-0.0033638380050246	-0.00406016173493817	-0.00439494474833124	-0.00156030919108707	-0.00329694739228781	-0.00244861577447786	-0.000565829016824559	-0.00241428342354388	-0.0015555724309767	-0.000691799023989303	-6.61123544994924e-05	-0.00282421746520534	-0.00340916183799411	-0.000401204287321599	-0.000146189551294418	-0.000794383072694305	-0.000963875539051862	-0.00360511730844804	0.00124379857505574	-0.00373867262132721	-0.000667989915522527	-0.00223822173386479	0.000223400107410732	-0.00230974178213939	-0.00280740949121927	-0.00305621150491309	0.000197564710967768	-0.00202175580542996
-332.299999905442	-0.00486422091084948	-0.00486422091084948	-0.00163813714609118	-0.00284180089562447	0.00116648277673248	-0.00334289961324119	0.000328405562337597	-0.000553247824797043	0.000829814281573471	-0.0015992403813877	-0.00190192655301846	0.000303236841950327	-0.00483676717591341	-0.00316928675628703	-0.00326066515010126	-0.00209332826283481	-0.003959761053688	-0.00289098189281911	4.63243661406043e-05	-0.00154783401830538	-0.00182082241192816	-0.00431664484966099	-0.00306853410180585	-0.00072784233632095	-0.00253039919414966	-0.00111386814589587	-0.00262036415505962	-0.000869359243121259	-0.00240827256803966	0.000932633457091825	-0.00208263556527566	-0.00165578329201199	-0.000904624698178091	0.000275348095323924	-0.00129994725194726	0.00109867011493137	-0.00315221425932366	-0.000992814243793827	-0.0025461415803596	-0.000214852989569581	-0.00352645987525879	-0.0048519294185444	-0.00440432166916715	-0.00273660834928569	-0.00279542356255713	-0.00170416558622011	-0.000405004469302028	-0.000825681003909562	-0.00108172723904498
-332.266666572173	-0.000376804618051341	-0.000376804618051341	0.00113818834826229	-0.00337290124383349	-0.000356427361833278	-0.000719967582074155	-0.00322908459363569	-0.00119247082573304	0.000698596982381949	-0.000880072509729768	-0.00251398853544293	-0.000432313147761598	-0.00122165863306745	-0.0027300255905236	-0.0016433094129864	-0.00170051657771608	-0.000995205127801935	-0.00121914306960247	-0.00175263037174	-0.00277827550730103	5.68104972498151e-05	-0.00339864648997101	-0.0031657997014134	-0.00188740057796299	0.00201894731356211	-0.0014501183859289	-0.00111850887617959	-0.000715461663435168	-0.00047202548983305	-0.00241076393917206	-0.00291135363585493	8.5143465360038e-05	-0.00105689282272126	-0.00051147855466438	-0.00378065484219459	0.000396307829124254	0.000166410469873757	0.00129990378162759	-0.00532577556202996	0.000568653429132593	-0.00339556111416872	-0.00329968710423556	-0.000493936978097853	-0.00207004144172651	0.000603497664688257	-0.00221347145883555	-0.00190523762875161	0.00168690667054094	-0.00351733342163774
-332.233333238904	-0.00183633456945997	-0.00183633456945997	0.000508596174617515	-0.000209456602124791	-0.00226933997502543	0.000107273241010675	-0.00233624681867861	-0.00211307458450383	-0.000848760013072991	-0.00153737460164394	-0.0018682940379976	-0.00285150261745859	-0.00144446359832273	-0.00128025561570655	3.73891222743561e-05	-0.00122272212736541	-0.0014473041066867	-0.00251713266020404	-0.00108132947183859	-0.00285401219479009	-2.1083707334224e-05	-0.00351408084290927	-0.00318081255157099	-0.000947265503798644	-0.000689054350965557	-0.00150808020998738	-0.00192157233107093	-0.000326343807758311	-0.000201969858578566	-0.00248275298182177	-0.000474917920545548	-0.0010998483502328	0.00101925443390161	-0.00186941668312279	-0.00428263550515184	-0.0021861993676231	-0.00342521056215461	-0.000710441386158389	-0.00364417722695121	0.000224239953099392	-0.00154515191738558	-0.00200831482376584	-0.00166667928986441	-0.000214695332955372	-0.000752562431895476	-0.00233382100190072	-0.00228696374491666	0.00141369254349588	-0.00126812871526449
-332.199999905634	0.000421840299348553	0.000421840299348553	-9.58146668272875e-06	-0.00197699099205972	-0.00255582314704306	0.000493509489041921	-0.00268053470421858	-0.00277968151145402	-0.000132346580459686	-0.00292852345409311	-0.00306682904933098	-0.0023534250047631	-0.00154289241263128	-0.000477369573835595	-0.00426994714479967	-0.00110676484087846	0.0012454006878605	-0.00169194348494794	-0.00265733755808528	-0.00175930427078674	-0.00105591374659841	-0.00219869968459485	-0.000935225910102977	-0.0043032621642104	-0.00162011217344848	-0.00152036496828145	-0.00383836084907119	-0.00106011352761703	-0.00407575791380965	-0.00403269380843085	-0.0017202104539038	-0.000531965915293586	-0.00323359241222765	-0.00522580447192722	-0.0019421051103603	-0.00154394684430148	0.000132468623815885	-0.000389104807797636	-0.00402297352963099	-0.0019658200489836	-0.000729326057312907	-0.000168466837410119	0.00172460865447144	-0.00350849060895064	-0.00179398935302755	-0.00163512601492699	-0.000986089655559019	-0.00142002094503302	-0.00192618168626812
-332.166666572365	-0.0038551619105327	-0.0038551619105327	-0.000546701778375125	-0.0001348577645085	-0.00410234238764706	0.00126448108353594	-0.0037429799156069	-0.00321355935015188	-0.000443793144547899	-0.000636742636664467	-0.00109210330540033	-0.00205200462202415	-0.00605094261125005	-0.00385224339069223	-0.00445879534379157	0.00201735136543435	-0.00174351578536491	-0.00186767648517061	-0.00166817826126187	-0.00362812749347652	-0.0027712287349001	-0.00164121697066411	-0.00177256152789007	-0.000959215024042614	-0.00365975990852041	-0.000105969093289748	-0.00368625384981536	-0.00328537667627893	-0.0018820364022033	-0.00262724984538287	-0.00397904429906926	-0.000540340066747413	-0.000846650951802586	6.6787595033313e-05	-0.00220136287544981	-0.00109238730517525	-0.00213778713053747	-0.000948546782956639	-0.00598679223667198	-0.00132782288702615	-0.00247731656447248	-0.00260537313760789	-0.00212636094625662	-0.00240880055191939	-0.000803220126199156	-0.00166127600006516	-0.00193512156233178	-0.000298141062207158	-0.00202065831232834
-332.133333239096	0.00160171632250627	0.00160171632250627	0.00134846031705338	-0.0027439638991219	-0.00225061412220051	0.00186464089153937	-0.000208371350407521	-0.0046741501313492	-0.000844760915179599	-0.00404177658185312	0.000957042401189545	-0.000175303840370677	-0.00322539174858827	-0.00124985398723432	-0.00391947982032037	-0.0015883944366778	-0.00460937140706319	-0.00123380504679316	-0.00067368670830914	-0.000669160274802905	-0.00054371483074056	-0.00536206017092011	0.000936152227607012	-0.00221047007387543	-0.00271925671703255	-0.000389647891148481	-0.00317048849460644	-0.000620165442133724	-0.000552952304766596	-0.0021735176054698	-0.00156932032170731	-0.00224318107878108	0.00206303595406832	-0.000569508316831668	-0.00311822303436982	-0.00167103937115487	0.00148091172917497	-0.000620353754115066	-0.00268059776131824	-0.000134919445275217	0.000832712796383639	-0.00228649600703679	-0.00201725684280429	-0.00174816605555161	-0.00174343483200989	-0.00258213815985786	0.00156592973953229	0.000687223202482823	-0.00111516363977116
-332.099999905826	0.00232600343278744	0.00232600343278744	-0.00180121203288586	-0.0025078312786746	0.000724821719301327	0.000216556807923873	-0.00204273899002971	0.00112071573379613	-0.00394687963851481	-0.00441083410152721	-0.00219339346837233	-0.00015535197535177	-0.000138327224215806	-0.00304425256655905	-0.00284147710030713	-0.00097174058513827	-0.00410069812724756	-0.00242625435270361	-0.00190341107634984	-0.00306663986456213	-0.00131141949121882	-0.00108001159678672	-0.000702070002245314	-0.00139854112055215	-0.00118611273410896	-0.000790644611153857	-0.00332795901219551	-0.00203721356496034	-0.00011714636142246	0.000851319312484722	-0.000676948014246892	0.000150823171915837	0.001631280465206	-0.00047713878983946	-0.00338761371494423	-0.00102219115824898	-0.00230221618774618	-0.0015687426121378	-0.00221025859783652	-0.00126712607761503	-0.00251568599124596	-0.00255044250143899	-0.000983170188533222	-0.00315670129619627	-0.00407673821084265	-0.000272397497610433	-0.00241091856721054	0.000998985874430147	-0.00242227077335444
-332.066666572557	-0.00198652496326879	-0.00198652496326879	0.00116754368872563	-0.00268738078479058	0.00103991842007067	-0.00203647549605201	-0.00266331916581863	-0.00219319371327231	-0.00193015774363858	-0.00524827561555397	-0.00115077130999841	0.000122794737384746	-0.00604397620041619	-0.000914450923265364	-0.00400954158255484	-0.000952396314405468	-0.000954211100471669	0.000527943147110799	-0.00171366807920803	-0.000639671264233921	-0.00231063571131818	-0.00708834074573217	-0.0031222271229453	-0.000691893988133296	-0.00290119659481525	-0.000503257345538355	-0.00614589426490375	-0.00278848197454296	-0.00299503491523467	-0.00172275581564352	-0.000865337896258311	0.00197628751785617	0.000539806552883437	-0.00241527441625511	-0.0015152953911165	0.000451354047608987	-0.00045191012982615	-0.00102099124306942	-0.00326792893494054	0.000189979215054148	8.07473014790006e-05	-0.00519888622744336	0.000907033561652004	-0.00218863508955403	-0.000900792266042227	-0.00229290169686325	0.000317453671870305	-0.00176996334243062	-0.00365007055280353
-332.033333239288	0.000563478577491505	0.000563478577491505	-0.00264858350899377	-0.00230687420647335	0.000551470593306846	0.000815280819802977	-0.00307829592370712	-0.00367062990507461	-0.000980305615604027	-0.00279787839374834	-0.00258823234576788	0.00398692135796097	-0.00236204581011934	-0.00278919759109308	-0.00139069385204527	0.00112068464273074	-0.000668856215646163	-0.000264289218816161	-0.000664617565441783	-0.00398279424081416	-0.000999198950522584	-0.00497149902124483	-0.00111340265542448	-0.000973557214988263	-0.00328543364470102	-0.00189272589418987	-0.00517744468198478	-0.000168235366320157	-0.00245688813923794	-0.000417174182006819	-0.000537478496801636	-0.00113711852013698	-0.00244782072427574	-0.00608674886602445	0.0010280211744581	-0.00134049508138467	-0.000181157536728538	-0.00179694365006311	-0.00452765854343362	-0.00131209309788305	-0.00114130272309654	-0.00319504338766441	-0.000392805800836449	0.00117576970633304	-0.00174586255100873	-0.00304272180168264	-0.00227604916771806	-0.000264405186973682	-0.00129778713293094
-331.999999906018	0.000970478881346937	0.000970478881346937	-0.00236951137259434	0.00147455362336324	-0.0032858637186115	-0.000669689299369836	-0.00251669042022751	-0.00223577507139883	0.00179826956780615	-0.00487040625314605	-0.00258391545841907	-0.000199358233888058	-0.00251019861325441	-0.00284278493543966	-0.00267845552970702	-0.00139576660439966	-0.00116043563684232	-0.002112057107864	-0.00284563804993543	0.00117197337613117	-0.00129986712604113	-0.00492128811695769	-0.00273634354629293	-0.00235312158879331	-0.00141990896813993	-0.00184560057495819	-0.00141606485007517	-0.00242721197150086	0.00114773134694146	-0.00109488566055582	-0.00310020412692991	-0.00196760003078666	-0.00138079044178729	-0.00208385000426914	-0.00263986016559969	-0.00052816128563915	-0.00189131087379535	-0.00358717528762953	-0.00346443435371446	-0.000344874601640011	-0.0033829942018988	-0.00411277498733309	-0.00122248292673754	-0.000872703273636977	-0.000803395872767454	-0.00403344263385708	-0.00307578559482691	-0.00202298998824857	-0.00204893823079111
-331.966666572749	-0.00179923134831739	-0.00179923134831739	-0.000352808681378769	-0.00338408833953352	-0.000210158426910301	0.00131255071378833	-0.000911911816114164	-0.00397706996676694	-0.00364054889008292	-0.00320050727459242	-0.00175140416596065	-0.000650495510714943	-0.00282093835382735	-0.00177390265068766	-0.00319670332832245	-0.00253607891197716	-0.00357775376507496	-0.00103359273872994	-0.00133410796022948	-0.00337060390474408	-0.000684161694232022	-0.00588045153736549	-0.0048706932403878	-0.000449735472930479	-0.00386155481761896	-0.00111083743513296	-0.000724090142748324	0.000313545112450631	0.00133835357193368	-0.00404502049868816	-0.000673784819055889	-0.000626692761466985	-0.00323023560616476	-0.00367704060275631	0.000956822435584037	-0.00183201177189529	-0.001594118952293	-0.00238931354891503	-0.00405620636080628	0.00018487794460631	-0.00341997108476899	-0.00496177777944784	-0.00230916084613897	-0.00395591358050107	2.36417411162426e-05	-0.00262041164699611	-0.001533816991234	0.000621616224931509	-0.00310991532195382
-331.93333323948	-0.00179348917720534	-0.00179348917720534	-1.06530439465402e-05	-0.00198577050696158	-0.00224193494583136	-0.00367306239121279	-0.00250076489910744	-0.00295212131436018	-0.000551428583837166	-0.00223977167530787	8.92889235160066e-06	-0.00286617758587837	-0.00257051927447494	-0.00490171841283038	-0.00478847020178486	0.00022127174292641	-0.00315172242204997	-0.000133352154185973	-0.00272198791913081	0.00109096518941099	-0.00302416938612138	-0.00362304901106414	-0.00221815117706092	-0.0020739094764789	-0.00213136012437831	-0.00329759313860745	-0.00251509140075057	0.000887159239322588	-0.00247933427191194	-0.000103439183152254	-0.00183492311319899	0.000404488025988026	-0.000720326986059061	-0.00187271417403234	-0.00256567767896132	-0.00216235495552553	-0.00308027336104666	-0.00272494811996582	-0.00281758379583752	-0.000162460869275405	-0.00113254279962138	-0.00357906284665011	-0.0024813928265689	-0.0022511033192063	-0.00161334971420823	-0.000424781263047458	-0.00208743132506006	-0.00248382194446339	-0.00310489494498078
-331.899999906211	-0.00218327769592386	-0.00218327769592386	-0.00273362039568414	-0.00203847256324963	-0.000514735909504571	-0.00076331903405602	-0.00138144149784303	-0.00361206864544039	0.000420649812448382	-0.00323478992975501	-0.000149491382017919	-0.00149069709426763	-0.00301332416405775	-0.00137280714016152	-0.00138244805341037	-0.000957775412602557	-0.000167878084918249	0.000739810137736274	-0.00324658915693488	-0.00317812278607743	-0.00243860503582727	-0.00716963730390729	-0.00219837577786719	0.00146612066196183	-0.000707750406916285	-0.00037069691611713	-0.00253944428751141	2.79553544688671e-05	-0.000903689009569053	-0.00237812871881671	-0.00210242470897226	-7.66394899439637e-05	-0.00317971538591766	-0.00154971296177897	0.000599195244484818	-0.0014160630336314	-0.0025378843044328	1.51310574841856e-05	-0.000774674648438722	-0.00193930674807696	0.000994984211089234	-0.00268306465654577	-0.000749355932584628	-0.00575224355921056	0.00118813914302429	-0.00465908567750128	-0.00175605003096502	-0.000453846568064353	-0.0012156906795916
-331.866666572941	-0.00518148090857429	-0.00518148090857429	0.0006635158364523	-0.0023089007932382	-0.00127423167038487	-0.00233073457018829	-0.000735938535089575	0.00023819685078208	-0.00173443478553348	-0.00296355800923231	-0.0027837146151245	-0.00182279413093711	-0.00336912498325403	-0.00561130764029638	-0.00142715676921756	0.000345573969952051	-0.00161349856542403	-0.00247945566111052	-0.00318543918703351	-0.000670117632893596	-0.00134148990871186	-0.00552659188904092	-0.00306412404809697	-0.00214039257387455	-0.000493699453752439	-0.0027910973228249	-0.00246558170087086	-0.00151284731027435	6.78439819534749e-05	-0.00251127985011301	-0.00099120022307575	0.000471991145970074	-0.00210279795868817	0.00131401647195883	-0.000645257048304204	-0.0017480886636867	0.00109133832934594	-0.00167336633563053	-0.00198192193525137	-0.00176177176692471	-0.000417052468446255	-0.00451293953431164	-0.00108424263417761	-0.00195690775577995	0.00106085541838918	-0.00135013744990276	-0.000745812650648325	0.00110706307270159	-7.17954520459418e-05
-331.833333239672	-0.00315031193846427	-0.00315031193846427	-9.16714786347583e-06	0.000990236958975155	-0.000542854129120141	-0.0016534478043766	-0.00224056575212328	-0.00458399678983223	-0.000155133774219385	-0.00210689743083892	-0.0014905417453257	-0.00167451565026988	-0.00220703378049725	-0.00434493096490984	-0.00559994278091192	-0.00278465161045627	-0.00138686926122966	0.000228381673706646	-0.00428038291559385	-0.000313444664696405	-3.06705551565978e-05	-0.0044077922981971	-0.00140765576218282	-0.000368547513461603	-0.00392097776809508	-0.00317706134337514	-0.00293697083889366	-0.00239941898762297	-0.00158703546078176	-0.0021393962968701	0.000554281924802225	-0.00224379532499519	-0.000426468344425723	-0.00107596526406217	-0.00201033149507901	-0.000521254000094062	0.00115983899729255	0.000582305133671968	0.000673144053035535	0.000290987578216884	-0.00100938555791219	-0.000699190785798609	-0.00102153120759618	-0.00010146913436837	-0.00192890816132474	-0.00209741684825027	-0.000624301497635704	0.00051105718724842	-0.0014818700901591
-331.799999906403	-0.00344462367932497	-0.00344462367932497	0.000406128843370213	-0.00259307349317306	0.00157403627163366	0.000396851288964717	-9.45345123375407e-05	-0.00246089377684566	-0.000949585540658382	-0.00151244235268078	-0.00131132373689513	0.000501773820911655	-0.00318704746626985	-0.00328768814142899	-0.0029484512331881	0.00133764784165802	-0.00226667054971874	0.00221876708023716	-0.00336453870268916	-0.00114603677192326	-0.00426826486721421	-0.00434096159249064	-0.00403775424195973	-0.00123936283995396	-0.00355602933065535	-0.00265221402746596	-0.00408052248656987	-0.00169057483083623	-0.000375110994855099	-0.000250958229749854	-0.000292411734642894	0.000979008854160135	-0.000338823900034924	-0.00466007955029391	-0.00288334626548847	0.000566058266328273	-0.000948107237602747	-0.00157667405762107	-0.00241696386315127	-0.0025656169337277	-0.000423471289644151	-0.00151549396108452	-0.00268269922451836	-0.0058800594982451	-0.0035216418867271	-0.00334104496693399	0.00166557277043478	-0.000376402749144633	-0.00356718268761291
-331.766666573133	-0.00498533808282076	-0.00498533808282076	-0.00320203333807345	-0.00331391112013824	0.000426219038409448	-0.00379071295801081	-0.00395943217679717	-0.00397419593707982	0.00209477572581884	-0.0001650562825386	-0.00244140894675604	-0.00317415485400774	-0.00537479366181703	-0.000241787366102253	-0.00259296941114462	0.00252400301223543	-0.0020229257876343	0.00114418990168319	-0.00310354559413006	-0.00200322312048773	-0.00276507830640971	-0.00550438825304878	-0.00354799194987676	-0.000207191439071552	-0.00232761519762248	-0.00157392630315045	-0.00218646063259154	-0.0012006449971752	0.00124481157221201	-0.00392924477491674	-0.0035354145337666	0.0012856286607924	-0.00198155028510305	-0.00311922837446321	-0.00136409287228245	0.000584817755791778	0.000826506002710614	-0.00255805779528884	-0.0024964522215275	-0.00129161008624912	-0.000576649132765228	-0.000748405814692488	0.000837439214637525	-0.000754886123635723	-0.00152937994054558	-0.0029105185159447	-0.00157364722490827	-0.00215164321929595	-0.000432034353697097
-331.733333239864	-0.000569267724144229	-0.000569267724144229	-0.00204666704955014	-0.00324566381953584	-0.00230772797119716	-0.00240313821117921	-0.00362061696255234	-0.00334091832259553	0.00230749669972485	-0.00236132636920516	-0.00129885267410657	-0.00212663163794358	-0.000450724566485095	-0.00121414305526468	-0.00164573420808334	-0.00538790434877745	-0.00187806409433655	-0.0026081929569115	-0.0012102755742428	0.00093971760032352	-0.00401349514535809	-0.00438190191922616	-0.00222904789180001	-0.000323223839717501	-0.00224487431890319	-0.00135522118125586	-0.00189834373628095	-0.00344938668793193	-0.000640574002625072	-0.00210243237535224	0.000276687025130617	-4.23693600676289e-05	-0.00237801237510049	-0.0011975137511796	-0.00472957531078433	0.000123313802586011	-0.000838041009171731	-0.00324624221741099	-0.00220584266761858	-0.000697726438900537	-0.00292961119932467	-0.00296004885755385	-0.00236203290878612	-0.00130119823270758	-0.00341030984768009	0.000674378949052645	-0.0023631854030699	-0.000310721019233018	-0.00128287992629406
-331.699999906595	-0.0057180137824393	-0.0057180137824393	-0.00018907457418782	-0.00392797584093163	-0.000162456245158538	-0.000461298157004575	-0.00416787882431624	-0.00387914103251585	-0.00168235609076128	-0.00429781975842192	-0.0041356091306809	-0.000303447729278372	-0.00379842756849591	-0.0033981526579171	-0.00170202209831649	-0.0016961108519209	-0.00173069688699268	-0.000565280984757832	-0.00183945975266808	-0.00367980897672393	-0.00123886136069484	-0.000937413124350694	-0.00365455147200278	-0.000701337994193807	-0.0032679143625779	-0.000655316419628349	-0.00175717607311765	-0.00120930911790496	-0.00174922700415381	-0.00168155794534164	-0.00283436815726812	-0.00109543374977972	-0.00111119006678795	-0.00197678180844696	-0.000292463568859147	-0.00156931597221721	0.000188005497989807	-0.00187402922248814	-0.00298449615229956	-0.0013857416504417	-0.000935329382119376	-0.00267748431941572	-0.00164216495135316	-0.0024882766033667	-0.00243745221977543	-0.00165736124499416	0.000355836358929773	-0.00264435840508559	-0.00346714605362897
-331.666666573325	-0.00257657881547302	-0.00257657881547302	-0.00050463793439548	-0.000815508863052039	-0.00193268142648861	-0.00158649643963993	0.000598468141578046	-0.000848444568951723	-0.00525495278369004	-0.000850452430830484	0.000772557531154461	-0.00249433463580651	-0.00689560755839846	-0.00273430314365763	-0.00084001739683548	-0.00341843795448782	-0.00429381295775122	-0.00248492259370325	-0.00224928885343134	-0.0025362354227848	-0.00414663531989523	-0.00451369462561613	-0.00220188722251669	-0.00110023397755399	-0.00254864337792859	-0.00293065923789981	-0.00246485148833753	-0.00375796933371153	-0.00215703244941656	-0.00497767478489153	-0.000768960752503323	-0.00169363561346703	-0.00254975225007725	-0.00175182165936927	-0.00224500985829501	-0.00172872529284662	-0.000562338941965668	-0.00110863054043897	-0.00369786047035725	-0.00173143815599064	-0.000990770387743978	-0.00487187196148797	-0.00351351839118696	-0.00418094824404969	-0.000447513572208735	-0.00351312877787402	-0.000283625972627544	0.00074748500284938	-0.00138088259921709
-331.633333240056	-0.00115710909681144	-0.00115710909681144	-0.000103590732729919	-0.00189875911115056	-0.00069968737403947	-0.000555643422293972	-0.00257462213994442	-0.0021846035982811	0.00105305204588457	-0.00142037434857778	-0.00141233523003037	0.00145411779955595	-0.0020943249156089	-0.000129559025190185	-0.00218637266865385	-0.00270458690037201	-0.000625503166133856	-0.000681183946867003	-0.000223547732788987	-0.000622239395957846	-0.00341073515920998	-0.00316071173396826	-0.00210430802006401	-0.00126926240091918	-0.00306789911231264	-0.00180893451554365	-0.00198278996026025	-0.00161466940934651	0.00102271607085391	-0.000112029471893149	-0.00284926874132341	0.0010878705038605	0.000469857981340138	-0.00383888962911716	-0.00407099706504721	-0.00157837033455288	-0.000787805753824977	-0.00135951264400691	-0.00157872423736194	-0.00131695010592836	-0.00221103276297752	-0.00390379769680549	-0.00188674584899107	-0.00434915936810942	-0.00422345355624454	-0.00117122369543132	-0.00333811310927079	-0.00121360799053882	-0.00548658466269836
-331.599999906787	-0.00344351912499907	-0.00344351912499907	-0.00182721061254332	-0.00508091696099411	-0.0041252324356259	-0.00293947013348905	-0.00253178810006882	-0.00150562194772885	-0.00108767495941653	-0.00344167998068767	-0.00269640655578107	-0.00138933352391601	-0.0029244994172013	-0.00119976056318472	-0.00324559116653211	-0.00206844298818865	-0.00599277633788542	-0.000627198137256535	-0.00244177981619087	-0.000784559258198869	-0.00492399432343749	-0.00310898557969586	-0.00213952884214053	-0.00329261196040098	-0.000696670269003108	-0.00304779041127234	-0.00273454096650838	-0.00143660853256089	-0.00121588478657952	-0.00331128531712632	-0.00134636639584429	-0.00354224556222615	-0.00196552018712193	-0.00562270200673842	0.000171191041759888	-0.00106380555253571	0.000903474750217237	-0.00122826531847431	-0.00818865197325014	-0.00197576507524211	-0.00157260846248475	-0.00386427031750958	0.00107667517618315	-0.00107736718831253	-0.0016713791462678	-0.00138676909328717	-0.00125328296665805	0.000674763840693759	-0.00271533397399948
-331.566666573517	8.09642929044951e-05	8.09642929044951e-05	-0.00157830903182399	-0.0030729646611386	-0.00438824614631383	-0.000519544908948566	-0.00234417750542637	-0.0013238456285426	-0.000343314844830522	-0.00176301094733888	-0.00319566952276229	-0.000343344044207439	-0.00461248726625196	-0.00158643377316514	-0.00254050707311715	0.000761853826209524	-0.00272367628751069	-0.0012807471951779	-0.000593271222200653	-0.00334727911559851	-0.00374863161892158	-0.00135933909325703	0.00022325355815711	-0.00205435039005919	-0.00337101569860088	-0.00418194693013285	-0.003576848459374	-0.00123587331174591	0.000533922097969208	-0.00501416122943144	-0.00403948910961638	-0.000816381933019805	-0.00458791355039612	-0.0011994861922594	-0.00745294125084051	0.000512085952732222	-0.00074807732547566	0.000784632522954021	-0.00278675900209768	-0.000710754646249256	-0.00220774956431469	-0.00218672993934044	-0.0025031958730849	-0.00435443639769906	-0.00101952151539164	-0.000935901292923647	0.0015196111208996	-0.00148031306583829	-0.00507257183898979
-331.533333240248	-0.00421204706170131	-0.00421204706170131	-0.00148385536041507	-0.00118179883841296	-0.00321397205766238	-0.00138300098810162	-0.00219107489225712	-0.00185030174420575	0.000517120735402887	-0.00376599923089582	-0.00190467037379349	-0.000879341369597886	-0.00126677561694977	-0.00292319771187188	-0.00321271323328209	-0.00343341189962243	-0.000101263375824279	-0.000927180592616206	-0.000910090913073591	-0.00105298459833469	-0.00429923904291307	-0.00479521179478493	-0.00321707262955029	-0.00143113326699129	-0.00485533064192634	-0.00154362493453997	-0.00158090468625582	-0.00103370708070805	-0.00253865755935279	-0.00288054297231366	-0.0015648192241402	-0.00222893704069316	-0.00179191187506511	-0.00416832427458769	3.4217489018995e-05	-0.00118090626525802	-0.00110788258211025	-0.00252929036450777	-0.00314189456061542	-0.00186763311076898	-0.00254008582334109	-0.00263249017630429	-0.00242659322594141	-0.00354089132127333	-0.00154102342781037	-0.000499463642522957	-0.00490701180998743	-0.00300421046578625	-0.00482632776438818
-331.499999906979	-0.00247001073697095	-0.00247001073697095	-0.00210166014962587	-0.000279752768534092	-0.00304472825331958	-0.000534075433318626	-0.00186871504568831	-0.0036639077280205	0.000196982982789806	-0.00267462252439732	-0.00601048124534298	-0.00168175779733837	-0.00306870281558902	-0.00470321851653388	-0.00380369366437017	0.000410317237493296	-0.00239685248155053	-0.00577204369421891	-0.00126927441505842	-0.00436508906562438	-0.00217868346019978	-0.00265952506093825	-0.00314523996212868	-0.00227832564470054	-0.00200004984646418	-0.00189386738448227	-0.00358618359976315	-0.00193542047631379	-0.00229182225640534	-0.0010719622398726	-0.000729405531099236	-0.00363723709903641	0.000471149666122828	-0.00350252539134988	-0.00185583624071228	-0.000889540552831747	-0.00211424114104142	-0.00254881347861224	-0.00260754528624874	-0.00246005859598497	-0.00300042189808769	-0.00422709022240808	0.000599939321187848	-0.00284464051533195	-0.00086757643939317	-0.00241089165031871	-0.00217293856099154	-0.00411598533678292	-0.00314625885510134
-331.46666657371	-0.00233006996249963	-0.00233006996249963	0.000769948054304193	-0.00340411402480023	-0.00277740907177315	0.000262078728314075	-0.000624465497715221	-0.00392052059720738	-0.000160985021556925	-0.000475018289545215	-0.00243085494977646	3.51309461088523e-05	-0.00545798817567633	-0.0014680661815798	-0.00347938715943019	-0.00269196914989234	-0.00483562928691805	-0.000360984315851409	-0.00251146627727472	-0.00170848420340475	-0.00240721478575512	-0.00567043271336298	-0.00248308838777944	-0.00563964879692702	-0.00302268196932431	0.000329762284802082	-0.00242837839101462	-0.00348694498299928	0.00031113274825656	-0.000413550725028689	-0.000516590711575171	-0.00158691540656752	-0.000872698349406953	-0.00264432519215763	-0.0034725987328792	-0.000512704269022946	-0.00175543997164951	0.000998353926007889	-0.00464456781635081	-0.00193996425829268	-0.00243981825605932	0.000337839320860844	-0.00164658168566545	-0.00276640070099421	-0.00522191226393998	-0.00260094201386762	-0.00456495482790054	-0.00178019837480115	-0.000519050523087206
-331.43333324044	-0.00143581995740627	-0.00143581995740627	-0.00242892443972076	-0.00411004418016814	-0.00208901627847768	-0.00207158540870189	-0.000837827143485681	-0.00477632722068655	-0.00077572594765507	-0.00267877137245898	-0.000924092390879205	-0.00210948953579093	-0.00341939917509104	-0.00177864305472997	-0.00364465842553841	-0.00201775136376603	-0.00221344019068259	-0.00311160365968954	-0.00123462064098867	-0.000351988530992164	-0.00292106631727218	-0.00221972387395786	-0.00269172102822746	-0.00192961629664978	-0.00338845518467512	-0.00308808876607813	-0.00262216502934121	-0.00345096247702403	-0.000816258203108822	-0.00109643708749452	-0.00324119833003234	-0.00375549678553044	-0.000821248404037855	-0.00439858005440541	-0.000875273624303397	-0.0022233224281738	0.000680097948835279	-0.00504674587147025	-0.000800405967392948	-0.000290833367727727	-0.00031149617190851	-0.00388722975775035	-0.00100977277003633	-0.00139167104725546	-0.000934179004291491	-0.00095667928549914	-0.0029909715512132	-0.00272428766788269	-0.00276988297498415
-331.399999907171	-0.00236645944416403	-0.00236645944416403	-0.00259688631970045	-0.00461404128246357	-0.00109445972639233	0.000483495557591973	-0.00363548396863111	-0.00421611040764414	0.00129157341739916	-0.00120989763014545	-0.00274044424029085	-0.00214011729702168	-0.0040187477642043	-0.00244066293476608	-0.00323086636800929	-0.00110500996387564	3.58915804556936e-05	-0.0026371011096824	-0.00210857148419019	0.000132774910223898	-0.00266537521331534	-0.00406652210495317	-0.000680336785979896	-0.00344733711404033	-0.00493990541388434	-0.00386263931070174	-0.00221082850638932	-0.00442045795034018	-2.61117423331347e-05	0.00191381968412196	0.00242603691908105	0.000328027647938378	-0.00208790632255507	-0.00273336455365392	-0.00272039798250712	-0.000901866505872095	-0.000372699884557459	-0.00151689083370776	-0.00249318571457624	-0.00235699073047635	-0.000622166993125117	-0.002807806803101	-0.0007526666675991	-0.00364068477544699	0.000107199899487265	-0.00126292927611515	-0.00292247357091124	-0.000895453298030313	-0.00499723019829723
-331.366666573902	-0.00509879809966729	-0.00509879809966729	-0.000194724343669184	-0.00104348858210601	-0.000913657693897729	-0.00337417173729782	-0.00260363342299408	-0.00438711580296136	0.00138764283245774	5.53051021437989e-05	-0.0023598744362171	-0.00311197178234313	-0.00529210072341102	-0.00282904333025946	-0.00293688350679855	-0.000869435246490191	-0.00170662666901333	0.00021701567851895	-0.00346554758316631	-0.00107029162818151	-0.00168942689954088	-0.0045464223457693	-0.00306921833291807	-0.00315337389439063	-0.00403065910891709	-0.000490683463548192	-0.00196087282419877	-0.00799815268989157	-0.00132372918612533	-0.00423957174435252	-0.00282287522940339	-0.000362259686308986	-0.0015257221574918	-0.00392136618779293	-0.000362416436838542	-0.00178973394988791	0.000419125636458184	0.000897743590731137	-0.00307272142110615	-0.000413271539805193	-0.00212691310403479	-0.0017464312003036	-0.0011474645612275	-0.000677467778746998	-0.00179061569356065	-0.00185867163508113	0.000191666937795265	-0.00281004511579031	-0.000197738058746122
-331.333333240632	-0.00483975186991259	-0.00483975186991259	-0.00027156651379201	-0.00235782653796623	-0.00303877576014777	-0.00100493398013113	-0.00256385169045859	-0.00407812113288308	-0.00117015327990089	-0.0044530258944564	-0.00404805023102739	-0.000181659248357557	-0.00412178038483335	-0.000352868427662578	-0.0022779504631627	-0.000948704078949758	-9.96467648259891e-05	-0.00163048059956128	-0.0038033585761309	-0.00347226481332408	-0.000600376720776397	-0.00554568692967317	-0.00286319771558774	-0.00518496586770101	-0.0037821788846405	-0.00566871977152894	-0.00414296247006518	-0.00456667645568187	-0.00177843895223229	-0.00222709849544245	-0.000107939356695397	-0.00369622275904014	-0.00273028740301628	-0.00292082121873471	-0.00453329305870442	-0.00346645252631317	-0.00168120391418625	-0.000807476702059939	-0.00364231837239337	-0.00430293219945521	0.00080387877691146	-0.0057671647759121	-0.00484931081409468	-0.000622507996158261	-0.00149149124804615	-0.0010016555836706	-0.00182318168286655	-0.00216804905437962	0.00152455099069615
-331.299999907363	-0.00179819101673506	-0.00179819101673506	-0.0001492542028666	-0.00190276010130186	-0.00337086565400946	-0.000709410179224212	-0.00345734830859001	-0.00408955465113436	-0.000149554409425212	-0.0031528304922992	-0.00427716343005113	-0.00269393431856224	-0.00235016221198669	-0.00439814482731282	-0.00229907484492842	0.00100990925116407	-0.00128176877451258	-0.00244004858488955	-0.0037428230551807	-0.00162312232860184	-0.00145739541695378	-0.00272687336492416	-0.00404872061612338	-0.00386562901554643	-0.00550986040782875	-0.000159121559955344	-0.00586288500994692	-0.00477686435171309	-0.00579031563877663	-0.00309042394945402	-0.00245398320720092	-0.00179902045906366	0.00107313616398452	-0.00304000639645963	-0.00191196411968808	-0.000749740572087876	-0.00264781037592943	-0.00357665577872091	-0.00628550228666891	-0.000779462235118045	-0.000149653970387575	-0.00376706306744756	-0.00254325602700944	-0.00307761264246931	-0.00183901965643152	-0.000228739780698706	-0.00333917153658936	-0.00296176146974247	-0.00467262884005926
-331.266666574094	-0.00527134385430517	-0.00527134385430517	-0.00259663743292449	-0.00374299986507309	-0.00282312861012601	-4.59778481314288e-05	-0.0020466387950111	-0.00652008122201098	-0.00106963204136035	-0.0028141974267325	-0.00196898747018703	-0.00278679820376149	-0.00327064358444884	-0.00423125372396205	-0.00334026432588841	-0.00198223741811421	-0.00274453331983671	-0.00361848247215413	-0.0037766533720397	-0.00178339441266595	-0.00307387875691911	-0.00712100207031818	-0.00341291083863737	-0.0012375688313101	-0.00396359398596435	-0.00341326107178419	-0.00483327423789082	-0.00192304073317162	-0.00150653571069059	-0.00300686891213586	-0.00126740656258573	-0.00311468528403636	-0.00467740694290342	-0.00489274755895019	-0.0041520201901446	-0.00527515061602168	-0.00143634188487507	-0.00139040076412544	-0.00351781761960235	-0.00274813271208241	-0.000834884232291278	-0.004226135995816	-4.90973968231279e-05	-0.00102607684140654	-0.003644650228117	-0.00235282476363008	-0.00171242333171917	-0.00202956885961547	-0.00320842304204405
-331.233333240824	-0.00263749736861729	-0.00263749736861729	-0.00267061813478353	-0.00236986476227607	-0.00103608198616401	-0.00150474356347141	-0.00289171832346591	-0.00367796353521566	-0.00099791477901412	-0.00293826100726302	-0.00197880947549245	-0.000891738586429658	-0.00467363942152754	-0.00224024432307679	-0.00246930659166444	-0.000718253037448879	-0.0026727573059232	-0.00265751301200501	-0.00470135457345477	-0.00239377950639019	-0.00188914503928683	-0.00178571040657816	-0.00470022477039089	-0.00365468121626977	-0.00345017197800557	-0.00218436386489851	-0.00727003401848314	-0.00169026448506293	-0.00207857157155167	-0.00259931978872407	-0.00158301886096612	-0.00264698181820799	-0.00304781836519274	-0.00239199002355606	-0.0044783177435076	-0.00532243344352945	-0.00401247478283262	-7.23138857415817e-05	-0.00213363977414616	-0.00185335585492297	-0.00197071033412344	-0.00656644959514852	-0.00132044698354383	-0.00126533714805988	-0.00362352703827906	-0.00173294967167026	-0.00253660057605309	-0.000899895886169788	-0.0020775166702961
-331.199999907555	-0.00370232119907543	-0.00370232119907543	-0.00340376987579649	-0.0038142636225903	-0.00473696397522061	-0.000399615670467646	-0.00315880191777662	-0.00589303017393528	-0.000447307841705213	-0.00232398971404935	-0.0040387099120941	-0.000189151384701103	-0.00509152024396131	-0.00412825887577783	-0.0052055173114125	-0.00322048298668742	-0.0029103084443961	-0.00369177825885103	0.00013928589921075	-0.00568107650838301	-0.00186798298473079	-0.00570428671151024	-0.00341640796184528	-0.000567349989360477	-0.000762129345457496	-0.00306219174398725	-0.00347868297112963	-0.00386420794912234	-0.00113162085348817	-0.00353710705942556	-0.00246059423988865	0.000168635176348464	-0.00297883192029869	-0.00446767868294273	-0.00200021200438005	0.00052289968361785	-0.00318909553731872	-0.00348116516351593	-0.00395312927219005	-0.000873615223620727	-0.0017613502221614	-0.00282944663172546	-0.000705574744085946	-0.00308045568688198	-0.00386557904737006	-0.00153455246296108	-0.00284908675008	-0.00271300329617041	-0.00255412039257474
-331.166666574286	-0.00264749852278912	-0.00264749852278912	-0.00371703869757278	-0.00186435413508357	-0.00218044333363043	-0.00134458210907307	-0.00360548845095532	-0.00601113085383975	0.000839844731926775	-0.00299198203688789	-0.00336969308820745	-0.00117217437248729	-0.00355166842574939	-0.00585257906963033	0.00112149095544145	-0.00543769684830586	-0.00228158424929403	-0.00272897864280863	-0.0036967185369029	-0.00404909449204216	-0.00591365947963451	-0.0041399925066431	-0.00446923824593048	-0.0026640527037316	-0.00260124675062634	-0.00350129174598424	-0.00378748927570483	-0.00245911600304838	0.000725126018036426	-0.0019091961563501	-0.00221455523783409	-0.00245670520041197	-0.0016758279653929	-0.00395448505577756	-0.00424384374176068	-0.00571329211836491	-0.0051735152219643	-0.00275818887751	-0.00137553407636892	-0.00212481538254539	-0.00301330365453822	-0.00690262247630302	0.000955562833538814	-0.00493259811171287	-0.00337982908997514	-0.00246259579660513	-0.00209881418497937	-0.00380843380663443	-0.002146119178282
-331.133333241016	-0.00384699932439092	-0.00384699932439092	-0.00131152827919701	-0.00592700400590762	-0.00421697516774844	-0.00459854557036199	-0.000796994146802565	-0.00404473977755615	-0.000808941742772018	-0.00375433696214711	-0.00414499430174342	-0.00290959626846576	-0.00393304108376258	-0.0043930900885919	-0.00344590877657069	-0.00510614413739541	-0.0014619670682845	-0.00494283705758924	-0.0012181701078362	-0.00469724948866601	-0.00615797874825608	-0.00383834676685946	-0.00189061311176741	-0.00278718654449439	-0.00335711964877849	-0.00114753123694	-0.00446965636315932	-0.00215951991219776	-0.00269493077578409	-0.00186788293721674	-0.00334595877683264	-0.00284991214846275	-0.000719078819786612	-0.00407137284925829	-0.00481110327385192	-0.00125438658517474	-0.00164521048727262	-0.00280332064524746	-0.00196956276659388	-0.00166689298797051	-0.00212827401752125	-0.00162080118247876	-0.00184774206364546	-0.00166075195556781	-0.00383920907687529	-0.00399651514848931	-0.00411920734435023	-0.000135027491584783	-0.00335269223384416
-331.099999907747	-0.00322191644567893	-0.00322191644567893	-0.00389146506200422	-0.00326164167086795	-0.00609609543036971	0.000189426104353019	-0.00443111134789165	-0.00601821854723883	-0.00238230764744551	-0.00313524251675845	-0.00546887064246959	-0.00121929194575876	-0.00495257179985265	-0.00362427527947751	-0.00428945846608797	-0.0046878397574408	-0.000896778040394119	-0.00557050351759825	-0.00223017480599175	-0.00493847163283345	-0.00468952548556245	-0.00403940528647118	-0.000265489709105116	-0.00451942356470791	-0.00198898247316404	-0.0030866839595215	-0.00397949542669884	-0.00362461301787909	-0.00202812488213255	-0.00220936465228427	-0.00524799793018782	-0.000547418687280588	0.000814767504144664	-0.00542300621608982	-0.00448423246826968	-0.0055252856766258	-0.00392807854323163	-0.00438499210232901	-0.00315039168257303	0.000153652078224376	-0.00428178993557915	-0.00309748985497693	-0.00211442097486203	-0.00200107741632427	-0.00363648155191598	-0.00184744945308934	-0.0029130621455965	-0.00110131940649527	-0.00417145374138828
-331.066666574478	-0.00579498123620081	-0.00579498123620081	-0.00412369621782926	-0.00106163254461256	-0.00194005432067756	-0.00180508228099707	-0.00136243805038261	-0.00757753286869378	-0.0042914537650528	-0.0021349286893485	-0.0039076806740882	-0.00292990080758326	-0.00642594290126552	-0.0018119319643819	-0.002446168803664	-0.00514445086170134	0.000144173441847917	-0.00380161868440565	-0.00178795541419674	-0.00378853908179855	-0.00602988646442548	-0.00665431961795648	-0.00309398693079632	-0.00470254912328949	-0.00688037618778903	-0.00437514957101415	-0.00384869508909413	-0.00324580372542083	-0.0043814101184585	-0.00350666485726003	-0.000742824844552348	-0.000781466214322624	-0.00328402681490036	-0.00301295496759846	-0.00417949217794245	-0.00387595976149591	-0.00342378542620603	-0.00417444530619338	-0.00529576825763778	-0.00349494057899447	-0.0010594256023303	-0.00322722720150692	-0.00195552874326355	-0.00236159673523162	-0.002040458578214	-0.00566309808055354	-0.00362901302617691	-0.00608428513491543	-0.00552573756065577
-331.033333241208	-0.00301195546187627	-0.00301195546187627	-0.00220152672679297	-0.00483300651825125	-0.00241347323789498	-0.000135394783748799	-0.00188970878710404	-0.00602012886463243	-0.000502072754146932	-0.00599767365495829	-0.00576116607305543	-0.00361798368449995	-0.00275224248839656	-0.00181959473501592	-0.00308046181855315	-0.00247534178446074	-0.00368654314603656	-0.00382176354833053	-0.00380593554727715	-0.00491757424123707	-0.00420226820091807	-0.00553851545567374	-0.00124590178931061	-0.00453124375557235	-0.00223845770850817	0.000146770266470364	-0.00349920719215602	-0.00317494535916263	-0.00637496049606945	-0.00362525481893106	-0.00407933120238579	-0.00217536317063882	-0.00603465297338968	-0.00482221516049064	-0.00469273648611512	-6.04789763855029e-05	-0.00310970561520874	-0.00585960026313193	-0.00462469472092675	-0.00070501243671639	-0.0010315290513393	-0.00365767405106721	-0.00399667191540043	-0.0042300746752868	-0.0048864450421402	-0.00315583989485058	-0.000940618554374661	-0.00270476080851412	-0.00850243715171306
-330.999999907939	-0.000586410978810958	-0.000586410978810958	-0.00662824776668092	-0.00433218141724934	-0.00457539752763414	-0.00209803460830182	-0.00545201393317452	-0.00704830552953828	-0.00433789121900563	-0.00553332551437136	-0.0026008983032092	-0.00482285562679574	-0.00553806641344967	-0.00472553887248817	-0.00136595418890773	-0.00473228414062543	-0.00352005967971547	-0.0074546457969149	-0.00506996184260389	-0.00522890327784031	-0.0061923905723974	-0.00545631716227002	-0.00373235068282485	-0.00351788810936826	-0.00411097834234631	-0.00705017435943933	-0.00534691783556462	-0.00504977167218768	-0.00204599047691401	-0.00419044050120254	-0.00246323964449136	-0.00482890826650439	-0.00427175990578543	-0.00504734881416002	-0.00341602314912115	-0.00304494741873484	-0.00300599947123881	-0.00282561558018368	-0.00432222402866667	-0.00419262491473449	-0.00421831744185919	-0.00521298176436624	-0.000939551741736433	-0.00417563704976887	-0.00492321352702696	-0.000672999008281105	-0.00198354662592382	-0.00423040679936149	-0.00437866503380668
-330.96666657467	-0.00622819527545149	-0.00622819527545149	-0.00358687601786933	-0.00269925475440014	-0.00273427684332439	-0.00104242684152689	-0.0041544986163975	-0.00767040430048793	-0.00116678473231502	-0.00583224206858923	-0.00874481995432952	-0.00324507186013201	-0.00607085767984772	-0.00429677372519743	-0.00457552140622408	-0.00472810919953615	-0.00253717259391195	-0.00343447091381099	-0.00356667694401303	-0.00842051865115034	-0.00581666191400432	-0.00800342476094806	-0.000496859526390336	-0.00582331936626979	-0.000109109163186516	-0.00466940341376765	-0.0048166396501127	-0.00442001692603089	-0.00479131020806267	-0.00393343554228287	-0.00360400089087143	-0.00230740569961363	-0.00489361261994137	-0.00430570612583514	-0.00730588289213385	-0.00479477077922563	-0.00380298347163566	-0.00232066555365029	-0.00701549636555698	-0.00373559715843097	-0.00389438858697277	-0.00460609394047873	-0.00148816923879702	-0.00548255509522966	-0.00385114492228478	-0.000671673725687105	-0.00425488583306843	-0.0040923813850684	-0.00443605769592015
-330.933333241401	-0.00702747470929965	-0.00702747470929965	-0.00421491909510052	-0.00474020256402541	-0.00402358605636299	-0.00101771699322972	-0.00270238000424861	-0.00620431703441293	-0.00308502459201421	-0.00342111577659787	-0.00669446609914903	-0.00572982968022862	-0.00521066757139343	-0.00833685059402056	-0.00323842742306235	-0.00494862441623223	-0.000440348857216222	-0.00405008203500901	-0.0045437039468067	-0.00129911730307486	-0.00822201080146245	-0.00605891295185712	-0.00592193196243818	-0.0079082929820109	-0.00553484013992933	-0.00481338314044721	-0.00543704290296543	-0.00578213602429445	-0.00503762769287885	-0.00316619252909389	-0.0026791658248736	-0.00271376425267955	-0.00323926448477729	-0.00231422205824949	-0.00546652054062724	-0.0036477423603094	-0.0048608523666922	-0.00384029164444544	-0.00740250503393058	-0.00610133510564148	-0.00551609222438654	-0.004604333953242	-0.000507242301894251	-0.00340863369339572	-0.00231857223424392	-0.00236186647229242	-0.0032786057989882	-0.00309468900224552	-0.00612044973555259
-330.899999908131	-0.00450198210750974	-0.00450198210750974	-0.00427486562908608	-0.00649322899946603	-0.00532755023656994	-0.000515973394982217	-0.00296987929015591	-0.00581466315540557	-0.000958557432608087	-0.0026344483207088	-0.00299330359443173	-0.0050205195857983	-0.00540177574879475	-0.00393704414242502	-0.00612924062030273	-0.00323844166293163	-0.00325221038586854	-0.00582357222826191	-0.00187797328059647	-0.00720567471051892	-0.00599627075213205	-0.00763235378978344	-0.00442197735990713	-0.00659870337678414	-0.00487255374957107	-0.00488011287927193	-0.00840850628386081	-0.00534352568799634	-0.00495471735281161	-0.00462060042017975	-0.00231617957350017	-0.00304797028224457	-0.00237846681287723	-0.00448152486319264	-0.00634426056111492	-0.00100968570101501	-0.00585710504173587	-0.0053527881375085	-0.00789627488374212	-0.00626557025114771	-0.00569394221672626	-0.00696412303187033	-0.00266940185194897	-0.00512824415884383	-0.00141384058484939	-0.00432340706940748	-0.00199351800271663	-0.00561892551647147	-0.00959611591535248
-330.866666574862	-0.00399396712627698	-0.00399396712627698	-0.0044440784842924	-0.00391875241715145	-0.00710622769126668	-0.00336741439452826	-0.00625810663903437	-0.00601033527191841	-0.00475916206028759	-0.00384795207938859	-0.00535377428455197	-0.00268472118406815	-0.00470774077822711	-0.00482094352004869	-0.00370621778813851	-0.00383878434122575	-0.00376866963335898	-0.00399589883329066	-0.00521781179097902	-0.0037713975898388	-0.00546434278375707	-0.00765673848368786	-0.00430472907774182	-0.00377583551267235	-0.00693987244864658	-0.00378772367078317	-0.00273304884989101	-0.00777509488137229	-0.00580197990812481	-0.00539281934728986	-0.00606500807123012	-0.00519555082050871	-0.00112857736896999	-0.00668653885181691	-0.00744096348080903	-0.00367149226436736	-0.0019565351975358	-0.00430822956447752	-0.00593357194749711	-0.00245534586934604	-0.00349305920325482	-0.0054979395712148	-0.00701107595829764	-0.00195873666611457	-0.00690444842833682	-0.00442043542296167	-0.00178723538846404	-0.0040284016195008	-0.00693565659643214
-330.833333241593	-0.00650555749317983	-0.00650555749317983	-0.00387992383250546	-0.00324693207872118	-0.00822100856900698	-2.83771978581981e-07	-0.00423592023499919	-0.00719971648367712	-0.00161112071542879	-0.00595879996281889	-0.00444040002949941	-0.00506438820265631	-0.00793971988522402	-0.0074187862649856	-0.00645856040896953	-0.0031996853795847	-0.00555871308071432	-0.0071359959081565	-0.00607014156502983	-0.00321371255940484	-0.00644674503985343	-0.00439377356746529	-0.00469708470030605	-0.00508888670541885	-0.00548539988238794	-0.00679284332669494	-0.00493045896336519	-0.00673148100754783	-0.00288427689394732	-0.00622204192669595	-0.00295832321285616	-0.00303262615936872	-0.00275503955376866	-0.00658777415694045	-0.00645078044213787	-0.00333160987483128	-0.00572572279808947	-0.00486416562234271	-0.00500313068072	-0.00259960353706712	-0.0062079623349155	-0.00507049493690037	-0.0033028292510876	-0.00534398211176268	-0.00320409094722729	-0.0057568369312353	-0.00241553099371639	-0.00579739772894117	-0.0045946463795834
-330.799999908323	-0.00521392006006616	-0.00521392006006616	-0.0040414749585197	-0.00257524220958005	-0.00598447225775056	-0.00231794128572438	-0.0034143304425942	-0.00494209845623172	-0.00212170335503759	-0.00586757208966238	-0.00452170122158801	-0.00323589958344539	-0.00576095492598427	-0.00769845570116168	-0.00284158525633305	-0.00438352356434124	-0.0044430667384604	-0.0061828594462946	-0.00239059591316326	-0.00721427238633621	-0.00589727630155235	-0.0047875039427473	-0.00430337689720395	-0.00675801349809002	-0.00863221868960984	-0.00454842208760731	-0.00541083264054276	-0.00760351639450907	-0.00409901690106729	-0.00846225039710569	-0.00343822721742892	-0.00472651846861238	-0.00317363633597845	-0.0049661339098066	-0.0027779048579597	-0.00333816737919823	-0.00670347830156015	-0.0037006821647162	-0.00341752193409994	-0.0039582944861587	-0.00266084561395019	-0.0062026146602816	-0.00416182451775549	-0.00309089868113765	-0.0055278655459412	-0.00246543659734866	-0.00532196028087351	-0.00202449211691047	-0.0040552630775984
-330.766666575054	-0.00302312852471809	-0.00302312852471809	-0.00480294749965005	-0.00459376245642351	-0.00312770835223641	-0.00246482186880159	-0.00444598009969999	-0.00593234224498185	-0.00069308923090472	-0.00569207067994415	-0.00795767602373676	-0.0078603790205205	-0.00698186804900469	-0.00770588943256534	-0.0075468361176465	-0.0071411036565312	-0.0025251752784099	-0.00383883137035557	-0.00414910971488991	-0.00713346948553806	-0.00690468801189537	-0.00411194759438138	-0.00439863875917346	-0.00460200169213754	-0.00654157841391789	-0.00339283273979429	-0.00279894132211744	-0.00366662517056293	-0.00422516115642124	-0.00375183583261574	-0.0015886954699359	-0.0027320722879649	-0.00163788616934446	-0.00456756305513228	-0.00475189517526364	-0.000938161092801759	-0.00262249963308647	-0.0042042090102743	-0.00531575772611437	-0.00183595377332724	-0.0028959410970163	-0.00750691640430745	-0.0076219327271444	-0.00591972669487995	-0.00182491919647632	-0.00268223325110029	-0.00389112357426402	-0.00504924303494503	-0.00502528132154223
-330.733333241785	-0.0088304887106474	-0.0088304887106474	-0.00644773262022846	-0.00389468640014012	-0.00234932227891937	-0.0019203342902897	-0.00403339977414052	-0.00721743607139469	-0.00172387499982385	-0.00520507756125499	-0.00484703978174483	-0.004341709972284	-0.00310141703950628	-0.00615515866063798	-0.00679546623512062	-9.37658098250083e-05	-0.00353486662437241	-0.00613711796828886	-0.00709918545212673	-0.0031609660750116	-0.00483403897786061	-0.00756506725038342	-0.00349959418629808	-0.00716617717822177	-0.0059071753734391	-0.00447180168383687	-0.00353322658912725	-0.00376967560976138	-0.00338395061717189	-0.00575568369146406	-0.00319498989070621	-0.00452726343971177	-0.00177967550104063	-0.00442880545459334	-0.0041468416532201	-0.00341685958198912	-0.00574935862850467	-0.00519211245939799	-0.00789083037406335	-0.00541100653595006	-0.00308799248883374	-0.00687258751691333	-0.00294008127984358	-0.00484586548935373	-0.00440230967263711	-0.00473950335482032	-0.00534400911924637	-0.00273670671182402	-0.00488077367283724
-330.699999908515	-0.00624808250682674	-0.00624808250682674	-0.00483459329350844	-0.00542254301313305	-0.0050299475084199	-0.00409187014957768	-0.00819161165889826	-0.00778909098349623	-0.00160592004303117	-0.00394767406168239	-0.00857751443570509	-0.00568184415488227	-0.00527043037791297	-0.00463263309660034	-0.00264107786202261	-0.00626573979329392	-0.00338834645881625	-0.00681754781101618	-0.00365427634144033	-0.00578388467697855	-0.00632881406491337	-0.00241011788029522	-0.00471578308419618	-0.00452886518594509	-0.00455072264555356	-0.00294817357387189	-0.00678746093046678	-0.00428889477815009	-0.00517125138060759	-0.00802665382666412	-0.00381238506692616	-0.00588256129870901	-0.000408261281600208	-0.00233784920646718	-0.00569504752012939	-0.00451043740175316	-0.00320327002619891	-0.00422025284027805	-0.0056645747864722	-0.00426385405253549	-0.00324800766880606	-0.00573073377137745	-0.00177191313698666	-0.00714746723519322	-0.00480119436623272	-0.00441144996916465	-0.00531253346939697	-0.00584720057906507	-0.00440049893130645
-330.666666575246	-0.00340347682721542	-0.00340347682721542	-0.00507171589862188	-0.00399941276751636	-0.00545387556353572	-0.00351502276608939	-0.00449155223593056	-0.00833715141639779	-0.00535459347648426	-0.0025436705757782	-0.00400825916159486	-0.00621170584010799	-0.00449876043492836	-0.00705770140411599	-0.00396096882924946	-0.00393193368585465	-0.00275837239152721	-0.00946459702552782	-0.00501356718414281	-0.00314918202399694	-0.00300228741386144	-0.00668981399151125	-0.00501624700363523	-0.00288396653541001	-0.00878940191631139	-0.00400149092902802	-0.00474187462127651	-0.00342040266705246	-0.00448077115709622	-0.00706942146750167	-0.0036975028102787	-0.00336339901969995	-0.00103021668993164	-0.00461600919213023	-0.00271517043039116	-0.00680111642081715	-0.00684481460138375	-0.00270799961075685	-0.00527896317318477	-0.00437266814152881	-0.00308798306717561	-0.00357437690094597	-0.00371950807874244	-0.00824205703086089	-0.00320765360828856	-0.0037999412729024	-0.00588646913978275	-0.00154381623115829	-0.00508064490570925
-330.633333241977	-0.0031496988940275	-0.0031496988940275	-0.00443024818218007	-0.00232780880151318	-0.00591318324354995	-0.00206818133601194	-0.00641912470366912	-0.00672334791322027	-0.004761191033677	-0.0056276836965955	-0.00801356809555454	-0.00603332132527667	-0.00400375005263298	-0.00291499379217497	-0.00679990215702519	-0.00433853684540797	-0.00387174962841341	-0.00643474807309496	-0.0037165098084424	-0.00481378522552567	-0.00680266895508719	-0.00712666403451678	-0.00495822046232686	-0.00595918272862672	-0.00620507702721396	-0.00777777162395499	-0.00781711348233971	-0.00739398370717459	-0.00129544295776107	-0.00519536353588634	-0.00500041666940632	-0.00307591381931105	-0.00413106025377297	-0.00339495555108427	-0.00413033482927838	-0.00238739955242762	-0.0038585291790888	-0.00757275653413403	-0.00389710617883876	-0.0042013624368924	-0.00365762223793265	-0.00679621871875158	-0.00405332542143499	-0.00344459166048161	-0.00427954465561542	-0.00301164853190206	-0.00727390952455798	-0.003764050312281	-0.00640429319787394
-330.599999908707	-0.00368236123375942	-0.00368236123375942	-0.00192919125826019	-0.00450089972839274	-0.0052626166838311	-0.00365568096065139	-0.00340731225060953	-0.00678055282355761	-0.00332444191557024	-0.00529797753690997	-0.00945824525999717	-0.00354538363948509	-0.0039139768071802	-0.00538178506911169	-0.00598466532111996	-0.00590927438921984	-0.00490842603737807	-0.00511368185649363	-0.00605626303398143	-0.00672454237871623	-0.00558622967559863	-0.00434125086923098	-0.00534755224792938	-0.00841881931348865	-0.00710034792322289	-0.00214693847074965	-0.00605206676578329	-0.00336664806043341	-0.00436871673315919	-0.00881488573656475	-0.00485015511151177	-0.0013622157971338	-0.0032069863261649	-0.00366548956184465	-0.00518430188170893	-0.00356408406077779	-0.00421794362226358	-0.00421066151804383	-0.00445539349418689	-0.00253611367255713	-0.00476579779393693	-0.00557755028174756	-0.00474373020399588	-0.00528338957102292	-0.00537353061158186	-0.00547430828142281	-0.00384980599356777	-0.00368323114795754	-0.00762493455307123
-330.566666575438	-0.0043952658395765	-0.0043952658395765	-0.00310878496385503	-0.0040447520658341	-0.00201374458424264	-0.00213837832558383	-0.00481517992350755	-0.00677759779915854	-0.00453433663040093	-0.0044051346964632	-0.00762488736194367	-0.00531494436033664	-0.0069913818020082	-0.00455151569422674	-0.00248661099003333	-0.00561567756375514	-0.00451677892166069	-0.00648205382417733	-0.00506623778513327	-0.0051150955877709	-0.00768475957088799	-0.00601827277661671	-0.00486263818788124	-0.00558535130644544	-0.00549365493892839	-0.0024903354516228	-0.0049998147637178	-0.00771700045686696	-0.00411279701538292	-0.00329949514550865	-0.00278964780902491	-0.00442896187749842	-0.00472489854494662	-0.00440035550565965	-0.00388649831746712	-0.00230126243022966	-0.00823497321864419	-0.0040845577654598	-0.00401128570471143	-0.00410928017997203	-0.00440352895352825	-0.00518262404907321	-0.00313200617993414	-0.00564457532737506	-0.00419469775059955	-0.00241408503443352	-0.00303978720269626	-0.00559073885135686	-0.00584160179602478
-330.533333242169	-0.00821260298287008	-0.00821260298287008	-0.00523284253609468	-0.00573949452481737	-0.00380440657242254	-0.00365435724655905	-0.00263972092558373	-0.00622408597661839	-0.0036874176441426	-0.00543507741352955	-0.00859591486374955	-0.000958841661480414	-0.00520419223318935	-0.00420372551494375	-0.00735390806140934	-0.00520624527777658	-0.00377404913219115	-0.00585802054465523	-0.00565039913675969	-0.00785030398499675	-0.00727393480641014	-0.00845431453795276	-0.00462272107408468	-0.00809973406996167	-0.00743370099855722	-0.00478868214601058	-0.00475444154891724	-0.0052721555700429	-0.00491204805872714	-0.0029717867873521	-0.00512058557093098	-0.00299345536839768	-0.0031463775067645	-0.00488983624547989	-0.0042174044019242	-0.00325861840601283	-0.00306994430884933	-0.00342011251076646	-0.00278646565994589	-0.00392985839631066	-0.00510931938298753	-0.00761058685001481	-0.00668465949461217	-0.00637370924714142	0.000475259471422573	-0.00447269642301362	-0.00303283911468955	-0.00483550419550138	-0.00744624652512582
-330.499999908899	-0.00677371856065212	-0.00677371856065212	-0.00149927034235775	-0.00388714041212646	-0.00818135412797194	-0.00161694744908336	-0.001382121082659	-0.00677570418262474	-0.00334952912625874	-0.00678111868185649	-0.00711494513559363	-0.00321253465056281	-0.00723073550061148	-0.00144402653199494	-0.0074653752437841	-0.00278698597606486	-0.00329592796043765	-0.00411715576205329	-0.00475829870977962	-0.00575916242259045	-0.00374513768714102	-0.00352060384120023	-0.0028189960031263	-0.00733488637672552	-0.00511028062462937	-0.0049906262368401	-0.00761555727258845	-0.00489621827060738	-0.0035097143283872	-0.00874928327626634	-0.00403398969129953	-0.00424211886425663	-0.00248987110466536	-0.00579348996020401	-0.00426712226636639	-0.00311610796764539	-0.00366601268002598	-0.00229458468356036	-0.00338180026745283	-0.00349436972107942	-0.00316757473290397	-0.0073534510192711	-0.00489431871003077	-0.00595335211570014	-0.00256299234502411	-0.00440751556129404	-0.00538731714075846	-0.00226061216725548	-0.00597422327992825
-330.46666657563	-0.00457073289393606	-0.00457073289393606	-0.00453014068770519	-0.00419157797082936	-0.00529429205157961	-0.000703194463479995	-0.00202743698213315	-0.00638372535907961	-0.00513559953356602	-0.00464765356563757	-0.00635725126860598	-0.00431882550286589	-0.00411839129528191	-0.0040831687638514	-0.00340464365529058	0.000391535196795356	-0.0058286825449696	-0.00673679583532938	-0.0056527602391282	-0.00594025443677837	-0.00507925669831855	-0.00698716708873626	-0.00809527836673873	-0.00374401107623135	-0.00673062356793308	-0.00834302236616635	-0.00431483641354091	-0.00645981757644076	-0.00272035893687839	-0.00784572956330731	-0.00278162042424546	-0.00258466682328395	-0.00251025959395124	-0.00600312094168787	-0.0038938661544049	-0.00759825095248223	-0.00281459569520059	-0.0035073486307714	-0.00373521290968781	-0.00396808210166844	-0.00436119926923617	-0.00457239184743041	-0.00269163928616878	-0.00481072581768138	-0.00267581096199065	-0.00447025584658611	-0.00384859708477181	-0.00490463558136855	-0.00578430074498837
-330.433333242361	-0.00512754647376057	-0.00512754647376057	-0.00491448704836051	-0.00645072547714598	-0.00302257151066199	-0.00277487068797588	-0.00262822473272772	-0.00687974592096319	-0.0050911905649389	-0.00694869754614702	-0.00643436742720371	-0.00626125647842368	-0.00522037383094964	-0.00298013985663914	-0.00364435435553279	-0.0054053171925692	-0.00521899254983027	-0.00435560662484802	-0.00396196327928522	-0.00738373826696692	-0.00450946797409035	-0.00540446618678569	-0.00664614445224343	-0.00400411118816713	-0.0061091416271235	-0.00631479199867402	-0.00720280128628847	-0.0069517601163267	-0.00464348751812327	-0.00491618378890424	-0.00378550179196313	-0.00313577052845881	-0.00328497553447082	-0.00591454715801976	-0.00648835254014246	-0.00124584606139055	-0.0029490843018426	-0.00248472682699308	-0.0024348347275831	-0.00421761048951963	-0.00191443272785219	-0.00545282453186291	-0.000492746329677551	-0.00437861793545058	-0.00302423868691037	-0.00756474421372055	-0.00420054210284604	-0.00358547324375191	-0.00493509927923308
-330.399999909092	-0.00287231143824596	-0.00287231143824596	-0.0056381907622467	-0.00443130868844599	-0.00583282162200516	-0.00156147968910347	-0.00547266000913527	-0.00678949229334991	-0.00516806804324899	-0.00664812898301892	-0.00567102165779165	-0.00260545710747251	-0.00240920846778803	-0.00636863701820656	-0.00328343381482943	-0.00298078635384214	-0.00579963479353818	-0.00531631963583523	-0.0049731037153995	-0.00382561642263957	-0.00349627972024347	-0.00638499313120477	-0.00229785441218322	-0.00411320863176434	-0.00587347090738211	-0.00637508779543372	-0.00462446746000766	-0.00793002993776826	-0.00194667996737719	-0.00556505584985989	-0.00655921761008238	-0.00144255246226743	-0.00229304239098893	-0.0051097274431201	-0.00352354420323808	-0.00442707613469262	-0.00576681991933914	-0.004750043483567	-0.00217525614235303	-0.00315993542782156	-0.00622388124051398	-0.00515206700786497	-0.00265238461008832	-0.0039250149693002	-0.00288051780635323	-0.00285549269577157	-0.0039212945181053	-0.00734089969211449	-0.00533626277923205
-330.366666575822	-0.00356218066148561	-0.00356218066148561	-0.0045362879852695	-0.00586151112279265	-0.00424284003130182	-0.0050347192845267	-0.00594381273108791	-0.00665165959884628	-0.00403127770187905	-0.00712140400287919	-0.00536218565568436	-0.00519771105994271	-0.00500394757419464	-0.00439717780214199	-0.00595102694765592	-0.00365007538572348	-0.00484028666239178	-0.00418811752059045	-0.00135584868711147	-0.00484334805937625	-0.00485453681804338	-0.0064735328166764	-0.00617510887716355	-0.00566826962799505	-0.00672608629268645	-0.00536057874592777	-0.00367538618407992	-0.00510184528733848	-0.00280436699872444	-0.00627970323872473	-0.00490845128548556	-0.00426544688303165	-0.0025531141908256	-0.00388641032875126	-0.00700202006497808	-0.00173861750937832	-0.00743372554898047	-0.00391124171539448	-0.00493028662487582	-0.00324106871753649	-0.00253400136651649	-0.00646516847431944	-0.00597583474860497	-0.000761027971003303	-0.00705666318728926	-0.00218952191470023	-0.00434980444032373	-0.00441567795812525	-0.0059338449470917
-330.333333242553	-0.0048832385067169	-0.0048832385067169	-0.00740256407781603	-0.00528626290140621	-0.00380354396586002	-0.00117638294138478	-0.00476814811780601	-0.0047175340700446	-0.0035456900861921	-0.00582350864482384	-0.008501026078507	-0.00413119267375872	-0.00635514434530193	-0.00439190799350586	-0.00467238710038476	-0.0045670023248523	-0.00548867404419984	-0.00512982873077217	-0.00453245869222396	-0.00732749365692209	-0.00421192507551238	-0.00500680902576001	-0.00680296561371951	-0.00351203362464891	-0.00573825650774917	-0.00598257811618996	-0.00710524662169687	-0.00581276489422977	-0.00228645064298127	-0.00618632786325246	-0.00491665419047271	-0.00307491472667321	-0.00336002624184562	-0.00613681628075091	-0.00502994799308498	-0.00552410650716761	-0.00540887429676662	-0.00471711235991978	-0.00461326408576079	-0.00569166144648903	-0.00427198531939099	-0.00500788922416529	-0.00640406145018002	-0.0032959162259778	-0.00504568874994782	-0.00445512361673717	-0.00583778894682518	-0.00409512868658257	-0.00549560811393723
-330.299999909284	-0.0035874694006387	-0.0035874694006387	-0.00506212432127828	-0.00555369626525626	-0.00629316263415625	-0.00251878737605038	-0.00724266696546605	-0.00572354988713464	-0.00274548311883904	-0.00564025610040209	-0.00653274761584233	-0.00162981017543584	-0.00729579257019397	-0.00658510140916968	-0.0023364474843256	-0.00359282490296831	-0.000922219092740817	-0.00617804144880152	-0.00790173018425089	-0.00770681297177755	-0.00545085755393504	-0.00774405520776766	-0.0058576678936908	-0.00701753042378506	-0.00839651383081297	-0.00703455682849785	-0.00666638755689641	-0.00583781740388134	-0.00271933804227975	-0.00595487258584138	-0.00252580673644975	-0.00307265633449016	-0.00417333490679239	-0.00453921396840251	-0.0031250576846874	-0.00551239032044759	-0.00199894926899624	-0.00270084397615378	-0.0056279835558164	-0.0021639738580197	-0.00448170705656969	-0.0073118253028962	-0.00227778860627059	-0.00634745626739897	-0.00353547916374974	-0.00522681518792723	-0.00186459045689935	-0.00596563632448754	-0.0073630095888173
-330.266666576014	-0.00429831203556008	-0.00429831203556008	-0.00738542597230074	-0.00677720348902044	-0.00673726112701178	-0.00165701735746915	-0.00523230453293899	-0.00870150224411903	-0.00226367044746123	-0.00417518820392238	-0.00732581949487476	-0.00399606395691987	-0.00611707559913621	-0.00465616831460602	-0.00580861098282959	-0.00242382229242621	-0.00291342905063707	-0.00460092216589014	-0.00328887063701877	-0.00556345501257782	-0.00496401762028009	-0.00648579310247588	-0.00397887731921676	-0.00330575333825933	-0.00918932552584861	-0.00661465778699921	-0.00594746515500488	-0.00378691665303266	-0.00499088505095047	-0.00638696365781954	-0.0058986324157424	-0.00585094642942341	-0.003453120527386	-0.00286873804647869	-0.00497571080402603	-0.00397861239904318	-0.00206558426382486	-0.0039822157203323	-0.00549964712692752	-0.00439755680803222	-0.00587480074221569	-0.00385304061768321	-0.00575507442611201	-0.00378743120411673	-0.00460903373337751	-0.00567882946989029	-0.00638222877939942	-0.00399088970767469	-0.00552592279091713
-330.233333242745	-0.00609450423875635	-0.00609450423875635	-0.00633067907070406	-0.00607087519544569	-0.00585467484913249	-0.00406697612987539	-0.00706326308823324	-0.00464689273823904	-0.0011223566716041	-0.00548136316373482	-0.00443134954298785	-0.00540842223639426	-0.00532110402347041	-0.00657189550119275	-0.00655453312044252	-0.00473069199540688	-0.00345430568217586	-0.00297712863212352	-0.00225779369321755	-0.00705720776200103	-0.00451041772330496	-0.00663292789300618	-0.00542282362437585	-0.00667215510950647	-0.00854598279814212	-0.00594857252402226	-0.00437934119591021	-0.00723997246020758	-0.00411466700987317	-0.00653329518212098	-0.00445881449024632	-0.00090556067259473	-0.00501960956618819	-0.00472274265134731	-0.00728311665461545	-0.00160791821233996	-0.00524952394158051	-0.00678107971969566	-0.00509961722323116	-0.00381810920765113	-0.00481717423019468	-0.00665376195760869	-0.00556913705750584	-0.00633479630708655	-0.00720751270153119	-0.00706736677434294	-0.00723077009567996	-0.00776980296833996	-0.00672785142689147
-330.199999909476	-0.00798586172162985	-0.00798586172162985	-0.0040231431117056	-0.00542023873234698	-0.00520870771795101	-0.00483916256472272	-0.00578535322655682	-0.00679353367125812	-0.00458641447780583	-0.00640046493797153	-0.00619761969012511	-0.00539419337862113	-0.00741255632877147	-0.00496568297044842	-0.00396421906397315	-0.00357630709301238	-0.00739501023653877	-0.00577126311543119	-0.00331974618893505	-0.00612814092065161	-0.00583959887809171	-0.00399316531918159	-0.00439657874076871	-0.00763274681113146	-0.00666838851579377	-0.00653397295848746	-0.00735371936727169	-0.00593000833282775	-0.00724348454761548	-0.00457686943649649	-0.00599097288817818	-0.00338425332024073	-0.00661591694841379	-0.00359708873221032	-0.00796542258429345	-0.00754049963253201	-0.00603557622051876	-0.00458068746312512	-0.00437080415018931	-0.00493788696948927	-0.00405558155642127	-0.00519060133444249	-0.00476697190577535	-0.00603461348543832	-0.00306164271320852	-0.00510868407963205	-0.00493971776241497	-0.00514784510948263	-0.00759095380270947
-330.166666576206	-0.00575499105396449	-0.00575499105396449	-0.00281719776797129	-0.00662534783785407	-0.00545043673982604	-0.00245232371362603	-0.00786945026167274	-0.00468800458289664	-0.00348765872612333	-0.00609907365818196	-0.00444063750471224	-0.00262921787095549	-0.00801329466578093	-0.00456839525438857	-0.00742912619060354	-0.00224482769000656	-0.00443596082449027	-0.00527643806907618	-0.00331811391894699	-0.00523730914804288	-0.00694486979515629	-0.00638073691213992	-0.0081461205933453	-0.00810312818760806	-0.00443952535447611	-0.0101034089676854	-0.00612985631239382	-0.00830405070442286	-0.00536959741094167	-0.00865213397331543	-0.00450964535288878	-0.00419212600071439	-0.00278730126503735	-0.00784989440612038	-0.00612178186910362	-0.00422925623679693	-0.00365764928237555	-0.00427292465532569	-0.00566200007306639	-0.00373810120863305	-0.00355001942553945	-0.00682198532097489	-0.0048916667467741	-0.00513718323392498	-0.00289615727103132	-0.00318141537239158	-0.00539459944951381	-0.00642012833356176	-0.0057652222111102
-330.133333242937	-0.00720526460571169	-0.00720526460571169	-0.00213345503809292	-0.00653763488007431	-0.00641028981205527	-0.00365308087607796	-0.00618571174968718	-0.0064857660287464	-0.00350088813566585	-0.00368024992765514	-0.00699132790069668	-0.0043276913418786	-0.00563167640991769	-0.00418464669288965	-0.00615450728873268	-0.00347553697447289	-0.00747695057439757	-0.00529456742552281	-0.00588981619030704	-0.00715199954702594	-0.00541925145787769	-0.00634586680166516	-0.00484052310690908	-0.0043344457733554	-0.00886725402093469	-0.0075406164338262	-0.00479283505013783	-0.00715897495475248	-0.00656939936744971	-0.00401085922283861	-0.00551872339799819	-0.00207741561366992	-0.00336334636829028	-0.00703346415665818	-0.00528638176426399	-0.00494261240018989	-0.0051162939245043	-0.00546220243274753	-0.00504946590016253	-0.00509488011552661	-0.00274641814990895	-0.00858531415164099	-0.00389507572514602	-0.00621584049142787	-0.00596190048811707	-0.00453156692749712	-0.00707365863728493	-0.00578513439258777	-0.0067598491148011
-330.099999909668	-0.00509993465341907	-0.00509993465341907	-0.00479979606674674	-0.00622793584721393	-0.00609237122951689	-0.0029626270597255	-0.00700161161839596	-0.00503782361920568	-0.00418689372132264	-0.00435222685237868	-0.00597655884952708	-0.00526742688755577	-0.00700102401854896	-0.00576331946360853	-0.00514312318373356	-0.00427250573685389	-0.00378741519171455	-0.0040443691394626	-0.00525082308966496	-0.00531130125622237	-0.00700514116177575	-0.00521424760373446	-0.00670511809633567	-0.00457198529906888	-0.00632943598379787	-0.00729375449803593	-0.00603149516759593	-0.00448512462313044	-0.00759568730610838	-0.00537454345000121	-0.00669705965816514	-0.00445510843617092	-0.00179064551881869	-0.00455500428244615	-0.0063582806805591	-0.00676667127749508	-0.00423605323219522	-0.00214708198370539	-0.00370276800119751	-0.00364738658644514	-0.00507657402112627	-0.00483425384180991	-0.00451621760568721	-0.00451284563014931	-0.00620474351699618	-0.0015492951726328	-0.00530959651104479	-0.00711215211612726	-0.00241215173119802
-330.066666576398	-0.00639531683413497	-0.00639531683413497	-0.00484468380095249	-0.00668796509303249	-0.00721423916728026	-0.00692847252935636	-0.00761309076516992	-0.00475932730568884	-0.0030405928271855	-0.00591623940054209	-0.00379906656278439	-0.00409113672777928	-0.00903112691580699	-0.00770176967352065	-0.00717667000428401	-0.00340867601571571	-0.00436623581723572	-0.00730026703966513	-0.0066739528846167	-0.00648221651966996	-0.00588591776918157	-0.00610953862419505	-0.00390552439122471	-0.00818364003167726	-0.00845184023053125	-0.00520872173411768	-0.00714467334859525	-0.00570619343739653	-0.00434639495380407	-0.00458424474285646	-0.00379512977829111	-0.00402570045386041	-0.0027085473306856	-0.0044819425893895	-0.00794055230559676	-0.00481109826201986	-0.00621138979407754	-0.00513337158277483	-0.00756285537406465	-0.00167700462243825	-0.00445026581350583	-0.00520240942732408	-0.00407263712550054	-0.00756270170531104	-0.00506424766515545	-0.00392047675677809	-0.00387730922654994	-0.00170320912550659	-0.00379216120652859
-330.033333243129	-0.0064633594832546	-0.0064633594832546	-0.00499275160017243	-0.00544286830189677	-0.00689099161354556	-0.00307235751265156	-0.00448040821989737	-0.00692271820459289	-0.00554326211435574	-0.00441187481894889	-0.00549524929257783	-0.00656267378593722	-0.00454196804823848	-0.00912924311325969	-0.00266070317991374	-0.00718057926416549	-0.00425859479819923	-0.00450218173561689	-0.00467515265290097	-0.00413211029279748	-0.00700865253610594	-0.00455157249966631	-0.00356075632538499	-0.0091187633494294	-0.00767453037369803	-0.0047144217499604	-0.00721612684926187	-0.0066458513130172	-0.00318359659822598	-0.00665980806028366	-0.00460539146353356	-0.00280345519445346	-0.0028213217635783	-0.00448934744812501	-0.00461678776521135	-0.00531416798523698	-0.00711754176315993	-0.0046619936691501	-0.00591511135608158	-0.00606647883201306	-0.00556499767750296	-0.00454414116902124	-0.0024536919000242	-0.00603039506860459	-0.00642772075725806	-0.00370349289262628	-0.00379536125968349	-0.00765376072400092	-0.00570889688186538
-329.99999990986	-0.00387137955014005	-0.00387137955014005	-0.0050038700802999	-0.00847939699242928	-0.0071223173811964	-0.00149305377070363	-0.00435703882246485	-0.00716789178239541	-0.0047919322304536	-0.00589270918912599	-0.0058327470365801	-0.00636044623724596	-0.00188002752006211	-0.00795502855719643	-0.00498461974604447	-0.00665698115959312	-0.00347623130100372	-0.00643272283519469	-0.0062204211428829	-0.00746516214896042	-0.00468812030986521	-0.00719160979866729	-0.00302202048631195	-0.00180110289653446	-0.00590726671925212	-0.0036697377788909	-0.00558799669890242	-0.00523055828932839	-0.00714679863406609	-0.00557358684897324	-0.0044617499537134	-0.00344667111421826	-0.00240778556807619	-0.00584535789152418	-0.00309152681967917	-0.00590782189257	-0.00942241943956201	-0.00337960260941705	-0.00620476159798367	-0.00291755934845206	-0.00493854683530492	-0.00693543210288861	-0.00331015645916888	-0.00493939825677991	-0.00585832022704902	-0.00449978380150606	-0.00360648254107832	-0.004382111012875	-0.00611262213159081
-329.966666576591	-0.00594219710504662	-0.00594219710504662	-0.00363644935502594	-0.00650389103238924	-0.00552773212094559	-0.00219809776487001	-0.00563875882512532	-0.00788543019164534	-0.00546589731425218	-0.00366165074291558	-0.00456935007300019	-0.00683101571505484	-0.00687645038167506	-0.00646652207359744	-0.0067555651376997	-0.00568852616866633	-0.00515421822519613	-0.00225474457206987	-0.00470301543683993	-0.00602659579794862	-0.00436416072173751	-0.00878459269107679	-0.00526929356011363	-0.00406701655232777	-0.0064403573591103	-0.00643545472209295	-0.00673045421049323	-0.00354592772141216	-0.00491312206227124	-0.0049956497152992	-0.00470966157430752	-0.00168242164216403	-0.00440087383020049	-0.00544930298929491	-0.00801402303122078	-0.00536838755463531	-0.00709003445846212	-0.00630075136171127	-0.00455270014295928	-0.00522324021400855	-0.00421050748428464	-0.00612478326676413	-0.00453156052288028	-0.00715681813145908	-0.00411383781302255	-0.00505870132451414	-0.00650405464079062	-0.00505232381442711	-0.00671216593171309
-329.933333243321	-0.00704346505548237	-0.00704346505548237	-0.00411434557779111	-0.00686764872923462	-0.00665070419128455	-0.00270296962398975	-0.00811224840266356	-0.00697887612800407	-0.00446094986497003	-0.00681508438284428	-0.007168304385194	-0.00660087546004329	-0.00272875048240062	-0.00767880216147021	-0.00352192733088041	-0.00352462879264104	-0.00762844312670896	-0.00714372645894101	-0.00434899466994043	-0.00662799068133046	-0.00620783632767852	-0.00958876056268099	-0.00262396695192546	-0.00431102215264401	-0.00528370404168355	-0.005749202021332	-0.00395977734119868	-0.00566069346262599	-0.00300594293331102	-0.00560863154566948	-0.00327355117532457	-0.00176480053807826	-0.00673735991354862	-0.00671818788209344	-0.000642379518624003	-0.00524281717974995	-0.00796081338269838	-0.00718365009405519	-0.00409486880725607	-0.00307584788027715	-0.00452478233068043	-0.00433421586619898	-0.00286053745474646	-0.00622847308799579	-0.00265355707606019	-0.002658555535205	-0.00562581398714945	-0.00300121038993395	-0.00420736392012444
-329.899999910052	-0.00639788938483954	-0.00639788938483954	-0.00243458748211645	-0.00571113027609771	-0.00544639620078369	-0.0026083050465554	-0.00559069343233953	-0.00487882737011602	-0.00141954494549779	-0.00651728142409502	-0.0030833330561908	-0.00507596881895289	-0.00548356543034656	-0.00525382061708879	-0.00445289792636261	-0.00538710758092242	-0.00562012950773549	-0.00616559442201126	-0.00491177547190758	-0.00674709573382581	-0.00636574591970152	-0.00910501834027433	-0.00315066710154166	-0.00642223480639448	-0.00684333550151373	-0.00670210425387829	-0.0020094132738826	-0.00459799788032467	-0.00343048036415727	-0.00742639205866069	-0.00253903574949899	-0.00240930466641354	-0.00256384944505683	-0.00416295463815664	-0.00257106679953678	-0.00573651596715463	-0.00630039426076667	-0.00560598518226507	-0.00716826774770307	-0.00436520445207345	-0.00461982951154527	-0.00448584010198483	-0.00196888037756382	-0.00475042671539649	-0.00342228816297774	-0.00418119701889519	-0.00481333724694033	-0.00756045274434602	-0.00406907087438846
-329.866666576783	-0.00702690868391309	-0.00702690868391309	-0.00470317080599425	-0.00587962123834695	-0.0056888363585349	-0.00390353834561119	-0.00401274323675138	-0.00682948358679214	-0.00359157295850532	-0.00753023067293535	-0.00507209179176782	-0.00475375693434132	-0.00471385131649316	-0.0107571758675762	-0.0028699005637689	-0.00534028124934682	-0.00665686538326649	-0.00401478542693556	-0.00598519556252608	-0.00617791134233703	-0.00604660702855653	-0.00568501398191579	-0.00347089550215096	-0.00634967295909472	-0.00420217542413248	-0.00536939081319676	-0.00253070881356765	-0.00679039807246029	-0.00350988328284019	-0.0032681189525513	-0.00310086630165929	-0.00320024168985278	-0.00209032665001019	-0.00688524064532048	-0.00600452312354027	-0.0050611700725367	-0.00408544356001639	-0.00664042247037588	-0.00454903363230774	-0.00184760320005706	-0.00254983021797128	-0.00408711685541474	-0.00170877019970084	-0.00454829670712875	-0.00562005750098749	-0.0026627336643601	-0.00266287442125468	-0.00471502629329212	-0.00587432525571308
-329.833333243513	-0.00762894889767574	-0.00762894889767574	-0.00570534704239689	-0.00867638713811647	-0.00417436847915298	-0.00214595607425438	-0.00339090439557743	-0.00563050848657198	-0.00494274407619022	-0.00451471184385543	-0.00515359088658152	-0.00555243132338079	-0.0051740040725673	-0.00594179694407981	-0.00515604872976805	-0.00344476756842815	-0.00509422514570024	-0.00440839315750874	-0.00295185446514423	-0.0048005254697796	-0.00644658049126146	-0.00767810100609534	-0.00511370483584539	-0.00516788692741355	-0.00495493635283306	-0.0076638030851075	-0.00454092522594962	-0.0041618532619877	-0.00304175819691677	-0.00351790931125917	-0.00391502127380594	-0.00168089756726864	-0.00202539485174624	-0.00336797290612312	-0.0041660232113484	-0.00486405087943631	-0.00548626510410855	-0.00393650633189324	-0.00611038246370621	-0.00266154727057066	-0.00330068245637671	-0.00384636145635664	-0.00187560662346697	-0.00301682011156401	-0.00344720682575117	-0.00433454295572122	-0.00436436930196404	-0.00521141196356922	-0.00559563512810024
-329.799999910244	-0.00352189570501038	-0.00352189570501038	-0.00370083264113008	-0.0036690555089961	-0.00383066088690831	-0.00229712845156382	-0.00442805420460912	-0.00571592996415082	-0.00199080060675527	-0.00570288495035742	-0.00403583807313657	-0.00379358443412969	-0.00324001339535851	-0.00416500929550645	-0.00412670133854565	-0.00516156656251954	-0.0065932487650624	-0.00248715168766633	-0.0032360616700603	-0.00710501683682929	-0.00580510953021629	-0.00537820366051744	-0.0055647506737927	-0.00541270736881638	-0.00215401143493221	-0.0048402389608323	-0.00374737351489607	-0.00731265242266432	-0.00427596202171066	-0.00554625056586322	-0.00621719675736032	-0.00305615396946002	-0.00480941769022458	-0.00565766382806565	-0.00697304500196483	-0.00449022288044454	-0.0017297929709652	-0.00501176149756877	-0.00488782156785983	-0.00352182060464001	-0.0059701843964427	-0.00432678415505539	-0.00253166740473254	-0.00439418742065267	-0.00486069773476294	-0.00201934916688595	-0.00401744950084115	-0.00305379265316263	-0.00538363092743022
-329.766666576975	-0.00309203103339351	-0.00309203103339351	-0.00379674982097744	-0.00385523683264821	-0.00676105681135275	-0.00405636808385923	-0.00386669828257769	-0.00574875481951864	-0.000835080869007188	-0.00298629652633442	-0.00531765799922346	-0.00675949289368172	-0.00435921743905887	-0.00474106659261453	-0.00524456195857204	-0.00509572392391566	-0.0021202084913774	-0.00305023856006426	-0.00437406781406458	-0.00596567045624452	-0.00540526189734347	-0.00471185024370868	-0.00401778263936281	-0.00508512613375534	-0.00659029878462813	-0.00565594105230149	-0.00441320035820236	-0.00610522408231584	-0.00234942337365451	-0.0035657728499674	-0.00258275646542849	-0.00344069538853975	-0.00168920575134623	-0.0053275972910547	-0.00527525853850508	-0.00358545013704425	-0.00257253980356875	-0.00463398471952148	-0.0049115406907112	-0.00412957101627576	-0.00329155951110227	-0.00400527569863074	-0.00217269779225571	-0.00320528665306974	-0.00443637905051375	-0.00451840583283758	-0.00444785769769906	-0.00498489291969162	-0.00235093530341102
-329.733333243705	-0.00563177962624528	-0.00563177962624528	-0.00390030527736118	-0.00501594594330723	-0.00736771947650638	-0.00575000471149201	-0.00499085957036693	-0.00325571136757741	-0.00396764541125749	-0.00331552359248299	-0.00459440071677131	-0.00571171031646889	-0.00330975054596583	-0.0035269735636736	-0.00412626831832574	-0.00326499948467263	-0.0012510291403306	-0.00177500050309298	-0.00376706575439634	-0.00456747564997728	-0.0048450815021589	-0.00608460415071299	-0.00599230390785366	-0.00422572773743424	-0.00454492435039999	-0.00322389887688757	-0.00221605388319135	-0.0033517233852588	-0.00194514152328518	-0.000473424179135762	-0.000915027629383891	-0.00255999558266429	-0.00458240042391711	-0.00265877484801169	-0.00414554566435832	-0.00426799525392263	-0.00756295541806329	-0.00486792738776998	-0.0047465591393212	-0.00278555644624101	-0.00141399606842907	-0.00416677173592706	-0.00497487491025428	-0.00739368122308559	-7.79282417618932e-05	-0.00303575847286475	-0.00411452103007925	-0.00449747355256036	-0.000969098442112792
-329.699999910436	-0.00482691202547025	-0.00482691202547025	-0.00596436537878997	-0.00425310282749058	-0.00207212799273748	0.000260141611935549	-0.005147200505208	-0.00580921169457238	-0.000442620751053169	-0.00585764120891119	-0.00613416612852136	-0.00315174127843842	-0.00175669741488305	-0.00616989188038408	-0.0037244980265555	-0.00216064024381357	-0.00274760989010114	-0.00300168689915803	-0.00332492553959784	-0.00596007702470258	-0.0042871874007504	-0.00376475488417105	-0.00329489202620414	-0.00299096609158533	-0.00485256351818697	-0.00385553785947212	-0.00579232773252658	-0.00619586119859872	-0.0047150267307291	-0.00473181415650414	-7.67815480624545e-05	-0.00224004196750693	-0.00264237266520817	-0.00409003323218349	-7.25479732890388e-05	-0.00462999508039474	-0.00156293344678071	-0.00478792557814633	-0.00125227947358242	-0.00166300866102709	-0.00201413727985944	-0.0035165050120548	-0.00291839875452216	-0.00329746629902294	-0.00295874419709741	-0.00230488525840145	-0.000120322716877674	-0.00330459916665349	-0.00271361222282318
-329.666666577167	-0.00320394267680313	-0.00320394267680313	-0.00443708497214501	-0.00583241091674469	-0.00215490458634937	-0.00365018450646704	-0.00498729993027514	-0.00531318581805662	0.000354178597735899	-0.000484150687314888	-0.00705985074440463	-0.00371243764306683	-0.00188228425826475	-0.00458252293550032	-0.00388318644959296	-0.0023822003586873	-0.00179879985076747	-0.00170550224385058	-0.00287011938822002	-0.00409190691953931	-0.00292300036480153	-0.00400091538655267	-0.00308385791051313	-0.00673145223017291	-0.00402483871035364	-0.00471465155465123	-0.004379991492799	-0.00624697320374801	-0.00350182156591905	-0.00353409630144863	-0.00462007021247923	-0.00176595098141474	-0.00256945722220259	-0.0051434501899581	-0.00144066619227079	-0.00457619586237079	-0.00118304606196984	-0.00431271369361086	-9.30116459589847e-05	-0.00337721224084164	-0.00319290442292175	-0.00297793226968279	0.000836377889889772	-0.0037696812343736	-0.00489774901704454	-0.00108128089217496	-0.0017613843518347	-0.00152804295848941	-0.00434774449727537
-329.633333243897	-0.00296688077942731	-0.00296688077942731	-0.00562515386383766	-0.00476039022974506	-0.00774246546975788	-0.00217091184995788	-0.00442924243106413	-0.00480349707643746	-0.00428824876748768	-0.00345077528051285	-0.00248946033717223	-0.00196576232910728	-0.00337470765242842	-0.00200749618692708	-0.00276359535846504	-0.0013865399572438	-0.00362534800559899	-0.00493543137831864	-0.00117771798322575	-0.00409775952465619	-0.0037777910866913	-0.00340915349998183	-0.00295585079146021	-0.00543252036611341	-0.0035936588092812	-0.00267907352766705	-0.00146903110075447	-0.00135756345763505	-0.00373038543147419	-0.00172481290805682	-0.00111039111348787	-0.00312603876823547	-0.00120922884349972	-0.00386329085935566	-0.000478415599345694	-0.00583291140895448	-0.00304236853443307	-0.000783987130643427	-0.00186974858221522	-0.00143021637492569	-0.00114004990700833	-0.00648659667770846	-0.00126573411837649	-0.00621452015401869	-0.00328794081616501	-0.00485432063538171	-0.00113314006276199	-0.00407690136035554	-0.00215687867735337
-329.599999910628	-0.00320834946634241	-0.00320834946634241	-0.00251079855214187	-0.00382174941292512	-0.00150561217920053	-0.00038120512716322	-0.00329374620898037	-0.00249108548584009	0.000752684271233761	-0.00364588197793458	-0.00219814548910591	-0.001215572019718	-0.00314839189801674	-0.00505378945805313	-0.00508829516672371	-0.00268454160732057	-0.00535589735189324	-0.00429125726797608	-0.00369769002113807	-0.00266167279786955	-0.00325177249010555	-0.00599499892610433	-0.00383051381306576	-0.0028288533609051	-0.00284562067402327	-0.00337564170432558	-0.00533145580403904	-0.00501743096818841	-0.00180790055998492	-0.00300077553507305	-0.0058242188687645	-0.00176702582259225	-0.00169095309434719	-0.00379452113939349	-0.00359928378449315	-0.00437804323444824	-0.0022666155797435	-0.00262652885749437	-0.0019497536941554	-0.00362767403166442	-0.00227335536947582	-0.00184198863612861	8.09737956376511e-05	-0.00340012690852254	-0.00322479048232616	-0.00407583510527521	-0.00238251471889894	-0.00366984643375123	-0.000564693173606856
-329.566666577359	-0.0030459018696658	-0.0030459018696658	-0.00387473492974255	-0.0045389386210265	-0.00217185664950215	-0.000771765048569018	-0.00609202303670808	-0.00213263945132669	0.000921696072061273	-0.000161755634070837	-0.00316355412316804	-0.00331795204398633	-0.00512899297935776	-0.00201780881486691	-0.000769291776543946	0.000317142572778706	-0.00139412094050417	-0.000956606032157747	-0.00353595933471607	-0.00162658246692404	-0.00252355292309525	-0.00472192825709317	-0.00410187172481113	-0.00387901032857485	-0.00155192450549946	-0.00339058264560088	-0.00166359624039281	-0.0029054940840687	-0.00369271174762675	-0.00261998622951731	-0.000588380286836276	0.000250774084025185	-0.000649393436192192	-0.00403367993073633	-0.00145498949523803	-0.00240767222309457	-0.00167972883393697	-0.000142182627257736	-0.00289559178474774	0.00063546017696392	-0.00113190687260845	-0.00311946517972228	-0.00184583515380621	-0.00132689527481755	-0.00248773143165337	-0.0025776400464661	-0.00304732179559863	-0.00424828569883584	-0.00242250007112266
-329.53333324409	-0.00271418435935922	-0.00271418435935922	-0.000196813887535452	-0.0034983882503643	-0.00431558150037936	-0.000478519276411848	-0.00523988571960476	-0.00190201335129003	0.00115244268421399	-0.00368261120906344	-0.00508223473326019	-0.000379248925658104	-0.00169485679326031	-0.00375563703979653	-0.00306087734304994	-0.00276159694856692	-0.00106491609717063	-0.00211600718180027	-0.00250093096026627	-0.00230576930963255	-0.00329484547962755	-0.00592316232001822	-0.00555737071353934	-0.00263257976560161	-0.0074714772265706	-0.0009279566485213	-0.00549000633264707	-0.00255983464991949	-0.000266201098242602	-0.00451449369577483	-0.00345807507657103	-0.00352634591846612	-0.00176930584986557	-0.00132157222428519	-0.00213771643696303	-0.0010778848165679	-0.00285489474556888	-0.00142214764275417	-0.000811740750431222	-0.0014751569363004	-0.00404090656651979	-0.00376260549235219	0.000914538396999176	-0.00273832913615846	-0.000246627502662022	-0.00306031845382682	-0.00153237846350152	-0.00358984693212405	-0.00409903091162234
-329.49999991082	-0.00161761781808112	-0.00161761781808112	-0.00226986173739352	-0.00438440059017242	-0.0019234040667041	0.000221248725229772	-0.00592741740951952	-0.00253893998986998	0.00125314235851226	-0.00542536026517504	-0.00418051128893793	-0.000812829513063495	-0.0023173353716025	-0.00355893831181331	-0.00232818494900044	-0.00123804686646767	-0.00081015883559088	-0.00248021713096869	-0.00180072464496872	-0.0029523099061306	-0.00446753281229317	-0.00365104492691148	-0.00245686184752913	0.00199636578624229	-0.00315400944741628	-0.00200823291885832	-0.00205982956197148	-0.00242968725434878	0.000269865611735587	-0.00233944786528006	-0.00598070391722838	0.000975077474972386	-0.00120134753249501	-0.00210854422344031	-0.00266124788787969	-0.00103012512475065	0.000179800359792592	-0.00518557465335279	-0.00368668026955266	-0.00438394988692925	-0.00307947558955424	-0.00394358725076394	-0.00182848244278611	-0.00470367120229231	0.000859760154966915	-0.00241849057465193	-0.00178027037356943	-0.00222476126467774	-0.00632489478569986
-329.466666577551	-0.00654906707086322	-0.00654906707086322	-0.000275355482310169	-0.00262823555647163	-0.00366652871425444	-0.00289536466348239	-0.00567512854198571	-0.00117036502448065	-0.00103224932486601	-0.00377790706564018	-0.000749590929997157	-0.00132541774576311	-0.00317098676334926	-0.00130332985209036	0.00026148950134719	-0.000664099116533645	-0.00259746090835755	-0.00105728943524552	-0.00244096159927243	-0.00394643413090945	-0.00206775130221615	-0.00330256169334675	-0.00478071499255406	-0.00590998225091299	-0.00307662110717966	-0.0025339425765657	-0.00285264790365103	-0.00459604623226395	-0.00164080775064412	-0.00154619063973604	-0.00341268743375867	0.000334359165211073	-0.00281334803138977	-0.00512260504527229	-0.0016598341359727	-0.00269960996778906	0.000525171644410571	-0.00352589071764098	-0.00110365919960542	-0.00381701593113015	-0.00118524413629262	-0.00154264113949654	0.000230925545210647	-0.0031073179448361	-0.000819158729533198	-0.00226101599732764	-0.000898888967171274	-0.00311337938448986	-0.00232673442258746
-329.433333244282	-0.00354401077100996	-0.00354401077100996	-0.002786314554998	-0.00341754146375062	-0.00355882606338709	-0.00238135537547102	-0.00342443361802025	-0.00315391967182932	-0.00240136869236551	-0.00315147249203762	-0.00355314275311891	-0.00432095102347374	-0.0052344187885347	-0.00221905037326731	-0.0010796399632762	-0.0020266440702833	-0.00342921247104189	-0.00265655420731681	-0.00259600987784292	-0.00358768355038541	-0.00291796201158978	-0.00565347119106141	-0.00240330010340783	-0.00362295811280577	-0.00278340995336024	-0.00119049670722027	-0.00176213039671236	-0.0045889427368826	-0.00162520715456038	-0.00271979709704184	-0.00197870743450623	-0.00237625418373366	-0.000624878683990637	-0.0020478130135988	-0.00300171339822719	-0.0020722002030219	-0.00228965298052841	-0.0015877309255441	-0.00153193385329831	-0.00398704807022365	-0.00545332850510161	-0.00222572776127639	0.000315740810170051	-0.00105507341136746	-0.0016935442822793	-0.00153013288030723	-0.00203672101534447	-0.0034190773700381	-0.00478560807149897
-329.399999911012	-0.00318566550809296	-0.00318566550809296	-0.00177875139112715	-0.00230863180678409	-0.00255348030304636	-0.00363693596324177	-0.0022032221253967	-0.00274758289166044	0.000601542439632063	-0.00381557928348497	-0.00467332460627046	-0.00259115934045573	-0.00260091051534905	-0.00338705447498688	-0.00311903806107294	-0.000173508012587198	-0.00177349978100849	-0.00137205221959347	-0.00287908957244609	-0.00586218116036552	-0.0014532632492793	-0.00390491397004489	-0.00199467882559856	-0.00390814558417996	-0.00315765641435639	-0.00270559499607592	-0.00249493191492112	-0.00286118277363923	4.69117939650987e-05	-0.00431594639550947	-0.00150046507687873	0.00155465004829625	-0.000217353070364523	-0.000517368766667192	2.7791549774614e-05	-0.00184451908559435	-0.00109834197999348	-0.00199514870799511	-0.00215711880498959	-0.000932666920096525	-0.00191104357160599	-0.0025245458301062	0.000994565487379973	-0.00117777279511289	-0.00338364111892897	-0.0036146816993553	-0.00330354718183468	0.00181652701172397	-0.0027289244947758
-329.366666577743	-6.95268997719101e-06	-6.95268997719101e-06	-0.00122092131933338	-0.00341309635828457	-0.00306551627006002	-0.00198257738833019	-0.00525026417793262	-0.00417641459729612	0.000499906023241237	-0.000179487633154118	-0.00453073917615943	-0.00307973179466658	-0.00458710995688694	-0.00440994919254079	-0.00313284968574512	-0.0037652150049291	-0.00155721397610931	-0.00298089617958619	0.00110696324975113	-0.00246164860398723	-0.00205310058799513	-0.00147731130731488	-0.00117708393065341	-0.00491635187176587	-0.00170541334135477	0.0024205533439714	-0.00084909906460684	-0.00144816334999953	-0.000542569731981746	-0.0036604953592404	-0.000465160405480614	-0.00059476474069986	-0.000941088496761777	-0.00396886629629944	-0.000713342457690724	-0.00510639857751483	-0.00254155952530133	-0.0010759877725649	-0.00565018747419965	-0.0038646079936272	-0.00277239368334425	-0.00369344836467822	-0.00203287955673614	-0.0023163766822929	-0.00226049417749086	-0.00182014480673964	0.000691442739353287	-0.0037361706563197	-0.00516414993334735
-329.333333244474	-0.00205252701678649	-0.00205252701678649	-0.000641286161344623	-0.0042667831393024	-0.000673597075280585	-0.000653132048184291	-0.000225029850958181	-0.00279276144724439	-0.000485497230160781	-0.00192506230340284	-0.0021062788808579	-0.00432468581787626	-0.00490594173921133	-7.31127251333286e-05	-0.00241853036072248	0.000470916913962394	-0.00172930519086778	-0.00257780845058031	-0.00311787708933686	-0.00302272016485516	-0.00436528504149547	-0.00201799726845076	-0.00377017876697827	-0.00317195537683523	-0.00318249802100978	-0.00268141704837277	-0.00287586377748006	-0.0044834645463665	-0.00292536175253877	0.00136490463098748	-0.000139957406156799	5.56847096351287e-05	0.000353327079963051	-0.00434126089614106	-0.00281238638491954	-0.00192267746529573	-0.000823218540879411	-0.00342516815762051	-0.00249115984838899	-0.00209860559936359	-0.00125473440250568	-0.00124789501018907	-0.00104178649874909	-0.00257767764775696	-0.00284298594827426	-0.000848562508164452	-0.000877321239868945	-0.00177522989323209	-0.00407915973778983
-329.299999911204	-0.00149696914591446	-0.00149696914591446	-0.000635140929648559	-0.00478809387328183	-0.00217025597747278	-0.00433684158747039	-0.00332086778478058	-0.00710784299945366	0.00107204169273944	-0.00393537633108154	-0.00443684318652182	-0.00165832335949812	-0.0050140762811639	-0.0025057887290626	-0.00117640017674947	-0.00198952884492931	-0.00209852793845056	0.0015852557313385	0.000793752000612713	-0.00433884126708206	-0.00487320188665896	-0.00242148920449992	-0.00222953681769966	-0.00472510235140644	-0.000220477846493594	-1.91664523838675e-05	-0.00437250314990334	-0.00227186309170546	2.95099504129537e-05	0.00160854494443707	3.24731745156015e-05	-0.00450072463772044	0.000222674685111057	-0.00113922533483923	-0.0046113556959626	-0.001866113509432	-0.00143055459609598	-0.0010515423727705	-0.00366845996010423	-0.000983921514737252	-0.000451022697707248	-0.00310401210658839	0.000179566244164153	-0.00190160168753983	0.000581745101856379	-0.00033308062843973	-0.0017907176938986	-0.00366613666380411	-0.00159750446443274
-329.266666577935	-0.00172430083475728	-0.00172430083475728	-0.00259692939572131	-0.00345074700033687	-0.00463712479784795	0.000841726873015203	-0.00293382960618627	-0.00231698515965795	3.99310810181852e-05	-0.00360365590477807	-0.00180931283663111	-0.00059056404347313	-0.00231036548119878	-0.00428050739533414	-3.67659723232716e-06	-0.00024856344912183	-0.00114959424653538	-0.00117904334251639	-0.00209126763443324	-0.000189256041745578	-0.00228332994531477	-0.00335085513946165	-0.000227759127370941	-0.00452971215002895	-0.00591505265920589	-0.00122695519661842	-0.00172418835023613	-0.00221195392547058	-0.00141351455065952	-0.00354121386838391	-0.00139054504084624	-0.000681093347699946	-0.000282899507502488	-0.00245861525147895	-0.00127620095073666	-0.000302331595170124	-0.000460782559332684	-0.00251256312525638	-0.00372740422254125	-0.00282228854561861	7.93976873103563e-05	-0.00306913894876715	-0.000128746626214316	-0.00363464876109132	-0.000472351454834596	-0.000949642601006606	-0.00136423852376233	-0.00357705788026963	-0.00448949786823849
-329.233333244666	-0.00415379144479955	-0.00415379144479955	-0.00147374294566072	-0.00613526065946024	-0.00129328487574309	-0.00278853491616293	-0.000957624610171792	-0.00165587643217169	0.000288619159618642	-0.00296205040786168	-0.00380842603425602	-0.00201258240913482	-0.0020892894180734	-0.0013326039785917	-0.0053270229163479	-0.00264771559296351	-0.00251326121993012	-0.00134098556477313	-0.00154865936063742	-0.00304235735643166	-0.00428503886932252	-0.00199589874844353	-0.00183325317529315	-0.000142267741723656	-0.000674231550701676	-0.00114094073461213	-0.000624016634131364	-0.00322562965706807	0.00110934294054221	-0.00321576091431597	-0.0019189102340188	-0.000882967746869356	-0.00224920490008818	-0.00341849602639899	-0.00312424977785775	-0.00133116895918828	-0.0017482962290607	-0.0013386361339669	-0.00307949002541219	-0.00342858576600835	0.000542276274918763	-0.001930860912006	-0.00135945944340021	3.31396272623685e-05	0.000663210001055292	-0.00122838447215667	-0.00238120361776506	-0.00321695063156036	-0.0019033072161766
-329.199999911396	-0.00110131517426604	-0.00110131517426604	-0.00361191711985676	-0.00175526805141635	-0.00251718401646939	-0.000706336889431669	-0.00220382497150562	-0.00469435126676421	-0.00365112379144761	0.000162857799616556	-0.00280744270464273	-0.00309223405992698	-0.0021508501230314	-0.00310097990241576	-0.00185183417681878	-0.00263614840315474	-0.00348934971913806	0.000899093418575303	-0.002955871757235	-0.00218203210250778	-0.00151007245820156	-0.00303315836836593	-0.00167475202350664	-0.00296809783292962	-0.00310675530465676	-0.0011551981317548	-0.000966797467077507	-0.00269024703501408	-0.00179693545371329	-0.00139136500848935	-0.000344035444437729	0.000135091295067502	-0.00114902266772476	-0.000718579987088575	-0.00048848014955849	-0.000308033872157609	-0.000871827055057506	-0.00170996371825038	-0.00485945109418418	-0.000488417973515509	-0.000822556852254075	-0.00296898166599413	0.00144577964316162	-0.00204850187080241	0.00169242438863604	-0.00145926602689106	-0.000809829359670888	-0.0047869617000651	-0.00255787885104075
-329.166666578127	-0.00237386624648883	-0.00237386624648883	-0.00345056100938701	-0.00147879861424949	-0.00346948108770884	-0.00196222568623206	-0.00226037347174846	-0.00325153849627247	0.000137733393734241	-0.00308877795663975	-0.00290978256067465	-0.000971186334639773	-0.0038792513188558	-0.00536078970608	-0.00036629082568207	-0.000929678132610134	-0.00131491006668893	-0.00301697834906711	-0.00274434935472467	0.000421067190754743	-0.00299761986499969	-0.00217112676370579	-0.0041402673754698	-0.00412520528849702	-0.00225012872547026	-0.00176929523876745	0.000697130288129455	-0.00609348898651119	-0.00120820669645727	-0.00188465801810223	0.00012435163420299	0.00198686581119423	-0.00371807895157661	-0.00134690218603872	-0.00341582249897454	-0.00309909321152746	-0.000173074909551096	-0.00453691714570614	-0.00218719297282621	-0.000922344177727852	0.000881938432986451	-0.00236381808632335	0.00123069163418998	-0.0048175064818059	0.000667788224773869	-0.00162415682630268	-0.0022383844438747	-0.0020411161424595	-0.000671992561352863
-329.133333244858	-0.00595483009806774	-0.00595483009806774	-0.00154365524510391	-0.00238445718157498	-0.00288365914481559	-0.00134951159675767	-0.00156591183596333	-0.00547756805563837	-3.53805047403899e-05	-0.00224712174245667	-0.00479970046484135	-0.000851425577502063	-0.00427091356783793	-0.00387101711853011	-0.00118860599958004	-0.00150339134978472	-0.00297915709264163	-0.00285877048894623	-0.00219723679368922	-0.00314765974312325	-0.00404496682525946	-0.0025393571660226	-0.00279710683810019	-0.00379155275101195	-0.000696215473776851	-0.0011488588646229	-0.00305339975098207	-0.00246199137471093	-0.000747259659212185	7.06716892859838e-05	-5.54614951243648e-05	0.000463514601345749	0.0006061339722917	-0.000975835768161848	-0.00327106673834598	0.000180378600135089	-0.00391527746085885	-0.00231839099577935	-0.00211923614916232	-0.00213748815887926	-0.00135194636745894	-0.0043307504722695	0.000612573063340727	-0.000558815829821313	0.0020469991954748	-0.00274176347856092	0.000459477200626335	-0.00337643863078962	-0.000659050035583642
-329.099999911588	-0.00153893276332939	-0.00153893276332939	-0.00318229293185468	-0.00369206554544943	-0.004863684702888	-0.00172941890978029	-0.00346655580723576	-0.00375636240687516	-0.0011178738519062	-0.00382440775251047	-0.00510083717741616	-0.00115625421994825	-0.00410522296849547	-0.00279547115926981	-0.00402134996813774	-0.00288488145465104	-0.000560799134196155	-0.000618219392078956	-0.00174481682230132	-7.51269407127664e-05	-0.00397914622626949	-0.00284060233112937	-0.00227840820306469	0.00022056714780172	-0.00233477161352191	-0.00373126577206817	-0.000993341373535683	-0.00243354603719548	-0.00178539906732655	-0.000185005337353106	0.00122874239318838	-0.00253309340548757	-0.000519854454940294	-0.001166197045394	-0.00132966152490444	-0.00269047167189584	-0.00302739394814933	-0.00207751964379865	-0.00144015769356476	-0.00108456387244882	0.00384733844260121	-0.00498630040351566	-0.00130898725852047	-0.0037161475305576	-0.000368638915785313	-0.00249350630183909	-0.00176831058587212	-0.00463910098134079	-0.002652614202454
-329.066666578319	-0.00127276519895525	-0.00127276519895525	-0.00173893013124238	2.65796760292591e-05	-0.00159298842002598	-0.000832396454705897	-0.000828098434978775	-0.00441558640831308	0.00235967669741144	-0.00380651849063507	-0.00602881217902662	-0.0015594963038329	-0.00399395088174459	-0.00275767436486563	0.000812051490425736	-0.00215997069094953	0.000942894884154	-0.000800861374753326	-0.000716527672572465	-0.00270345303915287	-0.00492940164872957	-0.00374934771114099	-0.000824724976628	-0.00235899668072226	-0.002390522062794	-0.00354884832708924	-0.000172284088067576	-0.00328700424799377	-0.000921233583991876	-0.00232746025303965	-0.00299367420436458	0.000802618431752666	-0.00175472107248242	-0.00217794477094491	-0.00473578728659096	0.000901116441807903	-0.00182593481967941	-0.00171821014013895	-0.00145688388362608	-0.00207104748648934	-0.00325651984879538	-0.00185045073298384	-0.000530996574156561	-0.00457014381971288	0.000308268493418584	-0.00386503021937945	0.00153196273791523	-0.00547700674003648	-0.0032411976254888
-329.03333324505	-0.00300029136946445	-0.00300029136946445	-0.00183066835521351	-0.00329388876708914	-0.0027152134709415	-0.000610085272091831	-0.00111870845332218	-0.00461349892349816	-0.00139633647305004	-0.00482715370334674	-0.00483530685999367	-0.00187254039834517	-0.00113330191422056	-0.00190559308379046	-0.00174621984218393	-0.00225212065943525	-0.00274855364013105	-0.000268939211842456	-9.56592489623764e-05	-0.00113893628648198	-0.00499929250186171	-0.00262608298370326	-0.00372860043541501	-0.00130450029912854	-0.00123873307342215	-0.00174526546288456	0.00076769485524375	-0.000163916679279619	-0.000957433588152923	-0.00281401318405106	-0.00122256478759031	0.000464264632605738	-0.0014450165471841	-0.00215815992614921	-0.00217687830320368	-0.00107947836462563	5.23271752894683e-06	-0.00104688109537232	-0.00310545983217536	-0.000346640202080417	-1.90048940056364e-05	-0.00214550433839755	-0.000157208482719051	-0.00603323013530188	-0.000237632690597511	-0.00228559864067968	-0.000279142792864784	-0.00447524089186113	-0.00167231162585435
-328.999999911781	-0.0031196156436174	-0.0031196156436174	-0.0035537899634196	-0.00131948878546673	-0.00178329181597969	0.00108870728200872	-0.00140986761005624	-0.00462634922859584	-0.000556396004380066	-0.00164104600270709	-0.00540529057860306	-0.000512329879507889	-0.00317104917542865	-0.00331459380605492	-3.41229684056588e-05	-0.000304542432472799	-0.00272097384730852	-0.00225577935742693	-0.00379475620987124	-0.00202510918578847	-0.00521956431068726	-0.00295776346273036	-0.00388753003719244	-0.00159507045373575	-0.00353775794884215	-0.00310290894156018	-0.00231126620294764	-0.00283998310925249	-0.00133208381298333	-0.000589837600655674	-0.000123543178733532	0.000887464970610097	0.000715352161946514	-0.00200057183381819	-0.00226242866046056	-0.00126156843604108	-0.00318356098289851	-0.00550959968698972	-0.00193839128174877	-0.00317648033197426	-0.000197683787225178	-0.00201220361345644	-0.00243784484651932	-0.00369960925541568	-0.00329112346684568	-0.00391870343865008	-0.0015431303488167	-0.00171648667521773	-0.00231915346045752
-328.966666578511	-0.00230190135434849	-0.00230190135434849	-0.001168053462686	-0.000766838428827521	-0.00261095897309382	0.00073720204650829	-0.000818858876411532	-0.00566211030132835	0.00119654834563787	-0.00274047272210443	-0.00276280630366887	-0.00132530743340176	-0.00129023855988486	-0.00323496286280733	-0.00227459869039137	-0.00310950342604432	-0.00114897980412354	9.11037542973281e-05	0.000350901612151122	-0.000559235840921657	-0.00261081601130198	-0.00333230589065048	-0.000622521286068434	-0.00302009426994476	-0.0047301930586926	-0.00179429327253899	-0.000464932357652437	-0.00146720802543587	0.000766136147756891	-0.00232318374448515	-0.00335789107747719	0.000894480786316709	0.00173760050502181	-0.000815850896524695	-0.00522262164612641	-0.00197802456311191	-0.00315571992353292	-0.00153427582063048	-0.000204767231484104	-0.00126661149262119	0.000834953124994153	-0.00180324703978829	-0.00395832843090715	-0.00316213553492517	-0.00172930245176917	-0.00498426556892773	-0.00106848613713273	-0.000164924841385639	-0.000723623413984353
-328.933333245242	-0.00508470916201553	-0.00508470916201553	-0.00237960075778898	-0.00239606357587485	-0.00346933178702558	-0.00125031656579622	-0.00130271858630171	-0.00492968773616809	0.00040286966392411	-0.00440721903303665	-0.00571887535715643	-0.00108498779955135	-0.000419327442480522	-0.00464915041667924	-0.00424911910026482	-0.000567001223582997	-0.00522139705393887	-0.0013732618666713	0.00178490723335045	-0.00506085666327505	-0.00241787968049734	-0.00546934686957345	-0.00373516115404726	-0.00350714113014539	-0.000537372556867588	-0.000580846275036073	-0.00318319669502354	-0.00272433877964862	-0.00210091485417319	-0.00170250425610685	0.000835185564487251	-0.000535221431167243	-0.000580470261289823	-0.000355925131163004	-0.00582720381964086	-0.00202377012226174	-0.00123250627298854	-0.00269345299815227	-0.00264302776868897	-0.00493368577062958	-0.00164696508342699	-0.00168220238291206	0.000654192922495023	-0.00268532560791968	-0.00236114595613524	-0.000886424631850513	-0.000860695330092809	0.000412891286067807	-0.00258968007503835
-328.899999911973	-0.00123206025904243	-0.00123206025904243	-0.00316752309046864	-0.00399912383857426	-0.00394095787627491	-0.000481247594340095	-0.00147464805989717	-0.00587483953186285	-0.00263992212021547	-0.00292191599144986	-0.00781951971600803	-0.0029758131491362	-0.00641230685133753	-0.00202253251366802	-0.00611779469001927	-0.00126969259320187	-0.00256362772524821	-0.00224769250368839	-0.00169112309235031	-0.00101885990175088	-0.00148576429656899	-0.00249148814613476	-0.00152062188114044	-0.00262581463137168	-0.00403509902726196	-0.00262473528135154	-0.000514112684418477	-0.00407103950077925	-0.00102954658910148	-0.00329769536659563	-0.00181411991823599	0.00328379897584419	-0.00179943684047201	0.000265063332493432	0.000110834999685783	-0.00492632014258476	-0.00575414220330095	-0.00120602507795475	-0.00420502527949396	-0.00126990889565781	0.000955123665874913	-0.00446111055117682	-0.00201575424536227	-0.00305187863359913	-0.00124002661301548	-0.00336503495083218	0.000321545387887312	-0.00265751946154091	-0.00401663787653517
-328.866666578703	-0.00484268930407472	-0.00484268930407472	-0.00230644161400428	-0.00270420376980496	-0.00053104707596896	-0.000523672247908613	-0.000886066977324296	-0.00286800349459737	-0.000362020621140768	-0.00331797646037946	-0.00403427845077708	-0.000325089506341247	-0.00177649335458174	-0.00363284603492964	-0.00449303633889497	-0.000667570300112774	-0.00400912085053484	-0.0013088347268001	-0.00391331406776252	-0.00366046718296253	-0.0046637347494114	-0.00481781780325363	-0.00356638705885037	-0.00315950909642149	-0.00492868560985604	-0.00102280638572894	-0.00159291073821222	-0.00216139468968246	-0.00481961043716417	-0.00306507391465782	-0.00410818152117209	-0.000605366718609668	0.00171203143529319	-0.00249961007618416	-0.00182498128692676	-0.00277542339803383	4.48081698795066e-05	-0.00228951620363949	-0.00325842033308732	-0.000541018917178282	-0.000875805070448044	-0.000239061729859769	-0.00206393810188987	-0.00325576832877084	-0.00289378386050365	-0.00234074913075932	-0.00177514130318823	-0.00285124730507214	-0.00218089830718327
-328.833333245434	-0.00231173929068651	-0.00231173929068651	-0.00189909141469591	-0.00431208171289843	-0.000840031352747572	-0.000893154600212998	-0.00196840984130053	-0.00409325055030829	1.49178345840717e-05	-0.00588718090151408	-0.00503515041923042	0.00170658304345328	-0.00239437199769388	-0.00401576979793594	-0.00267568917035654	-0.00471314572597492	-0.00378147131265638	-0.00620582241065437	-0.00135000864620116	-0.0054655245700701	-0.00325863277266847	-0.00245045794724741	-0.00292217441714271	-0.00262597932361885	-0.00131507319464896	-0.00237682368599557	-0.00242437128291717	-0.00483798131215118	-0.00341967106114094	-0.00252053768112337	-0.000893446337031256	0.000795099597387328	0.000320464056184022	-0.00191954217750834	-0.0023255125363677	-0.00290907468863799	-0.00462591774746746	-0.00196955138377353	-0.00153426407434032	-0.00233031030179398	-0.0015557707324575	-0.00257239870556691	0.00107150115850241	-0.00120544523611066	0.000698010164755902	0.000340073518930728	-0.00257613798349143	-0.00300235596559739	-0.00615204620186083
-328.799999912165	-0.00161211487006108	-0.00161211487006108	-0.00379588009045073	-0.00269738505204442	0.00119883297716195	-0.00105964489813004	-0.00178103816388708	-0.00390186307553586	-0.00286763140748236	-0.0021055238072194	-0.00628141904036972	-0.00312796694835071	-0.000929113574149931	-0.0018358334697498	-0.00357628188078618	-0.00454064802076959	0.000381025798855017	-0.0034728273123783	-0.00270995169189647	-0.00422188235121101	-0.00436290953111595	-0.00303740100143823	-0.000784208442645484	-0.00143470176173321	-0.00300215143994143	0.000641023141845332	-0.00309821844660385	-0.00345344790981961	-0.00305740758517992	-0.0025306013637163	0.000344733239134865	-0.00192300287724323	0.000205069904871791	-0.00241011498080579	-0.00663127230931593	-0.00102007238838653	-0.000968183960909808	-0.0042041650776119	-0.00216470366210453	-0.0013628693850144	-0.00140977523428032	0.00104593339483217	-0.00165144763389857	-0.00463267746506701	-0.00284919088107083	-0.00140546616482085	-0.00146585734332183	-0.00441850389278542	-0.00346458227120516
-328.766666578895	-0.000316834596031379	-0.000316834596031379	-0.00192980457444758	-0.000935077038020427	-0.00134699255524773	0.00155212403389016	-0.00225756644627106	-0.00282362359655897	0.0018395934547184	-0.00200123959677045	-0.003443769975357	0.000491700759235547	-0.0050547774598354	-0.00125202124580392	-0.00356606499887979	-0.000845139376397852	-0.00286084955911869	-0.00246272118902768	-0.00244804997111614	-0.00547655157923421	-0.0048897949165746	-0.00213690883356821	-0.00371013478716742	-0.00335686357469811	-0.00341696030348226	0.000482872532637901	-0.00239277039186536	-0.000593518328176001	-0.000615141656777007	-0.0019333516578719	-0.000503850456834654	-4.57960884170383e-06	-0.000885525245413077	-0.00136716157730599	-0.00190774439708952	-0.00332990168953351	-0.00325402674980535	-0.00102026168664404	-0.00332764590450008	0.000267036989363034	-0.00228544671607145	-0.00194738021283813	-0.000355997982268708	-0.00364541058678802	-0.00263294293848804	-0.00247825636867494	-0.00252678603543033	-0.00465785532247154	-0.00273244531840966
-328.733333245626	-0.00215711597864143	-0.00215711597864143	-0.000616297426195622	-0.00273167137733976	-0.00258467819137675	-0.0028036051990461	-0.00312158774344229	-0.0044412127781428	-0.00154198162891583	-0.00117102900167576	-0.00418055438227605	-0.000652539101287597	-0.00336510489902364	-0.00378772098769975	-0.00398722440615185	-0.00254523751933333	-0.00236280114366449	-0.00394622298886016	-0.00348501009242164	-0.00627827817549653	-0.00292087326017565	-0.00402716599091257	-0.00347544556966284	-0.00279270736370252	-0.000712929346658342	0.00091613707494409	-0.00390337642572891	-0.00482449192085832	-0.000285576243237773	-0.00502402393361312	-0.00184864635822291	-0.00166206122887824	0.00055180065530791	-0.00447059300239816	-0.00240768815244274	-0.00140923840302809	0.000409674404920679	-0.00302816868010036	-0.00226067312733891	-0.00316309150302074	-0.00094126729940891	-0.00222104599398543	-0.0029656699207512	-0.00604370953708822	-0.00265769763894075	-0.000230255607878593	-0.00367017522615587	-0.00329955825635986	-0.00312593145702644
-328.699999912357	-0.00328867999569771	-0.00328867999569771	-0.00132679037435546	-0.00434931341712452	-0.00403005439191628	-0.00153546655382564	-0.00364184345429686	-0.00146144894438005	-0.00035688070566231	-0.00496041793366653	-0.00729255359818359	-0.00243051017995521	-0.00204320653524714	-0.00393081882632429	-0.000776875055336634	-0.00314389061362352	-0.00117744983304746	-0.00229451906124845	-0.00143849108369754	-0.00244920473665855	-0.00555589650470512	-0.00140954808851745	-0.000482454829908052	-0.000333850599363639	-0.00358894714159252	-0.00320682197929845	-0.00451316257748591	-0.00139521077125371	-0.00185555534691151	-0.00437234003717257	-0.00183073655708554	0.000917338268527246	0.000161737778790139	-0.000263550762730436	-0.00417149761565283	-0.00146715503488082	0.000514099459120732	-0.000963472403702981	-0.00546097969069659	-0.00602720456145278	0.000282199700637698	-0.00200046248377395	-0.0017898229210831	-0.00310601630417995	-0.00250379015800173	0.000484487138863621	-0.00199859340072561	0.000777763453069125	-0.00303803466548069
-328.666666579087	-0.00289808168720573	-0.00289808168720573	-0.00362402171928822	-0.00270343951414886	-0.000943416714415446	-0.00272421865937666	-0.00369879555429997	-0.00688037011171516	-0.00132374451744499	-0.00380337165328282	-0.0038251030995774	-0.00106926532390794	-0.00368566404281168	-0.00450376824421028	1.59051876793548e-05	-0.00488552020268473	-0.000913201365329019	-0.00349342059519819	-0.0015583594453622	-0.00595203158881963	-0.00343459548617253	-0.00379046065089761	-0.00627135194161643	-0.000892782252214896	-0.00230257556622426	-0.000371984098354372	-0.00575760530744773	-0.00119243781307565	-0.00194340152876737	-0.00280854950472964	0.000604332813280539	-0.000413271754808653	-6.33124384180617e-05	-0.00140791492057246	-0.00251303040323447	-0.00246371561679859	0.00325468329382494	-0.0037159742772831	-0.00299384528835234	-0.00278264624748714	-0.00260955212962655	-0.00216040388446903	-0.00243142030618437	-0.00210532502522054	-0.00424729895583376	-0.00356544952124838	-0.00209684682480815	-0.00298499396973761	-0.00231492720141502
-328.633333245818	-0.00341420984585894	-0.00341420984585894	9.74728777713985e-05	-0.0046307450012617	-0.00192069784334437	-0.00156397080534409	-0.00336582660928186	-0.00503909445475881	-0.000648754678438612	-0.00172983926191672	-0.0042243589562253	-0.00262599999707369	-0.00417355682769271	-0.00289032344597451	-0.00337588900636054	-0.0022400479117769	-0.00360826533475023	-0.00540229293842054	-0.000475246817659758	-0.0018811861693796	-0.00422681672231018	-0.00361972409018518	-0.00352147142078441	-0.00409147563816026	-0.00480214026665104	-0.00117744593327029	-0.00171999238386511	-0.00398125182456255	-0.00747632365621742	-0.0047911742495883	-0.000362446786793424	-0.000635167103890777	-0.000628823141011536	-0.00341158442553768	-0.00306648907872653	-0.00221979421544272	-0.00193120318429985	-0.0017900595605248	-0.0020062972479622	-0.00329451759577748	0.000174134147374327	-0.00307440558179106	0.000259204984249028	-0.00289170857545729	-0.00331008837628377	-0.00307375417889955	-0.00189988028983612	-0.00216288896589056	-0.00329768924638141
-328.599999912549	-0.0056186078871826	-0.0056186078871826	-0.00101184953819755	-0.00183704341457869	-0.000312958258276819	0.000562590276234731	-0.00371751190226155	-0.00173515900771715	-0.00266738960740331	-0.00216197557515629	-0.00371264483004485	-0.00199360194568854	-0.00569481432292585	-0.00214705327846931	-0.00252262973312778	0.000647096482857878	-0.00288123046756306	-0.000983205442971036	-3.62858048231773e-05	-0.00563534864014947	-4.49635739702137e-05	-0.000954491102230115	-0.00268486711906035	-0.00370757510861275	-0.00323758122881468	-0.000659505829355256	-0.00280244792075879	-0.00255224602466553	-0.00140311627351486	-0.00326493623614055	-0.00251264569155052	-0.00122758535967715	0.000693775463925683	-0.00254376869224904	-0.00151311297389345	-0.00280816471420831	-0.00172149590951176	-0.00268482487254995	-0.000514703298875707	-0.00165366968550118	0.000272274266528538	-0.00115425243805689	-0.000511004883888333	-0.00396046886678514	-0.00157395533867677	-0.00369294979850199	-0.00614329972586269	-0.0047007663948776	-0.00365805085419579
-328.56666657928	-0.0037969223573936	-0.0037969223573936	-0.00115093830243895	-0.00505961919795528	-0.000470067825315446	0.000198026519464767	-0.00234905365855542	-0.00421273730923832	0.000344537983128057	-0.00199162000828335	-0.00412046504718289	-0.00113760920160977	-0.00362819829158645	-0.00332267189590951	-0.00343009100149383	-0.00517787767492017	-0.00162381355841923	-0.00128009535777052	-0.0025368883957354	-0.00383814430882645	-0.00492407597508948	-0.000104172673864311	-0.00293870730373946	-0.00213105729350249	0.00153203885989384	-0.00306823066547568	-0.00222724387897733	-0.00297241557954986	-0.000587628694919129	-0.00203041914115765	-0.00245887250108168	0.000360386200984331	-0.00168993018794106	-0.0017350277901883	-0.00253214538981439	-0.00434303894883137	-0.00550631366917853	0.000577423732749272	-0.0055358330246692	-0.00295783889853518	0.000990406429981827	-0.00364936454541165	1.03202778461986e-05	-0.00253321677937879	-0.00106537364914971	-0.00137097292722277	-0.000737558194287113	-0.00285605914108178	-0.00231711238886145
-328.53333324601	-0.0024420062267001	-0.0024420062267001	-0.0011443876995072	-0.00606227169733431	-0.00288828469888192	-0.00269597940933364	-0.00205340518803954	-0.00461901089653793	-0.00325551330147833	-0.00236315072550108	-0.00138097787869274	-0.000483666986886511	-0.0025258813504504	-0.00410888097593676	-0.00106742627050527	-0.0023982792519055	-0.00264885778764334	-0.000110988302041481	-0.00338767394788353	-0.00565178841420899	-0.000385637871731737	-0.00145267093502688	-0.00286278543593199	-0.00408834682740145	-0.0028064953837541	-0.002471732615693	-0.00351912856471648	-0.000654922992835427	4.4341673374193e-05	-0.00293539468937931	-0.00277722756315091	0.0001519502855587	5.67467290215617e-05	-0.00392130062926388	-0.00326272140505068	-0.00445525840529737	-0.000815535385656929	-0.00311297830427415	-0.00217305400356771	-5.8547084699323e-05	-0.000628093763237025	0.000666507420534646	-0.00228969775091259	-0.00302499512832244	-0.0017001343218277	-0.00344720415812849	-0.00139845524398696	-0.00265976875662433	-0.00103672504647623
-328.499999912741	-0.00278229555479326	-0.00278229555479326	-0.000868108297636949	-0.00282890098796262	-0.00235605054052423	-0.00201483457905494	-0.00442347942365706	-0.00386987334106781	-0.00100737414540308	-0.00366890473954518	-0.0012587209049576	-0.00331282822365842	-0.00497146990798003	-0.000912772824847363	-0.00371627331904578	-0.00384614271444539	-2.55373269493209e-05	-0.00366804863933046	-0.00266660910427508	-0.00462541002349237	-0.00485666294755516	-0.00214350780231587	-0.00349286104000446	-0.00293912515584593	-0.00245203032270691	-0.00343971416801814	-0.00335962174593785	-0.00291314184055413	-0.00177527698481528	-0.00429606652502834	-0.00213375972912233	-0.000624799516302788	-0.000315505527928472	-0.00356977074293574	-0.00264390530859393	-0.00459643870139803	-0.000268346688709009	-0.00279637363852048	-0.00470453978140017	-0.00079367769663985	-0.00180213729836098	-0.00148361380165285	-0.00155902285183307	-0.00346500828135965	-0.00187670896139036	-0.00310339827149564	-0.000661734286799609	-0.00120121799606898	0.000652778727466941
-328.466666579472	-0.00465109837389721	-0.00465109837389721	-0.00438630529999406	-0.00373245619098073	-0.00203004913132399	0.000987471539476092	-0.00227757913115478	-0.00511610775190818	-0.0035429586215634	-0.00479496661259216	-0.00283186136023217	-0.00258561232095289	-0.00286844806097697	-0.00297670864841892	-0.00372559126383931	-0.00100296584389403	-0.00203759162756467	-0.00350731046407249	-0.00228265249764081	-0.00230672430149814	-0.00372518830955859	-0.00384759378469812	-0.00336138893741533	-0.00423022471097267	-0.0051554128317185	-3.94485136778755e-08	-0.00191066700732323	-0.00176866031841449	-0.00162664557059433	-0.00328194101765089	-0.00204976929853329	-0.00129314260537083	0.00147957386722297	-0.00193433452472946	-0.00352435849580834	-0.0059755187636551	-0.00295826713695635	0.000636776356447988	-0.00146848800666044	-0.00132675266535287	-0.000943489708746248	-0.00211200786531685	0.00041880209478129	-0.00523854162813975	-0.00394628172518652	-0.00243847810957187	-0.00244793355949369	-0.00318370594084572	-0.00515462844016079
-328.433333246202	-0.00260477815924365	-0.00260477815924365	-0.00208887035492666	-0.00453699089200554	-0.00305508192347237	-0.0013369667498313	-0.00208707702488076	-0.00186759609145859	-0.000240381280082858	-0.00262000609922652	-0.00232291644440885	-0.00123872021430516	-0.00297454122480689	-0.00296480899534424	-0.00107864222671683	-0.000596248275062217	-0.000349689517317953	-1.73062877102392e-05	-0.00113423303170956	-0.00306461727809371	-0.00281597424664271	-0.00184530270720928	3.67393978539798e-05	-0.0031804899624025	-0.00290773272237299	0.00029342202047633	-0.00357696391798401	-0.00399589530936595	-0.00237052829066076	-0.00174263297446009	-0.00312975568850415	-0.000199849951466935	-0.00249226644529776	-0.000431853936239124	-0.00280402508076238	-0.00213190985290801	-0.00167470396717484	0.0005013039622912	-0.000794558971983106	-0.00224139209105045	0.000748193796968	0.00102862079092936	-0.00207320590612436	-0.00278662122887352	-0.00192121010938773	-0.00305081215898806	-0.00298579409333144	-0.00289559468878797	-0.00181395779619931
-328.399999912933	-0.00241024254116684	-0.00241024254116684	-0.00372195111884754	-0.00344501754706039	-0.00381356315612813	0.000377337088252716	-0.00434727970441806	-0.00261511492340427	0.00184523842305018	-0.00645424851239818	-0.00454858410480297	-0.00404614911824042	-0.00265429110046178	-0.0032864978890339	-0.00330820471175486	-0.00177290357044857	-0.00216487456344205	-0.00316256899941914	8.33442028101983e-05	-0.00418206493828488	-0.00433093594575829	-0.00209660361849417	-0.00406125591765771	-0.00287317198500392	-0.00158471206611444	-0.00155890605500852	-0.00318106264254381	-0.00424286663677897	-0.00193875934495003	-0.00551483414162679	-0.00297900003731677	-0.000160208844376619	-0.000698886820784339	0.000245181744535472	-0.000299859834218319	-0.00213847867686412	-0.00220933550169855	-0.00192396782805182	-0.00402061052336711	-0.000471301548405245	-0.00139737668146545	-0.00260547298714042	-0.00268982203769852	-0.0032764221326862	-0.00209400972374363	-0.00123384152502948	-0.000443770065374882	-0.00330750234342958	-0.00115531391776091
-328.366666579664	-0.000332098922853463	-0.000332098922853463	-0.00308125472744769	-0.00336233156564347	-0.00516698236020852	-0.00345495751348424	-0.00271887881628452	-0.00193820209960105	-0.00241984920836003	-0.00347841581536579	-0.00351722478621652	-3.39324072918812e-05	-0.00399539155954565	-0.00369342300543818	-0.00257800163412392	-0.00248061715118397	-0.00142271046842168	-0.00180341676081897	-0.000334386073189807	-0.00289237098886852	-0.00408450317435949	-0.0032737507262397	-0.00727771285897283	-0.00268214326027416	-0.00229461688607735	-0.00407606521685622	-0.00193515384968257	-0.0049343923903018	-0.000815845574603125	-0.000601823633195275	0.000765702532470991	-0.00295864323183914	0.00256753570965806	-0.0037633280329481	-0.00377830451425643	-0.00240338910161753	-0.00391438093724761	0.000511633211350171	-0.00173825271635397	-0.00174073458354396	-0.00182699017775023	-0.00242793670866426	-0.00226413010807169	-0.00253943836328685	-0.00190432315506173	-0.000300745811691927	-0.000256601052795902	-0.0024638861819799	-0.00386188076969018
-328.333333246394	-0.00574476670532609	-0.00574476670532609	-0.00303270242519527	-0.00421768852334714	-0.00369631006540161	-0.000326648881086467	-0.00234945055663405	-0.0043455772433727	-0.00288430417455865	-0.00464757443117936	-0.00411584839709855	-0.00072339346569017	-0.00349254149859746	-0.00326714425958874	-0.00269033926146933	-0.00226607139280033	-0.00206016554864208	-0.00193640629148273	-0.00258734228671176	-0.0047652490607154	-0.00337364250767913	-0.00288214163761613	-0.00386697182163576	-0.00483661789690493	-0.00227263659395605	-0.000650163097970058	-0.00444514529063944	-0.00479519683029606	-0.00169991284038795	-0.00139039007819175	-0.00132696962630907	-0.000910486314558701	-0.00146749699148518	0.000171651582139165	-0.000716103785936117	-0.00122832226378222	-0.000945402653089955	-0.00181108087914628	-0.00206348106739784	-0.00116087495028994	-0.000875644981581214	-0.000638873612357704	-0.000570316167419205	0.00100068543381215	-0.000803132869770851	-0.00259908525084773	-0.00274762367172177	-0.00442850356225954	-0.00136546789341052
-328.299999913125	-0.00138010129292609	-0.00138010129292609	0.000571038493169418	-0.00342537663294007	-0.00594326545618751	-0.00186437516735238	-0.00362339473323525	-0.00309057010011804	-0.00240773763269519	-0.00288414522523539	-0.00352207781942249	-0.00236288781560412	-0.00387582115071627	-0.00272679354290983	-0.00127741950777016	-0.00174653923988488	-0.00227181783934916	-0.00530250231273732	-0.00242492668506467	-0.000666366346416369	-0.00596622200515151	-0.00328539077515644	-0.00282169985417469	-0.00141744140174971	-0.00102115099517308	-0.000422510331646198	0.001261271968098	-0.00323582807271394	0.000268603776917731	0.0010481861856515	0.000152538091862109	-0.00177293930281619	0.000722878958981932	-0.00394407175734246	-0.00533126475702461	-0.00142248020286895	-0.00175927771697348	0.000986986532890088	-0.00439496731670652	-0.00228725908494376	0.000277800561056085	0.000467931948123446	0.000605260746450731	-0.00292172389847556	-0.000818828470068422	-0.00328222442721338	-0.000795165149997223	-0.00506308941437328	-0.00312849224734268
-328.266666579856	-0.00250701257720454	-0.00250701257720454	-0.001214641848441	-0.00349691387376483	-0.00291154440380337	-0.00112265937508083	-0.00204915850581755	-0.00224670478529554	-0.00279588690680976	-0.00485905457687319	-0.00618443071352037	-0.000233408180515315	-0.00524201012129233	-0.00272015918849988	-0.00147254555846488	-0.00144231431596786	-0.00122587258552231	7.46139969611814e-05	-0.00341834902887184	-0.00474881164607621	-0.00538106611219002	-0.00311722050802188	-0.00117754559814454	-0.00266831530903722	-0.00174218589624875	-0.000694453562280262	-0.00189634635321512	-0.000945874237970101	-0.00434398721755813	-0.000553751578277306	2.06186693534338e-05	-0.0012971638199899	-0.00316155739706914	-0.000238985560192306	-0.00501285991708633	-0.00064028128491278	-0.000244749965536806	-0.00459900828501725	-0.00105453535932776	0.000416049948107844	0.000628718630170888	-0.000886049789857291	-0.000733888330819221	-0.00363599028938788	-0.000780474635925787	-0.00145554042406215	-0.00353973261334162	-0.00407363804366412	-0.00346134158551981
-328.233333246586	-0.00466318765084328	-0.00466318765084328	-0.0029539580834852	-0.000692618847675242	-0.00408602079280596	-0.00294167731658557	-0.0019686013474588	-0.00642194875768787	0.000602817193589567	-0.00382606896896531	-0.00304008748539786	-0.00218112032929973	-0.00252570939892638	-0.00299234466059062	-0.00164975966526248	-0.00222566883987585	-0.00135910624941782	-0.00389276237295988	0.0013837680477542	-0.00238600739687245	-0.00436978546495115	-0.00327586100174282	-0.00281039997118693	-0.0017266357486293	-0.00122525183657174	-0.000100189589659072	-0.00123534298818839	-0.00299363521016793	-0.00370431722477071	-0.00514359965219513	-0.00206978480190601	-0.00182648992872803	0.00108717773454203	-0.00242714292146806	-0.00378603534678246	0.000748182136123376	0.000580217042253306	-0.00459033334650616	-0.0015021623414182	-0.00253232513738	0.00182293635573472	-0.0011222949990819	-0.00126818505572823	-0.00487901726738638	-0.00234962185548693	-0.00290216531031262	-0.00581889271802172	-0.00145434290443902	-0.00388454630712654
-328.199999913317	-0.00331063915842023	-0.00331063915842023	-0.00125929327088425	-0.00257888646598625	-0.00239136674473428	-0.000166930542648047	-0.00192609312983416	-0.00539723715066609	-0.00227045588716013	-0.00432593866452846	-0.00353034110925299	-0.00362977502531148	-0.00327862476951812	-0.00222179173784454	-0.00529702950547206	-0.0022365069960546	0.00215671558197628	-0.0011977107625889	-0.000243766130472722	-0.00369980206484133	-0.00463266632557036	-0.00283262920848737	-0.00283511585464902	-0.000958074526526076	-0.00391654263472463	-0.00395353501081164	-0.00228134692641058	0.000809125886524042	-0.000626329902392975	-0.00372961124765825	-0.00149854542431005	-0.00303118930971646	0.000774445215668385	-0.000655525777816579	-0.000391786597998989	-0.00406813414597662	-0.000335081932011483	-0.00446515075096388	-0.00210918823328021	-3.17533527723901e-05	-0.00110107960534878	-0.00165764055741802	-0.00269466958946596	-0.00155981456157694	0.00104602840618528	-0.00118845709503612	-0.00073176484609494	-0.00465623226452383	-3.04696403466975e-05
-328.166666580048	-0.00512862018207783	-0.00512862018207783	-0.00371727327852911	-0.00221598074900742	-0.00405084038018177	-0.00196965999848719	-0.000747523657859572	-0.00478395142976162	0.00332798841654058	-0.00364066932162477	-0.00425234281348286	-0.0032119709228039	-0.000742298366040561	-0.00561097949699541	-0.00366569825185115	-0.00240875422675801	0.000312145566183641	-0.000686183471401258	-0.00158460528562854	-0.000249172847514134	-0.00526045827054733	-0.00232818417022662	-0.00213680746489187	-0.00277277740461812	-0.00189594660116177	-0.00288388844258458	-0.00556492730035807	-0.00186531386723576	-0.00135269909717428	-0.00481626608041708	-0.00172724075136432	0.00224663449361306	-0.00171469619879872	-0.00351861331892878	-0.000906837706276753	0.00016478164549516	-0.00367825556915857	-0.00375721916255167	-0.00519240143598676	-0.000707686241378624	-0.000317428914490492	-0.00331269878132323	-0.000779998878180588	-0.00550289668510506	-0.00110384633294436	-0.00217441292490095	-0.00112713926450914	-0.00648550931011782	-0.00535179939313768
-328.133333246778	-0.00259294334308346	-0.00259294334308346	-0.00143483244672582	-0.00253613319261581	-0.00103535896321794	-0.0013993422127877	-0.00114606894722091	-0.0038580978050734	-0.000668251887573801	-0.00340837746216649	-0.00354192992673863	-0.00144620404924967	-0.00274364085798695	-0.00357995481433826	-0.00438091374558813	-0.00320236696290022	-0.00104073579085595	-0.00233001742145034	-0.00165909006197129	0.000986222770612333	-0.00535300807947081	-0.00369370727985807	-0.00222815358685879	-0.00135754983197656	-0.00358398812738103	-0.0007128268538521	-0.00238039908791043	-0.00204402311894347	-0.00367971281800794	-0.00212454128402484	0.000925149480938359	-0.00427902317741236	0.00228449503578587	-0.00145374121811537	-0.00112015826699585	-0.00182895386913817	-0.00158892478549533	-0.00350124808641539	-0.00338672463426704	-0.000615264297169182	0.000728855894361891	-0.00410761289679085	-0.00109183395155232	-0.00577376372199867	-0.00291538997339802	-0.00398497476281867	-0.00178460310624717	-0.000994047589300218	-0.0052669857533113
-328.099999913509	-0.00434021065857715	-0.00434021065857715	-0.00177875165010311	-0.000671352417706883	-0.00492322422554925	-0.000429677990415156	-0.000584445252276411	-0.00164941892883119	-0.00205197800582546	-0.00585298601787176	-0.00443472645565901	-0.00251554320012304	-0.00312800661401491	-0.00194756645674288	-0.00413864318656998	-0.00180450330807946	-0.00423741413850776	-0.00201490240014013	0.0013680901722195	-0.00158744881140904	-0.00276270081341323	-0.001676032216128	-0.00471845244805535	7.85445488783454e-05	-0.00216924528422169	-0.000858530350617448	-0.00415168723592019	-0.00183478261253833	-0.000640587605355347	-0.00229792999018263	-0.000319325305099594	-0.00323239580084522	0.00306558592930029	-0.00125786125229477	-0.000705096667783289	-0.00103653758287592	-0.00295572181997772	-0.00270859761793651	-0.00020657582156125	-0.00310953971777983	0.00250185540549397	-0.00141813084319331	-0.000549235912113755	-0.00318703106534868	-0.00392328214540538	-0.00361451011671021	0.000448808441723902	-0.0013831752579021	-0.0022387693087117
-328.06666658024	-0.00274560078252273	-0.00274560078252273	-0.000444158316540544	-0.00380334812762373	-0.00248720107010014	-0.00268019028721078	-0.00214148417826776	-0.00360583557460148	-0.00114826995690032	-0.00366432594473709	-0.00404266289382293	-0.0039454215459751	-0.00267041662264078	-0.00690008128984054	-0.00351892092398032	0.000384877330825928	-0.00163244972589804	-0.00218630584126311	0.000375332269141992	-0.000426245436178641	-0.00327408172065635	-0.00427270410484726	-0.00174523897701528	-0.00213737923259028	-0.00306621819225883	-0.000451859082939543	-0.00244774993427188	-0.0019977133985124	-0.00217604918915226	-0.00100213839346885	0.00228135286855313	-0.000238379356619633	-0.00228821221094178	-0.0046212855948089	0.00157663184311385	-0.00174927854992912	-0.00283488205758298	0.00138590898880553	-0.00306020486754188	-0.000208407094800078	-0.000289689356152145	-0.000590042692850123	0.000328888036622232	-0.00645216184706698	-0.00265624288631461	-0.000890855898926901	-0.00119685755111443	-0.00236563495404452	-0.00280754051481769
-328.033333246971	-0.00145673588073336	-0.00145673588073336	-0.005250125451011	-0.00327665263365517	-0.00555332476408565	-0.00167572626313228	-0.00463930961292958	-0.0057179244879827	-4.44586637240452e-05	-0.00230498917129718	-0.0046470050266173	-0.00237511145211888	-0.00226628584925803	-0.0019529988500725	-0.0047322470311415	-0.00394337159261704	-0.000365407352826086	-1.01806872063737e-05	0.00206560042389947	-0.00245276270526495	-0.00498163176264499	-0.00406840840794442	-0.00103720244938876	-0.00303223262525187	-0.00254152224097703	-0.000932445202753596	-0.0027280754570711	-0.00250880364230466	-0.00176058374063193	-0.0029928967980708	-0.00123229175459627	-0.00336465503888761	-0.000921146946714191	-0.005553343866879	0.00159489329746465	0.000646837435890557	-0.00113300683268303	-0.000545770557776604	-0.00191282632638634	-0.00141394929104188	-0.000475353512646937	-0.00186248635897635	-0.00174460471842386	-0.00269433025281574	-0.00498033673303866	-0.00193871376775856	-0.00122366864180068	-0.00355092647183197	-0.00340812785157096
-327.999999913701	-0.00258519837422	-0.00258519837422	-0.00210361304855966	-0.00202917783784407	-0.00321710654289487	-0.00390214646389542	-0.00485143606930727	-0.00514801472660442	-0.000684308358430696	-0.00341341664334749	-0.00547285671029607	-0.000279552154393348	-0.00368880518643833	-0.00195726005490227	-0.00228279959771527	-0.00301118408925893	-0.000820553199933238	-0.00145857251530879	-0.000927559183344639	-0.00400098219956158	-0.00491316271342701	-0.0012742891550559	-0.00168955336491228	-0.00301611092592136	-0.00271344621268943	-0.00255170372476032	-0.00470366924376031	-0.00247155692138645	-0.0033735316416551	-0.00198017210022639	0.000749862439032856	-0.0034243765181009	-0.000174440403614362	-0.00372001240587516	-0.0040723145752678	-0.00233305867711109	0.000360747203498435	-0.00179532085087786	-0.0040465193626219	4.73921747494721e-05	0.000439127047408117	0.000537812447020558	-0.00217544033816497	-0.00427585607280012	-0.00373391855441441	-0.00458356545690064	-0.00148558384399211	-0.00156825464347121	-0.00218705124885799
-327.966666580432	-0.00349328527834447	-0.00349328527834447	-0.00307711728989823	-0.00365457159144233	-0.00577751296209861	-0.0012636263808401	0.000819197869700306	-0.00255644296082569	5.73727519718181e-05	-0.00572527095838293	-0.00429482776513146	-0.0044706943926911	-0.00454487764519851	-0.00420415945592845	-0.00369466855321776	-0.00344575119330914	0.000133289374384837	-0.00318771065746604	0.000658300781913534	-0.00450766490558108	-0.00283672205246688	-0.0034446939417192	-0.0032411859665239	-0.00293908941932908	-0.0029152151549221	-0.00175813626321142	-0.00110629090530379	-0.00130681776488428	-6.61738103983067e-05	-0.00504884732594157	-0.00213790246219714	-0.00359507377260881	-0.000185152600636007	-0.00142604447333028	-0.00335225820623819	-0.00173859677748467	-0.00114042488934341	-0.00362049295285394	-0.00111108218829803	-0.00363108328790573	-0.0012411291602632	-0.00328738589671917	-0.00333918263451849	-0.000728869183944769	-0.00188234165052925	-0.00522131483711297	-4.89322244900947e-06	-0.00323506519984473	-0.00214650794936111
-327.933333247163	-0.00455743559311983	-0.00455743559311983	-0.00410589163125674	-0.00228121405720505	-0.00189391934246408	-0.00167668102664342	-0.0015154886106713	-0.00353589987631886	-0.00186383459842743	-0.00134131179143682	-0.00391193451477734	-0.0017157074221652	-0.00256044803443856	-0.00439875187854299	0.000727761747257749	-0.00280412167647404	-0.000366098905311141	-0.00369374240700115	-0.00344835207819361	-0.00257602897613673	-0.00447333489726376	-0.00211882488835891	-0.00351462750017073	-0.00242432095218881	-0.00364682224152801	-0.00310705236618092	-0.000805458645134149	-0.000943516356497143	-0.00120460370729403	0.00179278773424851	-0.00334991203537038	-0.00434705349140774	0.00119730036016041	0.0010734108853041	-0.00339036730282971	-0.00250650956494325	-0.00383628219676635	0.000253618989847548	-0.00407165313286351	0.000896937049328916	-0.00123572200666811	-0.00465348239088403	-0.000361005265736347	-0.00244273684000218	-0.00095303434290861	-0.00350593572983637	-0.00191034927328038	-0.00565895618130574	-0.00445961663485583
-327.899999913893	-0.00290180124423989	-0.00290180124423989	-0.00138252558095719	-0.00538305638475955	-0.00337797355226777	-0.00135338119132244	-0.000584037626316869	-0.00309537419104544	-0.00204461619621732	-0.00357409490167748	-0.0029987467493735	-0.00019027730499388	-0.00391755041568076	0.00037926485427775	0.000113738843988243	-0.0029926555974441	-0.00246302196854409	-0.00230178666978564	0.0030607060449096	-0.00113185989685716	-0.00575087070939884	-0.00245555085106164	-0.00239194532066234	-0.00119216713944215	-0.00143863522557086	-0.00111892731636931	-0.00118962338339712	-0.00231689872017327	-0.00138713226403908	-7.68606276055905e-05	-0.00117302681867459	-0.000518128118230377	-0.0012801821305084	-0.00248507988407998	-0.00229337637546756	-0.000286881432799868	-0.00128392182647452	-0.00244559577913883	-0.00628890813401206	-0.00265073278112526	-0.00144625890234762	-0.00324016771471081	-0.00249592021332135	-0.00459897300352685	-0.00149478505718248	-0.00339546860227236	-0.00351268765702561	-0.00287984772022443	8.98886377141972e-05
-327.866666580624	-0.00212814990322363	-0.00212814990322363	-0.00299761732640136	-0.00646413588798789	-0.00364909886434761	-0.000184361631368701	-0.0034381170120541	-0.00274545878447852	-0.00238889620848337	-0.00457212256014849	-0.00441878562698217	-0.00196952818554674	-0.00378787856162621	-0.00112104408915181	-0.00332666874526122	-0.000721426181936491	-0.0017900198008507	-0.00204625230170963	0.000768307637559085	-0.00138945726316497	-0.00531508466438113	-0.00407637395248905	-0.00475821192315784	-0.00302177257149305	-0.00184281006479481	-0.000680180781492123	-0.00230632496134919	-0.000338272568196629	-0.00163721952849094	7.47137214293092e-05	-0.002744480184947	-0.00119089346999879	-0.00381872283121543	-0.00154092229647484	-0.00528174883033461	-0.00065573146015141	-0.00262046141878147	-0.000113860818557021	-0.00379526916923822	-0.00428141948193128	-0.00307413626523112	-0.00177473669215733	-0.000603127362568623	-0.00254950383201769	-0.00414853250158698	-0.00378019664845131	-0.000694097974335839	-0.00457906516219531	0.000679438191943715
-327.833333247355	-0.00152888468790291	-0.00152888468790291	-0.00096980343172437	-0.00640437385474313	-0.00213357492753175	-0.000418021405313884	-0.00152110971675001	-0.00416314145444718	-0.00402444315167627	-0.00415430856869159	-0.00337417969297693	-0.00237671874472378	-0.00561406615379922	-0.00487604023281518	-0.00320183332992241	-0.00203461127521809	-0.00192213191760882	-0.00409763477213876	0.000491359643623679	-0.0012304159505534	-0.00407488768877673	-0.00328593711633951	-0.00323354952863153	-0.00254407735520679	-0.000154426757377646	-0.00231861592219051	-0.00131601942721893	-0.00155557734890133	-0.00106451893435577	-0.00500806712929125	-0.00233331199851972	-0.000370073184286945	0.00107477392339339	-0.00259126098364593	-0.00270439437022318	-0.00177368319868332	-0.00392280129307976	-0.00237463696490225	-0.00338509875878901	-0.00122686063551614	-0.00132753383193174	-0.00397293975102919	0.000128909664107058	-0.00394642209866036	-0.0038798844490906	-0.00307539407919055	-0.00672136090283115	-0.00190484303335747	-0.00118296609271107
-327.799999914085	-0.00307543970027024	-0.00307543970027024	-0.00355909007577226	-0.00247597618997863	-0.00157349349395475	-0.00262869194230753	-0.00297581972937011	-0.00413042871742286	-0.00164723017545199	-0.00439023539680339	-0.0016394810960273	-0.000276380904615903	-0.00345353318663755	-0.00322804170241031	-0.000598859902868343	-0.00243856965637745	-0.00221766141711099	-0.00129357204066127	-0.00207725347123089	-0.00164636433038379	-0.00703509878758057	-0.00142310002071711	-0.00190741455923416	-0.000349346998234301	-0.00152907899846888	0.001144976112745	-0.00103324109045788	-0.000802047181566845	-0.00155237777066686	-0.00208434814984271	-0.00053184289641417	-0.000564489166739235	0.00022519876616911	-0.00163264144967046	-0.00204199197568578	-0.00257358531241658	-0.00225709988084266	-0.0013506751795872	-0.0034099702765471	-0.000964205103638482	-0.00174363177507064	-0.00307116419312892	-0.00203552417421504	-0.0061236478343426	-0.00225507609828668	-0.00121383794598473	-0.0026207121194961	-0.0025703816387983	-0.00183631375651161
-327.766666580816	-0.00277547405632272	-0.00277547405632272	-0.00032002432611089	-0.00222669614563276	-0.00366039912716243	0.000415652719270798	-0.00139274424651381	-0.00500292502036492	-0.00308986479236639	-0.00310054811747018	-0.0039961865251712	-0.000565288431738864	-0.00330126124956154	-0.00322477593196924	-0.00323021801707279	-0.00336514947058097	0.000357150187587973	-0.00103062061546655	-0.00134931418138307	-0.00259098288592852	-0.0048626846332962	-0.0013074324061908	-6.54879256266616e-05	-0.00206110047295749	-0.00520602283759042	-0.00260742433915195	0.00096171624199759	-0.00040278759101775	-0.000116800837912212	-0.00247655632638288	-0.000567021492530295	-0.00104980783520126	-0.00131065519220064	-0.00183947705722232	-0.00419031859834607	0.000178581619991069	-0.00133631532274969	-0.000326329781812573	-0.00209647944833713	-0.00269142343841366	0.00106024188863485	-7.51619738921239e-05	-0.00210644940744009	-0.00594719973806512	-0.00191014031403236	-0.00262824354160029	0.000445381027854963	-0.00415794088161803	-0.0017571004453516
-327.733333247547	-0.0012472827875184	-0.0012472827875184	-0.000380978355528971	-0.00101930070909939	-0.00470309708218275	0.0012131854768237	-0.000819226177402044	-0.00325818085733232	-0.0025699260297446	-0.00481899266944208	-0.0049672916891017	-0.00139957511394784	-0.00281022433759714	-0.00348466206192455	-0.00220577111726206	-0.00158082313118524	-0.00111368714204541	-0.00101283455943557	-1.90765228902379e-06	-0.00189035344867772	-0.00402373032745895	0.000468406631035756	-0.00174957069313686	0.00058696332381114	-0.00225422051864332	-0.00136775890967822	-0.000115240427066232	-0.000164523995658694	0.00117358206131712	-0.000425435060222412	-0.000954486816174049	-0.000190975044625952	-0.00113962840413895	-0.00363080239073332	-0.00154067969090665	-0.00269391042357081	-0.00207916997936042	-0.00374696700218125	-0.000177644423904555	0.000949621509452769	-0.00366474674091455	-0.000835693963649797	-2.58422504506584e-06	-0.00265519890428212	-0.00309467927595508	-0.00312492002414189	-0.00156666475258749	-0.00223686787315536	-0.00166775307209333
-327.699999914277	-0.0035788579924495	-0.0035788579924495	-0.000840446890390645	-0.00294457968542905	-0.00494832467050066	-0.00118237135036214	0.000867132616867328	-0.00333428770985678	-0.00179581104750071	-0.00103334591861282	-0.00819563194253237	-0.00208217711485403	-0.00177753652043211	-0.00248744675546997	-0.00395128788382415	0.000798274430490076	-0.00598037576298827	-0.00587130438177452	-0.000285732634425662	0.000250119530966431	-0.00196683275896292	-0.00450422964614638	-0.00139400981433091	-0.000900617555062655	-0.00180042413001125	-0.00142182335928798	-0.00267603441353848	-0.0040959893707111	2.38216035036709e-05	-0.00639914280603904	-0.00173336403392865	0.00160663729176125	-0.00147239604028182	0.00036646258943307	-0.00583461291916232	-0.00121324117124366	-0.00214411368341638	0.000197774059327083	-0.00381259555295377	0.000335725579277635	-0.00150825204076843	-0.00298041495854406	0.000117494783629768	-0.00387207086674024	-0.00244949910960313	-0.00242009153859624	-0.00209587252407217	-0.00225790228313283	-0.000887166070682066
-327.666666581008	-0.0035581975753326	-0.0035581975753326	-0.0033871708585701	-0.00335175218339812	-0.00128651422590109	-0.00211012479783868	-0.000268654258483436	-0.00529686584173394	-0.0023569621856836	-0.00294425430802037	-0.00361054797278781	-0.0022751088280929	-0.00554468906105676	-0.00521220531366762	-0.00311934496631927	-0.0014645821928202	0.00220041201972343	0.000402658601417083	-0.00120385200528894	-0.000573306501742477	-0.00324067935085448	-0.00396406359094059	-0.00372853291732489	-0.00228238704076289	-0.00260036385222284	-0.00279383346530238	-0.00257241296027944	-0.000181557579078118	-0.00194771562679208	-0.00303350440291927	-0.00205743816891168	-0.000212923208569804	0.000496597799998222	-0.00215124142370759	-0.00615058442340377	-0.00038000585191067	-0.00246660209695559	-0.00142953774121513	-9.24367390673364e-05	-0.00271429660621891	-0.00271977484851738	-0.00545515541404606	0.0014323336803409	-0.00285755057082326	0.000969627965542896	-0.00170135979233332	-0.002954897769614	-0.00391073896916472	-0.00147904996565973
-327.633333247739	-0.00213967756830769	-0.00213967756830769	-0.00355552526768421	-0.000861869500253465	-0.00387926640971981	-0.00132311651530093	-0.00495911017904183	-0.00650336510479743	0.00110827791628021	-0.00160839831038417	-0.00677915609099988	-0.000250079604441789	-0.00147038649991116	-0.00157207015228678	-0.00300267599263138	-0.00266906868714734	-0.000301496226519982	-0.00164072861054521	0.00110282011661367	-0.00246129055781785	0.00144062423398639	-0.00349993582087238	-0.00429957612676757	-0.00187360839434281	-0.00142372115842826	-0.00224276781825572	-0.00150652793880723	-0.00265290680391173	-0.000590111584605868	-0.000910665641756792	9.57179740266323e-05	0.000317159669369627	-0.00105734320005046	-0.00128799319301176	-0.0045496524564147	-0.00181451969504043	0.000430379159589211	-0.000111277156357614	-0.00208533815238443	0.00033971728288229	-0.00424835285059977	-0.00261250418630288	0.00368530830801606	-0.00219527102479111	-0.000854471893674824	-0.000813201593194868	-0.00378593768834234	-0.00149950536434174	-0.00302754036365993
-327.59999991447	-0.00247404207514679	-0.00247404207514679	-0.000264088384802297	-0.00354773301808942	-0.00170956963704949	-0.00468345936315262	-0.00314312516077919	-0.00402674657722879	8.25204882511921e-05	-0.00376017344056634	-0.00694957603176494	-0.00475354714069842	-0.00449556509329641	-0.00380730231490778	-0.00181899331115454	-0.00320472269200278	-0.00162722473240429	-0.000635742333102152	-3.54350018059169e-05	-7.79687197917101e-05	-0.00145603760682267	-0.00310858169451522	-0.00400703599864538	0.000504114514329412	-0.00253081979343095	-0.00235344200164067	-0.00265636849794981	-0.00052216316856879	-0.000595584873465893	-0.000249013566669287	-0.00289404850567532	0.000884681718003266	-0.00207770504671567	-0.00231871071414003	-0.00374285925835793	-0.00265275292659384	-0.00148544021684593	-0.00474731664011374	-0.00339033428324287	-0.00294002322670428	-0.00228730742205652	-0.00264905885708544	0.000599889708075563	-0.00156751383724141	-0.00246457594762828	-0.00638651119224054	-0.00324484604203534	-0.00489295284123659	-0.00231237786036742
-327.5666665812	-0.00348722787955391	-0.00348722787955391	-0.00331124218317169	-0.00200774383743896	-0.00256611948069962	-0.00231818310835574	-0.00492534458496785	-0.00515009464951266	-0.00405687761533535	-0.0027444194149524	-0.00419526499306611	-0.00226068143418712	-0.00312419968858924	-0.00243042685805139	1.6601585719922e-05	-0.00316516298010761	-0.000183998170900201	-0.00323505055643614	0.00144142191812913	-0.00171301741986418	-0.000942523828610486	-0.00451566728693675	-0.0013309096694164	-0.00149148992290793	-0.00171242489561163	-0.00304636423888494	-0.00275022810692527	-0.00100903395640084	-0.00140152769667312	-0.000494497993296261	-0.00275058418401464	-2.43618298642057e-05	-0.00122042188747995	0.00106630946385788	-0.00156186620957088	0.00110381359267675	-0.000465610045973897	-0.000447000273638087	-0.000570445777612338	-0.000640683751962912	-0.00296808147033456	-0.00240858267173449	0.000972527079451613	-0.00203241667640064	-0.00288074115668602	-0.00315484378251996	-0.00277156373329968	-0.00070221255669678	-0.00191046524250738
-327.533333247931	-0.00282564563001475	-0.00282564563001475	-0.000512432386155615	-0.0023586782951962	-0.00409148273992344	0.00404695681318079	-0.000633154334593433	-0.00470673663640664	1.33243143259909e-05	-0.00369753886736501	-0.00469067756382946	-0.00325677690688098	-0.00173396567590556	-0.00277911197625402	-0.0049054743786564	-0.00199387289924435	-0.00182650883360547	-0.0045016324542918	0.000599375122930845	-0.00433762057914044	-0.0054821959766409	-0.00188645478338145	-0.00133688824800549	-0.000421774777825457	-0.00197963905809562	-0.000184851910727257	-0.00011397837877325	9.96775804850136e-05	0.000171779943839989	-0.00196067344528839	-0.000857205271703076	-0.00103265994177504	0.00160381604646143	-0.000808165905170743	-0.00383705710563931	-0.000169073962521082	-0.00340859914405856	0.000227614936548881	-0.00371955855529038	-0.00169634597380397	0.0016604082207986	-0.00269472252747593	-0.000404015192975393	-0.00284873063440683	-0.000498455280686039	-0.00169848023310892	-0.00152867135347912	-0.00188561919438013	-0.00284362350804257
-327.499999914662	0.000278408781562711	0.000278408781562711	-0.00302038980295893	-0.00266955006393133	-0.00215497766628359	0.00157237037116653	-0.00435128547401475	-0.000544070135870767	0.000916140898171935	-0.00329608709779616	-0.00567257257791698	-0.00213403923014988	-0.00573284035079025	-0.00248865428385925	-0.000335141919162285	-0.00216841915242361	-0.00157043440031812	-0.00394127745223061	0.000356865618123092	-0.00114849282032214	-0.00220485891327982	-0.0023888636929541	-0.00111153134823827	-0.00421001902713036	-0.00135727330169433	-0.00177523601015217	0.000828304886905995	-0.00447589646142843	0.000746218227232975	-0.00357540427872072	-0.00199827111027673	0.00252334885525818	-0.0019081033577717	-0.00124766960644229	-0.00161510983959001	-4.34001338320833e-05	-0.00133983635559987	-0.000458268837375764	-0.000703505289683437	0.00185860500434376	-0.000132610187312476	-0.00241576570302127	-0.0028923370066205	-0.00218926833720823	-0.00251312090736522	-0.00188703467248053	-0.00340498239231413	-0.00136030642004004	-0.00382954206802533
-327.466666581392	-0.00160098417331145	-0.00160098417331145	0.00135864833311317	-0.00166005584103368	-0.000925975468522022	0.00231302466613104	-0.00289559932100159	-0.00286447469530615	-0.00069137663156893	-0.00256035430170487	-0.00329901526861787	0.000632079535544006	-0.00102386556721423	-0.0018021097659866	0.00156888427023116	-0.0014215241419232	-0.00066327481309203	-0.00247884083836436	-0.000474288775337617	-0.00262956582669993	-0.00101485243905286	-0.0032163541354997	-0.00285526204666964	-0.0012199268493307	0.000420497246501284	-0.00129806145254385	-0.00182863707995351	-0.000916820324728618	-0.00147658799988837	-0.00359168292513345	0.000214351644351907	0.001102253880361	-0.00273343234238455	-0.00272711304351703	-0.00152885350569221	-0.00188038373272725	-0.00102388778350893	0.000694713389491564	0.000327553337879816	-0.000791533992173354	-0.000842405554223324	-0.000997336592915565	0.000530422690870669	-0.00517122970639095	-0.000581905532945681	-0.00225710831358839	-0.00265840809878826	-0.00366057369459682	-0.00405798125606749
-327.433333248123	-0.00236560540926678	-0.00236560540926678	-0.00127277889957356	-0.00180576692588263	-0.00332223265557885	0.00256129471654065	-0.00248161039761818	-0.00285651112146934	-0.000277893609730961	0.000153530730470641	-0.00130835966799014	-0.00279844143456942	-0.00433062234006376	-0.00213795074330814	-0.00282637703756317	-0.00152131121222021	-0.000585920743032431	-0.000711926490049364	-0.00121811548154083	-0.00306283528728912	-0.00251209279532139	-0.000242639559996927	-0.00364057997098932	-0.00190500597747534	0.000910088624136551	-0.00046045230872116	-0.00154361760447042	0.000787113661687044	0.000188481844499155	-0.00169603486929759	0.00230982703053062	-0.000171083184868803	-0.00199733015916426	-0.0023421109965226	8.73072166295286e-05	-0.00214565371415509	-0.00094963197389597	0.00180069429460594	-0.00371682120084493	-0.000531727916146085	-0.000162797579837615	-0.00313671899588719	0.00100728532223671	-0.00380379686257337	-0.0015336933239839	-0.00186080150404122	-0.00430774437019232	-0.0027440178613154	-0.00312667479019468
[truncated: 1,422 more rows]
[truncated: 235 more columns]
